# Supplementary material for: A new perspective on population genetics: Deciphering the relationship between genetic variants and disease prevalence in Psoriasis
Source: PLoS One. 2026 Mar 13;21(3):e0344204. doi: 10.1371/journal.pone.0344204 (PMC12987435; doi:10.1371/journal.pone.0344204)
Supplement: S1 Table — (XLSX) [file pone.0344204.s006.xlsx]

## Sheet: Sheet1
Supplementary Table 1.Association analysis in 781 cases and 676 controls after quality control in disease-associated loci
CHR	SNP (GRCh37.hg19)	BP	A1	F_A	F_U	A2	CHISQ	P Value	OR	SE	L95	U95	P-hwe	Call-rate
1	1_892460	892460	C	0.05078	0.06825	G	3.949	0.04689	0.7304	0.1587	0.5352	0.9968	0.355	0.9897
1	1_897730	897730	T	0.04425	0.06184	C	4.398	0.03598	0.7024	0.1692	0.5042	0.9786	0.503	0.97461
1	1_989207	989207	C	0.01304	0.005208	G	4.725	0.02972	2.523	0.4408	1.064	5.986	1	0.98765
1	1_1163964	1163964	A	0.008323	0.001479	G	6.627	0.01004	5.665	0.7605	1.276	25.15	1	1
1	1_1231656	1231656	A	0.1162	0.09195	G	4.401	0.03591	1.299	0.1248	1.017	1.658	0.1045	0.96843
1	1_1250228	1250228	A	0.004493	0.01637	G	10.29	0.00134	0.2712	0.4356	0.1155	0.6369	0.1603	0.995882
1	1_1455586	1455586	T	0.0184	0.005988	C	8.808	0.002999	3.111	0.4027	1.413	6.85	1	0.98078
1	1_2268280	2268280	C	0.004098	0.01062	T	4.136	0.04199	0.3833	0.4894	0.1469	1	1	0.9547
1	1_2440518	2440518	T	0.01868	0.007669	C	6.194	0.01282	2.463	0.3741	1.183	5.128	1	0.92519
1	1_11850927	11850927	T	0.05386	0.07399	C	4.517	0.03355	0.7124	0.1602	0.5205	0.9752	0.2424	0.91215
1	1_11860458	11860458	T	0.09933	0.07779	C	4.002	0.04546	1.307	0.1343	1.005	1.701	0.02579	0.96568
1	1_11897286	11897286	T	0.05423	0.07405	G	4.486	0.03418	0.717	0.1577	0.5264	0.9766	0.5671	0.93686
1	1_11907603	11907603	A	0.007752	0.002222	G	4.282	0.03851	3.508	0.6466	0.9878	12.46	1	0.994509
1	1_12175622	12175622	C	0.003201	0.01185	T	7.569	0.005937	0.2677	0.5137	0.09783	0.7328	1	0.999314
1	1_12253062	12253062	A	0.02881	0.04889	G	7.963	0.004774	0.5771	0.197	0.3922	0.8491	1	0.999314
1	1_19454087	19454087	T	0.07207	0.09538	C	5.147	0.02328	0.7367	0.1351	0.5653	0.96	1	0.993823
1	1_19547363	19547363	A	0.001928	0.01111	G	9.903	0.00165	0.1719	0.6336	0.04967	0.5951	1	0.997255
1	1_19570352	19570352	T	0.01042	0.01946	C	4.056	0.04401	0.5304	0.32	0.2833	0.993	1	0.98559
1	1_19611399	19611399	A	0.002747	0.008384	G	4.069	0.04369	0.3258	0.5851	0.1035	1.026	1	0.9499
1	1_20066485	20066485	A	0.06729	0.09242	G	6.059	0.01384	0.7085	0.1405	0.5379	0.9332	1	0.96294
1	1_20066490	20066490	C	0.06788	0.09228	T	5.708	0.01688	0.7163	0.1402	0.5442	0.9427	1	0.96431
1	1_22304773	22304773	G	0.05618	0.07729	C	4.839	0.02782	0.7106	0.1559	0.5235	0.9646	0.02542	0.92382
1	1_22305012	22305012	A	0.02264	0.01265	G	4.061	0.04388	1.808	0.298	1.008	3.243	1	0.991764
1	1_22310215	22310215	T	0.02196	0.04315	C	10.49	0.001201	0.4979	0.2193	0.324	0.7653	0.6283	0.99245
1	1_22328077	22328077	C	0.02257	0.03611	T	4.448	0.03495	0.6165	0.2314	0.3917	0.9703	0.5694	0.93892
1	1_22846657	22846657	T	0.00706	0.0163	C	5.499	0.01902	0.4292	0.3712	0.2074	0.8884	1	0.997941
1	1_24082568	24082568	C	0.005147	0.01555	T	7.085	0.007772	0.3275	0.4409	0.138	0.7771	0.1393	0.90803
1	1_24768469	24768469	A	0.003618	0.009939	G	4.039	0.04445	0.3617	0.5277	0.1286	1.017	1	0.92313
1	1_67390416	67390416	G	0.1458	0.1127	C	6.548	0.0105	1.343	0.1157	1.071	1.685	0.1666	0.92999
1	1_67648596	67648596	A	0.0296	0.05804	G	14.23	0.000162	0.4951	0.1898	0.3413	0.7182	0.7187	0.994509
1	1_114447271	114447271	C	0.03649	0.02293	T	4.552	0.03288	1.614	0.2263	1.036	2.515	1	1
1	1_114640298	114640298	A	0.003896	0.01045	G	4.46	0.0347	0.3705	0.4894	0.142	0.9667	1	0.98833
1	1_151783736	151783736	A	0.106	0.1308	G	4.248	0.0393	0.7881	0.1158	0.6281	0.9888	0.8651	0.9897
1	1_152277171	152277171	G	0.001328	0.005979	C	4.374	0.03648	0.2211	0.7915	0.04686	1.043	1	0.97598
1	1_152277176	152277176	G	0.001323	0.005979	A	4.402	0.0359	0.2202	0.7915	0.04668	1.039	1	0.97804
1	1_152284376	152284376	T	0.04974	0.03333	C	4.814	0.02822	1.518	0.1915	1.043	2.209	0.5316	0.994509
1	1_152552461	152552461	A	0.2835	0.245	C	5.083	0.02416	1.22	0.08813	1.026	1.45	0.9156	0.91489
1	1_152659471	152659471	G	0.309	0.2678	T	5.706	0.01691	1.223	0.08419	1.037	1.442	0.843	0.95127
1	1_152732106	152732106	T	0.1888	0.1599	A	4.118	0.04244	1.223	0.09919	1.007	1.485	0.773	0.98421
1	1_152733376	152733376	G	0.04481	0.07154	C	9.493	0.002063	0.6088	0.1625	0.4428	0.8371	1	0.98902
1	1_153066169	153066169	A	0.0261	0.04173	G	5.291	0.02143	0.6155	0.2128	0.4056	0.9341	0.6212	0.965
1	1_153270392	153270392	G	0.1275	0.1647	C	7.903	0.004936	0.7412	0.1068	0.6012	0.9137	0.323	0.97598
1	1_154166220	154166220	T	0.02456	0.0138	G	4.175	0.04103	1.799	0.2912	1.016	3.183	1	0.95058
1	1_154296076	154296076	C	0.1529	0.1879	T	6.198	0.01279	0.7802	0.09986	0.6415	0.9488	0.8993	0.98147
1	1_155013130	155013130	A	0.01744	0.008197	G	4.735	0.02956	2.148	0.3597	1.061	4.347	1	0.991764
1	1_155015918	155015918	G	0.001931	0.007418	C	4.875	0.02725	0.2588	0.6593	0.07108	0.9423	1	0.995882
1	1_155018248	155018248	C	0.002122	0.007716	G	4.433	0.03525	0.2734	0.6594	0.07508	0.9957	1	0.92999
1	1_155221353	155221353	G	0.005875	0.01351	C	4.452	0.03486	0.4314	0.41	0.1931	0.9635	1	0.98284
1	1_160459909	160459909	A	0.2052	0.1743	C	4.29	0.03835	1.223	0.09738	1.011	1.48	0.3427	0.95264
1	1_160808129	160808129	T	0.001422	0.006098	C	4.047	0.04426	0.2322	0.7915	0.04922	1.095	1	0.93274
1	1_161088695	161088695	C	0.04351	0.02753	A	5.27	0.0217	1.607	0.2083	1.068	2.417	1	0.9897
1	1_161089288	161089288	T	0.002601	0.008209	C	4.344	0.03714	0.315	0.5851	0.1001	0.9917	1	0.98765
1	1_161200586	161200586	G	0.08945	0.06682	T	5.048	0.02465	1.372	0.1412	1.04	1.809	0.7599	0.990391
1	1_161496134	161496134	G	0.1459	0.1907	C	9.61	0.001935	0.7249	0.104	0.5912	0.8889	1	0.91695
1	1_161680518	161680518	A	0.08366	0.06241	T	4.751	0.02929	1.372	0.1455	1.031	1.824	0.5052	0.991078
1	1_161680786	161680786	C	0.08404	0.05963	T	6.037	0.01401	1.447	0.151	1.076	1.945	0.721	0.9348
1	1_161680791	161680791	C	0.08464	0.05969	T	6.211	0.0127	1.457	0.1516	1.082	1.961	0.7197	0.92519
1	1_161681848	161681848	T	0.08397	0.06157	C	5.323	0.02105	1.397	0.1455	1.051	1.858	0.5036	0.997941
1	1_196963287	196963287	A	0.01272	0.004532	G	5.349	0.02073	2.83	0.4698	1.127	7.106	1	0.96706
1	1_200867552	200867552	T	0.1329	0.1073	C	4.428	0.03536	1.275	0.1155	1.016	1.599	1	0.995196
1	1_200969921	200969921	A	0.1095	0.08754	G	3.903	0.04819	1.282	0.1261	1.002	1.642	0.08466	0.995196
1	1_200969942	200969942	G	0.1089	0.08696	A	3.851	0.04972	1.283	0.1271	0.9998	1.646	0.08044	0.98421
1	1_201009182	201009182	G	0.1205	0.09657	A	3.888	0.04864	1.282	0.1263	1.001	1.642	0.07146	0.90185
1	1_201016296	201016296	A	0.04581	0.0312	G	4.097	0.04296	1.49	0.1983	1.01	2.199	0.02276	0.993823
1	1_201016646	201016646	T	0.1425	0.114	C	5.174	0.02293	1.291	0.1126	1.036	1.61	0.2476	0.990391
1	1_201115863	201115863	A	0.04814	0.06805	G	5.304	0.02128	0.6926	0.1602	0.506	0.9482	0.7607	0.998627
1	1_201339044	201339044	A	0.09801	0.07143	G	6.347	0.01176	1.413	0.1377	1.079	1.85	0.7651	0.9698
1	1_201351421	201351421	A	0.08601	0.06018	T	7.028	0.008026	1.47	0.1459	1.104	1.956	0.5027	0.996568
1	1_206239574	206239574	C	0.1352	0.1101	T	4.002	0.04544	1.263	0.1171	1.004	1.589	1	0.94647
1	1_206239993	206239993	A	0.1383	0.1124	C	4.28	0.03856	1.268	0.115	1.012	1.589	0.8448	0.96362
1	1_206646427	206646427	A	0.2939	0.3445	C	7.919	0.004892	0.7917	0.08305	0.6728	0.9317	0.7929	0.92038
1	1_206651464	206651464	A	0.002075	0.00768	G	4.573	0.03249	0.2686	0.6594	0.07376	0.9781	1	0.94303
1	1_247588053	247588053	T	0.08377	0.06129	C	5.311	0.02119	1.4	0.1467	1.05	1.867	1	0.98353
1	1_248058879	248058879	A	0.0531	0.07488	T	5.245	0.02201	0.6928	0.161	0.5053	0.9498	0.7734	0.90528
1	1_248059712	248059712	T	0.4883	0.4423	C	5.634	0.01762	1.203	0.07802	1.033	1.402	0.1283	0.9094
2	2_3193039	3193039	T	0.04638	0.06336	C	3.875	0.04901	0.7191	0.1682	0.5171	0.9998	0.5051	0.95264
2	2_3217896	3217896	T	0.05966	0.04328	C	3.898	0.04833	1.402	0.172	1.001	1.965	0.6286	0.98902
2	2_9419583	9419583	A	0.06996	0.09251	G	4.729	0.02965	0.7379	0.1402	0.5606	0.9712	1	0.94921
2	2_9419608	9419608	A	0.07153	0.09375	G	4.302	0.03807	0.7448	0.1425	0.5633	0.9847	1	0.9046
2	2_27424636	27424636	G	0.1356	0.1081	A	5.057	0.02453	1.294	0.1147	1.033	1.62	0.2279	0.997255
2	2_27458499	27458499	C	0.002567	0.008136	T	4.377	0.03642	0.3138	0.5851	0.09969	0.9878	1	0.998627
2	2_27460968	27460968	G	0.1343	0.1038	A	6.234	0.01253	1.34	0.1174	1.064	1.686	0.4057	0.97529
2	2_27462076	27462076	T	0.1315	0.1032	C	5.428	0.01982	1.317	0.1184	1.044	1.661	0.4004	0.96706
2	2_27501149	27501149	A	0.008344	0.002219	G	4.966	0.02584	3.784	0.6416	1.076	13.31	1	0.998627
2	2_27505782	27505782	T	0.1381	0.1091	C	5.566	0.01832	1.309	0.1143	1.046	1.637	0.4261	0.994509
2	2_27532870	27532870	G	0.1391	0.1064	A	7.11	0.007664	1.357	0.1148	1.084	1.699	0.839	0.996568
2	2_27550967	27550967	G	0.1407	0.1114	A	5.427	0.01983	1.305	0.1145	1.043	1.634	0.6971	0.97049
2	2_27556721	27556721	A	0.1414	0.1121	G	5.473	0.01932	1.305	0.1139	1.044	1.631	0.8452	0.97598
2	2_27589810	27589810	C	0.1397	0.1117	T	5.051	0.02461	1.291	0.114	1.033	1.614	0.5558	0.98353
2	2_27599132	27599132	A	0.1381	0.1107	G	4.649	0.03106	1.288	0.1175	1.023	1.621	0.6904	0.92656
2	2_27663215	27663215	A	0.1433	0.1122	T	5.923	0.01495	1.323	0.1152	1.055	1.658	0.4368	0.94784
2	2_27663416	27663416	T	0.1408	0.1133	G	4.743	0.02941	1.282	0.1143	1.025	1.604	0.3317	0.96637
2	2_27667297	27667297	G	0.1412	0.113	A	5.063	0.02445	1.29	0.1134	1.033	1.611	0.3336	0.98353
2	2_27670307	27670307	A	0.1431	0.1102	G	6.938	0.008437	1.349	0.1139	1.079	1.686	0.6926	0.98284
2	2_27676287	27676287	T	0.1414	0.1111	A	5.964	0.0146	1.317	0.1131	1.055	1.644	0.5563	0.997255
2	2_27681598	27681598	C	0.1422	0.1114	A	6.109	0.01345	1.323	0.1135	1.059	1.652	0.5553	0.98765
2	2_27684734	27684734	G	0.1401	0.1116	A	5.256	0.02187	1.297	0.1135	1.038	1.62	0.5571	0.990391
2	2_27688601	27688601	T	0.1439	0.1129	C	5.972	0.01454	1.321	0.1142	1.056	1.653	0.5576	0.96088
2	2_27712398	27712398	T	0.02117	0.03709	A	6.014	0.0142	0.5614	0.2385	0.3518	0.8958	0.5955	0.91421
2	2_27715416	27715416	T	0.1427	0.1116	C	6.027	0.01409	1.324	0.1147	1.058	1.658	0.4378	0.96019
2	2_27728777	27728777	G	0.1437	0.1128	C	5.99	0.01439	1.32	0.1138	1.056	1.65	0.8456	0.9698
2	2_27729480	27729480	A	0.1449	0.1166	G	5.032	0.02488	1.283	0.1113	1.032	1.596	0.7089	0.997255
2	2_27838058	27838058	C	0.1745	0.1303	A	10.33	0.001306	1.41	0.1072	1.143	1.74	0.4921	0.9499
2	2_27839107	27839107	T	0.1701	0.1299	C	9.058	0.002616	1.374	0.1058	1.116	1.69	0.6065	0.990391
2	2_27852637	27852637	A	0.1186	0.08739	G	7.238	0.007139	1.406	0.127	1.096	1.803	0.3247	0.94921
2	2_27857992	27857992	T	0.1166	0.09016	A	5.391	0.02024	1.332	0.1238	1.045	1.698	0.476	0.993137
2	2_28055472	28055472	G	0.02953	0.01529	T	6.275	0.01225	1.96	0.2734	1.147	3.349	1	0.94852
2	2_28752555	28752555	T	0.01382	0.005232	C	5.405	0.02008	2.664	0.4381	1.129	6.286	1	0.98078
2	2_28820792	28820792	G	0.001333	0.005988	C	4.357	0.03685	0.2216	0.7915	0.04698	1.046	1	0.97323
2	2_28820978	28820978	T	0.001984	0.006777	C	3.86	0.04944	0.2914	0.6677	0.07872	1.078	1	0.97461
2	2_43927538	43927538	A	0.04633	0.02981	C	5.29	0.02145	1.581	0.2008	1.067	2.344	1	0.993823
2	2_43927568	43927568	T	0.04575	0.0299	C	4.889	0.02703	1.556	0.2013	1.048	2.308	1	0.991764
2	2_44079913	44079913	T	0.01686	0.008209	C	4.235	0.0396	2.072	0.3616	1.02	4.21	1	0.98902
2	2_62728299	62728299	T	0.009211	0.002246	C	5.83	0.01576	4.131	0.6373	1.184	14.4	1	0.9801
2	2_62729653	62729653	G	0.007926	0.002269	A	4.292	0.03828	3.513	0.6466	0.9891	12.47	1	0.97323
2	2_62733189	62733189	T	0.2595	0.2189	C	6.426	0.01125	1.251	0.08829	1.052	1.487	0.1131	0.98147
2	2_65540905	65540905	C	0.2183	0.2605	G	6.952	0.008374	0.7928	0.08817	0.667	0.9423	0.6144	0.97598
2	2_102984279	102984279	C	0.3188	0.3738	T	8.823	0.002975	0.7838	0.08206	0.6674	0.9206	0.8008	0.9046
2	2_103095404	103095404	A	0.1782	0.2216	G	8.471	0.003608	0.7616	0.09371	0.6338	0.9152	0.5005	0.98627
2	2_103121654	103121654	A	0.1389	0.1869	G	11.82	0.0005876	0.7013	0.1035	0.5725	0.8591	0.4417	0.95333
2	2_163250969	163250969	T	0.003439	0.01296	C	7.919	0.004891	0.2629	0.5102	0.09671	0.7145	1	0.94921
2	2_218682785	218682785	A	0.001359	0.006042	G	4.291	0.03833	0.2238	0.7915	0.04744	1.056	0.02104	0.95951
2	2_219140282	219140282	A	0.01731	0.006657	G	6.729	0.009484	2.628	0.3867	1.232	5.608	1	0.999314
2	2_219249828	219249828	A	0.02851	0.01271	G	8.586	0.003388	2.281	0.289	1.294	4.019	1	0.97666
2	2_219259732	219259732	A	0.1194	0.1546	G	7.142	0.007532	0.7418	0.112	0.5955	0.9239	0.8803	0.93548
2	2_228395932	228395932	A	0.001344	0.007541	G	6.342	0.01179	0.1771	0.7755	0.03874	0.8098	1	0.96568
2	2_230861519	230861519	T	0.1376	0.09714	G	10.87	0.0009768	1.482	0.1199	1.172	1.875	1	0.9547
2	2_231076191	231076191	C	0.02527	0.01372	T	4.793	0.02857	1.863	0.2887	1.058	3.281	1	0.96637
2	2_231077676	231077676	A	0.08085	0.108	G	5.863	0.01547	0.7263	0.1325	0.5602	0.9417	0.6835	0.92862
2	2_233785015	233785015	G	0.4437	0.3986	A	5.868	0.01542	1.203	0.07641	1.036	1.398	0.57	0.97186
2	2_234371351	234371351	A	0.0129	0.023	G	4.249	0.03928	0.5553	0.2893	0.315	0.979	0.2974	0.994509
2	2_234680955	234680955	T	0.001332	0.00597	C	4.346	0.0371	0.222	0.7915	0.04706	1.047	0.02079	0.97529
2	2_241066201	241066201	T	0.07687	0.1078	C	8.193	0.004206	0.6893	0.1305	0.5337	0.8903	0.1037	0.98078
2	2_241531479	241531479	G	0.09573	0.1302	A	8.609	0.003345	0.7072	0.1185	0.5606	0.8921	0.03865	0.991764
2	2_241538061	241538061	C	0.09244	0.13	T	9.991	0.001573	0.6819	0.1217	0.5372	0.8655	0.05449	0.95745
2	2_241570092	241570092	T	0.01605	0.02667	C	3.973	0.04625	0.5952	0.263	0.3555	0.9968	1	0.997941
2	2_241810750	241810750	A	0.07086	0.05204	G	4.28	0.03856	1.389	0.1595	1.016	1.899	0.6951	0.96843
2	2_242077496	242077496	T	0.1611	0.135	C	3.879	0.04888	1.23	0.1054	1.001	1.513	0.7436	0.997255
2	2_242343404	242343404	T	0.0206	0.009077	C	6.183	0.0129	2.297	0.3437	1.171	4.505	1	0.95333
2	2_242371101	242371101	T	0.0207	0.009731	C	5.609	0.01787	2.151	0.331	1.124	4.116	1	0.98902
2	2_242375813	242375813	T	0.0207	0.00963	A	5.772	0.01628	2.174	0.331	1.136	4.159	1	0.993823
2	2_242407588	242407588	A	0.01793	0.008889	G	4.365	0.03668	2.035	0.3471	1.031	4.018	1	0.999314
3	3_5021594	5021594	A	0.01558	0.004458	G	8.644	0.003281	3.536	0.458	1.441	8.675	1	0.990391
3	3_15259992	15259992	A	0.005852	0.01567	G	6.694	0.009672	0.3697	0.4002	0.1687	0.81	1	0.98765
3	3_15476055	15476055	G	0.06789	0.09077	A	5.139	0.02339	0.7295	0.1396	0.5549	0.959	0.812	0.97941
3	3_15480726	15480726	T	0.06941	0.09091	C	4.559	0.03275	0.7459	0.1377	0.5694	0.977	0.8142	0.994509
3	3_18436371	18436371	T	0.01016	0.02363	G	7.761	0.005338	0.4243	0.3168	0.228	0.7895	1	0.95676
3	3_44881909	44881909	G	0.02375	0.04167	A	7.468	0.006279	0.5595	0.2152	0.367	0.8531	0.1013	0.995882
3	3_44952842	44952842	T	0.002618	0.008982	C	5.197	0.02263	0.2896	0.5786	0.09318	0.9	1	0.98284
3	3_45869972	45869972	T	0.0491	0.03274	C	4.84	0.02781	1.525	0.1932	1.045	2.228	0.1536	0.99245
3	3_46010073	46010073	A	0.001948	0.008197	C	5.792	0.0161	0.2362	0.6524	0.06575	0.8483	1	0.98902
3	3_49897830	49897830	T	0.1872	0.158	C	4.098	0.04294	1.227	0.1013	1.006	1.497	0.658	0.9499
3	3_49898000	49898000	G	0.1867	0.1549	A	5.001	0.02534	1.252	0.1005	1.028	1.524	0.4597	0.97323
3	3_49898273	49898273	G	0.1817	0.1523	A	4.333	0.03739	1.236	0.102	1.012	1.51	0.3681	0.96294
3	3_49924940	49924940	C	0.1832	0.1509	T	5.387	0.02029	1.262	0.1003	1.037	1.536	0.3688	0.997941
3	3_50197092	50197092	C	0.4594	0.4108	T	6.605	0.01017	1.219	0.07712	1.048	1.418	0.07443	0.94509
3	3_113513696	113513696	C	0.01451	0.0291	T	6.744	0.009406	0.4914	0.279	0.2844	0.8491	0.4255	0.92107
3	3_113601625	113601625	A	0.01012	0.003782	G	3.965	0.04646	2.693	0.5178	0.9762	7.431	1	0.96225
3	3_113697072	113697072	A	0.001285	0.007452	G	6.644	0.00995	0.1714	0.7755	0.0375	0.7838	1	0.994509
3	3_113753801	113753801	T	0.06522	0.08459	C	3.862	0.04938	0.755	0.1434	0.57	1	0.8026	0.97529
3	3_137748518	137748518	C	0.05904	0.08059	T	4.759	0.02915	0.7157	0.1539	0.5294	0.9677	0.5923	0.9094
3	3_190040008	190040008	G	0.007779	0.01849	C	6.094	0.01356	0.4162	0.3662	0.2031	0.853	1	0.93068
4	4_5418539	5418539	C	0.09871	0.07601	T	4.611	0.03176	1.331	0.1336	1.025	1.73	0.5765	0.99245
4	4_5448377	5448377	A	0.04955	0.06677	T	3.945	0.04702	0.7287	0.1599	0.5326	0.9969	0.76	0.995882
4	4_5448565	5448565	G	0.04614	0.06508	T	4.737	0.02952	0.6949	0.168	0.4999	0.9659	1	0.94647
4	4_103527699	103527699	C	0.008974	0.001479	A	7.446	0.006358	6.113	0.7568	1.387	26.94	1	0.999314
4	4_123949389	123949389	C	0.00332	0.009063	G	3.892	0.04851	0.3642	0.5336	0.128	1.036	1	0.97117
4	4_155163773	155163773	G	0.008683	0.00155	A	6.513	0.01071	5.641	0.7647	1.26	25.25	1	0.91695
4	4_155507382	155507382	A	0.01161	0.003817	G	5.34	0.02085	3.066	0.5102	1.128	8.335	1	0.95196
4	4_155511824	155511824	C	0.06154	0.08358	T	5.282	0.02155	0.719	0.1441	0.5421	0.9536	0.454	0.999314
4	4_184233428	184233428	G	0.004071	0.01362	A	7.462	0.006303	0.2961	0.4729	0.1172	0.7482	1	0.95951
5	5_34029045	34029045	A	0.005698	0.01302	T	3.965	0.04645	0.4345	0.4305	0.1869	1.01	1	0.92999
5	5_38493874	38493874	C	0.01245	0.02395	T	5.384	0.02032	0.5138	0.2921	0.2898	0.9107	1	0.98216
5	5_55479405	55479405	G	0.01605	0.006667	C	5.507	0.01894	2.43	0.3905	1.13	5.224	1	0.997941
5	5_72868447	72868447	C	0.1762	0.1421	T	5.714	0.01683	1.291	0.1071	1.047	1.593	0.01348	0.90666
5	5_96512854	96512854	T	0.01717	0.008449	C	4.005	0.04536	2.05	0.3662	1	4.202	1	0.92656
5	5_131663062	131663062	C	0.3656	0.4249	T	10.3	0.001332	0.78	0.07748	0.6701	0.9079	0.811	0.96294
5	5_131671599	131671599	A	0.003851	0.01572	G	10.96	0.0009312	0.2421	0.4644	0.09742	0.6016	1	0.993137
5	5_132209380	132209380	C	0.004065	0.01206	T	5.629	0.01766	0.3344	0.4846	0.1294	0.8645	1	0.93342
5	5_141337126	141337126	C	0.1591	0.1946	T	6.108	0.01346	0.7832	0.09904	0.645	0.9509	0.3228	0.96843
5	5_149771286	149771286	T	0.23	0.1934	C	5.53	0.01869	1.245	0.09344	1.037	1.496	0.07825	0.9547
5	5_149792113	149792113	A	0.2301	0.1982	G	4.215	0.04007	1.209	0.09257	1.009	1.45	0.2211	0.96225
5	5_149792337	149792337	T	0.2289	0.1964	C	4.48	0.03429	1.214	0.09184	1.014	1.454	0.2189	0.98559
5	5_149919739	149919739	G	0.2432	0.2077	C	5.197	0.02263	1.226	0.08946	1.029	1.461	0.5582	0.995882
5	5_150647040	150647040	T	0.1852	0.2246	C	6.715	0.00956	0.7846	0.09374	0.6529	0.9428	0.1178	0.96568
5	5_150704724	150704724	T	0.02335	0.009924	C	7.444	0.006365	2.385	0.3283	1.253	4.54	0.05835	0.94921
5	5_150704758	150704758	A	0.02211	0.009701	G	6.86	0.008815	2.308	0.3283	1.213	4.391	0.05706	0.98765
5	5_150843281	150843281	C	0.001435	0.006163	G	4.061	0.04389	0.2317	0.7915	0.04911	1.093	1	0.92382
5	5_150867452	150867452	G	0.09254	0.1217	A	6.16	0.01307	0.7357	0.124	0.5769	0.9381	0.2688	0.94509
5	5_150901597	150901597	C	0.09135	0.1221	G	6.79	0.009166	0.7228	0.1249	0.5658	0.9234	0.268	0.93617
5	5_150905398	150905398	T	0.09359	0.1194	C	5.116	0.02371	0.7613	0.1209	0.6007	0.9648	0.2688	0.997941
5	5_150908813	150908813	A	0.09008	0.1205	G	7.108	0.007673	0.7223	0.1224	0.5682	0.9181	0.2046	0.98696
5	5_150925144	150925144	A	0.2742	0.2343	G	5.674	0.01722	1.235	0.08858	1.038	1.469	0.9134	0.92999
5	5_156533787	156533787	C	0.007722	0.01711	T	5.327	0.021	0.447	0.3581	0.2216	0.9017	1	0.994509
5	5_156644939	156644939	A	0.1678	0.2134	G	9.082	0.002581	0.7435	0.09854	0.6129	0.9019	0.1592	0.92519
5	5_156650052	156650052	T	0.1467	0.1962	C	12.34	0.0004427	0.7042	0.1001	0.5787	0.8569	0.3246	0.97804
5	5_158743846	158743846	A	0.07162	0.05263	G	4.349	0.03703	1.389	0.158	1.019	1.893	0.2479	0.97872
5	5_167933850	167933850	G	0.003501	0.0128	A	7.515	0.006119	0.271	0.5102	0.09969	0.7365	1	0.94578
5	5_168093595	168093595	T	0.008333	0.001484	C	6.612	0.01013	5.655	0.7605	1.274	25.11	1	0.997941
6	6_486599	486599	T	0.0855	0.05564	C	9.381	0.002193	1.587	0.1518	1.178	2.137	0.1381	0.95813
6	6_30656509	30656509	A	0.007682	0.01704	G	5.336	0.02088	0.4467	0.3581	0.2214	0.9011	1	0.999314
6	6_30656953	30656953	A	0.02911	0.05712	G	14	0.0001832	0.4949	0.1915	0.34	0.7202	0.7167	0.993137
6	6_30657734	30657734	G	0.01905	0.009804	C	4.173	0.04107	1.962	0.3359	1.016	3.79	1	0.97735
6	6_30658508	30658508	T	0.02126	0.01008	A	5.324	0.02103	2.134	0.3361	1.104	4.123	1	0.91078
6	6_30668226	30668226	G	0.01226	0.002972	A	7.885	0.004985	4.164	0.5514	1.413	12.27	1	0.993823
6	6_30668447	30668447	G	0.02925	0.0559	A	12.26	0.0004624	0.509	0.1961	0.3465	0.7475	0.7136	0.95264
6	6_30670292	30670292	T	0.2113	0.2938	C	25.65	4.093e-07	0.6438	0.08726	0.5426	0.7639	0.9253	0.97255
6	6_30671452	30671452	C	0.03096	0.05598	T	10.71	0.001068	0.5387	0.1917	0.37	0.7844	0.714	0.96362
6	6_30671588	30671588	T	0.01873	0.009716	A	4.07	0.04366	1.946	0.3359	1.007	3.759	1	0.990391
6	6_30671726	30671726	C	0.01933	0.009819	G	4.345	0.03711	1.988	0.3359	1.029	3.841	1	0.96911
6	6_30671760	30671760	T	0.02886	0.05514	C	12.25	0.0004659	0.5093	0.1961	0.3468	0.7479	0.7136	0.96568
6	6_30671969	30671969	C	0.02981	0.05513	G	11.12	0.0008554	0.5266	0.1953	0.3592	0.7721	0.2506	0.9547
6	6_30671989	30671989	C	0.1355	0.01659	G	135.4	2.723e-31	9.29	0.228	5.942	14.53	1	0.96156
6	6_30672342	30672342	G	0.03084	0.0518	A	8.015	0.004639	0.5825	0.193	0.399	0.8502	1	0.9801
6	6_30672463	30672463	A	0.273	0.07066	G	190.6	2.377e-43	4.939	0.1238	3.875	6.294	0.2409	0.9245
6	6_30672718	30672718	A	0.03007	0.05462	G	10.25	0.001365	0.5366	0.1972	0.3646	0.7898	0.249	0.93686
6	6_30672757	30672757	A	0.01891	0.00841	G	5.493	0.01909	2.272	0.3598	1.123	4.599	1	0.93892
6	6_30673013	30673013	G	0.00996	0.01866	A	3.87	0.04916	0.5292	0.3288	0.2778	1.008	1	0.97666
6	6_30673064	30673064	T	0.01974	0.01045	C	4.057	0.044	1.907	0.3259	1.007	3.612	1	0.98147
6	6_30673113	30673113	T	0.04749	0.06822	G	5.566	0.01832	0.681	0.1637	0.4941	0.9386	0.3534	0.96362
6	6_30673186	30673186	T	0.02729	0.05197	C	10.6	0.00113	0.5117	0.2092	0.3396	0.7711	0.4036	0.90117
6	6_30673288	30673288	T	0.01946	0.009023	G	5.346	0.02077	2.18	0.3453	1.108	4.29	1	0.96774
6	6_30673422	30673422	G	0.03933	0.0724	A	14.84	0.0001168	0.5246	0.1699	0.376	0.7319	0.04036	0.9698
6	6_30673432	30673432	T	0.03762	0.0586	C	6.726	0.009503	0.628	0.1808	0.4406	0.895	0.1577	0.95264
6	6_30673489	30673489	C	0.0379	0.07508	G	18.67	1.555e-05	0.4853	0.1704	0.3475	0.6778	0.0429	0.97323
6	6_30673625	30673625	A	0.01769	0.008296	G	4.709	0.03001	2.152	0.3617	1.059	4.373	1	0.95951
6	6_30675135	30675135	C	0.04038	0.07556	T	16.74	4.292e-05	0.5149	0.1648	0.3728	0.7112	0.1647	0.998627
6	6_30679333	30679333	C	0.05943	0.08757	T	8.45	0.003651	0.6583	0.1447	0.4958	0.8741	0.04956	0.9897
6	6_30679510	30679510	A	0.02348	0.05923	G	22.59	2.009e-06	0.3819	0.2096	0.2533	0.5759	0.4863	0.94303
6	6_30681477	30681477	A	0.01903	0.008996	G	5.064	0.02442	2.137	0.3453	1.086	4.205	1	0.98078
6	6_30690265	30690265	T	0.04444	0.07036	A	8.982	0.002727	0.6145	0.1638	0.4458	0.8472	0.3642	0.98353
6	6_30691490	30691490	A	0.06369	0.1065	G	16.64	4.527e-05	0.5707	0.1389	0.4346	0.7493	0.2171	0.96088
6	6_30695920	30695920	T	0.04481	0.07185	C	9.792	0.001753	0.6061	0.1614	0.4417	0.8316	0.1449	0.999314
6	6_30696003	30696003	T	0.04492	0.07143	C	9.283	0.002313	0.6115	0.1628	0.4444	0.8413	0.1358	0.98353
6	6_30697931	30697931	C	0.0621	0.1124	T	23.37	1.336e-06	0.5231	0.1358	0.4008	0.6827	0.4394	0.997255
6	6_30698541	30698541	G	0.1153	0.2008	A	38.66	5.047e-10	0.519	0.1066	0.4211	0.6397	0.5452	0.95882
6	6_30708231	30708231	T	0.05101	0.09215	C	18.14	2.055e-05	0.5296	0.1513	0.3937	0.7124	0.8158	0.96568
6	6_30708428	30708428	C	0.04481	0.06801	T	7.344	0.006729	0.6428	0.1642	0.4659	0.8868	1	0.98765
6	6_30708944	30708944	A	0.04376	0.06955	T	8.42	0.003711	0.6122	0.1705	0.4382	0.8552	0.54	0.92244
6	6_30709830	30709830	C	0.04469	0.07292	T	10.51	0.001188	0.5948	0.1618	0.4331	0.8167	0.1542	0.991078
6	6_30857072	30857072	G	0.2775	0.4413	C	79.61	4.567e-19	0.4864	0.08132	0.4148	0.5705	0.6328	0.93617
6	6_30862423	30862423	T	0.0638	0.0903	C	7.142	0.00753	0.6866	0.1414	0.5204	0.9058	0.1529	0.98696
6	6_30862440	30862440	G	0.01316	0.002981	A	8.878	0.002887	4.46	0.549	1.521	13.08	1	0.98216
6	6_30864829	30864829	T	0.2088	0.3492	C	71.14	3.327e-17	0.4919	0.08482	0.4166	0.5809	0.236	0.991078
6	6_30864927	30864927	T	0.1414	0.01824	C	137.3	1.012e-31	8.862	0.2196	5.762	13.63	1	0.9396
6	6_30865279	30865279	T	0.04729	0.07396	C	8.613	0.003338	0.6215	0.1634	0.4512	0.856	0.2436	0.93892
6	6_30865820	30865820	A	0.2924	0.08699	C	179.5	6.205e-41	4.337	0.1155	3.458	5.438	0.4626	0.91558
6	6_30867100	30867100	G	0.01132	0.001534	A	9.867	0.001683	7.451	0.751	1.71	32.47	1	0.93274
6	6_30877202	30877202	T	0.2761	0.4418	C	84.41	4.011e-20	0.4817	0.08005	0.4118	0.5636	0.5812	0.96774
6	6_30877760	30877760	A	0.2741	0.4377	C	84.38	4.086e-20	0.4852	0.07927	0.4154	0.5668	0.9374	0.990391
6	6_30878579	30878579	A	0.2738	0.4367	T	83.6	6.065e-20	0.4863	0.07938	0.4163	0.5682	0.7523	0.98833
6	6_30878769	30878769	C	0.2737	0.4417	T	86.06	1.742e-20	0.4764	0.0805	0.4069	0.5578	0.5277	0.95951
6	6_30878919	30878919	T	0.275	0.4415	C	81.57	1.688e-19	0.4799	0.08186	0.4088	0.5634	0.8729	0.92656
6	6_30879987	30879987	T	0.001346	0.00607	C	4.386	0.03623	0.2207	0.7915	0.04678	1.041	1	0.96225
6	6_30881031	30881031	T	0.04883	0.07207	C	6.902	0.008608	0.661	0.1585	0.4845	0.9018	0.2427	0.98902
6	6_30881103	30881103	A	0.2851	0.07463	C	208.6	2.801e-47	4.944	0.1183	3.921	6.234	1	0.98833
6	6_30882634	30882634	T	0.1467	0.2683	C	63.86	1.334e-15	0.4686	0.09602	0.3882	0.5657	0.5512	0.96362
6	6_30882689	30882689	T	0.04922	0.0725	C	6.881	0.008711	0.6624	0.158	0.486	0.9027	0.5666	0.98902
6	6_30882781	30882781	T	0.1454	0.27	G	65.67	5.336e-16	0.46	0.09707	0.3803	0.5564	0.7653	0.94647
6	6_30882803	30882803	A	0.05123	0.07385	G	5.886	0.01526	0.6772	0.1615	0.4934	0.9294	0.5664	0.92176
6	6_30883920	30883920	T	0.1479	0.2666	C	57.68	3.085e-14	0.4774	0.0985	0.3936	0.5791	0.4174	0.91558
6	6_30884806	30884806	C	0.1534	0.2695	A	58.95	1.615e-14	0.4911	0.09362	0.4087	0.59	0.6236	0.991078
6	6_30887465	30887465	T	0.04755	0.07154	C	6.91	0.008573	0.6479	0.1662	0.4678	0.8974	0.2402	0.91764
6	6_30887972	30887972	T	0.4286	0.4892	C	10.05	0.001525	0.7832	0.07715	0.6733	0.911	0.875	0.93411
6	6_30887988	30887988	T	0.1613	0.2693	C	47.18	6.469e-12	0.5216	0.0956	0.4325	0.6291	0.6893	0.93068
6	6_30888161	30888161	T	0.4114	0.2453	C	84.02	4.896e-20	2.151	0.08426	1.823	2.537	0.07005	0.93137
6	6_30888169	30888169	A	0.1471	0.267	G	59.56	1.186e-14	0.4734	0.09808	0.3906	0.5737	0.418	0.9245
6	6_30889120	30889120	G	0.1425	0.2602	A	57.25	3.83e-14	0.4727	0.1003	0.3884	0.5753	0.3542	0.90734
6	6_30890206	30890206	C	0.1432	0.2643	T	61.43	4.593e-15	0.465	0.09896	0.383	0.5645	0.5444	0.9245
6	6_30890431	30890431	A	0.1065	0.1464	G	9.621	0.001924	0.6948	0.1178	0.5515	0.8753	0.7528	0.91283
6	6_30890483	30890483	T	0.1545	0.2663	G	51.49	7.18e-13	0.5038	0.09651	0.4169	0.6086	0.8403	0.93411
6	6_30890871	30890871	T	0.3997	0.238	C	79.59	4.604e-19	2.132	0.08559	1.803	2.521	0.5878	0.91146
6	6_30893728	30893728	C	0.1078	0.1502	T	11.52	0.00069	0.6838	0.1125	0.5485	0.8524	0.7623	0.98421
6	6_30893831	30893831	A	0.1501	0.2668	G	59.71	1.099e-14	0.4852	0.09465	0.403	0.5841	0.4904	0.98284
6	6_30893941	30893941	A	0.3012	0.09098	G	194.1	3.978e-44	4.306	0.1104	3.468	5.346	1	0.98284
6	6_30899524	30899524	C	0.2976	0.08769	T	188	8.833e-43	4.407	0.1142	3.523	5.513	0.8077	0.92588
6	6_30919701	30919701	C	0.1702	0.2969	T	60.53	7.263e-15	0.4859	0.09373	0.4043	0.5839	0.3943	0.92107
6	6_30920086	30920086	T	0.0466	0.075	C	9.345	0.002236	0.6028	0.1671	0.4345	0.8363	0.5669	0.90323
6	6_30920890	30920890	A	0.1272	0.2146	G	39.39	3.464e-10	0.5336	0.101	0.4377	0.6504	1	0.994509
6	6_30954245	30954245	T	0.2195	0.3557	C	65.59	5.555e-16	0.5094	0.08392	0.4321	0.6004	0.8653	0.98902
6	6_30954491	30954491	T	0.05	0.09716	C	24.04	9.415e-07	0.4891	0.1484	0.3657	0.6541	0.01399	0.994509
6	6_30954694	30954694	A	0.07447	0.1248	C	18.86	1.403e-05	0.5643	0.1331	0.4347	0.7324	0.2658	0.90734
6	6_30954873	30954873	A	0.04289	0.07185	G	11.43	0.0007243	0.5789	0.1634	0.4203	0.7975	0.7694	0.999314
6	6_30954978	30954978	T	0.05256	0.09731	C	20.16	7.113e-06	0.5146	0.1501	0.3834	0.6907	0.002374	0.94303
6	6_30955008	30955008	G	0.06604	0.1111	A	17.58	2.752e-05	0.5657	0.1373	0.4322	0.7403	0.0002076	0.94784
6	6_30955010	30955010	T	0.2872	0.1212	C	117.4	2.355e-27	2.921	0.1016	2.394	3.564	0.002892	0.97186
6	6_30955023	30955023	T	0.01567	0.04153	C	16.76	4.253e-05	0.3673	0.2542	0.2232	0.6046	0.6173	0.92519
6	6_30955119	30955119	T	0.01231	0.03554	A	16.12	5.937e-05	0.3383	0.2825	0.1944	0.5885	1	0.92656
6	6_30955140	30955140	T	0.04422	0.07212	C	9.769	0.001775	0.5953	0.1675	0.4286	0.8266	0.06464	0.93274
6	6_30955359	30955359	A	0.07935	0.1243	G	16.1	6.023e-05	0.6075	0.1252	0.4753	0.7764	0.3731	0.993137
6	6_30955681	30955681	G	0.09178	0.1334	A	11.5	0.0006959	0.6565	0.1247	0.5142	0.8383	0.2299	0.90734
6	6_30955717	30955717	A	0.01402	0.001504	G	13.68	0.0002169	9.441	0.741	2.209	40.34	1	0.97049
6	6_30955929	30955929	A	0.09933	0.1466	C	14.76	0.0001221	0.6419	0.116	0.5114	0.8058	0.7586	0.97117
6	6_31079236	31079236	A	0.2708	0.442	G	89.78	2.665e-21	0.4688	0.08056	0.4003	0.549	0.3423	0.96156
6	6_31079242	31079242	G	0.1103	0.1868	A	32.94	9.501e-09	0.5395	0.1086	0.4361	0.6675	1	0.96706
6	6_31079264	31079264	T	0.1107	0.1855	C	31.48	2.01e-08	0.5464	0.1087	0.4415	0.6762	1	0.96431
6	6_31079350	31079350	C	0.01115	0.001497	T	10.06	0.001513	7.524	0.7485	1.735	32.63	1	0.98147
6	6_31079371	31079371	G	0.1118	0.1907	C	34.87	3.522e-09	0.5344	0.1072	0.4332	0.6594	0.8027	0.97872
6	6_31079440	31079440	T	0.02789	0.04531	C	5.938	0.01481	0.6045	0.2085	0.4017	0.9097	0.6358	0.93892
6	6_31079643	31079643	C	0.2658	0.4359	T	87.41	8.822e-21	0.4687	0.08168	0.3993	0.55	0.3377	0.94235
6	6_31079703	31079703	G	0.1973	0.3273	C	61.84	3.721e-15	0.5052	0.08754	0.4256	0.5998	0.3785	0.96637
6	6_31080367	31080367	G	0.115	0.1936	C	32.04	1.514e-08	0.5412	0.1095	0.4366	0.6708	0.8011	0.92176
6	6_31084034	31084034	T	0.01483	0.02757	C	5.374	0.02044	0.5311	0.2773	0.3084	0.9145	1	0.93411
6	6_31084435	31084435	G	0.2799	0.4602	A	93.89	3.341e-22	0.4559	0.08169	0.3885	0.5351	0.7505	0.92176
6	6_31084787	31084787	G	0.1693	0.2898	A	57.93	2.713e-14	0.4995	0.09206	0.4171	0.5983	1	0.96088
6	6_31084792	31084792	C	0.1653	0.2684	T	44.35	2.741e-11	0.54	0.09326	0.4498	0.6483	0.7649	0.96637
6	6_31085269	31085269	A	0.06726	0.1117	G	16.97	3.798e-05	0.5734	0.1364	0.4389	0.749	0.4289	0.95058
6	6_31088145	31088145	A	0.02635	0.06212	T	21.13	4.299e-06	0.4087	0.2005	0.2759	0.6053	0.731	0.94235
6	6_31097301	31097301	T	0.2012	0.3421	C	72.26	1.891e-17	0.4844	0.08604	0.4092	0.5734	0.9315	0.98216
6	6_31097453	31097453	T	0.06499	0.1116	G	19.79	8.623e-06	0.5533	0.1345	0.4251	0.7202	0.5571	0.994509
6	6_31097484	31097484	A	0.08183	0.1203	T	11.87	0.0005705	0.6515	0.125	0.5099	0.8325	0.3638	0.991764
6	6_31106606	31106606	T	0.241	0.1426	A	42.56	6.866e-11	1.908	0.1	1.569	2.321	0.3399	0.94647
6	6_31106643	31106643	G	0.2712	0.4774	A	129.1	6.403e-30	0.4074	0.07983	0.3484	0.4764	0.1862	0.97323
6	6_31107361	31107361	A	0.03841	0.06804	C	11.92	0.0005543	0.5471	0.177	0.3867	0.7739	1	0.93137
6	6_31107648	31107648	T	0.05348	0.09431	C	17.83	2.414e-05	0.5426	0.1466	0.4071	0.7232	0.4992	0.991078
6	6_31110391	31110391	C	0.4934	0.1502	G	375.5	1.216e-83	5.512	0.09239	4.599	6.606	1	0.97461
6	6_31110786	31110786	A	0.05322	0.09538	T	18.74	1.499e-05	0.5331	0.1472	0.3995	0.7115	0.8228	0.98284
6	6_31110969	31110969	T	0.09608	0.1647	C	30.12	4.068e-08	0.5391	0.1138	0.4314	0.6738	0.4024	0.98559
6	6_31111125	31111125	A	0.06684	0.08828	G	4.684	0.03045	0.7397	0.1397	0.5625	0.9727	0.8094	0.996568
6	6_31111148	31111148	A	0.06748	0.08854	T	4.488	0.03414	0.7449	0.1394	0.5668	0.979	0.8095	0.995196
6	6_31111174	31111174	A	0.09804	0.1637	C	27.43	1.628e-07	0.5554	0.1134	0.4447	0.6936	0.5716	0.98421
6	6_31111180	31111180	T	0.1937	0.282	C	30.82	2.837e-08	0.6119	0.0889	0.514	0.7283	0.8481	0.98078
6	6_31112484	31112484	T	0.03042	0.05053	C	7.469	0.006278	0.5896	0.1953	0.4021	0.8646	0.2295	0.97392
6	6_31112602	31112602	C	0.4934	0.1562	G	364.1	3.644e-81	5.26	0.09095	4.401	6.286	0.4635	0.98353
6	6_31112899	31112899	C	0.1867	0.2714	T	26.86	2.193e-07	0.6162	0.09387	0.5126	0.7407	0.618	0.9046
6	6_31112925	31112925	C	0.1886	0.2724	T	27	2.03e-07	0.6211	0.09206	0.5186	0.7439	0.6924	0.93411
6	6_31113214	31113214	A	0.1535	0.2986	C	85.84	1.953e-20	0.426	0.09347	0.3547	0.5116	1	0.96911
6	6_31113239	31113239	G	0.005906	0.01562	C	6.518	0.01068	0.3743	0.4002	0.1708	0.82	1	0.98421
6	6_31113275	31113275	A	0.3103	0.5251	G	133.8	6.166e-31	0.4068	0.07848	0.3488	0.4745	0.03486	0.96706
6	6_31113276	31113276	G	0.3103	0.5266	A	135.6	2.391e-31	0.4044	0.07845	0.3468	0.4717	0.04208	0.96774
6	6_31113326	31113326	A	0.03919	0.06401	G	8.919	0.002822	0.5965	0.1747	0.4235	0.84	0.7453	0.96362
6	6_31116133	31116133	C	0.03138	0.05175	A	7.216	0.007228	0.5936	0.1961	0.4042	0.8718	0.2477	0.94303
6	6_31116142	31116142	A	0.4972	0.1521	G	368.4	4.159e-82	5.512	0.0932	4.592	6.616	0.5455	0.94647
6	6_31116220	31116220	A	0.0369	0.05929	G	7.263	0.007037	0.6079	0.1863	0.4219	0.8759	1	0.90254
6	6_31116246	31116246	A	0.6128	0.3609	G	167.7	2.295e-38	2.803	0.08046	2.394	3.281	0.05731	0.9094
6	6_31116502	31116502	T	0.01953	0.03748	C	8.489	0.003573	0.5116	0.234	0.3234	0.8093	0.6148	0.9849
6	6_31116526	31116526	A	0.2074	0.3106	G	38.42	5.692e-10	0.5809	0.08809	0.4888	0.6904	0.2726	0.94715
6	6_31118019	31118019	C	0.4942	0.1557	T	368.3	4.312e-82	5.296	0.09086	4.432	6.329	0.4616	0.991078
6	6_31118511	31118511	G	0.1553	0.2991	T	86.11	1.704e-20	0.4309	0.09202	0.3598	0.5161	0.7117	0.99245
6	6_31118565	31118565	C	0.1982	0.2977	G	38.12	6.655e-10	0.5829	0.08789	0.4906	0.6925	0.1945	0.97941
6	6_31118898	31118898	T	0.02907	0.05	A	8.441	0.003669	0.5689	0.1965	0.3871	0.8361	0.2247	0.991078
6	6_31118942	31118942	C	0.4904	0.1521	T	346	3.225e-77	5.365	0.09447	4.458	6.456	0.3623	0.9094
6	6_31122315	31122315	G	0.3769	0.5962	C	134.8	3.716e-31	0.4096	0.07754	0.3518	0.4768	0.8715	0.96294
6	6_31122330	31122330	A	0.03846	0.06372	G	9.449	0.002112	0.5878	0.1746	0.4174	0.8277	1	0.97529
6	6_31124849	31124849	C	0.369	0.5837	T	129.5	5.251e-30	0.417	0.07748	0.3583	0.4854	0.9361	0.96431
6	6_31132883	31132883	T	0.03668	0.06667	C	13.52	0.0002363	0.5331	0.1735	0.3794	0.749	0.5283	0.996568
6	6_31132956	31132956	C	0.02945	0.05045	G	8.206	0.004176	0.5711	0.1978	0.3876	0.8416	0.2288	0.96843
6	6_31236900	31236900	A	0.0639	0.0903	G	7.039	0.007973	0.6877	0.1418	0.5209	0.908	0.6406	0.98078
6	6_31238053	31238053	G	0.1132	0.1849	C	27.66	1.445e-07	0.5626	0.1103	0.4532	0.6984	0.7916	0.92725
6	6_31238068	31238068	T	0.09269	0.1533	C	23.66	1.151e-06	0.5643	0.1188	0.4471	0.7121	1	0.94372
6	6_31238822	31238822	A	0.02352	0.04058	G	6.637	0.009991	0.5695	0.2212	0.3691	0.8785	0.6183	0.95882
6	6_31238868	31238868	T	0.07266	0.09851	C	6.122	0.01335	0.717	0.1349	0.5504	0.9341	0.001547	0.97941
6	6_31238886	31238886	G	0.04465	0.07963	A	14.79	0.0001199	0.5402	0.1622	0.3931	0.7424	0.0268	0.95539
6	6_31322303	31322303	G	0.4174	0.5803	C	70.06	5.745e-17	0.5182	0.07889	0.444	0.6049	1	0.9094
6	6_31322367	31322367	G	0.05774	0.08636	T	8.611	0.003341	0.6483	0.1486	0.4845	0.8675	0.2145	0.95813
6	6_31322395	31322395	G	0.01879	0.03349	A	6.026	0.0141	0.5528	0.2448	0.3421	0.8931	1	0.96225
6	6_31322459	31322459	C	0.07917	0.135	T	22	2.722e-06	0.5509	0.1285	0.4282	0.7086	0.6113	0.91833
6	6_31322470	31322470	C	0.07394	0.1514	G	39.93	2.631e-10	0.4474	0.1297	0.347	0.577	0.09023	0.90391
6	6_31322888	31322888	A	0.1142	0.1962	G	34.52	4.209e-09	0.5285	0.1097	0.4263	0.6552	1	0.91695
6	6_31323116	31323116	T	0.1036	0.008209	C	116.7	3.27e-27	13.96	0.3144	7.541	25.86	1	0.97323
6	6_31323296	31323296	A	0.07374	0.1355	G	29.73	4.96e-08	0.508	0.1259	0.3969	0.6502	0.01916	0.98902
6	6_31323321	31323321	A	0.02026	0.03566	G	6.357	0.01169	0.5592	0.2335	0.3539	0.8838	0.5806	0.98696
6	6_31323337	31323337	C	0.1185	0.2011	T	35.53	2.512e-09	0.5343	0.1062	0.4339	0.6579	0.3941	0.95264
6	6_31496776	31496776	T	0.0492	0.07357	G	7.365	0.006651	0.6516	0.1588	0.4773	0.8896	0.3905	0.97323
6	6_31496791	31496791	G	0.07471	0.1093	C	10.31	0.001322	0.6581	0.131	0.509	0.8507	0.1606	0.98216
6	6_31496915	31496915	A	0.1035	0.1572	G	18.44	1.75e-05	0.6189	0.1124	0.4965	0.7715	0.5597	0.98765
6	6_31496925	31496925	G	0.0515	0.07228	A	5.38	0.02036	0.6969	0.1564	0.5129	0.9469	0.3806	0.98696
6	6_31496979	31496979	C	0.01746	0.03395	G	7.506	0.00615	0.5056	0.2534	0.3077	0.8309	1	0.93617
6	6_31496982	31496982	A	0.03632	0.009302	G	21.5	3.547e-06	4.014	0.3232	2.131	7.564	1	0.9245
6	6_31496983	31496983	C	0.03786	0.009346	G	23.04	1.588e-06	4.171	0.3221	2.219	7.841	1	0.92107
6	6_31497622	31497622	G	0.0013	0.006667	A	5.456	0.0195	0.194	0.7826	0.04185	0.8995	1	0.991078
6	6_31498737	31498737	A	0.1067	0.1579	G	16.28	5.469e-05	0.6368	0.1125	0.5108	0.7939	0.3806	0.97117
6	6_31500495	31500495	T	0.03018	0.04635	C	4.969	0.02581	0.6402	0.2016	0.4313	0.9503	0.001623	0.95196
6	6_31503219	31503219	A	0.01408	0.002963	G	10.12	0.001465	4.807	0.5448	1.652	13.98	1	0.999314
6	6_31506624	31506624	T	0.05097	0.07132	C	5.231	0.02218	0.6993	0.1571	0.514	0.9514	0.7661	0.98902
6	6_31506691	31506691	A	0.2051	0.3624	G	84.36	4.115e-20	0.454	0.08686	0.3829	0.5383	0.4986	0.94578
6	6_31506854	31506854	C	0.05085	0.07187	T	5.249	0.02196	0.6919	0.1615	0.5041	0.9496	0.369	0.9348
6	6_31508069	31508069	G	0.02258	0.038	T	5.929	0.01489	0.5848	0.2227	0.3779	0.9049	1	0.99245
6	6_31513864	31513864	A	0.05071	0.07079	T	5.156	0.02316	0.7011	0.157	0.5154	0.9538	0.5663	0.995196
6	6_31514247	31514247	G	0.02199	0.05037	A	17.08	3.584e-05	0.4239	0.2134	0.279	0.6442	1	0.993823
6	6_31540784	31540784	A	0.2575	0.4479	C	113.2	1.944e-26	0.4275	0.08064	0.365	0.5007	0.3843	0.97529
6	6_31544642	31544642	G	0.1112	0.03566	A	56.42	5.847e-14	3.383	0.1707	2.421	4.727	1	0.94303
6	6_31549556	31549556	G	0.1138	0.04288	T	46.72	8.179e-12	2.867	0.1599	2.096	3.923	0.6244	0.9396
6	6_31555130	31555130	A	0.4825	0.3336	G	65.68	5.312e-16	1.863	0.07712	1.602	2.167	0.1933	0.990391
6	6_31555189	31555189	A	0.001335	0.006737	G	5.329	0.02098	0.1971	0.7826	0.04251	0.9139	1	0.97255
6	6_31557381	31557381	A	0.03941	0.01043	G	23.87	1.03e-06	3.891	0.2987	2.167	6.988	1	0.991764
6	6_31557791	31557791	A	0.02745	0.04416	G	5.858	0.01551	0.6109	0.2055	0.4084	0.9138	1	0.98353
6	6_31583155	31583155	A	0.4371	0.5417	G	29.2	6.518e-08	0.6568	0.07794	0.5637	0.7652	0.06356	0.91833
6	6_31583166	31583166	A	0.09807	0.1528	G	18.68	1.547e-05	0.6031	0.1179	0.4787	0.7598	0.1677	0.93274
6	6_31583312	31583312	A	0.0845	0.12	G	9.427	0.002138	0.6768	0.1277	0.527	0.8694	1	0.93754
6	6_31583931	31583931	T	0.09784	0.153	C	19.42	1.05e-05	0.6003	0.1167	0.4776	0.7545	0.1311	0.95264
6	6_31590746	31590746	T	0.1124	0.1636	C	15.31	9.114e-05	0.6474	0.1117	0.5201	0.8058	0.5682	0.94852
6	6_31595882	31595882	C	0.07	0.04348	A	9.162	0.002471	1.656	0.1681	1.191	2.302	0.629	0.97255
6	6_31598489	31598489	G	0.2867	0.1218	A	117.3	2.48e-27	2.898	0.1008	2.378	3.531	0.8575	0.98696
6	6_31600304	31600304	C	0.08581	0.1183	G	8.38	0.003794	0.6995	0.1239	0.5487	0.8918	0.7136	0.993137
6	6_31602967	31602967	A	0.4689	0.3989	G	13.9	0.0001926	1.33	0.07656	1.145	1.545	0.07462	0.96225
6	6_31603770	31603770	G	0.287	0.1192	A	119.9	6.648e-28	2.975	0.1023	2.434	3.636	1	0.96568
6	6_31604842	31604842	A	0.008264	0.01685	G	4.158	0.04144	0.4864	0.3609	0.2397	0.9867	1	0.94647
6	6_31605016	31605016	C	0.01385	0.001502	T	13.44	0.0002465	9.34	0.7426	2.179	40.04	1	0.95264
6	6_31605167	31605167	A	0.08426	0.1185	G	8.827	0.002968	0.6847	0.128	0.5328	0.88	0.5721	0.93892
6	6_31605199	31605199	G	0.5098	0.4513	C	9.3	0.002292	1.264	0.07699	1.087	1.47	0.06809	0.93342
6	6_31607220	31607220	A	0.002963	0.01328	G	8.831	0.002961	0.2208	0.5571	0.07409	0.6579	1	0.90254
6	6_31609272	31609272	C	0.2809	0.121	T	108.3	2.283e-25	2.838	0.1028	2.32	3.471	0.7129	0.95402
6	6_31609813	31609813	T	0.2237	0.3421	C	47.21	6.381e-12	0.5543	0.08638	0.4679	0.6565	0.3375	0.9348
6	6_31611777	31611777	T	0.1006	0.1454	C	13.58	0.0002282	0.6577	0.1142	0.5258	0.8228	0.641	0.997941
6	6_31611840	31611840	A	0.1027	0.1542	C	17.12	3.515e-05	0.628	0.1131	0.5032	0.7839	0.1014	0.98627
6	6_31612245	31612245	A	0.03473	0.009449	T	19.13	1.22e-05	3.772	0.3251	1.994	7.134	1	0.91009
6	6_31614102	31614102	C	0.1201	0.1682	T	13.5	0.0002388	0.6752	0.1073	0.5471	0.8333	0.6793	0.9849
6	6_31616561	31616561	G	0.03571	0.009259	A	20.96	4.681e-06	3.963	0.3238	2.101	7.476	1	0.92519
6	6_31619576	31619576	G	0.2863	0.1226	A	116.1	4.473e-27	2.871	0.1004	2.358	3.495	0.8576	0.991764
6	6_31623873	31623873	A	0.0856	0.1185	G	8.549	0.003457	0.6965	0.1242	0.5461	0.8885	0.7135	0.9897
6	6_31625507	31625507	T	0.1063	0.1408	G	7.871	0.005023	0.7257	0.1146	0.5798	0.9085	0.6296	0.97872
6	6_31625541	31625541	A	0.08994	0.1173	C	5.466	0.01939	0.7438	0.1269	0.58	0.9539	0.8508	0.92931
6	6_31627449	31627449	G	0.09582	0.1505	C	18.54	1.667e-05	0.5983	0.1202	0.4727	0.7573	0.1197	0.91421
6	6_31627523	31627523	C	0.06467	0.04325	T	6.23	0.01256	1.53	0.1713	1.093	2.14	0.6267	0.96706
6	6_31630241	31630241	T	0.4937	0.4154	C	16.62	4.562e-05	1.372	0.07772	1.178	1.598	0.0606	0.92588
6	6_31632134	31632134	A	0.2846	0.122	C	111.9	3.755e-26	2.864	0.102	2.345	3.499	1	0.95813
6	6_31634570	31634570	C	0.2858	0.1205	A	118.9	1.096e-27	2.92	0.1009	2.396	3.558	1	0.993137
6	6_31634705	31634705	G	0.03797	0.009673	T	23.81	1.061e-06	4.041	0.3087	2.206	7.4	1	0.994509
6	6_31635710	31635710	C	0.2086	0.3033	T	34.25	4.85e-09	0.6055	0.08611	0.5115	0.7169	0.2361	0.995196
6	6_31637474	31637474	T	0.01745	0.03961	C	12.75	0.0003559	0.4306	0.2425	0.2677	0.6925	0.6178	0.97049
6	6_31637734	31637734	T	0.2218	0.3471	A	55.63	8.726e-14	0.536	0.08414	0.4545	0.6321	0.1453	0.9849
6	6_31638970	31638970	T	0.02574	0.04012	C	4.755	0.02922	0.6321	0.212	0.4172	0.9578	0.6187	0.995196
6	6_31639757	31639757	A	0.0857	0.1194	G	8.712	0.003161	0.6915	0.1255	0.5407	0.8843	0.8533	0.96568
6	6_31639979	31639979	T	0.2891	0.1109	C	136.5	1.557e-31	3.261	0.1045	2.657	4.003	0.8434	0.96431
6	6_31655438	31655438	A	0.2887	0.1213	G	114.2	1.15e-26	2.941	0.1036	2.4	3.603	1	0.93068
6	6_31655681	31655681	T	0.02804	0.04777	C	7.444	0.006365	0.5752	0.205	0.3849	0.8597	1	0.94715
6	6_31657413	31657413	T	0.06628	0.04296	C	7.501	0.006168	1.581	0.1686	1.136	2.2	0.6279	0.996568
6	6_31657694	31657694	A	0.01164	0.001565	G	9.98	0.001583	7.517	0.751	1.725	32.76	1	0.91009
6	6_31657701	31657701	A	0.1007	0.1584	C	19.86	8.345e-06	0.5951	0.1173	0.4729	0.749	0.2991	0.91901
6	6_31657754	31657754	G	0.502	0.4223	C	17.77	2.49e-05	1.379	0.07638	1.188	1.602	0.04532	0.95676
6	6_31657924	31657924	A	0.08707	0.1211	G	8.894	0.002861	0.6924	0.1238	0.5432	0.8825	0.8572	0.97941
6	6_31658323	31658323	A	0.008323	0.01701	G	4.484	0.0342	0.4849	0.349	0.2447	0.9611	1	1
6	6_31674749	31674749	C	0.001933	0.008197	G	5.865	0.01544	0.2343	0.6524	0.06524	0.8418	1	0.993137
6	6_31675297	31675297	T	0.08277	0.1235	C	12.66	0.000374	0.6406	0.1259	0.5004	0.8199	0.8574	0.96294
6	6_31675501	31675501	A	0.3052	0.1478	G	95.98	1.163e-22	2.534	0.09662	2.097	3.062	1	0.94509
6	6_31675765	31675765	A	0.1078	0.1571	G	15.21	9.602e-05	0.6484	0.1117	0.5209	0.807	0.3803	0.98147
6	6_31677953	31677953	A	0.01297	0.002235	G	10.45	0.001226	5.865	0.6203	1.739	19.78	1	0.9897
6	6_31678028	31678028	T	0.4619	0.3612	C	28.13	1.135e-07	1.518	0.07888	1.301	1.772	0.4933	0.92588
6	6_31683157	31683157	G	0.08673	0.1205	T	8.861	0.002913	0.6929	0.1237	0.5437	0.8831	1	0.98353
6	6_31685392	31685392	T	0.05705	0.1081	C	25.45	4.532e-07	0.4989	0.14	0.3792	0.6565	0.5525	0.998627
6	6_31687008	31687008	A	0.3801	0.2552	G	51.68	6.52e-13	1.79	0.08138	1.526	2.099	0.2652	0.997941
6	6_31687027	31687027	C	0.01154	0.02071	G	3.919	0.04775	0.552	0.3044	0.3039	1.002	1	0.999314
6	6_31696413	31696413	G	0.01094	0.02055	C	4.186	0.04077	0.5274	0.3178	0.2829	0.9833	1	0.95264
6	6_31699980	31699980	A	0.0625	0.09925	C	13.07	0.0003005	0.6051	0.1401	0.4597	0.7963	1	0.97804
6	6_31701901	31701901	C	0.01169	0.02093	G	3.885	0.04871	0.5533	0.3045	0.3047	1.005	1	0.98765
6	6_31708147	31708147	C	0.1254	0.1817	T	16.35	5.274e-05	0.6453	0.1089	0.5213	0.7988	0.4277	0.91352
6	6_31710968	31710968	A	0.2855	0.1131	T	127.5	1.427e-29	3.135	0.1043	2.556	3.847	1	0.95951
6	6_31713124	31713124	G	0.1013	0.1551	A	17.79	2.461e-05	0.6136	0.1166	0.4883	0.7711	1	0.9348
6	6_31731881	31731881	T	0.106	0.1522	C	13.82	0.0002011	0.6605	0.1121	0.5303	0.8228	0.881	0.993823
6	6_31732207	31732207	T	0.08732	0.1185	C	7.627	0.005749	0.7119	0.1235	0.5588	0.9068	0.7135	0.991078
6	6_31733650	31733650	A	0.2821	0.111	G	127.6	1.369e-29	3.146	0.1047	2.563	3.862	0.553	0.96774
6	6_31734385	31734385	T	0.001366	0.007553	C	6.209	0.01271	0.1798	0.7755	0.03931	0.8219	1	0.95676
6	6_31742242	31742242	C	0.2737	0.07675	T	185.5	3.036e-42	4.533	0.1178	3.599	5.71	0.4155	0.97461
6	6_31743215	31743215	A	0.00128	0.005917	G	4.556	0.0328	0.2154	0.7914	0.04566	1.016	1	1
6	6_31745284	31745284	T	0.3573	0.523	C	77.24	1.515e-18	0.5072	0.07764	0.4356	0.5905	0.4327	0.95333
6	6_31745518	31745518	G	0.07763	0.1044	A	6.183	0.0129	0.7224	0.1312	0.5585	0.9342	1	0.97872
6	6_31748820	31748820	A	0.1272	0.1893	G	21.05	4.465e-06	0.6245	0.1032	0.5102	0.7645	0.8999	0.994509
6	6_31750509	31750509	A	0.07504	0.1009	G	5.516	0.01884	0.7226	0.1388	0.5505	0.9485	1	0.90391
6	6_31750517	31750517	C	0.0352	0.0107	T	17.76	2.508e-05	3.372	0.3055	1.853	6.138	1	0.92656
6	6_31753423	31753423	C	0.06611	0.104	T	13.53	0.0002349	0.6098	0.1355	0.4676	0.7953	1	0.996568
6	6_31773821	31773821	T	0.3532	0.2083	C	72.75	1.473e-17	2.075	0.08638	1.752	2.458	0.6366	0.97666
6	6_31777946	31777946	T	0.231	0.3597	C	57.02	4.31e-14	0.5347	0.08342	0.4541	0.6297	0.05255	0.97941
6	6_31778077	31778077	G	0.03965	0.01506	T	15.56	7.985e-05	2.7	0.2616	1.617	4.509	1	0.96637
6	6_31778307	31778307	A	0.01164	0.0209	G	3.918	0.04777	0.552	0.3044	0.3039	1.002	1	0.990391
6	6_31778529	31778529	T	0.354	0.2245	C	57.37	3.614e-14	1.893	0.08486	1.603	2.236	0.5041	0.97666
6	6_31778831	31778831	G	0.05898	0.1023	A	17.69	2.604e-05	0.5501	0.1438	0.415	0.7292	1	0.9499
6	6_31783507	31783507	C	0.4708	0.3183	G	69.24	8.707e-17	1.905	0.07786	1.636	2.219	0.3719	0.98627
6	6_31797422	31797422	C	0.01423	0.003754	G	8.45	0.00365	3.831	0.4969	1.447	10.15	1	0.98765
6	6_31833453	31833453	A	0.01414	0.001484	G	14.11	0.0001721	9.652	0.7395	2.265	41.12	1	0.996568
6	6_31837009	31837009	C	0.01155	0.02077	G	3.942	0.04709	0.551	0.3044	0.3034	1.001	1	0.997255
6	6_31837066	31837066	T	0.2668	0.07207	C	184.8	4.327e-42	4.684	0.121	3.695	5.938	0.5664	0.96911
6	6_31837250	31837250	G	0.3225	0.3741	A	8.417	0.003717	0.7965	0.07848	0.683	0.9289	0.9343	0.98833
6	6_31837277	31837277	C	0.3254	0.378	A	8.603	0.003355	0.7937	0.07884	0.68	0.9263	0.8046	0.97461
6	6_31838713	31838713	G	0.4341	0.5204	A	21.11	4.345e-06	0.707	0.07558	0.6096	0.8198	0.1016	0.97461
6	6_31839309	31839309	C	0.323	0.3748	T	8.488	0.003576	0.7957	0.07852	0.6822	0.928	0.9343	0.98696
6	6_31839331	31839331	C	0.3265	0.3775	T	8.039	0.004578	0.7994	0.07901	0.6847	0.9333	0.8689	0.9698
6	6_31842598	31842598	A	0.08035	0.1111	T	7.798	0.005231	0.6989	0.1288	0.543	0.8996	0.6963	0.97392
6	6_31843776	31843776	T	0.01729	0.03033	C	5.407	0.02006	0.5624	0.2507	0.3441	0.9193	1	1
6	6_31843924	31843924	T	0.2272	0.3427	C	47.74	4.867e-12	0.5637	0.08342	0.4786	0.6638	0.7332	0.995882
6	6_31846741	31846741	A	0.07031	0.1246	C	22.47	2.13e-06	0.5314	0.135	0.4078	0.6924	0.09871	0.91009
6	6_31848440	31848440	T	0.06186	0.08218	A	4.144	0.04179	0.7365	0.1507	0.5481	0.9896	1	0.91833
6	6_31856212	31856212	T	0.02142	0.04297	C	9.898	0.001655	0.4875	0.2329	0.3088	0.7695	0.623	0.90391
6	6_31857154	31857154	T	0.1633	0.03087	C	135.2	2.925e-31	6.124	0.1737	4.357	8.608	0.4711	0.95813
6	6_31860156	31860156	T	0.02912	0.05805	C	13.71	0.0002128	0.4867	0.1982	0.33	0.7177	1	0.92656
6	6_31860526	31860526	C	0.2662	0.07293	A	183.3	9.049e-42	4.612	0.1202	3.644	5.837	0.5667	0.9849
6	6_31860576	31860576	T	0.0144	0.03003	C	8.2	0.00419	0.4718	0.2681	0.279	0.7981	0.4531	0.98147
6	6_31867835	31867835	A	0.003434	0.01136	G	6.086	0.01362	0.2998	0.5178	0.1087	0.8271	1	0.95264
6	6_31868938	31868938	T	0.09846	0.1533	C	20.03	7.61e-06	0.603	0.1138	0.4824	0.7537	1	0.996568
6	6_31895619	31895619	T	0.01509	0.001506	G	15.07	0.0001034	10.16	0.7382	2.391	43.17	1	0.97872
6	6_31905130	31905130	A	0.03713	0.06148	G	9.318	0.002269	0.5887	0.1753	0.4175	0.8301	0.5036	0.999314
6	6_31906997	31906997	T	0.008986	0.01775	C	4.316	0.03777	0.5017	0.3384	0.2585	0.9738	1	0.998627
6	6_31907147	31907147	C	0.03453	0.06136	T	11.03	0.0008977	0.5471	0.184	0.3814	0.7847	0.1633	0.9499
6	6_31907168	31907168	T	0.03576	0.0607	C	9.367	0.00221	0.574	0.1834	0.4007	0.8223	0.1609	0.94166
6	6_31910929	31910929	A	0.03509	0.0641	G	12.7	0.0003666	0.5309	0.1803	0.3729	0.7559	1	0.96362
6	6_31910938	31910938	T	0.03596	0.06535	G	12.69	0.0003679	0.5334	0.1789	0.3757	0.7575	1	0.95745
6	6_31914180	31914180	A	0.03687	0.06408	G	11.3	0.000773	0.5591	0.175	0.3967	0.7879	1	0.991078
6	6_31914306	31914306	A	0.008387	0.02086	G	8.012	0.004647	0.3969	0.3377	0.2048	0.7694	1	0.99245
6	6_31916707	31916707	T	0.01373	0.00372	C	7.99	0.004705	3.727	0.499	1.401	9.911	1	0.98627
6	6_31916951	31916951	C	0.03586	0.06611	T	13.22	0.0002763	0.5254	0.1796	0.3695	0.7471	1	0.94921
6	6_31917291	31917291	T	0.02603	0.05837	C	18.2	1.994e-05	0.4311	0.2025	0.2899	0.6411	0.7169	0.94784
6	6_31918468	31918468	C	0.01211	0.00303	A	7.414	0.006474	4.034	0.5541	1.362	11.95	1	0.96294
6	6_31919956	31919956	C	0.0348	0.06471	T	12.93	0.0003231	0.5211	0.184	0.3633	0.7474	1	0.92862
6	6_31921475	31921475	A	0.2077	0.2792	G	19.98	7.835e-06	0.6767	0.08761	0.57	0.8035	0.4428	0.98559
6	6_31921718	31921718	A	0.01371	0.02773	G	6.504	0.01076	0.4873	0.2877	0.2773	0.8563	1	0.90872
6	6_31928306	31928306	G	0.03242	0.06385	A	14.62	0.0001317	0.4913	0.1893	0.339	0.712	0.5057	0.92244
6	6_31928799	31928799	T	0.1863	0.3055	C	53.78	2.246e-13	0.5206	0.08973	0.4367	0.6207	0.3585	0.95813
6	6_31929014	31929014	A	0.1961	0.3062	C	44.15	3.044e-11	0.5528	0.0898	0.4636	0.6591	0.4062	0.93617
6	6_31929808	31929808	T	0.08808	0.01269	C	81.18	2.063e-19	7.517	0.2601	4.515	12.51	1	0.9897
6	6_31930351	31930351	G	0.06121	0.1105	A	22.77	1.821e-06	0.5247	0.137	0.4012	0.6862	0.844	0.995196
6	6_31930462	31930462	A	0.05919	0.07939	G	4.36	0.03679	0.7296	0.1515	0.5422	0.9818	0.4176	0.94235
6	6_31933518	31933518	C	0.05731	0.09152	T	12.27	0.000461	0.6035	0.1454	0.4539	0.8025	0.05808	0.98216
6	6_31935567	31935567	A	0.06637	0.1124	G	19.04	1.283e-05	0.5616	0.1336	0.4322	0.7298	1	0.993823
6	6_31938072	31938072	C	0.004979	0.0209	T	13.71	0.000213	0.2344	0.4259	0.1017	0.5402	0.2422	0.92588
6	6_31938107	31938107	G	0.0646	0.09788	A	10.48	0.001208	0.6366	0.1405	0.4834	0.8383	0.663	0.96225
6	6_31938412	31938412	T	0.3572	0.0976	G	266.1	7.98e-60	5.139	0.1066	4.17	6.333	1	0.98353
6	6_31938451	31938451	C	0.3579	0.09673	T	271	6.721e-61	5.205	0.1065	4.224	6.414	1	0.98765
6	6_31939345	31939345	A	0.06468	0.1118	G	20.15	7.171e-06	0.5496	0.1349	0.4219	0.7159	1	0.991078
6	6_31946614	31946614	A	0.1801	0.2317	G	10.74	0.00105	0.7281	0.09703	0.602	0.8807	0.3703	0.90117
6	6_31946837	31946837	C	0.2122	0.3274	G	45.3	1.686e-11	0.5535	0.08842	0.4654	0.6582	0.8585	0.92038
6	6_32006886	32006886	A	0.09209	0.1365	G	12.99	0.0003131	0.6416	0.1238	0.5033	0.8178	0.308	0.9094
6	6_32084485	32084485	T	0.01101	0.001486	C	9.988	0.001575	7.481	0.7485	1.725	32.44	1	0.991764
6	6_32085278	32085278	T	0.08768	0.0122	C	79.34	5.221e-19	7.785	0.2689	4.595	13.19	1	0.92382
6	6_32088854	32088854	C	0.08804	0.1209	G	8.163	0.004277	0.7021	0.1242	0.5504	0.8957	0.3659	0.96774
6	6_32088988	32088988	C	0.07179	0.1204	T	19.95	7.935e-06	0.5653	0.129	0.439	0.7279	0.3671	0.997255
6	6_32095393	32095393	C	0.01133	0.02568	T	8.162	0.004277	0.4349	0.2995	0.2418	0.7822	0.06387	0.96911
6	6_32097290	32097290	T	0.3531	0.09836	C	259.8	1.906e-58	5.003	0.1059	4.065	6.158	1	0.993137
6	6_32123639	32123639	A	0.1311	0.2009	G	25.69	4.018e-07	0.6002	0.1014	0.492	0.7321	0.2786	0.995196
6	6_32130329	32130329	G	0.04406	0.01883	C	14.38	0.0001492	2.402	0.2379	1.507	3.83	0.01941	0.9698
6	6_32148031	32148031	G	0.3787	0.1447	A	196.8	1.036e-44	3.603	0.09429	2.995	4.334	0.6396	0.97255
6	6_32151294	32151294	C	0.05443	0.1002	T	19.53	9.921e-06	0.5171	0.1514	0.3843	0.6958	1	0.9046
6	6_32151934	32151934	G	0.3834	0.146	A	201.9	7.991e-46	3.639	0.09384	3.028	4.374	0.6406	0.97666
6	6_32155581	32155581	A	0.4141	0.5636	G	61.94	3.542e-15	0.5473	0.07688	0.4707	0.6363	0.4286	0.95264
6	6_32155948	32155948	G	0.05677	0.1077	A	24.21	8.657e-07	0.4985	0.1438	0.3761	0.6607	1	0.95402
6	6_32163274	32163274	A	0.08533	0.01412	G	73.46	1.029e-17	6.516	0.2489	4.001	10.61	1	0.97666
6	6_32166380	32166380	G	0.08656	0.01418	C	75.01	4.686e-18	6.589	0.2481	4.051	10.72	1	0.991078
6	6_32166384	32166384	G	0.1289	0.1863	C	18.01	2.2e-05	0.6463	0.1034	0.5278	0.7914	0.1602	0.990391
6	6_32168771	32168771	T	0.2629	0.08531	G	154	2.371e-35	3.823	0.1132	3.062	4.773	0.4631	0.996568
6	6_32171683	32171683	T	0.407	0.5801	C	84.42	4.003e-20	0.497	0.0765	0.4278	0.5773	0.8112	0.97117
6	6_32178570	32178570	T	0.06987	0.1016	C	9.42	0.002147	0.664	0.1341	0.5105	0.8637	0.6711	0.997941
6	6_32180241	32180241	T	0.1991	0.2954	C	36.22	1.759e-09	0.593	0.08727	0.4998	0.7036	0.09485	0.993823
6	6_32180431	32180431	T	0.1287	0.1838	A	16.82	4.112e-05	0.6559	0.1033	0.5357	0.8031	0.3025	0.997255
6	6_32183175	32183175	A	0.3995	0.2269	G	98.05	4.089e-23	2.267	0.08352	1.925	2.67	1	0.98559
6	6_32184705	32184705	G	0.07347	0.1158	A	15.2	9.655e-05	0.6052	0.1298	0.4693	0.7806	0.1305	0.98696
6	6_32184835	32184835	T	0.001923	0.01479	C	15.31	9.125e-05	0.1283	0.6203	0.03805	0.4328	0.1329	0.999314
6	6_32185796	32185796	T	0.08718	0.01331	C	78.9	6.54e-19	7.078	0.2537	4.305	11.64	1	0.999314
6	6_32187605	32187605	A	0.2392	0.2897	G	9.194	0.002429	0.7707	0.08602	0.6511	0.9122	0.2197	0.96019
6	6_32188136	32188136	T	0.001451	0.01471	C	15.01	0.0001068	0.09738	0.7444	0.02264	0.4189	0.1257	0.91627
6	6_32188383	32188383	C	0.444	0.2225	T	150.4	1.4e-34	2.791	0.08498	2.363	3.296	1	0.94509
6	6_32188603	32188603	T	0.1786	0.1359	C	9.674	0.001869	1.383	0.1045	1.127	1.697	0.7437	0.97392
6	6_32188640	32188640	C	0.1835	0.1408	T	9.496	0.002059	1.371	0.1026	1.121	1.676	0.752	0.98421
6	6_32188642	32188642	C	0.2143	0.1796	T	5.414	0.01997	1.246	0.0946	1.035	1.5	0.8961	0.98421
6	6_32188678	32188678	A	0.2585	0.07355	G	172	2.727e-39	4.391	0.1197	3.473	5.552	0.5684	0.98627
6	6_32188853	32188853	T	0.001294	0.01114	C	11.95	0.0005472	0.1149	0.7537	0.02624	0.5035	1	0.99245
6	6_32189032	32189032	C	0.2141	0.1767	T	6.031	0.01406	1.269	0.0972	1.049	1.536	1	0.93686
6	6_32190390	32190390	T	0.3728	0.4812	G	31.9	1.621e-08	0.6408	0.07898	0.5489	0.748	0.3429	0.91146
6	6_32190406	32190406	A	0.3304	0.4527	G	43.76	3.713e-11	0.5964	0.07838	0.5115	0.6954	0.5285	0.95607
6	6_32190484	32190484	A	0.1477	0.2179	G	23.61	1.177e-06	0.6222	0.09814	0.5134	0.7542	0.3619	0.97872
6	6_32191607	32191607	T	0.0474	0.06528	C	4.365	0.03668	0.7125	0.1629	0.5177	0.9805	0.3499	0.991078
6	6_32191620	32191620	T	0.463	0.3574	C	32.57	1.152e-08	1.55	0.077	1.333	1.803	0.3997	0.97598
6	6_32268501	32268501	A	0.4552	0.5364	T	18.74	1.502e-05	0.7222	0.07527	0.6232	0.837	0.07188	0.98147
6	6_32290927	32290927	G	0.1266	0.1961	T	24.46	7.57e-07	0.594	0.106	0.4825	0.7312	0.2621	0.93342
6	6_32291359	32291359	T	0.1245	0.1956	G	27.43	1.629e-07	0.5851	0.1031	0.478	0.7161	0.1787	0.995196
6	6_32291407	32291407	C	0.04685	0.07567	G	10.6	0.00113	0.6005	0.158	0.4405	0.8185	0.4159	0.997255
6	6_32298284	32298284	A	0.03016	0.05514	G	10.9	0.0009623	0.5329	0.1934	0.3648	0.7786	0.7136	0.96637
6	6_32298372	32298372	A	0.4554	0.5274	G	14.43	0.0001454	0.7495	0.07598	0.6458	0.8698	0.2407	0.95951
6	6_32299715	32299715	G	0.4501	0.5272	A	16.65	4.486e-05	0.7339	0.0759	0.6324	0.8516	0.1017	0.96225
6	6_32299822	32299822	A	0.166	0.1052	G	22.31	2.32e-06	1.693	0.1123	1.358	2.11	0.6841	0.98902
6	6_32299873	32299873	G	0.4504	0.5235	T	14.98	0.0001088	0.746	0.07579	0.643	0.8655	0.1014	0.965
6	6_32303672	32303672	A	0.1662	0.2107	T	9.395	0.002175	0.747	0.09535	0.6197	0.9005	0.2024	0.997255
6	6_32304334	32304334	G	0.03293	0.008271	A	20.49	5.983e-06	4.083	0.3358	2.114	7.886	1	0.96706
6	6_32317471	32317471	A	0.4532	0.5255	C	14.84	0.0001168	0.7484	0.07529	0.6457	0.8674	0.1398	0.97804
6	6_32335628	32335628	T	0.2376	0.3423	A	35.62	2.393e-09	0.5988	0.08628	0.5057	0.7091	1	0.91627
6	6_32335657	32335657	G	0.08678	0.1306	A	14.14	0.0001698	0.6324	0.1226	0.4973	0.8042	0.6074	0.97117
6	6_32337630	32337630	G	0.2184	0.3181	A	35.6	2.428e-09	0.599	0.08629	0.5058	0.7094	1	0.96156
6	6_32337686	32337686	A	0.06291	0.1061	G	17.59	2.744e-05	0.5654	0.1374	0.4319	0.7401	1	0.98833
6	6_32339548	32339548	A	0.3277	0.1939	G	65.81	4.975e-16	2.026	0.08784	1.706	2.407	0.537	0.98765
6	6_32362702	32362702	C	0.09298	0.1204	T	5.689	0.01707	0.7492	0.1214	0.5906	0.9504	0.8565	0.9897
6	6_32362703	32362703	T	0.09298	0.1204	G	5.689	0.01707	0.7492	0.1214	0.5906	0.9504	0.8565	0.9897
6	6_32362741	32362741	T	0.0957	0.119	C	4.102	0.04284	0.7832	0.1209	0.6179	0.9926	1	0.98833
6	6_32362745	32362745	A	0.09558	0.119	G	4.151	0.04162	0.782	0.1209	0.617	0.9911	1	0.98902
6	6_32362832	32362832	A	0.09711	0.1237	G	4.973	0.02575	0.7622	0.1221	0.6	0.9681	0.4699	0.94784
6	6_32363816	32363816	C	0.4388	0.3481	T	22.81	1.792e-06	1.464	0.07995	1.252	1.712	0.2966	0.91146
6	6_32363844	32363844	T	0.3228	0.2041	C	51.08	8.857e-13	1.859	0.08739	1.567	2.207	0.1908	0.97872
6	6_32363955	32363955	C	0.4271	0.3291	T	29.3	6.185e-08	1.52	0.07747	1.306	1.769	0.08089	0.993823
6	6_32369488	32369488	A	0.02867	0.06432	G	19.89	8.184e-06	0.4294	0.1945	0.2933	0.6287	1	0.93892
6	6_32369517	32369517	A	0.04105	0.0626	G	6.66	0.00986	0.6411	0.1735	0.4563	0.9007	0.7343	0.95951
6	6_32369554	32369554	A	0.02838	0.04382	G	4.771	0.02895	0.6373	0.2078	0.4241	0.9578	0.3424	0.94647
6	6_32370646	32370646	G	0.1871	0.2462	A	13.88	0.0001947	0.7051	0.09403	0.5864	0.8478	0.5971	0.92656
6	6_32370684	32370684	G	0.3224	0.2033	A	51.61	6.786e-13	1.864	0.08733	1.571	2.212	0.1912	0.98078
6	6_32370794	32370794	T	0.1325	0.1738	C	9.598	0.001948	0.726	0.1036	0.5925	0.8895	0.6868	0.997941
6	6_32370816	32370816	A	0.1917	0.2474	G	13.19	0.0002817	0.7213	0.09015	0.6045	0.8607	0.8367	0.997255
6	6_32370835	32370835	C	0.5168	0.4509	T	12.51	0.0004051	1.303	0.0748	1.125	1.508	0.3927	0.991764
6	6_32370879	32370879	T	0.1281	0.1714	C	10.64	0.001107	0.7103	0.1052	0.5779	0.8729	0.8924	0.98833
6	6_32370908	32370908	A	0.1268	0.1687	T	10.03	0.001536	0.7157	0.1059	0.5815	0.8808	1	0.98559
6	6_32372863	32372863	T	0.1295	0.1739	A	11.05	0.0008874	0.7068	0.1047	0.5757	0.8678	0.7883	0.98765
6	6_32372963	32372963	A	0.1296	0.1717	G	9.925	0.00163	0.7182	0.1053	0.5843	0.883	0.6827	0.9801
6	6_32407709	32407709	C	0.4388	0.497	A	9.751	0.001792	0.7913	0.07499	0.6832	0.9166	0.6421	0.98902
6	6_32407773	32407773	C	0.04673	0.07037	G	7.441	0.006375	0.6477	0.1603	0.4731	0.8867	0.3669	0.999314
6	6_32407855	32407855	C	0.04675	0.06994	T	7.113	0.007653	0.6522	0.1613	0.4755	0.8947	0.3629	0.9897
6	6_32410210	32410210	C	0.1016	0.1436	T	11.75	0.0006098	0.6743	0.1155	0.5377	0.8456	0.4334	0.97666
6	6_32410215	32410215	C	0.1009	0.1432	T	12.03	0.0005235	0.6717	0.1153	0.5358	0.8419	0.4321	0.9849
6	6_32411573	32411573	T	0.08141	0.01335	C	70.7	4.163e-17	6.548	0.2547	3.975	10.79	1	0.997941
6	6_32411726	32411726	G	0.02344	0.03646	A	4.243	0.03942	0.6343	0.2228	0.4099	0.9815	0.5967	0.98833
6	6_32605234	32605234	A	0.3451	0.1088	G	207.4	5.028e-47	4.315	0.1064	3.503	5.315	0.3042	0.91146
6	6_32605284	32605284	A	0.07848	0.05634	G	5.289	0.02147	1.427	0.1552	1.053	1.934	0.002316	0.94578
6	6_32605288	32605288	C	0.06067	0.1117	T	22.36	2.263e-06	0.5134	0.143	0.3879	0.6795	0.4128	0.91283
6	6_32605309	32605309	G	0.07745	0.05321	A	6.503	0.01077	1.494	0.1582	1.095	2.037	0.006126	0.94372
6	6_32609746	32609746	T	0.5662	0.411	C	64.92	7.785e-16	1.871	0.07805	1.605	2.18	0.0002194	0.92793
6	6_32609789	32609789	G	0.03293	0.05685	A	9.376	0.002199	0.5649	0.1888	0.3902	0.8178	0.7138	0.95127
6	6_32609806	32609806	T	0.1009	0.1434	C	12.09	0.0005072	0.6705	0.1155	0.5347	0.8408	0.4327	0.98078
6	6_32609813	32609813	T	0.196	0.2424	C	8.819	0.002981	0.7621	0.09162	0.6368	0.912	0.1663	0.96362
6	6_32610349	32610349	A	0.3696	0.4759	C	32	1.538e-08	0.6458	0.07747	0.5548	0.7516	0.527	0.95196
6	6_32610357	32610357	T	0.1354	0.1965	A	18.46	1.731e-05	0.6403	0.1043	0.5219	0.7855	0.1301	0.93411
6	6_32610371	32610371	G	0.1196	0.1808	A	19.68	9.159e-06	0.6157	0.11	0.4962	0.7638	0.4953	0.91489
6	6_32610378	32610378	T	0.1219	0.1823	C	19.05	1.272e-05	0.6223	0.1093	0.5024	0.771	0.4177	0.91627
6	6_32610379	32610379	A	0.1313	0.1978	T	22.13	2.55e-06	0.6131	0.1046	0.4995	0.7526	0.1037	0.93892
6	6_32610401	32610401	A	0.1882	0.284	G	36.2	1.785e-09	0.5844	0.08978	0.4901	0.6968	0.3364	0.97117
6	6_32610403	32610403	A	0.5516	0.3962	C	67.27	2.369e-16	1.875	0.07698	1.613	2.181	0.1405	0.95813
6	6_33589332	33589332	T	0.1028	0.1338	C	6.509	0.01073	0.7417	0.1174	0.5892	0.9336	0.4981	0.96637
6	6_33608216	33608216	T	0.06759	0.04716	G	5.435	0.01974	1.465	0.1645	1.061	2.022	1	0.98147
6	6_33623509	33623509	C	0.06856	0.02463	T	30.23	3.842e-08	2.915	0.203	1.959	4.34	1	0.990391
6	6_33630624	33630624	T	0.2557	0.195	C	14.68	0.0001273	1.418	0.09143	1.186	1.697	0.08336	0.96362
6	6_33630816	33630816	A	0.4368	0.381	G	8.823	0.002975	1.26	0.0779	1.082	1.468	0.3175	0.94372
6	6_33643558	33643558	A	0.1288	0.07914	G	18.92	1.364e-05	1.721	0.1259	1.345	2.203	1	0.999314
6	6_33651129	33651129	T	0.1632	0.1049	C	20.57	5.742e-06	1.663	0.113	1.333	2.075	0.5333	0.98353
6	6_33652456	33652456	C	0.03213	0.01282	A	11.63	0.0006489	2.556	0.2848	1.463	4.467	0.09865	0.96774
6	6_33653486	33653486	A	0.02642	0.009023	G	11.87	0.0005705	2.981	0.3323	1.554	5.717	0.04883	0.96294
6	6_33662667	33662667	T	0.04803	0.02695	C	8.607	0.003348	1.822	0.2072	1.214	2.734	1	0.9801
6	6_33662760	33662760	T	0.03462	0.01261	C	14.7	0.0001261	2.807	0.2806	1.62	4.866	0.0971	0.997941
6	6_33663405	33663405	T	0.00974	0.002976	C	5.017	0.0251	3.295	0.564	1.091	9.952	1	0.9897
6	6_33703089	33703089	T	0.0403	0.02341	C	6.346	0.01176	1.752	0.2251	1.127	2.723	1	0.95676
6	6_33740325	33740325	C	0.1713	0.1069	G	24.13	8.983e-07	1.727	0.1121	1.386	2.151	1	0.97255
6	6_33740382	33740382	G	0.2513	0.186	A	17.81	2.441e-05	1.469	0.09137	1.228	1.757	0.09667	0.99245
6	6_33740592	33740592	C	0.2346	0.1628	T	21.85	2.954e-06	1.577	0.09786	1.301	1.91	0.3871	0.93411
6	6_33744711	33744711	C	0.2789	0.2161	T	15.01	0.0001072	1.403	0.08762	1.182	1.666	1	0.98353
6	6_33744882	33744882	C	0.2785	0.2154	G	15.21	9.638e-05	1.406	0.08763	1.184	1.67	1	0.98559
6	6_33745932	33745932	T	0.01073	0.00315	C	5.408	0.02005	3.433	0.5641	1.136	10.37	1	0.91558
6	6_33754592	33754592	G	0.2903	0.2301	A	12.94	0.0003214	1.368	0.08735	1.153	1.624	0.2265	0.95127
6	6_33762625	33762625	G	0.1741	0.1126	A	22.05	2.661e-06	1.662	0.1089	1.342	2.057	1	0.999314
6	6_33766725	33766725	G	0.05294	0.07911	C	7.416	0.006464	0.6507	0.1588	0.4767	0.8883	0.7882	0.91352
6	6_33768897	33768897	A	0.217	0.1384	G	28.31	1.036e-07	1.725	0.1032	1.409	2.112	1	0.92999
6	6_33990557	33990557	C	0.003205	0.009615	G	4.845	0.02773	0.3312	0.5276	0.1178	0.9314	1	0.999314
6	6_34495318	34495318	C	0.102	0.1482	A	12.97	0.0003161	0.6531	0.1189	0.5174	0.8245	0.4332	0.91078
6	6_34497967	34497967	A	0.1059	0.1415	G	8.116	0.004388	0.719	0.1162	0.5726	0.9028	0.2024	0.95264
6	6_34507004	34507004	T	0.09351	0.1259	C	7.788	0.00526	0.716	0.1201	0.5658	0.906	0.29	0.98902
6	6_34512064	34512064	T	0.1054	0.1458	C	10.54	0.00117	0.6907	0.1144	0.5519	0.8644	0.273	0.97186
6	6_41753077	41753077	C	0.001328	0.00597	T	4.364	0.0367	0.2214	0.7915	0.04694	1.044	1	0.97666
6	6_41905174	41905174	T	0.07162	0.09552	A	5.362	0.02058	0.7304	0.1361	0.5594	0.9537	0.3709	0.98216
6	6_106967260	106967260	C	0.006494	0.0142	T	4.263	0.03895	0.4537	0.3925	0.2102	0.9792	1	0.98765
6	6_106967778	106967778	C	0.1121	0.08157	T	7.401	0.00652	1.421	0.1297	1.102	1.833	0.7928	0.96568
6	6_107001456	107001456	A	0.1409	0.1157	T	3.959	0.04663	1.254	0.1137	1.003	1.567	0.4443	0.965
6	6_128643390	128643390	C	0.02437	0.03743	T	4.095	0.043	0.6426	0.2202	0.4173	0.9893	1	0.97941
6	6_138619642	138619642	A	0.1632	0.1352	G	4.048	0.04422	1.247	0.1098	1.005	1.547	0.6171	0.9046
6	6_138638442	138638442	G	0.03282	0.01929	A	5.116	0.0237	1.725	0.2439	1.07	2.783	1	0.995882
6	6_138642177	138642177	G	0.166	0.1371	A	4.479	0.03432	1.252	0.1065	1.016	1.543	0.869	0.95539
6	6_138655939	138655939	T	0.01595	0.0279	C	4.654	0.03098	0.5647	0.2683	0.3337	0.9554	1	0.9499
6	6_159184507	159184507	T	0.01536	0.02589	C	4.045	0.0443	0.5872	0.2677	0.3475	0.9922	1	1
6	6_159262974	159262974	T	0.01511	0.02612	A	4.349	0.03703	0.5721	0.2711	0.3363	0.9732	1	0.98216
6	6_166917937	166917937	C	0.07403	0.1064	G	9.266	0.002335	0.6714	0.1315	0.5188	0.8689	0.839	0.9897
7	7_2582907	2582907	T	0.2547	0.3025	C	7.872	0.00502	0.7883	0.08484	0.6676	0.931	0.9263	0.9547
7	7_2689593	2689593	A	0.003213	0.008915	T	4.029	0.04472	0.3584	0.5336	0.1259	1.02	1	0.995882
7	7_2748171	2748171	G	0.007545	0.01824	T	6.348	0.01175	0.4092	0.3661	0.1997	0.8387	1	0.95196
7	7_2963839	2963839	G	0.00323	0.009658	A	4.813	0.02824	0.3323	0.5276	0.1181	0.9344	1	0.993137
7	7_2966474	2966474	C	0.003311	0.009774	G	4.69	0.03033	0.3366	0.5276	0.1197	0.9466	1	0.97461
7	7_2966505	2966505	A	0.003316	0.009716	G	4.621	0.03158	0.3391	0.5276	0.1206	0.9536	1	0.97666
7	7_17349626	17349626	C	0.03205	0.01926	T	4.656	0.03094	1.686	0.2447	1.044	2.724	1	0.998627
7	7_27135097	27135097	A	0.01044	0.003726	G	4.451	0.03488	2.822	0.5137	1.031	7.724	1	0.98627
7	7_89854446	89854446	G	0.2146	0.175	T	6.968	0.008298	1.288	0.09599	1.067	1.554	0.1792	0.96637
7	7_89856608	89856608	T	0.2889	0.2527	C	4.535	0.03321	1.202	0.08635	1.015	1.423	0.179	0.93892
7	7_107355960	107355960	A	0.02847	0.01286	C	8.172	0.004253	2.25	0.291	1.272	3.98	1	0.94784
7	7_107416913	107416913	T	0.01982	0.03368	C	5.327	0.021	0.58	0.2388	0.3632	0.926	0.5355	0.97804
7	7_148702486	148702486	G	0.0913	0.06434	A	6.758	0.00933	1.461	0.1465	1.096	1.947	0.7414	0.92382
7	7_148712092	148712092	A	0.08846	0.06148	G	7.507	0.006147	1.481	0.1442	1.117	1.965	0.5036	0.998627
7	7_157414064	157414064	A	0.3307	0.3823	G	8.323	0.003915	0.7986	0.07801	0.6854	0.9305	0.9348	0.9897
7	7_157873884	157873884	A	0.01043	0.02167	G	5.858	0.01551	0.4758	0.3137	0.2573	0.8799	1	0.98559
7	7_157959879	157959879	T	0.3575	0.4142	C	9.085	0.002577	0.7871	0.07947	0.6736	0.9198	0.01154	0.92176
7	7_157959911	157959911	A	0.07525	0.05633	G	3.925	0.04759	1.363	0.1569	1.002	1.854	0.7137	0.93274
8	8_6735236	6735236	T	0.05426	0.03571	C	5.683	0.01713	1.549	0.1849	1.078	2.226	0.5811	0.99245
8	8_126448497	126448497	T	0.02577	0.01486	C	4.235	0.0396	1.754	0.2764	1.02	3.015	1	0.994509
9	9_12704745	12704745	T	0.02	0.01056	C	4.049	0.0442	1.913	0.3277	1.006	3.635	1	0.95264
9	9_32492529	32492529	A	0.03268	0.04716	G	3.946	0.04698	0.6826	0.1932	0.4674	0.9969	0.002151	0.98353
9	9_35089403	35089403	A	0.2513	0.2973	G	7.711	0.005489	0.7932	0.08351	0.6734	0.9343	1	0.995882
9	9_117064405	117064405	G	0.1003	0.07176	C	7.049	0.007932	1.442	0.1384	1.099	1.891	1	0.94784
9	9_117108233	117108233	C	0.01715	0.006737	T	6.354	0.01171	2.573	0.3886	1.201	5.51	1	0.97872
9	9_132580901	132580901	G	0.07403	0.1057	C	8.876	0.00289	0.6767	0.1317	0.5227	0.876	0.06754	0.9897
9	9_135771793	135771793	A	0.001287	0.006706	G	5.589	0.01807	0.1909	0.7826	0.04117	0.8849	1	0.993823
9	9_136084089	136084089	T	0.00788	0.01947	C	6.78	0.009217	0.4	0.3639	0.196	0.8162	1	0.9197
9	9_136269143	136269143	A	0.0105	0.01935	G	3.873	0.04906	0.5378	0.32	0.2873	1.007	1	0.98421
9	9_136272028	136272028	A	0.001307	0.008172	G	7.5	0.00617	0.1589	0.7696	0.03515	0.718	1	0.98696
9	9_139100667	139100667	A	0.01985	0.03259	G	4.689	0.03036	0.601	0.2375	0.3773	0.9573	1	0.999314
9	9_139313403	139313403	A	0.1781	0.1455	G	5.293	0.02141	1.273	0.105	1.036	1.563	0.6364	0.93274
9	9_139324680	139324680	T	0.1824	0.154	C	4.122	0.04233	1.225	0.1002	1.007	1.491	1	0.991764
9	9_139328551	139328551	C	0.1924	0.1642	T	3.878	0.04892	1.212	0.09789	1.001	1.469	0.7794	0.991764
9	9_139875171	139875171	A	0.01091	0.003698	G	5.02	0.02506	2.972	0.5101	1.094	8.077	1	0.998627
10	10_5567142	5567142	C	0.02433	0.01405	G	3.989	0.04579	1.749	0.2835	1.004	3.049	1	1
10	10_6150562	6150562	T	0.05563	0.07541	G	4.526	0.03339	0.7222	0.1535	0.5345	0.9758	0.5719	0.96706
10	10_35814841	35814841	G	0.006545	0.01714	A	7.055	0.007903	0.3778	0.3807	0.1792	0.7966	1	0.9849
10	10_63982984	63982984	A	0.05563	0.07587	G	4.582	0.0323	0.7175	0.1556	0.5289	0.9735	1	0.9396
10	10_75138691	75138691	T	0.06082	0.03783	C	8.022	0.004621	1.647	0.1777	1.162	2.333	0.6177	0.998627
10	10_75529594	75529594	C	0.001299	0.00597	T	4.519	0.03352	0.2165	0.7915	0.0459	1.021	1	0.98833
10	10_81037112	81037112	G	0.03815	0.05438	A	4.194	0.04057	0.6896	0.1824	0.4824	0.9859	0.12	0.95813
10	10_90703524	90703524	G	0.01776	0.00761	C	5.577	0.0182	2.358	0.3741	1.133	4.908	1	0.95333
10	10_94250332	94250332	C	0.04101	0.02616	G	4.759	0.02914	1.592	0.2148	1.045	2.425	1	0.97804
10	10_99439556	99439556	C	0.058	0.04111	A	4.246	0.03934	1.436	0.1765	1.016	2.03	0.6205	0.97392
10	10_99661261	99661261	A	0.003201	0.01109	G	6.625	0.01006	0.2862	0.5177	0.1038	0.7896	1	1
10	10_99682981	99682981	T	0.05425	0.07492	C	4.672	0.03066	0.7083	0.1602	0.5174	0.9696	0.2435	0.90323
10	10_99969475	99969475	C	0.04291	0.0291	A	3.884	0.04874	1.496	0.2055	0.9998	2.238	1	0.98765
10	10_99995773	99995773	T	0.043	0.02893	C	4.072	0.0436	1.508	0.2049	1.009	2.254	1	0.997255
10	10_100013438	100013438	T	0.04295	0.02889	C	4.076	0.0435	1.509	0.2049	1.01	2.254	1	0.998627
10	10_101421347	101421347	C	0.008519	0.001506	T	6.68	0.009752	5.697	0.7605	1.283	25.29	1	0.97941
10	10_101591418	101591418	A	0.03992	0.02474	G	5.169	0.02299	1.639	0.2194	1.066	2.52	0.3335	0.98216
10	10_102222957	102222957	C	0.1481	0.1218	G	4.194	0.04058	1.253	0.1104	1.009	1.556	1	0.98284
10	10_102247526	102247526	C	0.146	0.1205	G	4.007	0.04531	1.248	0.1107	1.004	1.55	0.8566	0.98765
10	10_102296188	102296188	T	0.08559	0.06548	C	4.137	0.04195	1.336	0.1428	1.01	1.767	0.5188	0.994509
11	11_1972143	1972143	A	0.1525	0.125	G	4.522	0.03346	1.26	0.1088	1.018	1.56	0.7249	0.98765
11	11_2189113	2189113	C	0.01093	0.003704	G	5.018	0.02509	2.971	0.5101	1.093	8.076	1	0.997255
11	11_2427364	2427364	C	0.1525	0.123	T	5.218	0.02235	1.283	0.1094	1.036	1.59	0.1552	0.9849
11	11_36300211	36300211	A	0.03885	0.02446	G	4.518	0.03354	1.612	0.2265	1.034	2.512	1	0.92588
11	11_60559805	60559805	A	0.07772	0.05887	G	3.975	0.04618	1.347	0.15	1.004	1.808	0.07139	0.990391
11	11_60784934	60784934	G	0.1441	0.1827	A	7.792	0.005247	0.753	0.1018	0.6168	0.9193	0.2412	0.97804
11	11_60785038	60785038	G	0.1517	0.1853	A	5.844	0.01563	0.7862	0.09962	0.6468	0.9558	0.2023	0.995196
11	11_60785352	60785352	G	0.1537	0.1863	A	5.424	0.01986	0.7936	0.0994	0.6531	0.9643	0.2507	0.991764
11	11_60891421	60891421	T	0.001287	0.005926	C	4.53	0.0333	0.2162	0.7914	0.04583	1.02	1	0.996568
11	11_61032643	61032643	C	0.01806	0.03116	G	5.243	0.02203	0.5721	0.2469	0.3526	0.9281	1	0.994509
11	11_61615878	61615878	A	0.0127	0.005327	C	4.149	0.04167	2.402	0.4438	1.007	5.732	1	0.96431
11	11_61722627	61722627	C	0.04258	0.02671	G	5.35	0.02072	1.621	0.2106	1.073	2.449	1	0.994509
11	11_61895741	61895741	G	0.06299	0.08421	A	4.732	0.0296	0.7311	0.1445	0.5508	0.9704	0.8019	0.97941
11	11_61906299	61906299	G	0.3878	0.4487	A	10.94	0.0009388	0.7784	0.07576	0.671	0.9031	0.003046	0.990391
11	11_61906374	61906374	C	0.3965	0.4666	T	14.45	0.0001438	0.7512	0.0753	0.6482	0.8707	0.03002	0.995882
11	11_61919391	61919391	A	0.007762	0.0156	G	3.92	0.0477	0.4936	0.3638	0.2419	1.007	0.1465	0.99245
11	11_63742174	63742174	T	0.03862	0.05486	C	4.018	0.04503	0.6922	0.1845	0.4822	0.9936	0.008334	0.92656
11	11_63978067	63978067	G	0.07682	0.102	C	5.411	0.02002	0.7327	0.1341	0.5634	0.953	1	0.95127
11	11_63996828	63996828	T	0.02122	0.008246	C	7.996	0.004688	2.608	0.3516	1.309	5.194	1	0.97529
11	11_63996908	63996908	A	0.01854	0.02976	G	3.848	0.0498	0.6159	0.2493	0.3778	1.004	1	0.97941
11	11_64037679	64037679	A	0.08623	0.06538	G	4.436	0.0352	1.349	0.1426	1.02	1.784	1	0.995196
11	11_64434840	64434840	A	0.001294	0.005952	G	4.525	0.0334	0.2163	0.7915	0.04586	1.02	1	0.991764
11	11_65168281	65168281	T	0.1909	0.1622	C	4.055	0.04405	1.219	0.09826	1.005	1.477	0.08794	0.991764
11	11_65408937	65408937	T	0.3311	0.2864	C	6.454	0.01107	1.233	0.0826	1.049	1.45	0.8481	0.95196
11	11_65780938	65780938	T	0.003311	0.009009	C	3.864	0.04933	0.3654	0.5336	0.1284	1.04	1	0.97529
11	11_66031660	66031660	T	0.2665	0.2282	C	5.557	0.01841	1.229	0.08739	1.035	1.458	0.7425	0.97735
11	11_120097498	120097498	C	0.008963	0.002963	T	4.243	0.0394	3.043	0.5682	0.9993	9.268	1	0.999314
11	11_120097647	120097647	T	0.003201	0.009615	C	4.857	0.02753	0.3308	0.5276	0.1176	0.9302	1	1
11	11_120176310	120176310	A	0.0562	0.03407	G	8.063	0.004517	1.688	0.1862	1.172	2.432	1	0.994509
11	11_128712203	128712203	C	0.003234	0.008942	T	3.999	0.04551	0.3596	0.5336	0.1264	1.023	1	0.991078
12	12_6493813	6493813	A	0.02487	0.03771	G	3.916	0.04784	0.6508	0.2186	0.4241	0.9989	0.6171	0.97941
12	12_6554429	6554429	C	0.04839	0.03195	G	4.982	0.02561	1.541	0.195	1.051	2.258	0.142	0.993823
12	12_6554628	6554628	A	0.04679	0.03111	G	4.69	0.03034	1.529	0.1973	1.038	2.251	0.4822	0.998627
12	12_6562538	6562538	T	0.02034	0.007474	C	8.354	0.003848	2.757	0.3656	1.347	5.646	1	0.98216
12	12_6567907	6567907	T	0.02118	0.007463	C	9.275	0.002323	2.878	0.3629	1.413	5.862	1	0.994509
12	12_6604415	6604415	G	0.02073	0.007485	T	8.737	0.003117	2.806	0.3642	1.374	5.73	1	0.98833
12	12_6635274	6635274	A	0.02083	0.007485	G	8.835	0.002955	2.821	0.3642	1.382	5.761	1	0.98559
12	12_6635374	6635374	A	0.02081	0.007474	G	8.838	0.00295	2.822	0.3642	1.382	5.762	1	0.98696
12	12_6637941	6637941	T	0.01992	0.00753	C	7.786	0.005266	2.679	0.3671	1.305	5.501	1	0.97255
12	12_6709945	6709945	A	0.1441	0.1171	G	4.2	0.04042	1.269	0.1165	1.01	1.595	1	0.90323
12	12_6749497	6749497	T	0.01111	0.02444	C	7.474	0.00626	0.4484	0.3009	0.2486	0.8088	1	0.98833
12	12_6925407	6925407	T	0.04698	0.02963	C	5.812	0.01592	1.614	0.2003	1.09	2.391	0.4486	0.996568
12	12_6958801	6958801	A	0.00473	0.01513	G	7.912	0.00491	0.3094	0.4408	0.1304	0.734	1	0.96156
12	12_6970635	6970635	A	0.02375	0.04	G	6.302	0.01206	0.5838	0.2167	0.3818	0.8928	1	0.997941
12	12_48104746	48104746	G	0.1985	0.1629	C	6.031	0.01406	1.273	0.09838	1.05	1.544	0.5691	0.97392
12	12_48119016	48119016	G	0.1899	0.1602	C	4.269	0.03882	1.229	0.09991	1.01	1.495	0.3118	0.96431
12	12_48119049	48119049	A	0.1926	0.1611	G	4.826	0.02803	1.242	0.0987	1.023	1.507	0.2531	0.9849
12	12_48181778	48181778	T	0.0589	0.03916	C	5.862	0.01547	1.536	0.1784	1.083	2.179	0.01437	0.9801
12	12_56081643	56081643	C	0.006589	0.01577	G	5.094	0.02401	0.4139	0.4033	0.1877	0.9123	1	0.90391
12	12_56086592	56086592	A	0.007106	0.01495	G	4.153	0.04156	0.4716	0.3773	0.2252	0.9879	1	0.990391
12	12_56086936	56086936	C	0.005682	0.01459	T	5.446	0.01962	0.3859	0.4232	0.1683	0.8845	1	0.92999
12	12_56087970	56087970	G	0.007732	0.0156	C	3.966	0.04643	0.4917	0.3638	0.241	1.003	1	0.994509
12	12_56182846	56182846	C	0.03558	0.05149	G	4.423	0.03547	0.6795	0.1847	0.4731	0.976	1	0.990391
12	12_56335954	56335954	A	0.002561	0.008902	G	5.321	0.02107	0.2858	0.5786	0.09197	0.8883	1	0.998627
12	12_56348028	56348028	G	0.2529	0.2171	A	5.106	0.02384	1.221	0.08842	1.027	1.452	0.4258	0.990391
12	12_56348960	56348960	T	0.001969	0.006757	C	3.895	0.04843	0.2899	0.6677	0.07833	1.073	0.02683	0.9801
12	12_106786858	106786858	C	0.03526	0.02074	A	5.503	0.01898	1.725	0.2352	1.088	2.736	1	0.998627
12	12_122703014	122703014	C	0.2916	0.2431	T	8.247	0.004082	1.281	0.08644	1.082	1.518	0.3956	0.94921
12	12_122720310	122720310	C	0.3531	0.3064	T	7.061	0.007878	1.235	0.07961	1.057	1.444	0.5852	0.991764
12	12_122762604	122762604	T	0.3458	0.2975	C	7.171	0.00741	1.248	0.08271	1.061	1.467	0.6405	0.92588
13	13_41508049	41508049	G	0.02857	0.01642	A	4.727	0.0297	1.762	0.2638	1.051	2.955	1	0.98833
14	14_35595852	35595852	A	0.002206	0.01022	G	6.987	0.008211	0.2141	0.6417	0.06087	0.7531	1	0.90323
14	14_75359957	75359957	C	0.03305	0.05083	A	5.424	0.01986	0.6382	0.1942	0.4362	0.9339	1	0.94029
14	14_75386714	75386714	T	0.03228	0.04992	C	5.492	0.01911	0.6348	0.1954	0.4328	0.931	1	0.94647
14	14_75745626	75745626	C	0.4881	0.4386	T	6.737	0.009442	1.221	0.0769	1.05	1.419	0.1303	0.93823
14	14_75746690	75746690	C	0.4871	0.4366	T	7.086	0.00777	1.225	0.07633	1.055	1.423	0.1529	0.95402
15	15_86270523	86270523	G	0.01057	0.003811	C	4.351	0.03699	2.792	0.5137	1.02	7.642	1	0.9698
16	16_11003967	11003967	A	0.008941	0.02083	G	6.761	0.009317	0.424	0.3398	0.2179	0.8253	1	0.94372
16	16_11643631	11643631	A	0.06072	0.09125	G	9.684	0.001858	0.6439	0.1424	0.4871	0.8511	0.2463	0.993823
16	16_11933678	11933678	C	0.1999	0.1646	G	5.741	0.01658	1.268	0.09914	1.044	1.54	0.7751	0.95402
16	16_23379109	23379109	T	0.008598	0.001513	C	6.725	0.009508	5.724	0.7605	1.289	25.41	1	0.97255
16	16_23701020	23701020	T	0.01455	0.005979	C	5.007	0.02525	2.455	0.4146	1.089	5.532	1	0.97804
16	16_28631383	28631383	G	0.08708	0.1104	C	4.086	0.04325	0.7685	0.1306	0.595	0.9926	0.8429	0.91421
16	16_28944700	28944700	T	0.2154	0.1807	G	5.244	0.02202	1.245	0.09581	1.032	1.502	0.7926	0.9547
16	16_29990850	29990850	T	0.006579	0.01586	C	5.655	0.01741	0.4109	0.3861	0.1928	0.8757	0.1488	0.97598
16	16_30080063	30080063	A	0.1026	0.07985	G	4.443	0.03504	1.317	0.131	1.019	1.703	0.4232	0.991764
16	16_30123523	30123523	A	0.02628	0.01546	C	3.861	0.04942	1.719	0.2789	0.9951	2.97	1	0.94029
16	16_30980902	30980902	T	0.08896	0.06372	C	6.39	0.01148	1.435	0.1434	1.083	1.901	0.5085	0.98627
16	16_30999142	30999142	A	0.09	0.06687	G	5.143	0.02333	1.38	0.1425	1.044	1.825	0.3495	0.96637
16	16_31500434	31500434	C	0.01084	0.003091	T	5.697	0.01699	3.534	0.5641	1.17	10.67	1	0.91901
16	16_50338325	50338325	A	0.00551	0.01482	G	6.037	0.01401	0.3683	0.4232	0.1607	0.8441	1	0.93823
16	16_50353749	50353749	G	0.01108	0.02992	C	11.76	0.0006061	0.3632	0.3075	0.1988	0.6635	0.4347	0.90048
16	16_85945369	85945369	T	0.03291	0.05015	C	5.154	0.02319	0.6446	0.1948	0.44	0.9443	1	0.94166
16	16_85948252	85948252	G	0.03728	0.05766	A	6.535	0.01058	0.6329	0.1803	0.4445	0.9012	0.7163	0.96774
16	16_85954801	85954801	A	0.03802	0.06361	G	9.978	0.001585	0.5817	0.1733	0.4142	0.8171	0.5099	0.996568
17	17_3213690	3213690	C	0.1764	0.1479	T	4.25	0.03926	1.234	0.1021	1.01	1.507	0.2826	0.98627
17	17_40476949	40476949	A	0.001316	0.006107	C	4.587	0.03222	0.2144	0.7915	0.04545	1.012	1	0.97117
17	17_40840453	40840453	A	0.008475	0.001497	C	6.687	0.009712	5.701	0.7605	1.284	25.31	1	0.9849
17	17_58235051	58235051	T	0.001321	0.006024	A	4.463	0.03464	0.2183	0.7915	0.04627	1.03	1	0.97529
17	17_61958666	61958666	G	0.00996	0.003044	A	5.016	0.02512	3.295	0.564	1.091	9.952	1	0.96774
17	17_61988550	61988550	T	0.01876	0.009716	C	4.086	0.04323	1.948	0.3359	1.009	3.764	1	0.9897
17	17_72368149	72368149	T	0.02782	0.0162	C	4.214	0.04009	1.737	0.2722	1.019	2.962	1	0.93823
17	17_72439875	72439875	G	0.001951	0.006737	A	3.939	0.04719	0.2882	0.6677	0.07785	1.067	1	0.98627
17	17_73049251	73049251	A	0.002628	0.01433	G	12.11	0.0005013	0.1813	0.5514	0.06151	0.5342	1	0.97735
17	17_73124773	73124773	C	0.003289	0.009701	A	4.682	0.03048	0.3369	0.5276	0.1198	0.9475	1	0.98147
17	17_73504416	73504416	T	0.5131	0.4539	C	9.94	0.001617	1.267	0.07523	1.094	1.469	0.2098	0.9801
17	17_73539631	73539631	A	0.3854	0.3336	G	8.169	0.004261	1.253	0.07893	1.073	1.462	0.5387	0.96774
17	17_73759552	73759552	G	0.2087	0.17	A	6.656	0.009881	1.288	0.09824	1.062	1.561	1	0.94097
17	17_73847613	73847613	G	0.1847	0.1538	A	4.795	0.02855	1.246	0.1006	1.023	1.518	0.1816	0.98078
17	17_73847799	73847799	A	0.1846	0.1554	G	4.279	0.0386	1.231	0.1004	1.011	1.498	0.3001	0.97941
17	17_73871467	73871467	A	0.1837	0.149	G	6.113	0.01342	1.285	0.1017	1.053	1.569	0.09186	0.97666
17	17_73887996	73887996	G	0.08652	0.1115	A	4.692	0.0303	0.7551	0.13	0.5853	0.9742	0.3177	0.92107
17	17_73888273	73888273	T	0.08982	0.1133	C	4.092	0.04308	0.7727	0.1278	0.6015	0.9925	0.4389	0.93068
17	17_73888354	73888354	A	0.1745	0.1424	G	5.372	0.02046	1.273	0.1042	1.038	1.561	0.1094	0.96431
17	17_73997474	73997474	G	0.1496	0.1177	A	6.252	0.01241	1.319	0.1109	1.061	1.639	0.574	0.98765
17	17_74003463	74003463	A	0.009286	0.001548	G	7.26	0.00705	6.045	0.7605	1.362	26.84	1	0.92382
17	17_74003805	74003805	A	0.008974	0.002222	G	5.681	0.01715	4.066	0.6373	1.166	14.18	1	0.998627
17	17_74003846	74003846	A	0.008986	0.002226	G	5.679	0.01717	4.065	0.6373	1.166	14.18	1	0.997255
17	17_74005476	74005476	A	0.009021	0.002235	G	5.674	0.01722	4.063	0.6373	1.165	14.17	1	0.993137
17	17_74007598	74007598	A	0.001366	0.006098	G	4.315	0.03777	0.223	0.7915	0.04727	1.052	1	0.95264
17	17_74007846	74007846	G	0.202	0.2424	A	6.649	0.009922	0.7911	0.09096	0.662	0.9455	0.6709	0.96637
17	17_74084510	74084510	T	0.005249	0.01278	C	4.641	0.03122	0.4076	0.4304	0.1753	0.9475	0.09836	0.97941
17	17_74151403	74151403	C	0.01824	0.009105	A	4.236	0.03957	2.022	0.349	1.02	4.008	1	0.96019
17	17_76121318	76121318	A	0.2843	0.2466	G	5.114	0.02373	1.213	0.08562	1.026	1.435	0.7537	0.97049
17	17_76420085	76420085	C	0.1447	0.1173	T	4.69	0.03035	1.273	0.1115	1.023	1.584	0.458	0.990391
17	17_76421464	76421464	T	0.02393	0.04054	C	6.445	0.01112	0.5803	0.2168	0.3794	0.8875	0.619	0.98765
17	17_76421467	76421467	G	0.0239	0.04054	A	6.478	0.01092	0.5795	0.2168	0.3789	0.8863	0.619	0.98833
17	17_76423097	76423097	G	0.07235	0.09254	A	3.9	0.04828	0.7648	0.1361	0.5858	0.9986	1	0.991078
17	17_76425176	76425176	A	0.02487	0.04079	G	5.67	0.01725	0.5997	0.2168	0.3921	0.9173	0.6192	0.965
17	17_76451929	76451929	G	0.01515	0.005255	A	6.671	0.009799	2.912	0.4333	1.246	6.808	1	0.97804
17	17_78221850	78221850	A	0.4576	0.411	G	5.864	0.01545	1.209	0.0784	1.037	1.41	0.5126	0.91352
17	17_78317695	78317695	T	0.001976	0.007599	C	4.88	0.02717	0.2586	0.6594	0.07102	0.9417	1	0.97255
17	17_78363034	78363034	T	0.002571	0.00816	C	4.391	0.03612	0.3133	0.5851	0.09952	0.9861	1	0.996568
18	18_12325958	12325958	A	0.01216	0.004438	G	5.086	0.02412	2.762	0.4698	1.1	6.937	1	1
18	18_12703067	12703067	G	0.2776	0.3379	A	11.88	0.0005662	0.7529	0.08242	0.6406	0.8849	0.3815	0.95607
18	18_12718593	12718593	G	0.2835	0.3389	A	10.18	0.001421	0.7718	0.08128	0.6581	0.9051	0.3398	0.97666
18	18_12971179	12971179	T	0.05749	0.03973	C	4.827	0.02803	1.474	0.1777	1.041	2.089	0.6179	0.98902
18	18_13059173	13059173	G	0.05764	0.03927	A	5.144	0.02332	1.496	0.1787	1.054	2.124	0.6174	0.98421
18	18_13103660	13103660	G	0.05978	0.04097	A	5.094	0.02401	1.488	0.1772	1.052	2.106	0.6194	0.95745
18	18_51731348	51731348	T	0.1231	0.1511	C	4.589	0.03218	0.7884	0.1112	0.634	0.9803	0.6485	0.94578
18	18_67562971	67562971	A	0.002639	0.008321	G	4.337	0.0373	0.3153	0.5851	0.1002	0.9925	1	0.97392
18	18_67992432	67992432	T	0.01819	0.009174	C	4.107	0.04272	2.001	0.349	1.01	3.967	1	0.95813
18	18_76856565	76856565	G	0.007115	0.0157	A	4.812	0.02826	0.4494	0.3741	0.2159	0.9356	0.1473	0.9897
18	18_77679290	77679290	T	0.005762	0.01333	C	4.519	0.03352	0.4288	0.41	0.192	0.9578	1	0.999314
18	18_77710703	77710703	A	0.01235	0.005216	G	4.081	0.04336	2.385	0.4437	0.9997	5.692	1	0.98833
19	19_885818	885818	A	0.3764	0.3245	G	8.001	0.004676	1.257	0.08083	1.073	1.472	0.4716	0.93205
19	19_10079093	10079093	T	0.2439	0.2941	C	8.813	0.002991	0.7743	0.08626	0.6539	0.9169	0.5057	0.94509
19	19_10084422	10084422	T	0.229	0.2852	C	11.29	0.0007792	0.7444	0.08797	0.6265	0.8845	0.8465	0.93686
19	19_10090634	10090634	G	0.2296	0.2756	A	7.739	0.005403	0.7831	0.08798	0.6591	0.9305	0.3239	0.94578
19	19_10229438	10229438	A	0.002809	0.00936	G	4.926	0.02645	0.2981	0.5786	0.09591	0.9267	1	0.92862
19	19_10248379	10248379	T	0.004795	0.02124	C	15.07	0.0001038	0.222	0.4243	0.09663	0.5098	1	0.95333
19	19_10668717	10668717	T	0.03932	0.0569	C	4.837	0.02785	0.6783	0.1774	0.4791	0.9604	0.2595	0.97598
19	19_10748295	10748295	T	0.03105	0.04858	C	5.856	0.01552	0.6275	0.1941	0.429	0.918	0.1991	0.9897
19	19_11031330	11031330	T	0.007333	0.01584	C	4.546	0.03299	0.4591	0.3741	0.2205	0.9557	0.1486	0.9698
19	19_11095896	11095896	C	0.01731	0.0312	T	6.019	0.01415	0.5468	0.2495	0.3353	0.8918	0.4832	0.997255
19	19_11113651	11113651	C	0.01637	0.03125	T	6.708	0.009599	0.516	0.2599	0.31	0.8587	0.4753	0.95333
19	19_11113997	11113997	T	0.01691	0.03083	G	6.059	0.01384	0.5406	0.2536	0.3289	0.8886	0.4706	0.98421
19	19_11120937	11120937	T	0.01598	0.03083	C	6.935	0.008452	0.5105	0.2598	0.3068	0.8495	0.4706	0.97186
19	19_11130195	11130195	A	0.02657	0.01165	G	7.898	0.00495	2.317	0.3074	1.268	4.232	1	0.93274
19	19_11132315	11132315	A	0.03075	0.01575	G	6.446	0.01112	1.983	0.2745	1.158	3.396	1	0.9046
19	19_11145691	11145691	T	0.01628	0.02906	C	5.384	0.02032	0.5528	0.259	0.3327	0.9183	0.4337	0.98765
19	19_11560012	11560012	T	0.03026	0.04467	G	3.961	0.04658	0.6674	0.2045	0.447	0.9963	0.6297	0.93686
19	19_11560013	11560013	T	0.02901	0.04617	A	5.603	0.01793	0.6172	0.2056	0.4124	0.9236	0.3901	0.93548
19	19_11606796	11606796	A	0.001926	0.008902	G	6.85	0.008864	0.2148	0.6466	0.06049	0.7627	1	0.997255
19	19_11657688	11657688	C	0.003226	0.008942	T	4.022	0.04492	0.3587	0.5336	0.126	1.021	1	0.99245
19	19_34843511	34843511	G	0.007902	0.002297	A	4.101	0.04286	3.46	0.6525	0.963	12.43	1	0.92588
19	19_46857257	46857257	A	0.03892	0.02545	G	4.084	0.04329	1.551	0.2187	1.01	2.38	0.35	0.97872
19	19_47178352	47178352	A	0.004487	0.01333	G	6.649	0.00992	0.3335	0.447	0.1389	0.801	1	0.998627
19	19_49318224	49318224	C	0.007194	0.001558	T	4.747	0.02936	4.645	0.7756	1.016	21.24	1	0.91764
19	19_49422437	49422437	T	0.09097	0.06136	A	8.661	0.003251	1.531	0.1455	1.151	2.036	0.1633	0.9698
19	19_49474348	49474348	C	0.003383	0.009939	G	4.646	0.03112	0.3381	0.5276	0.1202	0.951	1	0.95607
19	19_49644818	49644818	T	0.001992	0.006829	A	3.886	0.0487	0.2903	0.6677	0.07843	1.075	1	0.96911
19	19_49657569	49657569	A	0.01167	0.002985	T	7.144	0.007521	3.945	0.554	1.332	11.69	1	0.98902
20	20_2312718	2312718	A	0.008333	0.001479	G	6.64	0.009973	5.672	0.7605	1.278	25.18	1	0.999314
20	20_2321134	2321134	A	0.007042	0.001481	C	5.038	0.02479	4.78	0.7696	1.058	21.6	1	0.999314
20	20_2636218	2636218	A	0.05491	0.03829	C	4.396	0.03602	1.459	0.1812	1.023	2.082	0.6174	0.98833
20	20_30533685	30533685	T	0.01793	0.008308	C	4.922	0.02651	2.179	0.3597	1.077	4.41	1	0.97117
20	20_30681630	30681630	C	0.001921	0.007396	G	4.893	0.02697	0.2582	0.6593	0.07093	0.9403	1	1
20	20_31374259	31374259	C	0.002821	0.008554	T	4.018	0.04503	0.3279	0.5852	0.1041	1.032	1	0.92793
20	20_31386347	31386347	T	0.002642	0.009687	C	5.967	0.01457	0.2708	0.573	0.08809	0.8325	0.05698	0.9801
20	20_31387954	31387954	C	0.002594	0.009023	G	5.327	0.021	0.2857	0.5786	0.09191	0.8878	1	0.98559
20	20_31389009	31389009	C	0.002861	0.008514	T	3.869	0.04918	0.3342	0.5852	0.1061	1.052	1	0.92313
20	20_31585387	31585387	C	0.03175	0.0188	T	4.741	0.02945	1.711	0.2496	1.049	2.791	1	0.97529
20	20_43836173	43836173	A	0.09493	0.1194	T	4.489	0.03411	0.7738	0.1213	0.6101	0.9814	0.7133	0.9849
20	20_43851375	43851375	C	0.07096	0.09256	G	4.43	0.03531	0.7488	0.1378	0.5715	0.981	0.6412	0.97461
20	20_43881577	43881577	A	0.06658	0.09008	G	5.403	0.02011	0.7205	0.1415	0.546	0.9508	0.3462	0.965
20	20_43881630	43881630	G	0.09871	0.1222	A	4.051	0.04414	0.7868	0.1193	0.6227	0.9941	0.5894	0.9897
20	20_43922403	43922403	A	0.06834	0.09154	G	5.106	0.02384	0.7279	0.141	0.5522	0.9596	0.3456	0.95333
20	20_43926536	43926536	T	0.08321	0.1195	G	9.684	0.001859	0.6688	0.1299	0.5185	0.8627	0.706	0.91489
20	20_43926573	43926573	T	0.08716	0.1228	C	9.706	0.001836	0.6823	0.1232	0.5359	0.8687	0.4721	0.98216
20	20_43929473	43929473	G	0.1064	0.1373	A	6.166	0.01302	0.748	0.1172	0.5944	0.9412	0.4063	0.94441
20	20_43929659	43929659	A	0.09138	0.1192	G	5.979	0.01448	0.7429	0.1218	0.5851	0.9433	0.5806	0.993823
20	20_44005936	44005936	T	0.2808	0.2444	C	4.85	0.02764	1.207	0.08552	1.021	1.427	0.1158	0.98078
20	20_44108341	44108341	T	0.001971	0.007576	C	4.877	0.02722	0.2587	0.6594	0.07105	0.9421	1	0.97529
20	20_44521387	44521387	T	0.01187	0.004525	C	4.562	0.0327	2.644	0.4729	1.046	6.679	1	0.97529
20	20_44571717	44571717	T	0.01054	0.003765	C	4.439	0.03512	2.819	0.5137	1.03	7.715	1	0.97666
20	20_48140535	48140535	T	0.002608	0.01113	C	7.953	0.004801	0.2323	0.564	0.07692	0.7017	1	0.98902
20	20_48140705	48140705	A	0.003255	0.008942	G	3.944	0.04703	0.362	0.5336	0.1272	1.03	1	0.98765
20	20_57564489	57564489	A	0.0596	0.07903	G	4.15	0.04164	0.7386	0.1492	0.5514	0.9895	0.05317	0.9698
20	20_57570854	57570854	A	0.1881	0.2273	G	6.394	0.01145	0.7875	0.09461	0.6542	0.9479	0.9115	0.93754
20	20_61907619	61907619	G	0.007225	0.01938	A	7.636	0.005722	0.3683	0.3762	0.1762	0.7698	1	0.91764
20	20_61907982	61907982	T	0.00853	0.0197	C	6.521	0.01066	0.4282	0.3418	0.2191	0.8367	1	0.97598
20	20_61917636	61917636	C	0.007299	0.01969	T	7.729	0.005435	0.3662	0.3762	0.1752	0.7655	1	0.90597
20	20_62076743	62076743	A	0.05412	0.0372	C	4.673	0.03063	1.481	0.1826	1.035	2.118	0.2304	0.993823
20	20_62124459	62124459	T	0.07084	0.09147	G	3.93	0.04743	0.7572	0.1406	0.5748	0.9975	1	0.94166
20	20_62161421	62161421	A	0.01243	0.02648	G	7.517	0.006113	0.463	0.2875	0.2636	0.8133	0.3701	0.97804
20	20_62166313	62166313	T	0.01182	0.02652	C	7.959	0.004784	0.4391	0.2996	0.2441	0.7899	0.362	0.93342
20	20_62172219	62172219	G	0.04712	0.06493	A	4.322	0.03762	0.7122	0.1639	0.5165	0.982	0.7535	0.98421
20	20_62173561	62173561	G	0.01358	0.02534	C	5.311	0.02119	0.5298	0.2801	0.306	0.9173	0.3487	0.991078
20	20_62173562	62173562	G	0.04799	0.06493	T	3.899	0.04832	0.726	0.1627	0.5277	0.9988	0.7535	0.98902
20	20_62174724	62174724	G	0.04716	0.06512	A	4.415	0.03562	0.7105	0.1633	0.5159	0.9786	0.7542	0.9897
21	21_16339045	16339045	A	0.01098	0.00234	G	7.314	0.006843	4.734	0.6337	1.367	16.39	1	0.90872
21	21_34876708	34876708	C	0.2614	0.224	G	5.283	0.02154	1.226	0.08871	1.03	1.459	0.2165	0.96088
21	21_34926043	34926043	A	0.2605	0.2243	G	4.771	0.02895	1.218	0.09037	1.02	1.454	0.432	0.92107
21	21_34945721	34945721	C	0.2713	0.2356	T	4.62	0.0316	1.208	0.08806	1.017	1.436	0.3799	0.94715
21	21_34951753	34951753	C	0.02057	0.01114	T	4.021	0.04495	1.863	0.3152	1.005	3.456	1	0.995882
21	21_35757862	35757862	C	0.006468	0.001508	T	4.22	0.03994	4.31	0.7755	0.9427	19.71	1	0.98559
21	21_40193488	40193488	A	0.04645	0.03042	G	4.948	0.02612	1.553	0.1993	1.051	2.295	1	0.994509
21	21_43413731	43413731	C	0.3117	0.2732	T	4.728	0.02967	1.205	0.08577	1.018	1.425	0.765	0.90734
21	21_43696999	43696999	T	0.1435	0.1187	C	3.876	0.04897	1.244	0.1112	1.001	1.548	0.7134	0.993137
21	21_43710111	43710111	T	0.05699	0.04086	C	3.979	0.04606	1.419	0.1761	1.005	2.003	0.6203	0.991764
21	21_43808643	43808643	G	0.002564	0.009615	A	6.205	0.01274	0.2648	0.573	0.08613	0.814	1	0.999314
21	21_44163839	44163839	A	0.04883	0.03333	G	4.268	0.03883	1.489	0.1937	1.018	2.176	1	0.9801
21	21_45161525	45161525	T	0.003238	0.01495	C	11.43	0.000723	0.2141	0.5014	0.08013	0.572	1	0.98902
21	21_45679361	45679361	A	0.06885	0.09314	G	5.765	0.01634	0.7199	0.1373	0.5501	0.9423	0.8214	0.993823
21	21_45876716	45876716	A	0.02482	0.01341	G	4.569	0.03255	1.873	0.2982	1.044	3.36	1	0.91901
22	22_21834213	21834213	A	0.001297	0.006015	G	4.581	0.03233	0.2146	0.7915	0.04549	1.012	1	0.98559
22	22_22162126	22162126	G	0.04564	0.02773	A	6.129	0.0133	1.677	0.2108	1.109	2.534	1	0.94166
22	22_29837537	29837537	C	0.07174	0.09887	T	6.229	0.01257	0.7044	0.141	0.5344	0.9285	0.3638	0.90185
22	22_29885473	29885473	T	0.106	0.07698	C	7.169	0.007416	1.422	0.132	1.098	1.842	0.1008	0.98353
22	22_29885861	29885861	T	0.111	0.08025	C	7.513	0.006124	1.432	0.1314	1.107	1.852	0.0557	0.9547
22	22_29886413	29886413	A	0.1044	0.0791	G	5.462	0.01944	1.357	0.1311	1.05	1.755	0.05694	0.98902
22	22_30125596	30125596	T	0.002924	0.01084	C	6.189	0.01286	0.2677	0.5683	0.08789	0.8154	1	0.91283
22	22_30202079	30202079	A	0.07143	0.09322	G	4.344	0.03715	0.7483	0.1395	0.5692	0.9836	0.8161	0.94509
22	22_30399000	30399000	G	0.06591	0.08725	A	4.559	0.03274	0.7382	0.1426	0.5581	0.9762	1	0.96774
22	22_30414091	30414091	T	0.06606	0.08752	C	4.484	0.03421	0.7375	0.1442	0.5559	0.9784	1	0.94441
22	22_39639853	39639853	G	0.05571	0.08359	T	8.207	0.004172	0.6468	0.1531	0.4791	0.8731	1	0.93205
22	22_39709559	39709559	C	0.02546	0.0414	A	5.304	0.02128	0.6049	0.2204	0.3927	0.9317	0.618	0.91627
22	22_39714394	39714394	C	0.02861	0.04664	T	6.291	0.01214	0.6021	0.2042	0.4035	0.8985	1	0.95264
22	22_39813948	39813948	G	0.03926	0.05651	C	4.302	0.03807	0.6822	0.1854	0.4744	0.981	1	0.90048
22	22_45683036	45683036	G	0.09456	0.1233	C	6.159	0.01308	0.7424	0.1203	0.5865	0.9399	0.07303	0.98902
22	22_45821971	45821971	T	0.001931	0.006686	G	3.959	0.04662	0.2873	0.6677	0.07763	1.064	1	0.995196
22	22_46202925	46202925	G	0.05879	0.03886	A	6.048	0.01392	1.545	0.178	1.09	2.189	0.6174	0.990391
CHR: Chromosome number; SNP: Single Nucleotide Polymorphism; BP: Base Pair position; A1: Allele 1; F_A: Frequency in Affected individuals; F_U: Frequency in Unaffected individuals; A2: Allele 2; CHISQ: Chi-square statistic; OR: Odds Ratio; SE: Standard Error; L95: Lower bound of 95% confidence interval ; U95: Upper bound of 95% confidence interval; P-hwe: P value for Hardy-Weinberg Equilibrium te…
