# Supplementary material for: A new perspective on population genetics: Deciphering the relationship between genetic variants and disease prevalence in Psoriasis
Source: PLoS One. 2026 Mar 13;21(3):e0344204. doi: 10.1371/journal.pone.0344204 (PMC12987435; doi:10.1371/journal.pone.0344204)
Supplement: S2 Table — (XLSX) [file pone.0344204.s007.xlsx]

## Sheet: Sheet1
Supplementary Table 2. CGCP analysis in first filter stage which observed in more than 20 patients with psoriasis
Genotype combinations (Chr_POS) (GRCh37.hg19)	Genotype	Count of patients	Frequency of combinations
1_892460:6_31323116:6_31605199	GGTCCC	78	0.00423099
6_30893941:6_31323116:6_31605199	GGTCCC	75	0.0040282
1_200867552:6_31323116:6_31605199	CCTCCC	71	0.00389089
6_30862423:6_31323116:6_31605199	CCTCCC	69	0.00402309
6_31084792:6_31323116:6_31657754	TTTCCC	66	0.00289263
6_31084792:6_31323116:6_31605199	TTTCCC	63	0.00260624
6_30864927:6_31540784:6_31602967	TCCCGG	57	0.00383592
6_31118565:6_31323116:6_31605199	GGTCCC	56	0.0024664
6_31323116:6_31657754:18_51731348	TCCCCC	55	0.003896
6_31323116:6_31605199:6_31928799	TCCCCC	55	0.00232278
6_30671989:6_30888161:6_32605234	CGCCAG	55	0.00374614
6_30864927:6_31540784:6_31657754	TCCCCC	54	0.00350223
6_30864927:6_31540784:6_31630241	TCCCCC	54	0.00360138
6_31323116:6_31605199:6_31929014	TCCCCC	53	0.0023208
1_20066490:6_30887972:6_31323116	TTTTTC	53	0.00342902
6_31323116:6_32188603:20_44005936	TCTCTC	52	0.00158299
6_31323116:6_31687008:20_44005936	TCGGTC	52	0.00370214
6_31116526:6_31323116:6_31605199	GGTCCC	52	0.00237305
6_31084792:6_31657754:6_32085278	TTCCTC	52	0.00419399
6_31084792:6_31605199:6_32085278	TTCCTC	52	0.00377876
6_31084792:6_31323116:6_32190406	TTTCAG	52	0.00469341
6_31079703:6_31323116:6_31605199	CCTCCC	52	0.00225363
5_131663062:6_31122315:6_31323116	CTGCTC	52	0.00416715
2_62728299:6_31323116:9_139328551	CCTCCT	52	0.00468572
1_20066485:6_30887972:6_31323116	GGTTTC	52	0.00342793
1_114640298:6_31323116:11_65168281	GGTCTC	52	0.00429549
6_31323116:6_32411726:9_139328551	TCAACT	51	0.00437151
6_31323116:6_31605199:18_51731348	TCCCCC	51	0.00351027
6_31323116:6_33623509:11_65168281	TCTTTC	50	0.00416912
6_31323116:6_31657413:9_139328551	TCCCCT	50	0.00430178
6_31323116:6_31627523:9_139328551	TCTTCT	50	0.00429919
6_31323116:6_31595882:9_139328551	TCAACT	50	0.00429676
3_15476055:6_31323116:9_139328551	AATCCT	50	0.00389615
2_234680955:6_31323116:11_65168281	CCTCTC	50	0.00434122
1_22310215:6_31323116:9_139328551	CCTCCT	50	0.00430186
1_200867552:6_31323116:9_139328551	CCTCCT	50	0.0037451
1_153066169:6_31323116:9_139328551	GGTCCT	50	0.004315
6_31323116:6_32411726:9_139313403	TCAAAG	49	0.00393444
6_31323116:6_31837009:11_65168281	TCGGTC	49	0.00420503
6_31323116:6_31778307:11_65168281	TCGGTC	49	0.00420394
6_31323116:6_31701901:11_65168281	TCGGTC	49	0.00420366
6_31323116:6_31687027:11_65168281	TCGGTC	49	0.00420556
6_31323116:6_31657413:9_139313403	TCCCAG	49	0.00387168
6_31323116:6_31635710:20_44005936	TCTTTC	49	0.00323333
6_31323116:6_31496776:9_139328551	TCGGCT	49	0.00405077
6_31323116:11_65168281:18_76856565	TCTCAA	49	0.00425607
6_31323116:10_101591418:11_65168281	TCGGTC	49	0.0041758
6_30890871:6_31323116:12_122720310	CCTCCT	49	0.00419481
6_30881103:6_31857154:17_78221850	ACTCAA	49	0.00138416
6_30864927:6_31540784:6_31605199	TCCCCC	49	0.00315548
6_30857072:6_31323116:16_28944700	CCTCGG	49	0.00367729
6_30671989:6_30890871:6_32605234	CGCCAG	49	0.00375708
5_158743846:6_31323116:9_139328551	GGTCCT	49	0.00421092
4_155511824:6_31323116:9_139313403	TTTCAG	49	0.00356671
3_15480726:6_31323116:9_139328551	CCTCCT	49	0.00389416
2_62728299:6_31323116:9_139324680	CCTCTC	49	0.00448698
2_62728299:6_31323116:9_139313403	CCTCAG	49	0.00421723
2_103121654:6_31323116:20_44005936	GGTCTC	49	0.0045235
1_22328077:6_31323116:9_139313403	TTTCAG	49	0.00393784
1_22310215:6_31323116:9_139313403	CCTCAG	49	0.00387175
6_31323116:9_139328551:20_62173562	TCCTTT	48	0.00411766
6_31323116:9_139328551:12_56081643	TCCTGG	48	0.00455908
6_31323116:6_33662667:9_139328551	TCCCCT	48	0.00445261
6_31323116:6_33643558:9_139328551	TCGGCT	48	0.0039879
6_31323116:6_32411726:9_139324680	TCAATC	48	0.0041861
6_31323116:6_31657413:9_139324680	TCCCTC	48	0.00411932
6_31323116:6_31627523:9_139324680	TCTTTC	48	0.00411684
6_31323116:6_31627523:9_139313403	TCTTAG	48	0.00386935
6_31323116:6_31605199:12_56348028	TCCCAA	48	0.00302231
6_31323116:11_65168281:13_41508049	TCTCAA	48	0.00424234
6_31112602:6_31323116:11_65168281	CGTCTC	48	0.00113362
6_31110786:6_31323116:7_89854446	TTTCGT	48	0.00430734
6_31107648:6_31323116:7_89854446	CCTCGT	48	0.00431089
6_30893941:6_31857154:17_78221850	AGTCAA	48	0.00164281
3_15480726:6_31323116:9_139313403	CCTCAG	48	0.00350481
3_15476055:6_31323116:9_139313403	AATCAG	48	0.0035066
1_22310215:6_31323116:9_139324680	CCTCTC	48	0.0041194
1_200969942:6_31323116:9_139328551	AATCCT	48	0.00395118
1_200969942:6_31323116:9_139313403	AATCAG	48	0.00355613
1_200969921:6_31323116:9_139328551	GGTCCT	48	0.00394505
1_200867552:6_31323116:9_139313403	CCTCAG	48	0.00337065
1_153066169:6_31323116:9_139313403	GGTCAG	48	0.00388357
6_31323116:9_139328551:20_62172219	TCCTAA	47	0.0041177
6_31323116:9_139313403:12_56081643	TCAGGG	47	0.00410325
6_31323116:6_31583155:18_51731348	TCAACC	47	0.00340364
6_31118019:6_31323116:11_65168281	CTTCTC	47	0.00112872
6_31097484:6_31323116:11_65168281	TTTCTC	47	0.00341116
6_31088145:6_31323116:11_65168281	TTTCTC	47	0.00386349
6_31079703:6_31605199:6_32411573	CCCCTC	47	0.00355873
6_31079703:6_31605199:6_32185796	CCCCTC	47	0.00355555
6_31079703:6_31605199:6_32166380	CCCCGC	47	0.00377917
6_31079703:6_31605199:6_31929808	CCCCTC	47	0.00339563
5_149792337:6_31323116:6_31860526	TCTCAA	47	0.0044417
5_149792337:6_31323116:6_31837066	TCTCCC	47	0.00445055
3_15476055:6_31323116:9_139324680	AATCTC	47	0.0037309
3_113753801:6_31323116:9_139328551	CCTCCT	47	0.00394709
1_248059712:6_31323116:6_31657754	TCTCCC	47	0.00251622
1_22328077:6_31323116:9_139328551	TTTCCT	47	0.00437529
1_200867552:6_31323116:9_139324680	CCTCTC	47	0.00358625
1_153066169:6_31323116:9_139324680	GGTCTC	47	0.00413198
6_31323116:9_139328551:20_62174724	TCCTAA	46	0.00411594
6_31323116:9_139324680:12_56081643	TCTCGG	46	0.00436571
6_31323116:9_139313403:20_62173562	TCAGTT	46	0.00370597
6_31323116:6_33703089:9_139328551	TCCCCT	46	0.00448602
6_31323116:6_33662667:9_139313403	TCCCAG	46	0.00400743
6_31323116:6_32610403:9_139100667	TCAAGG	46	0.00277013
6_31323116:6_32610403:16_29990850	TCAACC	46	0.00287363
6_31323116:6_31933518:11_65168281	TCTTTC	46	0.00365043
6_31323116:6_31696413:11_65168281	TCCCTC	46	0.004207
6_31323116:6_31678028:6_31946837	TCCCGG	46	0.00312565
6_31323116:6_31496925:9_139313403	TCAAAG	46	0.00365635
6_31323116:6_31496776:9_139313403	TCGGAG	46	0.00364577
6_31322395:6_31323116:11_60785352	AATCGA	46	0.00466711
6_31107648:6_31323116:6_32610403	CCTCAA	46	0.00242285
6_30955119:6_31323116:6_32610403	AATCAA	46	0.00275295
6_30955119:6_31323116:11_65168281	AATCTC	46	0.00407602
6_30881103:6_31323116:9_139313403	CCTCAG	46	0.00361513
6_30865820:6_31857154:17_78221850	ACTCAA	46	0.00161957
6_30671989:6_32188640:11_65168281	CGCTTC	46	0.00208798
6_30671989:6_31843924:17_3213690	CGCCCT	46	0.00356201
6_30671969:6_31323116:11_60785352	GGTCGA	46	0.00445111
6_30671760:6_31323116:11_60785352	CCTCGA	46	0.00445861
6_30671452:6_31323116:11_60785352	TTTCGA	46	0.00445017
6_30656953:6_31323116:11_60785352	GGTCGA	46	0.0044387
5_149792337:6_30955010:6_31323116	TCCCTC	46	0.0039411
5_149792337:6_30881103:6_31323116	TCCCTC	46	0.00443099
5_149792113:6_31323116:6_31860526	AGTCAA	46	0.00448188
5_149792113:6_31323116:6_31837066	AGTCCC	46	0.00449082
3_15480726:6_31323116:9_139324680	CCTCTC	46	0.00372899
2_103095404:6_31323116:20_44005936	GGTCTC	46	0.00415038
1_201115863:6_31323116:11_65168281	GGTCTC	46	0.00380368
1_200969942:6_31323116:9_139324680	AATCTC	46	0.00378359
1_200969921:6_31323116:9_139324680	GGTCTC	46	0.00377772
1_19547363:1_161200586:6_30864927	GGGTTC	46	0.00469786
1_161200586:6_30864927:9_139100667	GTTCGG	46	0.00449162
1_161200586:6_30864927:7_17349626	GTTCTT	46	0.00461861
1_161200586:6_30864927:6_32407855	GTTCTT	46	0.00416887
1_161200586:6_30864927:6_32407773	GTTCGG	46	0.0041646
1_161200586:6_30864927:6_32188853	GTTCCC	46	0.00469757
1_161200586:6_30864927:6_32184835	GTTCCC	46	0.00466972
1_161200586:6_30864927:6_31938072	GTTCTT	46	0.00461153
1_161200586:6_30864927:6_31860576	GTTCCC	46	0.00452355
1_161200586:6_30864927:6_31514247	GTTCAA	46	0.00432859
1_161200586:6_30864927:21_45161525	GTTCCC	46	0.00466111
1_161200586:6_30864927:19_47178352	GTTCGG	46	0.00467649
1_161200586:6_30864927:18_76856565	GTTCAA	46	0.00466094
1_161200586:6_30864927:12_6970635	GTTCGG	46	0.00442775
1_161200586:6_30864927:11_61919391	GTTCGG	46	0.00466176
1_161200586:6_30864927:10_99661261	GTTCGG	46	0.00469796
1_161200586:5_156533787:6_30864927	GTTTTC	46	0.0046402
1_161200586:3_15259992:6_30864927	GTGGTC	46	0.00465407
1_161200586:2_241570092:6_30864927	GTCCTC	46	0.00454846
1_1250228:1_161200586:6_30864927	GGGTTC	46	0.00465458
1_12253062:5_149792337:6_31323116	GGTCTC	46	0.00469354
1_12175622:1_161200586:6_30864927	TTGTTC	46	0.00469072
6_31323116:9_139328551:11_63742174	TCCTCC	45	0.00423555
6_31323116:9_139324680:20_62173562	TCTCTT	45	0.00394302
6_31323116:9_139313403:20_62174724	TCAGAA	45	0.00370442
6_31323116:9_139313403:20_62172219	TCAGAA	45	0.003706
6_31323116:6_33662667:9_139324680	TCCCTC	45	0.00426376
6_31323116:6_32610403:17_74151403	TCAAAA	45	0.0029087
6_31323116:6_32337686:9_139328551	TCGGCT	45	0.00375906
6_31323116:6_31657754:6_31946837	TCCCGG	45	0.00244907
6_31323116:6_31657754:12_122720310	TCCCCT	45	0.00225647
6_31323116:6_31637474:6_32610403	TCCCAA	45	0.0027288
6_31323116:6_31605199:7_89856608	TCCCCC	45	0.00267937
6_31323116:12_6493813:12_48119049	TCGGAG	45	0.00453818
6_31323116:12_6493813:12_48104746	TCGGGC	45	0.00450179
6_31323116:11_60784934:12_6749497	TCGACC	45	0.00467612
6_31322395:6_31323116:11_60785038	AATCGA	45	0.00463618
6_31238053:6_31323116:9_139328551	CCTCCT	45	0.00313567
6_31116526:6_31323116:9_35089403	GGTCAG	45	0.00351461
6_31116502:6_31323116:11_60785352	CCTCGA	45	0.00463476
6_31116142:6_31323116:11_65168281	AGTCTC	45	0.00111765
6_31110786:6_31323116:6_32610403	TTTCAA	45	0.00242085
6_31110391:6_31323116:11_65168281	CGTCTC	45	0.00113065
6_30864927:6_32188640:11_65168281	TCCTTC	45	0.00228924
6_30864927:6_31323116:11_66031660	TCTCTC	45	0.000226589
6_30864927:6_31323116:11_65168281	TCTCTC	45	0.000164853
6_30857072:6_31323116:6_31928799	GCTCCC	45	0.00397447
6_30675135:6_31323116:11_60785352	TTTCGA	45	0.00425467
6_30673489:6_31323116:11_60785352	GGTCGA	45	0.00425216
6_30673432:6_31323116:11_60785352	CCTCGA	45	0.0044162
6_30671989:6_32188642:11_65168281	CGCTTC	45	0.00255358
6_30671989:6_32188603:11_65168281	CGTCTC	45	0.00202542
6_30671989:6_31084792:6_31838713	CGTTGG	45	0.00463628
6_30671452:6_31323116:11_60785038	TTTCGA	45	0.00442067
6_30656953:6_31323116:11_60785038	GGTCGA	45	0.00440928
5_158743846:6_31323116:9_139324680	GGTCTC	45	0.00403232
5_149792337:6_31323116:6_32168771	TCTCGG	45	0.00432149
5_149792337:6_31323116:6_31742242	TCTCTT	45	0.00440186
5_149792337:6_31323116:6_31733650	TCTCGG	45	0.00407883
5_149792337:6_31323116:6_31639979	TCTCCC	45	0.00408798
5_149792337:6_31323116:6_31634570	TCTCAA	45	0.00400274
5_149792337:6_31323116:6_31619576	TCTCAA	45	0.00398149
5_149792337:6_31323116:6_31609272	TCTCTT	45	0.00399253
5_149792337:6_31323116:6_31603770	TCTCAA	45	0.00401792
5_149792337:6_31323116:6_31598489	TCTCAA	45	0.00398976
5_149792337:6_31118019:6_31323116	TCCTTC	45	0.00133603
5_149792337:6_31112602:6_31323116	TCCGTC	45	0.00134184
5_149792113:6_30955010:6_31323116	AGCCTC	45	0.00397676
5_149792113:6_30881103:6_31323116	AGCCTC	45	0.00447107
3_15480726:5_149792337:6_31323116	CCTCTC	45	0.00429578
3_15476055:5_149792337:6_31323116	AATCTC	45	0.00429797
3_113753801:6_31323116:6_32609746	CCTCTT	45	0.00297707
2_62728299:5_72868447:6_31323116	CCCTTC	45	0.00376395
1_22846657:1_161200586:6_30864927	CCGTTC	45	0.00464807
1_22328077:6_31323116:9_139324680	TTTCTC	45	0.00418971
1_22305012:1_161200586:6_30864927	GGGTTC	45	0.00468222
1_19570352:1_161200586:6_30864927	CCGTTC	45	0.00461762
1_161200586:6_30864927:9_136269143	GTTCGG	45	0.00461873
1_161200586:6_30864927:7_107416913	GTTCCC	45	0.00448835
1_161200586:6_30864927:6_33662760	GTTCCC	45	0.00468916
1_161200586:6_30864927:6_33652456	GTTCAA	45	0.00468739
1_161200586:6_30864927:6_32178570	GTTCCC	45	0.00388596
1_161200586:6_30864927:6_31914306	GTTCGG	45	0.0046043
1_161200586:6_30864927:6_31843776	GTTCCC	45	0.00451341
1_161200586:6_30864927:6_31837009	GTTCGG	45	0.00460504
1_161200586:6_30864927:6_31701901	GTTCGG	45	0.00460355
1_161200586:6_30864927:6_31696413	GTTCCC	45	0.00460721
1_161200586:6_30864927:6_31687027	GTTCGG	45	0.00460563
1_161200586:6_30864927:6_31658323	GTTCGG	45	0.00464114
1_161200586:6_30864927:6_31508069	GTTCTT	45	0.00444688
1_161200586:6_30864927:6_31132883	GTTCCC	45	0.00419334
1_161200586:6_30864927:6_31122330	GTTCGG	45	0.00420748
1_161200586:6_30864927:6_31116502	GTTCCC	45	0.00445205
1_161200586:6_30864927:6_31110786	GTTCTT	45	0.00392529
1_161200586:6_30864927:6_31107648	GTTCCC	45	0.00392853
1_161200586:6_30864927:6_159184507	GTTCCC	45	0.00455594
1_161200586:6_30864927:20_48140535	GTTCCC	45	0.00469767
1_161200586:6_30864927:19_11120937	GTTCCC	45	0.00451587
1_161200586:6_30864927:19_11095896	GTTCTT	45	0.00451212
1_161200586:6_30864927:17_73049251	GTTCGG	45	0.00466706
1_161200586:6_30864927:16_50338325	GTTCGG	45	0.00466222
1_161200586:6_30864927:16_30123523	GTTCCC	45	0.00465527
1_161200586:6_30864927:16_29990850	GTTCCC	45	0.00465945
1_161200586:6_30864927:13_41508049	GTTCAA	45	0.00464591
1_161200586:6_30864927:12_56087970	GTTCCC	45	0.00465465
1_161200586:6_30864927:12_56086592	GTTCGG	45	0.00466094
1_161200586:6_30864927:10_5567142	GTTCGG	45	0.00466871
1_161200586:6_30708428:6_30864927	GTTTTC	45	0.00417324
1_161200586:6_30695920:6_30864927	GTCCTC	45	0.00415758
1_161200586:6_30690265:6_30864927	GTAATC	45	0.00416516
1_161200586:6_30673013:6_30864927	GTAATC	45	0.00462534
1_161200586:5_38493874:6_30864927	GTTTTC	45	0.00457461
1_161200586:2_234371351:6_30864927	GTGGTC	45	0.00459079
1_161200586:2_219249828:6_30864927	GTGGTC	45	0.00468147
1_155221353:1_161200586:6_30864927	CCGTTC	45	0.00467471
6_31323116:9_139328551:22_30414091	TCCTCC	44	0.00391999
6_31323116:9_139328551:10_99439556	TCCTAA	44	0.00431946
6_31323116:9_139324680:20_62172219	TCTCAA	44	0.00394305
6_31323116:9_139313403:22_30414091	TCAGCC	44	0.00352806
6_31323116:9_139313403:22_30202079	TCAGGG	44	0.00348663
6_31323116:6_33703089:9_139313403	TCCCAG	44	0.0040375
6_31323116:6_32610403:16_85948252	TCAAAA	44	0.00262629
6_31323116:6_32609746:22_29837537	TCTTTT	44	0.00289513
6_31323116:6_31928306:11_65168281	TCAATC	44	0.00383473
6_31323116:6_31783507:6_31946837	TCGGGG	44	0.00355583
6_31323116:6_31605199:6_33630624	TCCCCC	44	0.00321815
6_31323116:6_31605199:17_76121318	TCCCGG	44	0.00278682
6_31323116:6_31540784:6_31605199	TCCCCC	44	0.00145286
6_31323116:6_166917937:11_65168281	TCGGTC	44	0.00350679
6_31323116:12_6493813:12_48119016	TCGGGC	44	0.00450751
6_31323116:11_60785352:17_76425176	TCGAGG	44	0.00459418
6_31323116:11_60785352:17_76421467	TCGAAA	44	0.00459667
6_31323116:11_60785352:17_76421464	TCGACC	44	0.00459667
6_31322395:6_31323116:11_60784934	AATCGA	44	0.0045873
6_31238822:6_31323116:11_60785352	GGTCGA	44	0.00459624
6_31238053:6_31323116:9_139313403	CCTCAG	44	0.00282216
6_31238053:6_31323116:11_65168281	CCTCTC	44	0.00292232
6_31118565:6_31323116:9_35089403	GGTCAG	44	0.00365287
6_31116502:6_31323116:11_60785038	CCTCGA	44	0.00460404
6_31079703:6_31605199:6_32163274	CCCCAG	44	0.00376118
6_30955023:6_31323116:11_65168281	CCTCTC	44	0.00402357
6_30954873:6_31323116:11_60785352	GGTCGA	44	0.00431358
6_30679333:6_31323116:11_60785352	TTTCGA	44	0.00413425
6_30675135:6_31323116:11_60785038	TTTCGA	44	0.00422647
6_30673489:6_31323116:11_60785038	GGTCGA	44	0.00422398
6_30673432:6_31323116:11_60785038	CCTCGA	44	0.00438693
6_30671989:6_31839331:6_31843924	CGCCCC	44	0.00206849
6_30671989:6_31839331:14_75386714	CGCCCC	44	0.00434363
6_30671989:6_31839331:12_6970635	CGCCGG	44	0.00443895
6_30671989:6_31839309:9_136272028	CGCCGG	44	0.00469508
6_30671989:6_31839309:6_31843924	CGCCCC	44	0.00204978
6_30671989:6_31839309:14_75386714	CGCCCC	44	0.00430432
6_30671989:6_31839309:12_6970635	CGCCGG	44	0.00439878
6_30671989:6_31837250:9_136272028	CGGGGG	44	0.00466702
6_30671989:6_31837250:6_31843924	CGGGCC	44	0.00203753
6_30671989:6_31837250:14_75386714	CGGGCC	44	0.0042786
6_30671989:6_31837250:12_6970635	CGGGGG	44	0.00437249
6_30671989:6_31837250:11_61615878	CGGGCC	44	0.00469341
6_30671989:6_31540784:6_32370816	CGCCAG	44	0.00376457
6_30671969:6_31323116:11_60785038	GGTCGA	44	0.00442161
6_30671760:6_31323116:11_60785038	CCTCGA	44	0.00442906
6_30671452:6_31323116:11_60784934	TTTCGA	44	0.00437406
6_30668447:6_31323116:11_60785352	AATCGA	44	0.00445114
6_30656953:6_31323116:11_60784934	GGTCGA	44	0.00436279
5_149792337:6_31323116:6_32188678	TCTCGG	44	0.0044355
5_149792337:6_31323116:6_31710968	TCTCTT	44	0.00407366
5_149792337:6_31110391:6_31323116	TCCGTC	44	0.00133831
5_149792113:6_31323116:6_32168771	AGTCGG	44	0.00436058
5_149792113:6_31323116:6_31742242	AGTCTT	44	0.00444169
5_149792113:6_31323116:6_31733650	AGTCGG	44	0.00411573
5_149792113:6_31323116:6_31639979	AGTCCC	44	0.00412496
5_149792113:6_31323116:6_31634570	AGTCAA	44	0.00403896
5_149792113:6_31323116:6_31619576	AGTCAA	44	0.00401752
5_149792113:6_31323116:6_31609272	AGTCTT	44	0.00402865
5_149792113:6_31323116:6_31603770	AGTCAA	44	0.00405428
5_149792113:6_31323116:6_31598489	AGTCAA	44	0.00402586
5_149792113:6_31118019:6_31323116	AGCTTC	44	0.00134812
5_149792113:6_31112602:6_31323116	AGCGTC	44	0.00135398
3_15480726:5_149792113:6_31323116	CCAGTC	44	0.00433464
3_15476055:5_149792113:6_31323116	AAAGTC	44	0.00433686
3_113753801:6_31323116:9_139324680	CCTCTC	44	0.00377968
3_113753801:6_31323116:9_139313403	CCTCAG	44	0.00355245
1_67648596:6_31323116:12_48119049	GGTCAG	44	0.00433956
1_67648596:6_31323116:12_48104746	GGTCGC	44	0.00430477
1_22310215:1_161200586:6_30864927	CCGTTC	44	0.00439054
1_161200586:6_30864927:8_126448497	GTTCCC	44	0.00466094
1_161200586:6_30864927:7_2748171	GTTCTT	44	0.00462946
1_161200586:6_30864927:6_33703089	GTTCCC	44	0.0045785
1_161200586:6_30864927:6_32095393	GTTCTT	44	0.00457256
1_161200586:6_30864927:6_31906997	GTTCCC	44	0.00463404
1_161200586:6_30864927:6_31905130	GTTCGG	44	0.00422168
1_161200586:6_30864927:6_31867835	GTTCGG	44	0.00469538
1_161200586:6_30864927:6_31778307	GTTCGG	44	0.00460385
1_161200586:6_30864927:6_31604842	GTTCGG	44	0.00464274
1_161200586:6_30864927:6_31557791	GTTCGG	44	0.00438779
1_161200586:6_30864927:6_31238822	GTTCGG	44	0.00441505
1_161200586:6_30864927:6_31132956	GTTCGG	44	0.004342
1_161200586:6_30864927:6_31118898	GTTCAA	44	0.00434614
1_161200586:6_30864927:6_31113239	GTTCCC	44	0.00465451
1_161200586:6_30864927:6_31112484	GTTCCC	44	0.00434126
1_161200586:6_30864927:6_159262974	GTTCAA	44	0.00455374
1_161200586:6_30864927:22_39639853	GTTCTT	44	0.00403218
1_161200586:6_30864927:20_62173561	GTTCCC	44	0.00456843
1_161200586:6_30864927:19_46857257	GTTCGG	44	0.00456623
1_161200586:6_30864927:19_11145691	GTTCCC	44	0.00453268
1_161200586:6_30864927:19_11113997	GTTCGG	44	0.00451583
1_161200586:6_30864927:19_11031330	GTTCCC	44	0.00465963
1_161200586:6_30864927:19_10748295	GTTCCC	44	0.00435966
1_161200586:6_30864927:19_10248379	GTTCCC	44	0.00460082
1_161200586:6_30864927:18_77679290	GTTCCC	44	0.00467643
1_161200586:6_30864927:17_74084510	GTTCCC	44	0.00468892
1_161200586:6_30864927:16_11003967	GTTCGG	44	0.00460457
1_161200586:6_30864927:12_6749497	GTTCCC	44	0.00456994
1_161200586:6_30864927:12_56086936	GTTCTT	44	0.00466439
1_161200586:6_30864927:12_56081643	GTTCGG	44	0.00465307
1_161200586:6_30864927:11_63996908	GTTCGG	44	0.00451878
1_161200586:6_30864927:10_35814841	GTTCAA	44	0.00464001
1_161200586:6_30709830:6_30864927	GTTTTC	44	0.00414759
1_161200586:6_30696003:6_30864927	GTCCTC	44	0.00416226
1_161200586:6_30679510:6_30864927	GTGGTC	44	0.00425878
1_161200586:5_167933850:6_30864927	GTAATC	44	0.00468163
1_161200586:5_131671599:6_30864927	GTGGTC	44	0.00465371
1_161200586:4_184233428:6_30864927	GTAATC	44	0.00467381
1_161200586:2_43927568:6_30864927	GTCCTC	44	0.00451633
1_161200586:2_43927538:6_30864927	GTCCTC	44	0.00451716
1_161200586:2_163250969:6_30864927	GTCCTC	44	0.00468014
1_153066169:1_161200586:6_30864927	GGGTTC	44	0.00440395
1_152733376:1_161200586:6_30864927	CCGTTC	44	0.00413951
1_152659471:6_31323116:6_31946837	GTTCGG	44	0.00309696
1_152284376:1_161200586:6_30864927	CCGTTC	44	0.00449036
1_11897286:1_161200586:6_30864927	GGGTTC	44	0.00410833
1_114447271:1_161200586:6_30864927	TTGTTC	44	0.00458331
6_31323116:9_139328551:22_30202079	TCCTGG	43	0.00387396
6_31323116:9_139328551:22_29837537	TCCTTT	43	0.00383846
6_31323116:9_139324680:20_62174724	TCTCAA	43	0.00394137
6_31323116:9_139313403:11_63742174	TCAGCC	43	0.00381206
6_31323116:9_139313403:10_99439556	TCAGAA	43	0.00388759
6_31323116:6_32609746:10_99682981	TCTTCC	43	0.00302467
6_31323116:6_32337686:9_139313403	TCGGAG	43	0.00338322
6_31323116:6_32335628:20_44005936	TCAATC	43	0.00294365
6_31323116:6_31838713:6_33630624	TCGGCC	43	0.00288992
6_31323116:6_31630241:6_31946837	TCCCGG	43	0.00251841
6_31323116:6_31605199:6_31946837	TCCCGG	43	0.00220659
6_31323116:6_31583155:6_31946837	TCAAGG	43	0.00213956
6_31323116:12_6970635:12_48119049	TCGGAG	43	0.00451576
6_31323116:12_6970635:12_48104746	TCGGGC	43	0.00447956
6_31323116:11_60785352:19_11113651	TCGATT	43	0.00469707
6_31238868:6_31323116:12_48119049	CCTCAG	43	0.00393558
6_31238868:6_31323116:12_48104746	CCTCGC	43	0.00390403
6_31236900:6_31323116:12_48119049	GGTCAG	43	0.00404526
6_31236900:6_31323116:12_48104746	GGTCGC	43	0.00401283
6_31124849:6_31323116:20_44005936	CTTCTC	43	0.00332256
6_31118942:6_31323116:11_65168281	CTTCTC	43	0.00110272
6_31116502:6_31323116:11_60784934	CCTCGA	43	0.0045555
6_31084792:6_31323116:11_65168281	TTTCTC	43	0.00233789
6_31084787:6_31323116:6_31323337	GATCTT	43	0.00459542
6_30954873:6_31323116:11_60785038	GGTCGA	43	0.00428498
6_30954245:6_31112925:6_31323116	TCTTTC	43	0.00419015
6_30954245:6_31084792:6_31323116	TCTTTC	43	0.00419018
6_30899524:6_31857154:17_78221850	CTTCAA	43	0.00160499
6_30893941:6_31323116:9_139313403	GGTCAG	43	0.0034896
6_30864927:6_32188603:11_65168281	TCTCTC	43	0.00222065
6_30864927:6_31938451:11_65168281	TCCTTC	43	0.00169398
6_30864927:6_31938412:11_65168281	TCTGTC	43	0.0017088
6_30679333:6_31323116:11_60785038	TTTCGA	43	0.00410684
6_30675135:6_31323116:11_60784934	TTTCGA	43	0.0041819
6_30673489:6_31323116:11_60784934	GGTCGA	43	0.00417944
6_30673432:6_31323116:11_60784934	CCTCGA	43	0.00434067
6_30673422:6_31323116:11_60785352	AATCGA	43	0.00427874
6_30673113:6_31323116:11_60785352	GGTCGA	43	0.00432746
6_30671989:6_31839331:9_136084089	CGCCCC	43	0.00462934
6_30671989:6_31839309:9_136084089	CGCCCC	43	0.00458744
6_30671989:6_31838713:6_32191620	CGGGCC	43	0.00365151
6_30671989:6_31837277:6_31843924	CGCCCC	43	0.00205896
6_30671989:6_31837277:14_75386714	CGCCCC	43	0.00432361
6_30671989:6_31837277:12_6970635	CGCCGG	43	0.00441849
6_30671989:6_31837250:9_136084089	CGGGCC	43	0.00456003
6_30671989:6_31323116:11_66031660	CGTCTC	43	0.000206668
6_30671989:6_31084792:6_32299873	CGTTGG	43	0.00469933
6_30671989:6_30893941:6_31839331	CGGGCC	43	0.00396721
6_30671989:6_30893941:6_31839309	CGGGCC	43	0.00393131
6_30671989:6_30893941:6_31837250	CGGGGG	43	0.00390782
6_30671969:6_31323116:11_60784934	GGTCGA	43	0.00437498
6_30671760:6_31323116:11_60784934	CCTCGA	43	0.00438236
5_72868447:6_31323116:20_62174724	CTTCAA	43	0.00330626
5_72868447:6_31323116:20_62173562	CTTCTT	43	0.00330764
5_72868447:6_31323116:20_62172219	CTTCAA	43	0.00330767
5_72868447:6_30671989:6_32097290	CTCGTC	43	0.00135567
5_72868447:6_30671989:6_31118565	CTCGGG	43	0.00377764
5_149792337:6_31323116:6_31655438	TCTCGG	43	0.00399854
5_149792337:6_31323116:6_31632134	TCTCCC	43	0.00398927
5_149792337:6_30893941:6_31323116	TCGGTC	43	0.00427714
5_149792113:6_31323116:6_32188678	AGTCGG	43	0.00447562
5_149792113:6_31323116:6_31710968	AGTCTT	43	0.00411051
5_149792113:6_31110391:6_31323116	AGCGTC	43	0.00135042
2_27729480:6_31323116:6_32610403	GGTCAA	43	0.00231505
2_231077676:5_149792337:6_31323116	GGTCTC	43	0.00412019
1_67648596:6_31323116:12_48119016	GGTCGC	43	0.00431024
1_20066490:6_31323116:11_60785352	TTTCGA	43	0.00411723
1_161200586:6_30864927:7_157873884	GTTCGG	43	0.00459646
1_161200586:6_30864927:6_33662667	GTTCCC	43	0.0045444
1_161200586:6_30864927:6_32335657	GTTCAA	43	0.00364452
1_161200586:6_30864927:6_32155948	GTTCAA	43	0.00382216
1_161200586:6_30864927:6_31939345	GTTCGG	43	0.00378946
1_161200586:6_30864927:6_31935567	GTTCGG	43	0.00378378
1_161200586:6_30864927:6_31930351	GTTCAA	43	0.00379412
1_161200586:6_30864927:6_31914180	GTTCGG	43	0.00420398
1_161200586:6_30864927:6_31655681	GTTCCC	43	0.00435354
1_161200586:6_30864927:6_31638970	GTTCCC	43	0.00441941
1_161200586:6_30864927:6_31637474	GTTCCC	43	0.0044246
1_161200586:6_30864927:6_31496791	GTTCCC	43	0.00378441
1_161200586:6_30864927:6_31322395	GTTCAA	43	0.00448313
1_161200586:6_30864927:6_31116220	GTTCGG	43	0.00425081
1_161200586:6_30864927:6_31107361	GTTCCC	43	0.00417369
1_161200586:6_30864927:6_31097453	GTTCGG	43	0.00380513
1_161200586:6_30864927:6_31088145	GTTCTT	43	0.00423101
1_161200586:6_30864927:6_31084034	GTTCCC	43	0.00453992
1_161200586:6_30864927:6_138655939	GTTCCC	43	0.00453664
1_161200586:6_30864927:6_128643390	GTTCTT	43	0.0044452
1_161200586:6_30864927:6_106967260	GTTCTT	43	0.00466811
1_161200586:6_30864927:21_43710111	GTTCCC	43	0.00441089
1_161200586:6_30864927:21_34951753	GTTCTT	43	0.00469673
1_161200586:6_30864927:20_62161421	GTTCGG	43	0.00455769
1_161200586:6_30864927:20_62076743	GTTCCC	43	0.00446033
1_161200586:6_30864927:20_61907982	GTTCCC	43	0.00461545
1_161200586:6_30864927:19_11113651	GTTCTT	43	0.0045119
1_161200586:6_30864927:17_76425176	GTTCGG	43	0.00441307
1_161200586:6_30864927:17_76421467	GTTCAA	43	0.00441546
1_161200586:6_30864927:14_75386714	GTTCCC	43	0.00433267
1_161200586:6_30864927:12_6958801	GTTCGG	43	0.00465931
1_161200586:6_30864927:11_61032643	GTTCGG	43	0.00450543
1_161200586:6_30864927:11_120176310	GTTCGG	43	0.0044759
1_161200586:6_30656509:6_30864927	GTGGTC	43	0.00464093
1_161200586:5_34029045:6_30864927	GTTTTC	43	0.00467946
1_161200586:5_132209380:6_30864927	GTTTTC	43	0.00468871
1_161200586:4_5448377:6_30864927	GTTTTC	43	0.00417781
1_161200586:3_190040008:6_30864927	GTCCTC	43	0.00462703
1_161200586:3_18436371:6_30864927	GTGGTC	43	0.00457779
1_161200586:2_3193039:6_30864927	GTCCTC	43	0.00420353
1_161200586:2_28055472:6_30864927	GTTTTC	43	0.00465671
1_161200586:1_201016296:6_30864927	GTGGTC	43	0.00452504
1_154166220:1_161200586:6_30864927	GGGTTC	43	0.00467109
1_153066169:5_72868447:6_31323116	GGCTTC	43	0.00346615
6_31857154:6_32363955:17_78221850	TCCTAA	42	0.00401449
6_31773821:6_31857154:17_78221850	TCTCAA	42	0.00329851
6_31605199:6_31843924:6_32085278	CCCCTC	42	0.0030452
6_31323116:6_33703089:9_139324680	TCCCTC	42	0.00429575
6_31323116:6_32610403:16_85954801	TCAAGG	42	0.00259107
6_31323116:6_32610403:16_85945369	TCAACC	42	0.00267072
6_31323116:6_32337686:9_139324680	TCGGTC	42	0.00359962
6_31323116:6_31928306:11_60785352	TCAAGA	42	0.00437187
6_31323116:6_31917291:12_48119049	TCCCAG	42	0.00433668
6_31323116:6_31917291:12_48104746	TCCCGC	42	0.00430191
6_31323116:6_31733650:6_31946614	TCGGAG	42	0.00465784
6_31323116:6_31655438:6_31946614	TCGGAG	42	0.00456616
6_31323116:6_31639979:6_31946614	TCCCAG	42	0.00466829
6_31323116:6_31634570:6_31946614	TCAAAG	42	0.00457095
6_31323116:6_31619576:6_31946614	TCAAAG	42	0.00454669
6_31323116:6_31614102:11_65168281	TCTTTC	42	0.00302457
6_31323116:6_31609272:6_31946614	TCTTAG	42	0.00455929
6_31323116:6_31603770:6_31946614	TCAAAG	42	0.00458829
6_31323116:6_31598489:6_31946614	TCAAAG	42	0.00455613
6_31323116:12_6970635:12_48119016	TCGGGC	42	0.00448525
6_31323116:11_60785352:22_39709559	TCGAAA	42	0.00458799
6_31323116:11_60785038:17_76425176	TCGAGG	42	0.00456373
6_31323116:11_60785038:17_76421467	TCGAAA	42	0.0045662
6_31323116:11_60785038:17_76421464	TCGACC	42	0.0045662
6_31238868:6_31323116:12_48119016	CCTCGC	42	0.00390899
6_31238822:6_31323116:11_60785038	GGTCGA	42	0.00456578
6_31236900:6_31323116:12_48119016	GGTCGC	42	0.00401793
6_31118565:6_31323116:6_32609746	GGTCTT	42	0.00179056
6_31111148:6_31323116:12_48119049	TTTCAG	42	0.00406214
6_31111148:6_31323116:12_48104746	TTTCGC	42	0.00402957
6_31111125:6_31323116:12_48119049	GGTCAG	42	0.00406464
6_31111125:6_31323116:12_48104746	GGTCGC	42	0.00403206
6_31097484:6_31323116:12_48119049	TTTCAG	42	0.00380992
6_31097484:6_31323116:12_48104746	TTTCGC	42	0.00377938
6_31084435:6_31323116:6_31657754	AATCCC	42	0.00160501
6_31084435:6_31323116:6_31605199	AATCCC	42	0.00144611
6_31084034:6_31323116:6_32610403	CCTCAA	42	0.00279992
6_30955140:6_31323116:6_32610403	CCTCAA	42	0.00253634
6_30954978:6_31323116:6_32610403	CCTCAA	42	0.00238751
6_30954873:6_31323116:11_60784934	GGTCGA	42	0.0042398
6_30954245:6_31323116:6_31928799	TCTCCC	42	0.00373446
6_30954245:6_31323116:17_74007846	TCTCAA	42	0.00448339
6_30893728:6_31323116:9_139313403	TTTCAG	42	0.00306636
6_30864927:6_31323116:9_139328551	TCTCCT	42	0.000176888
6_30679333:6_31323116:11_60784934	TTTCGA	42	0.00406354
6_30673422:6_31323116:11_60785038	AATCGA	42	0.00425038
6_30672463:6_31323116:9_139313403	GGTCAG	42	0.00363656
6_30671989:6_31839331:6_31917291	CGCCCC	42	0.00426291
6_30671989:6_31839309:6_31917291	CGCCCC	42	0.00422434
6_30671989:6_31837277:9_136084089	CGCCCC	42	0.004608
6_30671989:6_31837250:6_31917291	CGGGCC	42	0.00419909
6_30671989:6_31748820:17_76420085	CGGGCT	42	0.00454364
6_30671989:6_31637734:6_31839331	CGAACC	42	0.00199135
6_30671989:6_31637734:6_31839309	CGAACC	42	0.00197333
6_30671989:6_31637734:6_31837250	CGAAGG	42	0.00196153
6_30671989:6_31540784:21_34945721	CGCCCT	42	0.00381392
6_30671989:6_30893941:6_31837277	CGGGCC	42	0.00394892
6_30670292:6_31106606:6_31323116	TCTATC	42	0.00184884
6_30668447:6_31323116:11_60785038	AATCGA	42	0.00442163
6_30668447:6_31323116:11_60784934	AATCGA	42	0.00437501
5_72868447:6_31323116:6_33703089	CTTCCC	42	0.00360354
5_72868447:6_31323116:6_32411726	CTTCAA	42	0.00351155
5_72868447:6_31323116:6_31657413	CTTCCC	42	0.00345554
5_72868447:6_30881103:6_31323116	CTCCTC	42	0.00322656
5_72868447:6_30671989:6_31938451	CTCGCT	42	0.00133172
5_72868447:6_30671989:6_31938412	CTCGTG	42	0.00134337
5_72868447:6_30671989:6_31084792	CTCGTT	42	0.00399182
5_149792337:6_31323116:6_31938412	TCTCTG	42	0.000931283
5_149792337:6_31323116:6_31675501	TCTCGG	42	0.0037621
5_149792337:6_31116142:6_31323116	TCAGTC	42	0.00132293
5_149792337:6_30865820:6_31323116	TCCCTC	42	0.00430415
5_149792337:6_30672463:6_31323116	TCGGTC	42	0.00445725
5_149792113:6_31323116:6_31655438	AGTCGG	42	0.00403472
5_149792113:6_31323116:6_31632134	AGTCCC	42	0.00402537
5_149792113:6_30893941:6_31323116	AGGGTC	42	0.00431583
3_49898000:6_30671989:6_31843924	GACGCC	42	0.00399007
3_113753801:5_72868447:6_31323116	CCCTTC	42	0.00317062
2_27728777:6_31323116:6_32610403	CCTCAA	42	0.00233395
2_242077496:6_31323116:9_32492529	TCTCGG	42	0.00366569
2_231077676:5_149792113:6_31323116	GGAGTC	42	0.00415746
1_897730:1_161200586:6_30864927	CCGTTC	42	0.00421809
1_892460:6_30671989:6_31839331	GGCGCC	42	0.00416693
1_892460:6_30671989:6_31839309	GGCGCC	42	0.00412922
1_892460:6_30671989:6_31837250	GGCGGG	42	0.00410455
1_892460:1_161200586:6_30864927	GGGTTC	42	0.00415641
1_248058879:6_31323116:11_65168281	TTTCTC	42	0.00375806
1_22310215:5_72868447:6_31323116	CCCTTC	42	0.0034556
1_20066490:6_31323116:11_60785038	TTTCGA	42	0.00408994
1_20066490:6_31323116:11_60784934	TTTCGA	42	0.00404682
1_20066485:6_31323116:11_60785352	GGTCGA	42	0.00411593
1_161200586:6_30864927:9_32492529	GTTCGG	42	0.00439475
1_161200586:6_30864927:6_32411726	GTTCAA	42	0.00446163
1_161200586:6_30864927:6_32298284	GTTCGG	42	0.00428282
1_161200586:6_30864927:6_32191607	GTTCCC	42	0.00418485
1_161200586:6_30864927:6_32188136	GTTCCC	42	0.00467091
1_161200586:6_30864927:6_31933518	GTTCTT	42	0.00399768
1_161200586:6_30864927:6_31910929	GTTCGG	42	0.00420402
1_161200586:6_30864927:6_31856212	GTTCCC	42	0.00439232
1_161200586:6_30864927:6_31753423	GTTCTT	42	0.00385635
1_161200586:6_30864927:6_31323321	GTTCGG	42	0.00446936
1_161200586:6_30864927:6_31236900	GTTCGG	42	0.00396641
1_161200586:6_30864927:6_31113326	GTTCGG	42	0.00421193
1_161200586:6_30864927:6_31085269	GTTCGG	42	0.00380656
1_161200586:6_30864927:6_30955119	GTTCAA	42	0.00446376
1_161200586:6_30864927:6_30954873	GTTCGG	42	0.00414353
1_161200586:6_30864927:21_44163839	GTTCGG	42	0.00448328
1_161200586:6_30864927:17_76421464	GTTCCC	42	0.00441546
1_161200586:6_30864927:16_85948252	GTTCAA	42	0.00425839
1_161200586:6_30864927:16_30080063	GTTCGG	42	0.00407894
1_161200586:6_30864927:14_75359957	GTTCAA	42	0.00432382
1_161200586:6_30864927:12_6554628	GTTCGG	42	0.00451171
1_161200586:6_30864927:12_6554429	GTTCGG	42	0.00451078
1_161200586:6_30864927:12_6493813	GTTCGG	42	0.00444972
1_161200586:6_30864927:11_61895741	GTTCAA	42	0.00403216
1_161200586:6_30864927:11_36300211	GTTCGG	42	0.00456849
1_161200586:6_30708944:6_30864927	GTTTTC	42	0.00416668
1_161200586:6_30671760:6_30864927	GTCCTC	42	0.00428285
1_161200586:6_30656953:6_30864927	GTGGTC	42	0.00426372
1_161200586:4_5448565:6_30864927	GTTTTC	42	0.00419447
1_161200586:3_44881909:6_30864927	GTAATC	42	0.00442601
1_161200586:3_113513696:6_30864927	GTTTTC	42	0.00453262
1_151783736:6_31323116:9_139313403	GGTCAG	42	0.00320489
1_12253062:1_161200586:6_30864927	GGGTTC	42	0.00434245
1_11850927:6_31323116:11_65168281	CCTCTC	42	0.00374543
6_31583155:6_31843924:6_32085278	AACCTC	41	0.0029527
6_31323116:9_139324680:22_30414091	TCTCCC	41	0.00375373
6_31323116:9_139324680:22_30202079	TCTCGG	41	0.00370965
6_31323116:9_139324680:11_63742174	TCTCCC	41	0.0040559
6_31323116:9_139313403:22_29837537	TCAGTT	41	0.00345468
6_31323116:6_33623509:12_6709945	TCTTAG	41	0.00344175
6_31323116:6_32609789:11_60785352	TCAAGA	41	0.00444162
6_31323116:6_32609789:11_60785038	TCAAGA	41	0.00441218
6_31323116:6_31928306:11_60785038	TCAAGA	41	0.00434289
6_31323116:6_31917291:12_48119016	TCCCGC	41	0.00430738
6_31323116:6_31856212:11_60785352	TCCCGA	41	0.00457258
6_31323116:6_31856212:11_60785038	TCCCGA	41	0.00454227
6_31323116:6_31838713:12_122720310	TCGGCT	41	0.00182571
6_31323116:6_31710968:6_31946614	TCTTAG	41	0.00465193
6_31323116:6_31675501:6_31946614	TCGGAG	41	0.00429615
6_31323116:6_31632134:6_31946614	TCCCAG	41	0.00455557
6_31323116:6_31605199:12_122720310	TCCCCT	41	0.00203306
6_31323116:12_6709945:18_76856565	TCAGAA	41	0.00351353
6_31323116:11_60785352:21_45679361	TCGAGG	41	0.00411535
6_31323116:11_60785352:20_62076743	TCGACC	41	0.00464339
6_31323116:11_60785352:19_11560013	TCGAAA	41	0.00454039
6_31323116:11_60785352:19_11560012	TCGAGG	41	0.00455522
6_31323116:11_60785038:19_11113651	TCGATT	41	0.00466594
6_31323116:11_60784934:19_11113651	TCGATT	41	0.00461674
6_31323116:11_60784934:17_76425176	TCGAGG	41	0.00451561
6_31323116:11_60784934:17_76421467	TCGAAA	41	0.00451805
6_31323116:11_60784934:17_76421464	TCGACC	41	0.00451805
6_31322470:6_31323116:11_65168281	GGTCTC	41	0.00319933
6_31238822:6_31323116:11_60784934	GGTCGA	41	0.00451764
6_31238053:6_31323116:9_139324680	CCTCTC	41	0.00300267
6_31112602:6_31929808:11_65168281	CGTCTC	41	0.00170807
6_31111148:6_31323116:12_48119016	TTTCGC	41	0.00403469
6_31111125:6_31323116:12_48119016	GGTCGC	41	0.00403718
6_31097484:6_31323116:12_48119016	TTTCGC	41	0.00378418
6_31079703:6_31605199:6_32085278	CCCCTC	41	0.00326752
6_31079236:6_31323116:6_31605199	GGTCCC	41	0.00157195
6_30955681:6_31323116:9_139313403	AATCAG	41	0.00320677
6_30955140:6_31323116:11_65168281	CCTCTC	41	0.00375532
6_30954978:6_31323116:11_65168281	CCTCTC	41	0.00353496
6_30954245:6_31323116:6_31929014	TCTCCC	41	0.00373127
6_30954245:6_31118565:6_31323116	TCGGTC	41	0.00396536
6_30899524:6_31323116:9_139313403	TTTCAG	41	0.00351176
6_30893728:6_31323116:9_139324680	TTTCTC	41	0.0032625
6_30890431:6_31323116:9_139328551	GGTCCT	41	0.00343928
6_30890431:6_31323116:9_139313403	GGTCAG	41	0.00309542
6_30864927:6_32097290:11_65168281	TCTCTC	41	0.00172445
6_30864927:6_31745284:6_33768897	TCCCAG	41	0.00198193
6_30864927:6_31544642:11_65168281	TCGATC	41	0.000686046
6_30857072:6_31323116:6_31929014	GCTCCC	41	0.00397108
6_30708944:6_31323116:11_60785352	TTTCGA	41	0.00433768
6_30673422:6_31323116:11_60784934	AATCGA	41	0.00420557
6_30673186:6_31323116:11_60785352	CCTCGA	41	0.0044827
6_30673113:6_31323116:11_60785038	GGTCGA	41	0.00429878
6_30672718:6_31323116:11_60785352	GGTCGA	41	0.00445622
6_30671989:6_32609813:6_33762625	CGCCGA	41	0.00404386
6_30671989:6_32189032:11_65168281	CGCTTC	41	0.00253681
6_30671989:6_31839331:19_46857257	CGCCGG	41	0.00457779
6_30671989:6_31839331:12_6493813	CGCCGG	41	0.00446098
6_30671989:6_31839331:11_63742174	CGCCCC	41	0.0043338
6_30671989:6_31839331:11_61895741	CGCCAA	41	0.00404237
6_30671989:6_31839309:19_46857257	CGCCGG	41	0.00453636
6_30671989:6_31839309:12_6493813	CGCCGG	41	0.00442061
6_30671989:6_31839309:11_63742174	CGCCCC	41	0.00429459
6_30671989:6_31839309:11_61895741	CGCCAA	41	0.00400579
6_30671989:6_31837277:6_31917291	CGCCCC	41	0.00424327
6_30671989:6_31837277:11_61895741	CGCCAA	41	0.00402374
6_30671989:6_31837250:19_46857257	CGGGGG	41	0.00450925
6_30671989:6_31837250:12_6493813	CGGGGG	41	0.00439419
6_30671989:6_31837250:11_63742174	CGGGCC	41	0.00426892
6_30671989:6_31837250:11_61895741	CGGGAA	41	0.00398185
6_30671989:6_31637734:6_31837277	CGAACC	41	0.00198217
6_30671989:6_31609813:6_31839331	CGCCCC	41	0.00204442
6_30671989:6_31609813:6_31839309	CGCCCC	41	0.00202592
6_30671989:6_31609813:6_31837250	CGCCGG	41	0.00201381
6_30671989:6_31540784:6_31921475	CGCCAG	41	0.0039773
6_30671989:6_31540784:6_31843924	CGCCTC	41	0.00465017
6_30671989:6_31236900:6_31839331	CGGGCC	41	0.00397645
6_30671989:6_31236900:6_31839309	CGGGCC	41	0.00394046
6_30671989:6_31236900:6_31837250	CGGGGG	41	0.00391691
6_30671989:6_31111148:6_31839331	CGTTCC	41	0.00399304
6_30671989:6_31111148:6_31837250	CGTTGG	41	0.00393326
6_30671989:6_31111125:6_31839331	CGGGCC	41	0.00399551
6_30671989:12_122720310:17_3213690	CGCTCT	41	0.00344799
5_150905398:6_31323116:6_31946614	CCTCAG	41	0.00456785
5_149919739:6_30890431:6_31323116	GCGGTC	41	0.00427867
5_149792337:6_31323116:6_32609806	TCTCCC	41	0.00382994
5_149792337:6_31323116:6_31938451	TCTCCT	41	0.000923203
5_149792113:6_31323116:6_31938412	AGTCTG	41	0.000939708
5_149792113:6_31323116:6_31675501	AGTCGG	41	0.00379613
5_149792113:6_31116142:6_31323116	AGAGTC	41	0.0013349
5_149792113:6_30865820:6_31323116	AGCCTC	41	0.00434309
5_149792113:6_30672463:6_31323116	AGGGTC	41	0.00449758
4_155511824:5_72868447:6_31323116	TTCTTC	41	0.00318335
3_49924940:6_30671989:6_31843924	CTCGCC	41	0.00392113
3_49898273:6_30671989:6_31843924	GACGCC	41	0.00394884
2_27556721:6_31323116:6_32610403	GGTCAA	41	0.00233775
2_242077496:6_31323116:6_41753077	TCTCTT	41	0.00395955
2_242077496:6_31323116:6_32095393	TCTCTT	41	0.003814
2_242077496:6_31323116:22_39709559	TCTCAA	41	0.00367601
2_234680955:6_31323116:12_6709945	CCTCAG	41	0.00358383
2_230861519:3_44952842:6_31323116	TGCCTC	41	0.00299895
1_892460:6_30671989:6_31837277	GGCGCC	41	0.00414772
1_67648596:6_30671989:6_31839331	GGCGCC	41	0.00426574
1_67648596:6_30671989:6_31839309	GGCGCC	41	0.00422714
1_67648596:6_30671989:6_31837250	GGCGGG	41	0.00420188
1_67648596:1_161200586:6_30864927	GGGTTC	41	0.00425497
1_247588053:6_31323116:6_32610403	CCTCAA	41	0.00260802
1_22846657:2_230861519:6_31323116	CCTGTC	41	0.00295438
1_22328077:5_72868447:6_31323116	TTCTTC	41	0.00351459
1_22328077:1_161200586:6_30864927	TTGTTC	41	0.00446549
1_22305012:1_161200586:6_30671989	GGGTCG	41	0.00427058
1_201339044:6_30864927:22_39714394	AGTCTT	41	0.00467619
1_20066485:6_31323116:11_60785038	GGTCGA	41	0.00408864
1_20066485:6_31323116:11_60784934	GGTCGA	41	0.00404554
1_19547363:1_161200586:6_30671989	GGGTCG	41	0.00428484
1_161200586:6_30864927:9_136084089	GTTCCC	41	0.00461765
1_161200586:6_30864927:8_6735236	GTTCCC	41	0.00446738
1_161200586:6_30864927:6_33623509	GTTCTT	41	0.00456571
1_161200586:6_30864927:6_32369488	GTTCGG	41	0.00420249
1_161200586:6_30864927:6_32291407	GTTCGG	41	0.00409271
1_161200586:6_30864927:6_31921718	GTTCGG	41	0.00453836
1_161200586:6_30864927:6_31917291	GTTCCC	41	0.00425215
1_161200586:6_30864927:6_31910938	GTTCGG	41	0.00419216
1_161200586:6_30864927:6_31907168	GTTCCC	41	0.00422212
1_161200586:6_30864927:6_31907147	GTTCTT	41	0.00421581
1_161200586:6_30864927:6_31860156	GTTCCC	41	0.00426258
1_161200586:6_30864927:6_31778831	GTTCAA	41	0.00386721
1_161200586:6_30864927:6_31732207	GTTCCC	41	0.00372436
1_161200586:6_30864927:6_31699980	GTTCCC	41	0.00389548
1_161200586:6_30864927:6_31685392	GTTCCC	41	0.00380991
1_161200586:6_30864927:6_31500495	GTTCCC	41	0.00440316
1_161200586:6_30864927:6_31498737	GTTCGG	41	0.00338294
1_161200586:6_30864927:6_31496915	GTTCGG	41	0.00339574
1_161200586:6_30864927:6_31323296	GTTCGG	41	0.00354107
1_161200586:6_30864927:6_31322367	GTTCTT	41	0.00399017
1_161200586:6_30864927:6_31116133	GTTCAA	41	0.00432972
1_161200586:6_30864927:6_30955010	GTTCCC	41	0.0036463
1_161200586:6_30864927:6_30881103	GTTCCC	41	0.00409954
1_161200586:6_30864927:6_166917937	GTTCGG	41	0.00384039
1_161200586:6_30864927:22_39714394	GTTCTT	41	0.00436426
1_161200586:6_30864927:22_39709559	GTTCAA	41	0.00440712
1_161200586:6_30864927:20_62166313	GTTCCC	41	0.0045575
1_161200586:6_30864927:20_31585387	GTTCTT	41	0.00462301
1_161200586:6_30864927:19_11560013	GTTCAA	41	0.0043614
1_161200586:6_30864927:19_10668717	GTTCCC	41	0.00425827
1_161200586:6_30864927:18_13059173	GTTCAA	41	0.00442612
1_161200586:6_30864927:18_12971179	GTTCCC	41	0.00442178
1_161200586:6_30864927:16_85954801	GTTCGG	41	0.00420128
1_161200586:6_30864927:16_11643631	GTTCGG	41	0.00398564
1_161200586:6_30864927:12_56182846	GTTCGG	41	0.0043173
1_161200586:6_30864927:12_106786858	GTTCAA	41	0.00460429
1_161200586:6_30679333:6_30864927	GTTTTC	41	0.00397127
1_161200586:6_30675135:6_30864927	GTTTTC	41	0.00408694
1_161200586:6_30673489:6_30864927	GTGGTC	41	0.00408453
1_161200586:6_30672342:6_30864927	GTAATC	41	0.0043146
1_161200586:6_30671989:9_135771793	GTCGGG	41	0.00432329
1_161200586:6_30671989:7_2966505	GTCGGG	41	0.00429695
1_161200586:6_30671989:7_2963839	GTCGAA	41	0.00429746
1_161200586:6_30671989:7_2689593	GTCGTT	41	0.00430394
1_161200586:6_30671989:7_17349626	GTCGTT	41	0.00421256
1_161200586:6_30671989:7_107416913	GTCGCC	41	0.00409376
1_161200586:6_30671989:6_33990557	GTCGGG	41	0.00429784
1_161200586:6_30671989:6_33663405	GTCGCC	41	0.00435548
1_161200586:6_30671989:6_32188853	GTCGCC	41	0.00428458
1_161200586:6_30671989:6_32184835	GTCGCC	41	0.00425918
1_161200586:6_30671989:6_31918468	GTCGAA	41	0.00435491
1_161200586:6_30671989:6_31860576	GTCGCC	41	0.00412586
1_161200586:6_30671989:6_31797422	GTCGGG	41	0.00434851
1_161200586:6_30671989:6_31743215	GTCGGG	41	0.00433017
1_161200586:6_30671989:6_31674749	GTCGGG	41	0.00431026
1_161200586:6_30671989:6_31555189	GTCGGG	41	0.00432302
1_161200586:6_30671989:6_31514247	GTCGAA	41	0.00394804
1_161200586:6_30671989:6_31503219	GTCGGG	41	0.00435541
1_161200586:6_30671989:6_31497622	GTCGAA	41	0.00432364
1_161200586:6_30671989:6_31116502	GTCGCC	41	0.00406064
1_161200586:6_30671989:6_30879987	GTCGCC	41	0.00432884
1_161200586:6_30671989:6_30862440	GTCGAA	41	0.0043553
1_161200586:6_30671989:6_30708428	GTCGTT	41	0.00380634
1_161200586:6_30671989:6_30695920	GTCGCC	41	0.00379206
1_161200586:6_30671989:6_30673625	GTCGGG	41	0.00430875
1_161200586:6_30671989:6_30673064	GTCGCC	41	0.0042899
1_161200586:6_30671989:6_30673013	GTCGAA	41	0.00421869
1_161200586:6_30671989:22_45821971	GTCGGG	41	0.00432344
1_161200586:6_30671989:22_21834213	GTCGGG	41	0.00432932
1_161200586:6_30671989:21_45161525	GTCGCC	41	0.00425132
1_161200586:6_30671989:21_43808643	GTCGAA	41	0.00429786
1_161200586:6_30671989:21_35757862	GTCGTT	41	0.00436842
1_161200586:6_30671989:20_44571717	GTCGCC	41	0.00434856
1_161200586:6_30671989:20_44521387	GTCGCC	41	0.00434188
1_161200586:6_30671989:20_44108341	GTCGCC	41	0.00431568
1_161200586:6_30671989:20_31387954	GTCGGG	41	0.00430303
1_161200586:6_30671989:20_30681630	GTCGGG	41	0.00431724
1_161200586:6_30671989:20_2321134	GTCGCC	41	0.00436863
1_161200586:6_30671989:20_2312718	GTCGGG	41	0.00436859
1_161200586:6_30671989:19_49657569	GTCGTT	41	0.00435532
1_161200586:6_30671989:19_49644818	GTCGAA	41	0.0043222
1_161200586:6_30671989:19_47178352	GTCGGG	41	0.00426535
1_161200586:6_30671989:19_11657688	GTCGTT	41	0.00430371
1_161200586:6_30671989:18_76856565	GTCGAA	41	0.00425117
1_161200586:6_30671989:18_67562971	GTCGGG	41	0.00430915
1_161200586:6_30671989:17_78363034	GTCGCC	41	0.00431055
1_161200586:6_30671989:17_78317695	GTCGCC	41	0.00431548
1_161200586:6_30671989:17_76451929	GTCGAA	41	0.00433538
1_161200586:6_30671989:17_74007598	GTCGGG	41	0.0043286
1_161200586:6_30671989:17_74005476	GTCGGG	41	0.00436197
1_161200586:6_30671989:17_74003846	GTCGGG	41	0.00436206
1_161200586:6_30671989:17_74003805	GTCGGG	41	0.00436209
1_161200586:6_30671989:17_73049251	GTCGGG	41	0.00425675
1_161200586:6_30671989:17_40476949	GTCGCC	41	0.00432852
1_161200586:6_30671989:15_86270523	GTCGCC	41	0.00434816
1_161200586:6_30671989:12_6970635	GTCGGG	41	0.00403847
1_161200586:6_30671989:12_56335954	GTCGGG	41	0.00430409
1_161200586:6_30671989:12_56087970	GTCGCC	41	0.00424543
1_161200586:6_30671989:12_56086592	GTCGGG	41	0.00425117
1_161200586:6_30671989:11_65780938	GTCGCC	41	0.00430312
1_161200586:6_30671989:11_61919391	GTCGGG	41	0.00425191
1_161200586:6_30671989:11_60891421	GTCGCC	41	0.0043301
1_161200586:6_30671989:11_2189113	GTCGGG	41	0.00434908
1_161200586:6_30671989:11_120097647	GTCGCC	41	0.00429784
1_161200586:6_30671989:11_120097498	GTCGTT	41	0.00435563
1_161200586:6_30671989:10_99661261	GTCGGG	41	0.00428493
1_161200586:6_30671989:10_5567142	GTCGGG	41	0.00425826
1_161200586:6_30671989:10_101421347	GTCGTT	41	0.00436835
1_161200586:6_30671969:6_30864927	GTGGTC	41	0.00427564
1_161200586:6_30671588:6_30671989	GTAACG	41	0.00429632
1_161200586:6_30671452:6_30864927	GTTTTC	41	0.00427473
1_161200586:6_30668447:6_30864927	GTAATC	41	0.00427566
1_161200586:6_30668226:6_30671989	GTAACG	41	0.00435541
1_161200586:5_55479405:6_30671989	GTCCCG	41	0.00432303
1_161200586:5_168093595:6_30671989	GTCCCG	41	0.00436855
1_161200586:5_158743846:6_30864927	GTGGTC	41	0.00429773
1_161200586:5_156533787:6_30671989	GTTTCG	41	0.00423225
1_161200586:5_150908813:6_30864927	GTGGTC	41	0.0036905
1_161200586:4_155511824:6_30864927	GTTTTC	41	0.00404463
1_161200586:4_155507382:6_30671989	GTGGCG	41	0.0043481
1_161200586:3_46010073:6_30671989	GTCCCG	41	0.00431026
1_161200586:3_45869972:6_30864927	GTCCTC	41	0.00450319
1_161200586:3_15259992:6_30671989	GTGGCG	41	0.0042449
1_161200586:3_113697072:6_30671989	GTGGCG	41	0.00431679
1_161200586:3_113601625:6_30671989	GTGGCG	41	0.00434843
1_161200586:2_241570092:6_30671989	GTCCCG	41	0.00414858
1_155015918:2_242077496:6_31323116	CCTCTC	41	0.00394797
1_155015918:1_161200586:6_30671989	CCGTCG	41	0.00431705
1_152732106:6_31838713:6_31857154	TAAATC	41	0.00340758
1_152277176:1_161200586:6_30671989	AAGTCG	41	0.00432963
1_152277171:1_161200586:6_30671989	CCGTCG	41	0.00432963
1_151783736:6_31323116:9_139324680	GGTCTC	41	0.00340988
1_1250228:1_161200586:6_30671989	GGGTCG	41	0.00424537
1_12175622:1_161200586:6_30671989	TTGTCG	41	0.00427833
1_11850927:1_161200586:6_30864927	CCGTTC	41	0.00410173
1_1163964:1_161200586:6_30671989	GGGTCG	41	0.00436859
1_114640298:1_161200586:6_30671989	GGGTCG	41	0.00429055
6_31323116:9_139324680:22_29837537	TCTCTT	40	0.00367565
6_31323116:7_89854446:21_45679361	TCGTGG	40	0.00433788
6_31323116:7_157873884:17_73871467	TCGGAG	40	0.00448504
6_31323116:6_32609789:11_60784934	TCAAGA	40	0.00436566
6_31323116:6_32370835:6_32407709	TCTTCA	40	0.0027262
6_31323116:6_32369488:6_32610403	TCGGAA	40	0.00259181
6_31323116:6_32188640:11_65168281	TCCTTC	40	0.00105402
6_31323116:6_31946614:6_32184705	TCAGAA	40	0.00467305
6_31323116:6_31939345:6_31946614	TCGGAG	40	0.00467727
6_31323116:6_31935567:6_31946614	TCGGAG	40	0.00467025
6_31323116:6_31930351:6_31946614	TCAAAG	40	0.00468302
6_31323116:6_31928306:11_60784934	TCAAGA	40	0.0042971
6_31323116:6_31856212:11_60784934	TCCCGA	40	0.00449438
6_31323116:6_31837009:12_6709945	TCGGAG	40	0.0034714
6_31323116:6_31778307:12_6709945	TCGGAG	40	0.0034705
6_31323116:6_31701901:12_6709945	TCGGAG	40	0.00347027
6_31323116:6_31687027:12_6709945	TCGGAG	40	0.00347184
6_31323116:6_31614102:9_139324680	TCTTTC	40	0.00310774
6_31323116:6_31544642:6_31946614	TCGAAG	40	0.000426965
6_31323116:17_73871467:21_45161525	TCAGCC	40	0.00454813
6_31323116:12_48119049:19_46857257	TCAGGG	40	0.004657
6_31323116:12_48119049:14_75386714	TCAGCC	40	0.00441879
6_31323116:12_48104746:19_46857257	TCGCGG	40	0.00461967
6_31323116:12_48104746:14_75386714	TCGCCC	40	0.00438337
6_31323116:11_63742174:12_48119049	TCCCAG	40	0.0044088
6_31323116:11_63742174:12_48104746	TCCCGC	40	0.00437345
6_31323116:11_60785038:22_39709559	TCGAAA	40	0.00455758
6_31323116:11_60785038:21_45679361	TCGAGG	40	0.00408808
6_31323116:11_60785038:19_11560013	TCGAAA	40	0.0045103
6_31323116:11_60785038:19_11560012	TCGAGG	40	0.00452502
6_31122315:6_31323116:6_31687008	CCTCGG	40	0.0015211
6_31118019:6_31929808:11_65168281	CTTCTC	40	0.00170068
6_31084792:6_31323116:7_89854446	TTTCGT	40	0.00280949
6_31084435:6_31605199:6_32185796	AACCTC	40	0.00228151
6_31084435:6_31605199:6_32166380	AACCGC	40	0.00242501
6_31079236:6_31605199:6_32411573	GGCCTC	40	0.00248227
6_31079236:6_31605199:6_32185796	GGCCTC	40	0.00248006
6_31079236:6_31605199:6_32166380	GGCCGC	40	0.00263604
6_30954245:6_31112899:6_31323116	TCTTTC	40	0.00421057
6_30890871:6_31323116:12_122703014	CCTCCT	40	0.00358561
6_30877760:6_31323116:6_31602967	CCTCGG	40	0.00188857
6_30877202:6_31323116:6_31602967	CCTCGG	40	0.00189094
6_30864927:6_32299822:11_66031660	TCAGTC	40	0.00252782
6_30864927:6_32148031:11_65168281	TCGATC	40	0.00243071
6_30864927:6_31778529:17_76420085	TCCCCT	40	0.00451824
6_30864927:6_31549556:11_66031660	TCGTTC	40	0.00113131
6_30862423:6_31323116:6_32610403	CCTCAA	40	0.00243743
6_30862423:6_31323116:12_48119049	CCTCAG	40	0.00403073
6_30862423:6_31323116:12_48104746	CCTCGC	40	0.00399842
6_30673113:6_31323116:11_60784934	GGTCGA	40	0.00425345
6_30672463:6_31857154:17_78221850	AGTCAA	40	0.00136364
6_30671989:6_32190484:17_76420085	CGGGCT	40	0.00419369
6_30671989:6_32123639:17_76420085	CGGGCT	40	0.00437262
6_30671989:6_31837277:19_46857257	CGCCGG	40	0.00455669
6_30671989:6_31837277:12_6493813	CGCCGG	40	0.00444042
6_30671989:6_31837277:11_63742174	CGCCCC	40	0.00431383
6_30671989:6_31837250:12_6637941	CGGGCC	40	0.00467226
6_30671989:6_31708147:17_76420085	CGTTCT	40	0.00466926
6_30671989:6_31609813:6_31837277	CGCCCC	40	0.00203499
6_30671989:6_31549556:11_66031660	CGGTTC	40	0.00103185
6_30671989:6_31540784:21_34876708	CGCCCG	40	0.00372262
6_30671989:6_31540784:17_3213690	CGCCCT	40	0.00246399
6_30671989:6_31323337:6_32609746	CGTTTT	40	0.00453146
6_30671989:6_31238868:6_31839331	CGCCCC	40	0.00386864
6_30671989:6_31238868:6_31839309	CGCCCC	40	0.00383363
6_30671989:6_31238868:6_31837250	CGCCGG	40	0.00381072
6_30671989:6_31236900:6_31837277	CGGGCC	40	0.00395812
6_30671989:6_31122315:17_73847799	CGGCAG	40	0.00458873
6_30671989:6_31122315:17_73847613	CGGCGA	40	0.00458438
6_30671989:6_31118511:17_76420085	CGTTCT	40	0.00338058
6_30671989:6_31113214:17_76420085	CGCCCT	40	0.00341132
6_30671989:6_31111148:6_31837277	CGTTCC	40	0.00397464
6_30671989:6_31111125:6_31837277	CGGGCC	40	0.00397709
6_30671989:6_31106643:6_32370816	CGAAAG	40	0.00363837
6_30671989:6_30864927:17_76420085	CGTCCT	40	0.00026019
6_30670292:6_31106606:6_31929808	TCTATC	40	0.00278571
5_72868447:6_31323116:6_33643558	CTTCGG	40	0.00320341
5_72868447:6_31323116:6_31627523	CTTCTT	40	0.00345346
5_72868447:6_31323116:12_56081643	CTTCGG	40	0.00366222
5_72868447:6_30671989:6_31323116	CTCGTC	40	0.000129599
5_72868447:6_30671989:6_31116526	CTCGGG	40	0.00363466
5_72868447:6_30671989:6_31112925	CTCGTT	40	0.00399179
5_72868447:5_158743846:6_31323116	CTGGTC	40	0.00338255
5_150867452:6_31323116:6_31946614	AATCAG	40	0.00454215
5_149792337:6_31323116:6_32097290	TCTCTC	40	0.000939809
5_149792337:6_30899524:6_31323116	TCTTTC	40	0.00430429
5_149792113:6_31323116:6_32609806	AGTCCC	40	0.00386459
5_149792113:6_31323116:6_31938451	AGTCCT	40	0.000931555
3_49898000:6_30864927:6_31506691	GATCGG	40	0.00421489
3_49897830:6_30671989:6_31843924	TCCGCC	40	0.00402001
3_113753801:6_31323116:6_32610403	CCTCAA	40	0.00248448
2_27505782:6_31323116:6_32610403	CCTCAA	40	0.00235995
2_27462076:6_31323116:6_32610403	CCTCAA	40	0.00239103
2_242077496:6_31323116:17_76421467	TCTCAA	40	0.00368296
2_242077496:6_31323116:17_76421464	TCTCCC	40	0.00368296
2_242077496:6_31238868:6_31323116	TCCCTC	40	0.00321871
2_242077496:6_30672342:6_31323116	TCAATC	40	0.00359884
2_241538061:5_149792337:6_31323116	TTTCTC	40	0.00397927
2_233785015:6_31323116:14_75745626	GATCCT	40	0.0039348
1_67648596:6_30671989:6_31837277	GGCGCC	40	0.00424608
1_22846657:1_161200586:6_30671989	CCGTCG	40	0.00423943
1_2268280:1_161200586:6_30671989	TTGTCG	40	0.00428902
1_22305012:2_230861519:6_31323116	GGTGTC	40	0.00297609
1_200867552:6_31323116:12_48119049	CCTCAG	40	0.00389829
1_200867552:6_31323116:12_48104746	CCTCGC	40	0.00386704
1_19611399:1_161200586:6_30671989	GGGTCG	40	0.0043086
1_19570352:1_161200586:6_30671989	CCGTCG	40	0.00421166
1_161200586:6_486599:6_30864927	GTCCTC	40	0.00429711
1_161200586:6_30864927:6_33608216	GTTCGG	40	0.00435744
1_161200586:6_30864927:6_32609789	GTTCAA	40	0.00426652
1_161200586:6_30864927:6_32369554	GTTCGG	40	0.00439887
1_161200586:6_30864927:6_32337686	GTTCGG	40	0.00383655
1_161200586:6_30864927:6_32190484	GTTCGG	40	0.00290983
1_161200586:6_30864927:6_32088988	GTTCTT	40	0.00373531
1_161200586:6_30864927:6_31916951	GTTCTT	40	0.0041849
1_161200586:6_30864927:6_31675297	GTTCCC	40	0.00368488
1_161200586:6_30864927:6_31657924	GTTCGG	40	0.00371396
1_161200586:6_30864927:6_31623873	GTTCGG	40	0.00372441
1_161200586:6_30864927:6_31600304	GTTCGG	40	0.00372601
1_161200586:6_30864927:6_31513864	GTTCTT	40	0.00415344
1_161200586:6_30864927:6_31496979	GTTCGG	40	0.00447874
1_161200586:6_30864927:6_31322470	GTTCGG	40	0.00350368
1_161200586:6_30864927:6_31238868	GTTCCC	40	0.00385887
1_161200586:6_30864927:6_31111148	GTTCTT	40	0.00398296
1_161200586:6_30864927:6_31111125	GTTCGG	40	0.00398542
1_161200586:6_30864927:6_31079440	GTTCCC	40	0.00436959
1_161200586:6_30864927:6_30955140	GTTCCC	40	0.00411255
1_161200586:6_30864927:6_30954491	GTTCCC	40	0.00387993
1_161200586:6_30864927:21_40193488	GTTCGG	40	0.00451127
1_161200586:6_30864927:20_62174724	GTTCAA	40	0.00420079
1_161200586:6_30864927:20_62173562	GTTCTT	40	0.00420255
1_161200586:6_30864927:20_62172219	GTTCAA	40	0.00420259
1_161200586:6_30864927:20_62124459	GTTCGG	40	0.00396345
1_161200586:6_30864927:20_61907619	GTTCAA	40	0.00461854
1_161200586:6_30864927:20_43929659	GTTCGG	40	0.00373846
1_161200586:6_30864927:20_43926573	GTTCCC	40	0.00371235
1_161200586:6_30864927:20_43922403	GTTCGG	40	0.00394787
1_161200586:6_30864927:20_43851375	GTTCGG	40	0.0039449
1_161200586:6_30864927:20_43836173	GTTCTT	40	0.00371603
1_161200586:6_30864927:19_11560012	GTTCGG	40	0.00437564
1_161200586:6_30864927:17_72368149	GTTCCC	40	0.00464802
1_161200586:6_30673422:6_30864927	GTAATC	40	0.00411007
1_161200586:6_30671989:9_139100667	GTCGGG	40	0.00409673
1_161200586:6_30671989:9_136272028	GTCGGG	40	0.0043105
1_161200586:6_30671989:9_136269143	GTCGGG	40	0.00421267
1_161200586:6_30671989:9_117108233	GTCGTT	40	0.00432237
1_161200586:6_30671989:7_2966474	GTCGGG	40	0.00429645
1_161200586:6_30671989:7_27135097	GTCGGG	40	0.00434891
1_161200586:6_30671989:6_33662760	GTCGCC	40	0.00427691
1_161200586:6_30671989:6_33652456	GTCGAA	40	0.00427529
1_161200586:6_30671989:6_32178570	GTCGCC	40	0.00354432
1_161200586:6_30671989:6_31916707	GTCGCC	40	0.00434882
1_161200586:6_30671989:6_31914306	GTCGGG	40	0.0041995
1_161200586:6_30671989:6_31905130	GTCGGG	40	0.00385053
1_161200586:6_30671989:6_31843776	GTCGCC	40	0.00411661
1_161200586:6_30671989:6_31837009	GTCGGG	40	0.00420018
1_161200586:6_30671989:6_31701901	GTCGGG	40	0.00419882
1_161200586:6_30671989:6_31696413	GTCGCC	40	0.00420216
1_161200586:6_30671989:6_31687027	GTCGGG	40	0.00420072
1_161200586:6_30671989:6_31658323	GTCGGG	40	0.00423311
1_161200586:6_30671989:6_31238822	GTCGGG	40	0.00402689
1_161200586:6_30671989:6_31132883	GTCGCC	40	0.00382467
1_161200586:6_30671989:6_31122330	GTCGGG	40	0.00383758
1_161200586:6_30671989:6_31110786	GTCGTT	40	0.00358019
1_161200586:6_30671989:6_31107648	GTCGCC	40	0.00358315
1_161200586:6_30671989:6_31084034	GTCGCC	40	0.00414079
1_161200586:6_30671989:6_31079350	GTCGTT	40	0.00436832
1_161200586:6_30671989:6_30955717	GTCGGG	40	0.00436815
1_161200586:6_30671989:6_30709830	GTCGTT	40	0.00378295
1_161200586:6_30671989:6_30696003	GTCGCC	40	0.00379633
1_161200586:6_30671989:6_30690265	GTCGAA	40	0.00379897
1_161200586:6_30671989:6_30681477	GTCGGG	40	0.00430259
1_161200586:6_30671989:6_30673288	GTCGGG	40	0.00430234
1_161200586:6_30671989:6_159184507	GTCGCC	40	0.0041554
1_161200586:6_30671989:20_48140705	GTCGGG	40	0.00430371
1_161200586:6_30671989:20_48140535	GTCGCC	40	0.00428467
1_161200586:6_30671989:20_31386347	GTCGCC	40	0.00430373
1_161200586:6_30671989:20_31374259	GTCGTT	40	0.00430711
1_161200586:6_30671989:20_2636218	GTCGCC	40	0.00404563
1_161200586:6_30671989:19_49474348	GTCGGG	40	0.00429501
1_161200586:6_30671989:19_11606796	GTCGGG	40	0.00430411
1_161200586:6_30671989:19_11120937	GTCGCC	40	0.00411885
1_161200586:6_30671989:19_11113997	GTCGGG	40	0.00411881
1_161200586:6_30671989:19_11095896	GTCGTT	40	0.00411543
1_161200586:6_30671989:19_10248379	GTCGCC	40	0.00419634
1_161200586:6_30671989:19_10229438	GTCGGG	40	0.00430008
1_161200586:6_30671989:18_77679290	GTCGCC	40	0.0042653
1_161200586:6_30671989:18_67992432	GTCGCC	40	0.00430107
1_161200586:6_30671989:18_12325958	GTCGGG	40	0.00434263
1_161200586:6_30671989:17_74151403	GTCGAA	40	0.00430167
1_161200586:6_30671989:17_72439875	GTCGAA	40	0.004323
1_161200586:6_30671989:17_61988550	GTCGCC	40	0.00429635
1_161200586:6_30671989:17_61958666	GTCGAA	40	0.00435488
1_161200586:6_30671989:17_58235051	GTCGAA	40	0.00432924
1_161200586:6_30671989:17_40840453	GTCGCC	40	0.00436843
1_161200586:6_30671989:16_50338325	GTCGGG	40	0.00425234
1_161200586:6_30671989:16_23379109	GTCGCC	40	0.00436829
1_161200586:6_30671989:16_11003967	GTCGGG	40	0.00419975
1_161200586:6_30671989:13_41508049	GTCGAA	40	0.00423746
1_161200586:6_30671989:12_6749497	GTCGCC	40	0.00416816
1_161200586:6_30671989:12_6635374	GTCGGG	40	0.00431579
1_161200586:6_30671989:12_6567907	GTCGCC	40	0.00431587
1_161200586:6_30671989:12_56348960	GTCGCC	40	0.00432937
1_161200586:6_30671989:12_56086936	GTCGTT	40	0.00425432
1_161200586:6_30671989:11_64434840	GTCGGG	40	0.00432987
1_161200586:6_30671989:11_63996828	GTCGCC	40	0.00430904
1_161200586:6_30671989:11_128712203	GTCGTT	40	0.00430371
1_161200586:6_30671989:10_75529594	GTCGTT	40	0.00432971
1_161200586:6_30671726:6_30671989	GTGGCG	40	0.0042954
1_161200586:5_38493874:6_30671989	GTTTCG	40	0.00417243
1_161200586:5_150905398:6_30864927	GTCCTC	40	0.00370081
1_161200586:5_150704758:6_30671989	GTGGCG	40	0.00430284
1_161200586:4_184233428:6_30671989	GTAACG	40	0.00426291
1_161200586:3_5021594:6_30671989	GTGGCG	40	0.00434237
1_161200586:3_15480726:6_30864927	GTCCTC	40	0.00397444
1_161200586:3_15476055:6_30864927	GTAATC	40	0.00397647
1_161200586:2_62728299:6_30671989	GTCCCG	40	0.00436187
1_161200586:2_44079913:6_30671989	GTCCCG	40	0.00430954
1_161200586:2_28820792:6_30671989	GTCCCG	40	0.00432955
1_161200586:2_27458499:6_30671989	GTTTCG	40	0.00431077
1_161200586:2_242407588:6_30671989	GTGGCG	40	0.00430357
1_161200586:2_242375813:6_30671989	GTAACG	40	0.00429699
1_161200586:2_242371101:6_30671989	GTCCCG	40	0.00429611
1_161200586:2_234371351:6_30671989	GTGGCG	40	0.00418719
1_161200586:2_218682785:6_30671989	GTGGCG	40	0.00433567
1_161200586:1_206651464:6_30671989	GTGGCG	40	0.00431476
1_161200586:1_201016296:6_30671989	GTGGCG	40	0.00412722
1_161200586:1_200969942:6_30864927	GTAATC	40	0.00403263
1_161200586:1_200969921:6_30864927	GTGGTC	40	0.00402638
1_161200586:1_161681848:6_30864927	GTCCTC	40	0.00421879
1_161089288:1_161200586:6_30671989	CCGTCG	40	0.00431013
1_155221353:1_161200586:6_30671989	CCGTCG	40	0.00426373
1_155018248:2_242077496:6_31323116	GGTCTC	40	0.00394559
1_153066169:1_161200586:6_30671989	GGGTCG	40	0.00401678
1_152284376:1_161200586:6_30671989	CCGTCG	40	0.00409558
1_12175622:6_31323116:17_73871467	TTTCAG	40	0.00457702
1_11907603:1_161200586:6_30671989	GGGTCG	40	0.00436214
1_114640298:6_31323116:12_6709945	GGTCAG	40	0.00354608
6_31929808:6_32188640:11_65168281	TCCTTC	39	0.00158813
6_31323116:9_139875171:11_2427364	TCGGCT	39	0.00351185
6_31323116:9_139875171:11_1972143	TCGGAG	39	0.00383586
6_31323116:9_139100667:11_2427364	TCGGCT	39	0.00330805
6_31323116:9_136269143:11_1972143	TCGGAG	39	0.0037155
6_31323116:9_136084089:12_48104746	TCCCGC	39	0.00467169
6_31323116:7_2748171:11_2427364	TCTTCT	39	0.00340956
6_31323116:7_2689593:11_2427364	TCTTCT	39	0.00347536
6_31323116:7_2689593:11_1972143	TCTTAG	39	0.003796
6_31323116:7_157873884:17_73847799	TCGGAG	39	0.00455022
6_31323116:7_157873884:17_73847613	TCGGGA	39	0.00454591
6_31323116:6_41753077:11_2427364	TCTTCT	39	0.00349617
6_31323116:6_33990557:11_2427364	TCGGCT	39	0.00347043
6_31323116:6_33663405:11_2427364	TCCCCT	39	0.00351698
6_31323116:6_33663405:11_1972143	TCCCAG	39	0.00384146
6_31323116:6_33662760:11_1972143	TCCCAG	39	0.00377216
6_31323116:6_32190390:12_122720310	TCTGCT	39	0.00373123
6_31323116:6_32188642:11_65168281	TCCTTC	39	0.00128906
6_31323116:6_32184835:11_2427364	TCCCCT	39	0.00343922
6_31323116:6_32171683:12_122720310	TCTCCT	39	0.00354375
6_31323116:6_32095393:11_2427364	TCTTCT	39	0.00336766
6_31323116:6_31946614:6_32339548	TCAGGG	39	0.00387026
6_31323116:6_31946614:6_32097290	TCAGTC	39	0.00107322
6_31323116:6_31938412:6_31946614	TCTGAG	39	0.00106348
6_31323116:6_31916707:11_1972143	TCCCAG	39	0.00383559
6_31323116:6_31914306:11_1972143	TCGGAG	39	0.00370389
6_31323116:6_31906997:11_2427364	TCCCCT	39	0.00341294
6_31323116:6_31906997:11_1972143	TCCCAG	39	0.00372782
6_31323116:6_31905130:11_1972143	TCGGAG	39	0.0033961
6_31323116:6_31867835:11_2427364	TCGGCT	39	0.00345811
6_31323116:6_31843776:11_1972143	TCCCAG	39	0.00363078
6_31323116:6_31837009:11_1972143	TCGGAG	39	0.00370449
6_31323116:6_31833453:11_2427364	TCGGCT	39	0.00352734
6_31323116:6_31833453:11_1972143	TCGGAG	39	0.00385278
6_31323116:6_31797422:11_2427364	TCGGCT	39	0.00351135
6_31323116:6_31797422:11_1972143	TCGGAG	39	0.00383531
6_31323116:6_31778307:11_1972143	TCGGAG	39	0.00370353
6_31323116:6_31743215:11_2427364	TCGGCT	39	0.00349655
6_31323116:6_31743215:11_1972143	TCGGAG	39	0.00381914
6_31323116:6_31687027:11_1972143	TCGGAG	39	0.00370496
6_31323116:6_31677953:11_2427364	TCGGCT	39	0.00352209
6_31323116:6_31677953:11_1972143	TCGGAG	39	0.00384704
6_31323116:6_31674749:11_2427364	TCGGCT	39	0.00348047
6_31323116:6_31674749:11_1972143	TCGGAG	39	0.00380158
6_31323116:6_31658323:11_2427364	TCGGCT	39	0.00341817
6_31323116:6_31658323:11_1972143	TCGGAG	39	0.00373353
6_31323116:6_31657754:20_44005936	TCCCTC	39	0.00213068
6_31323116:6_31638970:11_2427364	TCCCCT	39	0.00325486
6_31323116:6_31605199:6_32317471	TCCCAA	39	0.00127624
6_31323116:6_31557381:11_1972143	TCGGAG	39	0.00378302
6_31323116:6_31555189:11_2427364	TCGGCT	39	0.00349077
6_31323116:6_31549556:11_60785352	TCGTGA	39	0.000432046
6_31323116:6_31540784:6_31583155	TCCCAA	39	0.00140873
6_31323116:6_31503219:11_2427364	TCGGCT	39	0.00351693
6_31323116:6_31503219:11_1972143	TCGGAG	39	0.0038414
6_31323116:6_159262974:11_2427364	TCAACT	39	0.0033538
6_31323116:6_159184507:11_2427364	TCCCCT	39	0.00335542
6_31323116:6_106967260:11_2427364	TCTTCT	39	0.00343803
6_31323116:6_106967260:11_1972143	TCTTAG	39	0.00375523
6_31323116:17_73847799:21_45161525	TCAGCC	39	0.00461423
6_31323116:17_73847613:21_45161525	TCGACC	39	0.00460985
6_31323116:16_50338325:17_73871467	TCGGAG	39	0.00454921
6_31323116:16_50338325:17_73847799	TCGGAG	39	0.00461533
6_31323116:16_50338325:17_73847613	TCGGGA	39	0.00461095
6_31323116:12_6709945:13_41508049	TCAGAA	39	0.0035022
6_31323116:12_48119016:19_46857257	TCGCGG	39	0.00462554
6_31323116:12_48119016:14_75386714	TCGCCC	39	0.00438894
6_31323116:11_63742174:12_48119016	TCCCGC	39	0.00437901
6_31323116:11_60785352:21_43710111	TCGACC	39	0.00459191
6_31323116:11_60785038:20_62076743	TCGACC	39	0.00461261
6_31323116:11_60784934:22_39709559	TCGAAA	39	0.00450953
6_31323116:11_60784934:21_45679361	TCGAGG	39	0.00404497
6_31323116:11_60784934:19_11560013	TCGAAA	39	0.00446274
6_31323116:11_60784934:19_11560012	TCGAGG	39	0.00447731
6_31323116:11_2427364:22_45821971	TCCTGG	39	0.0034911
6_31323116:11_2427364:22_21834213	TCCTGG	39	0.00349585
6_31323116:11_2427364:21_45161525	TCCTCC	39	0.00343288
6_31323116:11_2427364:21_43808643	TCCTAA	39	0.00347045
6_31323116:11_2427364:20_48140705	TCCTGG	39	0.00347518
6_31323116:11_2427364:20_44108341	TCCTCC	39	0.00348484
6_31323116:11_2427364:20_31387954	TCCTGG	39	0.00347463
6_31323116:11_2427364:20_30681630	TCCTGG	39	0.00348611
6_31323116:11_2427364:20_2321134	TCCTCC	39	0.0035276
6_31323116:11_2427364:19_49644818	TCCTAA	39	0.0034901
6_31323116:11_2427364:19_47178352	TCCTGG	39	0.00344421
6_31323116:11_2427364:19_11606796	TCCTGG	39	0.0034755
6_31323116:11_2427364:18_77679290	TCCTCC	39	0.00344416
6_31323116:11_2427364:17_78363034	TCCTCC	39	0.0034807
6_31323116:11_2427364:17_72439875	TCCTAA	39	0.00349075
6_31323116:11_2427364:12_6554628	TCCTGG	39	0.00332284
6_31323116:11_2427364:12_56335954	TCCTGG	39	0.00347548
6_31323116:11_2427364:12_106786858	TCCTAA	39	0.00339103
6_31323116:11_2427364:11_64434840	TCCTGG	39	0.0034963
6_31323116:11_2427364:11_61919391	TCCTGG	39	0.00343335
6_31323116:11_2427364:11_120097647	TCCTCC	39	0.00347043
6_31323116:11_2427364:11_120097498	TCCTTT	39	0.0035171
6_31323116:11_2189113:11_2427364	TCGGCT	39	0.00351182
6_31323116:11_1972143:18_77679290	TCAGCC	39	0.00376192
6_31323116:11_1972143:17_74005476	TCAGGG	39	0.00384718
6_31323116:11_1972143:12_56335954	TCAGGG	39	0.00379613
6_31323116:11_1972143:11_60891421	TCAGCC	39	0.00381907
6_31323116:11_1972143:11_128712203	TCAGTT	39	0.0037958
6_31323116:11_1972143:11_120097647	TCAGCC	39	0.00379062
6_31323116:11_1972143:11_120097498	TCAGTT	39	0.00384159
6_31323116:10_99661261:11_2427364	TCGGCT	39	0.00346001
6_31323116:10_99661261:11_1972143	TCGGAG	39	0.00377924
6_31323116:10_5567142:11_1972143	TCGGAG	39	0.00375571
6_31238886:6_31323116:6_32610403	AATCAA	39	0.002492
6_31238068:6_31323116:6_31946614	CCTCAG	39	0.00425428
6_31238053:6_31929808:11_65168281	CCTCTC	39	0.00440316
6_31118019:6_31323116:6_31946614	CTTCAG	39	0.00152569
6_31118019:6_31323116:12_6709945	CTTCAG	39	0.000931798
6_31116526:6_31323116:6_32609746	GGTCTT	39	0.00172279
6_31116246:6_31323116:20_44005936	AGTCTC	39	0.00290031
6_31116142:6_31929808:11_65168281	AGTCTC	39	0.001684
6_31112602:6_32185796:11_65168281	CGTCTC	39	0.00178851
6_31112602:6_31323116:6_31946614	CGTCAG	39	0.00153232
6_31088145:6_31323116:12_6709945	TTTCAG	39	0.00318944
6_31084435:6_31605199:6_32163274	AACCAG	39	0.00241346
6_31079643:6_31323116:6_31605199	TTTCCC	39	0.00160654
6_31079350:6_31323116:11_1972143	TTTCAG	39	0.00385279
6_31079236:6_31605199:6_31929808	GGCCTC	39	0.00236851
6_30878579:6_31323116:6_31602967	TTTCGG	39	0.00191205
6_30877760:6_31323116:6_31657754	CCTCCC	39	0.00172428
6_30877202:6_31323116:6_31657754	CCTCCC	39	0.00172644
6_30865279:6_31323116:12_48119016	CCTCGC	39	0.00415548
6_30864927:6_31929808:11_66031660	TCTCTC	39	0.000341409
6_30864927:6_31929808:11_65168281	TCTCTC	39	0.00024839
6_30864927:6_31745284:6_33744882	TCCCCG	39	0.0027883
6_30864927:6_31745284:6_33744711	TCCCCT	39	0.00280069
6_30864927:6_31583155:6_31843924	TCAACC	39	0.00442308
6_30864927:6_31540784:21_34876708	TCCCCG	39	0.00408145
6_30864927:6_31323116:9_139324680	TCTCTC	39	0.000169386
6_30864927:12_122720310:17_3213690	TCCTCT	39	0.00378034
6_30862423:6_31323116:12_48119016	CCTCGC	39	0.0040035
6_30708944:6_31323116:11_60785038	TTTCGA	39	0.00430893
6_30673186:6_31323116:11_60785038	CCTCGA	39	0.00445299
6_30673013:6_31323116:11_2427364	AATCCT	39	0.00340653
6_30672718:6_31323116:11_60785038	GGTCGA	39	0.00442668
6_30672718:6_31323116:11_60784934	GGTCGA	39	0.00438001
6_30671989:6_31839331:6_32183175	CGCCGG	39	0.00286908
6_30671989:6_31839331:12_48181778	CGCCCC	39	0.00446731
6_30671989:6_31839309:6_32183175	CGCCGG	39	0.00284311
6_30671989:6_31839309:12_48181778	CGCCCC	39	0.00442689
6_30671989:6_31837250:6_32183175	CGGGGG	39	0.00282613
6_30671989:6_31837250:12_48181778	CGGGCC	39	0.00440043
6_30671989:6_31777946:17_3213690	CGCCCT	39	0.00325938
6_30671989:6_31745284:6_33768897	CGCCAG	39	0.00180769
6_30671989:6_31540784:6_33762625	CGCCGA	39	0.00205567
6_30671989:6_31540784:6_32370646	CGCCGA	39	0.00369428
6_30671989:6_31322888:17_76420085	CGGGCT	39	0.00447659
6_30671989:6_31238868:6_31837277	CGCCCC	39	0.00385081
6_30671989:6_31097484:6_31839331	CGTTCC	39	0.00374512
6_30671989:6_31097484:6_31839309	CGTTCC	39	0.00371122
6_30671989:6_31097484:6_31837250	CGTTGG	39	0.00368905
6_30671989:6_31079371:17_76420085	CGCCCT	39	0.00454719
6_30671989:6_31079264:17_76420085	CGCCCT	39	0.00459169
6_30671989:6_31079242:17_76420085	CGAACT	39	0.0045815
6_30671989:6_30698541:17_76420085	CGAACT	39	0.00445238
6_30670292:6_31116526:6_31323116	TCGGTC	39	0.0035111
6_30670292:6_31111180:6_31323116	TCCCTC	39	0.00374686
6_30670292:6_31106606:6_32185796	TCTATC	39	0.00291691
6_30668226:6_31323116:11_2427364	AATCCT	39	0.00351693
6_30668226:6_31323116:11_1972143	AATCAG	39	0.0038414
6_30656509:6_31323116:11_2427364	GGTCCT	39	0.00341801
5_72868447:6_31929808:6_32184705	CTTCAA	39	0.0044898
5_72868447:6_31323296:6_31929808	CTGGTC	39	0.0041993
5_72868447:6_31323116:6_31513864	CTTCTT	39	0.00326899
5_72868447:6_31323116:6_31506624	CTTCCC	39	0.00326515
5_72868447:6_31323116:6_31496925	CTTCAA	39	0.00326335
5_72868447:6_31323116:6_31496776	CTTCGG	39	0.00325391
5_72868447:6_31323116:11_63742174	CTTCCC	39	0.00340233
5_72868447:6_30893941:6_31323116	CTGGTC	39	0.00311453
5_72868447:6_30865820:6_31323116	CTCCTC	39	0.0031342
5_72868447:6_30672463:6_31323116	CTGGTC	39	0.00324569
5_72868447:6_30671989:6_32337630	CTCGAA	39	0.00348197
5_156533787:6_31323116:11_2427364	TTTCCT	39	0.00341748
5_156533787:6_31323116:11_1972143	TTTCAG	39	0.00373277
5_149792113:6_31323116:6_32097290	AGTCTC	39	0.000948312
5_149792113:6_30899524:6_31323116	AGTTTC	39	0.00434323
5_131671599:6_31323116:11_1972143	GGTCAG	39	0.00374364
4_103527699:6_31323116:11_2427364	AATCCT	39	0.00352755
3_5021594:6_31323116:11_2427364	GGTCCT	39	0.00350639
3_50197092:6_31323116:17_74007846	CTTCAA	39	0.00443462
3_49924940:6_30864927:6_31506691	CTTCGG	39	0.00414207
3_44952842:6_31323116:11_2427364	CCTCCT	39	0.00347491
3_44952842:6_31323116:11_1972143	CCTCAG	39	0.00379551
2_28820978:6_31323116:11_2427364	CCTCCT	39	0.00349046
2_28820978:6_31323116:11_1972143	CCTCAG	39	0.0038125
2_27501149:6_31323116:11_1972143	GGTCAG	39	0.00384733
2_242077496:6_31323116:18_13059173	TCTCAA	39	0.00369186
2_242077496:6_31323116:17_76425176	TCTCGG	39	0.00368097
2_242077496:3_113753801:6_31323116	TCCCTC	39	0.00336017
2_242077496:2_242407588:6_31323116	TCGGTC	39	0.00393564
2_242077496:2_242375813:6_31323116	TCAATC	39	0.00392963
2_242077496:2_242371101:6_31323116	TCCCTC	39	0.00392882
2_230861519:6_31323116:20_48140535	TGTCCC	39	0.00298591
2_230861519:6_30671760:6_31323116	TGCCTC	39	0.00272224
2_219140282:6_31323116:11_1972143	GGTCAG	39	0.00381287
2_218682785:6_31323116:11_1972143	GGTCAG	39	0.00382398
2_163250969:6_31323116:17_73871467	CCTCAG	39	0.00456669
1_989207:1_161200586:6_30671989	GGGTCG	39	0.00433587
1_892460:6_31323116:6_32610403	GGTCAA	39	0.00256339
1_22846657:6_31323116:11_2427364	CCTCCT	39	0.00342327
1_22846657:6_31323116:11_1972143	CCTCAG	39	0.0037391
1_201351421:6_30864927:22_39714394	ATTCTT	39	0.00401391
1_201351421:6_30864927:22_39709559	ATTCAA	39	0.00405333
1_201009182:6_30671989:6_30679333	GACGTT	39	0.00459583
1_200867552:6_31323116:6_32610403	CCTCAA	39	0.00235734
1_200867552:6_31323116:12_48119016	CCTCGC	39	0.00387195
1_19570352:6_31323116:17_73871467	CCTCAG	39	0.00450569
1_19547363:6_31323116:11_2427364	GGTCCT	39	0.00345994
1_161200586:6_30864927:6_32369517	GTTCGG	39	0.00422567
1_161200586:6_30864927:6_32130329	GTTCCC	39	0.00463659
1_161200586:6_30864927:6_31938107	GTTCAA	39	0.00391616
1_161200586:6_30864927:6_31928306	GTTCAA	39	0.00419952
1_161200586:6_30864927:6_31857154	GTTCCC	39	0.00450891
1_161200586:6_30864927:6_31745518	GTTCAA	39	0.00385314
1_161200586:6_30864927:6_31683157	GTTCTT	39	0.00371173
1_161200586:6_30864927:6_31639757	GTTCGG	39	0.00373069
1_161200586:6_30864927:6_31625507	GTTCGG	39	0.00353214
1_161200586:6_30864927:6_31583312	GTTCGG	39	0.00371913
1_161200586:6_30864927:6_31506624	GTTCCC	39	0.00414856
1_161200586:6_30864927:6_31496776	GTTCGG	39	0.00413428
1_161200586:6_30864927:6_31238886	GTTCAA	39	0.00404064
1_161200586:6_30864927:6_31238053	GTTCCC	39	0.00320031
1_161200586:6_30864927:6_31112602	GTTCCG	39	0.00124146
1_161200586:6_30864927:6_31110391	GTTCCG	39	0.0012382
1_161200586:6_30864927:6_31097484	GTTCTT	39	0.00373566
1_161200586:6_30864927:6_30893941	GTTCGG	39	0.00395719
1_161200586:6_30864927:22_45683036	GTTCCC	39	0.00365655
1_161200586:6_30864927:21_45876716	GTTCGG	39	0.00467487
1_161200586:6_30864927:21_45679361	GTTCGG	39	0.00395312
1_161200586:6_30864927:20_43881577	GTTCGG	39	0.00396171
1_161200586:6_30864927:16_85945369	GTTCCC	39	0.00433043
1_161200586:6_30864927:16_50353749	GTTCCC	39	0.00452512
1_161200586:6_30864927:11_63742174	GTTCCC	39	0.00432286
1_161200586:6_30864927:10_94250332	GTTCGG	39	0.00455219
1_161200586:6_30864927:10_81037112	GTTCAA	39	0.00431132
1_161200586:6_30864927:10_63982984	GTTCGG	39	0.004098
1_161200586:6_30864927:10_6150562	GTTCGG	39	0.004095
1_161200586:6_30864927:10_102296188	GTTCCC	39	0.00420284
1_161200586:6_30673432:6_30864927	GTCCTC	39	0.0042421
1_161200586:6_30673113:6_30864927	GTGGTC	39	0.00415686
1_161200586:6_30671989:8_6735236	GTCGCC	39	0.00407463
1_161200586:6_30671989:8_126448497	GTCGCC	39	0.00425117
1_161200586:6_30671989:7_2748171	GTCGTT	39	0.00422245
1_161200586:6_30671989:7_157873884	GTCGGG	39	0.00419236
1_161200586:6_30671989:6_41753077	GTCGTT	39	0.00432971
1_161200586:6_30671989:6_32298284	GTCGGG	39	0.00390629
1_161200586:6_30671989:6_32095393	GTCGTT	39	0.00417056
1_161200586:6_30671989:6_32084485	GTCGCC	39	0.00436842
1_161200586:6_30671989:6_31938072	GTCGTT	39	0.0042061
1_161200586:6_30671989:6_31917291	GTCGCC	39	0.00387832
1_161200586:6_30671989:6_31914180	GTCGGG	39	0.00383438
1_161200586:6_30671989:6_31906997	GTCGCC	39	0.00422663
1_161200586:6_30671989:6_31867835	GTCGGG	39	0.00428258
1_161200586:6_30671989:6_31778307	GTCGGG	39	0.0041991
1_161200586:6_30671989:6_31734385	GTCGCC	39	0.0043159
1_161200586:6_30671989:6_31557791	GTCGGG	39	0.00400204
1_161200586:6_30671989:6_31508069	GTCGTT	39	0.00405593
1_161200586:6_30671989:6_31496791	GTCGCC	39	0.0034517
1_161200586:6_30671989:6_31323321	GTCGGG	39	0.00407643
1_161200586:6_30671989:6_31322395	GTCGAA	39	0.00408899
1_161200586:6_30671989:6_31132956	GTCGGG	39	0.00396027
1_161200586:6_30671989:6_31118898	GTCGAA	39	0.00396405
1_161200586:6_30671989:6_31113239	GTCGCC	39	0.00424531
1_161200586:6_30671989:6_30708944	GTCGTT	39	0.00380036
1_161200586:6_30671989:6_30679510	GTCGGG	39	0.00388436
1_161200586:6_30671989:6_159262974	GTCGAA	39	0.00415339
1_161200586:6_30671989:6_128643390	GTCGTT	39	0.00405439
1_161200586:6_30671989:6_106967260	GTCGTT	39	0.00425771
1_161200586:6_30671989:21_43710111	GTCGCC	39	0.0040231
1_161200586:6_30671989:20_62173561	GTCGCC	39	0.00416679
1_161200586:6_30671989:20_61907982	GTCGCC	39	0.00420968
1_161200586:6_30671989:20_30533685	GTCGCC	39	0.00430866
1_161200586:6_30671989:19_46857257	GTCGGG	39	0.00416478
1_161200586:6_30671989:19_11145691	GTCGCC	39	0.00413418
1_161200586:6_30671989:19_11031330	GTCGCC	39	0.00424998
1_161200586:6_30671989:19_10748295	GTCGCC	39	0.00397638
1_161200586:6_30671989:17_74084510	GTCGCC	39	0.00427669
1_161200586:6_30671989:17_73124773	GTCGAA	39	0.00429708
1_161200586:6_30671989:16_85948252	GTCGAA	39	0.00388401
1_161200586:6_30671989:16_29990850	GTCGCC	39	0.00424981
1_161200586:6_30671989:12_6635274	GTCGGG	39	0.00431569
1_161200586:6_30671989:12_6604415	GTCGTT	39	0.0043157
1_161200586:6_30671989:12_6562538	GTCGCC	39	0.00431581
1_161200586:6_30671989:12_6493813	GTCGGG	39	0.00405852
1_161200586:6_30671989:12_56081643	GTCGGG	39	0.00424399
1_161200586:6_30671989:11_63996908	GTCGGG	39	0.0041215
1_161200586:6_30671989:11_61032643	GTCGGG	39	0.00410933
1_161200586:6_30671989:10_90703524	GTCGCC	39	0.00431475
1_161200586:6_30656509:6_30671989	GTGGCG	39	0.00423292
1_161200586:5_96512854:6_30671989	GTCCCG	39	0.00430744
1_161200586:5_150901597:6_30864927	GTGGTC	39	0.00367711
1_161200586:5_132209380:6_30671989	GTTTCG	39	0.0042765
1_161200586:5_131671599:6_30671989	GTGGCG	39	0.00424458
1_161200586:3_44952842:6_30671989	GTCCCG	39	0.00430338
1_161200586:3_18436371:6_30671989	GTGGCG	39	0.00417532
1_161200586:3_113753801:6_30864927	GTCCTC	39	0.00402846
1_161200586:2_62729653:6_30671989	GTAACG	39	0.00436172
1_161200586:2_28820978:6_30671989	GTCCCG	39	0.00432264
1_161200586:2_241810750:6_30864927	GTGGTC	39	0.00431788
1_161200586:2_234680955:6_30671989	GTCCCG	39	0.00433622
1_161200586:2_231076191:6_30671989	GTTTCG	39	0.00426113
1_161200586:2_228395932:6_30671989	GTGGCG	39	0.004316
1_161200586:2_163250969:6_30671989	GTCCCG	39	0.00426868
1_161200586:1_196963287:6_30671989	GTGGCG	39	0.00434179
1_161200586:1_161680518:6_30864927	GTTTTC	39	0.00421083
1_161089288:6_31323116:11_2427364	CCTCCT	39	0.00348036
1_155015918:6_31323116:11_1972143	CCTCAG	39	0.00380757
1_155013130:1_161200586:6_30671989	GGGTCG	39	0.00430962
1_152733376:6_31323116:6_32610403	CCTCAA	39	0.00255297
1_152733376:1_161200586:6_30671989	CCGTCG	39	0.00377558
1_152284376:6_31323116:11_1972143	CCTCAG	39	0.00361223
1_1455586:1_161200586:6_30671989	CCGTCG	39	0.00432885
1_1250228:6_31323116:11_2427364	GGTCCT	39	0.00342806
1_1250228:6_31323116:11_1972143	GGTCAG	39	0.00374434
1_12175622:6_31323116:17_73847799	TTTCAG	39	0.00464354
1_12175622:6_31323116:17_73847613	TTTCGA	39	0.00463914
1_12175622:6_31323116:11_2427364	TTTCCT	39	0.00345468
1_12175622:6_31323116:11_1972143	TTTCAG	39	0.00377341
1_11907603:6_31323116:11_1972143	GGTCAG	39	0.00384733
1_11850927:6_31323116:11_60785352	CCTCGA	39	0.00427006
1_1163964:6_31323116:11_2427364	GGTCCT	39	0.00352757
1_1163964:6_31323116:11_1972143	GGTCAG	39	0.00385302
1_114447271:1_161200586:6_30671989	TTGTCG	39	0.00418036
6_32185796:6_32188640:11_65168281	TCCTTC	38	0.00166293
6_31323116:9_139100667:11_1972143	TCGGAG	38	0.00361325
6_31323116:9_136272028:11_2427364	TCGGCT	38	0.00348066
6_31323116:9_136269143:11_2427364	TCGGCT	38	0.00340166
6_31323116:9_136084089:12_48119016	TCCCGC	38	0.00467763
6_31323116:9_135771793:11_2427364	TCGGCT	38	0.00349099
6_31323116:9_135771793:11_1972143	TCGGAG	38	0.00381307
6_31323116:9_117108233:11_2427364	TCTTCT	38	0.00349025
6_31323116:8_126448497:11_2427364	TCCCCT	38	0.00343275
6_31323116:7_89856608:20_44005936	TCCCTC	38	0.00372118
6_31323116:7_89854446:22_39813948	TCGTCC	38	0.00469333
6_31323116:7_2966505:11_2427364	TCGGCT	38	0.00346972
6_31323116:7_2966505:11_1972143	TCGGAG	38	0.00378984
6_31323116:7_2966474:11_2427364	TCGGCT	38	0.00346931
6_31323116:7_2966474:11_1972143	TCGGAG	38	0.00378939
6_31323116:7_27135097:11_2427364	TCGGCT	38	0.00351168
6_31323116:7_157873884:17_73888354	TCGGAG	38	0.00431592
6_31323116:6_41753077:11_1972143	TCTTAG	38	0.00381873
6_31323116:6_33990557:11_1972143	TCGGAG	38	0.00379062
6_31323116:6_33662760:11_2427364	TCCCCT	38	0.00345354
6_31323116:6_33652456:11_2427364	TCAACT	38	0.00345223
6_31323116:6_32610403:6_33766725	TCAACC	38	0.00250846
6_31323116:6_32610403:10_99682981	TCAACC	38	0.00252421
6_31323116:6_32298284:11_2427364	TCGGCT	38	0.00315427
6_31323116:6_32291407:11_2427364	TCGGCT	38	0.00301425
6_31323116:6_32191607:11_2427364	TCCCCT	38	0.00308211
6_31323116:6_32188853:11_2427364	TCCCCT	38	0.00345973
6_31323116:6_32188853:11_1972143	TCCCAG	38	0.00377893
6_31323116:6_32188603:11_65168281	TCTCTC	38	0.00102245
6_31323116:6_32184835:11_1972143	TCCCAG	38	0.00375652
6_31323116:6_32130329:11_2427364	TCCCCT	38	0.00341481
6_31323116:6_32130329:11_1972143	TCCCAG	38	0.00372987
6_31323116:6_32095393:11_1972143	TCTTAG	38	0.00367836
6_31323116:6_32084485:11_2427364	TCCCCT	38	0.00352743
6_31323116:6_31946614:6_32185796	TCAGTC	38	0.000161867
6_31323116:6_31946614:6_32166380	TCAGGC	38	0.000172048
6_31323116:6_31946614:6_32163274	TCAGAG	38	0.000171229
6_31323116:6_31946614:20_43929659	TCAGGG	38	0.00461432
6_31323116:6_31938451:6_31946614	TCCTAG	38	0.00105426
6_31323116:6_31933518:12_6709945	TCTTAG	38	0.00301356
6_31323116:6_31929808:6_31946614	TCTCAG	38	0.000154587
6_31323116:6_31928306:11_1972143	TCAAAG	38	0.00337827
6_31323116:6_31921475:6_32180431	TCAGAA	38	0.00454827
6_31323116:6_31916707:11_2427364	TCCCCT	38	0.00351161
6_31323116:6_31914306:11_2427364	TCGGCT	38	0.00339103
6_31323116:6_31914180:11_1972143	TCGGAG	38	0.00338186
6_31323116:6_31895619:11_1972143	TCGGAG	38	0.00385257
6_31323116:6_31860576:11_1972143	TCCCAG	38	0.00363894
6_31323116:6_31843776:11_2427364	TCCCCT	38	0.0033241
6_31323116:6_31837009:11_2427364	TCGGCT	38	0.00339158
6_31323116:6_31778307:11_2427364	TCGGCT	38	0.0033907
6_31323116:6_31748820:11_60785352	TCGGGA	38	0.00328203
6_31323116:6_31701901:11_1972143	TCGGAG	38	0.00370329
6_31323116:6_31696413:12_6709945	TCCCAG	38	0.00347303
6_31323116:6_31696413:11_1972143	TCCCAG	38	0.00370623
6_31323116:6_31687027:11_2427364	TCGGCT	38	0.00339201
6_31323116:6_31675297:6_31946614	TCCCAG	38	0.00454818
6_31323116:6_31657924:6_31946614	TCGGAG	38	0.00458407
6_31323116:6_31637474:11_2427364	TCCCCT	38	0.00325869
6_31323116:6_31634705:11_1972143	TCTTAG	38	0.00378891
6_31323116:6_31625507:6_31946614	TCGGAG	38	0.00435965
6_31323116:6_31623873:6_31946614	TCGGAG	38	0.00459698
6_31323116:6_31605199:6_32299873	TCCCGG	38	0.00125817
6_31323116:6_31605199:6_32299715	TCCCGG	38	0.00127842
6_31323116:6_31605199:6_32298372	TCCCAA	38	0.00129909
6_31323116:6_31605016:11_2427364	TCTTCT	38	0.00352723
6_31323116:6_31583312:6_31946614	TCGGAG	38	0.00459046
6_31323116:6_31557791:11_2427364	TCGGCT	38	0.00323158
6_31323116:6_31555189:11_1972143	TCGGAG	38	0.00381283
6_31323116:6_31549556:6_31946614	TCGTAG	38	0.000512245
6_31323116:6_31514247:11_2427364	TCAACT	38	0.00318798
6_31323116:6_31514247:11_1972143	TCAAAG	38	0.0034821
6_31323116:6_31508069:11_2427364	TCTTCT	38	0.0032751
6_31323116:6_31508069:11_1972143	TCTTAG	38	0.00357726
6_31323116:6_31497622:11_2427364	TCAACT	38	0.00349127
6_31323116:6_31497622:11_1972143	TCAAAG	38	0.00381337
6_31323116:6_31323321:11_2427364	TCGGCT	38	0.00329165
6_31323116:6_159184507:11_1972143	TCCCAG	38	0.00366499
6_31323116:6_138655939:11_2427364	TCCCCT	38	0.0033412
6_31323116:17_73888354:21_45161525	TCAGCC	38	0.00437662
6_31323116:16_50338325:17_73888354	TCGGAG	38	0.00437767
6_31323116:12_48119049:14_75359957	TCAGAA	38	0.00440978
6_31323116:12_48119016:14_75359957	TCGCAA	38	0.00437998
6_31323116:12_48104746:14_75359957	TCGCAA	38	0.00437443
6_31323116:11_60785038:22_22162126	TCGAAA	38	0.00469183
6_31323116:11_60785038:21_43710111	TCGACC	38	0.00456148
6_31323116:11_60784934:21_43710111	TCGACC	38	0.00451338
6_31323116:11_60784934:20_62076743	TCGACC	38	0.00456397
6_31323116:11_2427364:21_35757862	TCCTTT	38	0.00352743
6_31323116:11_2427364:21_34951753	TCCTTT	38	0.00345911
6_31323116:11_2427364:20_62173561	TCCTCC	38	0.00336462
6_31323116:11_2427364:20_62076743	TCCTCC	38	0.003285
6_31323116:11_2427364:20_61907982	TCCTCC	38	0.00339925
6_31323116:11_2427364:20_48140535	TCCTCC	38	0.0034598
6_31323116:11_2427364:20_44571717	TCCTCC	38	0.0035114
6_31323116:11_2427364:20_31389009	TCCTTT	38	0.0034782
6_31323116:11_2427364:20_31386347	TCCTCC	38	0.0034752
6_31323116:11_2427364:20_2312718	TCCTGG	38	0.00352757
6_31323116:11_2427364:19_11657688	TCCTTT	38	0.00347518
6_31323116:11_2427364:19_11560013	TCCTAA	38	0.00321214
6_31323116:11_2427364:19_11113997	TCCTGG	38	0.00332587
6_31323116:11_2427364:19_11095896	TCCTTT	38	0.00332315
6_31323116:11_2427364:19_10748295	TCCTCC	38	0.00321086
6_31323116:11_2427364:18_77710703	TCCTGG	38	0.00350111
6_31323116:11_2427364:18_12325958	TCCTGG	38	0.0035066
6_31323116:11_2427364:17_78317695	TCCTCC	38	0.00348468
6_31323116:11_2427364:17_74084510	TCCTCC	38	0.00345336
6_31323116:11_2427364:17_74005476	TCCTGG	38	0.00352222
6_31323116:11_2427364:17_74003846	TCCTGG	38	0.00352229
6_31323116:11_2427364:17_74003805	TCCTGG	38	0.00352231
6_31323116:11_2427364:17_73049251	TCCTGG	38	0.00343726
6_31323116:11_2427364:17_61958666	TCCTAA	38	0.00351649
6_31323116:11_2427364:17_58235051	TCCTAA	38	0.00349579
6_31323116:11_2427364:17_40840453	TCCTCC	38	0.00352744
6_31323116:11_2427364:17_40476949	TCCTCC	38	0.00349521
6_31323116:11_2427364:16_50338325	TCCTGG	38	0.0034337
6_31323116:11_2427364:16_23701020	TCCTCC	38	0.00349567
6_31323116:11_2427364:16_11003967	TCCTGG	38	0.00339123
6_31323116:11_2427364:12_6970635	TCCTGG	38	0.003261
6_31323116:11_2427364:12_6749497	TCCTCC	38	0.00336573
6_31323116:11_2427364:12_56348960	TCCTCC	38	0.0034959
6_31323116:11_2427364:11_65780938	TCCTCC	38	0.0034747
6_31323116:11_2427364:11_63996828	TCCTCC	38	0.00347948
6_31323116:11_2427364:11_61032643	TCCTGG	38	0.00331821
6_31323116:11_2427364:11_60891421	TCCTCC	38	0.00349648
6_31323116:11_2427364:11_128712203	TCCTTT	38	0.00347518
6_31323116:11_1972143:21_43808643	TCAGAA	38	0.00379064
6_31323116:11_1972143:20_48140705	TCAGGG	38	0.0037958
6_31323116:11_1972143:20_30681630	TCAGGG	38	0.00380774
6_31323116:11_1972143:20_2321134	TCAGCC	38	0.00385305
6_31323116:11_1972143:20_2312718	TCAGGG	38	0.00385302
6_31323116:11_1972143:19_11657688	TCAGTT	38	0.0037958
6_31323116:11_1972143:17_78363034	TCAGCC	38	0.00380184
6_31323116:11_1972143:17_74003846	TCAGGG	38	0.00384726
6_31323116:11_1972143:17_74003805	TCAGGG	38	0.00384729
6_31323116:11_1972143:12_6970635	TCAGGG	38	0.00356187
6_31323116:11_1972143:12_6567907	TCAGCC	38	0.00380653
6_31323116:11_1972143:12_56348960	TCAGCC	38	0.00381843
6_31323116:11_1972143:12_56087970	TCAGCC	38	0.0037444
6_31323116:11_1972143:12_56086592	TCAGGG	38	0.00374946
6_31323116:11_1972143:12_106786858	TCAGAA	38	0.00370389
6_31323116:11_1972143:11_65780938	TCAGCC	38	0.00379528
6_31323116:11_1972143:11_63996828	TCAGCC	38	0.0038005
6_31323116:11_1972143:11_61032643	TCAGGG	38	0.00362436
6_31323116:10_75529594:11_2427364	TCTTCT	38	0.00349617
6_31323116:10_5567142:11_2427364	TCGGCT	38	0.00343847
6_31323116:10_101421347:11_2427364	TCTTCT	38	0.00352737
6_31132883:6_31323116:11_2427364	CCTCCT	38	0.00308836
6_31132883:6_31323116:11_1972143	CCTCAG	38	0.0033733
6_31122330:6_31323116:11_1972143	GGTCAG	38	0.00338468
6_31118019:6_32185796:11_65168281	CTTCTC	38	0.00178078
6_31118019:6_32166380:11_65168281	CTGCTC	38	0.00189278
6_31116142:6_31323116:6_31946614	AGTCAG	38	0.00151073
6_31113239:6_31323116:11_2427364	CCTCCT	38	0.00342802
6_31112602:6_32166380:11_65168281	CGGCTC	38	0.001901
6_31112602:6_32163274:11_65168281	CGAGTC	38	0.00189195
6_31112602:6_31323116:12_6709945	CGTCAG	38	0.000935847
6_31110391:6_31929808:11_65168281	CGTCTC	38	0.00170359
6_31110391:6_31323116:6_31946614	CGTCAG	38	0.00152829
6_31097484:6_31323116:12_6709945	TTTCAG	38	0.00281604
6_31084435:6_31657754:6_32185796	AACCTC	38	0.00253222
6_31084435:6_31657754:6_32166380	AACCGC	38	0.00269149
6_31084435:6_31657754:6_32163274	AACCAG	38	0.00267867
6_31084435:6_31657754:6_31929808	AACCTC	38	0.00241833
6_31084435:6_31605199:6_31929808	AACCTC	38	0.0021789
6_31079643:6_31605199:6_32411573	TTCCTC	38	0.0025369
6_31079643:6_31605199:6_32185796	TTCCTC	38	0.00253463
6_31079643:6_31605199:6_32166380	TTCCGC	38	0.00269405
6_31079643:6_31605199:6_31929808	TTCCTC	38	0.00242063
6_31079350:6_31323116:11_2427364	TTTCCT	38	0.00352735
6_30954245:6_31323116:6_31946837	TCTCGG	38	0.00354765
6_30954245:6_31111180:6_31323116	TCCCTC	38	0.00407145
6_30893941:6_31323116:12_48119016	GGTCGC	38	0.00400859
6_30890431:6_31323116:9_139324680	GGTCTC	38	0.00329341
6_30879987:6_31323116:11_1972143	CCTCAG	38	0.00381796
6_30878919:6_31323116:6_31602967	CCTCGG	38	0.00186933
6_30878579:6_31323116:6_31657754	TTTCCC	38	0.00174572
6_30877760:6_31602967:6_32085278	CCGGTC	38	0.00273822
6_30864927:6_32151934:11_65168281	TCGATC	38	0.00245562
6_30864927:6_31839331:6_32183175	TCCCGG	38	0.00314563
6_30864927:6_31839309:6_32183175	TCCCGG	38	0.00311716
6_30864927:6_31837250:6_32183175	TCGGGG	38	0.00309854
6_30864927:6_31544642:11_66031660	TCGATC	38	0.000942963
6_30864927:6_31540784:21_34945721	TCCCCT	38	0.00418155
6_30857072:6_30893831:6_31323116	GCAGTC	38	0.00318524
6_30857072:6_30884806:6_31323116	GCCATC	38	0.00322747
6_30708944:6_31323116:11_60784934	TTTCGA	38	0.0042635
6_30673186:6_31323116:11_60784934	CCTCGA	38	0.00440604
6_30672342:6_31323116:11_2427364	AATCCT	38	0.00317767
6_30671989:6_32299822:11_66031660	CGAGTC	38	0.00230558
6_30671989:6_31839331:14_75359957	CGCCAA	38	0.00433477
6_30671989:6_31839309:14_75359957	CGCCAA	38	0.00429554
6_30671989:6_31838713:6_32317471	CGGGAA	38	0.00227033
6_30671989:6_31837277:6_32183175	CGCCGG	38	0.00285586
6_30671989:6_31837277:12_48181778	CGCCCC	38	0.00444672
6_30671989:6_31837250:14_75359957	CGGGAA	38	0.00426987
6_30671989:6_31544642:11_66031660	CGGATC	38	0.000860061
6_30671989:6_31122315:17_73888354	CGGCAG	38	0.00435244
6_30671989:6_31118019:17_76420085	CGCTCT	38	0.00178147
6_30671989:6_31116142:17_76420085	CGAGCT	38	0.001764
6_30671989:6_31112602:17_76420085	CGCGCT	38	0.00178922
6_30671989:6_30864927:6_33589332	CGTCTC	38	0.000308893
6_30670292:6_31106606:6_32085278	TCTATC	38	0.00268062
6_30656509:6_31323116:11_1972143	GGTCAG	38	0.00373336
5_72868447:6_31611777:6_31929808	CTCCTC	38	0.00414399
5_72868447:6_31323296:6_32185796	CTGGTC	38	0.00439707
5_72868447:6_31323296:6_32166380	CTGGGC	38	0.00467363
5_72868447:6_31323116:6_32337686	CTTCGG	38	0.00301958
5_72868447:6_31323116:6_31614102	CTTCTT	38	0.00260696
5_72868447:6_31323116:6_31506854	CTTCTT	38	0.00326722
5_72868447:6_31323116:6_106967778	CTTCTT	38	0.00319179
5_72868447:6_31323116:22_30414091	CTTCCC	38	0.00314885
5_72868447:6_31323116:22_30399000	CTTCAA	38	0.00315074
5_72868447:6_31097453:6_31929808	CTGGTC	38	0.00451244
5_72868447:6_31085269:6_31929808	CTGGTC	38	0.00451414
5_72868447:6_30955681:6_31323116	CTAATC	38	0.00286209
5_72868447:6_30899524:6_31323116	CTTTTC	38	0.0031343
5_72868447:6_30671989:6_32335628	CTCGAA	38	0.00324635
5_72868447:6_30671989:6_31549556	CTCGGT	38	0.000647059
5_55479405:6_31323116:11_1972143	CCTCAG	38	0.00381284
5_168093595:6_31323116:11_2427364	CCTCCT	38	0.00352754
5_149919739:6_31323116:6_31657754	GCTCCC	38	0.00183707
5_149792337:6_31323116:6_32148031	TCTCGA	38	0.00132472
5_149792337:6_31118942:6_31323116	TCCTTC	38	0.00130526
5_149792113:6_31118942:6_31323116	AGCTTC	38	0.00131707
5_132209380:6_31323116:11_1972143	TTTCAG	38	0.0037718
5_131671599:6_31323116:11_2427364	GGTCCT	38	0.00342743
4_123949389:6_31323116:11_2427364	GGTCCT	38	0.00347432
3_50197092:6_30864927:9_139328551	CTTCCT	38	0.00459532
3_50197092:6_30864927:9_139324680	CTTCTC	38	0.00440042
3_49898273:6_30864927:6_31506691	GATCGG	38	0.00417134
3_49897830:6_30864927:6_31506691	TCTCGG	38	0.00424652
3_46010073:6_31323116:11_2427364	CCTCCT	38	0.00348047
3_46010073:6_31323116:11_1972143	CCTCAG	38	0.00380158
3_15480726:5_72868447:6_31323116	CCCTTC	38	0.0031281
3_15476055:5_72868447:6_31323116	AACTTC	38	0.0031297
3_113697072:6_31323116:11_2427364	GGTCCT	38	0.00348574
2_9419583:6_31323116:12_48119049	GGTCAG	38	0.0040316
2_9419583:6_31323116:12_48104746	GGTCGC	38	0.00399928
2_62728299:6_31323116:11_2427364	CCTCCT	38	0.00352214
2_44079913:6_31323116:11_1972143	CCTCAG	38	0.00380094
2_3217896:5_72868447:6_31323116	CCCTTC	38	0.00345331
2_28820792:6_31323116:11_1972143	CCTCAG	38	0.00381859
2_27838058:6_31857154:6_32299715	CATCAA	38	0.00275618
2_27729480:6_31857154:6_32610349	AGTCCC	38	0.00327403
2_27458499:6_31323116:11_2427364	TTTCCT	38	0.00348087
2_27458499:6_31323116:11_1972143	TTTCAG	38	0.00380202
2_242407588:6_31323116:11_2427364	GGTCCT	38	0.00347506
2_242407588:6_31323116:11_1972143	GGTCAG	38	0.00379567
2_242375813:6_31323116:11_2427364	AATCCT	38	0.00346975
2_242375813:6_31323116:11_1972143	AATCAG	38	0.00378987
2_242077496:6_31323116:6_32155948	TCTCAA	38	0.00318809
2_242077496:6_31323116:6_31939345	TCTCGG	38	0.00316082
2_242077496:6_31323116:6_31935567	TCTCGG	38	0.00315607
2_242077496:6_31323116:22_39714394	TCTCTT	38	0.00364026
2_242077496:6_31323116:18_12971179	TCTCCC	38	0.00368823
2_242077496:6_31323116:11_120176310	TCTCGG	38	0.00373338
2_242077496:6_31236900:6_31323116	TCGGTC	38	0.00330841
2_241066201:6_31323116:12_48119049	CCTCAG	38	0.0039326
2_241066201:6_31323116:12_48104746	CCTCGC	38	0.00390108
2_241066201:6_31323116:11_60785352	CCTCGA	38	0.0040142
2_234680955:6_31323116:11_1972143	CCTCAG	38	0.00382447
2_234371351:6_31323116:11_2427364	GGTCCT	38	0.00338109
2_234371351:6_31323116:11_1972143	GGTCAG	38	0.00369303
2_230861519:6_31323116:6_32411726	TGTCAA	38	0.00283588
2_230861519:6_30954491:6_31323116	TGCCTC	38	0.00246614
2_230861519:6_30675135:6_31323116	TGTTTC	38	0.00259772
2_230861519:6_30672718:6_31323116	TGGGTC	38	0.00272078
2_230861519:6_30671969:6_31323116	TGGGTC	38	0.00271766
2_230861519:6_30668447:6_31323116	TGAATC	38	0.00271768
2_230861519:6_30656953:6_31323116	TGGGTC	38	0.00271008
2_230861519:4_5448377:6_31323116	TGTTTC	38	0.00265548
2_228395932:6_31323116:11_2427364	GGTCCT	38	0.0034851
2_219249828:6_31323116:11_1972143	GGTCAG	38	0.00376597
2_218682785:6_31323116:11_2427364	GGTCCT	38	0.00350098
2_163250969:6_31323116:17_73847799	CCTCAG	38	0.00463306
2_163250969:6_31323116:17_73847613	CCTCGA	38	0.00462867
1_892460:1_161200586:6_30671989	GGGTCG	38	0.003791
1_24768469:6_31323116:11_2427364	GGTCCT	38	0.00346814
1_2440518:1_161200586:6_30671989	CCGTCG	38	0.00431418
1_24082568:1_161200586:6_30864927	TTGTTC	38	0.00466268
1_2268280:6_31323116:11_2427364	TTTCCT	38	0.00346331
1_2268280:6_31323116:11_1972143	TTTCAG	38	0.00378284
1_22310215:1_161200586:6_30671989	CCGTCG	38	0.00400454
1_22305012:6_31323116:11_2427364	GGTCCT	38	0.00344842
1_22304773:6_31323116:11_60785352	CCTCGA	38	0.00422928
1_201009182:6_30671989:6_31938107	GACGAA	38	0.00453206
1_201009182:6_30671989:6_30954491	GACGCC	38	0.00449013
1_201009182:6_30671989:6_30698541	GACGAA	38	0.00357519
1_201009182:6_30671989:6_30697931	GACGTT	38	0.00436254
1_201009182:1_201016646:6_30671989	GATCCG	38	0.00107
1_200867552:5_72868447:6_31323116	CCCTTC	38	0.00300836
1_20066490:1_161200586:6_30864927	TTGTTC	38	0.00395492
1_196963287:6_31323116:11_1972143	GGTCAG	38	0.00382938
1_19611399:6_31323116:11_1972143	GGTCAG	38	0.00380011
1_19570352:6_31323116:17_73847799	CCTCAG	38	0.00457118
1_19570352:6_31323116:17_73847613	CCTCGA	38	0.00456684
1_19570352:6_31323116:11_2427364	CCTCCT	38	0.00340085
1_19547363:6_31323116:11_1972143	GGTCAG	38	0.00377916
1_19454087:1_161200586:6_30864927	CCGTTC	38	0.00393177
1_161200586:6_30864927:6_32151294	GTTCTT	38	0.00388958
1_161200586:6_30864927:6_31860526	GTTCAA	38	0.00410944
1_161200586:6_30864927:6_31842598	GTTCTT	38	0.00380276
1_161200586:6_30864927:6_31778077	GTTCTT	38	0.00465839
1_161200586:6_30864927:6_31750509	GTTCGG	38	0.0038803
1_161200586:6_30864927:6_31639979	GTTCCC	38	0.00378219
1_161200586:6_30864927:6_31634570	GTTCAA	38	0.00370332
1_161200586:6_30864927:6_31625541	GTTCCC	38	0.00373769
1_161200586:6_30864927:6_31619576	GTTCAA	38	0.00368367
1_161200586:6_30864927:6_31609272	GTTCTT	38	0.00369387
1_161200586:6_30864927:6_31607220	GTTCGG	38	0.00467706
1_161200586:6_30864927:6_31605167	GTTCGG	38	0.00371914
1_161200586:6_30864927:6_31603770	GTTCAA	38	0.00371737
1_161200586:6_30864927:6_31598489	GTTCAA	38	0.00369132
1_161200586:6_30864927:6_31496925	GTTCAA	38	0.00414628
1_161200586:6_30864927:6_31322888	GTTCGG	38	0.00310613
1_161200586:6_30864927:6_31118019	GTTCCT	38	0.00123609
1_161200586:6_30864927:6_30955359	GTTCGG	38	0.00370495
1_161200586:6_30864927:6_30955023	GTTCCC	38	0.00440633
1_161200586:6_30864927:22_30414091	GTTCCC	38	0.0040008
1_161200586:6_30864927:22_30399000	GTTCAA	38	0.0040032
1_161200586:6_30864927:22_29886413	GTTCGG	38	0.00410026
1_161200586:6_30864927:22_29885473	GTTCCC	38	0.00411347
1_161200586:6_30864927:20_57564489	GTTCGG	38	0.00410395
1_161200586:6_30864927:20_43926536	GTTCGG	38	0.00373295
1_161200586:6_30864927:20_43881630	GTTCAA	38	0.00368875
1_161200586:6_30864927:19_11130195	GTTCGG	38	0.00469163
1_161200586:6_30864927:18_13103660	GTTCAA	38	0.00440984
1_161200586:6_30864927:11_64037679	GTTCGG	38	0.00418943
1_161200586:6_30864927:11_63978067	GTTCCC	38	0.00386931
1_161200586:6_30864927:10_99439556	GTTCAA	38	0.00440851
1_161200586:6_30864927:10_75138691	GTTCCC	38	0.00443973
1_161200586:6_30864927:10_101591418	GTTCGG	38	0.00457303
1_161200586:6_30708231:6_30864927	GTCCTC	38	0.00396403
1_161200586:6_30697931:6_30864927	GTTTTC	38	0.00376968
1_161200586:6_30672718:6_30864927	GTGGTC	38	0.00428055
1_161200586:6_30671989:9_139875171	GTCGGG	38	0.00434913
1_161200586:6_30671989:9_136084089	GTCGCC	38	0.00421168
1_161200586:6_30671989:6_33703089	GTCGCC	38	0.00417598
1_161200586:6_30671989:6_32155948	GTCGAA	38	0.00348613
1_161200586:6_30671989:6_31939345	GTCGGG	38	0.00345631
1_161200586:6_30671989:6_31935567	GTCGGG	38	0.00345112
1_161200586:6_30671989:6_31933518	GTCGTT	38	0.00364622
1_161200586:6_30671989:6_31930351	GTCGAA	38	0.00346056
1_161200586:6_30671989:6_31856212	GTCGCC	38	0.00400616
1_161200586:6_30671989:6_31685392	GTCGCC	38	0.00347496
1_161200586:6_30671989:6_31638970	GTCGCC	38	0.00403087
1_161200586:6_30671989:6_31604842	GTCGGG	38	0.00423457
1_161200586:6_30671989:6_31236900	GTCGGG	38	0.0036177
1_161200586:6_30671989:6_31116220	GTCGGG	38	0.0038771
1_161200586:6_30671989:6_31116133	GTCGAA	38	0.00394907
1_161200586:6_30671989:6_31113326	GTCGGG	38	0.00384164
1_161200586:6_30671989:6_31112484	GTCGCC	38	0.00395959
1_161200586:6_30671989:6_31097453	GTCGGG	38	0.0034706
1_161200586:6_30671989:6_30955119	GTCGAA	38	0.00407132
1_161200586:6_30671989:6_30954873	GTCGGG	38	0.00377924
1_161200586:6_30671989:6_30675135	GTCGTT	38	0.00372763
1_161200586:6_30671989:6_30673489	GTCGGG	38	0.00372544
1_161200586:6_30671989:6_30673432	GTCGCC	38	0.00386915
1_161200586:6_30671989:6_30673422	GTCGAA	38	0.00374873
1_161200586:6_30671989:6_30672342	GTCGAA	38	0.00393528
1_161200586:6_30671989:6_166917937	GTCGGG	38	0.00350275
1_161200586:6_30671989:22_39639853	GTCGTT	38	0.00367768
1_161200586:6_30671989:22_30125596	GTCGCC	38	0.0042872
1_161200586:6_30671989:20_62161421	GTCGGG	38	0.004157
1_161200586:6_30671989:20_31389009	GTCGTT	38	0.00430746
1_161200586:6_30671989:19_34843511	GTCGAA	38	0.00436151
1_161200586:6_30671989:19_11113651	GTCGTT	38	0.00411524
1_161200586:6_30671989:18_77710703	GTCGGG	38	0.00433583
1_161200586:6_30671989:17_76421467	GTCGAA	38	0.00402727
1_161200586:6_30671989:17_76421464	GTCGCC	38	0.00402727
1_161200586:6_30671989:16_30080063	GTCGGG	38	0.00372033
1_161200586:6_30671989:16_23701020	GTCGCC	38	0.00432909
1_161200586:6_30671989:12_6958801	GTCGGG	38	0.00424968
1_161200586:6_30671989:12_56182846	GTCGGG	38	0.00393774
1_161200586:6_30671989:11_61722627	GTCGGG	38	0.00414714
1_161200586:6_30671989:11_61615878	GTCGCC	38	0.00433488
1_161200586:6_30671989:10_35814841	GTCGAA	38	0.00423208
1_161200586:6_30671760:6_30671989	GTCCCG	38	0.00390631
1_161200586:6_30671452:6_30671989	GTTTCG	38	0.00389891
1_161200586:6_30657734:6_30671989	GTCCCG	38	0.00429554
1_161200586:6_30656953:6_30671989	GTGGCG	38	0.00388887
1_161200586:5_167933850:6_30671989	GTAACG	38	0.00427004
1_161200586:5_150704724:6_30671989	GTCCCG	38	0.004301
1_161200586:5_141337126:6_30864927	GTTTTC	38	0.00314599
1_161200586:4_123949389:6_30671989	GTGGCG	38	0.00430265
1_161200586:3_190040008:6_30671989	GTCCCG	38	0.00422024
1_161200586:3_137748518:6_30864927	GTTTTC	38	0.00406824
1_161200586:3_113513696:6_30671989	GTTTCG	38	0.00413413
1_161200586:2_28752555:6_30671989	GTCCCG	38	0.00433564
1_161200586:2_27501149:6_30671989	GTGGCG	38	0.00436214
1_161200586:2_27424636:6_30864927	GTAATC	38	0.00384222
1_161200586:2_219249828:6_30671989	GTGGCG	38	0.0042699
1_161200586:2_219140282:6_30671989	GTGGCG	38	0.00432306
1_161200586:1_248058879:6_30864927	GTTTTC	38	0.00411555
1_161200586:1_200867552:6_30864927	GTCCTC	38	0.0038223
1_161089288:6_31323116:11_1972143	CCTCAG	38	0.00380146
1_160808129:1_161200586:6_30671989	CCGTCG	38	0.00432859
1_155221353:6_31323116:11_2427364	CCTCCT	38	0.00344289
1_155221353:6_31323116:11_1972143	CCTCAG	38	0.00376053
1_155015918:6_31323116:11_2427364	CCTCCT	38	0.00348595
1_155013130:6_31323116:11_1972143	GGTCAG	38	0.00380102
1_154166220:6_31323116:11_2427364	GGTCCT	38	0.00344022
1_154166220:6_31323116:11_1972143	GGTCAG	38	0.00375762
1_151783736:5_72868447:6_31323116	GGCTTC	38	0.00286042
1_12253062:6_31323116:17_73871467	GGTCAG	38	0.00423719
1_12253062:1_161200586:6_30671989	GGGTCG	38	0.00396068
1_12175622:6_31323116:17_73888354	TTTCAG	38	0.00440442
1_11897286:1_161200586:6_30671989	GGGTCG	38	0.00374714
1_11850927:6_31323116:11_60785038	CCTCGA	38	0.00424176
6_32166380:6_32188640:11_65168281	GCCTTC	37	0.00176752
6_32163274:6_32188640:11_65168281	AGCTTC	37	0.0017591
6_31929808:6_32188603:11_65168281	TCTCTC	37	0.00154055
6_31857154:6_33744882:17_78221850	TCCGAA	37	0.00328866
6_31857154:6_33744711:17_78221850	TCCTAA	37	0.00330328
6_31323116:9_136272028:11_1972143	TCGGAG	37	0.00380179
6_31323116:8_126448497:11_1972143	TCCCAG	37	0.00374946
6_31323116:7_2963839:11_2427364	TCAACT	37	0.00347013
6_31323116:7_2963839:11_1972143	TCAAAG	37	0.00379029
6_31323116:7_2748171:11_1972143	TCTTAG	37	0.00372413
6_31323116:7_17349626:11_2427364	TCTTCT	37	0.00340157
6_31323116:7_157873884:11_2427364	TCGGCT	37	0.00338526
6_31323116:7_157873884:11_1972143	TCGGAG	37	0.00369759
6_31323116:7_107416913:11_2427364	TCCCCT	37	0.00330564
6_31323116:6_33653486:11_1972143	TCGGAG	37	0.00380012
6_31323116:6_33652456:11_1972143	TCAAAG	37	0.00377074
6_31323116:6_33623509:11_2427364	TCTTCT	37	0.00336262
6_31323116:6_33623509:11_1972143	TCTTAG	37	0.00367285
6_31323116:6_33608216:11_2427364	TCGGCT	37	0.00320922
6_31323116:6_32610403:11_63978067	TCAACC	37	0.00238633
6_31323116:6_32609746:16_28944700	TCTTGG	37	0.00237522
6_31323116:6_32372963:21_34945721	TCGGCT	37	0.00446255
6_31323116:6_32372963:21_34876708	TCGGCG	37	0.00435572
6_31323116:6_32372863:21_34945721	TCAACT	37	0.00443291
6_31323116:6_32372863:21_34876708	TCAACG	37	0.00432679
6_31323116:6_32370908:21_34945721	TCTTCT	37	0.00448135
6_31323116:6_32370908:21_34876708	TCTTCG	37	0.00437407
6_31323116:6_32370879:21_34945721	TCCCCT	37	0.00445473
6_31323116:6_32370879:21_34876708	TCCCCG	37	0.0043481
6_31323116:6_32370794:21_34945721	TCCCCT	37	0.0044414
6_31323116:6_32370794:21_34876708	TCCCCG	37	0.00433508
6_31323116:6_32339548:7_89854446	TCGGGT	37	0.00344083
6_31323116:6_32339548:6_32610401	TCGGAG	37	0.00440999
6_31323116:6_32304334:11_2427364	TCAACT	37	0.00347892
6_31323116:6_32304334:11_1972143	TCAAAG	37	0.00379988
6_31323116:6_32190406:12_122720310	TCAGCT	37	0.00366122
6_31323116:6_32188383:11_65168281	TCCTTC	37	0.00152897
6_31323116:6_32188136:11_2427364	TCCCCT	37	0.00344009
6_31323116:6_32171683:20_44005936	TCTCTC	37	0.00334621
6_31323116:6_31946614:6_32411573	TCAGTC	37	0.000162012
6_31323116:6_31946614:6_31946837	TCAGGG	37	0.00267555
6_31323116:6_31946614:20_43926573	TCAGCC	37	0.0045821
6_31323116:6_31921475:6_32180241	TCAGCC	37	0.00345324
6_31323116:6_31918468:11_1972143	TCAAAG	37	0.00384095
6_31323116:6_31910929:11_1972143	TCGGAG	37	0.00338189
6_31323116:6_31907168:11_1972143	TCCCAG	37	0.00339645
6_31323116:6_31895619:11_2427364	TCGGCT	37	0.00352716
6_31323116:6_31867835:11_1972143	TCGGAG	37	0.00377716
6_31323116:6_31860576:11_2427364	TCCCCT	37	0.00333156
6_31323116:6_31857154:17_73871467	TCCCAG	37	0.00439961
6_31323116:6_31857154:17_73847799	TCCCAG	37	0.00446355
6_31323116:6_31857154:17_73847613	TCCCGA	37	0.00445932
6_31323116:6_31857154:11_2427364	TCCCCT	37	0.00332078
6_31323116:6_31846741:11_60785352	TCCCGA	37	0.00379772
6_31323116:6_31750517:11_2427364	TCTTCT	37	0.00346171
6_31323116:6_31748820:11_60785038	TCGGGA	37	0.00326027
6_31323116:6_31742242:17_73871467	TCTTAG	37	0.00397387
6_31323116:6_31732207:6_31946614	TCCCAG	37	0.00459692
6_31323116:6_31701901:11_2427364	TCGGCT	37	0.00339048
6_31323116:6_31657754:12_122762604	TCCCTC	37	0.0023147
6_31323116:6_31657694:11_2427364	TCGGCT	37	0.00352685
6_31323116:6_31655681:11_2427364	TCCCCT	37	0.00320635
6_31323116:6_31655681:11_1972143	TCCCAG	37	0.00350217
6_31323116:6_31639979:17_73871467	TCCCAG	37	0.00369051
6_31323116:6_31639757:6_31946614	TCGGAG	37	0.00460473
6_31323116:6_31638970:11_1972143	TCCCAG	37	0.00355516
6_31323116:6_31637474:11_1972143	TCCCAG	37	0.00355934
6_31323116:6_31634705:11_2427364	TCTTCT	37	0.00346888
6_31323116:6_31634570:17_73871467	TCAAAG	37	0.00361356
6_31323116:6_31607220:11_2427364	TCGGCT	37	0.00344462
6_31323116:6_31605199:6_32268501	TCCCAA	37	0.00131727
6_31323116:6_31605199:20_44005936	TCCCTC	37	0.00191973
6_31323116:6_31605167:6_31946614	TCGGAG	37	0.00459048
6_31323116:6_31605016:11_1972143	TCTTAG	37	0.00385265
6_31323116:6_31600304:6_31946614	TCGGAG	37	0.00459895
6_31323116:6_31557381:11_2427364	TCGGCT	37	0.00346348
6_31323116:6_31549556:11_60785038	TCGTGA	37	0.000429182
6_31323116:6_31323321:11_1972143	TCGGAG	37	0.00359534
6_31323116:6_166917937:17_73504416	TCGGCC	37	0.00394493
6_31323116:6_159262974:11_1972143	TCAAAG	37	0.00366322
6_31323116:6_138638442:11_1972143	TCAAAG	37	0.00371515
6_31323116:6_128643390:11_1972143	TCTTAG	37	0.00357591
6_31323116:12_48119049:12_48181778	TCAGCC	37	0.00454462
6_31323116:12_48104746:12_48181778	TCGCCC	37	0.00450818
6_31323116:11_65168281:12_6709945	TCTCGG	37	0.00341335
6_31323116:11_60785352:17_76423097	TCGAAA	37	0.00411402
6_31323116:11_60784934:22_22162126	TCGAAA	37	0.00464236
6_31323116:11_2427364:20_62161421	TCCTGG	37	0.00335671
6_31323116:11_2427364:20_61907619	TCCTAA	37	0.00340153
6_31323116:11_2427364:19_49657569	TCCTTT	37	0.00351685
6_31323116:11_2427364:19_49474348	TCCTGG	37	0.00346815
6_31323116:11_2427364:19_11560012	TCCTGG	37	0.00322263
6_31323116:11_2427364:19_11145691	TCCTCC	37	0.00333829
6_31323116:11_2427364:19_11120937	TCCTCC	37	0.00332591
6_31323116:11_2427364:19_11113651	TCCTTT	37	0.00332299
6_31323116:11_2427364:19_11031330	TCCTCC	37	0.00343179
6_31323116:11_2427364:19_10248379	TCCTCC	37	0.00338848
6_31323116:11_2427364:18_76856565	TCCTAA	37	0.00343275
6_31323116:11_2427364:18_67562971	TCCTGG	37	0.00347957
6_31323116:11_2427364:17_76451929	TCCTAA	37	0.00350075
6_31323116:11_2427364:17_76421467	TCCTAA	37	0.00325195
6_31323116:11_2427364:17_76421464	TCCTCC	37	0.00325195
6_31323116:11_2427364:17_74151403	TCCTAA	37	0.00347353
6_31323116:11_2427364:17_74007598	TCCTGG	37	0.00349527
6_31323116:11_2427364:17_73124773	TCCTAA	37	0.00346982
6_31323116:11_2427364:17_61988550	TCCTCC	37	0.00346923
6_31323116:11_2427364:16_85948252	TCCTAA	37	0.00313628
6_31323116:11_2427364:16_85945369	TCCTCC	37	0.00318933
6_31323116:11_2427364:16_29990850	TCCTCC	37	0.00343165
6_31323116:11_2427364:15_86270523	TCCTCC	37	0.00351107
6_31323116:11_2427364:12_6637941	TCCTCC	37	0.00348456
6_31323116:11_2427364:12_6635274	TCCTGG	37	0.00348485
6_31323116:11_2427364:12_6604415	TCCTTT	37	0.00348486
6_31323116:11_2427364:12_6567907	TCCTCC	37	0.003485
6_31323116:11_2427364:12_6562538	TCCTCC	37	0.00348495
6_31323116:11_2427364:12_6554429	TCCTGG	37	0.00332215
6_31323116:11_2427364:12_56182846	TCCTGG	37	0.00317966
6_31323116:11_2427364:12_56087970	TCCTCC	37	0.00342812
6_31323116:11_2427364:12_56086592	TCCTGG	37	0.00343275
6_31323116:11_2427364:11_61722627	TCCTGG	37	0.00334875
6_31323116:11_2427364:11_61615878	TCCTCC	37	0.00350034
6_31323116:11_1972143:21_34951753	TCAGTT	37	0.00377825
6_31323116:11_1972143:20_31386347	TCAGCC	37	0.00379582
6_31323116:11_1972143:19_47178352	TCAGGG	37	0.00376197
6_31323116:11_1972143:19_11606796	TCAGGG	37	0.00379615
6_31323116:11_1972143:19_11145691	TCAGCC	37	0.00364628
6_31323116:11_1972143:19_11095896	TCAGTT	37	0.00362974
6_31323116:11_1972143:18_12325958	TCAGGG	37	0.00383012
6_31323116:11_1972143:13_41508049	TCAGAA	37	0.00373736
6_31323116:11_1972143:12_6958801	TCAGGG	37	0.00374815
6_31323116:11_1972143:12_6749497	TCAGCC	37	0.00367625
6_31323116:11_1972143:12_6637941	TCAGCC	37	0.00380605
6_31323116:11_1972143:12_6635374	TCAGGG	37	0.00380645
6_31323116:11_1972143:12_6635274	TCAGGG	37	0.00380637
6_31323116:11_1972143:12_6562538	TCAGCC	37	0.00380647
6_31323116:11_1972143:12_56182846	TCAGGG	37	0.00347302
6_31323116:11_1972143:11_64434840	TCAGGG	37	0.00381887
6_31323116:11_1972143:11_63996908	TCAGGG	37	0.0036351
6_31323116:11_1972143:11_61919391	TCAGGG	37	0.00375012
6_31323116:11_1972143:11_2189113	TCAGGG	37	0.00383582
6_31323116:11_1972143:11_120176310	TCAGGG	37	0.0036006
6_31323116:10_75529594:11_1972143	TCTTAG	37	0.00381873
6_31323116:10_35814841:11_2427364	TCAACT	37	0.00341734
6_31323116:10_101591418:12_6709945	TCGGAG	37	0.00344727
6_31323116:10_101421347:11_1972143	TCTTAG	37	0.00385281
6_31322367:6_31323116:12_48119049	TTTCAG	37	0.00406949
6_31322367:6_31323116:12_48104746	TTTCGC	37	0.00403687
6_31238868:6_31323116:11_2427364	CCTCCT	37	0.00284203
6_31238822:6_31323116:11_2427364	GGTCCT	37	0.00325165
6_31238053:6_32185796:11_65168281	CCTCTC	37	0.00461053
6_31236900:6_31323116:11_2427364	GGTCCT	37	0.00292123
6_31124849:6_31323116:6_33651129	TTTCCC	37	0.00239981
6_31122330:6_31323116:11_2427364	GGTCCT	37	0.00309878
6_31118898:6_31323116:11_2427364	AATCCT	37	0.0032009
6_31118898:6_31323116:11_1972143	AATCAG	37	0.00349622
6_31118565:6_31323116:6_32610403	GGTCAA	37	0.0014943
6_31118019:6_32163274:11_65168281	CTAGTC	37	0.00188377
6_31116142:6_32185796:11_65168281	AGTCTC	37	0.00176331
6_31113276:6_31323116:20_44005936	GATCTC	37	0.00311517
6_31113276:6_31122315:6_31323116	GACCTC	37	0.00127993
6_31113275:6_31323116:20_44005936	AGTCTC	37	0.00310961
6_31113275:6_31122315:6_31323116	AGCCTC	37	0.00127764
6_31113239:6_31323116:11_1972143	CCTCAG	37	0.00374429
6_31112602:6_32411573:11_65168281	CGTCTC	37	0.00179011
6_31110786:6_31323116:11_2427364	TTTCCT	37	0.00289095
6_31110391:6_32185796:11_65168281	CGTCTC	37	0.00178382
6_31110391:6_32166380:11_65168281	CGGCTC	37	0.00189601
6_31110391:6_32163274:11_65168281	CGAGTC	37	0.00188698
6_31110391:6_31323116:12_6709945	CGTCAG	37	0.00093339
6_31107648:6_31323116:11_2427364	CCTCCT	37	0.00289333
6_31107648:6_31323116:11_1972143	CCTCAG	37	0.00316028
[truncated: 68,565 more rows]
