# Supplementary material for: A new perspective on population genetics: Deciphering the relationship between genetic variants and disease prevalence in Psoriasis
Source: PLoS One. 2026 Mar 13;21(3):e0344204. doi: 10.1371/journal.pone.0344204 (PMC12987435; doi:10.1371/journal.pone.0344204)
Supplement: S3 Table — (XLSX) [file pone.0344204.s008.xlsx]

## Sheet: Sheet1
Supplementary Table 3. Psoriasis-associated region reported by GWAS Catalog
Psoriasis-associated SNPs reported by GWAS Catalog	Chr_POS (GRCh37.hg19)	Psoriasis-associated regions ( ±500kb extend from SNPs)
rs6679677	chr1_114303808	chr1_113803808-114803808
rs114202211	chr1_114485907	chr1_113985907-114985907
rs6697886	chr1_1173611	chr1_673611-1673611
rs6686734	chr1_12068941	chr1_11568941-12568941
rs4845604	chr1_151801680	chr1_151301680-152301680
rs12130219	chr1_152162106	chr1_151662106-152662106
rs55879323	chr1_152168740	chr1_151668740-152668740
rs11205006	chr1_152440176	chr1_151940176-152940176
rs12144049	chr1_152440910	chr1_151940910-152940910
rs6661961	chr1_152442289	chr1_151942289-152942289
rs471144	chr1_152454255	chr1_151954255-152954255
rs10888499	chr1_152532742	chr1_152032742-153032742
rs4085613	chr1_152550018	chr1_152050018-153050018
rs4112788	chr1_152551276	chr1_152051276-153051276
rs6677595	chr1_152590187	chr1_152090187-153090187
rs6693105	chr1_152590663	chr1_152090663-153090663
rs4845454	chr1_152592184	chr1_152092184-153092184
rs1581803	chr1_152592281	chr1_152092281-153092281
rs4845459	chr1_152603842	chr1_152103842-153103842
rs77199844	chr1_152757096	chr1_152257096-153257096
rs4363385	chr1_152989321	chr1_152489321-153489321
rs4129267	chr1_154426264	chr1_153926264-154926264
rs4971079	chr1_155130391	chr1_154630391-155630391
rs78973538	chr1_155194015	chr1_154694015-155694015
rs1333062	chr1_160846284	chr1_160346284-161346284
rs10800314	chr1_161472789	chr1_160972789-161972789
rs61802846	chr1_161473873	chr1_160973873-161973873
rs79568124	chr1_161502849	chr1_161002849-162002849
rs12118303	chr1_172675097	chr1_172175097-173175097
rs34884278	chr1_172838848	chr1_172338848-173338848
rs6425143	chr1_172844352	chr1_172344352-173344352
rs7667	chr1_19718824	chr1_19218824-20218824
rs6689858	chr1_197375467	chr1_196875467-197875467
rs16841904	chr1_197701992	chr1_197201992-198201992
rs2816958	chr1_200101920	chr1_199601920-200601920
rs12131796	chr1_200878727	chr1_200378727-201378727
rs4655215	chr1_20137714	chr1_19637714-20637714
rs3806308	chr1_20142866	chr1_19642866-20642866
rs6426833	chr1_20171860	chr1_19671860-20671860
rs41298997	chr1_206655331	chr1_206155331-207155331
rs55705316	chr1_206933517	chr1_206433517-207433517
rs3024493	chr1_206943968	chr1_206443968-207443968
rs12075255	chr1_206961628	chr1_206461628-207461628
rs34920465	chr1_22700351	chr1_22200351-23200351
rs2076346	chr1_24083649	chr1_23583649-24583649
rs10794648	chr1_24518206	chr1_24018206-25018206
rs7552167	chr1_24518643	chr1_24018643-25018643
rs4649203	chr1_24519920	chr1_24019920-25019920
rs10802516	chr1_247653412	chr1_247153412-248153412
rs2234161	chr1_2491205	chr1_1991205-2991205
rs7536201	chr1_25293084	chr1_24793084-25793084
rs6600247	chr1_25305114	chr1_24805114-25805114
rs12044149	chr1_67600686	chr1_67100686-68100686
rs2295359	chr1_67635950	chr1_67135950-68135950
rs11580078	chr1_67669634	chr1_67169634-68169634
rs12564022	chr1_67670755	chr1_67170755-68170755
rs7517847	chr1_67681669	chr1_67181669-68181669
rs2201841	chr1_67694202	chr1_67194202-68194202
rs183686347	chr1_67703442	chr1_67203442-68203442
rs11209026	chr1_67705958	chr1_67205958-68205958
rs80174646	chr1_67708155	chr1_67208155-68208155
rs10889676	chr1_67722567	chr1_67222567-68222567
rs9988642	chr1_67726104	chr1_67226104-68226104
rs12119179	chr1_67747415	chr1_67247415-68247415
rs10789285	chr1_69788482	chr1_69288482-70288482
rs34517439	chr1_78450517	chr1_77950517-78950517
rs3766606	chr1_8022197	chr1_7522197-8522197
rs2066363	chr1_82237577	chr1_81737577-82737577
rs417065	chr1_8264112	chr1_7764112-8764112
rs11121129	chr1_8268095	chr1_7768095-8768095
rs11121152	chr1_8357221	chr1_7857221-8857221
rs11190133	chr10_101278725	chr10_100778725-101778725
rs10748781	chr10_101283330	chr10_100783330-101783330
rs1332099	chr10_101298451	chr10_100798451-101798451
rs61871342	chr10_102038641	chr10_101538641-102538641
rs80312298	chr10_131481273	chr10_130981273-131981273
rs2050392	chr10_30691503	chr10_30191503-31191503
rs34779708	chr10_35466185	chr10_34966185-35966185
rs7100025	chr10_37592538	chr10_37092538-38092538
rs76913543	chr10_6042015	chr10_5542015-6542015
rs61839660	chr10_6094697	chr10_5594697-6594697
rs706778	chr10_6098949	chr10_5598949-6598949
rs2104286	chr10_6099045	chr10_5599045-6599045
rs3118471	chr10_6102757	chr10_5602757-6602757
rs10761648	chr10_64354262	chr10_63854262-64854262
rs2944542	chr10_64369999	chr10_63869999-64869999
rs7915475	chr10_64381668	chr10_63881668-64881668
rs10995271	chr10_64438486	chr10_63938486-64938486
rs10822050	chr10_64438771	chr10_63938771-64938771
rs7922314	chr10_64538279	chr10_64038279-65038279
rs2236379	chr10_6527143	chr10_6027143-7027143
rs12356475	chr10_67761720	chr10_67261720-68261720
rs2675662	chr10_75599127	chr10_75099127-76099127
rs2675669	chr10_75653872	chr10_75153872-76153872
rs2227551	chr10_75669190	chr10_75169190-76169190
rs1250546	chr10_81032532	chr10_80532532-81532532
rs1250544	chr10_81032885	chr10_80532885-81532885
rs1250573	chr10_81042475	chr10_80542475-81542475
rs1250563	chr10_81047383	chr10_80547383-81547383
rs7097656	chr10_82250831	chr10_81750831-82750831
rs76959677	chr10_89824771	chr10_89324771-90324771
rs1800682	chr10_90749963	chr10_90249963-91249963
rs2497318	chr10_94432000	chr10_93932000-94932000
rs11189494	chr10_99913132	chr10_99413132-100413132
rs7115956	chr11_109956346	chr11_109456346-110456346
rs4561177	chr11_109962432	chr11_109462432-110462432
rs661054	chr11_114430410	chr11_113930410-114930410
rs2847500	chr11_120114421	chr11_119614421-120614421
rs55974252	chr11_128147449	chr11_127647449-128647449
rs7933433	chr11_128194450	chr11_127694450-128694450
rs11221322	chr11_128346793	chr11_127846793-128846793
rs11221332	chr11_128380974	chr11_127880974-128880974
rs6590334	chr11_128403208	chr11_127903208-128903208
rs3802826	chr11_128406438	chr11_127906438-128906438
rs17885785	chr11_2167850	chr11_1667850-2667850
rs10743181	chr11_2229759	chr11_1729759-2729759
rs4086867	chr11_26012232	chr11_25512232-26512232
rs2218565	chr11_36336263	chr11_35836263-36836263
rs10750899	chr11_58284951	chr11_57784951-58784951
rs11229555	chr11_58408687	chr11_57908687-58908687
rs11230563	chr11_60776209	chr11_60276209-61276209
rs174535	chr11_61551356	chr11_61051356-62051356
rs694739	chr11_64097233	chr11_63597233-64597233
rs645078	chr11_64135298	chr11_63635298-64635298
rs559928	chr11_64150370	chr11_63650370-64650370
rs118086960	chr11_65593444	chr11_65093444-66093444
rs568617	chr11_65653242	chr11_65153242-66153242
rs7130588	chr11_76270683	chr11_75770683-76770683
rs2212434	chr11_76281593	chr11_75781593-76781593
rs11236797	chr11_76299649	chr11_75799649-76799649
rs11053802	chr12_10597207	chr12_10097207-11097207
rs12369214	chr12_107198611	chr12_106698611-107698611
rs3184504	chr12_111884608	chr12_111384608-112384608
rs11065979	chr12_112059557	chr12_111559557-112559557
rs4319543	chr12_122645048	chr12_122145048-123145048
rs11059675	chr12_122668326	chr12_122168326-123168326
rs7313895	chr12_40744394	chr12_40244394-41244394
rs17466626	chr12_40760631	chr12_40260631-41260631
rs11168249	chr12_48208368	chr12_47708368-48708368
rs1689510	chr12_56396768	chr12_55896768-56896768
rs1131017	chr12_56435929	chr12_55935929-56935929
rs12580100	chr12_56439209	chr12_55939209-56939209
rs36207871	chr12_56684501	chr12_56184501-57184501
rs2066808	chr12_56737973	chr12_56237973-57237973
rs2066807	chr12_56740682	chr12_56240682-57240682
rs2020854	chr12_56743367	chr12_56243367-57243367
rs11575234	chr12_56744276	chr12_56244276-57244276
rs2066819	chr12_56750204	chr12_56250204-57250204
rs1860545	chr12_6446777	chr12_5946777-6946777
rs11616188	chr12_6502742	chr12_6002742-7002742
rs11614178	chr12_68508122	chr12_68008122-69008122
rs9554587	chr13_100040654	chr13_99540654-100540654
rs11839053	chr13_107063042	chr13_106563042-107563042
rs17085007	chr13_27531267	chr13_27031267-28031267
rs34394770	chr13_40333369	chr13_39833369-40833369
rs7993214	chr13_40350912	chr13_39850912-40850912
rs941823	chr13_41013977	chr13_40513977-41513977
rs6561151	chr13_44484706	chr13_43984706-44984706
rs9533962	chr13_45334194	chr13_44834194-45834194
rs2026029	chr13_49595331	chr13_49095331-50095331
rs3736830	chr13_50306221	chr13_49806221-50806221
rs9513593	chr13_99950260	chr13_99450260-100450260
rs8006884	chr14_35563211	chr14_35063211-36063211
rs12586317	chr14_35682172	chr14_35182172-36182172
rs12879003	chr14_35828741	chr14_35328741-36328741
rs8016947	chr14_35832666	chr14_35332666-36332666
rs2145623	chr14_35839236	chr14_35339236-36339236
rs12884468	chr14_35852486	chr14_35352486-36352486
rs12895275	chr14_72716515	chr14_72216515-73216515
rs1569328	chr14_75741751	chr14_75241751-76241751
rs11624293	chr14_88488821	chr14_87988821-88988821
rs142903734	chr14_98668780	chr14_98168780-99168780
rs28624578	chr15_31637666	chr15_31137666-32137666
rs16967103	chr15_38899190	chr15_38399190-39399190
rs1528473	chr15_55386743	chr15_54886743-55886743
rs17293632	chr15_67442596	chr15_66942596-67942596
rs35874463	chr15_67457698	chr15_66957698-67957698
rs72743477	chr15_67464291	chr15_66964291-67964291
rs35343117	chr15_86079115	chr15_85579115-86579115
rs8061882	chr16_11161408	chr16_10661408-11661408
rs11649613	chr16_11319357	chr16_10819357-11819357
rs4780355	chr16_11347858	chr16_10847858-11847858
rs367569	chr16_11365500	chr16_10865500-11865500
rs7195296	chr16_11749774	chr16_11249774-12249774
rs7404095	chr16_23864590	chr16_23364590-24364590
rs12598357	chr16_28340945	chr16_27840945-28840945
rs26528	chr16_28517709	chr16_28017709-29017709
rs12928404	chr16_28847246	chr16_28347246-29347246
rs11574938	chr16_30485393	chr16_29985393-30985393
rs12924903	chr16_30928970	chr16_30428970-31428970
rs10782001	chr16_30942625	chr16_30442625-31442625
rs1870293	chr16_30970941	chr16_30470941-31470941
rs13708	chr16_31000809	chr16_30500809-31500809
rs12445568	chr16_31004812	chr16_30504812-31504812
rs77150043	chr16_50304249	chr16_49804249-50804249
rs117372389	chr16_50668077	chr16_50168077-51168077
rs2357623	chr16_50694011	chr16_50194011-51194011
rs2066845	chr16_50756540	chr16_50256540-51256540
rs72796367	chr16_50762771	chr16_50262771-51262771
rs5743293	chr16_50763781	chr16_50263781-51263781
rs12932970	chr16_86004110	chr16_85504110-86504110
rs11117431	chr16_86015316	chr16_85515316-86515316
rs1975974	chr17_21707060	chr17_21207060-22207060
rs17052344	chr17_21717543	chr17_21217543-22217543
rs10775412	chr17_25869033	chr17_25369033-26369033
rs9797244	chr17_26097131	chr17_25597131-26597131
rs4795067	chr17_26106675	chr17_25606675-26606675
rs28998802	chr17_26124908	chr17_25624908-26624908
rs2779255	chr17_26137540	chr17_25637540-26637540
rs9902403	chr17_2827958	chr17_2327958-3327958
rs9889296	chr17_32570547	chr17_32070547-33070547
rs35736272	chr17_38032680	chr17_37532680-38532680
rs12232497	chr17_38040119	chr17_37540119-38540119
rs12942547	chr17_40527544	chr17_40027544-41027544
rs963986	chr17_40561579	chr17_40061579-41061579
rs56364076	chr17_40565035	chr17_40065035-41065035
rs12943464	chr17_45690351	chr17_45190351-46190351
rs3853824	chr17_54880993	chr17_54380993-55380993
rs1292035	chr17_57989557	chr17_57489557-58489557
rs196941	chr17_62147192	chr17_61647192-62647192
rs17780256	chr17_70642923	chr17_70142923-71142923
rs10512597	chr17_72699833	chr17_72199833-73199833
rs55823223	chr17_73890363	chr17_73390363-74390363
rs9302874	chr17_76280560	chr17_75780560-76780560
rs11652075	chr17_78178893	chr17_77678893-78678893
rs7237497	chr18_12777325	chr18_12277325-13277325
rs9952991	chr18_12780464	chr18_12280464-13280464
rs559406	chr18_12857002	chr18_12357002-13357002
rs62097857	chr18_12857758	chr18_12357758-13357758
rs12968719	chr18_12879466	chr18_12379466-13379466
rs3730682	chr18_51797332	chr18_51297332-52297332
rs144098432	chr18_51816394	chr18_51316394-52316394
rs545979	chr18_51819750	chr18_51319750-52319750
rs66504140	chr18_67561518	chr18_67061518-68061518
rs7236492	chr18_77220616	chr18_76720616-77720616
rs12458130	chr18_8667061	chr18_8167061-9167061
rs12972990	chr19_10406431	chr19_9906431-10906431
rs73510898	chr19_10416444	chr19_9916444-10916444
rs74956615	chr19_10427721	chr19_9927721-10927721
rs34536443	chr19_10463118	chr19_9963118-10963118
rs35018800	chr19_10464843	chr19_9964843-10964843
rs12720356	chr19_10469975	chr19_9969975-10969975
rs280519	chr19_10472933	chr19_9972933-10972933
rs34725611	chr19_10477067	chr19_9977067-10977067
rs1051738	chr19_10577843	chr19_10077843-11077843
rs62131887	chr19_10587596	chr19_10087596-11087596
rs35074907	chr19_10600418	chr19_10100418-11100418
rs9807841	chr19_10817656	chr19_10317656-11317656
rs892085	chr19_10818092	chr19_10318092-11318092
rs8099996	chr19_11174625	chr19_10674625-11674625
rs2024092	chr19_1124031	chr19_624031-1624031
rs72977586	chr19_1186316	chr19_686316-1686316
rs2059876	chr19_34130336	chr19_33630336-34630336
rs587259	chr19_34656406	chr19_34156406-35156406
rs4802307	chr19_46849806	chr19_46349806-47349806
rs679574	chr19_49206108	chr19_48706108-49706108
rs492602	chr19_49206417	chr19_48706417-49706417
rs1047781	chr19_49206631	chr19_48706631-49706631
rs602662	chr19_49206985	chr19_48706985-49706985
rs380743	chr19_49241014	chr19_48741014-49741014
rs9304742	chr19_53451291	chr19_52951291-53951291
rs12459008	chr19_53454789	chr19_52954789-53954789
rs4851529	chr2_102647300	chr2_102147300-103147300
rs871656	chr2_102771282	chr2_102271282-103271282
rs12987977	chr2_102975336	chr2_102475336-103475336
rs2075184	chr2_103080592	chr2_102580592-103580592
rs11691685	chr2_145481827	chr2_144981827-145981827
rs2111485	chr2_163110536	chr2_162610536-163610536
rs1990760	chr2_163124051	chr2_162624051-163624051
rs35667974	chr2_163124637	chr2_162624637-163624637
rs3747517	chr2_163128824	chr2_162628824-163628824
rs72871627	chr2_163136942	chr2_162636942-163636942
rs17716942	chr2_163260691	chr2_162760691-163760691
rs62176107	chr2_179300971	chr2_178800971-179800971
rs17229679	chr2_199560757	chr2_199060757-200060757
rs6434978	chr2_199567687	chr2_199067687-200067687
rs1405108	chr2_199745018	chr2_199245018-200245018
rs7426056	chr2_204612058	chr2_204112058-205112058
rs11676348	chr2_219010146	chr2_218510146-219510146
rs6548123	chr2_2225401	chr2_1725401-2725401
rs7556897	chr2_228660112	chr2_228160112-229160112
rs12694846	chr2_231148128	chr2_230648128-231648128
rs35300242	chr2_234168790	chr2_233668790-234668790
rs36001488	chr2_234185267	chr2_233685267-234685267
rs4676410	chr2_241563739	chr2_241063739-242063739
rs3749171	chr2_241569692	chr2_241069692-242069692
rs4676406	chr2_241579108	chr2_241079108-242079108
rs35320439	chr2_242737341	chr2_242237341-243237341
rs13407913	chr2_25097644	chr2_24597644-25597644
rs201014116	chr2_25500905	chr2_25000905-26000905
rs1260326	chr2_27730940	chr2_27230940-28230940
rs925255	chr2_28614794	chr2_28114794-29114794
rs114846446	chr2_2947912	chr2_2447912-3447912
rs77981966	chr2_43777964	chr2_43277964-44277964
rs35741374	chr2_61072567	chr2_60572567-61572567
rs842625	chr2_61080482	chr2_60580482-61580482
rs702872	chr2_61081310	chr2_60581310-61581310
rs702873	chr2_61081542	chr2_60581542-61581542
rs62149416	chr2_61083506	chr2_60583506-61583506
rs842636	chr2_61091950	chr2_60591950-61591950
rs67766926	chr2_61163581	chr2_60663581-61663581
rs13017599	chr2_61164331	chr2_60664331-61664331
rs7608910	chr2_61204856	chr2_60704856-61704856
rs10865331	chr2_62551472	chr2_62051472-63051472
rs4672505	chr2_62560332	chr2_62060332-63060332
rs11675538	chr2_65686461	chr2_65186461-66186461
rs2666218	chr2_9402988	chr2_8902988-9902988
rs1012621	chr20_2306312	chr20_1806312-2806312
rs4243971	chr20_30849517	chr20_30349517-31349517
rs6058869	chr20_31348750	chr20_30848750-31848750
rs4812833	chr20_43068996	chr20_42568996-43568996
rs79493594	chr20_43190372	chr20_42690372-43690372
rs1008953	chr20_43980726	chr20_43480726-44480726
rs1883832	chr20_44746982	chr20_44246982-45246982
rs1328454	chr20_48440023	chr20_47940023-48940023
rs495337	chr20_48522330	chr20_48022330-49022330
rs2235617	chr20_48554977	chr20_48054977-49054977
rs1056198	chr20_48556229	chr20_48056229-49056229
rs73129298	chr20_48566065	chr20_48066065-49066065
rs6020157	chr20_48591758	chr20_48091758-49091758
rs7352944	chr20_48632610	chr20_48132610-49132610
rs259964	chr20_57824309	chr20_57324309-58324309
rs2738774	chr20_62269338	chr20_61769338-62769338
rs909341	chr20_62328742	chr20_61828742-62828742
rs6062496	chr20_62329099	chr20_61829099-62829099
rs6056869	chr20_9762448	chr20_9262448-10262448
rs2823288	chr21_16820888	chr21_16320888-17320888
rs2284553	chr21_34776695	chr21_34276695-35276695
rs57996174	chr21_34837048	chr21_34337048-35337048
rs9305556	chr21_36014908	chr21_35514908-36514908
rs8128234	chr21_36470865	chr21_35970865-36970865
rs2836751	chr21_40290959	chr21_39790959-40790959
rs9977672	chr21_40463283	chr21_39963283-40963283
rs2836882	chr21_40466570	chr21_39966570-40966570
rs1893592	chr21_43855067	chr21_43355067-44355067
rs4456788	chr21_45616324	chr21_45116324-46116324
rs2266961	chr22_21928597	chr22_21428597-22428597
rs181359	chr22_21928641	chr22_21428641-22428641
rs4821124	chr22_21979289	chr22_21479289-22479289
rs140135	chr22_30163835	chr22_29663835-30663835
rs2143178	chr22_39660829	chr22_39160829-40160829
rs5757584	chr22_39662550	chr22_39162550-40162550
rs1569414	chr22_45727565	chr22_45227565-46227565
rs4683946	chr3_101615826	chr3_101115826-102115826
rs7637230	chr3_101663555	chr3_101163555-102163555
rs1386478	chr3_113680951	chr3_113180951-114180951
rs6781808	chr3_137441372	chr3_136941372-137941372
rs2455826	chr3_15663060	chr3_15163060-16163060
rs4685408	chr3_16996035	chr3_16496035-17496035
rs1384974	chr3_176727279	chr3_176227279-177227279
rs68080462	chr3_18706506	chr3_18206506-19206506
rs6809854	chr3_18784423	chr3_18284423-19284423
rs73178598	chr3_18805211	chr3_18305211-19305211
rs28512356	chr3_189615475	chr3_189115475-190115475
rs11922372	chr3_190880134	chr3_190380134-191380134
rs10510607	chr3_28286261	chr3_27786261-28786261
rs75594032	chr3_43785574	chr3_43285574-44285574
rs854216	chr3_45379777	chr3_44879777-45879777
rs1001007	chr3_46428658	chr3_45928658-46928658
rs4625	chr3_49572140	chr3_49072140-50072140
rs116046827	chr3_49656148	chr3_49156148-50156148
rs3197999	chr3_49721532	chr3_49221532-50221532
rs12489120	chr3_5020463	chr3_4520463-5520463
rs13107612	chr4_102739980	chr4_102239980-103239980
rs3774937	chr4_103434253	chr4_102934253-103934253
rs13132933	chr4_123010587	chr4_122510587-123510587
rs45616239	chr4_123256165	chr4_122756165-123756165
rs59867199	chr4_123452231	chr4_122952231-123952231
rs17389644	chr4_123497697	chr4_122997697-123997697
rs13132308	chr4_123551114	chr4_123051114-124051114
rs62324212	chr4_123560939	chr4_123060939-124060939
rs6056	chr4_155488821	chr4_154988821-155988821
rs7660520	chr4_183745321	chr4_183245321-184245321
rs7672495	chr4_4992367	chr4_4492367-5492367
rs13103557	chr4_59867903	chr4_59367903-60367903
rs11098964	chr4_80887969	chr4_80387969-81387969
rs11750385	chr5_10521668	chr5_10021668-11021668
rs3776414	chr5_10689562	chr5_10189562-11189562
rs1016988	chr5_131744574	chr5_131244574-132244574
rs1004234	chr5_131757101	chr5_131257101-132257101
rs17622378	chr5_131778452	chr5_131278452-132278452
rs17622517	chr5_131803537	chr5_131303537-132303537
rs11741255	chr5_131811182	chr5_131311182-132311182
rs6596086	chr5_131952222	chr5_131452222-132452222
rs1295686	chr5_131995843	chr5_131495843-132495843
rs20541	chr5_131995964	chr5_131495964-132495964
rs1295685	chr5_131996445	chr5_131496445-132496445
rs6863411	chr5_141513204	chr5_141013204-142013204
rs11749391	chr5_150229066	chr5_149729066-150729066
rs76956521	chr5_150464641	chr5_149964641-150964641
rs2233278	chr5_150467189	chr5_149967189-150967189
rs74817271	chr5_150469973	chr5_149969973-150969973
rs17728338	chr5_150478318	chr5_149978318-150978318
rs6860540	chr5_156938327	chr5_156438327-157438327
rs1421898	chr5_158111073	chr5_157611073-158611073
rs10515778	chr5_158658012	chr5_158158012-159158012
rs11135056	chr5_158687281	chr5_158187281-159187281
rs2082412	chr5_158717789	chr5_158217789-159217789
rs2853694	chr5_158749088	chr5_158249088-159249088
rs3213094	chr5_158750769	chr5_158250769-159250769
rs2546890	chr5_158759900	chr5_158259900-159259900
rs7709212	chr5_158764177	chr5_158264177-159264177
rs4921482	chr5_158764478	chr5_158264478-159264478
rs6556411	chr5_158783223	chr5_158283223-159283223
rs4379175	chr5_158804928	chr5_158304928-159304928
rs56167332	chr5_158827769	chr5_158327769-159327769
rs755374	chr5_158829294	chr5_158329294-159329294
rs12188300	chr5_158829527	chr5_158329527-159329527
rs4921493	chr5_158836107	chr5_158336107-159336107
rs73818525	chr5_158863387	chr5_158363387-159363387
rs12188351	chr5_168386089	chr5_167886089-168886089
rs72812861	chr5_173387509	chr5_172887509-173887509
rs11743355	chr5_34266577	chr5_33766577-34766577
rs395157	chr5_38867732	chr5_38367732-39367732
rs353339	chr5_40201800	chr5_39701800-40701800
rs114934997	chr5_40370724	chr5_39870724-40870724
rs11749040	chr5_40396425	chr5_39896425-40896425
rs1992661	chr5_40414989	chr5_39914989-40914989
rs7725052	chr5_40487270	chr5_39987270-40987270
rs9687958	chr5_40496423	chr5_39996423-40996423
rs71624119	chr5_55440730	chr5_54940730-55940730
rs7731626	chr5_55444683	chr5_54944683-55944683
rs4703855	chr5_71693899	chr5_71193899-72193899
rs34804116	chr5_72539850	chr5_72039850-73039850
rs27524	chr5_96101944	chr5_95601944-96601944
rs27432	chr5_96119273	chr5_95619273-96619273
rs39841	chr5_96120170	chr5_95620170-96620170
rs469758	chr5_96121715	chr5_95621715-96621715
rs2549803	chr5_96174929	chr5_95674929-96674929
rs4869313	chr5_96223880	chr5_95723880-96723880
rs2910686	chr5_96252589	chr5_95752589-96752589
rs4946717	chr6_106474749	chr6_105974749-106974749
rs28701841	chr6_106530330	chr6_106030330-107030330
rs9487605	chr6_111582885	chr6_111082885-112082885
rs465969	chr6_111655530	chr6_111155530-112155530
rs240993	chr6_111673714	chr6_111173714-112173714
rs458017	chr6_111696091	chr6_111196091-112196091
rs33980500	chr6_111913262	chr6_111413262-112413262
rs7769061	chr6_111926909	chr6_111426909-112426909
rs9481169	chr6_111929862	chr6_111429862-112429862
rs9491891	chr6_128277151	chr6_127777151-128777151
rs9494840	chr6_137963074	chr6_137463074-138463074
rs928722	chr6_137973832	chr6_137473832-138473832
rs514475	chr6_138038905	chr6_137538905-138538905
rs681323	chr6_138118581	chr6_137618581-138618581
rs643177	chr6_138195693	chr6_137695693-138695693
rs582757	chr6_138197824	chr6_137697824-138697824
rs610604	chr6_138199417	chr6_137699417-138699417
rs1267499	chr6_14715882	chr6_14215882-15215882
rs9405490	chr6_1510658	chr6_1010658-2010658
rs2451258	chr6_159506600	chr6_159006600-160006600
rs67025039	chr6_167415405	chr6_166915405-167915405
rs2301436	chr6_167437988	chr6_166937988-167937988
rs111305875	chr6_167511586	chr6_167011586-168011586
rs714830	chr6_20624382	chr6_20124382-21124382
rs2328530	chr6_20643727	chr6_20143727-21143727
rs4712528	chr6_20678430	chr6_20178430-21178430
rs71559680	chr6_21430730	chr6_20930730-21930730
rs77490194	chr6_34053693	chr6_33553693-34553693
rs191667458	chr6_41796898	chr6_41296898-42296898
rs3799296	chr6_542416	chr6_42416-1042416
rs2476847	chr6_549390	chr6_49390-1049390
rs9504361	chr6_577820	chr6_77820-1077820
rs1847472	chr6_90973159	chr6_90473159-91473159
rs72928038	chr6_90976768	chr6_90476768-91476768
rs41268896	chr6_32070069	chr6_31570069-32570069
rs12153855	chr6_32074804	chr6_31574804-32574804
rs1265181	chr6_31155785	chr6_30655785-31655785
rs13191343	chr6_31241109	chr6_30741109-31741109
rs12191877	chr6_31252925	chr6_30752925-31752925
rs4406273	chr6_31266090	chr6_30766090-31766090
rs10484554	chr6_31274555	chr6_30774555-31774555
rs3134792	chr6_31312326	chr6_30812326-31812326
rs13437088	chr6_31355119	chr6_30855119-31855119
rs2395029	chr6_31431780	chr6_30931780-31931780
rs176095	chr6_32158319	chr6_31658319-32658319
rs7805114	chr7_107450033	chr7_106950033-107950033
rs6466198	chr7_107480126	chr7_106980126-107980126
rs4728142	chr7_128573967	chr7_128073967-129073967
rs2538470	chr7_148220448	chr7_147720448-148720448
rs2533291	chr7_157505654	chr7_157005654-158005654
rs1525735	chr7_17197571	chr7_16697571-17697571
rs28550029	chr7_26872581	chr7_26372581-27372581
rs860262	chr7_28194397	chr7_27694397-28694397
rs1182188	chr7_2869985	chr7_2369985-3369985
rs2700987	chr7_37386237	chr7_36886237-37886237
rs2724013	chr7_37389310	chr7_36889310-37889310
rs12718244	chr7_50175654	chr7_49675654-50675654
rs4917129	chr7_50323174	chr7_49823174-50823174
rs7798970	chr7_89636224	chr7_89136224-90136224
rs9297145	chr7_98759117	chr7_98259117-99259117
rs1551399	chr8_126539965	chr8_126039965-127039965
rs2042011	chr8_129227952	chr8_128727952-129727952
rs6651252	chr8_129567181	chr8_129067181-130067181
rs7831697	chr8_138136304	chr8_137636304-138636304
rs1094732	chr8_16798123	chr8_16298123-17298123
rs9987128	chr8_2980123	chr8_2480123-3480123
rs56677333	chr8_6750801	chr8_6250801-7250801
rs10094579	chr8_90849305	chr8_90349305-91349305
rs10979182	chr9_110817020	chr9_110317020-111317020
rs4246905	chr9_117553249	chr9_117053249-118053249
rs7848647	chr9_117569046	chr9_117069046-118069046
rs7468800	chr9_117592005	chr9_117092005-118092005
rs726657	chr9_117696336	chr9_117196336-118196336
rs12001137	chr9_11964872	chr9_11464872-12464872
rs4986790	chr9_120475302	chr9_119975302-120975302
rs7042370	chr9_12785073	chr9_12285073-13285073
rs10988542	chr9_132657264	chr9_132157264-133157264
rs1076160	chr9_135776034	chr9_135276034-136276034
rs59827721	chr9_13844678	chr9_13344678-14344678
rs141992399	chr9_139259592	chr9_138759592-139759592
rs11145763	chr9_139263596	chr9_138763596-139763596
rs10870077	chr9_139263891	chr9_138763891-139763891
rs3124998	chr9_139389432	chr9_138889432-139889432
rs4878497	chr9_32432974	chr9_31932974-32932974
rs11795343	chr9_32523737	chr9_32023737-33023737
rs2812378	chr9_34710260	chr9_34210260-35210260
rs10814247	chr9_35507290	chr9_35007290-36007290
rs10758669	chr9_4981602	chr9_4481602-5481602
rs36051895	chr9_4981866	chr9_4481866-5481866
rs145699582	chr9_5169600	chr9_4669600-5669600
rs2807264	chrX_135665778	chrX_135165778-136165778
rs12863738	chrX_136032127	chrX_135532127-136532127
rs2476601	chr1_114377568	chr1_113877568-114877568
rs5837881	chr2_204707764	chr2_204207764-205207764
rs11363316	chr16_30171016	chr16_29671016-30671016
rs1050654	chr6_31324100	chr6_30824100-31824100
rs8192284	chr1_154427220	chr1_153927220-154927220
rs7422339	chr2_211540507	chr2_211040507-212040507
rs10479002	chr5_131671662	chr5_131171662-132171662
