# Supplementary material for: A new perspective on population genetics: Deciphering the relationship between genetic variants and disease prevalence in Psoriasis
Source: PLoS One. 2026 Mar 13;21(3):e0344204. doi: 10.1371/journal.pone.0344204 (PMC12987435; doi:10.1371/journal.pone.0344204)
Supplement: S4 Table — (XLSX) [file pone.0344204.s009.xlsx]

## Sheet: Sheet1
Supplementary Table 4. 101, 657 variants covered by exon-sequencing falls into psoriasis-related regions
CHR_POS (GRCh37.hg19)
chr1_861291
chr1_861315
chr1_861326
chr1_861488
chr1_861613
chr1_861630
chr1_865367
chr1_865394
chr1_865395
chr1_865507
chr1_865543
chr1_865545
chr1_865580
chr1_865641
chr1_865694
chr1_866165
chr1_866184
chr1_866284
chr1_866319
chr1_866492
chr1_866527
chr1_866666
chr1_871014
chr1_871146
chr1_871199
chr1_871206
chr1_871215
chr1_871273
chr1_871334
chr1_871389
chr1_874314
chr1_874364
chr1_874455
chr1_874477
chr1_874550
chr1_874553
chr1_874659
chr1_874671
chr1_874698
chr1_874735
chr1_874762
chr1_874927
chr1_876445
chr1_876484
chr1_876492
chr1_876499
chr1_876712
chr1_876749
chr1_877593
chr1_877715
chr1_877782
chr1_877831
chr1_878254
chr1_878269
chr1_878313
chr1_878333
chr1_878397
chr1_878512
chr1_878554
chr1_878560
chr1_878667
chr1_878678
chr1_879067
chr1_879113
chr1_879203
chr1_879317
chr1_879343
chr1_879376
chr1_879384
chr1_879422
chr1_879676
chr1_879911
chr1_879975
chr1_880110
chr1_880179
chr1_880238
chr1_880390
chr1_880452
chr1_880466
chr1_880502
chr1_880873
chr1_880965
chr1_881003
chr1_881124
chr1_881377
chr1_881466
chr1_881487
chr1_881549
chr1_881627
chr1_881630
chr1_881784
chr1_881918
chr1_881939
chr1_882007
chr1_882020
chr1_882033
chr1_883380
chr1_883477
chr1_883480
chr1_883491
chr1_883554
chr1_883625
chr1_883633
chr1_883701
chr1_883741
chr1_883969
chr1_884091
chr1_884101
chr1_886310
chr1_886331
chr1_886357
chr1_886384
chr1_886403
chr1_886409
chr1_886417
chr1_886602
chr1_886612
chr1_886719
chr1_886757
chr1_886788
chr1_886817
chr1_886838
chr1_887185
chr1_887269
chr1_887560
chr1_887577
chr1_887663
chr1_887704
chr1_887801
chr1_887805
chr1_887967
chr1_888639
chr1_888659
chr1_888858
chr1_889131
chr1_889158
chr1_889159
chr1_889238
chr1_889283
chr1_889421
chr1_889472
chr1_889480
chr1_889490
chr1_889491
chr1_889495
chr1_889638
chr1_891059
chr1_891193
chr1_891277
chr1_891326
chr1_891397
chr1_891620
chr1_891803
chr1_892100
chr1_892104
chr1_892131
chr1_892223
chr1_892322
chr1_892363
chr1_892379
chr1_892400
chr1_892447
chr1_892460
chr1_892503
chr1_892640
chr1_892648
chr1_892745
chr1_894133
chr1_894257
chr1_894398
chr1_894523
chr1_894573
chr1_894601
chr1_894605
chr1_894613
chr1_896710
chr1_896987
chr1_896994
chr1_896995
chr1_897097
chr1_897325
chr1_897368
chr1_897440
chr1_897462
chr1_897536
chr1_897564
chr1_897702
chr1_897730
chr1_897738
chr1_897860
chr1_897879
chr1_897937
chr1_898323
chr1_898329
chr1_898364
chr1_898373
chr1_898467
chr1_898542
chr1_898557
chr1_898703
chr1_898711
chr1_898768
chr1_898773
chr1_898921
chr1_898934
chr1_898975
chr1_899000
chr1_899072
chr1_899195
chr1_899255
chr1_899336
chr1_899509
chr1_899735
chr1_899743
chr1_899765
chr1_899928
chr1_900205
chr1_900221
chr1_900252
chr1_900263
chr1_900285
chr1_900286
chr1_900319
chr1_900442
chr1_900505
chr1_900557
chr1_900560
chr1_900730
chr1_901726
chr1_901778
chr1_901806
chr1_901818
chr1_901826
chr1_901855
chr1_901873
chr1_901901
chr1_902005
chr1_902069
chr1_902128
chr1_902288
chr1_902388
chr1_905482
chr1_905537
chr1_905554
chr1_905606
chr1_905750
chr1_905809
chr1_905901
chr1_906011
chr1_906272
chr1_906434
chr1_906466
chr1_906512
chr1_906609
chr1_906667
chr1_906757
chr1_906809
chr1_906893
chr1_906940
chr1_907458
chr1_907533
chr1_907540
chr1_907560
chr1_907609
chr1_907622
chr1_907638
chr1_907696
chr1_907700
chr1_907718
chr1_907763
chr1_907920
chr1_908170
chr1_908325
chr1_908387
chr1_908390
chr1_908414
chr1_908585
chr1_908657
chr1_908722
chr1_908823
chr1_908957
chr1_909035
chr1_909053
chr1_909073
chr1_909093
chr1_909100
chr1_909238
chr1_909242
chr1_909309
chr1_909363
chr1_909419
chr1_909454
chr1_909537
chr1_909555
chr1_909614
chr1_909681
chr1_909768
chr1_909846
chr1_909854
chr1_909937
chr1_909963
chr1_935020
chr1_935046
chr1_935197
chr1_935222
chr1_948672
chr1_948692
chr1_948870
chr1_948921
chr1_949010
chr1_949123
chr1_949235
chr1_949237
chr1_949471
chr1_949579
chr1_949608
chr1_949654
chr1_949767
chr1_949781
chr1_949831
chr1_949889
chr1_949925
chr1_955597
chr1_957441
chr1_957464
chr1_957584
chr1_957585
chr1_957640
chr1_957797
chr1_957898
chr1_957971
chr1_970650
chr1_970815
chr1_970915
chr1_975978
chr1_976012
chr1_976059
chr1_976140
chr1_976823
chr1_976877
chr1_977017
chr1_977098
chr1_977203
chr1_977330
chr1_977345
chr1_977510
chr1_977553
chr1_977554
chr1_977570
chr1_977712
chr1_978604
chr1_978605
chr1_978873
chr1_978919
chr1_978959
chr1_978974
chr1_979066
chr1_979083
chr1_979137
chr1_979175
chr1_979219
chr1_979294
chr1_979349
chr1_979382
chr1_979437
chr1_979560
chr1_979583
chr1_979595
chr1_979662
chr1_979671
chr1_979690
chr1_979720
chr1_979748
chr1_979835
chr1_979917
chr1_979967
chr1_980447
chr1_980460
chr1_980552
chr1_980776
chr1_980810
chr1_980824
chr1_981087
chr1_981098
chr1_981131
chr1_981139
chr1_981223
chr1_981345
chr1_981372
chr1_981426
chr1_981459
chr1_981567
chr1_981630
chr1_981931
chr1_981942
chr1_981976
chr1_981977
chr1_982046
chr1_982140
chr1_982144
chr1_982225
chr1_982308
chr1_982430
chr1_982444
chr1_982462
chr1_982482
chr1_982484
chr1_982513
chr1_982539
chr1_982548
chr1_982549
chr1_982573
chr1_982844
chr1_982910
chr1_982921
chr1_982941
chr1_982994
chr1_983149
chr1_983219
chr1_984302
chr1_984345
chr1_984347
chr1_984413
chr1_984769
chr1_984860
chr1_984861
chr1_984893
chr1_984926
chr1_984947
chr1_985192
chr1_985254
chr1_985266
chr1_985378
chr1_985509
chr1_985607
chr1_986038
chr1_986073
chr1_986187
chr1_986306
chr1_986443
chr1_986599
chr1_986623
chr1_986766
chr1_986767
chr1_986780
chr1_986885
chr1_986927
chr1_986963
chr1_986972
chr1_987200
chr1_988902
chr1_988932
chr1_989011
chr1_989025
chr1_989069
chr1_989204
chr1_989207
chr1_989320
chr1_989544
chr1_989556
chr1_989559
chr1_989887
chr1_989953
chr1_990213
chr1_990250
chr1_990276
chr1_990280
chr1_990380
chr1_990417
chr1_990471
chr1_990517
chr1_1018144
chr1_1018374
chr1_1018533
chr1_1018562
chr1_1018598
chr1_1019175
chr1_1019180
chr1_1019202
chr1_1019246
chr1_1019247
chr1_1019252
chr1_1019273
chr1_1019280
chr1_1019296
chr1_1019368
chr1_1019522
chr1_1019548
chr1_1019746
chr1_1019867
chr1_1021183
chr1_1021210
chr1_1021229
chr1_1021242
chr1_1021249
chr1_1021287
chr1_1021299
chr1_1021346
chr1_1021415
chr1_1021515
chr1_1021583
chr1_1021591
chr1_1022348
chr1_1022668
chr1_1102418
chr1_1102439
chr1_1102657
chr1_1102680
chr1_1102686
chr1_1102718
chr1_1103021
chr1_1103150
chr1_1103154
chr1_1103183
chr1_1103245
chr1_1103394
chr1_1103454
chr1_1104412
chr1_1104462
chr1_1104476
chr1_1104546
chr1_1104572
chr1_1104584
chr1_1104592
chr1_1104644
chr1_1115304
chr1_1115379
chr1_1115418
chr1_1115454
chr1_1115574
chr1_1115605
chr1_1115679
chr1_1115776
chr1_1115993
chr1_1115994
chr1_1116006
chr1_1116033
chr1_1116231
chr1_1116937
chr1_1117064
chr1_1117071
chr1_1117398
chr1_1117657
chr1_1117903
chr1_1118084
chr1_1118212
chr1_1118223
chr1_1118255
chr1_1118275
chr1_1118358
chr1_1118415
chr1_1118432
chr1_1118578
chr1_1119224
chr1_1119291
chr1_1119410
chr1_1119438
chr1_1119543
chr1_1119657
chr1_1120127
chr1_1120177
chr1_1120307
chr1_1120431
chr1_1120490
chr1_1120494
chr1_1120536
chr1_1120621
chr1_1138913
chr1_1139062
chr1_1139170
chr1_1139200
chr1_1139202
chr1_1139209
chr1_1139287
chr1_1139394
chr1_1139395
chr1_1139488
chr1_1139511
chr1_1139547
chr1_1139565
chr1_1139658
chr1_1139721
chr1_1139722
chr1_1139826
chr1_1139862
chr1_1139881
chr1_1139892
chr1_1140556
chr1_1140856
chr1_1140890
chr1_1141570
chr1_1141723
chr1_1141785
chr1_1141823
chr1_1141892
chr1_1141926
chr1_1142150
chr1_1146710
chr1_1146771
chr1_1146783
chr1_1146785
chr1_1146853
chr1_1146890
chr1_1146913
chr1_1147021
chr1_1147062
chr1_1147108
chr1_1147243
chr1_1147279
chr1_1147297
chr1_1147325
chr1_1147422
chr1_1147434
chr1_1147446
chr1_1147485
chr1_1147770
chr1_1147983
chr1_1147985
chr1_1148100
chr1_1148382
chr1_1148443
chr1_1148514
chr1_1148862
chr1_1149227
chr1_1149316
chr1_1149462
chr1_1149501
chr1_1149558
chr1_1149643
chr1_1152882
chr1_1152883
chr1_1152993
chr1_1153009
chr1_1153073
chr1_1153080
chr1_1153113
chr1_1153619
chr1_1153658
chr1_1153758
chr1_1153762
chr1_1153864
chr1_1154016
chr1_1154062
chr1_1154157
chr1_1154158
chr1_1154204
chr1_1154276
chr1_1154347
chr1_1154418
chr1_1154419
chr1_1158390
chr1_1158563
chr1_1158564
chr1_1158631
chr1_1158948
chr1_1158973
chr1_1158975
chr1_1159020
chr1_1159024
chr1_1159041
chr1_1159062
chr1_1159107
chr1_1159218
chr1_1159485
chr1_1159517
chr1_1159540
chr1_1163804
chr1_1163809
chr1_1163811
chr1_1163964
chr1_1163982
chr1_1177893
chr1_1177896
chr1_1177919
chr1_1177924
chr1_1177929
chr1_1177982
chr1_1178215
chr1_1178245
chr1_1178272
chr1_1178280
chr1_1178281
chr1_1178288
chr1_1178312
chr1_1178459
chr1_1178482
chr1_1178570
chr1_1178925
chr1_1179030
chr1_1179277
chr1_1179309
chr1_1179416
chr1_1179471
chr1_1179479
chr1_1179532
chr1_1179740
chr1_1179844
chr1_1179979
chr1_1179983
chr1_1181751
chr1_1190523
chr1_1190544
chr1_1190676
chr1_1190685
chr1_1190875
chr1_1190883
chr1_1192291
chr1_1192314
chr1_1192326
chr1_1192381
chr1_1192642
chr1_1198525
chr1_1198563
chr1_1198618
chr1_1198661
chr1_1198965
chr1_1203080
chr1_1203220
chr1_1203230
chr1_1203289
chr1_1203415
chr1_1203447
chr1_1203464
chr1_1203573
chr1_1219295
chr1_1219315
chr1_1219417
chr1_1219418
chr1_1221138
chr1_1221168
chr1_1221267
chr1_1221383
chr1_1221594
chr1_1221717
chr1_1222151
chr1_1222267
chr1_1222294
chr1_1222325
chr1_1222695
chr1_1222796
chr1_1222844
chr1_1222895
chr1_1222958
chr1_1222963
chr1_1222975
chr1_1223001
chr1_1223006
chr1_1223139
chr1_1223150
chr1_1223177
chr1_1223196
chr1_1223331
chr1_1223359
chr1_1223375
chr1_1223385
chr1_1223427
chr1_1223429
chr1_1223438
chr1_1223467
chr1_1223468
chr1_1223473
chr1_1223529
chr1_1225502
chr1_1225505
chr1_1225507
chr1_1225511
chr1_1225512
chr1_1225517
chr1_1225529
chr1_1225535
chr1_1225538
chr1_1225543
chr1_1225553
chr1_1225566
chr1_1225571
chr1_1225576
chr1_1225579
chr1_1225594
chr1_1225596
chr1_1225597
chr1_1225612
chr1_1225641
chr1_1225645
chr1_1225725
chr1_1225728
chr1_1225754
chr1_1225764
chr1_1225917
chr1_1225921
chr1_1225942
chr1_1225943
chr1_1225959
chr1_1225960
chr1_1225986
chr1_1225999
chr1_1226063
chr1_1226083
chr1_1226102
chr1_1226164
chr1_1226212
chr1_1226221
chr1_1226225
chr1_1226230
chr1_1226231
chr1_1226247
chr1_1226292
chr1_1226348
chr1_1226387
chr1_1226492
chr1_1226530
chr1_1226552
chr1_1226556
chr1_1226592
chr1_1226606
chr1_1226615
chr1_1226619
chr1_1226639
chr1_1226690
chr1_1226747
chr1_1226757
chr1_1226800
chr1_1226889
chr1_1227066
chr1_1229114
chr1_1229144
chr1_1229205
chr1_1229383
chr1_1229680
chr1_1229747
chr1_1230689
chr1_1230713
chr1_1231001
chr1_1231058
chr1_1231485
chr1_1231507
chr1_1231656
chr1_1231682
chr1_1233085
chr1_1233132
chr1_1233271
chr1_1233332
chr1_1233396
chr1_1233576
chr1_1233580
chr1_1233672
chr1_1233779
chr1_1233941
chr1_1234554
chr1_1234555
chr1_1234604
chr1_1234608
chr1_1234648
chr1_1234753
chr1_1234758
chr1_1234769
chr1_1235194
chr1_1235225
chr1_1235356
chr1_1235430
chr1_1235538
chr1_1235710
chr1_1236157
chr1_1237439
chr1_1237476
chr1_1237538
chr1_1237604
chr1_1238492
chr1_1238525
chr1_1238531
chr1_1238583
chr1_1238798
chr1_1238813
chr1_1244156
chr1_1244588
chr1_1244719
chr1_1244788
chr1_1245047
chr1_1245065
chr1_1245098
chr1_1245100
chr1_1245127
chr1_1245204
chr1_1245239
chr1_1245368
chr1_1245947
chr1_1246004
chr1_1246018
chr1_1246038
chr1_1246097
chr1_1246311
chr1_1246390
chr1_1246659
chr1_1246675
chr1_1246693
chr1_1246753
chr1_1246847
chr1_1246920
chr1_1246981
chr1_1247183
chr1_1247260
chr1_1247302
chr1_1247339
chr1_1247342
chr1_1247392
chr1_1247470
chr1_1247494
chr1_1247526
chr1_1247542
chr1_1247741
chr1_1247780
chr1_1247806
chr1_1247904
chr1_1247939
chr1_1248031
chr1_1248041
chr1_1248083
chr1_1248148
chr1_1248303
chr1_1248316
chr1_1248342
chr1_1248380
chr1_1248633
chr1_1248638
chr1_1248721
chr1_1248725
chr1_1248743
chr1_1248793
chr1_1248794
chr1_1248826
chr1_1248931
chr1_1249052
chr1_1249070
chr1_1249125
chr1_1249187
chr1_1249283
chr1_1249294
chr1_1249418
chr1_1249469
chr1_1249508
chr1_1249551
chr1_1249640
chr1_1249644
chr1_1249709
chr1_1249818
chr1_1249819
chr1_1249949
chr1_1249957
chr1_1250019
chr1_1250193
chr1_1250228
chr1_1250584
chr1_1250629
chr1_1250666
chr1_1250749
chr1_1250754
chr1_1250900
chr1_1250957
chr1_1251068
chr1_1254604
chr1_1254841
chr1_1255028
chr1_1255661
chr1_1255764
chr1_1255865
chr1_1256144
chr1_1256336
chr1_1256505
chr1_1256608
chr1_1259862
chr1_1259971
chr1_1259986
chr1_1259991
chr1_1260004
chr1_1260094
chr1_1262155
chr1_1262260
chr1_1262283
chr1_1262417
chr1_1262445
chr1_1262541
chr1_1262591
chr1_1262687
chr1_1262695
chr1_1262701
chr1_1262787
chr1_1262800
chr1_1262875
chr1_1262940
chr1_1262966
chr1_1262975
chr1_1262976
chr1_1263144
chr1_1266548
chr1_1266612
chr1_1266620
chr1_1266759
chr1_1266836
chr1_1266857
chr1_1266863
chr1_1266880
chr1_1267046
chr1_1267063
chr1_1267086
chr1_1267118
chr1_1267132
chr1_1267196
chr1_1267201
chr1_1267441
chr1_1267541
chr1_1267602
chr1_1267625
chr1_1267647
chr1_1267651
chr1_1267691
chr1_1267740
chr1_1267742
chr1_1267745
chr1_1267828
chr1_1267841
chr1_1267907
chr1_1267971
chr1_1268159
chr1_1268172
chr1_1268189
chr1_1268195
chr1_1268266
chr1_1268286
chr1_1268323
chr1_1268362
chr1_1268368
chr1_1268451
chr1_1268461
chr1_1268549
chr1_1268659
chr1_1268701
chr1_1268766
chr1_1268838
chr1_1268847
chr1_1268980
chr1_1269004
chr1_1269008
chr1_1269066
chr1_1269114
chr1_1269179
chr1_1269226
chr1_1269249
chr1_1269262
chr1_1269355
chr1_1269399
chr1_1269400
chr1_1269432
chr1_1269554
chr1_1269564
chr1_1269623
chr1_1269658
chr1_1269724
chr1_1271503
chr1_1271514
chr1_1271750
chr1_1273278
chr1_1273492
chr1_1273838
chr1_1273860
chr1_1274147
chr1_1274153
chr1_1274180
chr1_1274242
chr1_1274713
chr1_1275167
chr1_1275184
chr1_1275197
chr1_1275200
chr1_1275264
chr1_1275291
chr1_1275381
chr1_1275608
chr1_1275617
chr1_1275701
chr1_1275712
chr1_1275716
chr1_1275739
chr1_1275956
chr1_1276005
chr1_1276051
chr1_1276077
chr1_1276083
chr1_1276838
chr1_1276938
chr1_1276940
chr1_1276970
chr1_1276973
chr1_1277008
chr1_1277121
chr1_1277147
chr1_1277179
chr1_1277184
chr1_1277215
chr1_1277412
chr1_1277512
chr1_1277533
chr1_1277649
chr1_1277735
chr1_1277794
chr1_1277951
chr1_1278096
chr1_1278224
chr1_1278237
chr1_1278316
chr1_1284295
chr1_1284376
chr1_1284490
chr1_1288823
chr1_1288922
chr1_1289025
chr1_1289213
chr1_1289268
chr1_1289337
chr1_1289611
chr1_1289631
chr1_1289721
chr1_1289863
chr1_1289911
chr1_1290089
chr1_1290165
chr1_1290249
chr1_1292146
chr1_1292341
chr1_1293666
chr1_1293764
chr1_1293806
chr1_1293932
chr1_1293948
chr1_1308982
chr1_1309095
chr1_1309121
chr1_1309185
chr1_1309557
chr1_1309567
chr1_1309885
chr1_1310149
chr1_1310181
chr1_1310223
chr1_1322539
chr1_1322665
chr1_1322735
chr1_1322736
chr1_1322748
chr1_1322989
chr1_1322990
chr1_1323030
chr1_1323078
chr1_1323134
chr1_1323183
chr1_1323321
chr1_1323352
chr1_1323369
chr1_1323479
chr1_1323646
chr1_1325819
chr1_1326015
chr1_1326090
chr1_1326310
chr1_1327980
chr1_1328135
chr1_1328277
chr1_1328531
chr1_1328553
chr1_1328909
chr1_1328938
chr1_1328971
chr1_1328972
chr1_1330726
chr1_1330735
chr1_1330831
chr1_1330951
chr1_1331004
chr1_1331049
chr1_1331095
chr1_1331096
chr1_1333436
chr1_1333573
chr1_1334060
chr1_1334362
chr1_1334406
chr1_1334409
chr1_1334475
chr1_1334519
chr1_1334613
chr1_1337264
chr1_1337334
chr1_1337379
chr1_1337479
chr1_1337772
chr1_1341124
chr1_1341185
chr1_1341264
chr1_1341303
chr1_1341454
chr1_1342166
chr1_1342220
chr1_1342232
chr1_1342265
chr1_1342612
chr1_1372183
chr1_1372366
chr1_1372433
chr1_1372497
chr1_1372512
chr1_1372668
chr1_1372976
chr1_1373004
chr1_1374286
chr1_1374411
chr1_1374436
chr1_1374513
chr1_1374734
chr1_1407179
chr1_1412533
chr1_1412562
chr1_1412765
chr1_1412768
chr1_1412770
chr1_1413786
chr1_1413811
chr1_1413948
chr1_1414066
chr1_1414070
chr1_1414109
chr1_1414585
chr1_1414637
chr1_1414689
chr1_1414704
chr1_1414714
chr1_1416022
chr1_1416096
chr1_1416130
chr1_1416181
chr1_1416354
chr1_1416370
chr1_1416380
chr1_1416490
chr1_1417300
chr1_1417339
chr1_1417435
chr1_1417446
chr1_1417507
chr1_1417581
chr1_1417587
chr1_1417601
chr1_1417609
chr1_1417651
chr1_1417667
chr1_1417696
chr1_1417752
chr1_1417782
chr1_1417853
chr1_1417921
chr1_1417976
chr1_1418004
chr1_1418024
chr1_1420197
chr1_1420245
chr1_1420250
chr1_1420356
chr1_1420449
chr1_1420468
chr1_1420509
chr1_1420532
chr1_1420561
chr1_1420662
chr1_1420704
chr1_1420753
chr1_1420972
chr1_1420982
chr1_1420984
chr1_1421013
chr1_1421055
chr1_1421127
chr1_1421208
chr1_1421224
chr1_1421241
chr1_1421412
chr1_1421441
chr1_1421483
chr1_1421492
chr1_1421531
chr1_1421734
chr1_1421752
chr1_1421767
chr1_1421776
chr1_1421862
chr1_1421863
chr1_1421916
chr1_1421991
chr1_1422041
chr1_1422232
chr1_1422986
chr1_1423028
chr1_1423057
chr1_1423178
chr1_1423267
chr1_1423286
chr1_1423345
chr1_1423347
chr1_1424483
chr1_1424670
chr1_1424682
chr1_1424684
chr1_1424685
chr1_1424695
chr1_1424702
chr1_1424887
chr1_1424890
chr1_1425407
chr1_1425412
chr1_1425502
chr1_1425512
chr1_1425696
chr1_1425700
chr1_1425707
chr1_1425816
chr1_1425879
chr1_1426002
chr1_1426003
chr1_1426116
chr1_1426135
chr1_1430707
chr1_1430737
chr1_1430786
chr1_1430872
chr1_1430877
chr1_1430885
chr1_1430943
chr1_1430968
chr1_1430984
chr1_1430985
chr1_1430986
chr1_1431074
chr1_1431165
chr1_1431236
chr1_1431285
chr1_1447692
chr1_1451208
chr1_1451343
chr1_1451380
chr1_1451489
chr1_1451490
chr1_1451568
chr1_1451674
chr1_1452379
chr1_1452419
chr1_1452457
chr1_1452551
chr1_1452566
chr1_1452615
chr1_1452632
chr1_1452638
chr1_1453175
chr1_1453244
chr1_1453292
chr1_1453338
chr1_1453344
chr1_1453356
chr1_1453373
chr1_1454069
chr1_1454166
chr1_1454175
chr1_1454239
chr1_1454272
chr1_1454424
chr1_1454484
chr1_1454516
chr1_1455314
chr1_1455318
chr1_1455358
chr1_1455387
chr1_1455449
chr1_1455477
chr1_1455533
chr1_1455586
chr1_1455871
chr1_1455877
chr1_1455883
chr1_1456015
chr1_1456025
chr1_1456111
chr1_1456112
chr1_1456127
chr1_1457955
chr1_1457972
chr1_1457988
chr1_1458029
chr1_1458031
chr1_1458032
chr1_1458056
chr1_1458073
chr1_1458084
chr1_1458095
chr1_1458100
chr1_1458107
chr1_1458109
chr1_1458150
chr1_1458237
chr1_1458241
chr1_1458255
chr1_1458270
chr1_1458285
chr1_1458288
chr1_1458341
chr1_1458346
chr1_1458353
chr1_1458402
chr1_1458411
chr1_1458454
chr1_1458828
chr1_1458898
chr1_1458904
chr1_1458954
chr1_1458988
chr1_1459004
chr1_1459114
chr1_1459260
chr1_1459272
chr1_1459280
chr1_1459293
chr1_1459415
chr1_1459582
chr1_1459846
chr1_1460361
chr1_1460374
chr1_1460416
chr1_1460465
chr1_1460480
chr1_1460552
chr1_1460555
chr1_1460566
chr1_1460581
chr1_1460644
chr1_1460712
chr1_1460808
chr1_1460809
chr1_1461708
chr1_1461812
chr1_1462103
chr1_1462955
chr1_1462965
chr1_1462990
chr1_1463156
chr1_1463270
chr1_1463283
chr1_1463318
chr1_1463337
chr1_1464476
chr1_1464576
chr1_1464604
chr1_1464742
chr1_1464749
chr1_1469221
chr1_1469235
chr1_1469263
chr1_1469289
chr1_1469323
chr1_1469324
chr1_1469341
chr1_1469358
chr1_1469360
chr1_1469395
chr1_1469546
chr1_1477224
chr1_1477244
chr1_1477660
chr1_1477697
chr1_1477698
chr1_1477763
chr1_1479186
chr1_1479231
chr1_1479333
chr1_1480085
chr1_1480152
chr1_1480175
chr1_1480226
chr1_1480233
chr1_1480498
chr1_1480512
chr1_1499929
chr1_1499953
chr1_1500085
chr1_1500147
chr1_1509765
chr1_1509809
chr1_1509825
chr1_1509863
chr1_1509972
chr1_1570113
chr1_1663696
chr1_1663819
chr1_1663831
chr1_1663851
chr1_1663861
chr1_1664019
chr1_1664124
chr1_1664134
chr1_1664178
chr1_1666017
chr1_1666082
chr1_1666175
chr1_1666251
chr1_1666303
chr1_1666338
chr1_1666342
chr1_1666351
chr1_1666448
chr1_1666454
chr1_1669566
chr1_1669727
chr1_1669734
chr1_1669740
chr1_1669748
chr1_1669964
chr1_1670432
chr1_1670489
chr1_1670492
chr1_1670546
chr1_1670554
chr1_1670570
chr1_1991241
chr1_2066507
chr1_2066530
chr1_2066567
chr1_2066764
chr1_2066898
chr1_2075560
chr1_2075570
chr1_2075610
chr1_2075814
chr1_2077260
chr1_2077266
chr1_2077281
chr1_2077409
chr1_2077445
chr1_2077590
chr1_2080214
chr1_2080283
chr1_2080570
chr1_2082080
chr1_2082135
chr1_2082443
chr1_2082458
chr1_2082489
chr1_2082505
chr1_2082516
chr1_2082566
chr1_2082602
chr1_2087349
chr1_2087397
chr1_2087557
chr1_2087642
chr1_2087673
chr1_2100785
chr1_2101059
chr1_2101075
chr1_2101134
chr1_2101158
chr1_2103288
chr1_2103445
chr1_2103506
chr1_2103576
chr1_2103690
chr1_2103836
chr1_2103957
chr1_2105400
chr1_2105534
chr1_2105586
chr1_2105992
chr1_2106134
chr1_2106151
chr1_2106302
chr1_2106314
chr1_2106438
chr1_2106596
chr1_2106680
chr1_2106826
chr1_2106840
chr1_2115808
chr1_2115908
chr1_2115985
chr1_2116257
chr1_2116267
chr1_2116468
chr1_2116560
chr1_2116570
chr1_2118339
chr1_2118359
chr1_2118493
chr1_2118539
chr1_2121098
chr1_2121118
chr1_2121314
chr1_2125107
chr1_2125172
chr1_2125540
chr1_2125620
chr1_2125621
chr1_2125672
chr1_2125681
chr1_2160700
chr1_2160709
chr1_2161243
chr1_2234251
chr1_2234304
chr1_2234632
chr1_2234870
chr1_2234875
chr1_2234903
chr1_2234909
chr1_2234910
chr1_2235019
chr1_2235220
chr1_2235379
chr1_2235402
chr1_2235624
chr1_2235656
chr1_2235661
chr1_2235662
chr1_2235672
chr1_2235819
chr1_2235843
chr1_2235991
chr1_2236031
chr1_2236160
chr1_2237248
chr1_2237381
chr1_2237429
chr1_2237536
chr1_2237614
chr1_2237866
chr1_2237904
chr1_2237941
chr1_2252728
chr1_2252759
chr1_2252794
chr1_2252827
chr1_2252928
chr1_2252978
chr1_2252991
chr1_2253185
chr1_2255394
chr1_2255447
chr1_2255482
chr1_2255487
chr1_2255524
chr1_2255629
chr1_2255633
chr1_2255649
chr1_2255721
chr1_2255809
chr1_2267737
chr1_2267772
chr1_2267779
chr1_2267805
chr1_2267832
chr1_2267886
chr1_2267900
chr1_2267924
chr1_2267934
chr1_2267964
chr1_2268008
chr1_2268012
chr1_2268040
chr1_2268198
chr1_2268211
chr1_2268217
chr1_2268280
chr1_2268334
chr1_2268339
chr1_2288747
chr1_2288812
chr1_2288852
chr1_2288949
chr1_2288986
chr1_2288993
chr1_2289030
chr1_2289250
chr1_2289251
chr1_2289812
chr1_2289906
chr1_2289967
chr1_2290119
chr1_2290140
chr1_2290152
chr1_2290256
chr1_2290271
chr1_2290288
chr1_2290302
chr1_2303693
chr1_2303758
chr1_2303963
chr1_2304120
chr1_2304149
chr1_2304165
chr1_2305697
chr1_2305803
chr1_2305836
chr1_2305978
chr1_2306152
chr1_2316315
chr1_2316401
chr1_2316517
chr1_2316557
chr1_2316583
chr1_2316616
chr1_2317045
chr1_2317069
chr1_2317103
chr1_2317147
chr1_2317201
chr1_2317494
chr1_2317569
chr1_2318653
chr1_2318759
chr1_2318965
chr1_2319579
chr1_2319600
chr1_2319821
chr1_2319905
chr1_2319946
chr1_2321148
chr1_2321400
chr1_2321572
chr1_2322726
chr1_2322773
chr1_2322806
chr1_2322838
chr1_2322842
chr1_2322891
chr1_2322958
chr1_2323069
chr1_2337020
chr1_2337032
chr1_2337092
chr1_2337194
chr1_2337195
chr1_2337271
chr1_2337277
chr1_2337278
chr1_2337332
chr1_2337334
chr1_2337395
chr1_2337403
chr1_2337821
chr1_2337843
chr1_2337906
chr1_2337939
chr1_2338005
chr1_2338014
chr1_2338015
chr1_2338085
chr1_2338126
chr1_2338313
chr1_2338324
chr1_2338350
chr1_2338569
chr1_2339785
chr1_2339843
chr1_2339891
chr1_2339903
chr1_2340002
chr1_2340006
chr1_2340032
chr1_2340128
chr1_2340200
chr1_2340212
chr1_2340245
chr1_2340443
chr1_2341661
chr1_2341662
chr1_2341796
chr1_2342118
chr1_2440267
chr1_2440397
chr1_2440403
chr1_2440518
chr1_2440558
chr1_2441060
chr1_2441358
chr1_2441368
chr1_2441392
chr1_2441472
chr1_2441561
chr1_2441664
chr1_2441686
chr1_2441705
chr1_2441913
chr1_2441935
chr1_2442028
chr1_2442051
chr1_2442077
chr1_2442098
chr1_2442276
chr1_2442279
chr1_2442299
chr1_2442374
chr1_2442395
chr1_2442582
chr1_2442725
chr1_2442844
chr1_2442953
chr1_2443012
chr1_2443212
chr1_2443229
chr1_2443295
chr1_2443319
chr1_2444107
chr1_2444226
chr1_2444263
chr1_2444341
chr1_2444414
chr1_2444470
chr1_2445406
chr1_2445456
chr1_2445570
chr1_2445576
chr1_2445721
chr1_2446818
chr1_2446829
chr1_2446880
chr1_2446960
chr1_2446990
chr1_2447028
chr1_2447113
chr1_2447128
chr1_2447186
chr1_2447268
chr1_2449417
chr1_2449459
chr1_2449495
chr1_2449544
chr1_2449738
chr1_2449817
chr1_2449879
chr1_2449924
chr1_2449931
chr1_2449937
chr1_2449971
chr1_2450126
chr1_2450159
chr1_2450189
chr1_2450394
chr1_2450404
chr1_2450477
chr1_2450503
chr1_2450563
chr1_2450839
chr1_2451180
chr1_2451229
chr1_2451249
chr1_2451424
chr1_2451481
chr1_2451568
chr1_2451634
chr1_2451865
chr1_2452047
chr1_2452053
chr1_2452186
chr1_2452245
chr1_2452321
chr1_2452357
chr1_2452444
chr1_2452456
chr1_2452519
chr1_2452569
chr1_2452596
chr1_2452661
chr1_2452778
chr1_2452815
chr1_2452979
chr1_2452986
chr1_2453162
chr1_2453163
chr1_2487979
chr1_2488025
chr1_2488060
chr1_2488153
chr1_2488178
chr1_2488239
chr1_2488290
chr1_2488398
chr1_2488930
chr1_2488998
chr1_2489333
chr1_2489561
chr1_2489649
chr1_2489746
chr1_2489961
chr1_2489976
chr1_2490088
chr1_2491056
chr1_2491060
chr1_2491071
chr1_2491163
chr1_2491205
chr1_2491239
chr1_2491305
chr1_2491306
chr1_2491395
chr1_2492068
chr1_2492082
chr1_2492276
chr1_2492304
chr1_2492935
chr1_2493015
chr1_2493069
chr1_2493087
chr1_2494330
chr1_2494381
chr1_2494420
chr1_2494570
chr1_2494785
chr1_2518397
chr1_2518410
chr1_2518411
chr1_2518972
chr1_2518980
chr1_2519072
chr1_2519358
chr1_2519844
chr1_2519951
chr1_2520081
chr1_2520105
chr1_2520270
chr1_2520302
chr1_2520404
chr1_2520472
chr1_2520500
chr1_2520527
chr1_2520588
chr1_2520714
chr1_2521001
chr1_2521074
chr1_2522204
chr1_2522225
chr1_2522356
chr1_2522384
chr1_2522392
chr1_2522399
chr1_2522439
chr1_2522517
chr1_2523202
chr1_2523212
chr1_2523344
chr1_2523361
chr1_2523424
chr1_2523464
chr1_2523489
chr1_2523491
chr1_2523610
chr1_2524188
chr1_2524205
chr1_2524457
chr1_2524485
chr1_2524595
chr1_2525070
chr1_2525141
chr1_2525152
chr1_2525208
chr1_2525260
chr1_2525272
chr1_2525479
chr1_2525660
chr1_2525665
chr1_2525683
chr1_2525912
chr1_2525982
chr1_2526008
chr1_2526195
chr1_2526199
chr1_2526250
chr1_2526336
chr1_2526571
chr1_2526621
chr1_2526675
chr1_2526711
chr1_2526746
chr1_2527281
chr1_2527339
chr1_2527361
chr1_2527437
chr1_2527457
chr1_2527477
chr1_2527478
chr1_2527638
chr1_2527678
chr1_2527683
chr1_2527685
chr1_2527694
chr1_2527905
chr1_2527974
chr1_2528025
[truncated: 99,659 more rows]
