# Supplementary material for: A new perspective on population genetics: Deciphering the relationship between genetic variants and disease prevalence in Psoriasis
Source: PLoS One. 2026 Mar 13;21(3):e0344204. doi: 10.1371/journal.pone.0344204 (PMC12987435; doi:10.1371/journal.pone.0344204)
Supplement: S5 Table — (XLSX) [file pone.0344204.s010.xlsx]

## Sheet: Sheet1
Supplementary Table 5.Association analysis in 338 "patients" and 338 controls after quality control in disease-associated loci
CHR	SNP (GRCh37.hg19)	BP	A1	F_A	F_U	A2	CHISQ	P Value	OR	SE	L95	U95	P-hwe	Call-rate
1	1_1231507	1231507	A	0.1479	0.1984	G	5.527	0.01873	0.7014	0.1513	0.5214	0.9436	0.2893	0.91864
1	1_2075560	2075560	G	0.2316	0.1845	T	4.24	0.03947	1.332	0.1395	1.013	1.751	1	0.93195
1	1_2077409	2077409	G	0.2337	0.1851	A	4.809	0.0283	1.343	0.1347	1.031	1.749	0.5868	0.995562
1	1_2082458	2082458	T	0.2308	0.1854	C	4.085	0.04328	1.318	0.1369	1.008	1.724	0.5828	0.96746
1	1_2529552	2529552	A	0.02	0.03943	G	4.22	0.03995	0.4971	0.3466	0.252	0.9806	1	0.9497
1	1_7913029	7913029	G	0.04381	0.0241	A	3.928	0.04748	1.855	0.3164	0.998	3.45	1	0.98077
1	1_8390246	8390246	C	0.162	0.2074	T	4.413	0.03567	0.7386	0.1445	0.5564	0.9805	0.06106	0.95266
1	1_11772340	11772340	A	0.03423	0.05672	G	3.911	0.04797	0.5894	0.27	0.3472	1.001	0.2832	0.992604
1	1_11854476	11854476	G	0.1304	0.1719	T	4.289	0.03835	0.7225	0.1574	0.5307	0.9835	0.2371	0.94527
1	1_11888384	11888384	G	0.121	0.1747	A	7.119	0.007628	0.6502	0.1621	0.4732	0.8934	0.6949	0.92012
1	1_11897592	11897592	G	0.1336	0.1762	A	4.378	0.03641	0.7213	0.1566	0.5307	0.9804	0.1757	0.93639
1	1_12081895	12081895	A	0.05606	0.03241	G	4.317	0.03774	1.773	0.279	1.026	3.064	0.2845	0.96746
1	1_12175818	12175818	G	0.391	0.3269	A	5.997	0.01433	1.322	0.1142	1.057	1.654	0.5361	0.991124
1	1_12252573	12252573	T	0.04142	0.01627	C	7.63	0.005739	2.612	0.3601	1.29	5.291	1	1
1	1_12348214	12348214	T	0.04354	0.02115	C	5.315	0.02115	2.107	0.3302	1.103	4.025	1	0.98225
1	1_12401868	12401868	A	0.1063	0.07418	C	4.215	0.04007	1.484	0.1933	1.016	2.168	0.09667	0.992604
1	1_19401445	19401445	T	0.01982	0.04141	C	5.143	0.02334	0.468	0.3422	0.2393	0.9153	1	0.96746
1	1_19410913	19410913	A	0.01829	0.03963	G	5.312	0.02118	0.4515	0.3535	0.2258	0.9027	1	0.97041
1	1_19419251	19419251	C	0.01757	0.03871	G	5.098	0.02395	0.4442	0.3686	0.2157	0.9148	1	0.9216
1	1_19431700	19431700	T	0.01929	0.04192	C	5.8	0.01603	0.4495	0.3402	0.2308	0.8756	1	0.992604
1	1_19439347	19439347	T	0.03743	0.01946	C	3.9	0.04827	1.959	0.3464	0.9935	3.863	1	0.98817
1	1_19448312	19448312	A	0.02	0.04308	G	5.667	0.01729	0.4534	0.3403	0.2327	0.8833	1	0.96154
1	1_19503936	19503936	T	0.01923	0.04154	A	5.706	0.01691	0.4524	0.3401	0.2323	0.8811	1	0.998521
1	1_19559306	19559306	G	0.01935	0.04179	A	5.707	0.0169	0.4523	0.3402	0.2322	0.881	1	0.992604
1	1_19561618	19561618	C	0.01935	0.04167	T	5.66	0.01735	0.4537	0.3402	0.2329	0.8837	1	0.994083
1	1_19565587	19565587	T	0.01881	0.04167	G	5.644	0.01752	0.4409	0.3536	0.2205	0.8818	1	0.93343
1	1_19566957	19566957	A	0.01929	0.04217	G	5.895	0.01518	0.4467	0.3402	0.2293	0.8702	1	0.98964
1	1_19584030	19584030	A	0.01657	0.03506	G	4.498	0.03393	0.4636	0.3708	0.2241	0.9589	1	0.97633
1	1_19593826	19593826	C	0.01775	0.03698	A	4.696	0.03023	0.4706	0.3555	0.2345	0.9446	1	1
1	1_19595159	19595159	T	0.01775	0.03709	C	4.736	0.02954	0.4692	0.3555	0.2337	0.9417	1	0.998521
1	1_19597156	19597156	A	0.01637	0.03765	T	5.769	0.01631	0.4254	0.366	0.2076	0.8716	1	0.98817
1	1_19609204	19609204	A	0.01775	0.03698	G	4.696	0.03023	0.4706	0.3555	0.2345	0.9446	1	1
1	1_19610598	19610598	G	0.01786	0.03698	A	4.618	0.03165	0.4735	0.3555	0.2359	0.9504	1	0.997041
1	1_19611469	19611469	T	0.0152	0.03731	G	6.328	0.01189	0.3981	0.3783	0.1897	0.8357	1	0.98225
1	1_19632425	19632425	G	0.01652	0.03582	C	4.879	0.02719	0.452	0.3683	0.2196	0.9304	1	0.98817
1	1_19634940	19634940	G	0.01438	0.03639	C	6.149	0.01315	0.3862	0.3973	0.1773	0.8415	1	0.93047
1	1_19634964	19634964	G	0.01582	0.03762	C	5.788	0.01613	0.4113	0.3807	0.1951	0.8673	1	0.93935
1	1_20020993	20020993	A	0.3557	0.4162	G	5.177	0.02289	0.7743	0.1125	0.6211	0.9653	1	0.991124
1	1_22204630	22204630	G	0.4637	0.3994	A	5.318	0.0211	1.301	0.114	1.04	1.626	0.2891	0.93195
1	1_22310466	22310466	G	0.01212	0.02719	C	3.893	0.0485	0.439	0.4285	0.1895	1.017	1	0.97781
1	1_22328207	22328207	A	0.03571	0.01775	G	4.183	0.04082	2.049	0.3578	1.016	4.133	1	0.997041
1	1_22817865	22817865	T	0.0178	0.03833	G	4.73	0.02963	0.4546	0.3712	0.2196	0.941	1	0.90089
1	1_22843998	22843998	G	0.01642	0.03788	T	5.815	0.01589	0.424	0.3661	0.2069	0.8688	1	0.98373
1	1_22922722	22922722	C	0.08333	0.05389	T	4.541	0.03309	1.596	0.221	1.035	2.461	0.6111	0.991124
1	1_22923873	22923873	C	0.08176	0.05222	G	4.425	0.03542	1.616	0.23	1.03	2.537	1	0.93787
1	1_22925613	22925613	A	0.2316	0.1769	C	5.985	0.01443	1.402	0.1385	1.069	1.839	0.1301	0.96302
1	1_23758134	23758134	A	0.06132	0.1003	G	6.478	0.01092	0.5859	0.212	0.3866	0.8877	0.3395	0.93491
1	1_23765472	23765472	A	0.06502	0.09718	G	4.461	0.03468	0.646	0.2082	0.4296	0.9715	0.3349	0.9497
1	1_24782710	24782710	T	0.06361	0.03412	C	6.31	0.01201	1.923	0.2643	1.145	3.228	1	0.998521
1	1_24859617	24859617	G	0.2938	0.3506	A	4.726	0.0297	0.7703	0.1202	0.6087	0.9749	0.8064	0.94379
1	1_151337788	151337788	A	0.4263	0.3628	G	5.311	0.0212	1.305	0.1157	1.04	1.637	0.5455	0.93047
1	1_151780177	151780177	T	0.2929	0.2327	C	5.721	0.01676	1.366	0.1306	1.057	1.764	0.2598	0.90533
1	1_151801951	151801951	A	0.1136	0.1545	G	4.756	0.02919	0.7014	0.1632	0.5093	0.9658	0.835	0.97633
1	1_153122310	153122310	G	0.3846	0.4433	A	4.775	0.02888	0.7849	0.1109	0.6316	0.9755	0.3198	0.995562
1	1_153390542	153390542	C	0.1677	0.1284	G	4.113	0.04254	1.368	0.1548	1.01	1.853	0.3264	0.994083
1	1_154171954	154171954	A	0.02959	0.01183	G	5.252	0.02193	2.546	0.4219	1.113	5.82	1	1
1	1_154186918	154186918	C	0.4322	0.3769	G	4.2	0.04043	1.259	0.1123	1.01	1.568	0.6386	0.97781
1	1_155289545	155289545	T	0.1924	0.2492	G	6.164	0.01304	0.7177	0.1339	0.5521	0.9331	0.5565	0.97189
1	1_155429725	155429725	A	0.1912	0.2461	C	5.598	0.01798	0.7245	0.1365	0.5544	0.9467	0.6492	0.94083
1	1_161641384	161641384	A	0.06042	0.09036	G	4.261	0.03899	0.6474	0.212	0.4273	0.9808	1	0.98077
1	1_161681780	161681780	A	0.4485	0.3825	G	5.929	0.01489	1.313	0.1118	1.054	1.634	0.4855	0.97929
1	1_161683136	161683136	A	0.2931	0.2297	G	6.897	0.008636	1.39	0.1256	1.087	1.778	0.5353	0.98225
1	1_161697149	161697149	T	0.3762	0.4407	G	5.438	0.0197	0.7653	0.1148	0.6111	0.9584	0.1677	0.93343
1	1_197889319	197889319	A	0.0152	0.03201	C	4.032	0.04465	0.4666	0.3882	0.218	0.9988	1	0.97189
1	1_200143281	200143281	C	0.497	0.4232	T	7.341	0.00674	1.347	0.11	1.086	1.671	0.7365	0.98964
1	1_201052199	201052199	C	0.04726	0.02576	T	4.327	0.03752	1.876	0.307	1.028	3.424	0.1905	0.97337
1	1_201079235	201079235	C	0.4196	0.3657	T	4.098	0.04294	1.254	0.112	1.007	1.562	0.6375	0.992604
1	1_201113118	201113118	A	0.1706	0.1235	G	5.953	0.01469	1.46	0.1557	1.076	1.981	0.4465	0.995562
1	1_201116018	201116018	C	0.1667	0.1209	G	5.708	0.01689	1.454	0.1573	1.068	1.98	0.1966	0.992604
1	1_201122947	201122947	T	0.1667	0.1235	G	5.045	0.0247	1.419	0.1564	1.045	1.928	0.4465	0.994083
1	1_201291001	201291001	C	0.04232	0.01982	T	5.467	0.01938	2.186	0.3423	1.117	4.275	1	0.9571
1	1_206646427	206646427	A	0.3738	0.315	C	4.897	0.02691	1.298	0.118	1.03	1.636	0.6992	0.94675
1	1_206651107	206651107	G	0.4529	0.3926	A	4.871	0.02731	1.28	0.1121	1.028	1.595	0.4161	0.96893
2	2_24929851	24929851	T	0.1662	0.125	A	4.436	0.03518	1.395	0.1585	1.022	1.903	0.7998	0.9645
2	2_27720442	27720442	G	0.04478	0.02395	A	4.369	0.03659	1.91	0.3145	1.031	3.538	1	0.98964
2	2_27728827	27728827	C	0.05882	0.09076	T	4.558	0.03276	0.6261	0.2209	0.4061	0.9654	0.7296	0.91716
2	2_27849899	27849899	G	0.02351	0.04702	A	5.183	0.02281	0.488	0.3213	0.2599	0.916	1	0.94379
2	2_28055708	28055708	A	0.03762	0.01746	C	4.799	0.02848	2.2	0.3685	1.068	4.529	1	0.93787
2	2_163137871	163137871	G	0.1088	0.1483	C	4.599	0.03199	0.7008	0.1664	0.5057	0.971	0.3866	0.97337
2	2_163230185	163230185	T	0.07944	0.1125	C	4.039	0.04447	0.6808	0.1922	0.4671	0.9922	0.009824	0.94822
2	2_163256949	163256949	T	0.07798	0.1146	G	5.001	0.02534	0.6538	0.1911	0.4495	0.9508	0.02245	0.96154
2	2_163291981	163291981	A	0.06567	0.1006	G	5.349	0.02073	0.6284	0.2023	0.4227	0.9341	0.1227	0.98817
2	2_218762713	218762713	A	0.06231	0.02844	G	8.871	0.002897	2.27	0.2821	1.306	3.946	1	0.992604
2	2_219000310	219000310	T	0.3313	0.3907	C	5.092	0.02404	0.7727	0.1144	0.6175	0.9669	0.6466	0.98521
2	2_219267913	219267913	A	0.309	0.3708	G	5.499	0.01903	0.7589	0.1178	0.6025	0.9559	0.4753	0.9571
2	2_219288899	219288899	T	0.1269	0.1672	C	4.272	0.03875	0.724	0.1567	0.5326	0.9843	0.1623	0.97633
2	2_219296545	219296545	A	0.1169	0.1592	G	5.084	0.02414	0.6987	0.1595	0.5111	0.9552	0.06844	0.997041
2	2_228493211	228493211	A	0.1958	0.2417	G	4.13	0.04212	0.7639	0.1327	0.5889	0.9908	0.8813	0.991124
2	2_230861519	230861519	T	0.1171	0.07704	G	6.08	0.01367	1.589	0.1891	1.097	2.302	0.7067	0.98225
2	2_233708806	233708806	A	0.2642	0.3286	G	6.261	0.01234	0.7339	0.1238	0.5757	0.9355	0.6105	0.93343
2	2_233712049	233712049	G	0.2598	0.316	A	5.078	0.02424	0.7597	0.1221	0.5981	0.9651	0.7017	0.97485
2	2_233721455	233721455	G	0.2589	0.3199	A	6.112	0.01343	0.7425	0.1206	0.5861	0.9405	0.531	0.997041
2	2_233749914	233749914	A	0.06528	0.1	G	5.345	0.02078	0.6286	0.2022	0.4229	0.9343	0.5546	0.994083
2	2_233752639	233752639	A	0.2644	0.3212	T	5.128	0.02354	0.7597	0.1215	0.5987	0.964	0.4505	0.97485
2	2_233759650	233759650	A	0.06716	0.1021	T	5.266	0.02175	0.6332	0.2005	0.4274	0.938	1	0.98817
2	2_234527064	234527064	C	0.07229	0.04054	A	6.299	0.01208	1.844	0.2471	1.136	2.993	1	0.98373
2	2_234527118	234527118	G	0.1042	0.07229	A	4.204	0.04033	1.493	0.1966	1.016	2.195	1	0.98077
2	2_234545861	234545861	T	0.1036	0.07207	C	4.132	0.04207	1.488	0.1965	1.012	2.187	1	0.98521
2	2_234591339	234591339	A	0.2034	0.1498	G	6.44	0.01116	1.448	0.1464	1.087	1.93	0.193	0.96746
2	2_234601755	234601755	T	0.02524	0.04574	C	3.894	0.04847	0.5401	0.3166	0.2904	1.005	1	0.93787
2	2_234621787	234621787	G	0.203	0.1611	C	3.891	0.04855	1.327	0.1436	1.001	1.758	0.09896	0.97485
2	2_234621825	234621825	C	0.2098	0.1662	T	4.161	0.04136	1.333	0.141	1.011	1.757	0.3186	0.98669
2	2_234622282	234622282	T	0.2143	0.1662	C	4.963	0.0259	1.369	0.1412	1.038	1.805	0.5505	0.97633
2	2_234622294	234622294	T	0.2134	0.1647	C	5.113	0.02375	1.377	0.1416	1.043	1.817	0.5498	0.97485
2	2_234622310	234622310	T	0.2095	0.1631	C	4.646	0.03112	1.36	0.1428	1.028	1.799	0.6846	0.96893
2	2_234627608	234627608	G	0.2087	0.1637	T	4.476	0.03438	1.348	0.1413	1.022	1.778	0.5504	0.98964
2	2_241463595	241463595	C	0.01039	0.02522	T	4.242	0.03943	0.4056	0.4524	0.1671	0.9845	1	0.997041
2	2_242402903	242402903	G	0.04478	0.02388	C	4.412	0.03568	1.916	0.3145	1.034	3.549	1	0.991124
2	2_242422773	242422773	T	0.04462	0.02432	C	4.056	0.04402	1.874	0.3165	1.008	3.484	1	0.96746
2	2_242423548	242423548	G	0.1392	0.1006	A	4.713	0.02994	1.446	0.1705	1.035	2.02	0.5541	0.98669
2	2_242439595	242439595	A	0.04586	0.02515	G	4.234	0.03963	1.863	0.3068	1.021	3.4	1	1
2	2_242695306	242695306	T	0.02522	0.01036	C	4.272	0.03874	2.473	0.4524	1.019	6.002	1	0.998521
3	3_15915154	15915154	C	0.03055	0.05449	T	4.384	0.03628	0.5468	0.2922	0.3084	0.9695	1	0.9216
3	3_28533658	28533658	A	0.4268	0.4846	G	4.396	0.03603	0.792	0.1113	0.6367	0.985	0.7391	0.96598
3	3_45518211	45518211	G	0.02885	0.01125	A	4.903	0.02681	2.61	0.4491	1.082	6.293	1	0.9216
3	3_45583297	45583297	T	0.1331	0.09347	C	5.284	0.02152	1.49	0.1741	1.059	2.095	1	0.998521
3	3_45588857	45588857	C	0.0372	0.0753	T	9.149	0.002488	0.4745	0.2513	0.2899	0.7766	0.101	0.98817
3	3_46489015	46489015	A	0.5126	0.431	G	8.499	0.003554	1.388	0.1126	1.113	1.731	1	0.94231
3	3_46497723	46497723	G	0.1003	0.138	C	4.537	0.03318	0.6965	0.1705	0.4986	0.9728	0.2492	0.992604
3	3_46620614	46620614	C	0.3815	0.4419	T	4.903	0.02681	0.7791	0.1128	0.6246	0.9719	1	0.9645
3	3_46713457	46713457	G	0.3159	0.3716	C	4.579	0.03236	0.7808	0.1157	0.6223	0.9796	0.2915	0.98373
3	3_46729757	46729757	G	0.2378	0.2881	C	4.283	0.0385	0.7709	0.1259	0.6024	0.9866	0.6861	0.97041
3	3_46730749	46730749	G	0.2418	0.2961	A	4.999	0.02537	0.7584	0.1239	0.5949	0.9668	0.7926	0.98817
3	3_46904708	46904708	A	0.1952	0.2417	C	4.205	0.0403	0.761	0.1334	0.5859	0.9884	1	0.98225
3	3_49723141	49723141	G	0.05738	0.03268	A	4.335	0.03733	1.802	0.2864	1.028	3.158	1	0.90385
3	3_113955820	113955820	C	0.3716	0.3175	G	4.227	0.03978	1.271	0.1167	1.011	1.598	0.5237	0.96598
3	3_189590850	189590850	A	0.04599	0.02388	G	4.869	0.02735	1.971	0.3128	1.067	3.638	1	0.994083
3	3_189590871	189590871	A	0.08333	0.05105	G	5.556	0.01842	1.69	0.2247	1.088	2.625	0.5883	0.98964
3	3_190930196	190930196	T	0.2265	0.1795	C	4.25	0.03925	1.339	0.1418	1.014	1.768	0.0806	0.91864
4	4_5170214	5170214	T	0.2833	0.3401	C	4.892	0.02698	0.7672	0.1199	0.6065	0.9705	0.3225	0.9645
4	4_5448377	5448377	A	0.04734	0.08631	T	8.215	0.004155	0.526	0.2273	0.3369	0.8213	1	0.997041
4	4_5448429	5448429	A	0.5208	0.4669	G	3.891	0.04854	1.241	0.1096	1.001	1.539	0.9123	0.98817
4	4_5448565	5448565	G	0.04448	0.08563	T	9.085	0.002577	0.4971	0.2358	0.3131	0.7892	1	0.96598
4	4_5461801	5461801	G	0.4122	0.3571	A	4.303	0.03804	1.262	0.1124	1.013	1.573	0.6348	0.994083
4	4_5469810	5469810	C	0.08533	0.122	T	4.819	0.02815	0.6715	0.1823	0.4697	0.9599	0.4444	0.98521
4	4_5469901	5469901	G	0.0377	0.08388	A	11.38	0.0007432	0.4279	0.258	0.2581	0.7096	0.707	0.90089
4	4_103527876	103527876	C	0.04819	0.07831	T	5.083	0.02416	0.5959	0.2317	0.3784	0.9385	0.1273	0.98225
4	4_103534557	103534557	T	0.04882	0.07988	C	5.418	0.01993	0.5912	0.228	0.3781	0.9242	0.2502	1
4	4_103556114	103556114	T	0.04586	0.02219	A	5.761	0.01638	2.118	0.3194	1.133	3.96	1	1
4	4_123536963	123536963	G	0.1338	0.09472	A	4.889	0.02703	1.477	0.1771	1.044	2.09	1	0.9571
4	4_155161666	155161666	C	0.2415	0.195	T	4.062	0.04385	1.315	0.1359	1.007	1.716	0.722	0.94822
5	5_33982568	33982568	A	0.185	0.2338	G	4.518	0.03354	0.7438	0.1395	0.5659	0.9777	0.4286	0.92751
5	5_72798845	72798845	A	0.4969	0.4098	G	9.708	0.001834	1.422	0.1132	1.139	1.775	0.8169	0.93935
5	5_96118852	96118852	C	0.509	0.4426	G	5.878	0.01533	1.305	0.11	1.052	1.619	0.373	0.98521
5	5_96121524	96121524	T	0.4761	0.4149	C	5.078	0.02423	1.282	0.1101	1.033	1.59	0.1147	0.991124
5	5_96122260	96122260	G	0.4789	0.4172	T	5.07	0.02435	1.284	0.1111	1.033	1.596	0.1714	0.97337
5	5_96122281	96122281	C	0.4802	0.4149	A	5.617	0.01779	1.303	0.1117	1.047	1.622	0.08694	0.96302
5	5_96124330	96124330	C	0.4805	0.4085	T	6.927	0.008492	1.339	0.111	1.077	1.664	0.17	0.97781
5	5_96125910	96125910	T	0.4794	0.4237	C	3.911	0.04796	1.253	0.114	1.002	1.566	0.1992	0.92308
5	5_96126197	96126197	G	0.4794	0.4169	A	4.967	0.02584	1.288	0.1136	1.031	1.609	0.2014	0.93047
5	5_96126308	96126308	G	0.472	0.406	A	5.661	0.01735	1.308	0.1129	1.048	1.632	0.08282	0.94675
5	5_96127905	96127905	C	0.4848	0.4123	T	6.947	0.008397	1.341	0.1115	1.078	1.669	0.1364	0.96746
5	5_96129512	96129512	G	0.4755	0.4146	A	4.899	0.02688	1.28	0.1115	1.028	1.592	0.1394	0.96746
5	5_96130836	96130836	C	0.2635	0.2003	T	7.459	0.006313	1.428	0.1308	1.105	1.846	0.1217	0.98521
5	5_96139250	96139250	G	0.4439	0.3884	C	4.059	0.04394	1.257	0.1137	1.006	1.571	0.6376	0.94527
5	5_96363407	96363407	C	0.3517	0.2972	T	4.313	0.03782	1.283	0.1202	1.014	1.624	0.8932	0.93935
5	5_96364063	96364063	C	0.2846	0.2372	T	3.874	0.04903	1.279	0.1253	1.001	1.635	0.544	0.98373
5	5_131312327	131312327	G	0.07864	0.1178	T	5.8	0.01603	0.639	0.1871	0.4428	0.9221	0.4278	0.98817
5	5_131995843	131995843	T	0.2791	0.3328	C	4.555	0.03283	0.7761	0.1189	0.6147	0.9797	0.6245	0.991124
5	5_131995964	131995964	A	0.271	0.3388	G	7.265	0.007031	0.7253	0.1193	0.574	0.9164	0.5428	0.98964
5	5_149825159	149825159	C	0.2919	0.2431	G	4.013	0.04515	1.283	0.1247	1.005	1.639	0.765	0.97781
5	5_149914401	149914401	T	0.3646	0.3063	C	5.095	0.02399	1.299	0.1161	1.035	1.632	0.3043	0.98964
5	5_149921251	149921251	C	0.4087	0.4726	G	5.48	0.01923	0.7714	0.111	0.6206	0.9588	1	0.97929
5	5_156679576	156679576	C	0.25	0.2988	T	4.002	0.04546	0.7822	0.1229	0.6148	0.9953	1	0.98964
5	5_158743846	158743846	A	0.06777	0.03754	G	6.095	0.01355	1.864	0.2557	1.129	3.077	1	0.98373
5	5_158747564	158747564	C	0.06667	0.03738	A	5.543	0.01856	1.839	0.2623	1.1	3.075	1	0.94083
5	5_168134957	168134957	A	0.0784	0.05178	G	3.938	0.0472	1.558	0.225	1.003	2.421	0.6046	1
6	6_20758760	20758760	G	0.1453	0.19	A	4.592	0.03213	0.7247	0.1507	0.5394	0.9736	0.8567	0.94822
6	6_31084792	31084792	C	0.2932	0.2439	T	4.036	0.04454	1.286	0.1254	1.006	1.644	1	0.9645
6	6_31084964	31084964	T	0.133	0.09425	C	4.663	0.03081	1.474	0.1806	1.035	2.1	1	0.92456
6	6_31085269	31085269	A	0.1296	0.09385	G	4.187	0.04073	1.438	0.1782	1.014	2.039	0.7523	0.96006
6	6_31113149	31113149	A	0.09783	0.06636	T	4.247	0.03932	1.526	0.2062	1.019	2.285	1	0.95562
6	6_31555130	31555130	A	0.3605	0.3063	G	4.431	0.03529	1.277	0.1162	1.017	1.603	0.6987	0.991124
6	6_31583166	31583166	A	0.1769	0.13	G	5.409	0.02003	1.439	0.1571	1.058	1.958	1	0.93935
6	6_31583931	31583931	T	0.1769	0.1289	C	5.761	0.01639	1.453	0.1562	1.07	1.973	1	0.9571
6	6_31611840	31611840	A	0.1737	0.1347	C	3.88	0.04887	1.35	0.1526	1.001	1.82	1	0.98817
6	6_31627449	31627449	G	0.174	0.127	C	5.518	0.01882	1.448	0.1583	1.062	1.975	0.7999	0.94379
6	6_31657701	31657701	A	0.1832	0.1335	C	5.964	0.0146	1.456	0.1543	1.076	1.969	0.812	0.95266
6	6_31661164	31661164	T	0.01054	0.02827	C	5.503	0.01898	0.3662	0.4456	0.1529	0.8769	1	0.98817
6	6_31675765	31675765	A	0.1781	0.136	G	4.469	0.03452	1.378	0.1519	1.023	1.855	0.6408	0.98373
6	6_31708147	31708147	C	0.2097	0.1522	T	7.116	0.007639	1.478	0.1469	1.108	1.971	0.001533	0.94822
6	6_31708328	31708328	T	0.1841	0.1107	C	13.05	0.0003035	1.812	0.1661	1.309	2.51	0.2298	0.9068
6	6_31713124	31713124	G	0.1898	0.1208	A	11.83	0.000583	1.705	0.1563	1.255	2.317	0.2909	0.96302
6	6_31731881	31731881	T	0.1851	0.1194	C	11.19	0.0008204	1.675	0.1552	1.236	2.27	0.1127	0.991124
6	6_31748820	31748820	A	0.2179	0.1607	G	7.153	0.007485	1.455	0.1407	1.104	1.917	0.2213	0.992604
6	6_31846741	31846741	A	0.1449	0.1039	C	4.795	0.02855	1.462	0.174	1.039	2.056	0.5522	0.92012
6	6_32191620	32191620	T	0.3313	0.3837	C	3.973	0.04625	0.796	0.1146	0.6359	0.9964	0.8161	0.98521
6	6_106634569	106634569	T	0.06907	0.04407	C	3.87	0.04916	1.609	0.2438	0.998	2.595	0.4754	0.97929
6	6_111527988	111527988	G	0.2683	0.2152	A	5.07	0.02434	1.338	0.1294	1.038	1.724	0.5179	0.97337
6	6_111689082	111689082	T	0.03636	0.01364	C	6.993	0.008183	2.73	0.3948	1.259	5.918	1	0.97633
6	6_137477823	137477823	C	0.3164	0.2601	T	4.969	0.0258	1.316	0.1234	1.033	1.676	0.1941	0.95414
6	6_137540425	137540425	T	0.03254	0.01484	C	4.573	0.03248	2.234	0.3853	1.05	4.754	1	0.998521
6	6_138583859	138583859	C	0.01039	0.02515	A	4.212	0.04014	0.4068	0.4524	0.1676	0.9875	1	0.998521
6	6_159172941	159172941	T	0.04303	0.0194	C	6.194	0.01282	2.272	0.3383	1.171	4.41	1	0.994083
6	6_167271586	167271586	C	0.05799	0.03448	T	3.998	0.04554	1.724	0.2753	1.005	2.957	0.3126	0.94379
7	7_37172722	37172722	T	0.02679	0.01039	G	4.965	0.02587	2.623	0.4488	1.088	6.321	1	0.995562
7	7_107545799	107545799	T	0.1307	0.1796	C	5.604	0.01792	0.6869	0.1593	0.5027	0.9385	0.6992	0.90976
7	7_107564366	107564366	T	0.1352	0.1821	G	5.031	0.0249	0.702	0.1583	0.5148	0.9573	0.6995	0.90089
7	7_107872816	107872816	G	0.3799	0.458	A	8.339	0.003879	0.7251	0.1115	0.5828	0.9021	0.9122	0.98521
7	7_128804218	128804218	G	0.253	0.1937	A	6.746	0.009398	1.41	0.1326	1.087	1.828	0.2916	0.98373
7	7_128807732	128807732	G	0.1958	0.1536	T	4.134	0.04203	1.342	0.1449	1.01	1.783	0.01084	0.98964
7	7_128807786	128807786	A	0.2557	0.1949	G	6.586	0.01028	1.419	0.1367	1.085	1.855	0.3692	0.92012
7	7_129029093	129029093	G	0.294	0.3621	A	6.689	0.0097	0.7338	0.1198	0.5802	0.9281	0.06918	0.94231
7	7_129037029	129037029	G	0.3298	0.4053	C	7.983	0.004722	0.7221	0.1154	0.5759	0.9053	0.1329	0.96302
7	7_148702486	148702486	G	0.05	0.07846	A	4.339	0.03724	0.6182	0.2327	0.3917	0.9755	1	0.95414
7	7_148702496	148702496	T	0.04341	0.07944	C	7.083	0.00778	0.5259	0.245	0.3253	0.85	1	0.93491
7	7_157208617	157208617	C	0.3234	0.2575	T	7.08	0.007797	1.379	0.1209	1.088	1.747	0.4736	0.992604
9	9_34254542	34254542	C	0.0372	0.0625	T	4.54	0.03312	0.5796	0.2587	0.3491	0.9624	1	0.994083
9	9_34397545	34397545	G	0.5075	0.4533	A	3.912	0.04794	1.243	0.1099	1.002	1.542	0.5797	0.98373
9	9_34512393	34512393	G	0.1533	0.1149	T	4.248	0.03929	1.394	0.1617	1.015	1.914	0.1749	0.992604
9	9_34647802	34647802	C	0.02719	0.01205	G	3.954	0.04676	2.292	0.4285	0.9896	5.308	1	0.98077
9	9_34648020	34648020	A	0.02711	0.01205	G	3.923	0.04763	2.285	0.4285	0.9865	5.292	1	0.98225
9	9_34689695	34689695	A	0.06075	0.09136	G	4.168	0.04118	0.6432	0.2175	0.42	0.9852	0.724	0.92012
9	9_35398406	35398406	T	0.09756	0.1415	C	6.003	0.01428	0.6557	0.1731	0.467	0.9206	0.2532	0.96598
9	9_117064345	117064345	G	0.3958	0.343	A	3.94	0.04714	1.255	0.1144	1.003	1.57	0.4619	0.97485
9	9_117093029	117093029	T	0.1877	0.2409	C	5.579	0.01818	0.728	0.1347	0.5592	0.9479	0.55	0.98077
9	9_117350243	117350243	C	0.04217	0.0209	G	4.949	0.0261	2.063	0.332	1.076	3.955	1	0.98669
9	9_117386719	117386719	T	0.1418	0.07567	C	15.17	9.816e-05	2.018	0.183	1.41	2.889	0.1089	0.994083
9	9_117390300	117390300	C	0.3791	0.303	A	8.558	0.00344	1.404	0.1163	1.118	1.764	0.7952	0.98373
9	9_117390335	117390335	T	0.09199	0.05935	C	5.134	0.02347	1.606	0.2106	1.063	2.426	0.6175	0.997041
9	9_117396237	117396237	T	0.1717	0.1317	C	4.131	0.0421	1.366	0.1539	1.01	1.847	0.6297	0.98521
9	9_117846450	117846450	G	0.4024	0.3349	A	6.425	0.01125	1.338	0.1149	1.068	1.676	0.4559	0.96893
9	9_117846570	117846570	C	0.4139	0.3343	T	9.095	0.002563	1.406	0.1132	1.126	1.756	0.3909	0.994083
9	9_117848201	117848201	C	0.1562	0.106	T	7.443	0.006367	1.562	0.1644	1.132	2.156	0.2391	0.992604
9	9_132404183	132404183	A	0.01242	0.0283	C	4.055	0.04405	0.4319	0.4287	0.1864	1.001	1	0.94675
9	9_132569553	132569553	T	0.03284	0.01484	C	4.683	0.03046	2.254	0.3854	1.059	4.798	1	0.994083
9	9_135285840	135285840	T	0.1048	0.06954	C	4.779	0.0288	1.567	0.2068	1.045	2.35	0.1622	0.90533
9	9_135357630	135357630	G	0.02568	0.01064	T	4.182	0.04085	2.451	0.4525	1.01	5.95	1	0.97633
9	9_135470414	135470414	T	0.2979	0.2455	C	4.624	0.03153	1.304	0.1236	1.023	1.662	0.3751	0.98521
9	9_135983504	135983504	C	0.1627	0.1217	T	4.664	0.0308	1.403	0.1573	1.031	1.91	0.04141	0.998521
9	9_135985166	135985166	A	0.1637	0.1224	G	4.62	0.03159	1.404	0.1582	1.029	1.914	0.04139	0.98225
9	9_136029301	136029301	T	0.03698	0.06213	C	4.538	0.03314	0.5797	0.2587	0.3491	0.9625	0.37	1
10	10_6245317	6245317	T	0.1677	0.11	G	8.709	0.003166	1.63	0.1666	1.176	2.259	0.3923	0.92899
10	10_30901756	30901756	A	0.2485	0.2015	G	4.188	0.0407	1.31	0.1322	1.011	1.698	1	0.97929
10	10_31137471	31137471	C	0.04192	0.02259	T	3.981	0.04601	1.893	0.3248	1.002	3.578	1	0.98521
10	10_63977980	63977980	T	0.0932	0.06083	C	4.972	0.02576	1.587	0.2085	1.054	2.388	0.3482	0.998521
10	10_63982984	63982984	A	0.09146	0.06042	G	4.528	0.03335	1.565	0.212	1.033	2.372	0.3334	0.97485
10	10_75156333	75156333	A	0.0256	0.01051	G	4.274	0.0387	2.474	0.4525	1.019	6.005	1	0.98373
10	10_75519322	75519322	C	0.2035	0.2548	T	4.636	0.0313	0.7472	0.1356	0.5728	0.9746	1	0.92012
10	10_75867193	75867193	T	0.0836	0.1238	G	5.533	0.01866	0.6455	0.1872	0.4473	0.9316	1	0.94083
10	10_81841692	81841692	G	0.3282	0.2783	T	3.853	0.04965	1.267	0.1207	1	1.605	0.8905	0.96598
10	10_90588273	90588273	T	0.06716	0.03495	C	7.089	0.007755	1.988	0.2624	1.188	3.325	1	0.98225
10	10_90681048	90681048	T	0.04911	0.02836	C	3.878	0.04893	1.769	0.2933	0.9958	3.144	1	0.992604
10	10_90767640	90767640	T	0.3465	0.4013	C	4.063	0.04384	0.7913	0.1162	0.63	0.9937	0.3518	0.93935
10	10_91099630	91099630	C	0.2861	0.2385	T	3.858	0.04951	1.28	0.1257	1	1.637	0.8796	0.97485
10	10_94372942	94372942	C	0.09034	0.1298	T	5.042	0.02473	0.6658	0.182	0.466	0.9512	0.07467	0.93639
10	10_94413380	94413380	A	0.05793	0.03182	G	5.237	0.02211	1.871	0.2777	1.086	3.224	1	0.97337
10	10_99518901	99518901	C	0.4505	0.5062	G	3.944	0.04703	0.7995	0.1127	0.641	0.9972	0.1457	0.93639
10	10_100015563	100015563	C	0.1877	0.1456	G	3.982	0.04599	1.356	0.1528	1.005	1.829	0.6475	0.92604
10	10_100183515	100183515	C	0.04762	0.02374	G	5.58	0.01817	2.056	0.3112	1.117	3.784	1	0.995562
10	10_100186914	100186914	G	0.0905	0.05655	A	5.694	0.01702	1.66	0.2143	1.091	2.527	0.612	0.995562
10	10_100186959	100186959	G	0.0905	0.05786	A	5.228	0.02223	1.62	0.2127	1.068	2.458	0.6142	0.997041
10	10_101502968	101502968	G	0.01488	0.03892	A	7.406	0.006501	0.373	0.3762	0.1784	0.7797	1	0.991124
10	10_101606683	101606683	A	0.01497	0.03323	G	4.723	0.02977	0.4421	0.3854	0.2077	0.941	1	0.98373
10	10_102056745	102056745	T	0.08136	0.1302	C	8.516	0.00352	0.5918	0.1813	0.4148	0.8442	1	1
10	10_102059329	102059329	C	0.08408	0.1269	G	6.45	0.0111	0.6317	0.182	0.4422	0.9025	0.326	0.98225
11	11_2418102	2418102	T	0.01364	0.02985	C	4.098	0.04293	0.4493	0.4052	0.2031	0.9941	1	0.98373
11	11_2427134	2427134	C	0.01852	0.04062	T	5.496	0.01906	0.4456	0.3535	0.2228	0.891	1	0.95266
11	11_2427364	2427364	C	0.1469	0.0988	T	7.193	0.00732	1.57	0.1693	1.127	2.188	0.5455	0.992604
11	11_61015777	61015777	T	0.01042	0.02687	C	4.965	0.02586	0.3813	0.4488	0.1582	0.919	1	0.992604
11	11_61896215	61896215	A	0.09941	0.06101	G	6.722	0.009525	1.699	0.2063	1.134	2.545	0.3496	0.995562
11	11_61913196	61913196	T	0.0932	0.05952	G	5.414	0.01998	1.624	0.21	1.076	2.451	1	0.997041
11	11_61914056	61914056	A	0.09299	0.06175	G	4.517	0.03356	1.558	0.2099	1.032	2.351	0.3553	0.97633
11	11_64415767	64415767	A	0.253	0.1855	G	8.944	0.002784	1.487	0.1332	1.146	1.931	0.8574	0.992604
11	11_64415903	64415903	T	0.2523	0.1865	C	8.292	0.003983	1.471	0.1345	1.13	1.915	0.8551	0.97337
11	11_64496357	64496357	T	0.3979	0.3353	G	5.623	0.01773	1.31	0.1139	1.048	1.638	0.08506	0.98669
11	11_64497354	64497354	T	0.01278	0.03268	C	5.544	0.01854	0.3832	0.4223	0.1675	0.8766	1	0.91568
11	11_64503363	64503363	A	0.4657	0.3769	G	10.87	0.000976	1.441	0.111	1.159	1.791	0.2024	0.994083
11	11_64522066	64522066	A	0.4392	0.3663	G	7.278	0.006979	1.355	0.1128	1.086	1.69	0.2846	0.97337
11	11_64525216	64525216	C	0.4413	0.3679	T	7.436	0.006393	1.357	0.1121	1.089	1.691	0.2885	0.98373
11	11_64527080	64527080	C	0.418	0.3388	T	8.33	0.003899	1.401	0.1171	1.114	1.763	0.02918	0.92751
11	11_64544135	64544135	T	0.4022	0.3404	C	5.103	0.02388	1.304	0.1175	1.036	1.642	0.01617	0.92308
11	11_64603236	64603236	C	0.03846	0.07751	T	9.109	0.002543	0.4761	0.2507	0.2913	0.7782	1	0.96746
11	11_65408708	65408708	T	0.01543	0.03312	G	4.25	0.03924	0.4575	0.3884	0.2137	0.9795	1	0.94822
11	11_65561732	65561732	C	0.1513	0.2023	G	5.57	0.01827	0.703	0.1498	0.5241	0.9428	0.7239	0.9216
11	11_65732800	65732800	T	0.2773	0.3349	C	5.111	0.02378	0.762	0.1204	0.6019	0.9647	0.9008	0.96746
11	11_65733289	65733289	G	0.2708	0.3286	A	5.128	0.02354	0.7586	0.1221	0.5971	0.9638	1	0.95118
11	11_65787666	65787666	A	0.07313	0.1145	G	6.706	0.009609	0.6105	0.192	0.419	0.8895	0.2821	0.98669
11	11_65788072	65788072	C	0.1013	0.1377	T	3.927	0.04753	0.7056	0.1766	0.4991	0.9974	0.2318	0.91864
11	11_65790527	65790527	T	0.3782	0.3097	G	6.544	0.01052	1.355	0.119	1.073	1.712	0.36	0.93195
11	11_66001418	66001418	T	0.2329	0.3185	C	12.32	0.000447	0.6499	0.1231	0.5106	0.8273	0.706	0.995562
11	11_66002681	66002681	A	0.231	0.314	G	11.42	0.0007256	0.6562	0.125	0.5136	0.8384	0.4429	0.97189
11	11_66006323	66006323	C	0.2304	0.3198	G	13.32	0.0002622	0.6368	0.1241	0.4993	0.8121	0.7054	0.98373
11	11_66043253	66043253	C	0.3378	0.2726	T	6.675	0.00978	1.361	0.1196	1.077	1.721	0.3364	0.98373
11	11_66052931	66052931	A	0.03107	0.01479	G	3.995	0.04564	2.135	0.3881	0.9979	4.569	0.06529	1
11	11_76507282	76507282	T	0.1156	0.07576	C	6.081	0.01366	1.595	0.1906	1.098	2.317	1	0.98077
11	11_76507403	76507403	A	0.1148	0.07213	G	6.541	0.01054	1.668	0.2016	1.123	2.475	1	0.90237
11	11_119991166	119991166	T	0.2372	0.1833	A	5.45	0.01957	1.386	0.14	1.053	1.823	0.5694	0.9216
11	11_128772452	128772452	T	0.1024	0.06994	C	4.495	0.034	1.517	0.1975	1.03	2.234	1	0.995562
12	12_6060960	6060960	A	0.1741	0.2207	G	4.589	0.03218	0.7443	0.1381	0.5678	0.9757	0.632	0.98964
12	12_6061069	6061069	G	0.1717	0.2254	T	6.038	0.014	0.7124	0.1383	0.5432	0.9343	0.5323	0.98669
12	12_6061491	6061491	G	0.1722	0.2221	A	5.233	0.02216	0.7286	0.1387	0.5551	0.9562	0.6326	0.98373
12	12_6085352	6085352	A	0.02819	0.01183	G	4.606	0.03186	2.422	0.425	1.053	5.572	1	0.998521
12	12_6128443	6128443	T	0.2877	0.2376	C	4.158	0.04143	1.296	0.1275	1.01	1.664	0.7602	0.94675
12	12_6435753	6435753	A	0.1677	0.1285	G	3.947	0.04696	1.367	0.1576	1.003	1.861	1	0.95858
12	12_6567787	6567787	C	0.3526	0.2933	T	5.286	0.0215	1.312	0.1183	1.041	1.654	0.8942	0.97337
12	12_6569983	6569983	T	0.3491	0.2982	C	3.993	0.04569	1.262	0.1166	1.004	1.586	0.8965	0.998521
12	12_6619284	6619284	C	0.3522	0.3	G	4.127	0.0422	1.269	0.1173	1.008	1.597	0.515	0.98373
12	12_6635567	6635567	A	0.3024	0.2538	T	3.898	0.04835	1.274	0.123	1.002	1.622	0.04158	0.98077
12	12_6658860	6658860	T	0.2808	0.3353	C	4.655	0.03096	0.7738	0.119	0.6129	0.977	0.4611	0.98669
12	12_6679743	6679743	A	0.262	0.3149	G	4.569	0.03256	0.7722	0.1211	0.6091	0.979	0.4497	0.98964
12	12_6709316	6709316	T	0.1087	0.1462	C	4.08	0.0434	0.7125	0.1684	0.5122	0.991	0.8255	0.9571
12	12_6970635	6970635	A	0.02811	0.05193	G	4.988	0.02553	0.528	0.2903	0.2989	0.9327	0.6058	0.998521
12	12_10165469	10165469	A	0.04882	0.02663	G	4.585	0.03226	1.876	0.2982	1.046	3.366	1	1
12	12_10167277	10167277	G	0.04911	0.02695	C	4.494	0.03402	1.865	0.2983	1.039	3.346	1	0.991124
12	12_10241829	10241829	T	0.3205	0.3806	G	5.335	0.0209	0.7675	0.1146	0.6131	0.9609	0.6429	0.994083
12	12_10251385	10251385	C	0.3166	0.3795	T	5.876	0.01535	0.7575	0.1147	0.605	0.9484	0.817	0.997041
12	12_10251445	10251445	G	0.3166	0.3798	C	5.95	0.01472	0.7563	0.1146	0.6042	0.9468	0.817	0.998521
12	12_10271055	10271055	C	0.2958	0.3632	T	6.813	0.009049	0.7364	0.1174	0.585	0.9269	0.9052	0.97929
12	12_48081637	48081637	T	0.3328	0.2348	C	15.63	7.71e-05	1.625	0.1233	1.276	2.07	0.8781	0.97929
12	12_48110613	48110613	A	0.3517	0.4146	G	5.436	0.01973	0.7659	0.1145	0.612	0.9586	0.359	0.96006
12	12_48132889	48132889	A	0.3521	0.4065	G	3.898	0.04835	0.7936	0.1172	0.6307	0.9985	0.03451	0.91864
12	12_48134695	48134695	C	0.5016	0.4103	T	10.46	0.001217	1.447	0.1143	1.156	1.81	0.101	0.92012
12	12_111894072	111894072	T	0.3862	0.3299	C	4.626	0.0315	1.278	0.1143	1.022	1.6	0.7113	0.98964
12	12_111923417	111923417	A	0.4488	0.3927	G	4.272	0.03874	1.259	0.1115	1.012	1.566	0.5643	0.98077
12	12_111993712	111993712	C	0.4649	0.4087	T	4.012	0.04516	1.257	0.1143	1.005	1.572	0.7251	0.92456
12	12_122865029	122865029	C	0.1548	0.1125	T	4.965	0.02587	1.445	0.1658	1.044	2	0.7801	0.95118
12	12_122991478	122991478	C	0.1703	0.1234	G	5.577	0.0182	1.458	0.1603	1.065	1.996	0.7991	0.94083
13	13_41331026	41331026	G	0.1602	0.1118	C	6.624	0.01006	1.516	0.1623	1.103	2.083	0.09863	0.98373
13	13_41345036	41345036	T	0.1571	0.1068	C	6.892	0.008656	1.559	0.1701	1.117	2.176	0.5517	0.92308
13	13_41373473	41373473	C	0.1826	0.1325	T	6.295	0.01211	1.463	0.1521	1.086	1.97	0.8151	0.98521
13	13_50057633	50057633	A	0.5267	0.471	G	3.905	0.04815	1.25	0.1131	1.002	1.56	0.8197	0.92899
13	13_99948097	99948097	G	0.1358	0.08133	A	10.22	0.001387	1.775	0.1813	1.244	2.533	0.7096	0.98669
13	13_99948178	99948178	A	0.1937	0.1456	C	5.457	0.01949	1.409	0.1472	1.056	1.881	0.6598	0.98521
13	13_100008313	100008313	G	0.1637	0.1015	C	11.12	0.0008527	1.732	0.1661	1.251	2.398	0.5535	0.98077
14	14_75904660	75904660	A	0.3163	0.3806	G	6.078	0.01369	0.7528	0.1153	0.6005	0.9437	0.1639	0.98669
14	14_88934702	88934702	A	0.2345	0.1869	G	4.372	0.03654	1.332	0.1375	1.018	1.744	0.06585	0.95118
15	15_38614525	38614525	G	0.1697	0.2163	A	4.568	0.03257	0.7407	0.1407	0.5622	0.9759	0.6233	0.97041
15	15_38631920	38631920	A	0.04985	0.02804	G	4.126	0.04223	1.819	0.2984	1.013	3.264	1	0.9645
15	15_38631930	38631930	C	0.1677	0.2179	A	5.242	0.02205	0.7232	0.1418	0.5477	0.9551	0.514	0.9571
15	15_38643574	38643574	T	0.1642	0.2156	C	5.672	0.01724	0.7145	0.1415	0.5415	0.9429	0.5171	0.97485
15	15_85619248	85619248	T	0.07571	0.04792	C	4.188	0.04072	1.627	0.2399	1.017	2.604	1	0.93195
16	16_10971073	10971073	G	0.01084	0.02795	T	4.971	0.02578	0.381	0.449	0.158	0.9185	1	0.95414
16	16_12061626	12061626	A	0.1677	0.1288	G	3.972	0.04627	1.363	0.1557	1.004	1.849	0.8052	0.98225
16	16_12136954	12136954	C	0.5031	0.4297	A	7.078	0.007804	1.344	0.1112	1.081	1.671	0.5729	0.96746
16	16_23403744	23403744	G	0.02515	0.05178	A	6.48	0.01091	0.4724	0.3008	0.262	0.8519	1	1
16	16_23409440	23409440	A	0.02381	0.04911	G	6.121	0.01336	0.4723	0.3097	0.2574	0.8665	1	0.994083
16	16_23428193	23428193	G	0.02584	0.0503	A	5.373	0.02045	0.5007	0.3038	0.276	0.9081	1	0.97189
16	16_23456548	23456548	C	0.02591	0.04969	G	5.064	0.02442	0.5088	0.3054	0.2796	0.9258	1	0.96154
16	16_28500806	28500806	A	0.01368	0.03021	C	4.198	0.04046	0.4451	0.4052	0.2012	0.985	1	0.97633
16	16_28617572	28617572	A	0.03951	0.06442	G	4.127	0.0422	0.5975	0.2559	0.3618	0.9867	0.3806	0.96893
16	16_28944700	28944700	T	0.1591	0.2028	G	4.21	0.04018	0.7438	0.1446	0.5602	0.9874	1	0.96598
16	16_28967423	28967423	T	0.2896	0.2387	C	4.434	0.03523	1.3	0.1248	1.018	1.66	0.4511	0.98521
16	16_28993369	28993369	T	0.2873	0.2312	C	5.244	0.02202	1.34	0.128	1.043	1.722	0.4309	0.9497
16	16_28998111	28998111	A	0.1156	0.1622	T	6.032	0.01405	0.6754	0.1604	0.4932	0.925	0.5508	0.98521
16	16_31049298	31049298	G	0.02967	0.01347	A	4.165	0.04127	2.239	0.4052	1.012	4.954	1	0.992604
16	16_50327439	50327439	G	0.13	0.1758	A	5.315	0.02114	0.7006	0.1549	0.5172	0.949	0.26	0.97189
16	16_50328526	50328526	C	0.1277	0.1764	T	6.034	0.01403	0.6834	0.1556	0.5037	0.927	0.7047	0.96893
17	17_2584946	2584946	A	0.3635	0.3032	G	5.105	0.02385	1.312	0.1204	1.036	1.661	0.6876	0.92456
17	17_26096597	26096597	A	0.1776	0.136	G	4.369	0.0366	1.373	0.1519	1.019	1.849	0.8147	0.98521
17	17_26105932	26105932	A	0.1856	0.145	G	3.973	0.04624	1.344	0.1486	1.004	1.798	0.8257	0.98373
17	17_40705773	40705773	C	0.01719	0.03918	T	5.647	0.01748	0.4288	0.3662	0.2092	0.879	1	0.94527
17	17_40724977	40724977	A	0.0152	0.03182	G	3.963	0.04651	0.4696	0.3882	0.2194	1.005	1	0.97485
17	17_46136133	46136133	C	0.1847	0.2433	G	6.254	0.01239	0.7047	0.1403	0.5353	0.9278	0.7527	0.90533
17	17_46152291	46152291	A	0.183	0.2294	G	4.35	0.03701	0.7528	0.1364	0.5762	0.9835	0.6382	0.98077
17	17_46152322	46152322	C	0.1825	0.2296	T	4.535	0.03321	0.749	0.136	0.5738	0.9777	0.3514	0.98817
17	17_46154202	46154202	G	0.1869	0.2321	A	4.005	0.04537	0.7607	0.1369	0.5817	0.9948	0.5339	0.96154
17	17_61987333	61987333	C	0.01497	0.03303	T	4.648	0.0311	0.4449	0.3854	0.209	0.9469	1	0.98669
17	17_70645013	70645013	A	0.07249	0.04438	G	4.853	0.02759	1.683	0.2385	1.054	2.686	1	1
17	17_72469958	72469958	A	0.2591	0.3528	G	13.56	0.000231	0.6416	0.1209	0.5063	0.8131	0.1449	0.97041
17	17_72473553	72473553	T	0.183	0.2426	C	7.107	0.00768	0.6996	0.1344	0.5377	0.9104	0.4607	0.994083
17	17_72477385	72477385	A	0.1958	0.266	G	9.17	0.00246	0.6719	0.1317	0.519	0.8698	0.09043	0.97781
17	17_72537894	72537894	G	0.2738	0.2247	A	4.33	0.03745	1.301	0.1266	1.015	1.667	0.4339	0.994083
17	17_72926420	72926420	A	0.0403	0.02128	G	4.015	0.04511	1.932	0.334	1.004	3.717	1	0.98225
17	17_72939446	72939446	T	0.4386	0.5062	C	6.023	0.01412	0.7623	0.1107	0.6136	0.947	0.3754	0.97337
17	17_73517426	73517426	G	0.03284	0.05572	A	4.133	0.04207	0.5753	0.275	0.3356	0.9862	0.2652	0.98669
17	17_73824121	73824121	C	0.5063	0.4385	T	5.765	0.01634	1.313	0.1136	1.051	1.641	0.4884	0.92456
17	17_73826611	73826611	A	0.3788	0.3119	G	6.384	0.01151	1.345	0.1176	1.069	1.694	0.1937	0.95414
17	17_73827205	73827205	C	0.5149	0.4398	T	7.448	0.006351	1.352	0.1106	1.089	1.679	0.2169	0.97485
17	17_73830270	73830270	A	0.4092	0.3453	G	5.809	0.01594	1.313	0.1131	1.052	1.639	0.6276	0.98964
17	17_73831016	73831016	A	0.3398	0.2746	G	6.68	0.009749	1.36	0.119	1.077	1.717	0.3364	0.98964
17	17_73840272	73840272	T	0.3704	0.3137	C	4.651	0.03104	1.287	0.1173	1.023	1.62	0.1196	0.96154
17	17_73842892	73842892	T	0.3815	0.3155	C	6.285	0.01218	1.338	0.1162	1.065	1.68	0.2004	0.97189
17	17_73887996	73887996	G	0.1327	0.08946	A	6.016	0.01417	1.558	0.1817	1.091	2.224	1	0.94231
17	17_73888273	73888273	T	0.133	0.09317	C	5.134	0.02347	1.493	0.1779	1.054	2.116	0.7464	0.96006
17	17_74011721	74011721	C	0.3693	0.3154	A	3.952	0.04682	1.271	0.1208	1.003	1.611	0.3547	0.90533
17	17_76183602	76183602	T	0.1127	0.155	C	4.759	0.02915	0.6924	0.1691	0.4971	0.9645	0.1907	0.90976
17	17_77926491	77926491	A	0.1101	0.0747	G	4.956	0.02599	1.533	0.193	1.05	2.238	0.4067	0.98225
17	17_78079731	78079731	T	0.05927	0.1078	C	10.02	0.001547	0.5214	0.2086	0.3464	0.7847	0.5564	0.96006
17	17_78083726	78083726	A	0.4101	0.3548	G	4.011	0.04521	1.264	0.1172	1.005	1.591	0.9001	0.91716
17	17_78084867	78084867	T	0.05945	0.1009	G	7.556	0.005981	0.563	0.2113	0.3721	0.8518	0.2256	0.95414
17	17_78092381	78092381	C	0.06138	0.1042	G	8.048	0.004556	0.562	0.2053	0.3758	0.8404	0.5541	0.98373
17	17_78093133	78093133	A	0.05655	0.0988	G	8.355	0.003846	0.5467	0.2114	0.3612	0.8274	0.7556	0.991124
17	17_78114020	78114020	T	0.0564	0.1057	C	10.56	0.001155	0.5058	0.2129	0.3333	0.7678	0.5524	0.95414
17	17_78341776	78341776	A	0.1228	0.1672	G	5.322	0.02106	0.6972	0.1569	0.5126	0.9482	0.2398	0.98964
18	18_13095591	13095591	A	0.2326	0.2972	G	7.01	0.008106	0.7168	0.126	0.56	0.9176	0.01161	0.96746
18	18_13124609	13124609	C	0.2075	0.2598	T	5.1	0.02392	0.7457	0.1301	0.5779	0.9624	0.08599	0.98521
18	18_67365815	67365815	A	0.05769	0.02994	G	6.165	0.01303	1.984	0.2806	1.144	3.438	1	0.994083
18	18_67992279	67992279	A	0.08199	0.05195	G	4.467	0.03456	1.63	0.2331	1.032	2.574	0.5722	0.91568
18	18_77513841	77513841	A	0.128	0.08824	G	5.36	0.0206	1.517	0.1809	1.064	2.163	0.4901	0.96893
19	19_808577	808577	T	0.03904	0.01946	C	4.504	0.03381	2.047	0.3442	1.043	4.019	1	0.98669
19	19_829555	829555	G	0.04142	0.02226	C	4.02	0.04497	1.898	0.3247	1.005	3.587	1	0.998521
19	19_1008683	1008683	A	0.1178	0.08251	G	4.258	0.03907	1.485	0.1927	1.018	2.167	0.4397	0.91272
19	19_1008879	1008879	C	0.1065	0.06954	G	5.182	0.02282	1.594	0.2063	1.064	2.388	0.6436	0.90533
19	19_10099883	10099883	C	0.0919	0.127	T	4.038	0.0445	0.6959	0.1811	0.488	0.9925	1	0.94675
19	19_10102765	10102765	C	0.09159	0.1299	G	4.952	0.02606	0.6753	0.1772	0.4771	0.9558	1	0.98225
19	19_10224548	10224548	A	0.3855	0.4592	G	6.852	0.008855	0.7389	0.1157	0.589	0.927	0.3017	0.91124
19	19_10267011	10267011	A	0.4253	0.4859	C	4.788	0.02866	0.783	0.1119	0.6289	0.975	0.823	0.9571
19	19_10267252	10267252	T	0.4305	0.4907	G	4.757	0.02917	0.7847	0.1112	0.631	0.9758	1	0.96598
19	19_10267266	10267266	A	0.4314	0.4906	C	4.561	0.0327	0.7878	0.1117	0.6329	0.9807	1	0.9571
19	19_10271034	10271034	G	0.4453	0.5179	C	6.52	0.01067	0.7475	0.1141	0.5978	0.9348	0.6479	0.91568
19	19_10271141	10271141	C	0.4353	0.4951	A	4.423	0.03545	0.786	0.1145	0.628	0.9839	0.5674	0.90976
19	19_10291181	10291181	C	0.1789	0.2283	T	4.88	0.02717	0.7366	0.1387	0.5613	0.9667	0.6379	0.96006
19	19_10473138	10473138	G	0.3646	0.4256	A	4.837	0.02785	0.7747	0.1162	0.617	0.9728	0.9074	0.9216
19	19_11226944	11226944	T	0.3731	0.4356	C	5.295	0.02139	0.7711	0.113	0.6179	0.9624	0.5738	0.96598
19	19_11227466	11227466	T	0.3746	0.4306	G	4.235	0.0396	0.7923	0.1132	0.6346	0.9891	0.5709	0.96302
19	19_11446520	11446520	G	0.07276	0.1123	T	6.033	0.01404	0.6202	0.1959	0.4224	0.9105	0.5774	0.95858
19	19_33693785	33693785	A	0.1499	0.1068	G	5.577	0.0182	1.474	0.1649	1.067	2.036	0.5627	0.997041
19	19_33697546	33697546	T	0.1377	0.1006	C	4.378	0.0364	1.428	0.1709	1.022	1.996	1	0.98669
19	19_34868642	34868642	G	0.2186	0.1687	A	5.276	0.02162	1.378	0.14	1.048	1.814	0.0757	0.98077
19	19_34870256	34870256	T	0.229	0.182	C	4.308	0.03792	1.335	0.1395	1.016	1.755	0.0894	0.94231
19	19_34890322	34890322	G	0.2279	0.1808	A	4.174	0.04104	1.337	0.1425	1.011	1.768	0.07986	0.90533
19	19_34954873	34954873	C	0.2256	0.1719	G	5.825	0.0158	1.403	0.1407	1.065	1.849	0.0748	0.95414
19	19_34959979	34959979	A	0.1937	0.1524	G	3.927	0.04751	1.336	0.1463	1.003	1.779	0.2886	0.97781
19	19_46812451	46812451	T	0.05988	0.03614	C	4.102	0.04284	1.699	0.2642	1.012	2.851	1	0.98521
19	19_46815499	46815499	T	0.1867	0.1321	C	7.065	0.007861	1.509	0.1554	1.113	2.046	1	0.93787
19	19_46856963	46856963	A	0.3872	0.4496	G	5.378	0.0204	0.7738	0.1107	0.6229	0.9612	0.6613	0.997041
19	19_46857015	46857015	T	0.3902	0.4537	C	5.559	0.01839	0.7704	0.1107	0.6201	0.9571	0.8259	0.994083
19	19_46857286	46857286	G	0.4252	0.4809	A	3.936	0.04726	0.7984	0.1136	0.6391	0.9974	0.9105	0.92899
19	19_46890247	46890247	C	0.3819	0.4373	G	3.937	0.04723	0.795	0.1157	0.6337	0.9973	0.9085	0.91716
19	19_48715153	48715153	C	0.2184	0.2652	T	3.952	0.04682	0.7743	0.1288	0.6015	0.9967	0.6713	0.97929
19	19_48949764	48949764	A	0.03251	0.05678	G	4.431	0.03528	0.5581	0.2805	0.3221	0.9671	1	0.94675
19	19_48976647	48976647	T	0.03116	0.01347	G	4.801	0.02845	2.355	0.4022	1.07	5.18	1	0.992604
19	19_49136651	49136651	A	0.2604	0.2066	G	5.422	0.01988	1.352	0.1298	1.048	1.744	1	0.991124
19	19_49143025	49143025	T	0.2786	0.3401	C	5.696	0.01701	0.7496	0.1209	0.5914	0.9501	0.1715	0.95414
19	19_49147659	49147659	C	0.01657	0.03406	T	4.079	0.04343	0.4778	0.3735	0.2298	0.9935	1	0.96893
19	19_49539597	49539597	C	0.06716	0.03593	T	6.673	0.009789	1.932	0.2589	1.163	3.209	0.3484	0.98964
19	19_49540100	49540100	T	0.01385	0.03106	G	4.373	0.03651	0.4381	0.4053	0.1979	0.9695	1	0.9571
19	19_49558447	49558447	A	0.5242	0.4471	G	7.864	0.005042	1.362	0.1103	1.097	1.691	0.5781	0.97929
19	19_49558498	49558498	C	0.253	0.1886	T	8.027	0.00461	1.457	0.1332	1.122	1.892	0.373	0.98521
19	19_49558509	49558509	A	0.2508	0.1873	G	7.809	0.0052	1.452	0.1338	1.117	1.888	0.469	0.98225
19	19_49558573	49558573	T	0.2508	0.1832	G	8.948	0.002777	1.492	0.1343	1.147	1.942	0.3578	0.98521
19	19_49558678	49558678	G	0.2196	0.1513	T	9.665	0.001878	1.578	0.1475	1.182	2.107	0.8254	0.92604
19	19_49558690	49558690	G	0.1931	0.1447	T	5.125	0.02358	1.414	0.1536	1.047	1.911	0.4911	0.90828
19	19_49558729	49558729	C	0.5212	0.445	G	7.65	0.005678	1.358	0.1107	1.093	1.687	0.8228	0.97189
19	19_49573438	49573438	G	0.3635	0.3024	A	5.5	0.01902	1.317	0.1176	1.046	1.659	0.7948	0.96893
19	19_49574125	49574125	C	0.361	0.3028	G	5.037	0.02481	1.301	0.1174	1.034	1.638	0.7938	0.97337
19	19_49671281	49671281	A	0.1698	0.1211	G	6.127	0.01331	1.484	0.1601	1.084	2.031	0.7956	0.95118
19	19_49675233	49675233	T	0.1645	0.121	C	4.852	0.02762	1.43	0.1631	1.039	1.969	0.7907	0.92751
19	19_49691822	49691822	C	0.27	0.2196	T	4.297	0.03819	1.315	0.1321	1.015	1.703	0.8688	0.92456
19	19_49692373	49692373	G	0.2742	0.2042	C	8.365	0.003825	1.472	0.1342	1.132	1.915	0.8619	0.91864
20	20_2384151	2384151	A	0.2042	0.2508	G	4.095	0.04301	0.7667	0.1315	0.5926	0.992	0.1076	0.98225
20	20_2413125	2413125	C	0.5299	0.453	T	7.851	0.005081	1.361	0.11	1.097	1.688	1	0.98373
20	20_2413320	2413320	T	0.5302	0.4537	C	7.669	0.005618	1.359	0.1109	1.094	1.689	0.8226	0.96893
20	20_30661292	30661292	C	0.03247	0.05902	G	4.956	0.026	0.535	0.285	0.3061	0.9353	0.6106	0.9068
20	20_42806429	42806429	A	0.1662	0.2129	T	4.599	0.03198	0.7366	0.1429	0.5567	0.9746	0.7389	0.95414
20	20_42815190	42815190	G	0.2357	0.2831	A	3.888	0.04863	0.781	0.1255	0.6106	0.9988	0.1754	0.98373
20	20_43739100	43739100	A	0.05385	0.03172	G	3.929	0.04747	1.737	0.2817	1	3.018	1	0.97041
20	20_44640391	44640391	T	0.1718	0.2266	C	6.041	0.01398	0.7083	0.1407	0.5376	0.9332	0.5243	0.95118
20	20_44680412	44680412	T	0.2477	0.3021	C	4.924	0.02649	0.7608	0.1234	0.5974	0.9689	0.7957	0.98225
20	20_44996254	44996254	A	0.125	0.1774	C	6.661	0.009853	0.6623	0.1603	0.4837	0.9069	0.5651	0.92012
20	20_44997702	44997702	T	0.135	0.1772	C	4.356	0.03689	0.7244	0.1549	0.5348	0.9814	0.4393	0.9497
20	20_44999028	44999028	C	0.1319	0.1817	T	6.076	0.0137	0.6844	0.1544	0.5057	0.9263	0.352	0.95858
20	20_44999958	44999958	G	0.1348	0.1807	A	5.154	0.02319	0.7068	0.1533	0.5233	0.9545	0.5716	0.96302
20	20_45000422	45000422	C	0.1337	0.1796	G	5.188	0.02275	0.7054	0.1537	0.5219	0.9534	0.5702	0.9645
20	20_45003788	45003788	T	0.1771	0.2286	C	5.193	0.02267	0.7264	0.1406	0.5515	0.9568	0.1508	0.93787
20	20_45140681	45140681	A	0.05455	0.08282	T	4.105	0.04277	0.6389	0.2226	0.413	0.9884	1	0.97041
20	20_45242269	45242269	C	0.2753	0.2254	G	4.455	0.03479	1.306	0.1265	1.019	1.673	0.06147	0.992604
20	20_62664365	62664365	T	0.02671	0.01054	C	4.766	0.02902	2.575	0.4488	1.069	6.207	1	0.98964
21	21_34787312	34787312	G	0.4127	0.4805	A	6.233	0.01254	0.7599	0.1101	0.6124	0.9429	0.1538	0.992604
21	21_34889505	34889505	G	0.163	0.2106	A	4.72	0.02981	0.7301	0.1451	0.5494	0.9703	0.7325	0.93639
21	21_35281393	35281393	A	0.2937	0.3456	G	4.081	0.04337	0.7874	0.1184	0.6243	0.9931	0.4649	0.97485
21	21_35284734	35284734	A	0.2919	0.3446	G	4.048	0.04422	0.7843	0.1209	0.6189	0.9939	0.4537	0.93787
21	21_35286740	35286740	G	0.3114	0.2462	A	6.964	0.008318	1.385	0.1236	1.087	1.764	0.2993	0.97485
21	21_43413553	43413553	G	0.06875	0.04088	T	4.779	0.02882	1.732	0.254	1.053	2.849	1	0.94379
21	21_44323720	44323720	T	0.08154	0.1154	C	4.194	0.04056	0.6806	0.1887	0.4702	0.9853	0.4086	0.96154
21	21_45163512	45163512	A	0.02591	0.01064	G	4.275	0.03867	2.474	0.4525	1.019	6.007	1	0.97189
21	21_46057590	46057590	T	0.2741	0.2182	A	5.191	0.0227	1.353	0.133	1.043	1.756	0.5082	0.90976
21	21_46057806	46057806	G	0.3121	0.3863	A	7.785	0.005267	0.7208	0.1175	0.5726	0.9075	0.7242	0.95118
22	22_21988599	21988599	A	0.05482	0.03195	G	3.886	0.04868	1.757	0.2893	0.9967	3.098	0.269	0.90828
22	22_21989008	21989008	G	0.01802	0.03951	C	5.486	0.01917	0.446	0.3534	0.2231	0.8916	1	0.97929
22	22_29886413	29886413	A	0.09431	0.06399	G	4.228	0.03975	1.523	0.2058	1.018	2.28	0.6345	0.991124
22	22_30034994	30034994	T	0.2188	0.1703	G	4.837	0.02785	1.364	0.1416	1.034	1.801	0.04558	0.95562
22	22_39355717	39355717	G	0.07567	0.04955	A	3.889	0.0486	1.57	0.2304	0.9996	2.467	0.5656	0.991124
22	22_39711351	39711351	A	0.2244	0.2742	G	4.395	0.03605	0.7657	0.1275	0.5963	0.9831	0.6795	0.97929
22	22_45567580	45567580	C	0.4169	0.5156	A	12.75	0.000356	0.6718	0.1116	0.5399	0.8361	0.8235	0.9645
22	22_45577110	45577110	T	0.4236	0.5195	C	11.48	0.0007029	0.6797	0.1141	0.5435	0.8501	1	0.92012
22	22_45577231	45577231	T	0.4241	0.5139	C	10.46	0.001219	0.6967	0.1119	0.5596	0.8676	0.5798	0.9571
22	22_45579422	45579422	G	0.266	0.3411	A	8.161	0.004281	0.7	0.1251	0.5478	0.8945	0.7969	0.90385
22	22_45593661	45593661	T	0.01935	0.04217	C	5.849	0.01559	0.4481	0.3402	0.23	0.8728	0.1058	0.98817
22	22_45683036	45683036	G	0.1057	0.1411	C	3.896	0.0484	0.7189	0.1677	0.5175	0.9987	0.3625	0.98964
22	22_45684998	45684998	A	0.03284	0.01347	G	5.541	0.01857	2.486	0.3995	1.136	5.44	1	0.98964
CHR: Chromosome number; SNP: Single Nucleotide Polymorphism; BP: Base Pair position; A1: Allele 1; F_A: Frequency in Affected individuals; F_U: Frequency in Unaffected individuals; A2: Allele 2; CHISQ: Chi-square statistic; OR: Odds Ratio; SE: Standard Error; L95: Lower bound of 95% confidence interval ; U95: Upper bound of 95% confidence interval; P-hwe: P value for Hardy-Weinberg Equilibrium te…
