# Supplementary material for: A new perspective on population genetics: Deciphering the relationship between genetic variants and disease prevalence in Psoriasis
Source: PLoS One. 2026 Mar 13;21(3):e0344204. doi: 10.1371/journal.pone.0344204 (PMC12987435; doi:10.1371/journal.pone.0344204)
Supplement: S6 Table — (XLSX) [file pone.0344204.s011.xlsx]

## Sheet: Sheet1
Supplementary Table 6. CGCP analysis in 338 "patients" and 338 controls in disease-associated loci for identifing background noise
Genotype combinations (GRCh37.hg19)	Genotype	Count of "patients"	Frequency of combination
1_1231507:2_234591339:19_49558573	GGAGTT	10	0.00423266
1_1231507:2_234621787:9_135357630	GGGCGT	10	0.00404081
1_1231507:2_234621787:19_49558573	GGGCTT	10	0.00457775
1_1231507:2_234621825:19_49558573	GGCTTT	10	0.00455085
1_1231507:2_234622282:9_135357630	GGTCGT	10	0.00393608
1_1231507:2_234622282:19_49558573	GGTCTT	10	0.0044591
1_1231507:2_234622294:9_135357630	GGTCGT	10	0.00389521
1_1231507:2_234622294:19_49558573	GGTCTT	10	0.0044128
1_1231507:2_234622310:9_135357630	GGTCGT	10	0.00384825
1_1231507:2_234627608:9_135357630	GGGTGT	11	0.00387681
1_1231507:2_234627608:19_49558573	GGGTTT	10	0.00439195
1_1231507:17_46136133:22_30034994	GGGGTT	10	0.00460773
1_2075560:1_20020993:7_129037029	GGGGCC	10	0.0039657
1_2075560:3_46620614:9_117390300	GGTTCA	10	0.00468893
1_2075560:4_155161666:12_6658860	GGCTCC	10	0.00464253
1_2075560:5_72798845:5_149921251	GGAGGG	11	0.00463267
1_2075560:6_31708147:22_21988599	GTCTAG	10	0.00361784
1_2075560:6_31713124:22_21988599	GTGAAG	10	0.00345044
1_2075560:6_31731881:22_21988599	GTTCAG	10	0.00331663
1_2075560:6_31748820:22_21988599	GTAGAG	10	0.00433591
1_2075560:10_90588273:10_90681048	GTTCTC	13	0.00119579
1_2075560:10_90681048:10_100015563	GTTCCG	10	0.00441668
1_2077409:1_20020993:6_111527988	GGGGGA	10	0.00468125
1_2077409:1_20020993:7_129037029	GGGGCC	11	0.00443243
1_2077409:6_31708147:22_21988599	GACTAG	10	0.00353181
1_2077409:6_31713124:22_21988599	GAGAAG	10	0.00336839
1_2077409:6_31731881:22_21988599	GATCAG	10	0.00323776
1_2077409:6_31748820:22_21988599	GAAGAG	10	0.00423281
1_2077409:6_159172941:17_73831016	GATCAG	10	0.0043024
1_2077409:10_90588273:10_90681048	GATCTC	14	0.00116736
1_2077409:10_90681048:10_100015563	GATCCG	10	0.00431166
1_2082458:1_20020993:7_129037029	TTGGCC	11	0.00451248
1_2082458:6_31708147:22_21988599	TCCTAG	10	0.00352255
1_2082458:6_31713124:22_21988599	TCGAAG	10	0.00335956
1_2082458:6_31731881:22_21988599	TCTCAG	10	0.00322928
1_2082458:6_31748820:22_21988599	TCAGAG	10	0.00422172
1_2082458:6_159172941:17_73831016	TCTCAG	10	0.00429113
1_2082458:10_90588273:10_90681048	TCTCTC	14	0.0011643
1_2529552:1_11772340:9_135983504	GGGGCC	10	0.00255497
1_2529552:1_11772340:9_135985166	GGGGAA	10	0.00260089
1_2529552:1_11854476:13_41331026	GGTTGG	10	0.00196762
1_2529552:1_11888384:13_41331026	GGAAGG	10	0.00197128
1_2529552:1_11897592:13_41331026	GGAAGG	10	0.00194314
1_2529552:1_12348214:9_135983504	GGCCCC	10	0.0027403
1_2529552:1_12348214:9_135985166	GGCCAA	10	0.00278956
1_2529552:1_12348214:12_6619284	GGTCCC	10	0.00321603
1_2529552:1_12348214:12_6635567	GGTCAA	10	0.00168068
1_2529552:1_19401445:9_135983504	GGCCCC	10	0.0026255
1_2529552:1_19401445:9_135985166	GGCCAA	10	0.00267269
1_2529552:1_19410913:9_135983504	GGGGCC	10	0.00263567
1_2529552:1_19410913:9_135985166	GGGGAA	10	0.00268304
1_2529552:1_19419251:9_135983504	GGGGCC	10	0.00264095
1_2529552:1_19419251:9_135985166	GGGGAA	10	0.00268842
1_2529552:1_19431700:9_135983504	GGCCCC	10	0.00262264
1_2529552:1_19431700:9_135985166	GGCCAA	10	0.00266978
1_2529552:1_19439347:9_135983504	GGCCCC	10	0.00275016
1_2529552:1_19439347:9_135985166	GGCCAA	10	0.00279959
1_2529552:1_19448312:9_135983504	GGGGCC	10	0.00261601
1_2529552:1_19448312:9_135985166	GGGGAA	10	0.00266303
1_2529552:1_19503936:9_135983504	GGAACC	10	0.00262477
1_2529552:1_19503936:9_135985166	GGAAAA	10	0.00267194
1_2529552:1_19559306:9_135983504	GGAACC	10	0.00262335
1_2529552:1_19559306:9_135985166	GGAAAA	10	0.0026705
1_2529552:1_19561618:9_135983504	GGTTCC	10	0.00262406
1_2529552:1_19561618:9_135985166	GGTTAA	10	0.00267122
1_2529552:1_19565587:9_135983504	GGGGCC	10	0.00262408
1_2529552:1_19565587:9_135985166	GGGGAA	10	0.00267124
1_2529552:1_19566957:9_135983504	GGGGCC	10	0.0026212
1_2529552:1_19566957:9_135985166	GGGGAA	10	0.00266831
1_2529552:1_19584030:9_135983504	GGGGCC	10	0.00266177
1_2529552:1_19584030:9_135985166	GGGGAA	10	0.00270961
1_2529552:1_19593826:9_135983504	GGAACC	10	0.00265079
1_2529552:1_19593826:9_135985166	GGAAAA	10	0.00269844
1_2529552:1_19595159:9_135983504	GGCCCC	10	0.00265017
1_2529552:1_19595159:9_135985166	GGCCAA	10	0.0026978
1_2529552:1_19597156:9_135983504	GGTTCC	10	0.00264702
1_2529552:1_19597156:9_135985166	GGTTAA	10	0.0026946
1_2529552:1_19609204:9_135983504	GGGGCC	10	0.00265079
1_2529552:1_19609204:9_135985166	GGGGAA	10	0.00269844
1_2529552:1_19610598:9_135983504	GGAACC	10	0.00265079
1_2529552:1_19610598:9_135985166	GGAAAA	10	0.00269843
1_2529552:1_19611469:9_135983504	GGGGCC	10	0.00264897
1_2529552:1_19611469:9_135985166	GGGGAA	10	0.00269658
1_2529552:1_19632425:9_135983504	GGCCCC	10	0.00265744
1_2529552:1_19632425:9_135985166	GGCCAA	10	0.0027052
1_2529552:1_19634940:9_135983504	GGCCCC	10	0.00265424
1_2529552:1_19634940:9_135985166	GGCCAA	10	0.00270195
1_2529552:1_19634964:9_135983504	GGCCCC	10	0.00264722
1_2529552:1_19634964:9_135985166	GGCCAA	10	0.0026948
1_2529552:1_22310466:9_135983504	GGCCCC	10	0.00270673
1_2529552:1_22310466:9_135985166	GGCCAA	10	0.00275538
1_2529552:1_22817865:9_135983504	GGGGCC	10	0.00264309
1_2529552:1_22817865:9_135985166	GGGGAA	10	0.0026906
1_2529552:1_22843998:9_135983504	GGTTCC	10	0.00264572
1_2529552:1_22843998:9_135985166	GGTTAA	10	0.00269327
1_2529552:1_161641384:9_135983504	GGGGCC	10	0.00236274
1_2529552:1_161641384:9_135985166	GGGGAA	10	0.00240521
1_2529552:1_201052199:9_135983504	GGTTCC	10	0.00272258
1_2529552:1_201052199:9_135985166	GGTTAA	10	0.00277151
1_2529552:1_206646427:13_41345036	GGACTT	11	0.00258937
1_2529552:2_163291981:9_135983504	GGGGCC	10	0.00233839
1_2529552:2_163291981:9_135985166	GGGGAA	10	0.00238042
1_2529552:2_163291981:13_41331026	GGGGGG	10	0.00238007
1_2529552:2_218762713:9_135983504	GGGGCC	10	0.00269836
1_2529552:2_218762713:9_135985166	GGGGAA	10	0.00274686
1_2529552:2_228493211:7_128807732	GGGGGG	10	0.00328345
1_2529552:2_241463595:9_135983504	GGTTCC	10	0.00271802
1_2529552:2_241463595:9_135985166	GGTTAA	10	0.00276688
1_2529552:2_242402903:9_135983504	GGCCCC	10	0.0027247
1_2529552:2_242402903:9_135985166	GGCCAA	10	0.00277368
1_2529552:2_242422773:9_135983504	GGCCCC	10	0.00272223
1_2529552:2_242422773:9_135985166	GGCCAA	10	0.00277116
1_2529552:2_242423548:9_135983504	GGAACC	10	0.0023024
1_2529552:2_242423548:9_135985166	GGAAAA	10	0.00234378
1_2529552:2_242439595:9_135983504	GGGGCC	10	0.00271745
1_2529552:2_242439595:9_135985166	GGGGAA	10	0.0027663
1_2529552:3_15915154:9_135983504	GGTTCC	10	0.00255989
1_2529552:3_15915154:9_135985166	GGTTAA	10	0.0026059
1_2529552:4_103527876:9_135983504	GGTTCC	10	0.00244883
1_2529552:4_103527876:9_135985166	GGTTAA	10	0.00249284
1_2529552:4_103534557:9_135983504	GGCCCC	10	0.00243927
1_2529552:4_103534557:9_135985166	GGCCAA	10	0.00248311
1_2529552:5_33982568:7_128807732	GGGGGG	10	0.00329139
1_2529552:5_168134957:9_135983504	GGGGCC	10	0.00257335
1_2529552:5_168134957:9_135985166	GGGGAA	10	0.0026196
1_2529552:6_31661164:9_135983504	GGCCCC	10	0.0027006
1_2529552:6_31661164:9_135985166	GGCCAA	10	0.00274914
1_2529552:6_137540425:9_135983504	GGCCCC	10	0.0027766
1_2529552:6_137540425:9_135985166	GGCCAA	10	0.0028265
1_2529552:6_137540425:13_41331026	GGCCGG	10	0.00282609
1_2529552:6_138583859:9_135983504	GGAACC	10	0.00271841
1_2529552:6_138583859:9_135985166	GGAAAA	10	0.00276727
1_2529552:6_167271586:9_135983504	GGTTCC	10	0.00267288
1_2529552:6_167271586:9_135985166	GGTTAA	10	0.00272092
1_2529552:7_37172722:9_135983504	GGGGCC	10	0.00280207
1_2529552:7_37172722:9_135985166	GGGGAA	10	0.00285243
1_2529552:7_128807732:9_35398406	GGGGCC	10	0.00423943
1_2529552:7_128807732:10_75519322	GGGGTT	10	0.00315916
1_2529552:7_128807732:11_64503363	GGGGAG	10	0.0028727
1_2529552:7_128807732:12_111894072	GGGGTC	10	0.00246501
1_2529552:7_128807732:12_111923417	GGGGAG	11	0.00282002
1_2529552:7_128807732:12_111993712	GGGGCT	11	0.00282759
1_2529552:7_128807732:17_72477385	GGGGGG	10	0.00296123
1_2529552:7_128807732:19_11446520	GGGGTT	13	0.00450211
1_2529552:7_128807732:20_42815190	GGGGGA	10	0.00250081
1_2529552:7_128807732:21_44323720	GGGGCC	12	0.00448429
1_2529552:7_148702486:13_41331026	GGAAGG	11	0.00247452
1_2529552:7_148702496:13_41331026	GGCCGG	11	0.00246921
1_2529552:7_157208617:15_38631920	GGCCAG	11	0.00296393
1_2529552:9_34647802:9_135983504	GGGGCC	10	0.00279263
1_2529552:9_34647802:9_135985166	GGGGAA	10	0.00284282
1_2529552:9_34648020:9_135983504	GGGGCC	10	0.00279263
1_2529552:9_34648020:9_135985166	GGGGAA	10	0.00284282
1_2529552:9_34689695:9_135983504	GGGGCC	10	0.00236826
1_2529552:9_34689695:9_135985166	GGGGAA	10	0.00241083
1_2529552:9_117350243:9_135983504	GGGGCC	10	0.00274178
1_2529552:9_117350243:9_135985166	GGGGAA	10	0.00279106
1_2529552:9_117386719:19_49558498	GGTCCC	11	0.00321023
1_2529552:9_117386719:19_49558509	GGTCAA	10	0.0032388
1_2529552:9_117386719:19_49558573	GGTCTT	11	0.00286502
1_2529552:9_117390335:9_135983504	GGCCCC	10	0.00252142
1_2529552:9_117390335:9_135985166	GGCCAA	10	0.00256674
1_2529552:9_132404183:9_135983504	GGCCCC	10	0.00270039
1_2529552:9_132404183:9_135985166	GGCCAA	10	0.00274892
1_2529552:9_132569553:9_135983504	GGCCCC	10	0.00277667
1_2529552:9_132569553:9_135985166	GGCCAA	10	0.00282658
1_2529552:9_135983504:9_136029301	GGCCCC	10	0.00252386
1_2529552:9_135983504:10_101502968	GGCCAA	10	0.00263982
1_2529552:9_135983504:10_101606683	GGCCGG	10	0.00267223
1_2529552:9_135983504:11_2418102	GGCCCC	10	0.00269153
1_2529552:9_135983504:11_2427134	GGCCTT	10	0.00263002
1_2529552:9_135983504:11_61015777	GGCCCC	10	0.00270862
1_2529552:9_135983504:11_64603236	GGCCTT	10	0.00243668
1_2529552:9_135983504:11_65788072	GGCCTT	10	0.00210287
1_2529552:9_135983504:11_66052931	GGCCGG	10	0.00278527
1_2529552:9_135983504:15_38631920	GGCCGG	10	0.00270093
1_2529552:9_135983504:16_10971073	GGCCTT	10	0.00270243
1_2529552:9_135983504:16_28500806	GGCCCC	10	0.00268947
1_2529552:9_135983504:16_31049298	GGCCAA	10	0.0027844
1_2529552:9_135983504:17_40705773	GGCCTT	10	0.00263826
1_2529552:9_135983504:17_40724977	GGCCGG	10	0.00268032
1_2529552:9_135983504:17_46136133	GGCCGG	10	0.00162442
1_2529552:9_135983504:17_46152291	GGCCGG	10	0.0016816
1_2529552:9_135983504:17_46152322	GGCCTT	10	0.00167001
1_2529552:9_135983504:17_46154202	GGCCAA	10	0.0016684
1_2529552:9_135983504:17_61987333	GGCCTT	10	0.00267336
1_2529552:9_135983504:17_73517426	GGCCAA	10	0.00256078
1_2529552:9_135983504:17_78079731	GGCCCC	10	0.002264
1_2529552:9_135983504:17_78084867	GGCCGG	10	0.00229429
1_2529552:9_135983504:17_78092381	GGCCGG	10	0.00228376
1_2529552:9_135983504:17_78093133	GGCCGG	10	0.00231465
1_2529552:9_135983504:17_78114020	GGCCCC	10	0.00227648
1_2529552:9_135983504:19_49147659	GGCCTT	10	0.0026675
1_2529552:9_135983504:19_49540100	GGCCGG	10	0.00268466
1_2529552:9_135983504:20_62664365	GGCCCC	10	0.00280118
1_2529552:9_135983504:21_43413553	GGCCTT	10	0.00262738
1_2529552:9_135983504:21_45163512	GGCCGG	10	0.00280065
1_2529552:9_135983504:22_21988599	GGCCGG	10	0.00268761
1_2529552:9_135983504:22_21989008	GGCCCC	10	0.00263636
1_2529552:9_135983504:22_45593661	GGCCCC	10	0.00263836
1_2529552:9_135983504:22_45684998	GGCCGG	10	0.00278436
1_2529552:9_135985166:9_136029301	GGAACC	10	0.00256922
1_2529552:9_135985166:10_101502968	GGAAAA	10	0.00268726
1_2529552:9_135985166:10_101606683	GGAAGG	10	0.00272026
1_2529552:9_135985166:11_2418102	GGAACC	10	0.00273991
1_2529552:9_135985166:11_2427134	GGAATT	10	0.00267729
1_2529552:9_135985166:11_61015777	GGAACC	10	0.00275731
1_2529552:9_135985166:11_64603236	GGAATT	10	0.00248047
1_2529552:9_135985166:11_65788072	GGAATT	10	0.00214067
1_2529552:9_135985166:11_66052931	GGAAGG	10	0.00283533
1_2529552:9_135985166:15_38631920	GGAAGG	10	0.00274947
1_2529552:9_135985166:16_10971073	GGAATT	10	0.002751
1_2529552:9_135985166:16_28500806	GGAACC	10	0.00273781
1_2529552:9_135985166:16_31049298	GGAAAA	10	0.00283445
1_2529552:9_135985166:17_40705773	GGAATT	10	0.00268568
1_2529552:9_135985166:17_40724977	GGAAGG	10	0.0027285
1_2529552:9_135985166:17_46136133	GGAAGG	10	0.00165362
1_2529552:9_135985166:17_46152291	GGAAGG	10	0.00171183
1_2529552:9_135985166:17_46152322	GGAATT	10	0.00170003
1_2529552:9_135985166:17_46154202	GGAAAA	10	0.00169839
1_2529552:9_135985166:17_61987333	GGAATT	10	0.00272141
1_2529552:9_135985166:17_73517426	GGAAAA	10	0.00260681
1_2529552:9_135985166:17_78079731	GGAACC	10	0.00230469
1_2529552:9_135985166:17_78084867	GGAAGG	10	0.00233553
1_2529552:9_135985166:17_78092381	GGAAGG	10	0.00232481
1_2529552:9_135985166:17_78093133	GGAAGG	10	0.00235626
1_2529552:9_135985166:17_78114020	GGAACC	10	0.0023174
1_2529552:9_135985166:19_49147659	GGAATT	10	0.00271544
1_2529552:9_135985166:19_49540100	GGAAGG	10	0.00273291
1_2529552:9_135985166:20_62664365	GGAACC	10	0.00285153
1_2529552:9_135985166:21_43413553	GGAATT	10	0.0026746
1_2529552:9_135985166:21_45163512	GGAAGG	10	0.00285099
1_2529552:9_135985166:22_21988599	GGAAGG	10	0.00273592
1_2529552:9_135985166:22_21989008	GGAACC	10	0.00268375
1_2529552:9_135985166:22_45593661	GGAACC	10	0.00268578
1_2529552:9_135985166:22_45684998	GGAAGG	10	0.0028344
1_2529552:10_94372942:13_41331026	GGTTGG	11	0.00224152
1_2529552:10_102056745:13_41331026	GGCCGG	11	0.00219895
1_2529552:10_102059329:13_41331026	GGGGGG	11	0.00220134
1_2529552:11_64496357:13_41331026	GGTGGG	10	0.00143129
1_2529552:11_76507282:13_41331026	GGCCGG	11	0.00247947
1_2529552:11_76507403:13_41331026	GGGGGG	11	0.00250117
1_2529552:13_41331026:18_67365815	GGGGGG	10	0.00273782
1_2529552:13_41331026:20_42806429	GGGGTT	10	0.00179294
1_2529552:13_41345036:21_34889505	GGTTAA	10	0.00383581
1_7913029:1_12348214:12_6619284	AATCCC	10	0.00332182
1_7913029:1_12348214:12_6635567	AATCAA	10	0.00173596
1_7913029:1_206646427:13_41345036	AAACTT	10	0.00267454
1_7913029:3_190930196:19_34868642	GATCGA	10	0.0032176
1_7913029:3_190930196:19_34954873	GATCCG	10	0.00325868
1_7913029:7_128807732:19_11446520	AAGGTT	11	0.00465019
1_7913029:7_128807732:21_44323720	AAGGCC	10	0.00463179
1_7913029:7_157208617:15_38631920	AACCAG	10	0.00306142
1_7913029:9_117386719:19_49558498	AATCCC	11	0.00331582
1_7913029:9_117386719:19_49558509	AATCAA	10	0.00334533
1_7913029:9_117386719:19_49558573	AATCTT	11	0.00295926
1_7913029:9_135470414:22_30034994	AATCTT	10	0.00430785
1_7913029:11_61896215:12_6635567	AAAGAA	10	0.00451199
1_7913029:19_34868642:21_46057806	GAGAAA	10	0.00453927
1_7913029:19_34954873:21_46057806	GACGAA	10	0.00459723
1_8390246:2_234621825:11_66052931	TTCTAG	10	0.00431487
1_8390246:2_234622282:11_66052931	TTTCAG	10	0.00422787
1_8390246:2_234622294:11_66052931	TTTCAG	10	0.00418397
1_8390246:2_234622310:11_66052931	TTTCAG	10	0.00413353
1_8390246:5_96130836:11_66052931	TTCTAG	10	0.0042603
1_8390246:7_107872816:19_49558573	TTAATT	10	0.00432088
1_8390246:17_46152291:22_30034994	TTGGTT	11	0.00460119
1_8390246:17_46152322:22_30034994	TTTTTT	11	0.00456947
1_8390246:17_46154202:22_30034994	TTAATT	10	0.00456507
1_11772340:1_12348214:12_6567787	GGTCCC	10	0.00335464
1_11772340:1_12348214:12_6569983	GGTCTT	10	0.00327493
1_11772340:1_12348214:12_6619284	GGTCCC	11	0.00311626
1_11772340:1_12348214:12_6635567	GGTCAA	11	0.00162854
1_11772340:1_206646427:13_41345036	GGACTT	10	0.00250904
1_11772340:2_219267913:22_30034994	GGGGTT	11	0.00465536
1_11772340:2_228493211:7_128807732	GGGGGG	10	0.00318159
1_11772340:5_33982568:7_128807732	GGGGGG	10	0.00318928
1_11772340:5_149914401:10_94413380	GGTTAG	10	0.00463898
1_11772340:6_167271586:9_135983504	GGTTCC	10	0.00258995
1_11772340:6_167271586:9_135985166	GGTTAA	10	0.0026365
1_11772340:7_128807732:9_35398406	GGGGCC	10	0.0041079
1_11772340:7_128807732:10_75519322	GGGGTT	10	0.00306114
1_11772340:7_128807732:11_64503363	GGGGAG	10	0.00278358
1_11772340:7_128807732:12_111894072	GGGGTC	10	0.00238854
1_11772340:7_128807732:12_111923417	GGGGAG	11	0.00273253
1_11772340:7_128807732:12_111993712	GGGGCT	11	0.00273987
1_11772340:7_128807732:17_72477385	GGGGGG	10	0.00286936
1_11772340:7_128807732:19_11446520	GGGGTT	13	0.00436243
1_11772340:7_128807732:20_42815190	GGGGGA	10	0.00242323
1_11772340:7_128807732:21_44323720	GGGGCC	12	0.00434517
1_11772340:7_157208617:15_38631920	GGCCAG	11	0.00287198
1_11772340:9_132404183:9_135983504	GGCCCC	10	0.00261661
1_11772340:9_132404183:9_135985166	GGCCAA	10	0.00266364
1_11772340:9_135470414:22_30034994	GGTCTT	10	0.00404128
1_11772340:9_135983504:17_46136133	GGCCGG	10	0.00157403
1_11772340:9_135983504:17_73517426	GGCCAA	10	0.00248133
1_11772340:9_135985166:17_46136133	GGAAGG	10	0.00160232
1_11772340:9_135985166:17_73517426	GGAAAA	10	0.00252593
1_11772340:11_61896215:12_6635567	GGAGAA	10	0.00423279
1_11772340:17_72469958:22_30034994	GGGGTT	10	0.00457518
1_11854476:1_11888384:13_41331026	TTAAGG	10	0.00144525
1_11854476:1_12175818:22_30034994	TTGATT	11	0.00395973
1_11854476:1_22310466:13_41331026	TTCCGG	10	0.00201982
1_11854476:1_22817865:13_41331026	TTGGGG	10	0.00197233
1_11854476:1_22843998:13_41331026	TTTTGG	10	0.00197429
1_11854476:1_154171954:13_41331026	TTGGGG	10	0.00208475
1_11854476:1_201291001:13_41331026	TTTTGG	10	0.00205059
1_11854476:1_206646427:13_41345036	TTACTT	10	0.00189841
1_11854476:2_218762713:13_41331026	TTGGGG	10	0.00201357
1_11854476:2_219267913:22_30034994	TTGGTT	10	0.00352238
1_11854476:2_234591339:19_49558573	TTAGTT	10	0.00451865
1_11854476:2_234601755:13_41331026	TTCCGG	10	0.00194069
1_11854476:2_234622282:11_66052931	TTTCAG	10	0.00467905
1_11854476:2_234622294:11_66052931	TTTCAG	10	0.00463047
1_11854476:2_234622310:11_66052931	TTTCAG	10	0.00457464
1_11854476:2_234627608:19_49558573	TTGTTT	10	0.0046887
1_11854476:2_241463595:13_41331026	TTTTGG	10	0.00202825
1_11854476:3_15915154:13_41331026	TTTTGG	10	0.00191025
1_11854476:3_15915154:13_41345036	TTTTTT	12	0.00400933
1_11854476:3_28533658:22_30034994	TTAGTT	10	0.00424087
1_11854476:3_45518211:13_41331026	TTAAGG	10	0.00208723
1_11854476:3_45583297:13_41345036	TTCCTT	11	0.00368282
1_11854476:3_46620614:19_49558678	TTTTGG	11	0.00407226
1_11854476:3_49723141:13_41331026	TTAAGG	10	0.00199557
1_11854476:3_189590850:13_41331026	TTGGGG	10	0.00203324
1_11854476:4_5469810:13_41345036	TTTTTT	10	0.00343075
1_11854476:4_103527876:13_41331026	TTTTGG	10	0.00182737
1_11854476:4_103534557:13_41331026	TTCCGG	10	0.00182023
1_11854476:5_96121524:22_30034994	TTTCTT	10	0.00383135
1_11854476:5_96122260:22_30034994	TTGTTT	10	0.0038837
1_11854476:5_96122281:22_30034994	TTCATT	10	0.00381264
1_11854476:5_96124330:22_30034994	TTCTTT	10	0.00385984
1_11854476:5_96125910:22_30034994	TTTCTT	10	0.00391356
1_11854476:5_96126197:22_30034994	TTGATT	10	0.00390624
1_11854476:5_96126308:22_30034994	TTGATT	10	0.00377926
1_11854476:5_96127905:22_30034994	TTCTTT	10	0.00384183
1_11854476:5_96129512:22_30034994	TTGATT	10	0.00386002
1_11854476:5_96139250:22_30034994	TTGCTT	10	0.00400808
1_11854476:5_131312327:13_41331026	TTTTGG	10	0.00167179
1_11854476:5_131312327:13_41345036	TTTTTT	12	0.00350886
1_11854476:6_31084964:13_41345036	TTCCTT	10	0.00366491
1_11854476:6_31085269:13_41345036	TTGGTT	10	0.00368124
1_11854476:6_31583166:13_41345036	TTGGTT	10	0.00338385
1_11854476:6_31583931:13_41331026	TTCCGG	10	0.00161735
1_11854476:6_31583931:13_41345036	TTCCTT	11	0.0033946
1_11854476:6_31611840:13_41331026	TTCCGG	10	0.0015977
1_11854476:6_31611840:13_41345036	TTCCTT	11	0.00335335
1_11854476:6_31627449:13_41331026	TTCCGG	10	0.00161924
1_11854476:6_31627449:13_41345036	TTCCTT	11	0.00339855
1_11854476:6_31657701:13_41345036	TTCCTT	10	0.00336669
1_11854476:6_31661164:13_41331026	TTCCGG	10	0.00201524
1_11854476:6_31675765:13_41331026	TTGGGG	10	0.00159925
1_11854476:6_31675765:13_41345036	TTGGTT	11	0.00335659
1_11854476:6_31713124:13_41345036	TTAATT	10	0.00349263
1_11854476:6_31731881:13_41345036	TTCCTT	10	0.00351627
1_11854476:6_31846741:13_41331026	TTCCGG	10	0.00171869
1_11854476:6_31846741:13_41345036	TTCCTT	11	0.00360729
1_11854476:6_111689082:13_41331026	TTCCGG	10	0.00207701
1_11854476:6_137540425:13_41345036	TTCCTT	11	0.00434874
1_11854476:6_138583859:13_41331026	TTAAGG	10	0.00202853
1_11854476:7_37172722:13_41331026	TTGGGG	10	0.00209096
1_11854476:7_107545799:13_41345036	TTCCTT	10	0.00303325
1_11854476:7_107564366:13_41331026	TTGGGG	10	0.00143623
1_11854476:7_107872816:20_62664365	TTAATC	10	0.00418529
1_11854476:7_128804218:22_30034994	TTGATT	10	0.00289122
1_11854476:7_148702486:13_41331026	TTAAGG	10	0.0018142
1_11854476:7_148702486:13_41345036	TTAATT	12	0.00380775
1_11854476:7_148702496:13_41331026	TTCCGG	10	0.00181031
1_11854476:7_148702496:13_41345036	TTCCTT	12	0.00379958
1_11854476:9_34647802:13_41331026	TTGGGG	10	0.00208392
1_11854476:9_34648020:13_41331026	TTGGGG	10	0.00208392
1_11854476:9_35398406:13_41345036	TTCCTT	11	0.00333908
1_11854476:9_132404183:13_41331026	TTCCGG	10	0.00201508
1_11854476:9_135357630:13_41331026	TTTTGG	10	0.00208991
1_11854476:10_31137471:13_41331026	TTTTGG	10	0.00203877
1_11854476:10_75156333:13_41331026	TTGGGG	10	0.00209046
1_11854476:10_94372942:13_41331026	TTTTGG	10	0.00164337
1_11854476:10_94413380:13_41345036	TTGGTT	11	0.00419608
1_11854476:10_100183515:11_76507282	TTCGTC	10	0.00469058
1_11854476:10_100183515:13_41331026	TTGGGG	10	0.00203384
1_11854476:10_100186914:13_41331026	TTAAGG	10	0.00189353
1_11854476:10_100186959:13_41331026	TTAAGG	10	0.00188793
1_11854476:10_101502968:13_41331026	TTAAGG	10	0.00196989
1_11854476:10_101502968:13_41345036	TTAATT	12	0.00413451
1_11854476:10_101606683:13_41331026	TTGGGG	10	0.00199407
1_11854476:10_102056745:13_41331026	TTCCGG	10	0.00161217
1_11854476:10_102059329:13_41331026	TTGGGG	10	0.00161392
1_11854476:11_2427134:13_41331026	TTTTGG	10	0.00196257
1_11854476:11_61015777:13_41331026	TTCCGG	10	0.00202123
1_11854476:11_64497354:13_41331026	TTCCGG	10	0.00199647
1_11854476:11_65408708:13_41331026	TTGGGG	10	0.00199453
1_11854476:11_65732800:22_30034994	TTCCTT	11	0.00385492
1_11854476:11_65733289:22_30034994	TTAATT	11	0.00390045
1_11854476:11_66001418:22_30034994	TTCCTT	11	0.00397706
1_11854476:11_66002681:22_30034994	TTGGTT	11	0.00399467
1_11854476:11_66006323:22_30034994	TTGGTT	11	0.00396098
1_11854476:11_76507282:13_41331026	TTCCGG	10	0.00181783
1_11854476:11_76507403:13_41331026	TTGGGG	10	0.00183374
1_11854476:11_128772452:13_41331026	TTCCGG	10	0.00184274
1_11854476:12_6635567:12_111894072	TTAATT	10	0.00329155
1_11854476:12_6635567:12_111923417	TTAAAA	10	0.00421067
1_11854476:12_6635567:12_111993712	TTAACC	10	0.00465247
1_11854476:12_48110613:22_30034994	TTAGTT	11	0.00443824
1_11854476:12_111894072:22_30034994	TTTCTT	10	0.0037538
1_11854476:13_41331026:15_38631920	TTGGGG	10	0.00201549
1_11854476:13_41331026:15_85619248	TTGGCC	10	0.00193043
1_11854476:13_41331026:16_28500806	TTGGCC	10	0.00200694
1_11854476:13_41331026:16_28617572	TTGGGG	10	0.00186101
1_11854476:13_41331026:16_31049298	TTGGAA	10	0.00207778
1_11854476:13_41331026:17_40724977	TTGGGG	10	0.00200011
1_11854476:13_41331026:17_61987333	TTGGTT	10	0.00199492
1_11854476:13_41331026:17_72926420	TTGGGG	10	0.00204439
1_11854476:13_41331026:17_76183602	TTGGCC	10	0.00150289
1_11854476:13_41331026:19_808577	TTGGCC	10	0.00205213
1_11854476:13_41331026:19_829555	TTGGCC	10	0.00204021
1_11854476:13_41331026:19_49147659	TTGGTT	10	0.00199054
1_11854476:13_41331026:20_42806429	TTGGTT	10	0.0013145
1_11854476:13_41331026:20_62664365	TTGGCC	10	0.0020903
1_11854476:13_41331026:21_45163512	TTGGGG	10	0.00208991
1_11854476:13_41331026:22_21989008	TTGGCC	10	0.00196731
1_11854476:13_41331026:22_45593661	TTGGCC	10	0.0019688
1_11854476:13_41331026:22_45684998	TTGGGG	10	0.00207775
1_11854476:13_41345036:17_76183602	TTTTCC	11	0.00315434
1_11854476:13_41345036:19_33693785	TTTTGG	11	0.00358945
1_11854476:13_41345036:19_33697546	TTTTCC	11	0.00361931
1_11854476:13_41345036:20_44996254	TTTTCC	10	0.00305267
1_11854476:13_41345036:20_44997702	TTTTCC	10	0.00306537
1_11854476:13_41345036:20_44999028	TTTTTT	10	0.00303632
1_11854476:13_41345036:20_44999958	TTTTAA	10	0.00303177
1_11854476:13_41345036:20_45000422	TTTTGG	10	0.0030407
1_11854476:13_41345036:20_45140681	TTTTTT	11	0.0037685
1_11854476:13_41345036:21_34889505	TTTTAA	10	0.00281223
1_11854476:17_72469958:22_30034994	TTGGTT	10	0.00346171
1_11854476:19_46856963:22_30034994	TTAGTT	12	0.00419279
1_11854476:19_46857015:22_30034994	TTTCTT	12	0.00424345
1_11854476:19_46857286:22_30034994	TTGATT	12	0.00430554
1_11854476:19_46890247:22_30034994	TTCGTT	10	0.00423612
1_11854476:19_49143025:22_30034994	TTCCTT	11	0.00393163
1_11854476:20_44680412:22_30034994	TTCCTT	11	0.00419208
1_11854476:21_35281393:22_30034994	TTGGTT	10	0.00379177
1_11854476:21_35284734:22_30034994	TTGGTT	10	0.00380734
1_11854476:21_35286740:22_30034994	TTGATT	12	0.00341529
1_11854476:22_30034994:22_45579422	TTTTAA	13	0.00380152
1_11888384:1_12175818:22_30034994	AAGATT	11	0.00396711
1_11888384:1_22310466:13_41331026	AACCGG	10	0.00202358
1_11888384:1_22817865:13_41331026	AAGGGG	10	0.00197601
1_11888384:1_22843998:13_41331026	AATTGG	10	0.00197797
1_11888384:1_154171954:13_41331026	AAGGGG	10	0.00208864
1_11888384:1_201291001:13_41331026	AATTGG	10	0.00205441
1_11888384:1_206646427:13_41345036	AAACTT	10	0.00190195
1_11888384:2_218762713:13_41331026	AAGGGG	10	0.00201733
1_11888384:2_219267913:22_30034994	AAGGTT	10	0.00352894
1_11888384:2_234601755:13_41331026	AACCGG	10	0.00194431
1_11888384:2_234622282:11_66052931	AATCAG	10	0.00468777
1_11888384:2_234622294:11_66052931	AATCAG	10	0.0046391
1_11888384:2_234622310:11_66052931	AATCAG	10	0.00458318
1_11888384:2_241463595:13_41331026	AATTGG	10	0.00203203
1_11888384:3_15915154:13_41331026	AATTGG	10	0.00191381
1_11888384:3_15915154:13_41345036	AATTTT	12	0.00401681
1_11888384:3_28533658:22_30034994	AAAGTT	10	0.00424878
1_11888384:3_45518211:13_41331026	AAAAGG	10	0.00209112
1_11888384:3_45583297:13_41345036	AACCTT	11	0.00368969
1_11888384:3_49723141:13_41331026	AAAAGG	10	0.00199929
1_11888384:3_189590850:13_41331026	AAGGGG	10	0.00203703
1_11888384:4_5469810:13_41345036	AATTTT	10	0.00343714
1_11888384:4_103527876:13_41331026	AATTGG	10	0.00183077
1_11888384:4_103534557:13_41331026	AACCGG	10	0.00182363
1_11888384:5_96121524:22_30034994	AATCTT	10	0.00383849
1_11888384:5_96122260:22_30034994	AAGTTT	10	0.00389094
1_11888384:5_96122281:22_30034994	AACATT	10	0.00381975
1_11888384:5_96124330:22_30034994	AACTTT	10	0.00386704
1_11888384:5_96125910:22_30034994	AATCTT	10	0.00392086
1_11888384:5_96126197:22_30034994	AAGATT	10	0.00391352
1_11888384:5_96126308:22_30034994	AAGATT	10	0.00378631
1_11888384:5_96127905:22_30034994	AACTTT	10	0.00384899
1_11888384:5_96129512:22_30034994	AAGATT	10	0.00386722
1_11888384:5_96139250:22_30034994	AAGCTT	10	0.00401556
1_11888384:5_131312327:13_41331026	AATTGG	10	0.00167491
1_11888384:5_131312327:13_41345036	AATTTT	12	0.0035154
1_11888384:6_31084964:13_41345036	AACCTT	10	0.00367175
1_11888384:6_31085269:13_41345036	AAGGTT	10	0.00368811
1_11888384:6_31583166:13_41345036	AAGGTT	10	0.00339016
1_11888384:6_31583931:13_41331026	AACCGG	10	0.00162037
1_11888384:6_31583931:13_41345036	AACCTT	11	0.00340093
1_11888384:6_31611840:13_41331026	AACCGG	10	0.00160068
1_11888384:6_31611840:13_41345036	AACCTT	11	0.0033596
1_11888384:6_31627449:13_41331026	AACCGG	10	0.00162226
1_11888384:6_31627449:13_41345036	AACCTT	11	0.00340489
1_11888384:6_31657701:13_41345036	AACCTT	10	0.00337297
1_11888384:6_31661164:13_41331026	AACCGG	10	0.002019
1_11888384:6_31675765:13_41331026	AAGGGG	10	0.00160223
1_11888384:6_31675765:13_41345036	AAGGTT	11	0.00336285
1_11888384:6_31713124:13_41345036	AAAATT	10	0.00349915
1_11888384:6_31731881:13_41345036	AACCTT	10	0.00352283
1_11888384:6_31846741:13_41331026	AACCGG	10	0.0017219
1_11888384:6_31846741:13_41345036	AACCTT	11	0.00361402
1_11888384:6_111689082:13_41331026	AACCGG	10	0.00208088
1_11888384:6_137540425:13_41345036	AACCTT	11	0.00435684
1_11888384:6_138583859:13_41331026	AAAAGG	10	0.00203232
1_11888384:7_37172722:13_41331026	AAGGGG	10	0.00209486
1_11888384:7_107545799:13_41345036	AACCTT	10	0.00303891
1_11888384:7_107564366:13_41331026	AAGGGG	10	0.00143891
1_11888384:7_128804218:22_30034994	AAGATT	10	0.00289661
1_11888384:7_148702486:13_41331026	AAAAGG	10	0.00181759
1_11888384:7_148702486:13_41345036	AAAATT	12	0.00381485
1_11888384:7_148702496:13_41331026	AACCGG	10	0.00181369
1_11888384:7_148702496:13_41345036	AACCTT	12	0.00380667
1_11888384:9_34647802:13_41331026	AAGGGG	10	0.0020878
1_11888384:9_34648020:13_41331026	AAGGGG	10	0.0020878
1_11888384:9_35398406:13_41345036	AACCTT	11	0.00334531
1_11888384:9_132404183:13_41331026	AACCGG	10	0.00201884
1_11888384:9_135357630:13_41331026	AATTGG	10	0.00209381
1_11888384:10_31137471:13_41331026	AATTGG	10	0.00204258
1_11888384:10_75156333:13_41331026	AAGGGG	10	0.00209435
1_11888384:10_94372942:13_41331026	AATTGG	10	0.00164644
1_11888384:10_94413380:13_41345036	AAGGTT	11	0.00420391
1_11888384:10_100183515:13_41331026	AAGGGG	10	0.00203763
1_11888384:10_100186914:13_41331026	AAAAGG	10	0.00189706
1_11888384:10_100186959:13_41331026	AAAAGG	10	0.00189145
1_11888384:10_101502968:13_41331026	AAAAGG	10	0.00197356
1_11888384:10_101502968:13_41345036	AAAATT	12	0.00414222
1_11888384:10_101606683:13_41331026	AAGGGG	10	0.00199779
1_11888384:10_102056745:13_41331026	AACCGG	10	0.00161517
1_11888384:10_102059329:13_41331026	AAGGGG	10	0.00161693
1_11888384:11_2427134:13_41331026	AATTGG	10	0.00196623
1_11888384:11_61015777:13_41331026	AACCGG	10	0.002025
1_11888384:11_64497354:13_41331026	AACCGG	10	0.00200019
1_11888384:11_65408708:13_41331026	AAGGGG	10	0.00199825
1_11888384:11_65732800:22_30034994	AACCTT	11	0.00386211
1_11888384:11_65733289:22_30034994	AAAATT	11	0.00390773
1_11888384:11_66001418:22_30034994	AACCTT	11	0.00398448
1_11888384:11_66002681:22_30034994	AAGGTT	11	0.00400212
1_11888384:11_66006323:22_30034994	AAGGTT	11	0.00396837
1_11888384:11_76507282:13_41331026	AACCGG	10	0.00182122
1_11888384:11_76507403:13_41331026	AAGGGG	10	0.00183716
1_11888384:11_128772452:13_41331026	AACCGG	10	0.00184618
1_11888384:12_48110613:22_30034994	AAAGTT	11	0.00444651
1_11888384:12_111894072:22_30034994	AATCTT	10	0.0037608
1_11888384:13_41331026:15_38631920	AAGGGG	10	0.00201925
1_11888384:13_41331026:15_85619248	AAGGCC	10	0.00193403
1_11888384:13_41331026:16_28500806	AAGGCC	10	0.00201068
1_11888384:13_41331026:16_28617572	AAGGGG	10	0.00186448
1_11888384:13_41331026:16_31049298	AAGGAA	10	0.00208165
1_11888384:13_41331026:17_40724977	AAGGGG	10	0.00200384
1_11888384:13_41331026:17_61987333	AAGGTT	10	0.00199864
1_11888384:13_41331026:17_72926420	AAGGGG	10	0.0020482
1_11888384:13_41331026:17_76183602	AAGGCC	10	0.00150569
1_11888384:13_41331026:19_808577	AAGGCC	10	0.00205596
1_11888384:13_41331026:19_829555	AAGGCC	10	0.00204401
1_11888384:13_41331026:19_49147659	AAGGTT	10	0.00199425
1_11888384:13_41331026:20_42806429	AAGGTT	10	0.00131695
1_11888384:13_41331026:20_62664365	AAGGCC	10	0.0020942
1_11888384:13_41331026:21_45163512	AAGGGG	10	0.0020938
1_11888384:13_41331026:22_21989008	AAGGCC	10	0.00197098
1_11888384:13_41331026:22_45593661	AAGGCC	10	0.00197247
1_11888384:13_41331026:22_45684998	AAGGGG	10	0.00208162
1_11888384:13_41345036:17_76183602	AATTCC	11	0.00316023
1_11888384:13_41345036:19_33693785	AATTGG	11	0.00359614
1_11888384:13_41345036:19_33697546	AATTCC	11	0.00362606
1_11888384:13_41345036:20_44996254	AATTCC	10	0.00305837
1_11888384:13_41345036:20_44997702	AATTCC	10	0.00307109
1_11888384:13_41345036:20_44999028	AATTTT	10	0.00304198
1_11888384:13_41345036:20_44999958	AATTAA	10	0.00303742
1_11888384:13_41345036:20_45000422	AATTGG	10	0.00304637
1_11888384:13_41345036:20_45140681	AATTTT	11	0.00377553
1_11888384:13_41345036:21_34889505	AATTAA	10	0.00281748
1_11888384:17_72469958:22_30034994	AAGGTT	10	0.00346816
1_11888384:19_46856963:22_30034994	AAAGTT	12	0.00420061
1_11888384:19_46857015:22_30034994	AATCTT	12	0.00425136
1_11888384:19_46857286:22_30034994	AAGATT	12	0.00431356
1_11888384:19_46890247:22_30034994	AACGTT	10	0.00424402
1_11888384:19_49143025:22_30034994	AACCTT	11	0.00393896
1_11888384:20_44680412:22_30034994	AACCTT	11	0.00419989
1_11888384:21_35281393:22_30034994	AAGGTT	10	0.00379884
1_11888384:21_35284734:22_30034994	AAGGTT	10	0.00381444
1_11888384:21_35286740:22_30034994	AAGATT	12	0.00342166
1_11888384:22_30034994:22_45579422	AATTAA	13	0.00380861
1_11897592:1_19401445:13_41331026	AACCGG	10	0.00193484
1_11897592:1_19431700:13_41331026	AACCGG	10	0.00193273
1_11897592:1_19503936:13_41331026	AAAAGG	10	0.00193429
1_11897592:1_19559306:13_41331026	AAAAGG	10	0.00193325
1_11897592:1_19561618:13_41331026	AATTGG	10	0.00193377
1_11897592:1_19565587:13_41331026	AAGGGG	10	0.00193378
1_11897592:1_19566957:13_41331026	AAGGGG	10	0.00193167
1_11897592:1_19593826:13_41331026	AAAAGG	10	0.00195347
1_11897592:1_19595159:13_41331026	AACCGG	10	0.00195301
1_11897592:1_19597156:13_41331026	AATTGG	10	0.00195069
1_11897592:1_19609204:13_41331026	AAGGGG	10	0.00195347
1_11897592:1_19610598:13_41331026	AAAAGG	10	0.00195347
1_11897592:1_22843998:13_41331026	AATTGG	10	0.00194973
1_11897592:1_154171954:13_41331026	AAGGGG	10	0.00205882
1_11897592:1_206646427:13_41345036	AAACTT	10	0.00187479
1_11897592:2_218762713:13_41331026	AAGGGG	10	0.00198853
1_11897592:2_219267913:22_30034994	AAGGTT	10	0.00347856
1_11897592:2_234601755:13_41331026	AACCGG	10	0.00191655
1_11897592:2_241463595:13_41331026	AATTGG	10	0.00200302
1_11897592:3_15915154:13_41345036	AATTTT	11	0.00395946
1_11897592:3_45583297:13_41345036	AACCTT	11	0.00363701
1_11897592:4_103527876:13_41331026	AATTGG	10	0.00180464
1_11897592:4_103534557:13_41331026	AACCGG	10	0.00179759
1_11897592:5_131312327:13_41331026	AATTGG	10	0.001651
1_11897592:5_131312327:13_41345036	AATTTT	12	0.00346521
1_11897592:6_31084964:13_41345036	AACCTT	10	0.00361933
1_11897592:6_31085269:13_41345036	AAGGTT	10	0.00363545
1_11897592:6_31583931:13_41345036	AACCTT	10	0.00335237
1_11897592:6_31611840:13_41331026	AACCGG	10	0.00157783
1_11897592:6_31611840:13_41345036	AACCTT	11	0.00331163
1_11897592:6_31627449:13_41331026	AACCGG	10	0.0015991
1_11897592:6_31627449:13_41345036	AACCTT	11	0.00335628
1_11897592:6_31657701:13_41331026	AACCGG	10	0.00158411
1_11897592:6_31657701:13_41345036	AACCTT	11	0.00332481
1_11897592:6_31661164:13_41331026	AACCGG	10	0.00199018
1_11897592:6_31675765:13_41331026	AAGGGG	10	0.00157935
1_11897592:6_31675765:13_41345036	AAGGTT	11	0.00331484
1_11897592:6_31708147:13_41345036	AATTTT	10	0.00328881
1_11897592:6_31713124:13_41345036	AAAATT	10	0.00344919
1_11897592:6_31731881:13_41345036	AACCTT	10	0.00347254
1_11897592:6_31846741:13_41331026	AACCGG	10	0.00169732
1_11897592:6_31846741:13_41345036	AACCTT	11	0.00356242
1_11897592:6_111689082:13_41331026	AACCGG	10	0.00205118
1_11897592:6_137540425:13_41345036	AACCTT	11	0.00429464
1_11897592:6_138583859:13_41331026	AAAAGG	10	0.0020033
1_11897592:7_37172722:13_41331026	AAGGGG	10	0.00206495
1_11897592:7_107545799:13_41345036	AACCTT	10	0.00299552
1_11897592:7_148702486:13_41331026	AAAAGG	10	0.00179164
1_11897592:7_148702486:13_41345036	AAAATT	12	0.00376039
1_11897592:7_148702496:13_41331026	AACCGG	10	0.00178779
1_11897592:7_148702496:13_41345036	AACCTT	12	0.00375232
1_11897592:9_34647802:13_41331026	AAGGGG	10	0.002058
1_11897592:9_34648020:13_41331026	AAGGGG	10	0.002058
1_11897592:9_35398406:13_41345036	AACCTT	11	0.00329755
1_11897592:9_117093029:13_41345036	AACCTT	10	0.00257741
1_11897592:9_132404183:13_41331026	AACCGG	10	0.00199002
1_11897592:9_135357630:13_41331026	AATTGG	10	0.00206392
1_11897592:10_31137471:13_41331026	AATTGG	10	0.00201341
1_11897592:10_75156333:13_41331026	AAGGGG	10	0.00206445
1_11897592:10_91099630:13_41345036	AATTTT	10	0.0025702
1_11897592:10_94372942:13_41331026	AATTGG	10	0.00162293
1_11897592:10_94413380:13_41345036	AAGGTT	11	0.00414389
1_11897592:10_100183515:11_76507282	AACGTC	10	0.00463223
1_11897592:10_100183515:13_41331026	AAGGGG	10	0.00200854
1_11897592:10_100186914:13_41331026	AAAAGG	10	0.00186998
1_11897592:10_100186959:13_41331026	AAAAGG	10	0.00186445
1_11897592:10_101502968:13_41331026	AAAAGG	10	0.00194538
1_11897592:10_101502968:13_41345036	AAAATT	12	0.00408308
1_11897592:10_101606683:13_41331026	AAGGGG	10	0.00196927
1_11897592:10_102056745:13_41331026	AACCGG	10	0.00159211
1_11897592:10_102059329:13_41331026	AAGGGG	10	0.00159384
1_11897592:11_2427134:13_41331026	AATTGG	10	0.00193816
1_11897592:11_61015777:13_41331026	AACCGG	10	0.00199609
1_11897592:11_64497354:13_41331026	AACCGG	10	0.00197163
1_11897592:11_65408708:13_41331026	AAGGGG	10	0.00196972
1_11897592:11_65732800:22_30034994	AACCTT	10	0.00380697
1_11897592:11_65733289:22_30034994	AAAATT	10	0.00385194
1_11897592:11_65788072:13_41345036	AATTTT	10	0.00325257
1_11897592:11_76507282:13_41331026	AACCGG	10	0.00179522
1_11897592:11_76507403:13_41331026	AAGGGG	10	0.00181093
1_11897592:11_128772452:13_41331026	AACCGG	10	0.00181982
1_11897592:13_41331026:15_38631920	AAGGGG	10	0.00199042
1_11897592:13_41331026:15_85619248	AAGGCC	10	0.00190642
1_11897592:13_41331026:16_28500806	AAGGCC	10	0.00198198
1_11897592:13_41331026:16_28617572	AAGGGG	10	0.00183786
1_11897592:13_41331026:17_40724977	AAGGGG	10	0.00197523
1_11897592:13_41331026:17_61987333	AAGGTT	10	0.00197011
1_11897592:13_41331026:17_76183602	AAGGCC	10	0.00148419
1_11897592:13_41331026:19_808577	AAGGCC	10	0.00202661
1_11897592:13_41331026:19_829555	AAGGCC	10	0.00201483
1_11897592:13_41331026:19_48949764	AAGGGG	10	0.00187667
1_11897592:13_41331026:19_49147659	AAGGTT	10	0.00196578
1_11897592:13_41331026:20_62664365	AAGGCC	10	0.0020643
1_11897592:13_41331026:21_45163512	AAGGGG	10	0.00206391
1_11897592:13_41331026:22_21989008	AAGGCC	10	0.00194284
1_11897592:13_41331026:22_45593661	AAGGCC	10	0.00194431
1_11897592:13_41331026:22_45684998	AAGGGG	10	0.0020519
1_11897592:13_41345036:17_76183602	AATTCC	11	0.00311511
1_11897592:13_41345036:19_33693785	AATTGG	10	0.0035448
1_11897592:13_41345036:19_33697546	AATTCC	10	0.00357429
1_11897592:13_41345036:20_44996254	AATTCC	10	0.0030147
1_11897592:13_41345036:20_44997702	AATTCC	10	0.00302724
1_11897592:13_41345036:20_44999028	AATTTT	10	0.00299856
1_11897592:13_41345036:20_44999958	AATTAA	10	0.00299406
1_11897592:13_41345036:20_45000422	AATTGG	10	0.00300288
1_11897592:13_41345036:20_45140681	AATTTT	11	0.00372163
1_11897592:19_46856963:22_30034994	AAAGTT	10	0.00414064
1_11897592:19_46857015:22_30034994	AATCTT	10	0.00419067
1_11897592:19_46857286:22_30034994	AAGATT	10	0.00425198
1_11897592:20_44680412:22_30034994	AACCTT	10	0.00413993
1_11897592:21_35281393:22_30034994	AAGGTT	10	0.0037446
1_11897592:21_35284734:22_30034994	AAGGTT	10	0.00375999
1_11897592:21_35286740:22_30034994	AAGATT	11	0.00337281
1_11897592:22_30034994:22_45579422	AATTAA	12	0.00375424
1_12081895:1_154186918:9_117386719	AGCGTC	10	0.00344127
1_12081895:1_206646427:13_41345036	GGACTT	10	0.00263639
1_12081895:3_45583297:12_6567787	AGTCCT	10	0.00409354
1_12081895:3_45583297:12_6569983	AGTCTC	10	0.00423254
1_12081895:3_45583297:12_6619284	AGTCCG	10	0.00435161
1_12081895:6_31555130:10_75867193	AGAAGG	10	0.00449203
1_12081895:6_31611840:13_41345036	GGCCTT	10	0.00465693
1_12081895:6_31675765:13_41345036	GGGGTT	10	0.00466143
1_12081895:7_107545799:13_41345036	GGCCTT	10	0.0042124
1_12081895:7_128807732:12_111923417	GGGGAG	10	0.00287123
1_12081895:7_128807732:12_111993712	GGGGCT	10	0.00287894
1_12081895:7_128807732:19_11446520	GGGGTT	12	0.00458386
1_12081895:7_128807732:20_42815190	GGGGGA	10	0.00254623
1_12081895:7_128807732:21_44323720	GGGGCC	11	0.00456572
1_12081895:7_157208617:15_38631920	GGCCAG	11	0.00301776
1_12081895:9_35398406:13_41345036	GGCCTT	10	0.00463712
1_12081895:9_117386719:12_48134695	AGTCCT	10	0.00401276
1_12081895:9_117386719:22_39711351	AGTCGG	10	0.00393479
1_12081895:13_41345036:17_76183602	GGTTCC	10	0.00438056
1_12081895:13_41345036:20_44996254	GGTTCC	11	0.00423937
1_12081895:13_41345036:20_44997702	GGTTCC	11	0.004257
1_12081895:13_41345036:20_44999028	GGTTTT	11	0.00421666
1_12081895:13_41345036:20_44999958	GGTTAA	11	0.00421034
1_12081895:13_41345036:20_45000422	GGTTGG	11	0.00422275
1_12175818:1_12252573:1_161697149	GATCGG	10	0.00437549
1_12175818:2_219296545:22_30034994	GAGGTT	10	0.00422378
1_12175818:9_117386719:19_49136651	GGTCAG	10	0.00417001
1_12175818:12_6085352:19_49143025	GAAGTC	10	0.00449152
1_12175818:19_1008683:19_1008879	GGAGCG	10	0.00181133
1_12252573:1_12348214:12_6567787	CCTCCC	10	0.00363453
1_12252573:1_12348214:12_6569983	CCTCTT	10	0.00354817
1_12252573:1_12348214:12_6619284	CCTCCC	11	0.00337626
1_12252573:1_12348214:12_6635567	CCTCAA	11	0.00176442
1_12252573:1_12401868:11_64527080	TCACCT	12	0.0020758
1_12252573:1_12401868:11_64544135	TCACTC	10	0.00209511
1_12252573:1_12401868:19_48715153	TCACCT	10	0.00154993
1_12252573:1_153122310:17_72469958	TCAAGG	11	0.00387316
1_12252573:1_155289545:12_122865029	TCGGCT	11	0.00377128
1_12252573:1_155429725:12_122865029	TCCCCT	11	0.00380449
1_12252573:1_206646427:13_41345036	CCACTT	10	0.00271838
1_12252573:2_228493211:7_128807732	CCGGGG	10	0.00344704
1_12252573:5_33982568:7_128807732	CCGGGG	10	0.00345537
1_12252573:5_72798845:6_20758760	TCAAAA	10	0.00368887
1_12252573:5_96130836:17_73826611	TCCTAG	11	0.00382427
1_12252573:5_96130836:17_73830270	TCCTAG	11	0.00420969
1_12252573:5_96130836:17_73831016	TCCTAG	11	0.00361392
1_12252573:5_96130836:17_73840272	TCCTTC	11	0.00375933
1_12252573:5_96130836:17_73842892	TCCTTC	12	0.00383648
1_12252573:6_31084792:17_73831016	TCCTAG	10	0.00459585
1_12252573:6_167271586:9_135983504	CCTTCC	10	0.00280604
1_12252573:6_167271586:9_135985166	CCTTAA	10	0.00285648
1_12252573:7_128807732:9_35398406	CCGGCC	10	0.00445064
1_12252573:7_128807732:10_75519322	CCGGTT	10	0.00331655
1_12252573:7_128807732:11_64503363	CCGGAG	10	0.00301582
1_12252573:7_128807732:12_111894072	CCGGTC	10	0.00258782
1_12252573:7_128807732:12_111923417	CCGGAG	11	0.00296052
1_12252573:7_128807732:12_111993712	CCGGCT	11	0.00296846
1_12252573:7_128807732:17_72477385	CCGGGG	10	0.00310876
1_12252573:7_128807732:20_42815190	CCGGGA	10	0.00262541
1_12252573:7_148702486:13_41331026	CCAAGG	10	0.0025978
1_12252573:7_148702496:13_41331026	CCCCGG	10	0.00259223
1_12252573:9_132404183:9_135983504	CCCCCC	10	0.00283492
1_12252573:9_132404183:9_135985166	CCCCAA	10	0.00288588
1_12252573:9_135470414:17_72469958	TCTCGG	10	0.00461976
1_12252573:9_135470414:22_30034994	CCTCTT	10	0.00437846
1_12252573:9_135983504:17_46136133	CCCCGG	10	0.00170535
1_12252573:9_135983504:17_73517426	CCCCAA	10	0.00268836
1_12252573:9_135985166:17_46136133	CCAAGG	10	0.00173601
1_12252573:9_135985166:17_73517426	CCAAAA	10	0.00273668
1_12252573:10_90767640:17_72469958	TCCCGG	10	0.00451918
1_12252573:10_94372942:13_41331026	CCTTGG	10	0.00235319
1_12252573:10_102056745:13_41331026	CCCCGG	10	0.0023085
1_12252573:10_102059329:13_41331026	CCGGGG	10	0.00231101
1_12252573:11_61896215:12_6635567	CCAGAA	10	0.00458595
1_12252573:11_65787666:20_42815190	TCAGAA	10	0.00353002
1_12252573:11_76507282:13_41331026	CCCCGG	10	0.002603
1_12252573:11_76507403:13_41331026	CCGGGG	10	0.00262578
1_12252573:17_73831016:19_48715153	TCAGCT	10	0.00467211
1_12252573:17_73831016:21_46057806	TCAGAA	11	0.0045848
1_12348214:1_19401445:12_6619284	TCCCCC	10	0.00320229
1_12348214:1_19401445:12_6635567	TCCCAA	10	0.0016735
1_12348214:1_19410913:12_6567787	TCGGCC	10	0.0034606
1_12348214:1_19410913:12_6569983	TCGGTT	10	0.00337837
1_12348214:1_19410913:12_6619284	TCGGCC	10	0.00321469
1_12348214:1_19410913:12_6635567	TCGGAA	10	0.00167998
1_12348214:1_19419251:12_6567787	TCGGCC	10	0.00346754
1_12348214:1_19419251:12_6569983	TCGGTT	10	0.00338515
1_12348214:1_19419251:12_6619284	TCGGCC	11	0.00322113
1_12348214:1_19419251:12_6635567	TCGGAA	11	0.00168335
1_12348214:1_19431700:12_6567787	TCCCCC	10	0.00344349
1_12348214:1_19431700:12_6569983	TCCCTT	10	0.00336167
1_12348214:1_19431700:12_6619284	TCCCCC	11	0.0031988
1_12348214:1_19431700:12_6635567	TCCCAA	11	0.00167168
1_12348214:1_19439347:12_6567787	TCCCCC	10	0.00361092
1_12348214:1_19439347:12_6569983	TCCCTT	10	0.00352513
1_12348214:1_19439347:12_6619284	TCCCCC	11	0.00335433
1_12348214:1_19439347:12_6635567	TCCCAA	11	0.00175296
1_12348214:1_19448312:12_6567787	TCGGCC	10	0.00343479
1_12348214:1_19448312:12_6569983	TCGGTT	10	0.00335317
1_12348214:1_19448312:12_6619284	TCGGCC	11	0.00319071
1_12348214:1_19448312:12_6635567	TCGGAA	11	0.00166745
1_12348214:1_19503936:12_6567787	TCAACC	10	0.00344629
1_12348214:1_19503936:12_6569983	TCAATT	10	0.0033644
1_12348214:1_19503936:12_6619284	TCAACC	11	0.00320139
1_12348214:1_19503936:12_6635567	TCAAAA	11	0.00167303
1_12348214:1_19559306:12_6567787	TCAACC	10	0.00344443
1_12348214:1_19559306:12_6569983	TCAATT	10	0.00336258
1_12348214:1_19559306:12_6619284	TCAACC	11	0.00319967
1_12348214:1_19559306:12_6635567	TCAAAA	11	0.00167213
1_12348214:1_19561618:12_6567787	TCTTCC	10	0.00344536
1_12348214:1_19561618:12_6569983	TCTTTT	10	0.00336349
1_12348214:1_19561618:12_6619284	TCTTCC	11	0.00320053
1_12348214:1_19561618:12_6635567	TCTTAA	11	0.00167258
1_12348214:1_19565587:12_6567787	TCGGCC	10	0.00344538
1_12348214:1_19565587:12_6569983	TCGGTT	10	0.00336351
1_12348214:1_19565587:12_6619284	TCGGCC	10	0.00320055
1_12348214:1_19565587:12_6635567	TCGGAA	10	0.00167259
1_12348214:1_19566957:12_6567787	TCGGCC	10	0.0034416
1_12348214:1_19566957:12_6569983	TCGGTT	10	0.00335983
1_12348214:1_19566957:12_6619284	TCGGCC	11	0.00319704
1_12348214:1_19566957:12_6635567	TCGGAA	11	0.00167076
1_12348214:1_19584030:12_6567787	TCGGCC	10	0.00349487
1_12348214:1_19584030:12_6569983	TCGGTT	10	0.00341183
1_12348214:1_19584030:12_6619284	TCGGCC	11	0.00324652
1_12348214:1_19584030:12_6635567	TCGGAA	11	0.00169662
1_12348214:1_19593826:12_6567787	TCAACC	10	0.00348045
1_12348214:1_19593826:12_6569983	TCAATT	10	0.00339776
1_12348214:1_19593826:12_6619284	TCAACC	11	0.00323313
1_12348214:1_19593826:12_6635567	TCAAAA	11	0.00168962
1_12348214:1_19595159:12_6567787	TCCCCC	10	0.00347963
1_12348214:1_19595159:12_6569983	TCCCTT	10	0.00339695
1_12348214:1_19595159:12_6619284	TCCCCC	11	0.00323237
1_12348214:1_19595159:12_6635567	TCCCAA	11	0.00168922
1_12348214:1_19597156:12_6567787	TCTTCC	10	0.0034755
1_12348214:1_19597156:12_6569983	TCTTTT	10	0.00339292
1_12348214:1_19597156:12_6619284	TCTTCC	11	0.00322853
1_12348214:1_19597156:12_6635567	TCTTAA	11	0.00168721
1_12348214:1_19609204:12_6567787	TCGGCC	10	0.00348045
1_12348214:1_19609204:12_6569983	TCGGTT	10	0.00339776
1_12348214:1_19609204:12_6619284	TCGGCC	11	0.00323313
1_12348214:1_19609204:12_6635567	TCGGAA	11	0.00168962
1_12348214:1_19610598:12_6567787	TCAACC	10	0.00348045
1_12348214:1_19610598:12_6569983	TCAATT	10	0.00339775
1_12348214:1_19610598:12_6619284	TCAACC	11	0.00323313
1_12348214:1_19610598:12_6635567	TCAAAA	11	0.00168962
1_12348214:1_19611469:12_6567787	TCGGCC	10	0.00347807
1_12348214:1_19611469:12_6569983	TCGGTT	10	0.00339543
1_12348214:1_19611469:12_6619284	TCGGCC	11	0.00323091
1_12348214:1_19611469:12_6635567	TCGGAA	11	0.00168846
1_12348214:1_19632425:12_6567787	TCCCCC	10	0.00348918
1_12348214:1_19632425:12_6569983	TCCCTT	10	0.00340628
1_12348214:1_19632425:12_6619284	TCCCCC	11	0.00324124
1_12348214:1_19632425:12_6635567	TCCCAA	11	0.00169386
1_12348214:1_19634940:12_6567787	TCCCCC	10	0.00348499
1_12348214:1_19634940:12_6569983	TCCCTT	10	0.00340218
1_12348214:1_19634940:12_6619284	TCCCCC	11	0.00323734
1_12348214:1_19634940:12_6635567	TCCCAA	11	0.00169182
1_12348214:1_19634964:12_6567787	TCCCCC	10	0.00347577
1_12348214:1_19634964:12_6569983	TCCCTT	10	0.00339318
1_12348214:1_19634964:12_6619284	TCCCCC	11	0.00322878
1_12348214:1_19634964:12_6635567	TCCCAA	11	0.00168734
1_12348214:1_22310466:12_6619284	TCCCCC	10	0.00330136
1_12348214:1_22310466:12_6635567	TCCCAA	10	0.00172527
1_12348214:1_22328207:12_6567787	TCGGCC	10	0.00362372
1_12348214:1_22328207:12_6569983	TCGGTT	10	0.00353762
1_12348214:1_22328207:12_6619284	TCGGCC	11	0.00336622
1_12348214:1_22328207:12_6635567	TCGGAA	11	0.00175917
1_12348214:1_22817865:12_6567787	TCGGCC	10	0.00347035
1_12348214:1_22817865:12_6569983	TCGGTT	10	0.00338789
1_12348214:1_22817865:12_6619284	TCGGCC	11	0.00322374
1_12348214:1_22817865:12_6635567	TCGGAA	11	0.00168471
1_12348214:1_22843998:12_6567787	TCTTCC	10	0.00347379
1_12348214:1_22843998:12_6569983	TCTTTT	10	0.00339125
1_12348214:1_22843998:12_6619284	TCTTCC	11	0.00322695
1_12348214:1_22843998:12_6635567	TCTTAA	11	0.00168639
1_12348214:1_22922722:12_6619284	TCTTCC	10	0.00311368
1_12348214:1_22922722:12_6635567	TCTTAA	10	0.00162719
1_12348214:1_23758134:9_135983504	CCGGCC	10	0.00238818
1_12348214:1_23758134:9_135985166	CCGGAA	10	0.0024311
1_12348214:1_23758134:12_6567787	TCGGCC	10	0.00301718
1_12348214:1_23758134:12_6569983	TCGGTT	10	0.00294549
1_12348214:1_23758134:12_6619284	TCGGCC	11	0.00280277
1_12348214:1_23758134:12_6635567	TCGGAA	11	0.00146472
1_12348214:1_23765472:9_135983504	CCGGCC	10	0.00240651
1_12348214:1_23765472:9_135985166	CCGGAA	10	0.00244977
1_12348214:1_23765472:12_6567787	TCGGCC	10	0.00304034
1_12348214:1_23765472:12_6569983	TCGGTT	10	0.0029681
1_12348214:1_23765472:12_6619284	TCGGCC	11	0.0028243
1_12348214:1_23765472:12_6635567	TCGGAA	11	0.00147596
1_12348214:1_24782710:12_6567787	TCCCCC	10	0.00350026
1_12348214:1_24782710:12_6569983	TCCCTT	10	0.00341709
1_12348214:1_24782710:12_6619284	TCCCCC	11	0.00325153
1_12348214:1_24782710:12_6635567	TCCCAA	11	0.00169923
1_12348214:1_154171954:12_6619284	TCGGCC	10	0.00340749
1_12348214:1_154171954:12_6635567	TCGGAA	10	0.00178073
1_12348214:1_161641384:12_6619284	TCGGCC	10	0.0028818
1_12348214:1_161641384:12_6635567	TCGGAA	10	0.00150601
1_12348214:1_197889319:9_135983504	CCCCCC	10	0.00278437
1_12348214:1_197889319:9_135985166	CCCCAA	10	0.00283442
1_12348214:1_197889319:12_6619284	TCCCCC	10	0.00326775
1_12348214:1_197889319:12_6635567	TCCCAA	10	0.00170771
1_12348214:1_201052199:12_6567787	TCTTCC	10	0.00357471
1_12348214:1_201052199:12_6569983	TCTTTT	10	0.00348977
1_12348214:1_201052199:12_6619284	TCTTCC	11	0.00332069
1_12348214:1_201052199:12_6635567	TCTTAA	11	0.00173537
1_12348214:2_27728827:9_135983504	CCTTCC	10	0.00246358
1_12348214:2_27728827:9_135985166	CCTTAA	10	0.00250786
1_12348214:2_27849899:12_6619284	TCAACC	10	0.00316318
1_12348214:2_27849899:12_6635567	TCAAAA	10	0.00165306
1_12348214:2_163256949:12_6619284	TCGGCC	10	0.00278897
1_12348214:2_163256949:12_6635567	TCGGAA	10	0.0014575
1_12348214:2_163291981:12_6567787	TCGGCC	10	0.00307028
1_12348214:2_163291981:12_6569983	TCGGTT	10	0.00299733
1_12348214:2_163291981:12_6619284	TCGGCC	11	0.0028521
1_12348214:2_163291981:12_6635567	TCGGAA	11	0.00149049
1_12348214:2_233749914:12_6619284	TCGGCC	10	0.00281453
1_12348214:2_233749914:12_6635567	TCGGAA	10	0.00147086
1_12348214:2_233759650:12_6619284	TCTTCC	10	0.00281042
1_12348214:2_233759650:12_6635567	TCTTAA	10	0.00146871
1_12348214:2_234601755:12_6567787	TCCCCC	10	0.00341467
1_12348214:2_234601755:12_6569983	TCCCTT	10	0.00333354
1_12348214:2_234601755:12_6619284	TCCCCC	11	0.00317202
1_12348214:2_234601755:12_6635567	TCCCAA	11	0.00165768
1_12348214:2_234621787:5_96130836	TCGCCT	10	0.00370964
1_12348214:2_234621825:5_96130836	TCCTCT	10	0.00368784
1_12348214:2_234622282:5_96130836	TCTCCT	10	0.00361349
1_12348214:2_234622294:5_96130836	TCTCCT	10	0.00357597
1_12348214:2_234622310:5_96130836	TCTCCT	10	0.00353286
1_12348214:2_234627608:5_96130836	TCGTCT	10	0.00355908
1_12348214:2_241463595:12_6567787	TCTTCC	10	0.00356873
1_12348214:2_241463595:12_6569983	TCTTTT	10	0.00348393
1_12348214:2_241463595:12_6619284	TCTTCC	11	0.00331514
1_12348214:2_241463595:12_6635567	TCTTAA	11	0.00173247
1_12348214:2_242402903:12_6619284	TCCCCC	10	0.00332328
1_12348214:2_242402903:12_6635567	TCCCAA	10	0.00173673
1_12348214:2_242422773:12_6619284	TCCCCC	10	0.00332026
1_12348214:2_242422773:12_6635567	TCCCAA	10	0.00173515
1_12348214:2_242423548:12_6619284	TCAACC	10	0.0028082
1_12348214:2_242423548:12_6635567	TCAAAA	10	0.00146755
1_12348214:2_242439595:12_6619284	TCGGCC	10	0.00331444
1_12348214:2_242439595:12_6635567	TCGGAA	10	0.00173211
1_12348214:2_242695306:12_6619284	TCCCCC	10	0.00341791
1_12348214:2_242695306:12_6635567	TCCCAA	10	0.00178618
1_12348214:3_15915154:12_6619284	TCTTCC	10	0.00312227
1_12348214:3_15915154:12_6635567	TCTTAA	10	0.00163168
1_12348214:3_45583297:11_66001418	TCTCCC	10	0.00330546
1_12348214:3_45583297:11_66006323	TCTCGG	10	0.0032921
1_12348214:3_45588857:12_6567787	TCTTCC	10	0.0032382
1_12348214:3_45588857:12_6569983	TCTTTT	10	0.00316126
1_12348214:3_45588857:12_6619284	TCTTCC	11	0.00300809
1_12348214:3_45588857:12_6635567	TCTTAA	11	0.00157201
1_12348214:3_189590850:12_6567787	TCGGCC	10	0.00357751
1_12348214:3_189590850:12_6569983	TCGGTT	10	0.00349251
1_12348214:3_189590850:12_6619284	TCGGCC	11	0.00332329
1_12348214:3_189590850:12_6635567	TCGGAA	11	0.00173674
1_12348214:4_5448377:12_6567787	TCTTCC	10	0.0031327
1_12348214:4_5448377:12_6569983	TCTTTT	10	0.00305826
1_12348214:4_5448377:12_6619284	TCTTCC	11	0.00291009
1_12348214:4_5448377:12_6635567	TCTTAA	11	0.0015208
1_12348214:4_5469810:12_6619284	TCTTCC	10	0.00267169
1_12348214:4_5469810:12_6635567	TCTTAA	10	0.00139621
1_12348214:4_5469901:12_6619284	TCAACC	10	0.00291802
1_12348214:4_5469901:12_6635567	TCAAAA	10	0.00152494
1_12348214:4_103527876:12_6567787	TCTTCC	10	0.00321528
1_12348214:4_103527876:12_6569983	TCTTTT	10	0.00313888
1_12348214:4_103527876:12_6619284	TCTTCC	11	0.0029868
1_12348214:4_103527876:12_6635567	TCTTAA	11	0.00156089
1_12348214:4_103534557:12_6567787	TCCCCC	10	0.00320273
1_12348214:4_103534557:12_6569983	TCCCTT	10	0.00312663
1_12348214:4_103534557:12_6619284	TCCCCC	11	0.00297514
1_12348214:4_103534557:12_6635567	TCCCAA	11	0.00155479
1_12348214:5_131312327:9_135983504	CCTTCC	10	0.00232831
1_12348214:5_131312327:9_135985166	CCTTAA	10	0.00237016
1_12348214:5_131312327:12_6567787	TCTTCC	10	0.00294155
1_12348214:5_131312327:12_6569983	TCTTTT	10	0.00287165
1_12348214:5_131312327:12_6619284	TCTTCC	11	0.00273252
1_12348214:5_131312327:12_6635567	TCTTAA	11	0.001428
1_12348214:5_131995843:9_135983504	CCCCCC	10	0.00134138
1_12348214:5_131995843:9_135985166	CCCCAA	10	0.00136549
1_12348214:5_131995964:9_135983504	CCGGCC	10	0.00132385
1_12348214:5_131995964:9_135985166	CCGGAA	10	0.00134764
1_12348214:6_31085269:12_6619284	TCGGCC	10	0.00286676
1_12348214:6_31085269:12_6635567	TCGGAA	10	0.00149816
1_12348214:6_31661164:12_6567787	TCCCCC	10	0.00354585
1_12348214:6_31661164:12_6569983	TCCCTT	10	0.0034616
1_12348214:6_31661164:12_6619284	TCCCCC	11	0.00329388
1_12348214:6_31661164:12_6635567	TCCCAA	11	0.00172136
1_12348214:6_106634569:12_6567787	TCCCCC	10	0.00343702
1_12348214:6_106634569:12_6569983	TCCCTT	10	0.00335536
1_12348214:6_106634569:12_6619284	TCCCCC	11	0.00319279
1_12348214:6_106634569:12_6635567	TCCCAA	11	0.00166853
1_12348214:6_111689082:12_6567787	TCCCCC	10	0.00365453
1_12348214:6_111689082:12_6569983	TCCCTT	10	0.0035677
1_12348214:6_111689082:12_6619284	TCCCCC	11	0.00339484
1_12348214:6_111689082:12_6635567	TCCCAA	11	0.00177413
1_12348214:6_137540425:12_6619284	TCCCCC	10	0.00338657
1_12348214:6_137540425:12_6635567	TCCCAA	10	0.00176981
1_12348214:6_138583859:12_6567787	TCAACC	10	0.00356924
1_12348214:6_138583859:12_6569983	TCAATT	10	0.00348443
1_12348214:6_138583859:12_6619284	TCAACC	11	0.00331561
1_12348214:6_138583859:12_6635567	TCAAAA	11	0.00173272
1_12348214:6_159172941:12_6619284	TCCCCC	10	0.00335445
1_12348214:6_159172941:12_6635567	TCCCAA	10	0.00175302
1_12348214:6_167271586:9_135983504	CCTTCC	11	0.00277783
1_12348214:6_167271586:9_135985166	CCTTAA	11	0.00282775
1_12348214:7_37172722:12_6567787	TCGGCC	10	0.00367908
1_12348214:7_37172722:12_6569983	TCGGTT	10	0.00359166
1_12348214:7_37172722:12_6619284	TCGGCC	10	0.00341764
1_12348214:7_37172722:12_6635567	TCGGAA	10	0.00178604
1_12348214:7_128807732:12_111923417	CCGGAG	10	0.00293075
1_12348214:7_128807732:12_111993712	CCGGCT	10	0.00293862
1_12348214:7_128807732:19_11446520	CCGGTT	12	0.00467888
1_12348214:7_128807732:21_44323720	CCGGCC	11	0.00466036
1_12348214:7_157208617:15_38631920	CCCCAG	10	0.00308031
1_12348214:9_34254542:12_6567787	TCTTCC	10	0.00330002
1_12348214:9_34254542:12_6569983	TCTTTT	10	0.00322161
1_12348214:9_34254542:12_6619284	TCTTCC	11	0.00306552
1_12348214:9_34254542:12_6635567	TCTTAA	11	0.00160203
1_12348214:9_34647802:12_6619284	TCGGCC	10	0.00340613
1_12348214:9_34647802:12_6635567	TCGGAA	10	0.00178002
1_12348214:9_34648020:12_6619284	TCGGCC	10	0.00340613
1_12348214:9_34648020:12_6635567	TCGGAA	10	0.00178003
1_12348214:9_117350243:12_6619284	TCGGCC	10	0.00334411
1_12348214:9_117350243:12_6635567	TCGGAA	10	0.00174761
1_12348214:9_117386719:19_49558498	CCTCCC	11	0.00333628
1_12348214:9_117386719:19_49558509	CCTCAA	10	0.00336597
1_12348214:9_117386719:19_49558573	CCTCTT	11	0.00297752
1_12348214:9_117390335:12_6619284	TCCCCC	10	0.00307534
1_12348214:9_117390335:12_6635567	TCCCAA	10	0.00160716
1_12348214:9_132404183:9_135983504	CCCCCC	11	0.00280642
1_12348214:9_132404183:9_135985166	CCCCAA	11	0.00285686
1_12348214:9_132569553:12_6567787	TCCCCC	10	0.00364573
1_12348214:9_132569553:12_6569983	TCCCTT	10	0.0035591
1_12348214:9_132569553:12_6619284	TCCCCC	10	0.00338666
1_12348214:9_132569553:12_6635567	TCCCAA	10	0.00176985
1_12348214:9_135357630:12_6567787	TCTTCC	10	0.00367723
1_12348214:9_135357630:12_6569983	TCTTTT	10	0.00358986
1_12348214:9_135357630:12_6619284	TCTTCC	11	0.00341592
1_12348214:9_135357630:12_6635567	TCTTAA	11	0.00178514
1_12348214:9_135470414:22_30034994	CCTCTT	10	0.00433443
1_12348214:9_135983504:10_6245317	CCCCGG	10	0.00236634
1_12348214:9_135983504:11_64496357	CCCCTG	10	0.00146144
1_12348214:9_135983504:17_46136133	CCCCGG	11	0.00168821
1_12348214:9_135983504:17_73517426	CCCCAA	11	0.00266133
1_12348214:9_135985166:10_6245317	CCAAGG	10	0.00240887
1_12348214:9_135985166:11_64496357	CCAATG	10	0.0014877
1_12348214:9_135985166:17_46136133	CCAAGG	11	0.00171855
1_12348214:9_135985166:17_73517426	CCAAAA	11	0.00270916
1_12348214:9_136029301:12_6567787	TCCCCC	10	0.0033138
1_12348214:9_136029301:12_6569983	TCCCTT	10	0.00323506
1_12348214:9_136029301:12_6619284	TCCCCC	11	0.00307832
1_12348214:9_136029301:12_6635567	TCCCAA	11	0.00160871
1_12348214:10_31137471:12_6619284	TCTTCC	10	0.00333234
1_12348214:10_31137471:12_6635567	TCTTAA	10	0.00174146
1_12348214:10_75156333:12_6619284	TCGGCC	10	0.00341681
1_12348214:10_75156333:12_6635567	TCGGAA	10	0.00178561
1_12348214:10_75867193:12_6619284	TCGGCC	10	0.0026821
1_12348214:10_75867193:12_6635567	TCGGAA	10	0.00140165
1_12348214:10_94413380:12_6619284	TCGGCC	10	0.0032677
1_12348214:10_94413380:12_6635567	TCGGAA	10	0.00170768
1_12348214:10_100183515:12_6567787	TCGGCC	10	0.00357857
1_12348214:10_100183515:12_6569983	TCGGTT	10	0.00349354
1_12348214:10_100183515:12_6619284	TCGGCC	11	0.00332427
1_12348214:10_100183515:12_6635567	TCGGAA	11	0.00173725
1_12348214:10_100186914:12_6567787	TCAACC	10	0.00333169
1_12348214:10_100186914:12_6569983	TCAATT	10	0.00325253
1_12348214:10_100186914:12_6619284	TCAACC	11	0.00309494
1_12348214:10_100186914:12_6635567	TCAAAA	11	0.0016174
1_12348214:10_100186959:12_6567787	TCAACC	10	0.00332185
1_12348214:10_100186959:12_6569983	TCAATT	10	0.00324292
1_12348214:10_100186959:12_6619284	TCAACC	11	0.0030858
1_12348214:10_100186959:12_6635567	TCAAAA	11	0.00161262
1_12348214:10_101502968:12_6567787	TCAACC	10	0.00346604
1_12348214:10_101502968:12_6569983	TCAATT	10	0.00338369
1_12348214:10_101502968:12_6619284	TCAACC	11	0.00321975
1_12348214:10_101502968:12_6635567	TCAAAA	11	0.00168262
1_12348214:10_101606683:12_6567787	TCGGCC	10	0.0035086
1_12348214:10_101606683:12_6569983	TCGGTT	10	0.00342523
1_12348214:10_101606683:12_6619284	TCGGCC	11	0.00325928
1_12348214:10_101606683:12_6635567	TCGGAA	11	0.00170328
1_12348214:10_102056745:12_6567787	TCCCCC	10	0.00283663
1_12348214:10_102056745:12_6569983	TCCCTT	10	0.00276923
1_12348214:10_102056745:12_6619284	TCCCCC	11	0.00263506
1_12348214:10_102056745:12_6635567	TCCCAA	11	0.00137707
1_12348214:10_102059329:12_6567787	TCGGCC	10	0.00283971
1_12348214:10_102059329:12_6569983	TCGGTT	10	0.00277224
1_12348214:10_102059329:12_6619284	TCGGCC	11	0.00263792
1_12348214:10_102059329:12_6635567	TCGGAA	11	0.00137857
1_12348214:11_2418102:12_6567787	TCCCCC	10	0.00353394
1_12348214:11_2418102:12_6569983	TCCCTT	10	0.00344997
1_12348214:11_2418102:12_6619284	TCCCCC	11	0.00328282
1_12348214:11_2418102:12_6635567	TCCCAA	11	0.00171559
1_12348214:11_2427134:12_6567787	TCTTCC	10	0.00345318
1_12348214:11_2427134:12_6569983	TCTTTT	10	0.00337113
1_12348214:11_2427134:12_6619284	TCTTCC	11	0.00320779
1_12348214:11_2427134:12_6635567	TCTTAA	11	0.00167638
1_12348214:11_61015777:12_6567787	TCCCCC	10	0.00355639
1_12348214:11_61015777:12_6569983	TCCCTT	10	0.00347188
1_12348214:11_61015777:12_6619284	TCCCCC	11	0.00330367
1_12348214:11_61015777:12_6635567	TCCCAA	11	0.00172648
1_12348214:11_64497354:12_6619284	TCCCCC	10	0.00326319
1_12348214:11_64497354:12_6635567	TCCCAA	10	0.00170533
1_12348214:11_64603236:12_6567787	TCTTCC	10	0.00319932
1_12348214:11_64603236:12_6569983	TCTTTT	10	0.00312331
1_12348214:11_64603236:12_6619284	TCTTCC	11	0.00297198
1_12348214:11_64603236:12_6635567	TCTTAA	11	0.00155314
1_12348214:11_65787666:12_6619284	TCGGCC	10	0.00271395
1_12348214:11_65787666:12_6635567	TCGGAA	10	0.0014183
1_12348214:11_66052931:12_6619284	TCGGCC	10	0.00339716
1_12348214:11_66052931:12_6635567	TCGGAA	10	0.00177534
1_12348214:11_76507282:12_6567787	TCCCCC	10	0.0031985
1_12348214:11_76507282:12_6569983	TCCCTT	10	0.0031225
1_12348214:11_76507282:12_6619284	TCCCCC	11	0.00297121
1_12348214:11_76507282:12_6635567	TCCCAA	11	0.00155274
1_12348214:12_6085352:12_6567787	TCGGCC	10	0.00366825
1_12348214:12_6085352:12_6569983	TCGGTT	10	0.00358109
1_12348214:12_6085352:12_6619284	TCGGCC	11	0.00340758
1_12348214:12_6085352:12_6635567	TCGGAA	11	0.00178078
1_12348214:12_6567787:12_6569983	TCCCTT	10	0.0003243
1_12348214:12_6567787:12_6619284	TCCCCC	10	0.000308587
1_12348214:12_6567787:12_6635567	TCCCAA	10	0.000161266
1_12348214:12_6567787:12_6658860	TCCCCC	10	0.00162149
1_12348214:12_6567787:12_6679743	TCCCGG	10	0.00172888
1_12348214:12_6567787:16_10971073	TCCCTT	10	0.00354826
1_12348214:12_6567787:16_23403744	TCCCAA	10	0.00336954
1_12348214:12_6567787:16_23409440	TCCCGG	10	0.00338954
1_12348214:12_6567787:16_23428193	TCCCAA	10	0.00338051
1_12348214:12_6567787:17_40724977	TCCCGG	10	0.00351923
1_12348214:12_6567787:17_61987333	TCCCTT	10	0.00351009
1_12348214:12_6567787:17_72926420	TCCCGG	10	0.00359714
1_12348214:12_6567787:17_77926491	TCCCGG	10	0.00322946
1_12348214:12_6567787:17_78084867	TCCCGG	10	0.00301237
1_12348214:12_6567787:17_78092381	TCCCGG	10	0.00299855
1_12348214:12_6567787:17_78093133	TCCCGG	10	0.00303911
1_12348214:12_6567787:17_78114020	TCCCCC	10	0.00298899
1_12348214:12_6567787:19_1008683	TCCCGG	10	0.00317369
1_12348214:12_6567787:19_48976647	TCCCGG	10	0.00365583
1_12348214:12_6567787:20_45140681	TCCCTT	10	0.00315921
1_12348214:12_6567787:20_62664365	TCCCCC	10	0.00367791
1_12348214:12_6567787:21_44323720	TCCCCC	10	0.0029609
1_12348214:12_6567787:22_21989008	TCCCCC	10	0.00346151
1_12348214:12_6567787:22_45593661	TCCCCC	10	0.00346413
1_12348214:12_6569983:12_6619284	TCTTCC	10	0.000301255
1_12348214:12_6569983:12_6635567	TCTTAA	10	0.000157434
1_12348214:12_6569983:12_6658860	TCTTCC	10	0.00158297
1_12348214:12_6569983:12_6679743	TCTTGG	10	0.0016878
1_12348214:12_6569983:16_10971073	TCTTTT	10	0.00346395
1_12348214:12_6569983:16_23403744	TCTTAA	10	0.00328948
1_12348214:12_6569983:16_23409440	TCTTGG	10	0.00330901
1_12348214:12_6569983:16_23428193	TCTTAA	10	0.00330019
1_12348214:12_6569983:17_40724977	TCTTGG	10	0.00343561
1_12348214:12_6569983:17_61987333	TCTTTT	10	0.00342669
1_12348214:12_6569983:17_72926420	TCTTGG	10	0.00351167
1_12348214:12_6569983:17_77926491	TCTTGG	10	0.00315273
1_12348214:12_6569983:17_78084867	TCTTGG	10	0.0029408
1_12348214:12_6569983:17_78092381	TCTTGG	10	0.0029273
1_12348214:12_6569983:17_78093133	TCTTGG	10	0.0029669
1_12348214:12_6569983:17_78114020	TCTTCC	10	0.00291797
1_12348214:12_6569983:19_1008683	TCTTGG	10	0.00309828
1_12348214:12_6569983:19_48976647	TCTTGG	10	0.00356897
1_12348214:12_6569983:20_45140681	TCTTTT	10	0.00308415
1_12348214:12_6569983:20_62664365	TCTTCC	10	0.00359052
1_12348214:12_6569983:21_44323720	TCTTCC	10	0.00289055
1_12348214:12_6569983:22_21989008	TCTTCC	10	0.00337926
1_12348214:12_6569983:22_45593661	TCTTCC	10	0.00338182
1_12348214:12_6619284:12_6635567	TCCCAA	11	0.000149807
1_12348214:12_6619284:12_6658860	TCCCCC	11	0.00150627
1_12348214:12_6619284:12_6679743	TCCCGG	11	0.00160602
1_12348214:12_6619284:12_6709316	TCCCCC	10	0.00253596
1_12348214:12_6619284:12_6970635	TCCCGG	10	0.00313924
1_12348214:12_6619284:15_38631920	TCCCGG	10	0.00329428
1_12348214:12_6619284:16_10971073	TCCCTT	11	0.00329612
1_12348214:12_6619284:16_12061626	TCCCGG	10	0.00265396
1_12348214:12_6619284:16_23403744	TCCCAA	11	0.0031301
1_12348214:12_6619284:16_23409440	TCCCGG	11	0.00314868
1_12348214:12_6619284:16_23428193	TCCCAA	11	0.00314029
1_12348214:12_6619284:16_23456548	TCCCGG	10	0.00314457
1_12348214:12_6619284:16_28500806	TCCCCC	10	0.00328031
1_12348214:12_6619284:16_31049298	TCCCAA	10	0.0033961
1_12348214:12_6619284:17_40724977	TCCCGG	11	0.00326915
1_12348214:12_6619284:17_61987333	TCCCTT	11	0.00326066
1_12348214:12_6619284:17_72926420	TCCCGG	11	0.00334152
1_12348214:12_6619284:17_73517426	TCCCAA	10	0.00312335
1_12348214:12_6619284:17_73888273	TCCCCC	10	0.00287146
1_12348214:12_6619284:17_77926491	TCCCGG	11	0.00299997
1_12348214:12_6619284:17_78079731	TCCCCC	10	0.00276137
1_12348214:12_6619284:17_78084867	TCCCGG	11	0.00279831
1_12348214:12_6619284:17_78092381	TCCCGG	11	0.00278547
1_12348214:12_6619284:17_78093133	TCCCGG	11	0.00282315
1_12348214:12_6619284:17_78114020	TCCCCC	11	0.0027766
1_12348214:12_6619284:18_77513841	TCCCGG	10	0.00288438
1_12348214:12_6619284:19_1008683	TCCCGG	11	0.00294817
1_12348214:12_6619284:19_11446520	TCCCTT	10	0.00276142
1_12348214:12_6619284:19_48949764	TCCCGG	10	0.00310603
1_12348214:12_6619284:19_48976647	TCCCGG	11	0.00339605
1_12348214:12_6619284:19_49539597	TCCCTT	10	0.00324938
1_12348214:12_6619284:19_49540100	TCCCGG	10	0.00327444
1_12348214:12_6619284:20_30661292	TCCCGG	10	0.0030796
1_12348214:12_6619284:20_43739100	TCCCGG	10	0.00326855
1_12348214:12_6619284:20_44997702	TCCCCC	10	0.00238716
1_12348214:12_6619284:20_44999028	TCCCTT	10	0.00236453
1_12348214:12_6619284:20_44999958	TCCCAA	10	0.00236099
1_12348214:12_6619284:20_45000422	TCCCGG	10	0.00236794
1_12348214:12_6619284:20_45003788	TCCCCC	10	0.00212866
1_12348214:12_6619284:20_45140681	TCCCTT	11	0.00293472
1_12348214:12_6619284:20_62664365	TCCCCC	11	0.00341656
1_12348214:12_6619284:21_43413553	TCCCTT	10	0.00320458
1_12348214:12_6619284:21_44323720	TCCCCC	11	0.0027505
1_12348214:12_6619284:21_45163512	TCCCGG	10	0.00341592
1_12348214:12_6619284:22_21989008	TCCCCC	11	0.00321553
1_12348214:12_6619284:22_30034994	TCCCGG	10	0.00234463
1_12348214:12_6619284:22_39355717	TCCCAA	10	0.00315453
1_12348214:12_6619284:22_45593661	TCCCCC	11	0.00321797
1_12348214:12_6635567:12_6658860	TCAACC	11	0.000787169
1_12348214:12_6635567:12_6679743	TCAAGG	11	0.0008393
1_12348214:12_6635567:12_6709316	TCAACC	10	0.00132528
1_12348214:12_6635567:12_6970635	TCAAGG	10	0.00164055
1_12348214:12_6635567:15_38631920	TCAAGG	10	0.00172158
1_12348214:12_6635567:16_10971073	TCAATT	11	0.00172253
1_12348214:12_6635567:16_12061626	TCAAGG	10	0.00138694
1_12348214:12_6635567:16_23403744	TCAAAA	11	0.00163577
1_12348214:12_6635567:16_23409440	TCAAGG	11	0.00164549
1_12348214:12_6635567:16_23428193	TCAAAA	11	0.0016411
1_12348214:12_6635567:16_23456548	TCAAGG	10	0.00164333
1_12348214:12_6635567:16_28500806	TCAACC	10	0.00171427
1_12348214:12_6635567:16_31049298	TCAAAA	10	0.00177478
1_12348214:12_6635567:17_40724977	TCAAGG	11	0.00170844
1_12348214:12_6635567:17_61987333	TCAATT	11	0.00170401
1_12348214:12_6635567:17_72926420	TCAAGG	11	0.00174626
1_12348214:12_6635567:17_73517426	TCAAAA	10	0.00163224
1_12348214:12_6635567:17_73888273	TCAACC	10	0.00150061
1_12348214:12_6635567:17_77926491	TCAAGG	11	0.00156777
1_12348214:12_6635567:17_78079731	TCAACC	10	0.00144308
1_12348214:12_6635567:17_78084867	TCAAGG	11	0.00146238
1_12348214:12_6635567:17_78092381	TCAAGG	11	0.00145567
1_12348214:12_6635567:17_78093133	TCAAGG	11	0.00147536
1_12348214:12_6635567:17_78114020	TCAACC	11	0.00145103
1_12348214:12_6635567:18_77513841	TCAAGG	10	0.00150736
1_12348214:12_6635567:19_1008683	TCAAGG	11	0.0015407
1_12348214:12_6635567:19_11446520	TCAATT	10	0.00144311
1_12348214:12_6635567:19_48949764	TCAAGG	10	0.00162319
1_12348214:12_6635567:19_48976647	TCAAGG	11	0.00177476
1_12348214:12_6635567:19_49539597	TCAATT	10	0.00169811
1_12348214:12_6635567:19_49540100	TCAAGG	10	0.00171121
1_12348214:12_6635567:20_30661292	TCAAGG	10	0.00160938
1_12348214:12_6635567:20_43739100	TCAAGG	10	0.00170813
1_12348214:12_6635567:20_44997702	TCAACC	10	0.00124752
1_12348214:12_6635567:20_44999028	TCAATT	10	0.00123569
1_12348214:12_6635567:20_44999958	TCAAAA	10	0.00123384
1_12348214:12_6635567:20_45000422	TCAAGG	10	0.00123748
1_12348214:12_6635567:20_45003788	TCAACC	10	0.00111243
1_12348214:12_6635567:20_45140681	TCAATT	11	0.00153367
1_12348214:12_6635567:20_62664365	TCAACC	11	0.00178548
1_12348214:12_6635567:21_43413553	TCAATT	10	0.0016747
1_12348214:12_6635567:21_44323720	TCAACC	11	0.0014374
1_12348214:12_6635567:21_45163512	TCAAGG	10	0.00178514
1_12348214:12_6635567:22_21989008	TCAACC	11	0.00168042
1_12348214:12_6635567:22_30034994	TCAAGG	10	0.00122529
1_12348214:12_6635567:22_39355717	TCAAAA	10	0.00164854
1_12348214:12_6635567:22_45593661	TCAACC	11	0.0016817
1_12401868:2_233721455:7_157208617	ACGACC	10	0.00299688
1_12401868:2_234527064:22_21988599	CCCAAG	11	0.0040547
1_12401868:5_33982568:7_157208617	ACGGCC	10	0.0041331
1_12401868:6_31084792:15_85619248	ACCTTC	10	0.00446859
1_12401868:6_32191620:7_157208617	ACCCCC	11	0.00274444
1_12401868:7_128807732:19_11446520	CCGGTT	10	0.00421804
1_12401868:7_157208617:17_72473553	ACCCCC	12	0.00404454
1_12401868:9_34397545:12_48134695	ACGGCC	10	0.00387077
1_12401868:9_117390335:12_122865029	ACTCCT	10	0.00307044
1_12401868:10_6245317:13_100008313	ACTGGC	10	0.00450053
1_19401445:1_23758134:9_135983504	CCGGCC	10	0.00228813
1_19401445:1_23758134:9_135985166	CCGGAA	10	0.00232925
1_19401445:1_23765472:9_135983504	CCGGCC	10	0.0023057
1_19401445:1_23765472:9_135985166	CCGGAA	10	0.00234714
1_19401445:1_197889319:9_135983504	CCCCCC	10	0.00266772
1_19401445:1_197889319:9_135985166	CCCCAA	10	0.00271567
1_19401445:1_206646427:13_41345036	CCACTT	10	0.00257831
1_19401445:2_27728827:9_135983504	CCTTCC	10	0.00236037
1_19401445:2_27728827:9_135985166	CCTTAA	10	0.0024028
1_19401445:2_228493211:7_128807732	CCGGGG	10	0.00326942
1_19401445:5_33982568:7_128807732	CCGGGG	10	0.00327733
1_19401445:5_131312327:9_135983504	CCTTCC	10	0.00223077
1_19401445:5_131312327:9_135985166	CCTTAA	10	0.00227087
1_19401445:5_131995843:9_135983504	CCCCCC	10	0.00128518
1_19401445:5_131995843:9_135985166	CCCCAA	10	0.00130828
1_19401445:5_131995964:9_135983504	CCGGCC	10	0.00126839
1_19401445:5_131995964:9_135985166	CCGGAA	10	0.00129119
1_19401445:6_167271586:9_135983504	CCTTCC	11	0.00266145
1_19401445:6_167271586:9_135985166	CCTTAA	11	0.00270929
1_19401445:7_128807732:9_35398406	CCGGCC	10	0.00422131
1_19401445:7_128807732:10_75519322	CCGGTT	10	0.00314566
1_19401445:7_128807732:11_64503363	CCGGAG	10	0.00286042
1_19401445:7_128807732:12_111894072	CCGGTC	10	0.00245448
1_19401445:7_128807732:12_111923417	CCGGAG	11	0.00280797
1_19401445:7_128807732:12_111993712	CCGGCT	11	0.00281551
1_19401445:7_128807732:17_72477385	CCGGGG	10	0.00294857
1_19401445:7_128807732:19_11446520	CCGGTT	13	0.00448287
1_19401445:7_128807732:20_42815190	CCGGGA	10	0.00249013
1_19401445:7_128807732:21_44323720	CCGGCC	12	0.00446513
1_19401445:7_148702486:13_41331026	CCAAGG	10	0.00246394
1_19401445:7_148702496:13_41331026	CCCCGG	10	0.00245866
1_19401445:7_157208617:15_38631920	CCCCAG	11	0.00295126
1_19401445:9_132404183:9_135983504	CCCCCC	11	0.00268885
1_19401445:9_132404183:9_135985166	CCCCAA	11	0.00273717
1_19401445:9_135983504:10_6245317	CCCCGG	10	0.0022672
1_19401445:9_135983504:11_64496357	CCCCTG	10	0.00140021
1_19401445:9_135983504:17_46136133	CCCCGG	11	0.00161748
1_19401445:9_135983504:17_73517426	CCCCAA	11	0.00254983
1_19401445:9_135985166:10_6245317	CCAAGG	10	0.00230795
1_19401445:9_135985166:11_64496357	CCAATG	10	0.00142538
1_19401445:9_135985166:17_46136133	CCAAGG	11	0.00164655
1_19401445:9_135985166:17_73517426	CCAAAA	11	0.00259566
1_19401445:10_94372942:13_41331026	CCTTGG	10	0.00223194
1_19401445:10_102056745:13_41331026	CCCCGG	10	0.00218955
1_19401445:10_102059329:13_41331026	CCGGGG	10	0.00219193
1_19401445:11_76507282:13_41331026	CCCCGG	10	0.00246887
1_19401445:11_76507403:13_41331026	CCGGGG	10	0.00249048
1_19410913:1_23758134:9_135983504	GGGGCC	10	0.00229698
1_19410913:1_23758134:9_135985166	GGGGAA	10	0.00233827
1_19410913:1_23765472:9_135983504	GGGGCC	10	0.00231462
1_19410913:1_23765472:9_135985166	GGGGAA	10	0.00235622
1_19410913:1_197889319:9_135983504	GGCCCC	10	0.00267805
1_19410913:1_197889319:9_135985166	GGCCAA	10	0.00272619
1_19410913:2_27728827:9_135983504	GGTTCC	10	0.00236951
1_19410913:2_27728827:9_135985166	GGTTAA	10	0.0024121
1_19410913:2_228493211:7_128807732	GGGGGG	10	0.00328208
1_19410913:5_33982568:7_128807732	GGGGGG	10	0.00329001
1_19410913:5_131312327:9_135983504	GGTTCC	10	0.00223941
1_19410913:5_131312327:9_135985166	GGTTAA	10	0.00227966
1_19410913:5_131995843:9_135983504	GGCCCC	10	0.00129016
1_19410913:5_131995843:9_135985166	GGCCAA	10	0.00131335
1_19410913:5_131995964:9_135983504	GGGGCC	10	0.0012733
1_19410913:5_131995964:9_135985166	GGGGAA	10	0.00129619
1_19410913:6_167271586:9_135983504	GGTTCC	11	0.00267176
1_19410913:6_167271586:9_135985166	GGTTAA	11	0.00271978
1_19410913:7_128807732:9_35398406	GGGGCC	10	0.00423765
1_19410913:7_128807732:10_75519322	GGGGTT	10	0.00315783
1_19410913:7_128807732:11_64503363	GGGGAG	10	0.0028715
1_19410913:7_128807732:12_111894072	GGGGTC	10	0.00246398
1_19410913:7_128807732:12_111923417	GGGGAG	11	0.00281884
1_19410913:7_128807732:12_111993712	GGGGCT	11	0.00282641
1_19410913:7_128807732:17_72477385	GGGGGG	10	0.00295999
1_19410913:7_128807732:19_11446520	GGGGTT	13	0.00450022
1_19410913:7_128807732:20_42815190	GGGGGA	10	0.00249977
1_19410913:7_128807732:21_44323720	GGGGCC	12	0.00448241
1_19410913:7_157208617:15_38631920	GGCCAG	10	0.00296269
1_19410913:9_132404183:9_135983504	GGCCCC	11	0.00269925
1_19410913:9_132404183:9_135985166	GGCCAA	11	0.00274777
1_19410913:9_135983504:10_6245317	GGCCGG	10	0.00227598
1_19410913:9_135983504:11_64496357	GGCCTG	10	0.00140563
1_19410913:9_135983504:17_46136133	GGCCGG	11	0.00162374
1_19410913:9_135983504:17_73517426	GGCCAA	11	0.00255971
1_19410913:9_135985166:10_6245317	GGAAGG	10	0.00231689
1_19410913:9_135985166:11_64496357	GGAATG	10	0.0014309
1_19410913:9_135985166:17_46136133	GGAAGG	11	0.00165293
1_19410913:9_135985166:17_73517426	GGAAAA	11	0.00260571
1_19419251:1_23758134:9_135983504	GGGGCC	10	0.00230159
1_19419251:1_23758134:9_135985166	GGGGAA	10	0.00234296
1_19419251:1_23765472:9_135983504	GGGGCC	10	0.00231926
1_19419251:1_23765472:9_135985166	GGGGAA	10	0.00236095
1_19419251:1_197889319:9_135983504	GGCCCC	10	0.00268342
1_19419251:1_197889319:9_135985166	GGCCAA	10	0.00273165
1_19419251:2_27728827:9_135983504	GGTTCC	10	0.00237426
1_19419251:2_27728827:9_135985166	GGTTAA	10	0.00241694
1_19419251:5_131312327:9_135983504	GGTTCC	10	0.0022439
1_19419251:5_131312327:9_135985166	GGTTAA	10	0.00228423
1_19419251:5_131995843:9_135983504	GGCCCC	10	0.00129275
1_19419251:5_131995843:9_135985166	GGCCAA	10	0.00131598
1_19419251:5_131995964:9_135983504	GGGGCC	10	0.00127585
1_19419251:5_131995964:9_135985166	GGGGAA	10	0.00129879
1_19419251:6_167271586:9_135983504	GGTTCC	11	0.00267712
1_19419251:6_167271586:9_135985166	GGTTAA	11	0.00272523
1_19419251:7_128807732:9_35398406	GGGGCC	10	0.00424615
1_19419251:7_128807732:12_111923417	GGGGAG	10	0.0028245
1_19419251:7_128807732:12_111993712	GGGGCT	10	0.00283208
1_19419251:7_128807732:17_72477385	GGGGGG	10	0.00296592
1_19419251:7_128807732:19_11446520	GGGGTT	12	0.00450925
1_19419251:7_128807732:21_44323720	GGGGCC	11	0.0044914
1_19419251:9_117386719:19_49558498	GGTCCC	11	0.00321532
1_19419251:9_117386719:19_49558509	GGTCAA	10	0.00324394
1_19419251:9_117386719:19_49558573	GGTCTT	11	0.00286957
1_19419251:9_132404183:9_135983504	GGCCCC	11	0.00270467
1_19419251:9_132404183:9_135985166	GGCCAA	11	0.00275328
1_19419251:9_135983504:10_6245317	GGCCGG	10	0.00228055
1_19419251:9_135983504:11_64496357	GGCCTG	10	0.00140845
1_19419251:9_135983504:17_46136133	GGCCGG	11	0.001627
1_19419251:9_135983504:17_73517426	GGCCAA	11	0.00256484
1_19419251:9_135985166:10_6245317	GGAAGG	10	0.00232153
1_19419251:9_135985166:11_64496357	GGAATG	10	0.00143377
1_19419251:9_135985166:17_46136133	GGAAGG	11	0.00165624
1_19419251:9_135985166:17_73517426	GGAAAA	11	0.00261094
1_19431700:1_23758134:9_135983504	CCGGCC	10	0.00228563
1_19431700:1_23758134:9_135985166	CCGGAA	10	0.00232671
1_19431700:1_23765472:9_135983504	CCGGCC	10	0.00230318
1_19431700:1_23765472:9_135985166	CCGGAA	10	0.00234458
1_19431700:1_197889319:9_135983504	CCCCCC	10	0.00266481
1_19431700:1_197889319:9_135985166	CCCCAA	10	0.00271271
1_19431700:1_206646427:13_41345036	CCACTT	10	0.00257549
1_19431700:2_27728827:9_135983504	CCTTCC	10	0.0023578
1_19431700:2_27728827:9_135985166	CCTTAA	10	0.00240018
1_19431700:2_228493211:7_128807732	CCGGGG	10	0.00326586
1_19431700:5_33982568:7_128807732	CCGGGG	10	0.00327375
1_19431700:5_131312327:9_135983504	CCTTCC	10	0.00222834
1_19431700:5_131312327:9_135985166	CCTTAA	10	0.00226839
1_19431700:5_131995843:9_135983504	CCCCCC	10	0.00128378
1_19431700:5_131995843:9_135985166	CCCCAA	10	0.00130686
1_19431700:5_131995964:9_135983504	CCGGCC	10	0.00126701
1_19431700:5_131995964:9_135985166	CCGGAA	10	0.00128978
1_19431700:6_167271586:9_135983504	CCTTCC	11	0.00265855
1_19431700:6_167271586:9_135985166	CCTTAA	11	0.00270634
1_19431700:7_128807732:9_35398406	CCGGCC	10	0.00421671
1_19431700:7_128807732:10_75519322	CCGGTT	10	0.00314222
1_19431700:7_128807732:11_64503363	CCGGAG	10	0.0028573
1_19431700:7_128807732:12_111894072	CCGGTC	10	0.0024518
1_19431700:7_128807732:12_111923417	CCGGAG	11	0.00280491
1_19431700:7_128807732:12_111993712	CCGGCT	11	0.00281244
1_19431700:7_128807732:17_72477385	CCGGGG	10	0.00294536
1_19431700:7_128807732:19_11446520	CCGGTT	13	0.00447798
1_19431700:7_128807732:20_42815190	CCGGGA	10	0.00248741
1_19431700:7_128807732:21_44323720	CCGGCC	12	0.00446026
1_19431700:7_148702486:13_41331026	CCAAGG	10	0.00246126
1_19431700:7_148702496:13_41331026	CCCCGG	10	0.00245598
1_19431700:7_157208617:15_38631920	CCCCAG	11	0.00294805
1_19431700:9_132404183:9_135983504	CCCCCC	11	0.00268591
1_19431700:9_132404183:9_135985166	CCCCAA	11	0.00273419
1_19431700:9_135983504:10_6245317	CCCCGG	10	0.00226473
1_19431700:9_135983504:11_64496357	CCCCTG	10	0.00139868
1_19431700:9_135983504:17_46136133	CCCCGG	11	0.00161572
1_19431700:9_135983504:17_73517426	CCCCAA	11	0.00254705
1_19431700:9_135985166:10_6245317	CCAAGG	10	0.00230544
1_19431700:9_135985166:11_64496357	CCAATG	10	0.00142382
1_19431700:9_135985166:17_46136133	CCAAGG	11	0.00164476
1_19431700:9_135985166:17_73517426	CCAAAA	11	0.00259283
1_19431700:10_94372942:13_41331026	CCTTGG	10	0.0022295
1_19431700:10_102056745:13_41331026	CCCCGG	10	0.00218716
1_19431700:10_102059329:13_41331026	CCGGGG	10	0.00218954
1_19431700:11_76507282:13_41331026	CCCCGG	10	0.00246618
1_19431700:11_76507403:13_41331026	CCGGGG	10	0.00248776
1_19431700:17_72469958:22_30034994	CCGGTT	10	0.00469636
1_19439347:1_23758134:9_135983504	CCGGCC	10	0.00239676
1_19439347:1_23758134:9_135985166	CCGGAA	10	0.00243984
1_19439347:1_23765472:9_135983504	CCGGCC	10	0.00241517
1_19439347:1_23765472:9_135985166	CCGGAA	10	0.00245858
1_19439347:1_197889319:9_135983504	CCCCCC	10	0.00279438
1_19439347:1_197889319:9_135985166	CCCCAA	10	0.00284461
1_19439347:2_27728827:9_135983504	CCTTCC	10	0.00247244
1_19439347:2_27728827:9_135985166	CCTTAA	10	0.00251688
1_19439347:2_228493211:7_128807732	CCGGGG	10	0.00342465
1_19439347:2_233708806:6_31708147	TCGGCT	10	0.0037343
1_19439347:2_233712049:6_31708147	TCAACT	10	0.00385858
1_19439347:2_233721455:6_31708147	TCAACT	10	0.00384111
1_19439347:2_233752639:6_31708147	TCTTCT	10	0.00383637
1_19439347:5_33982568:7_128807732	CCGGGG	10	0.00343293
1_19439347:5_131312327:9_135983504	CCTTCC	10	0.00233669
1_19439347:5_131312327:9_135985166	CCTTAA	10	0.00237869
1_19439347:5_131995843:9_135983504	CCCCCC	10	0.0013462
1_19439347:5_131995843:9_135985166	CCCCAA	10	0.0013704
1_19439347:5_131995964:9_135983504	CCGGCC	10	0.00132861
1_19439347:5_131995964:9_135985166	CCGGAA	10	0.00135249
1_19439347:6_167271586:9_135983504	CCTTCC	11	0.00278782
1_19439347:6_167271586:9_135985166	CCTTAA	11	0.00283792
1_19439347:7_128807732:9_35398406	CCGGCC	10	0.00442173
1_19439347:7_128807732:10_75519322	CCGGTT	10	0.00329501
1_19439347:7_128807732:11_64503363	CCGGAG	10	0.00299623
1_19439347:7_128807732:12_111894072	CCGGTC	10	0.00257101
1_19439347:7_128807732:12_111923417	CCGGAG	11	0.00294129
1_19439347:7_128807732:12_111993712	CCGGCT	11	0.00294918
1_19439347:7_128807732:17_72477385	CCGGGG	10	0.00308857
1_19439347:7_128807732:19_11446520	CCGGTT	13	0.00469571
1_19439347:7_128807732:20_42815190	CCGGGA	10	0.00260836
1_19439347:7_128807732:21_44323720	CCGGCC	12	0.00467712
1_19439347:7_157208617:15_38631920	CCCCAG	10	0.00309139
1_19439347:9_132404183:9_135983504	CCCCCC	11	0.00281651
1_19439347:9_132404183:9_135985166	CCCCAA	11	0.00286713
1_19439347:9_135983504:10_6245317	CCCCGG	10	0.00237485
1_19439347:9_135983504:11_64496357	CCCCTG	10	0.00146669
1_19439347:9_135983504:17_46136133	CCCCGG	11	0.00169428
1_19439347:9_135983504:17_73517426	CCCCAA	11	0.0026709
1_19439347:9_135985166:10_6245317	CCAAGG	10	0.00241753
1_19439347:9_135985166:11_64496357	CCAATG	10	0.00149305
1_19439347:9_135985166:17_46136133	CCAAGG	11	0.00172473
1_19439347:9_135985166:17_73517426	CCAAAA	11	0.0027189
1_19448312:1_23758134:9_135983504	GGGGCC	10	0.00227985
1_19448312:1_23758134:9_135985166	GGGGAA	10	0.00232083
1_19448312:1_23765472:9_135983504	GGGGCC	10	0.00229736
1_19448312:1_23765472:9_135985166	GGGGAA	10	0.00233865
1_19448312:1_197889319:9_135983504	GGCCCC	10	0.00265808
1_19448312:1_197889319:9_135985166	GGCCAA	10	0.00270585
1_19448312:1_206646427:13_41345036	GGACTT	10	0.00256898
1_19448312:2_27728827:9_135983504	GGTTCC	10	0.00235184
1_19448312:2_27728827:9_135985166	GGTTAA	10	0.00239411
1_19448312:2_228493211:7_128807732	GGGGGG	10	0.0032576
1_19448312:5_33982568:7_128807732	GGGGGG	10	0.00326547
1_19448312:5_131312327:9_135983504	GGTTCC	10	0.0022227
1_19448312:5_131312327:9_135985166	GGTTAA	10	0.00226265
1_19448312:5_131995843:9_135983504	GGCCCC	10	0.00128053
1_19448312:5_131995843:9_135985166	GGCCAA	10	0.00130355
1_19448312:5_131995964:9_135983504	GGGGCC	10	0.0012638
1_19448312:5_131995964:9_135985166	GGGGAA	10	0.00128652
1_19448312:6_167271586:9_135983504	GGTTCC	11	0.00265183
1_19448312:6_167271586:9_135985166	GGTTAA	11	0.00269949
1_19448312:7_128807732:9_35398406	GGGGCC	10	0.00420604
1_19448312:7_128807732:10_75519322	GGGGTT	10	0.00313428
1_19448312:7_128807732:11_64503363	GGGGAG	10	0.00285008
1_19448312:7_128807732:12_111894072	GGGGTC	10	0.0024456
1_19448312:7_128807732:12_111923417	GGGGAG	11	0.00279782
1_19448312:7_128807732:12_111993712	GGGGCT	11	0.00280532
1_19448312:7_128807732:17_72477385	GGGGGG	10	0.00293791
1_19448312:7_128807732:19_11446520	GGGGTT	13	0.00446665
1_19448312:7_128807732:20_42815190	GGGGGA	10	0.00248112
1_19448312:7_128807732:21_44323720	GGGGCC	12	0.00444898
1_19448312:7_157208617:15_38631920	GGCCAG	10	0.00294059
1_19448312:9_132404183:9_135983504	GGCCCC	11	0.00267912
1_19448312:9_132404183:9_135985166	GGCCAA	11	0.00272727
1_19448312:9_135983504:10_6245317	GGCCGG	10	0.002259
1_19448312:9_135983504:11_64496357	GGCCTG	10	0.00139515
1_19448312:9_135983504:17_46136133	GGCCGG	11	0.00161163
1_19448312:9_135983504:17_73517426	GGCCAA	11	0.00254061
1_19448312:9_135985166:10_6245317	GGAAGG	10	0.00229961
1_19448312:9_135985166:11_64496357	GGAATG	10	0.00142022
1_19448312:9_135985166:17_46136133	GGAAGG	11	0.0016406
1_19448312:9_135985166:17_73517426	GGAAAA	11	0.00258628
1_19448312:17_72469958:22_30034994	GGGGTT	10	0.00468449
1_19503936:1_23758134:9_135983504	AAGGCC	10	0.00228749
1_19503936:1_23758134:9_135985166	AAGGAA	10	0.0023286
1_19503936:1_23765472:9_135983504	AAGGCC	10	0.00230505
1_19503936:1_23765472:9_135985166	AAGGAA	10	0.00234648
1_19503936:1_197889319:9_135983504	AACCCC	10	0.00266698
1_19503936:1_197889319:9_135985166	AACCAA	10	0.00271491
1_19503936:1_206646427:13_41345036	AAACTT	10	0.00257758
1_19503936:2_27728827:9_135983504	AATTCC	10	0.00235971
1_19503936:2_27728827:9_135985166	AATTAA	10	0.00240212
1_19503936:2_228493211:7_128807732	AAGGGG	10	0.0032685
1_19503936:5_33982568:7_128807732	AAGGGG	10	0.00327641
1_19503936:5_131312327:9_135983504	AATTCC	10	0.00223015
1_19503936:5_131312327:9_135985166	AATTAA	10	0.00227023
1_19503936:5_131995843:9_135983504	AACCCC	10	0.00128482
1_19503936:5_131995843:9_135985166	AACCAA	10	0.00130792
1_19503936:5_131995964:9_135983504	AAGGCC	10	0.00126803
1_19503936:5_131995964:9_135985166	AAGGAA	10	0.00129083
1_19503936:6_167271586:9_135983504	AATTCC	11	0.00266071
1_19503936:6_167271586:9_135985166	AATTAA	11	0.00270853
1_19503936:7_128807732:9_35398406	AAGGCC	10	0.00422013
1_19503936:7_128807732:10_75519322	AAGGTT	10	0.00314477
1_19503936:7_128807732:11_64503363	AAGGAG	10	0.00285962
1_19503936:7_128807732:12_111894072	AAGGTC	10	0.00245379
1_19503936:7_128807732:12_111923417	AAGGAG	11	0.00280719
1_19503936:7_128807732:12_111993712	AAGGCT	11	0.00281472
1_19503936:7_128807732:17_72477385	AAGGGG	10	0.00294775
1_19503936:7_128807732:19_11446520	AAGGTT	13	0.00448161
1_19503936:7_128807732:20_42815190	AAGGGA	10	0.00248943
1_19503936:7_128807732:21_44323720	AAGGCC	12	0.00446387
1_19503936:7_148702486:13_41331026	AAAAGG	10	0.00246325
1_19503936:7_148702496:13_41331026	AACCGG	10	0.00245797
1_19503936:7_157208617:15_38631920	AACCAG	11	0.00295044
1_19503936:9_132404183:9_135983504	AACCCC	11	0.00268809
1_19503936:9_132404183:9_135985166	AACCAA	11	0.00273641
1_19503936:9_135983504:10_6245317	AACCGG	10	0.00226657
1_19503936:9_135983504:11_64496357	AACCTG	10	0.00139982
1_19503936:9_135983504:17_46136133	AACCGG	11	0.00161703
1_19503936:9_135983504:17_73517426	AACCAA	11	0.00254912
1_19503936:9_135985166:10_6245317	AAAAGG	10	0.00230731
1_19503936:9_135985166:11_64496357	AAAATG	10	0.00142498
1_19503936:9_135985166:17_46136133	AAAAGG	11	0.00164609
1_19503936:9_135985166:17_73517426	AAAAAA	11	0.00259494
1_19503936:10_94372942:13_41331026	AATTGG	10	0.00223131
1_19503936:10_102056745:13_41331026	AACCGG	10	0.00218894
1_19503936:10_102059329:13_41331026	AAGGGG	10	0.00219132
1_19503936:11_76507282:13_41331026	AACCGG	10	0.00246818
1_19503936:11_76507403:13_41331026	AAGGGG	10	0.00248978
1_19559306:1_23758134:9_135983504	AAGGCC	10	0.00228625
1_19559306:1_23758134:9_135985166	AAGGAA	10	0.00232734
1_19559306:1_23765472:9_135983504	AAGGCC	10	0.00230381
1_19559306:1_23765472:9_135985166	AAGGAA	10	0.00234521
1_19559306:1_197889319:9_135983504	AACCCC	10	0.00266554
1_19559306:1_197889319:9_135985166	AACCAA	10	0.00271345
1_19559306:1_206646427:13_41345036	AAACTT	10	0.00257619
1_19559306:2_27728827:9_135983504	AATTCC	10	0.00235844
1_19559306:2_27728827:9_135985166	AATTAA	10	0.00240083
1_19559306:2_228493211:7_128807732	AAGGGG	10	0.00326674
1_19559306:5_33982568:7_128807732	AAGGGG	10	0.00327464
1_19559306:5_131312327:9_135983504	AATTCC	10	0.00222894
1_19559306:5_131312327:9_135985166	AATTAA	10	0.00226901
1_19559306:5_131995843:9_135983504	AACCCC	10	0.00128413
1_19559306:5_131995843:9_135985166	AACCAA	10	0.00130721
1_19559306:5_131995964:9_135983504	AAGGCC	10	0.00126735
1_19559306:5_131995964:9_135985166	AAGGAA	10	0.00129013
1_19559306:6_167271586:9_135983504	AATTCC	11	0.00265927
1_19559306:6_167271586:9_135985166	AATTAA	11	0.00270707
1_19559306:7_128807732:9_35398406	AAGGCC	10	0.00421785
1_19559306:7_128807732:10_75519322	AAGGTT	10	0.00314308
1_19559306:7_128807732:11_64503363	AAGGAG	10	0.00285808
1_19559306:7_128807732:12_111894072	AAGGTC	10	0.00245247
1_19559306:7_128807732:12_111923417	AAGGAG	11	0.00280567
1_19559306:7_128807732:12_111993712	AAGGCT	11	0.0028132
1_19559306:7_128807732:17_72477385	AAGGGG	10	0.00294616
1_19559306:7_128807732:19_11446520	AAGGTT	13	0.00447919
1_19559306:7_128807732:20_42815190	AAGGGA	10	0.00248809
1_19559306:7_128807732:21_44323720	AAGGCC	12	0.00446146
1_19559306:7_148702486:13_41331026	AAAAGG	10	0.00246192
1_19559306:7_148702496:13_41331026	AACCGG	10	0.00245664
1_19559306:7_157208617:15_38631920	AACCAG	11	0.00294885
1_19559306:9_132404183:9_135983504	AACCCC	11	0.00268664
1_19559306:9_132404183:9_135985166	AACCAA	11	0.00273493
1_19559306:9_135983504:10_6245317	AACCGG	10	0.00226535
1_19559306:9_135983504:11_64496357	AACCTG	10	0.00139906
1_19559306:9_135983504:17_46136133	AACCGG	11	0.00161616
1_19559306:9_135983504:17_73517426	AACCAA	11	0.00254774
1_19559306:9_135985166:10_6245317	AAAAGG	10	0.00230606
1_19559306:9_135985166:11_64496357	AAAATG	10	0.00142421
1_19559306:9_135985166:17_46136133	AAAAGG	11	0.0016452
1_19559306:9_135985166:17_73517426	AAAAAA	11	0.00259354
1_19559306:10_94372942:13_41331026	AATTGG	10	0.00223011
1_19559306:10_102056745:13_41331026	AACCGG	10	0.00218776
1_19559306:10_102059329:13_41331026	AAGGGG	10	0.00219013
1_19559306:11_76507282:13_41331026	AACCGG	10	0.00246685
1_19559306:11_76507403:13_41331026	AAGGGG	10	0.00248843
1_19559306:17_72469958:22_30034994	AAGGTT	10	0.00469764
1_19561618:1_23758134:9_135983504	TTGGCC	10	0.00228687
1_19561618:1_23758134:9_135985166	TTGGAA	10	0.00232797
1_19561618:1_23765472:9_135983504	TTGGCC	10	0.00230443
1_19561618:1_23765472:9_135985166	TTGGAA	10	0.00234585
1_19561618:1_197889319:9_135983504	TTCCCC	10	0.00266626
1_19561618:1_197889319:9_135985166	TTCCAA	10	0.00271418
1_19561618:1_206646427:13_41345036	TTACTT	10	0.00257689
1_19561618:2_27728827:9_135983504	TTTTCC	10	0.00235908
1_19561618:2_27728827:9_135985166	TTTTAA	10	0.00240148
1_19561618:2_228493211:7_128807732	TTGGGG	10	0.00326762
1_19561618:5_33982568:7_128807732	TTGGGG	10	0.00327553
1_19561618:5_131312327:9_135983504	TTTTCC	10	0.00222955
1_19561618:5_131312327:9_135985166	TTTTAA	10	0.00226962
1_19561618:5_131995843:9_135983504	TTCCCC	10	0.00128448
1_19561618:5_131995843:9_135985166	TTCCAA	10	0.00130756
1_19561618:5_131995964:9_135983504	TTGGCC	10	0.00126769
1_19561618:5_131995964:9_135985166	TTGGAA	10	0.00129048
1_19561618:6_167271586:9_135983504	TTTTCC	11	0.00265999
1_19561618:6_167271586:9_135985166	TTTTAA	11	0.0027078
1_19561618:7_128807732:9_35398406	TTGGCC	10	0.00421899
1_19561618:7_128807732:10_75519322	TTGGTT	10	0.00314393
1_19561618:7_128807732:11_64503363	TTGGAG	10	0.00285885
1_19561618:7_128807732:12_111894072	TTGGTC	10	0.00245313
1_19561618:7_128807732:12_111923417	TTGGAG	11	0.00280643
1_19561618:7_128807732:12_111993712	TTGGCT	11	0.00281396
1_19561618:7_128807732:17_72477385	TTGGGG	10	0.00294695
1_19561618:7_128807732:19_11446520	TTGGTT	13	0.0044804
1_19561618:7_128807732:20_42815190	TTGGGA	10	0.00248876
1_19561618:7_128807732:21_44323720	TTGGCC	12	0.00446267
1_19561618:7_148702486:13_41331026	TTAAGG	10	0.00246259
1_19561618:7_148702496:13_41331026	TTCCGG	10	0.00245731
1_19561618:7_157208617:15_38631920	TTCCAG	11	0.00294964
1_19561618:9_132404183:9_135983504	TTCCCC	11	0.00268737
1_19561618:9_132404183:9_135985166	TTCCAA	11	0.00273567
1_19561618:9_135983504:10_6245317	TTCCGG	10	0.00226596
1_19561618:9_135983504:11_64496357	TTCCTG	10	0.00139944
1_19561618:9_135983504:17_46136133	TTCCGG	11	0.00161659
1_19561618:9_135983504:17_73517426	TTCCAA	11	0.00254843
1_19561618:9_135985166:10_6245317	TTAAGG	10	0.00230668
1_19561618:9_135985166:11_64496357	TTAATG	10	0.00142459
1_19561618:9_135985166:17_46136133	TTAAGG	11	0.00164565
1_19561618:9_135985166:17_73517426	TTAAAA	11	0.00259424
1_19561618:10_94372942:13_41331026	TTTTGG	10	0.00223071
1_19561618:10_102056745:13_41331026	TTCCGG	10	0.00218835
1_19561618:10_102059329:13_41331026	TTGGGG	10	0.00219073
1_19561618:11_76507282:13_41331026	TTCCGG	10	0.00246751
1_19561618:11_76507403:13_41331026	TTGGGG	10	0.00248911
1_19561618:17_72469958:22_30034994	TTGGTT	10	0.0046989
1_19565587:1_23758134:9_135983504	GGGGCC	10	0.00228688
1_19565587:1_23758134:9_135985166	GGGGAA	10	0.00232799
1_19565587:1_23765472:9_135983504	GGGGCC	10	0.00230444
1_19565587:1_23765472:9_135985166	GGGGAA	10	0.00234586
1_19565587:1_197889319:9_135983504	GGCCCC	10	0.00266627
1_19565587:1_197889319:9_135985166	GGCCAA	10	0.00271419
1_19565587:1_206646427:13_41345036	GGACTT	10	0.0025769
1_19565587:2_24929851:7_128807732	GGAAGG	11	0.00431612
1_19565587:2_27728827:9_135983504	GGTTCC	10	0.00235909
1_19565587:2_27728827:9_135985166	GGTTAA	10	0.00240149
1_19565587:2_219288899:7_128807732	GGCCGG	10	0.00399524
1_19565587:2_219296545:7_128807732	GGGGGG	10	0.00408072
1_19565587:2_228493211:7_128807732	GGGGGG	10	0.00326764
1_19565587:4_5469810:7_128807732	GGTTGG	10	0.00433483
1_19565587:5_33982568:7_128807732	GGGGGG	10	0.00327554
1_19565587:5_131312327:9_135983504	GGTTCC	10	0.00222956
1_19565587:5_131312327:9_135985166	GGTTAA	10	0.00226963
1_19565587:5_131995843:9_135983504	GGCCCC	10	0.00128448
1_19565587:5_131995843:9_135985166	GGCCAA	10	0.00130757
1_19565587:5_131995964:9_135983504	GGGGCC	10	0.0012677
1_19565587:5_131995964:9_135985166	GGGGAA	10	0.00129048
1_19565587:6_167271586:9_135983504	GGTTCC	11	0.00266001
1_19565587:6_167271586:9_135985166	GGTTAA	11	0.00270782
1_19565587:7_128807732:9_34689695	GGGGGG	12	0.00468667
1_19565587:7_128807732:9_35398406	GGGGCC	10	0.00421901
1_19565587:7_128807732:10_75519322	GGGGTT	10	0.00314394
1_19565587:7_128807732:11_64503363	GGGGAG	10	0.00285887
1_19565587:7_128807732:12_111894072	GGGGTC	10	0.00245314
1_19565587:7_128807732:12_111923417	GGGGAG	11	0.00280644
1_19565587:7_128807732:12_111993712	GGGGCT	11	0.00281397
1_19565587:7_128807732:17_72477385	GGGGGG	10	0.00294697
1_19565587:7_128807732:19_11446520	GGGGTT	13	0.00448043
1_19565587:7_128807732:19_33693785	GGGGGG	11	0.00453536
1_19565587:7_128807732:19_33697546	GGGGCC	11	0.00457309
1_19565587:7_128807732:19_34868642	GGGGAA	10	0.00399131
1_19565587:7_128807732:19_34870256	GGGGCC	10	0.00386909
1_19565587:7_128807732:19_34890322	GGGGAA	10	0.00389029
1_19565587:7_128807732:19_34954873	GGGGGG	10	0.00396377
1_19565587:7_128807732:19_34959979	GGGGGG	11	0.00410788
1_19565587:7_128807732:20_42815190	GGGGGA	10	0.00248877
1_19565587:7_128807732:21_34889505	GGGGAA	10	0.00355333
1_19565587:7_128807732:21_44323720	GGGGCC	12	0.00446269
1_19565587:7_148702486:13_41331026	GGAAGG	10	0.0024626
1_19565587:7_148702496:13_41331026	GGCCGG	10	0.00245732
1_19565587:9_117386719:19_49558498	GGTCCC	11	0.00319477
1_19565587:9_117386719:19_49558509	GGTCAA	10	0.0032232
1_19565587:9_117386719:19_49558573	GGTCTT	11	0.00285123
1_19565587:9_117848201:19_49558498	GGCTCC	10	0.00440275
1_19565587:9_117848201:19_49558509	GGCTAA	10	0.00444194
1_19565587:9_117848201:19_49558573	GGCTTT	11	0.00392931
1_19565587:9_132404183:9_135983504	GGCCCC	11	0.00268738
1_19565587:9_132404183:9_135985166	GGCCAA	11	0.00273568
1_19565587:9_135983504:10_6245317	GGCCGG	10	0.00226597
1_19565587:9_135983504:11_64496357	GGCCTG	10	0.00139945
1_19565587:9_135983504:17_46136133	GGCCGG	11	0.0016166
1_19565587:9_135983504:17_73517426	GGCCAA	11	0.00254845
1_19565587:9_135985166:10_6245317	GGAAGG	10	0.0023067
1_19565587:9_135985166:11_64496357	GGAATG	10	0.0014246
1_19565587:9_135985166:17_46136133	GGAAGG	11	0.00164566
1_19565587:9_135985166:17_73517426	GGAAAA	11	0.00259425
1_19565587:10_94372942:13_41331026	GGTTGG	10	0.00223072
1_19565587:10_102056745:13_41331026	GGCCGG	10	0.00218836
1_19565587:10_102059329:13_41331026	GGGGGG	10	0.00219074
1_19565587:11_76507282:13_41331026	GGCCGG	10	0.00246753
1_19565587:11_76507403:13_41331026	GGGGGG	10	0.00248912
1_19566957:1_23758134:9_135983504	GGGGCC	10	0.00228438
1_19566957:1_23758134:9_135985166	GGGGAA	10	0.00232544
1_19566957:1_23765472:9_135983504	GGGGCC	10	0.00230192
1_19566957:1_23765472:9_135985166	GGGGAA	10	0.00234329
1_19566957:1_197889319:9_135983504	GGCCCC	10	0.00266335
1_19566957:1_197889319:9_135985166	GGCCAA	10	0.00271122
1_19566957:1_206646427:13_41345036	GGACTT	10	0.00257408
1_19566957:2_27728827:9_135983504	GGTTCC	10	0.00235651
1_19566957:2_27728827:9_135985166	GGTTAA	10	0.00239886
1_19566957:2_228493211:7_128807732	GGGGGG	10	0.00326406
1_19566957:5_33982568:7_128807732	GGGGGG	10	0.00327196
1_19566957:5_131312327:9_135983504	GGTTCC	10	0.00222712
1_19566957:5_131312327:9_135985166	GGTTAA	10	0.00226715
1_19566957:5_131995843:9_135983504	GGCCCC	10	0.00128308
1_19566957:5_131995843:9_135985166	GGCCAA	10	0.00130614
1_19566957:5_131995964:9_135983504	GGGGCC	10	0.00126631
1_19566957:5_131995964:9_135985166	GGGGAA	10	0.00128907
1_19566957:6_167271586:9_135983504	GGTTCC	11	0.00265709
1_19566957:6_167271586:9_135985166	GGTTAA	11	0.00270485
1_19566957:7_128807732:9_35398406	GGGGCC	10	0.00421439
1_19566957:7_128807732:10_75519322	GGGGTT	10	0.0031405
1_19566957:7_128807732:11_64503363	GGGGAG	10	0.00285574
1_19566957:7_128807732:12_111894072	GGGGTC	10	0.00245046
1_19566957:7_128807732:12_111923417	GGGGAG	11	0.00280337
1_19566957:7_128807732:12_111993712	GGGGCT	11	0.00281089
1_19566957:7_128807732:17_72477385	GGGGGG	10	0.00294374
1_19566957:7_128807732:19_11446520	GGGGTT	13	0.00447552
1_19566957:7_128807732:20_42815190	GGGGGA	10	0.00248605
1_19566957:7_128807732:21_44323720	GGGGCC	12	0.00445781
1_19566957:7_148702486:13_41331026	GGAAGG	10	0.00245991
1_19566957:7_148702496:13_41331026	GGCCGG	10	0.00245463
1_19566957:7_157208617:15_38631920	GGCCAG	10	0.00294643
1_19566957:9_132404183:9_135983504	GGCCCC	11	0.00268444
1_19566957:9_132404183:9_135985166	GGCCAA	11	0.00273269
1_19566957:9_135983504:10_6245317	GGCCGG	10	0.00226349
1_19566957:9_135983504:11_64496357	GGCCTG	10	0.00139792
1_19566957:9_135983504:17_46136133	GGCCGG	11	0.00161483
1_19566957:9_135983504:17_73517426	GGCCAA	11	0.00254566
1_19566957:9_135985166:10_6245317	GGAAGG	10	0.00230417
1_19566957:9_135985166:11_64496357	GGAATG	10	0.00142304
1_19566957:9_135985166:17_46136133	GGAAGG	11	0.00164386
1_19566957:9_135985166:17_73517426	GGAAAA	11	0.00259141
1_19566957:10_94372942:13_41331026	GGTTGG	10	0.00222828
1_19566957:10_102056745:13_41331026	GGCCGG	10	0.00218596
1_19566957:10_102059329:13_41331026	GGGGGG	10	0.00218834
1_19566957:11_76507282:13_41331026	GGCCGG	10	0.00246483
1_19566957:11_76507403:13_41331026	GGGGGG	10	0.0024864
1_19566957:17_72469958:22_30034994	GGGGTT	10	0.00469379
1_19584030:1_23758134:9_135983504	GGGGCC	10	0.00231973
1_19584030:1_23758134:9_135985166	GGGGAA	10	0.00236143
1_19584030:1_23765472:9_135983504	GGGGCC	10	0.00233754
1_19584030:1_23765472:9_135985166	GGGGAA	10	0.00237956
1_19584030:1_197889319:9_135983504	GGCCCC	10	0.00270457
1_19584030:1_197889319:9_135985166	GGCCAA	10	0.00275318
1_19584030:2_27728827:9_135983504	GGTTCC	10	0.00239297
1_19584030:2_27728827:9_135985166	GGTTAA	10	0.00243599
1_19584030:2_228493211:7_128807732	GGGGGG	10	0.00331458
1_19584030:5_33982568:7_128807732	GGGGGG	10	0.00332259
1_19584030:5_131312327:9_135983504	GGTTCC	10	0.00226158
1_19584030:5_131312327:9_135985166	GGTTAA	10	0.00230223
1_19584030:5_131995843:9_135983504	GGCCCC	10	0.00130293
1_19584030:5_131995843:9_135985166	GGCCAA	10	0.00132635
1_19584030:5_131995964:9_135983504	GGGGCC	10	0.00128591
1_19584030:5_131995964:9_135985166	GGGGAA	10	0.00130902
1_19584030:6_167271586:9_135983504	GGTTCC	11	0.00269821
1_19584030:6_167271586:9_135985166	GGTTAA	11	0.00274671
1_19584030:7_128807732:9_35398406	GGGGCC	10	0.00427962
1_19584030:7_128807732:10_75519322	GGGGTT	10	0.0031891
1_19584030:7_128807732:11_64503363	GGGGAG	10	0.00289993
1_19584030:7_128807732:12_111894072	GGGGTC	10	0.00248838
1_19584030:7_128807732:12_111923417	GGGGAG	11	0.00284676
1_19584030:7_128807732:12_111993712	GGGGCT	11	0.0028544
1_19584030:7_128807732:17_72477385	GGGGGG	10	0.0029893
1_19584030:7_128807732:19_11446520	GGGGTT	13	0.00454478
1_19584030:7_128807732:20_42815190	GGGGGA	10	0.00252452
1_19584030:7_128807732:21_44323720	GGGGCC	12	0.0045268
1_19584030:7_157208617:15_38631920	GGCCAG	11	0.00299203
1_19584030:9_117386719:19_49558498	GGTCCC	11	0.00324066
1_19584030:9_117386719:19_49558509	GGTCAA	10	0.0032695
1_19584030:9_117386719:19_49558573	GGTCTT	11	0.00289218
1_19584030:9_132404183:9_135983504	GGCCCC	11	0.00272598
1_19584030:9_132404183:9_135985166	GGCCAA	11	0.00277498
1_19584030:9_135983504:10_6245317	GGCCGG	10	0.00229852
1_19584030:9_135983504:11_64496357	GGCCTG	10	0.00141955
1_19584030:9_135983504:17_46136133	GGCCGG	11	0.00163982
1_19584030:9_135983504:17_73517426	GGCCAA	11	0.00258505
1_19584030:9_135985166:10_6245317	GGAAGG	10	0.00233983
1_19584030:9_135985166:11_64496357	GGAATG	10	0.00144507
1_19584030:9_135985166:17_46136133	GGAAGG	11	0.0016693
1_19584030:9_135985166:17_73517426	GGAAAA	11	0.00263152
1_19593826:1_23758134:9_135983504	AAGGCC	10	0.00231016
1_19593826:1_23758134:9_135985166	AAGGAA	10	0.00235169
1_19593826:1_23765472:9_135983504	AAGGCC	10	0.0023279
1_19593826:1_23765472:9_135985166	AAGGAA	10	0.00236974
1_19593826:1_197889319:9_135983504	AACCCC	10	0.00269342
1_19593826:1_197889319:9_135985166	AACCAA	10	0.00274183
1_19593826:1_206646427:13_41345036	AAACTT	10	0.00260314
1_19593826:2_27728827:9_135983504	AATTCC	10	0.00238311
1_19593826:2_27728827:9_135985166	AATTAA	10	0.00242594
1_19593826:2_228493211:7_128807732	AAGGGG	10	0.00330091
1_19593826:5_33982568:7_128807732	AAGGGG	10	0.00330889
1_19593826:5_131312327:9_135983504	AATTCC	10	0.00225226
1_19593826:5_131312327:9_135985166	AATTAA	10	0.00229274
1_19593826:5_131995843:9_135983504	AACCCC	10	0.00129756
1_19593826:5_131995843:9_135985166	AACCAA	10	0.00132088
1_19593826:5_131995964:9_135983504	AAGGCC	10	0.00128061
1_19593826:5_131995964:9_135985166	AAGGAA	10	0.00130362
1_19593826:6_167271586:9_135983504	AATTCC	11	0.00268709
1_19593826:6_167271586:9_135985166	AATTAA	11	0.00273538
1_19593826:7_128807732:9_35398406	AAGGCC	10	0.00426197
1_19593826:7_128807732:10_75519322	AAGGTT	10	0.00317595
1_19593826:7_128807732:11_64503363	AAGGAG	10	0.00288797
1_19593826:7_128807732:12_111894072	AAGGTC	10	0.00247812
1_19593826:7_128807732:12_111923417	AAGGAG	11	0.00283502
1_19593826:7_128807732:12_111993712	AAGGCT	11	0.00284262
1_19593826:7_128807732:17_72477385	AAGGGG	10	0.00297697
1_19593826:7_128807732:19_11446520	AAGGTT	13	0.00452604
1_19593826:7_128807732:20_42815190	AAGGGA	10	0.00251411
1_19593826:7_128807732:21_44323720	AAGGCC	12	0.00450813
1_19593826:7_148702486:13_41331026	AAAAGG	10	0.00248768
1_19593826:7_148702496:13_41331026	AACCGG	10	0.00248234
1_19593826:7_157208617:15_38631920	AACCAG	11	0.00297969
1_19593826:9_132404183:9_135983504	AACCCC	11	0.00271474
1_19593826:9_132404183:9_135985166	AACCAA	11	0.00276354
1_19593826:9_135983504:10_6245317	AACCGG	10	0.00228904
1_19593826:9_135983504:11_64496357	AACCTG	10	0.0014137
1_19593826:9_135983504:17_46136133	AACCGG	11	0.00163306
1_19593826:9_135983504:17_73517426	AACCAA	11	0.00257439
1_19593826:9_135985166:10_6245317	AAAAGG	10	0.00233018
1_19593826:9_135985166:11_64496357	AAAATG	10	0.00143911
1_19593826:9_135985166:17_46136133	AAAAGG	11	0.00166241
1_19593826:9_135985166:17_73517426	AAAAAA	11	0.00262066
1_19593826:10_94372942:13_41331026	AATTGG	10	0.00225343
1_19593826:10_102056745:13_41331026	AACCGG	10	0.00221064
1_19593826:10_102059329:13_41331026	AAGGGG	10	0.00221304
1_19593826:11_76507282:13_41331026	AACCGG	10	0.00249265
1_19593826:11_76507403:13_41331026	AAGGGG	10	0.00251446
1_19595159:1_23758134:9_135983504	CCGGCC	10	0.00230962
1_19595159:1_23758134:9_135985166	CCGGAA	10	0.00235113
1_19595159:1_23765472:9_135983504	CCGGCC	10	0.00232735
1_19595159:1_23765472:9_135985166	CCGGAA	10	0.00236918
1_19595159:1_197889319:9_135983504	CCCCCC	10	0.00269278
1_19595159:1_197889319:9_135985166	CCCCAA	10	0.00274118
1_19595159:1_206646427:13_41345036	CCACTT	10	0.00260252
1_19595159:2_27728827:9_135983504	CCTTCC	10	0.00238254
1_19595159:2_27728827:9_135985166	CCTTAA	10	0.00242537
1_19595159:2_228493211:7_128807732	CCGGGG	10	0.00330013
1_19595159:5_33982568:7_128807732	CCGGGG	10	0.00330811
1_19595159:5_131312327:9_135983504	CCTTCC	10	0.00225173
1_19595159:5_131312327:9_135985166	CCTTAA	10	0.0022922
1_19595159:5_131995843:9_135983504	CCCCCC	10	0.00129725
1_19595159:5_131995843:9_135985166	CCCCAA	10	0.00132057
1_19595159:5_131995964:9_135983504	CCGGCC	10	0.0012803
1_19595159:5_131995964:9_135985166	CCGGAA	10	0.00130332
1_19595159:6_167271586:9_135983504	CCTTCC	11	0.00268645
1_19595159:6_167271586:9_135985166	CCTTAA	11	0.00273474
1_19595159:7_128807732:9_35398406	CCGGCC	10	0.00426096
1_19595159:7_128807732:10_75519322	CCGGTT	10	0.0031752
1_19595159:7_128807732:11_64503363	CCGGAG	10	0.00288729
1_19595159:7_128807732:12_111894072	CCGGTC	10	0.00247753
1_19595159:7_128807732:12_111923417	CCGGAG	11	0.00283435
1_19595159:7_128807732:12_111993712	CCGGCT	11	0.00284195
1_19595159:7_128807732:17_72477385	CCGGGG	10	0.00297627
1_19595159:7_128807732:19_11446520	CCGGTT	13	0.00452497
1_19595159:7_128807732:20_42815190	CCGGGA	10	0.00251352
1_19595159:7_128807732:21_44323720	CCGGCC	12	0.00450707
1_19595159:7_148702486:13_41331026	CCAAGG	10	0.00248709
1_19595159:7_148702496:13_41331026	CCCCGG	10	0.00248175
1_19595159:7_157208617:15_38631920	CCCCAG	11	0.00297899
1_19595159:9_132404183:9_135983504	CCCCCC	11	0.0027141
1_19595159:9_132404183:9_135985166	CCCCAA	11	0.00276288
1_19595159:9_135983504:10_6245317	CCCCGG	10	0.0022885
1_19595159:9_135983504:11_64496357	CCCCTG	10	0.00141336
1_19595159:9_135983504:17_46136133	CCCCGG	11	0.00163267
1_19595159:9_135983504:17_73517426	CCCCAA	11	0.00257379
1_19595159:9_135985166:10_6245317	CCAAGG	10	0.00232963
1_19595159:9_135985166:11_64496357	CCAATG	10	0.00143877
1_19595159:9_135985166:17_46136133	CCAAGG	11	0.00166202
1_19595159:9_135985166:17_73517426	CCAAAA	11	0.00262005
1_19595159:10_94372942:13_41331026	CCTTGG	10	0.0022529
1_19595159:10_102056745:13_41331026	CCCCGG	10	0.00221012
1_19595159:10_102059329:13_41331026	CCGGGG	10	0.00221252
1_19595159:11_76507282:13_41331026	CCCCGG	10	0.00249206
1_19595159:11_76507403:13_41331026	CCGGGG	10	0.00251387
1_19597156:1_23758134:9_135983504	TTGGCC	10	0.00230688
1_19597156:1_23758134:9_135985166	TTGGAA	10	0.00234834
1_19597156:1_23765472:9_135983504	TTGGCC	10	0.00232459
1_19597156:1_23765472:9_135985166	TTGGAA	10	0.00236637
1_19597156:1_197889319:9_135983504	TTCCCC	10	0.00268959
1_19597156:1_197889319:9_135985166	TTCCAA	10	0.00273793
1_19597156:1_206646427:13_41345036	TTACTT	10	0.00259944
1_19597156:2_27728827:9_135983504	TTTTCC	10	0.00237972
1_19597156:2_27728827:9_135985166	TTTTAA	10	0.00242249
1_19597156:2_228493211:7_128807732	TTGGGG	10	0.00329621
1_19597156:5_33982568:7_128807732	TTGGGG	10	0.00330419
1_19597156:5_131312327:9_135983504	TTTTCC	10	0.00224905
1_19597156:5_131312327:9_135985166	TTTTAA	10	0.00228948
1_19597156:5_131995843:9_135983504	TTCCCC	10	0.00129571
1_19597156:5_131995843:9_135985166	TTCCAA	10	0.001319
1_19597156:5_131995964:9_135983504	TTGGCC	10	0.00127878
1_19597156:5_131995964:9_135985166	TTGGAA	10	0.00130177
1_19597156:6_167271586:9_135983504	TTTTCC	11	0.00268326
1_19597156:6_167271586:9_135985166	TTTTAA	11	0.00273149
1_19597156:7_128807732:9_35398406	TTGGCC	10	0.00425591
1_19597156:7_128807732:10_75519322	TTGGTT	10	0.00317143
1_19597156:7_128807732:11_64503363	TTGGAG	10	0.00288387
1_19597156:7_128807732:12_111894072	TTGGTC	10	0.00247459
1_19597156:7_128807732:12_111923417	TTGGAG	11	0.00283098
1_19597156:7_128807732:12_111993712	TTGGCT	11	0.00283858
1_19597156:7_128807732:17_72477385	TTGGGG	10	0.00297274
1_19597156:7_128807732:19_11446520	TTGGTT	13	0.0045196
1_19597156:7_128807732:20_42815190	TTGGGA	10	0.00251053
1_19597156:7_128807732:21_44323720	TTGGCC	12	0.00450172
1_19597156:7_148702486:13_41331026	TTAAGG	10	0.00248414
1_19597156:7_148702496:13_41331026	TTCCGG	10	0.00247881
1_19597156:7_157208617:15_38631920	TTCCAG	11	0.00297545
1_19597156:9_132404183:9_135983504	TTCCCC	11	0.00271088
1_19597156:9_132404183:9_135985166	TTCCAA	11	0.00275961
1_19597156:9_135983504:10_6245317	TTCCGG	10	0.00228578
1_19597156:9_135983504:11_64496357	TTCCTG	10	0.00141169
1_19597156:9_135983504:17_46136133	TTCCGG	11	0.00163074
1_19597156:9_135983504:17_73517426	TTCCAA	11	0.00257073
1_19597156:9_135985166:10_6245317	TTAAGG	10	0.00232687
1_19597156:9_135985166:11_64496357	TTAATG	10	0.00143706
1_19597156:9_135985166:17_46136133	TTAAGG	11	0.00166005
1_19597156:9_135985166:17_73517426	TTAAAA	11	0.00261694
1_19597156:10_94372942:13_41331026	TTTTGG	10	0.00225023
1_19597156:10_102056745:13_41331026	TTCCGG	10	0.0022075
1_19597156:10_102059329:13_41331026	TTGGGG	10	0.00220989
1_19597156:11_76507282:13_41331026	TTCCGG	10	0.0024891
1_19597156:11_76507403:13_41331026	TTGGGG	10	0.00251089
1_19609204:1_23758134:9_135983504	GGGGCC	10	0.00231016
1_19609204:1_23758134:9_135985166	GGGGAA	10	0.00235169
1_19609204:1_23765472:9_135983504	GGGGCC	10	0.0023279
1_19609204:1_23765472:9_135985166	GGGGAA	10	0.00236974
1_19609204:1_197889319:9_135983504	GGCCCC	10	0.00269342
1_19609204:1_197889319:9_135985166	GGCCAA	10	0.00274183
1_19609204:1_206646427:13_41345036	GGACTT	10	0.00260314
1_19609204:2_27728827:9_135983504	GGTTCC	10	0.00238311
1_19609204:2_27728827:9_135985166	GGTTAA	10	0.00242594
1_19609204:2_228493211:7_128807732	GGGGGG	10	0.00330091
1_19609204:5_33982568:7_128807732	GGGGGG	10	0.00330889
1_19609204:5_131312327:9_135983504	GGTTCC	10	0.00225226
1_19609204:5_131312327:9_135985166	GGTTAA	10	0.00229274
1_19609204:5_131995843:9_135983504	GGCCCC	10	0.00129756
1_19609204:5_131995843:9_135985166	GGCCAA	10	0.00132088
1_19609204:5_131995964:9_135983504	GGGGCC	10	0.00128061
1_19609204:5_131995964:9_135985166	GGGGAA	10	0.00130362
1_19609204:6_167271586:9_135983504	GGTTCC	11	0.00268709
1_19609204:6_167271586:9_135985166	GGTTAA	11	0.00273538
1_19609204:7_128807732:9_35398406	GGGGCC	10	0.00426197
1_19609204:7_128807732:10_75519322	GGGGTT	10	0.00317595
1_19609204:7_128807732:11_64503363	GGGGAG	10	0.00288797
1_19609204:7_128807732:12_111894072	GGGGTC	10	0.00247812
1_19609204:7_128807732:12_111923417	GGGGAG	11	0.00283502
1_19609204:7_128807732:12_111993712	GGGGCT	11	0.00284262
1_19609204:7_128807732:17_72477385	GGGGGG	10	0.00297697
1_19609204:7_128807732:19_11446520	GGGGTT	13	0.00452604
1_19609204:7_128807732:20_42815190	GGGGGA	10	0.00251411
1_19609204:7_128807732:21_44323720	GGGGCC	12	0.00450813
1_19609204:7_148702486:13_41331026	GGAAGG	10	0.00248768
1_19609204:7_148702496:13_41331026	GGCCGG	10	0.00248234
1_19609204:7_157208617:15_38631920	GGCCAG	11	0.00297969
1_19609204:9_132404183:9_135983504	GGCCCC	11	0.00271474
1_19609204:9_132404183:9_135985166	GGCCAA	11	0.00276354
1_19609204:9_135983504:10_6245317	GGCCGG	10	0.00228904
1_19609204:9_135983504:11_64496357	GGCCTG	10	0.0014137
1_19609204:9_135983504:17_46136133	GGCCGG	11	0.00163306
1_19609204:9_135983504:17_73517426	GGCCAA	11	0.00257439
1_19609204:9_135985166:10_6245317	GGAAGG	10	0.00233018
1_19609204:9_135985166:11_64496357	GGAATG	10	0.00143911
1_19609204:9_135985166:17_46136133	GGAAGG	11	0.00166241
1_19609204:9_135985166:17_73517426	GGAAAA	11	0.00262066
1_19609204:10_94372942:13_41331026	GGTTGG	10	0.00225343
1_19609204:10_102056745:13_41331026	GGCCGG	10	0.00221064
1_19609204:10_102059329:13_41331026	GGGGGG	10	0.00221304
[truncated: 7,804 more rows]
