# Supplementary material for: A new perspective on population genetics: Deciphering the relationship between genetic variants and disease prevalence in Psoriasis
Source: PLoS One. 2026 Mar 13;21(3):e0344204. doi: 10.1371/journal.pone.0344204 (PMC12987435; doi:10.1371/journal.pone.0344204)
Supplement: S7 Table — (XLSX) [file pone.0344204.s012.xlsx]

## Sheet: Sheet1
Supplementary Table 7. Annotated each SNPs in genotype combinations into correspondingly genes in 338 "patients" and 338 controls in disease-associated loci
Gene combinations	SNPs in corresponding combinations (GRCh37.hg19)	Count of single variants	Count of "patients"
ABCC2:INCENP:NCAPD2	10_101606683:11_61896215:12_6635567:	3	10
ABCC2:MRPS31:DOK6	10_101606683:13_41331026:18_67365815:	3	10
ABCC2:MRPS31:GART	10_101606683:13_41345036:21_34889505:	3	10
ABCC2:MRPS31:JPH2	10_101606683:13_41331026:20_42806429:	3	10
ABCC2:PKD2L1:MRPS31	10_101606683:10_102056745:10_102059329:13_41331026:	4	11
ABCC2:RASGRP2:MRPS31	10_101606683:11_64496357:13_41331026:	3	10
ABCC2:TSKU:MRPS31	10_101606683:11_76507282:11_76507403:13_41331026:	4	11
ABHD16A:ASB6:RALGDS	6_31661164:9_132404183:9_135983504:9_135985166:	4	11
ABHD16A:DNAJB6:SPRED1	15_38631920:6_31661164:7_157208617:	3	10
ABHD16A:IFNGR1:MRPS31	13_41331026:6_137540425:6_31661164:	3	10
ABHD16A:INCENP:NCAPD2	11_61896215:12_6635567:6_31661164:	3	10
ABHD16A:KIF11:MRPS31	10_94372942:13_41331026:13_41345036:6_31657701:6_31661164:	5	12
ABHD16A:KIF11:OTOP3	10_94413380:17_72939446:6_31657701:	3	10
ABHD16A:MRPS31:DOK6	13_41331026:13_41345036:18_67365815:6_31657701:6_31661164:	5	11
ABHD16A:MRPS31:GART	13_41345036:21_34889505:6_31661164:	3	10
ABHD16A:MRPS31:JPH2	13_41331026:20_42806429:6_31661164:	3	10
ABHD16A:MSH5-SAPCD1:RPAP3	12_48081637:6_31657701:6_31708147:6_31713124:	4	13
ABHD16A:MSH5:RPAP3	12_48081637:6_31657701:6_31708328:	3	11
ABHD16A:NOTCH4:RPAP3	12_48081637:6_31657701:6_32191620:	3	10
ABHD16A:NRXN2:RPAP3	11_64415767:11_64415903:12_48081637:6_31657701:	4	10
ABHD16A:PDIA4:MRPS31	13_41331026:13_41345036:6_31657701:6_31661164:7_148702486:7_148702496:	6	12
ABHD16A:PKD2L1:MRPS31	10_102056745:10_102059329:13_41331026:13_41345036:6_31657701:6_31661164:	6	11
ABHD16A:RALGDS:NFE2L1	17_46136133:6_31661164:9_135983504:9_135985166:	4	11
ABHD16A:RALGDS:PFKFB3	10_6245317:6_31661164:9_135983504:9_135985166:	4	10
ABHD16A:RALGDS:RASGRP2	11_64496357:6_31661164:9_135983504:9_135985166:	4	10
ABHD16A:RALGDS:TSEN54	17_73517426:6_31661164:9_135983504:9_135985166:	4	11
ABHD16A:RASGRP2:MRPS31	11_64496357:13_41331026:13_41345036:6_31657701:6_31661164:	5	11
ABHD16A:RPAP3:TRPM4	12_48081637:19_49691822:6_31657701:	3	10
ABHD16A:RPAP3:TYK2	12_48081637:19_10473138:6_31657701:	3	11
ABHD16A:RPAP3:UNC13D	12_48081637:17_73831016:6_31657701:	3	11
ABHD16A:RPS6KA2:RALGDS	6_167271586:6_31661164:9_135983504:9_135985166:	4	11
ABHD16A:SAPCD1:RPAP3	12_48081637:6_31657701:6_31731881:	3	13
ABHD16A:TSKU:MRPS31	11_76507282:11_76507403:13_41331026:13_41345036:6_31657701:6_31661164:	6	12
ABHD16A:TSPAN33:ATXN2	12_111894072:12_111923417:12_111993712:6_31661164:7_128807732:	5	11
ABHD16A:TSPAN33:CD300A	17_72477385:6_31661164:7_128807732:	3	10
ABHD16A:TSPAN33:JPH2	20_42815190:6_31661164:7_128807732:	3	10
ABHD16A:TSPAN33:NDUFV3	21_44323720:6_31661164:7_128807732:	3	12
ABHD16A:TSPAN33:RAB3D	19_11446520:6_31661164:7_128807732:	3	13
ABHD16A:TSPAN33:RASGRP2	11_64503363:6_31661164:7_128807732:	3	10
ABHD16A:TSPAN33:SEC24C	10_75519322:6_31661164:7_128807732:	3	10
ABHD16A:TSPAN33:UNC13B	6_31661164:7_128807732:9_35398406:	3	10
ABHD16A:VARS:RPAP3	12_48081637:6_31657701:6_31748820:	3	12
ACSL6:ABHD16A:RALGDS	5_131312327:6_31661164:9_135983504:9_135985166:	4	10
ACSL6:ARFGEF3:RALGDS	5_131312327:6_138583859:9_135983504:9_135985166:	4	10
ACSL6:ASB6:RALGDS	5_131312327:9_132404183:9_135983504:9_135985166:	4	10
ACSL6:ATP6V1G1:RALGDS	5_131312327:9_117350243:9_135983504:9_135985166:	4	10
ACSL6:C9orf91:MRPS31	13_41345036:5_131312327:9_117386719:9_117396237:	4	12
ACSL6:C9orf91:RALGDS	5_131312327:9_117390335:9_135983504:9_135985166:	4	10
ACSL6:CATSPER1:MRPS31	11_65787666:13_41345036:5_131312327:	3	10
ACSL6:CCL19:RALGDS	5_131312327:9_135983504:9_135985166:9_34689695:	4	10
ACSL6:CFAP77:RALGDS	5_131312327:9_135285840:9_135357630:9_135983504:9_135985166:	5	10
ACSL6:DNAJB6:SPRED1	15_38631920:5_131312327:7_157208617:	3	11
ACSL6:ELMO1:RALGDS	5_131312327:7_37172722:9_135983504:9_135985166:	4	10
ACSL6:GALT:RALGDS	5_131312327:9_135983504:9_135985166:9_34647802:9_34648020:	5	10
ACSL6:IFNGR1:MRPS31	13_41331026:5_131312327:6_137540425:	3	10
ACSL6:IFNGR1:RALGDS	5_131312327:6_137540425:9_135983504:9_135985166:	4	10
ACSL6:KIF11:MRPS31	10_94372942:13_41331026:13_41345036:5_131312327:	4	13
ACSL6:KIF24:RALGDS	5_131312327:9_135983504:9_135985166:9_34254542:	4	10
ACSL6:LOC101927969:RALGDS	5_131312327:5_168134957:9_135983504:9_135985166:	4	10
ACSL6:MRPS31:CD300A	13_41345036:17_72477385:5_131312327:	3	10
ACSL6:MRPS31:DOK6	13_41331026:18_67365815:5_131312327:	3	10
ACSL6:MRPS31:GAA	13_41345036:17_78083726:5_131312327:	3	10
ACSL6:MRPS31:GART	13_41345036:21_34889505:5_131312327:	3	10
ACSL6:MRPS31:HIF3A	13_41345036:19_46815499:5_131312327:	3	10
ACSL6:MRPS31:JPH2	13_41331026:13_41345036:20_42806429:20_42815190:5_131312327:	5	12
ACSL6:NRXN2:MRPS31	11_64415767:11_64415903:13_41345036:5_131312327:	4	10
ACSL6:PDIA4:MRPS31	13_41331026:13_41345036:5_131312327:7_148702486:7_148702496:	5	13
ACSL6:PKD2L1:MRPS31	10_102056745:10_102059329:13_41331026:13_41345036:5_131312327:	5	12
ACSL6:RALGDS:ABCC2	10_101606683:5_131312327:9_135983504:9_135985166:	4	10
ACSL6:RALGDS:AFMID	17_76183602:5_131312327:9_135983504:9_135985166:	4	10
ACSL6:RALGDS:CBX1	17_46152291:17_46152322:17_46154202:5_131312327:9_135983504:9_135985166:	6	10
ACSL6:RALGDS:CCDC116	22_21989008:5_131312327:9_135983504:9_135985166:	4	10
ACSL6:RALGDS:CD81	11_2418102:5_131312327:9_135983504:9_135985166:	4	10
ACSL6:RALGDS:CDC42BPG	11_64603236:5_131312327:9_135983504:9_135985166:	4	10
ACSL6:RALGDS:CGB1	19_49540100:5_131312327:9_135983504:9_135985166:	4	10
ACSL6:RALGDS:CIITA	16_10971073:5_131312327:9_135983504:9_135985166:	4	10
ACSL6:RALGDS:CLN3	16_28500806:5_131312327:9_135983504:9_135985166:	4	10
ACSL6:RALGDS:CSHL1	17_61987333:5_131312327:9_135983504:9_135985166:	4	10
ACSL6:RALGDS:CUTC	10_101502968:5_131312327:9_135983504:9_135985166:	4	10
ACSL6:RALGDS:EIF4A3	17_78114020:5_131312327:9_135983504:9_135985166:	4	10
ACSL6:RALGDS:GAA	17_78079731:17_78084867:17_78092381:17_78093133:5_131312327:9_135983504:9_135985166:	7	10
ACSL6:RALGDS:GBGT1	5_131312327:9_135983504:9_135985166:9_136029301:	4	10
ACSL6:RALGDS:HSD17B1	17_40705773:5_131312327:9_135983504:9_135985166:	4	10
ACSL6:RALGDS:MLX,PSMC3IP	17_40724977:5_131312327:9_135983504:9_135985166:	4	10
ACSL6:RALGDS:NFE2L1	17_46136133:5_131312327:9_135983504:9_135985166:	4	10
ACSL6:RALGDS:PDXK	21_45163512:5_131312327:9_135983504:9_135985166:	4	10
ACSL6:RALGDS:PGA5	11_61015777:5_131312327:9_135983504:9_135985166:	4	10
ACSL6:RALGDS:PRPF6	20_62664365:5_131312327:9_135983504:9_135985166:	4	10
ACSL6:RALGDS:SEC1P	19_49147659:5_131312327:9_135983504:9_135985166:	4	10
ACSL6:RALGDS:SPRED1	15_38631920:5_131312327:9_135983504:9_135985166:	4	10
ACSL6:RALGDS:STX4	16_31049298:5_131312327:9_135983504:9_135985166:	4	10
ACSL6:RALGDS:TRPM5	11_2427134:5_131312327:9_135983504:9_135985166:	4	10
ACSL6:RALGDS:TSEN54	17_73517426:5_131312327:9_135983504:9_135985166:	4	10
ACSL6:RALGDS:UPK3A	22_45684998:5_131312327:9_135983504:9_135985166:	4	10
ACSL6:RALGDS:YIF1A	11_66052931:5_131312327:9_135983504:9_135985166:	4	10
ACSL6:RALGDS:ZBTB21	21_43413553:5_131312327:9_135983504:9_135985166:	4	10
ACSL6:RALGDS:ZNF438	10_31137471:5_131312327:9_135983504:9_135985166:	4	10
ACSL6:RASGRP2:MRPS31	11_64496357:11_64503363:13_41331026:13_41345036:5_131312327:	5	11
ACSL6:RPS6KA2:RALGDS	5_131312327:6_167271586:9_135983504:9_135985166:	4	10
ACSL6:TMEM254:MRPS31	10_81841692:13_41345036:5_131312327:	3	10
ACSL6:TOR1B:RALGDS	5_131312327:9_132569553:9_135983504:9_135985166:	4	10
ACSL6:TSKU:MRPS31	11_76507282:11_76507403:13_41331026:13_41345036:5_131312327:	5	12
ACSL6:TSPAN33:ATXN2	12_111923417:12_111993712:5_131312327:7_128807732:	4	10
ACSL6:TSPAN33:CD300A	17_72477385:5_131312327:7_128807732:	3	10
ACSL6:TSPAN33:NDUFV3	21_44323720:5_131312327:7_128807732:	3	11
ACSL6:TSPAN33:RAB3D	19_11446520:5_131312327:7_128807732:	3	12
ACSL6:TSPAN33:TSKU	11_76507403:5_131312327:7_128807732:	3	10
ACSL6:TSPAN33:UNC13B	5_131312327:7_128807732:9_35398406:	3	10
ADCY7:JPH2:NF2	16_50327439:20_42815190:22_30034994:	3	10
ADCY7:SLC12A5:NF2	16_50327439:16_50328526:20_44680412:22_30034994:	4	11
ADCY7:UNC13D:TRPM4	16_50327439:16_50328526:17_73826611:17_73840272:19_49692373:	5	10
ADCY7:WBP2:TRPM4	16_50327439:16_50328526:17_73842892:19_49692373:	4	10
AHCYL2:AHCYL2:PRPF6	20_62664365:7_129029093:7_129037029:	3	10
AHCYL2:CLEC12B:GPR183	12_10165469:12_10167277:13_99948178:7_129037029:	4	10
AHCYL2:DNMT1:PRPF6	19_10291181:20_62664365:7_129037029:	3	10
AHCYL2:PFKFB3:CLEC12B	10_6245317:12_10165469:12_10167277:7_129029093:7_129037029:	5	10
AHCYL2:SLC39A11:SOCS6	17_70645013:18_67992279:7_129037029:	3	10
AHCYL2:TNC:HPS1	10_100186914:7_129037029:9_117846570:	3	10
AHCYL2:TRPM4:TRPM4	19_49671281:19_49691822:7_129037029:	3	10
AIF1:ABHD16A:RPS6KA2	6_167271586:6_31583166:6_31657701:	3	11
AIF1:AIF1:RPS6KA2	6_167271586:6_31583166:6_31583931:	3	12
AIF1:BAG6:RPS6KA2	6_167271586:6_31583166:6_31611840:	3	12
AIF1:C6orf47:RPS6KA2	6_167271586:6_31583166:6_31627449:	3	12
AIF1:KIF11:MRPS31	10_94372942:13_41331026:13_41345036:6_31583166:6_31583931:	5	11
AIF1:KIF11:OTOP3	10_94413380:17_72939446:6_31583931:	3	10
AIF1:LY6G6F:RPS6KA2	6_167271586:6_31583166:6_31675765:	3	12
AIF1:MRPS31:GART	13_41345036:21_34889505:6_31583931:	3	10
AIF1:MRPS31:JPH2	13_41331026:13_41345036:20_42806429:6_31583931:	4	10
AIF1:MSH5-SAPCD1:RPAP3	12_48081637:6_31583166:6_31583931:6_31708147:6_31713124:	5	12
AIF1:MSH5-SAPCD1:RPS6KA2	6_167271586:6_31583166:6_31708147:6_31713124:	4	12
AIF1:MSH5:RPAP3	12_48081637:6_31583166:6_31583931:6_31708328:	4	10
AIF1:MSH5:RPS6KA2	6_167271586:6_31583166:6_31708328:	3	11
AIF1:PDIA4:MRPS31	13_41331026:13_41345036:6_31583166:6_31583931:7_148702486:7_148702496:	6	11
AIF1:PKD2L1:MRPS31	10_102056745:10_102059329:13_41331026:13_41345036:6_31583931:	5	10
AIF1:RASGRP2:MRPS31	11_64496357:13_41345036:6_31583931:	3	10
AIF1:RPAP3:TRPM4	12_48081637:19_49691822:6_31583166:	3	10
AIF1:RPAP3:TYK2	12_48081637:19_10473138:6_31583166:	3	10
AIF1:RPAP3:UNC13D	12_48081637:17_73831016:6_31583166:6_31583931:	4	10
AIF1:SAPCD1:RPAP3	12_48081637:6_31583166:6_31583931:6_31731881:	4	12
AIF1:SAPCD1:RPS6KA2	6_167271586:6_31583166:6_31731881:	3	12
AIF1:TSKU:MRPS31	11_76507282:11_76507403:13_41331026:13_41345036:6_31583166:6_31583931:	6	11
AIF1:VARS:RPAP3	12_48081637:6_31583166:6_31583931:6_31748820:	4	11
AIF1:VARS:RPS6KA2	6_167271586:6_31583166:6_31748820:	3	11
AKR7A2:ACSL6:RALGDS	1_19632425:1_19634940:1_19634964:5_131312327:9_135983504:9_135985166:	6	10
AKR7A2:ASAP3:RALGDS	1_19632425:1_19634940:1_19634964:1_23758134:1_23765472:9_135983504:9_135985166:	7	10
AKR7A2:ASB6:RALGDS	1_19632425:1_19634940:1_19634964:9_132404183:9_135983504:9_135985166:	6	11
AKR7A2:C2orf83:TSPAN33	1_19632425:1_19634940:2_228493211:7_128807732:	4	10
AKR7A2:C9orf91:CGB7	19_49558498:19_49558509:19_49558573:1_19632425:1_19634940:1_19634964:9_117386719:	7	12
AKR7A2:DNAJB6:SPRED1	15_38631920:1_19632425:7_157208617:	3	10
AKR7A2:GCKR:RALGDS	1_19632425:1_19634940:1_19634964:2_27728827:9_135983504:9_135985166:	6	10
AKR7A2:IL13:RALGDS	1_19632425:1_19634940:1_19634964:5_131995843:5_131995964:9_135983504:9_135985166:	7	10
AKR7A2:LHX9:RALGDS	1_19632425:1_19634940:1_19634964:1_197889319:9_135983504:9_135985166:	6	10
AKR7A2:RALGDS:NFE2L1	17_46136133:1_19632425:1_19634940:1_19634964:9_135983504:9_135985166:	6	11
AKR7A2:RALGDS:PFKFB3	10_6245317:1_19632425:1_19634940:1_19634964:9_135983504:9_135985166:	6	10
AKR7A2:RALGDS:RASGRP2	11_64496357:1_19632425:1_19634940:1_19634964:9_135983504:9_135985166:	6	10
AKR7A2:RALGDS:TSEN54	17_73517426:1_19632425:1_19634940:1_19634964:9_135983504:9_135985166:	6	11
AKR7A2:RPS6KA2:RALGDS	1_19632425:1_19634940:1_19634964:6_167271586:9_135983504:9_135985166:	6	11
AKR7A2:SLC45A2:TSPAN33	1_19632425:5_33982568:7_128807732:	3	10
AKR7A2:TSPAN33:ATXN2	12_111894072:12_111923417:12_111993712:1_19632425:1_19634940:1_19634964:7_128807732:	7	11
AKR7A2:TSPAN33:CD300A	17_72477385:1_19632425:1_19634964:7_128807732:	4	10
AKR7A2:TSPAN33:JPH2	1_19632425:1_19634940:20_42815190:7_128807732:	4	10
AKR7A2:TSPAN33:NDUFV3	1_19632425:1_19634940:1_19634964:21_44323720:7_128807732:	5	12
AKR7A2:TSPAN33:RAB3D	19_11446520:1_19632425:1_19634940:1_19634964:7_128807732:	5	13
AKR7A2:TSPAN33:RASGRP2	11_64503363:1_19632425:7_128807732:	3	10
AKR7A2:TSPAN33:SEC24C	10_75519322:1_19632425:1_19634940:7_128807732:	4	10
AKR7A2:TSPAN33:UNC13B	1_19632425:1_19634964:7_128807732:9_35398406:	4	10
AKR7A3:ACSL6:RALGDS	1_19609204:1_19610598:1_19611469:5_131312327:9_135983504:9_135985166:	6	10
AKR7A3:ASAP3:RALGDS	1_19609204:1_19610598:1_19611469:1_23758134:1_23765472:9_135983504:9_135985166:	7	10
AKR7A3:ASB6:RALGDS	1_19609204:1_19610598:1_19611469:9_132404183:9_135983504:9_135985166:	6	11
AKR7A3:C2orf83:TSPAN33	1_19609204:1_19610598:1_19611469:2_228493211:7_128807732:	5	10
AKR7A3:C9orf91:CGB7	19_49558498:19_49558509:19_49558573:1_19611469:9_117386719:	5	12
AKR7A3:DNAJB6:SPRED1	15_38631920:1_19609204:1_19610598:7_157208617:	4	11
AKR7A3:GCKR:RALGDS	1_19609204:1_19610598:1_19611469:2_27728827:9_135983504:9_135985166:	6	10
AKR7A3:IKBKE:MRPS31	13_41345036:1_19609204:1_19610598:1_206646427:	4	10
AKR7A3:IL13:RALGDS	1_19609204:1_19610598:1_19611469:5_131995843:5_131995964:9_135983504:9_135985166:	7	10
AKR7A3:KIF11:MRPS31	10_94372942:13_41331026:1_19609204:1_19610598:	4	10
AKR7A3:LHX9:RALGDS	1_19609204:1_19610598:1_19611469:1_197889319:9_135983504:9_135985166:	6	10
AKR7A3:PDIA4:MRPS31	13_41331026:1_19609204:1_19610598:7_148702486:7_148702496:	5	10
AKR7A3:PKD2L1:MRPS31	10_102056745:10_102059329:13_41331026:1_19609204:1_19610598:	5	10
AKR7A3:RALGDS:NFE2L1	17_46136133:1_19609204:1_19610598:1_19611469:9_135983504:9_135985166:	6	11
AKR7A3:RALGDS:PFKFB3	10_6245317:1_19609204:1_19610598:1_19611469:9_135983504:9_135985166:	6	10
AKR7A3:RALGDS:RASGRP2	11_64496357:1_19609204:1_19610598:1_19611469:9_135983504:9_135985166:	6	10
AKR7A3:RALGDS:TSEN54	17_73517426:1_19609204:1_19610598:1_19611469:9_135983504:9_135985166:	6	11
AKR7A3:RPS6KA2:RALGDS	1_19609204:1_19610598:1_19611469:6_167271586:9_135983504:9_135985166:	6	11
AKR7A3:SLC45A2:TSPAN33	1_19609204:1_19610598:1_19611469:5_33982568:7_128807732:	5	10
AKR7A3:TNS1:PYGM	11_64527080:1_19611469:2_218762713:	3	10
AKR7A3:TSKU:MRPS31	11_76507282:11_76507403:13_41331026:1_19609204:1_19610598:	5	10
AKR7A3:TSPAN33:ATXN2	12_111894072:12_111923417:12_111993712:1_19609204:1_19610598:1_19611469:7_128807732:	7	11
AKR7A3:TSPAN33:CD300A	17_72477385:1_19609204:1_19610598:1_19611469:7_128807732:	5	10
AKR7A3:TSPAN33:JPH2	1_19609204:1_19610598:1_19611469:20_42815190:7_128807732:	5	10
AKR7A3:TSPAN33:NDUFV3	1_19609204:1_19610598:1_19611469:21_44323720:7_128807732:	5	12
AKR7A3:TSPAN33:RAB3D	19_11446520:1_19609204:1_19610598:1_19611469:7_128807732:	5	13
AKR7A3:TSPAN33:RASGRP2	11_64503363:1_19609204:1_19610598:1_19611469:7_128807732:	5	10
AKR7A3:TSPAN33:SEC24C	10_75519322:1_19609204:1_19610598:1_19611469:7_128807732:	5	10
AKR7A3:TSPAN33:UNC13B	1_19609204:1_19610598:1_19611469:7_128807732:9_35398406:	5	10
AKR7L:ACSL6:RALGDS	1_19593826:1_19595159:1_19597156:5_131312327:9_135983504:9_135985166:	6	10
AKR7L:ASAP3:RALGDS	1_19593826:1_19595159:1_19597156:1_23758134:1_23765472:9_135983504:9_135985166:	7	10
AKR7L:ASB6:RALGDS	1_19593826:1_19595159:1_19597156:9_132404183:9_135983504:9_135985166:	6	11
AKR7L:C2orf83:TSPAN33	1_19593826:1_19595159:1_19597156:2_228493211:7_128807732:	5	10
AKR7L:DNAJB6:SPRED1	15_38631920:1_19593826:1_19595159:1_19597156:7_157208617:	5	11
AKR7L:GCKR:RALGDS	1_19593826:1_19595159:1_19597156:2_27728827:9_135983504:9_135985166:	6	10
AKR7L:IKBKE:MRPS31	13_41345036:1_19593826:1_19595159:1_19597156:1_206646427:	5	10
AKR7L:IL13:RALGDS	1_19593826:1_19595159:1_19597156:5_131995843:5_131995964:9_135983504:9_135985166:	7	10
AKR7L:KIF11:MRPS31	10_94372942:13_41331026:1_19593826:1_19595159:1_19597156:	5	10
AKR7L:LHX9:RALGDS	1_19593826:1_19595159:1_19597156:1_197889319:9_135983504:9_135985166:	6	10
AKR7L:PDIA4:MRPS31	13_41331026:1_19593826:1_19595159:1_19597156:7_148702486:7_148702496:	6	10
AKR7L:PKD2L1:MRPS31	10_102056745:10_102059329:13_41331026:1_19593826:1_19595159:1_19597156:	6	10
AKR7L:RALGDS:NFE2L1	17_46136133:1_19593826:1_19595159:1_19597156:9_135983504:9_135985166:	6	11
AKR7L:RALGDS:PFKFB3	10_6245317:1_19593826:1_19595159:1_19597156:9_135983504:9_135985166:	6	10
AKR7L:RALGDS:RASGRP2	11_64496357:1_19593826:1_19595159:1_19597156:9_135983504:9_135985166:	6	10
AKR7L:RALGDS:TSEN54	17_73517426:1_19593826:1_19595159:1_19597156:9_135983504:9_135985166:	6	11
AKR7L:RPS6KA2:RALGDS	1_19593826:1_19595159:1_19597156:6_167271586:9_135983504:9_135985166:	6	11
AKR7L:SLC45A2:TSPAN33	1_19593826:1_19595159:1_19597156:5_33982568:7_128807732:	5	10
AKR7L:TSKU:MRPS31	11_76507282:11_76507403:13_41331026:1_19593826:1_19595159:1_19597156:	6	10
AKR7L:TSPAN33:ATXN2	12_111894072:12_111923417:12_111993712:1_19593826:1_19595159:1_19597156:7_128807732:	7	11
AKR7L:TSPAN33:CD300A	17_72477385:1_19593826:1_19595159:1_19597156:7_128807732:	5	10
AKR7L:TSPAN33:JPH2	1_19593826:1_19595159:1_19597156:20_42815190:7_128807732:	5	10
AKR7L:TSPAN33:NDUFV3	1_19593826:1_19595159:1_19597156:21_44323720:7_128807732:	5	12
AKR7L:TSPAN33:RAB3D	19_11446520:1_19593826:1_19595159:1_19597156:7_128807732:	5	13
AKR7L:TSPAN33:RASGRP2	11_64503363:1_19593826:1_19595159:1_19597156:7_128807732:	5	10
AKR7L:TSPAN33:SEC24C	10_75519322:1_19593826:1_19595159:1_19597156:7_128807732:	5	10
AKR7L:TSPAN33:UNC13B	1_19593826:1_19595159:1_19597156:7_128807732:9_35398406:	5	10
ALS2CL:CGB7:TRPM4	19_49558498:19_49558509:19_49558573:19_49691822:19_49692373:3_46729757:3_46730749:	7	10
ALS2CL:DNAJB6:RAPGEF3	12_48134695:3_46713457:3_46729757:3_46730749:7_157208617:	5	13
ALS2CL:ERAP1:NCAPD2	12_6635567:3_46729757:3_46730749:5_96118852:5_96124330:5_96125910:5_96126197:5_96127905:5_96129512:	9	11
ALS2CL:IL12B:LOC101927969	3_46730749:5_158743846:5_168134957:	3	10
ALS2CL:LOC101927969:C9orf91	3_46730749:5_168134957:9_117390300:	3	10
ALS2CL:REV3L:CLEC7A	12_10271055:3_46713457:6_111689082:	3	10
ALS2CL:SLC16A10:CGB7	19_49558573:3_46729757:3_46730749:6_111527988:	4	10
ALS2CL:SYTL3:LRP3	19_33693785:19_33697546:3_46713457:6_159172941:	4	10
ALS2CL:VWF:JDP2	12_6085352:14_75904660:3_46713457:	3	10
ANKMY1:ACSL6:RALGDS	2_241463595:5_131312327:9_135983504:9_135985166:	4	10
ANKMY1:ANXA7:ZFYVE27	10_75156333:10_99518901:2_241463595:	3	10
ANKMY1:ASB6:RALGDS	2_241463595:9_132404183:9_135983504:9_135985166:	4	11
ANKMY1:DDX31:NF2	22_30034994:2_241463595:9_135470414:	3	10
ANKMY1:DNAJB6:SPRED1	15_38631920:2_241463595:7_157208617:	3	11
ANKMY1:IFNGR1:MRPS31	13_41331026:2_241463595:6_137540425:	3	10
ANKMY1:IL13:RALGDS	2_241463595:5_131995843:5_131995964:9_135983504:9_135985166:	5	10
ANKMY1:KIF11:MRPS31	10_94372942:13_41331026:2_241463595:	3	11
ANKMY1:MRPS31:DOK6	13_41331026:18_67365815:2_241463595:	3	10
ANKMY1:MRPS31:GART	13_41345036:21_34889505:2_241463595:	3	10
ANKMY1:MRPS31:JPH2	13_41331026:20_42806429:2_241463595:	3	10
ANKMY1:PDIA4:MRPS31	13_41331026:2_241463595:7_148702486:7_148702496:	4	11
ANKMY1:PKD2L1:MRPS31	10_102056745:10_102059329:13_41331026:2_241463595:	4	11
ANKMY1:RALGDS:NFE2L1	17_46136133:2_241463595:9_135983504:9_135985166:	4	11
ANKMY1:RALGDS:PFKFB3	10_6245317:2_241463595:9_135983504:9_135985166:	4	10
ANKMY1:RALGDS:RASGRP2	11_64496357:2_241463595:9_135983504:9_135985166:	4	10
ANKMY1:RALGDS:TSEN54	17_73517426:2_241463595:9_135983504:9_135985166:	4	11
ANKMY1:RASGRP2:MRPS31	11_64496357:13_41331026:2_241463595:	3	10
ANKMY1:RPS6KA2:RALGDS	2_241463595:6_167271586:9_135983504:9_135985166:	4	11
ANKMY1:SLC45A2:TSPAN33	2_241463595:5_33982568:7_128807732:	3	10
ANKMY1:TSKU:MRPS31	11_76507282:11_76507403:13_41331026:2_241463595:	4	11
ANKMY1:TSPAN33:ATXN2	12_111894072:12_111923417:12_111993712:2_241463595:7_128807732:	5	11
ANKMY1:TSPAN33:CD300A	17_72477385:2_241463595:7_128807732:	3	10
ANKMY1:TSPAN33:JPH2	20_42815190:2_241463595:7_128807732:	3	10
ANKMY1:TSPAN33:NDUFV3	21_44323720:2_241463595:7_128807732:	3	12
ANKMY1:TSPAN33:RAB3D	19_11446520:2_241463595:7_128807732:	3	13
ANKMY1:TSPAN33:RASGRP2	11_64503363:2_241463595:7_128807732:	3	10
ANKMY1:TSPAN33:SEC24C	10_75519322:2_241463595:7_128807732:	3	10
ANKMY1:TSPAN33:UNC13B	2_241463595:7_128807732:9_35398406:	3	10
ANKRD22:INCENP:NCAPD2	10_90588273:11_61896215:12_6635567:	3	10
ANKRD22:LOXL4:DNMT1	10_100015563:10_90588273:19_10267252:19_10271034:19_10271141:	5	10
ANXA7:KIF11:MRPS31	10_75156333:10_94372942:13_41331026:	3	11
ANXA7:MRPS31:DOK6	10_75156333:13_41331026:18_67365815:	3	10
ANXA7:MRPS31:GART	10_75156333:13_41345036:21_34889505:	3	10
ANXA7:MRPS31:JPH2	10_75156333:13_41331026:20_42806429:	3	10
ANXA7:PKD2L1:MRPS31	10_102056745:10_102059329:10_75156333:13_41331026:	4	11
ANXA7:RASGRP2:MRPS31	10_75156333:11_64496357:13_41331026:	3	10
ANXA7:SART1:UNC13D	10_75156333:11_65732800:11_65733289:17_73840272:	4	10
ANXA7:SART1:WBP2	10_75156333:11_65732800:11_65733289:17_73842892:	4	10
ANXA7:TSKU:MRPS31	10_75156333:11_76507282:11_76507403:13_41331026:	4	11
ANXA7:ZFYVE27:ABCC2	10_101606683:10_75156333:10_99518901:	3	10
ANXA7:ZFYVE27:AZU1	10_75156333:10_99518901:19_829555:	3	10
ANXA7:ZFYVE27:CLEC12B	10_75156333:10_99518901:12_10165469:12_10167277:	4	10
ANXA7:ZFYVE27:CUTC	10_101502968:10_75156333:10_99518901:	3	10
ANXA7:ZFYVE27:CYTH2	10_75156333:10_99518901:19_48976647:	3	10
ANXA7:ZFYVE27:KIAA0930	10_75156333:10_99518901:22_45593661:	3	10
ANXA7:ZFYVE27:LAT	10_75156333:10_99518901:16_28998111:	3	10
ANXA7:ZFYVE27:PRPF6	10_75156333:10_99518901:20_62664365:	3	10
ANXA7:ZFYVE27:PTBP1	10_75156333:10_99518901:19_808577:	3	10
ANXA7:ZFYVE27:VWF	10_75156333:10_99518901:12_6085352:	3	10
ANXA7:ZFYVE27:YIF1A	10_75156333:10_99518901:11_66052931:	3	10
ARFGEF3:ANXA7:ZFYVE27	10_75156333:10_99518901:6_138583859:	3	10
ARFGEF3:ASB6:RALGDS	6_138583859:9_132404183:9_135983504:9_135985166:	4	11
ARFGEF3:DDX31:NF2	22_30034994:6_138583859:9_135470414:	3	10
ARFGEF3:DNAJB6:SPRED1	15_38631920:6_138583859:7_157208617:	3	11
ARFGEF3:INCENP:NCAPD2	11_61896215:12_6635567:6_138583859:	3	10
ARFGEF3:KIF11:MRPS31	10_94372942:13_41331026:6_138583859:	3	11
ARFGEF3:MRPS31:DOK6	13_41331026:18_67365815:6_138583859:	3	10
ARFGEF3:MRPS31:GART	13_41345036:21_34889505:6_138583859:	3	10
ARFGEF3:MRPS31:JPH2	13_41331026:20_42806429:6_138583859:	3	10
ARFGEF3:PDIA4:MRPS31	13_41331026:6_138583859:7_148702486:7_148702496:	4	11
ARFGEF3:PKD2L1:MRPS31	10_102056745:10_102059329:13_41331026:6_138583859:	4	11
ARFGEF3:RALGDS:NFE2L1	17_46136133:6_138583859:9_135983504:9_135985166:	4	11
ARFGEF3:RALGDS:PFKFB3	10_6245317:6_138583859:9_135983504:9_135985166:	4	10
ARFGEF3:RALGDS:RASGRP2	11_64496357:6_138583859:9_135983504:9_135985166:	4	10
ARFGEF3:RALGDS:TSEN54	17_73517426:6_138583859:9_135983504:9_135985166:	4	11
ARFGEF3:RASGRP2:MRPS31	11_64496357:13_41331026:6_138583859:	3	10
ARFGEF3:RPS6KA2:RALGDS	6_138583859:6_167271586:9_135983504:9_135985166:	4	11
ARFGEF3:TSKU:MRPS31	11_76507282:11_76507403:13_41331026:6_138583859:	4	11
ARFGEF3:TSPAN33:ATXN2	12_111923417:12_111993712:6_138583859:7_128807732:	4	10
ARFGEF3:TSPAN33:NDUFV3	21_44323720:6_138583859:7_128807732:	3	11
ARFGEF3:TSPAN33:RAB3D	19_11446520:6_138583859:7_128807732:	3	12
ARFGEF3:TSPAN33:RASGRP2	11_64503363:6_138583859:7_128807732:	3	10
ARFGEF3:TSPAN33:SEC24C	10_75519322:6_138583859:7_128807732:	3	10
ARFGEF3:TSPAN33:UNC13B	6_138583859:7_128807732:9_35398406:	3	10
ASAP3:ABHD16A:RALGDS	1_23758134:1_23765472:6_31661164:9_135983504:9_135985166:	5	10
ASAP3:ANKMY1:RALGDS	1_23758134:1_23765472:2_241463595:9_135983504:9_135985166:	5	10
ASAP3:ARFGEF3:RALGDS	1_23758134:1_23765472:6_138583859:9_135983504:9_135985166:	5	10
ASAP3:ASAP3:RALGDS	1_23758134:1_23765472:9_135983504:9_135985166:	4	10
ASAP3:ASB6:RALGDS	1_23758134:1_23765472:9_132404183:9_135983504:9_135985166:	5	10
ASAP3:ATP6V1G1:RALGDS	1_23758134:1_23765472:9_117350243:9_135983504:9_135985166:	5	10
ASAP3:C1orf189:RALGDS	1_154171954:1_23758134:1_23765472:9_135983504:9_135985166:	5	10
ASAP3:C9orf91:RALGDS	1_23758134:1_23765472:9_117390335:9_135983504:9_135985166:	5	10
ASAP3:CACNA1S:RALGDS	1_201052199:1_23758134:1_23765472:9_135983504:9_135985166:	5	10
ASAP3:CCDC121:RALGDS	1_23758134:1_23765472:2_27849899:9_135983504:9_135985166:	5	10
ASAP3:CCL19:RALGDS	1_23758134:1_23765472:9_135983504:9_135985166:9_34689695:	5	10
ASAP3:CGB7:NUP50	19_49558573:1_23758134:1_23765472:22_45567580:	4	10
ASAP3:CTDSP1:NF2	1_23758134:22_30034994:2_219267913:	3	10
ASAP3:ELMO1:RALGDS	1_23758134:1_23765472:7_37172722:9_135983504:9_135985166:	5	10
ASAP3:FARP2:RALGDS	1_23758134:1_23765472:2_242402903:2_242422773:2_242423548:9_135983504:9_135985166:	7	10
ASAP3:FCRLA:C9orf91	1_161683136:1_23758134:9_117386719:	3	10
ASAP3:FCRLA:NCAPD2	12_6635567:1_161681780:1_23758134:	3	12
ASAP3:GALT:RALGDS	1_23758134:1_23765472:9_135983504:9_135985166:9_34647802:9_34648020:	6	10
ASAP3:IFNGR1:RALGDS	1_23758134:1_23765472:6_137540425:9_135983504:9_135985166:	5	10
ASAP3:IL13:RALGDS	1_23758134:1_23765472:5_131995843:5_131995964:9_135983504:9_135985166:	6	10
ASAP3:INCENP:NCAPD2	11_61896215:12_6635567:1_23758134:1_23765472:	4	10
ASAP3:KCNH7:RALGDS	1_23758134:1_23765472:2_163291981:9_135983504:9_135985166:	5	10
ASAP3:KIF11:MRPS31	10_94372942:13_41331026:1_23765472:	3	10
ASAP3:LOC101927969:RALGDS	1_23758134:1_23765472:5_168134957:9_135983504:9_135985166:	5	10
ASAP3:MIR563:RALGDS	1_23758134:1_23765472:3_15915154:9_135983504:9_135985166:	5	10
ASAP3:MRPS31:GART	13_41345036:1_23758134:1_23765472:21_34889505:	4	10
ASAP3:NFKB1:RALGDS	1_23758134:1_23765472:4_103527876:4_103534557:9_135983504:9_135985166:	6	10
ASAP3:PDIA4:MRPS31	13_41331026:13_41345036:1_23758134:1_23765472:7_148702486:7_148702496:	6	12
ASAP3:PKD2L1:MRPS31	10_102056745:10_102059329:13_41331026:1_23765472:	4	10
ASAP3:RALGDS:ABCC2	10_101606683:1_23758134:1_23765472:9_135983504:9_135985166:	5	10
ASAP3:RALGDS:ANXA7	10_75156333:1_23758134:1_23765472:9_135983504:9_135985166:	5	10
ASAP3:RALGDS:CBX1	17_46152291:17_46152322:17_46154202:1_23758134:1_23765472:9_135983504:9_135985166:	7	10
ASAP3:RALGDS:CCDC116	1_23758134:1_23765472:22_21989008:9_135983504:9_135985166:	5	10
ASAP3:RALGDS:CD81	11_2418102:1_23758134:1_23765472:9_135983504:9_135985166:	5	10
ASAP3:RALGDS:CDC42BPG	11_64603236:1_23758134:1_23765472:9_135983504:9_135985166:	5	10
ASAP3:RALGDS:CGB1	19_49540100:1_23758134:1_23765472:9_135983504:9_135985166:	5	10
ASAP3:RALGDS:CIITA	16_10971073:1_23758134:1_23765472:9_135983504:9_135985166:	5	10
ASAP3:RALGDS:CLN3	16_28500806:1_23758134:1_23765472:9_135983504:9_135985166:	5	10
ASAP3:RALGDS:CSHL1	17_61987333:1_23758134:1_23765472:9_135983504:9_135985166:	5	10
ASAP3:RALGDS:CUTC	10_101502968:1_23758134:1_23765472:9_135983504:9_135985166:	5	10
ASAP3:RALGDS:EIF4A3	17_78114020:1_23758134:1_23765472:9_135983504:9_135985166:	5	10
ASAP3:RALGDS:GAA	17_78079731:17_78084867:17_78092381:17_78093133:1_23758134:1_23765472:9_135983504:9_135985166:	8	10
ASAP3:RALGDS:GBGT1	1_23758134:1_23765472:9_135983504:9_135985166:9_136029301:	5	10
ASAP3:RALGDS:HSD17B1	17_40705773:1_23758134:1_23765472:9_135983504:9_135985166:	5	10
ASAP3:RALGDS:INCENP	11_61896215:11_61913196:11_61914056:1_23758134:1_23765472:9_135983504:9_135985166:	7	10
ASAP3:RALGDS:MLX,PSMC3IP	17_40724977:1_23758134:1_23765472:9_135983504:9_135985166:	5	10
ASAP3:RALGDS:NFE2L1	17_46136133:1_23758134:1_23765472:9_135983504:9_135985166:	5	10
ASAP3:RALGDS:PDXK	1_23758134:1_23765472:21_45163512:9_135983504:9_135985166:	5	10
ASAP3:RALGDS:PGA5	11_61015777:1_23758134:1_23765472:9_135983504:9_135985166:	5	10
ASAP3:RALGDS:PRPF6	1_23758134:1_23765472:20_62664365:9_135983504:9_135985166:	5	10
ASAP3:RALGDS:SEC1P	19_49147659:1_23758134:1_23765472:9_135983504:9_135985166:	5	10
ASAP3:RALGDS:SPRED1	15_38631920:1_23758134:1_23765472:9_135983504:9_135985166:	5	10
ASAP3:RALGDS:STX4	16_31049298:1_23758134:1_23765472:9_135983504:9_135985166:	5	10
ASAP3:RALGDS:TRPM5	11_2427134:1_23758134:1_23765472:9_135983504:9_135985166:	5	10
ASAP3:RALGDS:TSEN54	17_73517426:1_23758134:1_23765472:9_135983504:9_135985166:	5	10
ASAP3:RALGDS:UPK3A	1_23758134:1_23765472:22_45684998:9_135983504:9_135985166:	5	10
ASAP3:RALGDS:YIF1A	11_66052931:1_23758134:1_23765472:9_135983504:9_135985166:	5	10
ASAP3:RALGDS:ZBTB21	1_23758134:1_23765472:21_43413553:9_135983504:9_135985166:	5	10
ASAP3:RBKS:GPR183	13_99948097:1_23758134:2_28055708:	3	10
ASAP3:RORC:RALGDS	1_151801951:1_23758134:1_23765472:9_135983504:9_135985166:	5	10
ASAP3:RPS6KA2:RALGDS	1_23758134:1_23765472:6_167271586:9_135983504:9_135985166:	5	10
ASAP3:STK25:RALGDS	1_23758134:1_23765472:2_242439595:9_135983504:9_135985166:	5	10
ASAP3:TNS1:RALGDS	1_23758134:1_23765472:2_218762713:9_135983504:9_135985166:	5	10
ASAP3:TOR1B:RALGDS	1_23758134:1_23765472:9_132569553:9_135983504:9_135985166:	5	10
ASAP3:TSKU:MRPS31	11_76507282:11_76507403:13_41331026:1_23765472:	4	10
ASAP3:TSPAN33:NDUFV3	1_23758134:1_23765472:21_44323720:7_128807732:	4	10
ASAP3:TSPAN33:RAB3D	19_11446520:1_23758134:1_23765472:7_128807732:	4	11
ASB6:CFAP77:RALGDS	9_132404183:9_135285840:9_135357630:9_135983504:9_135985166:	5	10
ASB6:INCENP:NCAPD2	11_61896215:12_6635567:9_132404183:	3	10
ASB6:KIF11:MRPS31	10_94372942:13_41331026:9_132404183:	3	11
ASB6:MRPS31:DOK6	13_41331026:18_67365815:9_132404183:	3	10
ASB6:MRPS31:GART	13_41345036:21_34889505:9_132404183:	3	10
ASB6:MRPS31:JPH2	13_41331026:20_42806429:9_132404183:	3	10
ASB6:PKD2L1:MRPS31	10_102056745:10_102059329:13_41331026:9_132404183:	4	11
ASB6:RALGDS:ABCC2	10_101606683:9_132404183:9_135983504:9_135985166:	4	11
ASB6:RALGDS:AFMID	17_76183602:9_132404183:9_135983504:9_135985166:	4	10
ASB6:RALGDS:ANXA7	10_75156333:9_132404183:9_135983504:9_135985166:	4	10
ASB6:RALGDS:APOBEC3A,APOBEC3A_B	22_39355717:9_132404183:9_135983504:9_135985166:	4	10
ASB6:RALGDS:CATSPER1	11_65787666:11_65788072:9_132404183:9_135983504:9_135985166:	5	11
ASB6:RALGDS:CBX1	17_46152291:17_46152322:17_46154202:9_132404183:9_135983504:9_135985166:	6	11
ASB6:RALGDS:CCDC116	22_21988599:22_21989008:9_132404183:9_135983504:9_135985166:	5	11
ASB6:RALGDS:CD81	11_2418102:9_132404183:9_135983504:9_135985166:	4	11
ASB6:RALGDS:CDC42BPG	11_64603236:9_132404183:9_135983504:9_135985166:	4	11
ASB6:RALGDS:CGB1	19_49540100:9_132404183:9_135983504:9_135985166:	4	11
ASB6:RALGDS:CIITA	16_10971073:9_132404183:9_135983504:9_135985166:	4	11
ASB6:RALGDS:CLEC12B	12_10165469:12_10167277:9_132404183:9_135983504:9_135985166:	5	10
ASB6:RALGDS:CLN3	16_28500806:9_132404183:9_135983504:9_135985166:	4	11
ASB6:RALGDS:CSHL1	17_61987333:9_132404183:9_135983504:9_135985166:	4	11
ASB6:RALGDS:CUTC	10_101502968:9_132404183:9_135983504:9_135985166:	4	11
ASB6:RALGDS:EIF4A3	17_78114020:9_132404183:9_135983504:9_135985166:	4	11
ASB6:RALGDS:GAA	17_78079731:17_78084867:17_78092381:17_78093133:9_132404183:9_135983504:9_135985166:	7	11
ASB6:RALGDS:GBGT1	9_132404183:9_135983504:9_135985166:9_136029301:	4	11
ASB6:RALGDS:GRWD1	19_48949764:9_132404183:9_135983504:9_135985166:	4	10
ASB6:RALGDS:HCK	20_30661292:9_132404183:9_135983504:9_135985166:	4	10
ASB6:RALGDS:HSD17B1	17_40705773:9_132404183:9_135983504:9_135985166:	4	11
ASB6:RALGDS:INCENP	11_61896215:11_61913196:11_61914056:9_132404183:9_135983504:9_135985166:	6	10
ASB6:RALGDS:KIAA0930	22_45593661:9_132404183:9_135983504:9_135985166:	4	10
ASB6:RALGDS:KIF11	10_94372942:9_132404183:9_135983504:9_135985166:	4	10
ASB6:RALGDS:MLX,PSMC3IP	17_40724977:9_132404183:9_135983504:9_135985166:	4	11
ASB6:RALGDS:NFE2L1	17_46136133:9_132404183:9_135983504:9_135985166:	4	11
ASB6:RALGDS:OTOP2	17_72926420:9_132404183:9_135983504:9_135985166:	4	10
ASB6:RALGDS:PDXK	21_45163512:9_132404183:9_135983504:9_135985166:	4	11
ASB6:RALGDS:PFKFB3	10_6245317:9_132404183:9_135983504:9_135985166:	4	10
ASB6:RALGDS:PGA5	11_61015777:9_132404183:9_135983504:9_135985166:	4	11
ASB6:RALGDS:PKD2L1	10_102056745:10_102059329:9_132404183:9_135983504:9_135985166:	5	10
ASB6:RALGDS:PRPF6	20_62664365:9_132404183:9_135983504:9_135985166:	4	11
ASB6:RALGDS:RAB3D	19_11446520:9_132404183:9_135983504:9_135985166:	4	10
ASB6:RALGDS:RASGRP2	11_64496357:11_64497354:9_132404183:9_135983504:9_135985166:	5	11
ASB6:RALGDS:SEC1P	19_49147659:9_132404183:9_135983504:9_135985166:	4	11
ASB6:RALGDS:SIPA1	11_65408708:9_132404183:9_135983504:9_135985166:	4	10
ASB6:RALGDS:SOCS6	18_67992279:9_132404183:9_135983504:9_135985166:	4	10
ASB6:RALGDS:SPRED1	15_38631920:9_132404183:9_135983504:9_135985166:	4	11
ASB6:RALGDS:STX4	16_31049298:9_132404183:9_135983504:9_135985166:	4	11
ASB6:RALGDS:SULT1A1	16_28617572:9_132404183:9_135983504:9_135985166:	4	10
ASB6:RALGDS:TRPM5	11_2427134:9_132404183:9_135983504:9_135985166:	4	11
ASB6:RALGDS:TSEN54	17_73517426:9_132404183:9_135983504:9_135985166:	4	11
ASB6:RALGDS:UPK3A	22_45684998:9_132404183:9_135983504:9_135985166:	4	11
ASB6:RALGDS:VWF	12_6085352:9_132404183:9_135983504:9_135985166:	4	10
ASB6:RALGDS:WFDC5	20_43739100:9_132404183:9_135983504:9_135985166:	4	10
ASB6:RALGDS:YIF1A	11_66052931:9_132404183:9_135983504:9_135985166:	4	11
ASB6:RALGDS:ZBTB21	21_43413553:9_132404183:9_135983504:9_135985166:	4	11
ASB6:RALGDS:ZNF438	10_31137471:9_132404183:9_135983504:9_135985166:	4	10
ASB6:RASGRP2:MRPS31	11_64496357:13_41331026:9_132404183:	3	10
ASB6:TOR1B:RALGDS	9_132404183:9_132569553:9_135983504:9_135985166:	4	11
ASB6:TSKU:MRPS31	11_76507282:11_76507403:13_41331026:9_132404183:	4	11
ASH1L:C9orf91:PYGM	11_64527080:1_155429725:9_117390300:	3	10
ASH1L:CBX1:NF2	17_46152291:17_46152322:1_155429725:22_30034994:	4	10
ASH1L:ERAP1:YIF1A	11_66052931:1_155429725:5_96130836:	3	10
ASH1L:FCRLB:TSPAN33	1_155429725:1_161697149:7_128804218:	3	10
ASH1L:GCKR:CTDP1	18_77513841:1_155429725:2_27720442:	3	10
ASH1L:HPS1:TSKU	10_100183515:11_76507282:11_76507403:1_155429725:	4	10
ASH1L:SYTL3:LRP3	19_33693785:19_33697546:1_155429725:6_159172941:	4	10
ASH1L:TSPAN33:GPR183	13_99948178:1_155429725:7_128804218:7_128807786:	4	10
ATG5:ANXA7:ZFYVE27	10_75156333:10_99518901:6_106634569:	3	10
ATG5:C9orf91:NUP50	22_45567580:22_45577110:22_45577231:6_106634569:9_117396237:	5	10
ATG5:DNAJB6:SPRED1	15_38631920:6_106634569:7_157208617:	3	10
ATG5:DNMT1:NUP50	19_10271034:22_45567580:22_45577110:22_45577231:6_106634569:	5	11
ATG5:INCENP:NCAPD2	11_61896215:12_6635567:6_106634569:	3	10
ATG5:TSPAN33:ATXN2	12_111923417:12_111993712:6_106634569:7_128807732:	4	10
ATG5:TSPAN33:JPH2	20_42815190:6_106634569:7_128807732:	3	10
ATG5:TSPAN33:NDUFV3	21_44323720:6_106634569:7_128807732:	3	11
ATG5:TSPAN33:RAB3D	19_11446520:6_106634569:7_128807732:	3	12
ATG5:TSPAN33:SEC24C	10_75519322:6_106634569:7_128807732:	3	10
ATP6V1G1:ASB6:RALGDS	9_117350243:9_132404183:9_135983504:9_135985166:	4	11
ATP6V1G1:C9orf91:PTBP1	19_808577:9_117350243:9_117390300:	3	10
ATP6V1G1:INCENP:NCAPD2	11_61896215:12_6635567:9_117350243:	3	10
ATP6V1G1:KIF11:MRPS31	10_94372942:13_41331026:9_117350243:	3	10
ATP6V1G1:MRPS31:DOK6	13_41331026:18_67365815:9_117350243:	3	10
ATP6V1G1:PKD2L1:MRPS31	10_102056745:10_102059329:13_41331026:9_117350243:	4	10
ATP6V1G1:RALGDS:NFE2L1	17_46136133:9_117350243:9_135983504:9_135985166:	4	11
ATP6V1G1:RALGDS:PFKFB3	10_6245317:9_117350243:9_135983504:9_135985166:	4	10
ATP6V1G1:RALGDS:RASGRP2	11_64496357:9_117350243:9_135983504:9_135985166:	4	10
ATP6V1G1:RALGDS:TSEN54	17_73517426:9_117350243:9_135983504:9_135985166:	4	11
ATP6V1G1:TSKU:MRPS31	11_76507282:11_76507403:13_41331026:9_117350243:	4	10
ATXN2:UNC13D:CGB7	12_111894072:17_73831016:19_49558498:	3	10
BAG6:C9orf91:MRPS31	13_41345036:6_31611840:9_117386719:9_117396237:	4	11
BAG6:IFNGR1:MRPS31	13_41331026:6_137540425:6_31611840:	3	10
BAG6:KIF11:GPI	10_94413380:19_34868642:6_31611840:	3	10
BAG6:KIF11:MRPS31	10_94372942:13_41331026:13_41345036:6_31611840:	4	12
BAG6:KIF11:OTOP3	10_94413380:17_72939446:6_31611840:	3	10
BAG6:MRPS31:DOK6	13_41331026:13_41345036:18_67365815:6_31611840:	4	11
BAG6:MRPS31:GART	13_41345036:21_34889505:6_31611840:	3	10
BAG6:MRPS31:HIF3A	13_41345036:19_46815499:6_31611840:	3	10
BAG6:MRPS31:JPH2	13_41331026:13_41345036:20_42806429:6_31611840:	4	10
BAG6:MRPS31:WFDC5	13_41345036:20_43739100:6_31611840:	3	10
BAG6:MSH5-SAPCD1:RPAP3	12_48081637:6_31611840:6_31708147:6_31713124:	4	12
BAG6:MSH5:RPAP3	12_48081637:6_31611840:6_31708328:	3	10
BAG6:PDIA4:MRPS31	13_41331026:13_41345036:6_31611840:7_148702486:7_148702496:	5	12
BAG6:PKD2L1:MRPS31	10_102056745:10_102059329:13_41331026:13_41345036:6_31611840:	5	11
BAG6:RASGRP2:MRPS31	11_64496357:11_64503363:13_41331026:13_41345036:6_31611840:	5	11
BAG6:RPAP3:TRPM4	12_48081637:19_49691822:6_31611840:	3	10
BAG6:RPAP3:TYK2	12_48081637:19_10473138:6_31611840:	3	10
BAG6:RPAP3:UNC13D	12_48081637:17_73831016:6_31611840:	3	10
BAG6:SAPCD1:RPAP3	12_48081637:6_31611840:6_31731881:	3	12
BAG6:TSKU:MRPS31	11_76507282:11_76507403:13_41331026:13_41345036:6_31611840:	5	12
BAG6:VARS:RPAP3	12_48081637:6_31611840:6_31748820:	3	11
BTF3:DNAJB6:ATXN2	12_111923417:5_72798845:7_157208617:	3	10
BTF3:LOC101927969:C9orf91	5_168134957:5_72798845:9_117390300:	3	11
BTF3:RPS6KA2:CLEC1A	12_10251385:12_10251445:5_72798845:6_167271586:	4	10
BTF3:RPS6KA2:CLEC7A	12_10271055:5_72798845:6_167271586:	3	10
C11orf45:ENDOU:PDE8A	11_128772452:12_48110613:15_85619248:	3	10
C11orf45:MRPS31:DOK6	11_128772452:13_41331026:18_67365815:	3	10
C11orf45:MRPS31:GART	11_128772452:13_41345036:21_34889505:	3	10
C11orf45:MRPS31:JPH2	11_128772452:13_41331026:20_42806429:	3	10
C1orf189:ANXA7:ZFYVE27	10_75156333:10_99518901:1_154171954:	3	10
C1orf189:ASB6:RALGDS	1_154171954:9_132404183:9_135983504:9_135985166:	4	10
C1orf189:DNAJB6:SPRED1	15_38631920:1_154171954:7_157208617:	3	10
C1orf189:IFNGR1:MRPS31	13_41331026:1_154171954:6_137540425:	3	10
C1orf189:IKBKE:MRPS31	13_41345036:1_154171954:1_206646427:	3	11
C1orf189:IL13:RALGDS	1_154171954:5_131995843:5_131995964:9_135983504:9_135985166:	5	10
C1orf189:KCNH7:MRPS31	13_41331026:1_154171954:2_163291981:	3	10
C1orf189:KIF11:MRPS31	10_94372942:13_41331026:1_154171954:	3	11
C1orf189:MRPS31:DOK6	13_41331026:18_67365815:1_154171954:	3	10
C1orf189:MRPS31:GART	13_41345036:1_154171954:21_34889505:	3	10
C1orf189:MRPS31:JPH2	13_41331026:1_154171954:20_42806429:	3	10
C1orf189:PDIA4:MRPS31	13_41331026:1_154171954:7_148702486:7_148702496:	4	11
C1orf189:PKD2L1:MRPS31	10_102056745:10_102059329:13_41331026:1_154171954:	4	11
C1orf189:PYGM:ATP5O	11_64522066:11_64525216:1_154171954:21_35286740:	4	10
C1orf189:RALGDS:NFE2L1	17_46136133:1_154171954:9_135983504:9_135985166:	4	10
C1orf189:RALGDS:TSEN54	17_73517426:1_154171954:9_135983504:9_135985166:	4	10
C1orf189:RASGRP2:MRPS31	11_64496357:13_41331026:1_154171954:	3	10
C1orf189:RPS6KA2:RALGDS	1_154171954:6_167271586:9_135983504:9_135985166:	4	10
C1orf189:TSKU:MRPS31	11_76507282:11_76507403:13_41331026:1_154171954:	4	11
C1orf189:UNC13D:NUP50	17_73830270:1_154171954:22_45579422:	3	10
C1orf43:KIF11:NF2	10_94372942:1_154186918:22_30034994:	3	10
C1orf43:LOC101927969:C9orf91	1_154186918:5_168134957:9_117390300:	3	10
C2orf83:ABHD16A:TSPAN33	2_228493211:6_31661164:7_128807732:	3	10
C2orf83:ANKMY1:TSPAN33	2_228493211:2_241463595:7_128807732:	3	10
C2orf83:ATG5:TSPAN33	2_228493211:6_106634569:7_128807732:	3	10
C2orf83:CBX1:NF2	17_46152291:17_46152322:22_30034994:2_228493211:	4	10
C2orf83:CD300A:NF2	17_72473553:22_30034994:2_228493211:	3	10
C2orf83:ELMO1:TSPAN33	2_228493211:7_128807732:7_37172722:	3	10
C2orf83:ERAP1:CGB7	19_49558498:19_49558509:19_49558573:2_228493211:5_96130836:	5	12
C2orf83:IFNGR1:TSPAN33	2_228493211:6_137540425:7_128807732:	3	10
C2orf83:LARS2:TSPAN33	2_228493211:3_45518211:3_45588857:7_128807732:	4	10
C2orf83:MIR563:TSPAN33	2_228493211:3_15915154:7_128807732:	3	10
C2orf83:MMP9:NF2	20_44640391:22_30034994:2_228493211:	3	10
C2orf83:NFKB1:TSPAN33	2_228493211:4_103527876:4_103534557:7_128807732:	4	10
C2orf83:PPP5C:NF2	19_46857286:22_30034994:2_228493211:	3	10
C2orf83:SLC12A5:NF2	20_44680412:22_30034994:2_228493211:	3	10
C2orf83:STK32B:TSPAN33	2_228493211:4_5448377:4_5448565:7_128807732:	4	10
C2orf83:SYTL3:TSPAN33	2_228493211:6_159172941:7_128807732:	3	10
C2orf83:TSPAN33:ABCC2	10_101606683:2_228493211:7_128807732:	3	10
C2orf83:TSPAN33:ANXA7	10_75156333:2_228493211:7_128807732:	3	10
C2orf83:TSPAN33:CATSPER1	11_65787666:2_228493211:7_128807732:	3	10
C2orf83:TSPAN33:CD81	11_2418102:2_228493211:7_128807732:	3	10
C2orf83:TSPAN33:CGB1	19_49540100:2_228493211:7_128807732:	3	10
C2orf83:TSPAN33:CLN3	16_28500806:2_228493211:7_128807732:	3	10
C2orf83:TSPAN33:COG7	16_23403744:16_23409440:16_23428193:16_23456548:2_228493211:7_128807732:	6	10
C2orf83:TSPAN33:CUTC	10_101502968:2_228493211:7_128807732:	3	10
C2orf83:TSPAN33:CYTH2	19_48976647:2_228493211:7_128807732:	3	10
C2orf83:TSPAN33:EIF4A3	17_78114020:2_228493211:7_128807732:	3	10
C2orf83:TSPAN33:GAA	17_78079731:17_78084867:17_78092381:17_78093133:2_228493211:7_128807732:	6	10
C2orf83:TSPAN33:GALT	2_228493211:7_128807732:9_34647802:9_34648020:	4	10
C2orf83:TSPAN33:HCK	20_30661292:2_228493211:7_128807732:	3	10
C2orf83:TSPAN33:HPS1	10_100183515:2_228493211:7_128807732:	3	10
C2orf83:TSPAN33:HSD17B1	17_40705773:2_228493211:7_128807732:	3	10
C2orf83:TSPAN33:KIAA0930	22_45593661:2_228493211:7_128807732:	3	10
C2orf83:TSPAN33:KIF24	2_228493211:7_128807732:9_34254542:	3	10
C2orf83:TSPAN33:MLX,PSMC3IP	17_40724977:2_228493211:7_128807732:	3	10
C2orf83:TSPAN33:PDIA4	2_228493211:7_128807732:7_148702486:7_148702496:	4	10
C2orf83:TSPAN33:PDXK	21_45163512:2_228493211:7_128807732:	3	10
C2orf83:TSPAN33:PRPF6	20_62664365:2_228493211:7_128807732:	3	10
C2orf83:TSPAN33:RAB3D	19_11446520:2_228493211:7_128807732:	3	10
C2orf83:TSPAN33:RASGRP2	11_64497354:2_228493211:7_128807732:	3	10
C2orf83:TSPAN33:SIPA1	11_65408708:2_228493211:7_128807732:	3	10
C2orf83:TSPAN33:SPRED1	15_38631920:2_228493211:7_128807732:	3	10
C2orf83:TSPAN33:STX4	16_31049298:2_228493211:7_128807732:	3	10
C2orf83:TSPAN33:TRPM5	11_2427134:2_228493211:7_128807732:	3	10
C2orf83:TSPAN33:TSEN54	17_73517426:2_228493211:7_128807732:	3	10
C2orf83:TSPAN33:TSPAN33	2_228493211:7_128804218:7_128807732:7_128807786:	4	10
C2orf83:TSPAN33:USP5	12_6970635:2_228493211:7_128807732:	3	10
C2orf83:TSPAN33:YIF1A	11_66052931:2_228493211:7_128807732:	3	10
C2orf83:UGT1A4:CGB7	19_49558498:2_228493211:2_234627608:	3	10
C2orf83:UGT1A5:CGB7	19_49558498:19_49558509:2_228493211:2_234621787:2_234621825:2_234622282:2_234622294:2_234622310:	8	11
C2orf83:UGT1A6:TSPAN33	2_228493211:2_234601755:7_128807732:	3	10
C2orf83:UGT1A7:CGB7	19_49558498:19_49558509:2_228493211:2_234591339:	4	11
C2orf83:UGT1A8:TSPAN33	2_228493211:2_234527064:7_128807732:	3	10
C6orf47:C9orf91:MRPS31	13_41345036:6_31627449:9_117386719:9_117396237:	4	11
C6orf47:IFNGR1:MRPS31	13_41331026:6_137540425:6_31627449:	3	10
C6orf47:KIF11:MRPS31	10_94372942:13_41331026:13_41345036:6_31627449:	4	12
C6orf47:KIF11:OTOP3	10_94413380:17_72939446:6_31627449:	3	10
C6orf47:MRPS31:DOK6	13_41331026:18_67365815:6_31627449:	3	10
C6orf47:MRPS31:GART	13_41345036:21_34889505:6_31627449:	3	10
C6orf47:MRPS31:HIF3A	13_41345036:19_46815499:6_31627449:	3	10
C6orf47:MRPS31:JPH2	13_41331026:13_41345036:20_42806429:6_31627449:	4	10
C6orf47:MSH5-SAPCD1:RPAP3	12_48081637:6_31627449:6_31708147:6_31713124:	4	13
C6orf47:MSH5:RPAP3	12_48081637:6_31627449:6_31708328:	3	11
C6orf47:PDIA4:MRPS31	13_41331026:13_41345036:6_31627449:7_148702486:7_148702496:	5	12
C6orf47:PKD2L1:MRPS31	10_102056745:10_102059329:13_41331026:13_41345036:6_31627449:	5	11
C6orf47:RASGRP2:MRPS31	11_64496357:11_64503363:13_41331026:13_41345036:6_31627449:	5	11
C6orf47:RPAP3:TYK2	12_48081637:19_10473138:6_31627449:	3	10
C6orf47:RPAP3:UNC13D	12_48081637:17_73831016:6_31627449:	3	11
C6orf47:SAPCD1:RPAP3	12_48081637:6_31627449:6_31731881:	3	13
C6orf47:TSKU:MRPS31	11_76507282:11_76507403:13_41331026:13_41345036:6_31627449:	5	12
C6orf47:VARS:RPAP3	12_48081637:6_31627449:6_31748820:	3	12
C9orf24:CGB7:TRPM4	19_49558498:19_49558509:19_49558573:19_49691822:19_49692373:9_34397545:	6	10
C9orf24:UNC13D:CGB7	17_73831016:19_49558573:9_34397545:	3	13
C9orf91:AFMID:CGB7	17_76183602:19_49558498:19_49558573:9_117386719:9_117396237:	5	13
C9orf91:ASB6:RALGDS	9_117390335:9_132404183:9_135983504:9_135985166:	4	11
C9orf91:C9orf91:ATXN2	12_111993712:9_117386719:9_117390335:	3	10
C9orf91:C9orf91:C9orf91	9_117386719:9_117390300:9_117390335:	3	12
C9orf91:C9orf91:RAPGEF3	12_48134695:9_117386719:9_117390335:	3	12
C9orf91:C9orf91:RASGRP2	11_64503363:9_117386719:9_117396237:	3	10
C9orf91:C9orf91:SEC1P	19_49143025:9_117386719:9_117390300:	3	12
C9orf91:C9orf91:TBC1D16	17_77926491:9_117386719:9_117396237:	3	10
C9orf91:CGB7:KRTAP10-10	19_49558498:21_46057590:9_117396237:	3	10
C9orf91:CGB7:NUP50	19_49558573:22_45579422:9_117390300:	3	11
C9orf91:COL5A3:CGB7	19_10099883:19_10102765:19_49558498:19_49558573:9_117386719:	5	11
C9orf91:CUTC:MRPS31	10_101502968:13_41345036:9_117396237:	3	11
C9orf91:GRIN3B:TGM6	19_1008683:20_2413125:20_2413320:9_117386719:	4	10
C9orf91:HPS1:CGB7	10_100183515:19_49558498:19_49558573:9_117386719:	4	11
C9orf91:IFIT3:MRPS31	10_91099630:13_41345036:9_117386719:	3	10
C9orf91:INCENP:NCAPD2	11_61896215:12_6635567:9_117390335:	3	10
C9orf91:KIF11:MRPS31	10_94372942:13_41331026:9_117390335:	3	10
C9orf91:MRPS31:AFMID	13_41345036:17_76183602:9_117386719:9_117396237:	4	11
C9orf91:MRPS31:DOK6	13_41331026:18_67365815:9_117390335:	3	10
C9orf91:MRPS31:MMP9	13_41345036:20_44640391:9_117396237:	3	10
C9orf91:MRPS31:ZNF334	13_41345036:20_45140681:9_117396237:	3	10
C9orf91:NCAPD2:ATXN2	12_111894072:12_6635567:9_117390335:	3	10
C9orf91:NCAPD2:GPR183	12_6635567:13_99948178:9_117390300:	3	10
C9orf91:NOS2:CGB7	17_26096597:19_49558498:9_117396237:	3	10
C9orf91:PGA5:CGB7	11_61015777:19_49558498:19_49558509:19_49558573:9_117386719:	5	12
C9orf91:PKD2L1:MRPS31	10_102056745:10_102059329:13_41331026:9_117390335:	4	10
C9orf91:RALGDS:NFE2L1	17_46136133:9_117390335:9_135983504:9_135985166:	4	11
C9orf91:RALGDS:PFKFB3	10_6245317:9_117390335:9_135983504:9_135985166:	4	10
C9orf91:RALGDS:RASGRP2	11_64496357:9_117390335:9_135983504:9_135985166:	4	10
C9orf91:RALGDS:TSEN54	17_73517426:9_117390335:9_135983504:9_135985166:	4	11
C9orf91:TSKU:MRPS31	11_76507282:11_76507403:13_41331026:9_117390335:	4	10
CACNA1S:ACSL6:RALGDS	1_201052199:5_131312327:9_135983504:9_135985166:	4	10
CACNA1S:AHCYL2:SOCS6	18_67992279:1_201079235:7_129037029:	3	10
CACNA1S:ALS2CL:SNX29	16_12136954:1_201052199:3_46730749:	3	10
CACNA1S:ASB6:RALGDS	1_201052199:9_132404183:9_135983504:9_135985166:	4	11
CACNA1S:C2orf83:TSPAN33	1_201052199:2_228493211:7_128807732:	3	10
CACNA1S:CD300A:TBC1D16	17_72469958:17_77926491:1_201052199:	3	10
CACNA1S:CTDSP1:C9orf91	1_201052199:2_219267913:9_117396237:	3	11
CACNA1S:CTDSP1:SNX29	16_12136954:1_201052199:2_219267913:	3	10
CACNA1S:DDX31:NF2	1_201052199:22_30034994:9_135470414:	3	10
CACNA1S:GCKR:RALGDS	1_201052199:2_27728827:9_135983504:9_135985166:	4	10
CACNA1S:IKBKE:TBC1D16	17_77926491:1_201052199:1_206646427:	3	12
CACNA1S:IL13:RALGDS	1_201052199:5_131995843:5_131995964:9_135983504:9_135985166:	5	10
CACNA1S:ITK:TBC1D16	17_77926491:1_201052199:5_156679576:	3	10
CACNA1S:NDST1:SNX29	16_12136954:1_201052199:5_149914401:	3	10
CACNA1S:NDST1:TBC1D16	17_77926491:1_201052199:5_149914401:	3	10
CACNA1S:OVOL1:TBC1D16	11_65561732:17_77926491:1_201052199:	3	11
CACNA1S:RALGDS:NFE2L1	17_46136133:1_201052199:9_135983504:9_135985166:	4	11
CACNA1S:RALGDS:PFKFB3	10_6245317:1_201052199:9_135983504:9_135985166:	4	10
CACNA1S:RALGDS:RASGRP2	11_64496357:1_201052199:9_135983504:9_135985166:	4	10
CACNA1S:RALGDS:TSEN54	17_73517426:1_201052199:9_135983504:9_135985166:	4	11
CACNA1S:REV3L:CLEC1A	12_10241829:12_10251385:12_10251445:1_201079235:6_111689082:	5	10
CACNA1S:RPS6KA2:RALGDS	1_201052199:6_167271586:9_135983504:9_135985166:	4	11
CACNA1S:SLC45A2:TSPAN33	1_201052199:5_33982568:7_128807732:	3	10
CACNA1S:TBC1D16:ELMO2	17_77926491:1_201052199:20_44996254:20_44997702:20_44999028:20_44999958:20_45000422:	7	13
CACNA1S:TBC1D16:MMP9	17_77926491:1_201052199:20_44640391:	3	11
CACNA1S:TBC1D16:UPK3A	17_77926491:1_201052199:22_45683036:	3	11
CACNA1S:TSPAN33:ATXN2	12_111894072:12_111923417:12_111993712:1_201052199:7_128807732:	5	11
CACNA1S:TSPAN33:CD300A	17_72477385:1_201052199:7_128807732:	3	10
CACNA1S:TSPAN33:JPH2	1_201052199:20_42815190:7_128807732:	3	10
CACNA1S:TSPAN33:NDUFV3	1_201052199:21_44323720:7_128807732:	3	12
CACNA1S:TSPAN33:RAB3D	19_11446520:1_201052199:7_128807732:	3	13
CACNA1S:TSPAN33:RASGRP2	11_64503363:1_201052199:7_128807732:	3	10
CACNA1S:TSPAN33:SEC24C	10_75519322:1_201052199:7_128807732:	3	10
CACNA1S:TSPAN33:UNC13B	1_201052199:7_128807732:9_35398406:	3	10
CATSPER1:CD300A:NF2	11_65787666:17_72469958:22_30034994:	3	10
CATSPER1:CGB7:NUP50	11_65787666:19_49558573:22_45567580:22_45577231:	4	10
CATSPER1:MRPS31:AFMID	11_65787666:13_41345036:17_76183602:	3	10
CATSPER1:MRPS31:ZNF334	11_65787666:13_41345036:20_45140681:	3	10
CATSPER1:SEC1P:NF2	11_65787666:19_49143025:22_30034994:	3	12
CATSPER1:TSKU:MRPS31	11_65788072:11_76507282:11_76507403:13_41345036:	4	10
CBX1:CBX1:NF2	17_46152291:17_46152322:17_46154202:22_30034994:	4	14
CBX1:DNMT1:NF2	17_46152291:17_46152322:17_46154202:19_10291181:22_30034994:	5	12
CBX1:NF2:NUP50	17_46152291:17_46152322:17_46154202:22_30034994:22_45579422:	5	10
CBX1:PPP5C:NF2	17_46152291:17_46152322:19_46857286:22_30034994:	4	10
CCDC121:ASB6:RALGDS	2_27849899:9_132404183:9_135983504:9_135985166:	4	10
CCDC121:C9orf91:CGB7	19_49558498:19_49558509:19_49558573:2_27849899:9_117386719:	5	12
CCDC121:DNAJB6:SPRED1	15_38631920:2_27849899:7_157208617:	3	10
CCDC121:IL13:RALGDS	2_27849899:5_131995843:5_131995964:9_135983504:9_135985166:	5	10
CCDC121:KIF11:MRPS31	10_94372942:13_41331026:2_27849899:	3	10
CCDC121:PDIA4:MRPS31	13_41331026:2_27849899:7_148702486:7_148702496:	4	10
CCDC121:PKD2L1:MRPS31	10_102056745:10_102059329:13_41331026:2_27849899:	4	10
CCDC121:RALGDS:NFE2L1	17_46136133:2_27849899:9_135983504:9_135985166:	4	10
CCDC121:RALGDS:TSEN54	17_73517426:2_27849899:9_135983504:9_135985166:	4	10
CCDC121:RPS6KA2:RALGDS	2_27849899:6_167271586:9_135983504:9_135985166:	4	10
CCDC121:SLC45A2:TSPAN33	2_27849899:5_33982568:7_128807732:	3	10
CCDC121:STK32B:TSPAN33	2_27849899:4_5448377:4_5448565:7_128807732:	4	12
CCDC121:TSKU:MRPS31	11_76507282:11_76507403:13_41331026:2_27849899:	4	10
CCDC121:TSPAN33:ATXN2	12_111923417:12_111993712:2_27849899:7_128807732:	4	10
CCDC121:TSPAN33:CCL19	2_27849899:7_128807732:9_34689695:	3	11
CCDC121:TSPAN33:CD300A	17_72477385:2_27849899:7_128807732:	3	10
CCDC121:TSPAN33:LRP3	19_33693785:19_33697546:2_27849899:7_128807732:	4	10
CCDC121:TSPAN33:NDUFV3	21_44323720:2_27849899:7_128807732:	3	11
CCDC121:TSPAN33:RAB3D	19_11446520:2_27849899:7_128807732:	3	12
CCDC121:TSPAN33:RASGRP2	11_64503363:2_27849899:7_128807732:	3	10
CCDC121:TSPAN33:UBA2	19_34959979:2_27849899:7_128807732:	3	10
CCDC121:VIL1:TSPAN33	2_219288899:2_219296545:2_27849899:7_128807732:	4	10
CCHCR1:TSPAN33:RAB3D	19_11446520:6_31113149:7_128807732:	3	10
CCL19:ASB6:RALGDS	9_132404183:9_135983504:9_135985166:9_34689695:	4	11
CCL19:KIF11:MRPS31	10_94372942:13_41331026:9_34689695:	3	10
CCL19:PKD2L1:MRPS31	10_102056745:10_102059329:13_41331026:9_34689695:	4	10
CCL19:RALGDS:NFE2L1	17_46136133:9_135983504:9_135985166:9_34689695:	4	11
CCL19:RALGDS:PFKFB3	10_6245317:9_135983504:9_135985166:9_34689695:	4	10
CCL19:RALGDS:RASGRP2	11_64496357:9_135983504:9_135985166:9_34689695:	4	10
CCL19:RALGDS:TSEN54	17_73517426:9_135983504:9_135985166:9_34689695:	4	11
CCL19:TNC:CGB7	19_49558573:9_117848201:9_34689695:	3	10
CCL19:TSKU:MRPS31	11_76507282:11_76507403:13_41331026:9_34689695:	4	10
CD19:JPH2:PDXK	16_28944700:20_42806429:21_45163512:	3	10
CD300A:HCK:NF2	17_72469958:20_30661292:22_30034994:	3	10
CD300A:MMP9:NF2	17_72473553:20_44640391:22_30034994:	3	10
CD300A:NEFH:NF2	17_72469958:22_29886413:22_30034994:	3	10
CD300A:NF2:RPL3	17_72473553:22_30034994:22_39711351:	3	10
CD300A:TBC1D16:NF2	17_72469958:17_77926491:22_30034994:	3	10
CD300A:TRIM65:NF2	17_72469958:17_73887996:22_30034994:	3	10
CD300A:TSEN54:NF2	17_72469958:17_73517426:22_30034994:	3	10
CD300C:NF2:NUP50	17_72537894:22_30034994:22_45579422:	3	10
CD81:INCENP:NCAPD2	11_2418102:11_61896215:12_6635567:	3	10
CD81:TSKU:MRPS31	11_2418102:11_76507282:11_76507403:13_41331026:	4	10
CDC42BPG:CD300A:NF2	11_64603236:17_72469958:22_30034994:	3	10
CDC42BPG:NCAPD2:ATXN2	11_64603236:12_111894072:12_6635567:	3	10
CDC42BPG:TSKU:MRPS31	11_64603236:11_76507282:11_76507403:13_41331026:	4	10
CDKAL1:CD19:PDXK	16_28944700:21_45163512:6_20758760:	3	10
CDSN:C9orf91:MRPS31	13_41345036:6_31084964:6_31085269:9_117386719:9_117396237:	5	11
CDSN:CATSPER1:MRPS31	11_65787666:13_41345036:6_31084964:6_31085269:	4	10
CDSN:CDSN:CLEC12B	12_10165469:12_10167277:6_31084792:6_31085269:	4	10
CDSN:CGB7:ELMO2	19_49558678:20_45003788:6_31084792:	3	10
CDSN:CGB7:TRPM4	19_49558498:19_49558509:19_49558573:19_49691822:19_49692373:6_31084792:	6	10
CDSN:KIF11:MRPS31	10_94372942:13_41345036:6_31084964:6_31085269:	4	11
CDSN:MSH5-SAPCD1:ELMO1	6_31085269:6_31708147:7_37172722:	3	10
CDSN:PACS1:CGB7	11_66001418:11_66002681:11_66006323:19_49558498:19_49558509:6_31084792:	6	10
CDSN:PDIA4:MRPS31	13_41345036:6_31084964:6_31085269:7_148702486:7_148702496:	5	11
CDSN:PKD2L1:MRPS31	10_102056745:10_102059329:13_41345036:6_31084964:6_31085269:	5	10
CDSN:RPAP3:DNMT1	12_48081637:19_10271034:6_31084792:	3	10
CDSN:TNC:ANKRD22	10_90588273:6_31084792:9_117848201:	3	10
CDSN:TSKU:MRPS31	11_76507282:11_76507403:13_41345036:6_31084964:6_31085269:	5	10
CELA3A:DDX31:NF2	1_22328207:22_30034994:9_135470414:	3	10
CELA3A:DNAJB6:SPRED1	15_38631920:1_22328207:7_157208617:	3	11
CELA3A:IKBKE:MRPS31	13_41345036:1_206646427:1_22328207:	3	10
CELA3A:KIF11:MRPS31	10_94372942:13_41331026:1_22328207:	3	10
CELA3A:PDIA4:MRPS31	13_41331026:1_22328207:7_148702486:7_148702496:	4	10
CELA3A:PKD2L1:MRPS31	10_102056745:10_102059329:13_41331026:1_22328207:	4	10
CELA3A:TSKU:MRPS31	11_76507282:11_76507403:13_41331026:1_22328207:	4	10
CELA3A:TSPAN33:CD300A	17_72477385:1_22328207:7_128807732:	3	10
CELA3A:TSPAN33:NDUFV3	1_22328207:21_44323720:7_128807732:	3	10
CELA3B:ACSL6:RALGDS	1_22310466:5_131312327:9_135983504:9_135985166:	4	10
CELA3B:ANXA7:ZFYVE27	10_75156333:10_99518901:1_22310466:	3	10
CELA3B:ASAP3:RALGDS	1_22310466:1_23758134:1_23765472:9_135983504:9_135985166:	5	10
CELA3B:ASB6:RALGDS	1_22310466:9_132404183:9_135983504:9_135985166:	4	11
CELA3B:C2orf83:TSPAN33	1_22310466:2_228493211:7_128807732:	3	10
CELA3B:C9orf91:CGB7	19_49558498:19_49558509:19_49558573:1_22310466:9_117386719:	5	12
CELA3B:DDX31:NF2	1_22310466:22_30034994:9_135470414:	3	10
CELA3B:DNAJB6:SPRED1	15_38631920:1_22310466:7_157208617:	3	11
CELA3B:GCKR:RALGDS	1_22310466:2_27728827:9_135983504:9_135985166:	4	10
CELA3B:IKBKE:MRPS31	13_41345036:1_206646427:1_22310466:	3	10
CELA3B:IL13:RALGDS	1_22310466:5_131995843:5_131995964:9_135983504:9_135985166:	5	10
CELA3B:INCENP:NCAPD2	11_61896215:12_6635567:1_22310466:	3	10
CELA3B:KIF11:MRPS31	10_94372942:13_41331026:1_22310466:	3	10
CELA3B:LHX9:RALGDS	1_197889319:1_22310466:9_135983504:9_135985166:	4	10
CELA3B:MRPS31:GART	13_41345036:1_22310466:21_34889505:	3	10
CELA3B:MRPS31:JPH2	13_41331026:1_22310466:20_42806429:	3	10
CELA3B:PDIA4:MRPS31	13_41331026:1_22310466:7_148702486:7_148702496:	4	10
CELA3B:PKD2L1:MRPS31	10_102056745:10_102059329:13_41331026:1_22310466:	4	10
CELA3B:RALGDS:NFE2L1	17_46136133:1_22310466:9_135983504:9_135985166:	4	11
CELA3B:RALGDS:PFKFB3	10_6245317:1_22310466:9_135983504:9_135985166:	4	10
CELA3B:RALGDS:RASGRP2	11_64496357:1_22310466:9_135983504:9_135985166:	4	10
CELA3B:RALGDS:TSEN54	17_73517426:1_22310466:9_135983504:9_135985166:	4	11
CELA3B:RPS6KA2:RALGDS	1_22310466:6_167271586:9_135983504:9_135985166:	4	11
CELA3B:SLC45A2:TSPAN33	1_22310466:5_33982568:7_128807732:	3	10
CELA3B:TSKU:MRPS31	11_76507282:11_76507403:13_41331026:1_22310466:	4	10
CELA3B:TSPAN33:ATXN2	12_111894072:12_111923417:12_111993712:1_22310466:7_128807732:	5	11
CELA3B:TSPAN33:CD300A	17_72477385:1_22310466:7_128807732:	3	10
CELA3B:TSPAN33:JPH2	1_22310466:20_42815190:7_128807732:	3	10
CELA3B:TSPAN33:NDUFV3	1_22310466:21_44323720:7_128807732:	3	12
CELA3B:TSPAN33:RAB3D	19_11446520:1_22310466:7_128807732:	3	13
CELA3B:TSPAN33:RASGRP2	11_64503363:1_22310466:7_128807732:	3	10
CELA3B:TSPAN33:SEC24C	10_75519322:1_22310466:7_128807732:	3	10
CELA3B:TSPAN33:UNC13B	1_22310466:7_128807732:9_35398406:	3	10
CFAP77:KIF11:MRPS31	10_94372942:13_41331026:9_135285840:9_135357630:	4	11
CFAP77:MRPS31:DOK6	13_41331026:18_67365815:9_135357630:	3	10
CFAP77:MRPS31:GART	13_41345036:21_34889505:9_135357630:	3	10
CFAP77:MRPS31:JPH2	13_41331026:20_42806429:9_135357630:	3	10
CFAP77:PKD2L1:MRPS31	10_102056745:10_102059329:13_41331026:9_135285840:9_135357630:	5	11
CFAP77:RALGDS:NFE2L1	17_46136133:9_135285840:9_135357630:9_135983504:9_135985166:	5	10
CFAP77:RALGDS:TSEN54	17_73517426:9_135285840:9_135357630:9_135983504:9_135985166:	5	10
CFAP77:RASGRP2:MRPS31	11_64496357:13_41331026:9_135285840:9_135357630:	4	10
CFAP77:TSKU:MRPS31	11_76507282:11_76507403:13_41331026:9_135285840:9_135357630:	5	11
CGB7:TRPM4:ATP5O	19_49558573:19_49692373:21_35286740:	3	11
CHD4:SLC12A5:NF2	12_6709316:20_44680412:22_30034994:	3	10
CLCN6:ABCC2:MRPS31	10_101606683:13_41331026:1_11888384:1_11897592:	4	11
CLCN6:ABHD16A:MRPS31	13_41331026:13_41345036:1_11888384:1_11897592:6_31657701:6_31661164:	6	12
CLCN6:ACSL6:MRPS31	13_41331026:13_41345036:1_11888384:1_11897592:5_131312327:	5	13
CLCN6:AIF1:MRPS31	13_41331026:13_41345036:1_11888384:1_11897592:6_31583166:6_31583931:	6	11
CLCN6:AKR7A3:MRPS31	13_41331026:1_11897592:1_19609204:1_19610598:	4	10
CLCN6:AKR7L:MRPS31	13_41331026:1_11897592:1_19593826:1_19595159:1_19597156:	5	10
CLCN6:ANKMY1:MRPS31	13_41331026:1_11888384:1_11897592:2_241463595:	4	11
CLCN6:ANXA7:MRPS31	10_75156333:13_41331026:1_11888384:1_11897592:	4	11
CLCN6:ARFGEF3:MRPS31	13_41331026:1_11888384:1_11897592:6_138583859:	4	11
CLCN6:ASB6:MRPS31	13_41331026:1_11888384:1_11897592:9_132404183:	4	11
CLCN6:ATP5O:NF2	1_11888384:1_11897592:21_35281393:21_35284734:21_35286740:22_30034994:	6	14
CLCN6:ATXN2:NF2	12_111894072:1_11888384:22_30034994:	3	10
CLCN6:BAG6:MRPS31	13_41331026:13_41345036:1_11888384:1_11897592:6_31611840:	5	12
CLCN6:C11orf45:MRPS31	11_128772452:13_41331026:1_11888384:1_11897592:	4	11
CLCN6:C1orf189:MRPS31	13_41331026:1_11888384:1_11897592:1_154171954:	4	11
CLCN6:C6orf47:MRPS31	13_41331026:13_41345036:1_11888384:1_11897592:6_31627449:	5	12
CLCN6:CATSPER1:MRPS31	11_65788072:13_41345036:1_11897592:	3	10
CLCN6:CD300A:NF2	17_72469958:1_11888384:22_30034994:	3	10
CLCN6:CDSN:MRPS31	13_41345036:1_11888384:1_11897592:6_31084964:6_31085269:	5	11
CLCN6:CELA3B:MRPS31	13_41331026:1_11888384:1_22310466:	3	10
CLCN6:CFAP77:MRPS31	13_41331026:1_11888384:1_11897592:9_135357630:	4	11
CLCN6:CTDSP1:NF2	1_11888384:1_11897592:22_30034994:2_219267913:	4	10
CLCN6:CUTC:MRPS31	10_101502968:13_41331026:13_41345036:1_11888384:1_11897592:	5	13
CLCN6:DLD:MRPS31	13_41345036:1_11888384:1_11897592:7_107545799:	4	11
CLCN6:ELMO1:MRPS31	13_41331026:1_11888384:1_11897592:7_37172722:	4	11
CLCN6:EMC1:MRPS31	13_41331026:1_11897592:1_19559306:1_19561618:1_19565587:1_19566957:	6	10
CLCN6:ENDOU:NF2	12_48110613:1_11888384:22_30034994:	3	11
CLCN6:ERAP1:NF2	1_11888384:22_30034994:5_96121524:5_96122260:5_96122281:5_96124330:5_96125910:5_96126197:5_96126308:5_96127905:5_96129512:5_96139250:	12	11
CLCN6:GALT:MRPS31	13_41331026:1_11888384:1_11897592:9_34647802:9_34648020:	5	11
CLCN6:HPS1:MRPS31	10_100183515:10_100186914:10_100186959:13_41331026:1_11888384:1_11897592:	6	11
CLCN6:HPS1:TSKU	10_100183515:11_76507282:1_11897592:	3	10
CLCN6:IFIT3:MRPS31	10_91099630:13_41345036:1_11897592:	3	10
CLCN6:IFNGR1:MRPS31	13_41345036:1_11888384:1_11897592:6_137540425:	4	12
CLCN6:IKBKE:MRPS31	13_41345036:1_11888384:1_11897592:1_206646427:	4	11
CLCN6:KIF11:MRPS31	10_94372942:10_94413380:13_41331026:13_41345036:1_11888384:1_11897592:	6	13
CLCN6:LAMB1:MRPS31	13_41331026:1_11888384:7_107564366:	3	10
CLCN6:LARS2:MRPS31	13_41331026:13_41345036:1_11888384:1_11897592:3_45518211:3_45583297:	6	13
CLCN6:LY6G6F:MRPS31	13_41331026:13_41345036:1_11888384:1_11897592:6_31675765:	5	12
CLCN6:MIR563:MRPS31	13_41331026:13_41345036:1_11888384:1_11897592:3_15915154:	5	12
CLCN6:MRPS31:AFMID	13_41331026:13_41345036:17_76183602:1_11888384:1_11897592:	5	12
CLCN6:MRPS31:AZU1	13_41331026:19_829555:1_11888384:1_11897592:	4	11
CLCN6:MRPS31:CCDC116	13_41331026:1_11888384:1_11897592:22_21989008:	4	11
CLCN6:MRPS31:CLN3	13_41331026:16_28500806:1_11888384:1_11897592:	4	11
CLCN6:MRPS31:CSHL1	13_41331026:17_61987333:1_11888384:1_11897592:	4	11
CLCN6:MRPS31:ELMO2	13_41345036:1_11888384:1_11897592:20_44996254:20_44997702:20_44999028:20_44999958:20_45000422:	8	11
CLCN6:MRPS31:GART	13_41345036:1_11888384:21_34889505:	3	10
CLCN6:MRPS31:GRWD1	13_41331026:19_48949764:1_11897592:	3	10
CLCN6:MRPS31:JPH2	13_41331026:1_11888384:20_42806429:	3	10
CLCN6:MRPS31:KIAA0930	13_41331026:1_11888384:1_11897592:22_45593661:	4	11
CLCN6:MRPS31:LRP3	13_41345036:19_33693785:19_33697546:1_11888384:1_11897592:	5	11
CLCN6:MRPS31:MLX,PSMC3IP	13_41331026:17_40724977:1_11888384:1_11897592:	4	11
CLCN6:MRPS31:OTOP2	13_41331026:17_72926420:1_11888384:	3	10
CLCN6:MRPS31:PDE8A	13_41331026:15_85619248:1_11888384:1_11897592:	4	11
CLCN6:MRPS31:PDXK	13_41331026:1_11888384:1_11897592:21_45163512:	4	11
CLCN6:MRPS31:PRPF6	13_41331026:1_11888384:1_11897592:20_62664365:	4	11
CLCN6:MRPS31:PTBP1	13_41331026:19_808577:1_11888384:1_11897592:	4	11
CLCN6:MRPS31:SEC1P	13_41331026:19_49147659:1_11888384:1_11897592:	4	11
CLCN6:MRPS31:SPRED1	13_41331026:15_38631920:1_11888384:1_11897592:	4	11
CLCN6:MRPS31:STX4	13_41331026:16_31049298:1_11888384:	3	10
CLCN6:MRPS31:SULT1A1	13_41331026:16_28617572:1_11888384:1_11897592:	4	11
CLCN6:MRPS31:UPK3A	13_41331026:1_11888384:1_11897592:22_45684998:	4	11
CLCN6:MRPS31:ZNF334	13_41345036:1_11888384:1_11897592:20_45140681:	4	12
CLCN6:MSH5-SAPCD1:MRPS31	13_41345036:1_11888384:1_11897592:6_31708147:6_31713124:	5	11
CLCN6:MST1:MRPS31	13_41331026:1_11888384:3_49723141:	3	10
CLCN6:NF2:NUP50	1_11888384:1_11897592:22_30034994:22_45579422:	4	13
CLCN6:NFKB1:MRPS31	13_41331026:1_11888384:1_11897592:4_103527876:4_103534557:	5	11
CLCN6:ORM2:MRPS31	13_41345036:1_11897592:9_117093029:	3	10
CLCN6:PACS1:NF2	11_66001418:11_66002681:11_66006323:1_11888384:22_30034994:	5	11
CLCN6:PDIA4:MRPS31	13_41331026:13_41345036:1_11888384:1_11897592:7_148702486:7_148702496:	6	13
CLCN6:PGA5:MRPS31	11_61015777:13_41331026:1_11888384:1_11897592:	4	11
CLCN6:PKD2L1:MRPS31	10_102056745:10_102059329:13_41331026:1_11888384:1_11897592:	5	11
CLCN6:PKP1:MRPS31	13_41331026:1_11888384:1_201291001:	3	10
CLCN6:PPP5C:NF2	19_46856963:19_46857015:19_46857286:19_46890247:1_11888384:1_11897592:22_30034994:	7	14
CLCN6:RASGRP2:MRPS31	11_64497354:13_41331026:1_11888384:1_11897592:	4	11
CLCN6:REV3L:MRPS31	13_41331026:1_11888384:1_11897592:6_111689082:	4	11
CLCN6:SAPCD1:MRPS31	13_41345036:1_11888384:1_11897592:6_31731881:	4	11
CLCN6:SART1:NF2	11_65732800:11_65733289:1_11888384:1_11897592:22_30034994:	5	11
CLCN6:SEC1P:NF2	19_49143025:1_11888384:22_30034994:	3	11
CLCN6:SIPA1:MRPS31	11_65408708:13_41331026:1_11888384:1_11897592:	4	11
CLCN6:SLC12A5:NF2	1_11888384:1_11897592:20_44680412:22_30034994:	4	11
CLCN6:SLC44A4:MRPS31	13_41331026:13_41345036:1_11888384:1_11897592:6_31846741:	5	12
CLCN6:STK32B:MRPS31	13_41345036:1_11888384:4_5469810:	3	10
CLCN6:TNFRSF8:NF2	1_11888384:1_12175818:22_30034994:	3	11
CLCN6:TNS1:MRPS31	13_41331026:1_11888384:1_11897592:2_218762713:	4	11
CLCN6:TP63:MRPS31	13_41331026:1_11888384:3_189590850:	3	10
CLCN6:TRPM5:MRPS31	11_2427134:13_41331026:1_11888384:1_11897592:	4	11
CLCN6:TSKU:MRPS31	11_76507282:11_76507403:13_41331026:1_11888384:1_11897592:	5	11
CLCN6:TSPAN33:NF2	1_11888384:22_30034994:7_128804218:	3	10
CLCN6:UBR4:MRPS31	13_41331026:1_11897592:1_19401445:1_19431700:1_19503936:	5	10
CLCN6:UGT1A5:YIF1A	11_66052931:1_11888384:2_234622282:2_234622294:2_234622310:	5	10
CLCN6:UGT1A6:MRPS31	13_41331026:1_11888384:1_11897592:2_234601755:	4	11
CLCN6:UNC13B:MRPS31	13_41345036:1_11888384:1_11897592:9_35398406:	4	12
CLCN6:ZBTB40:MRPS31	13_41331026:1_11888384:1_11897592:1_22817865:1_22843998:	5	11
CLCN6:ZCWPW2:NF2	1_11888384:22_30034994:3_28533658:	3	10
CLCN6:ZNF438:MRPS31	10_31137471:13_41331026:1_11888384:1_11897592:	4	11
CLEC12B:CD300A:TBC1D16	12_10165469:12_10167277:17_72477385:17_77926491:	4	10
CLEC1A:ADCY7:NF2	12_10241829:12_10251385:12_10251445:16_50327439:16_50328526:22_30034994:	6	10
CLEC1A:CBX1:NF2	12_10241829:12_10251385:12_10251445:17_46152291:17_46152322:17_46154202:22_30034994:	7	10
CLEC1A:CLN3:NF2	12_10241829:12_10251385:12_10251445:16_28500806:22_30034994:	5	13
CLEC1A:ELMO2:NF2	12_10241829:12_10251385:12_10251445:20_44996254:20_44997702:20_44999028:20_44999958:20_45000422:22_30034994:	9	10
CLEC1A:HSD17B1:NF2	12_10241829:12_10251385:12_10251445:17_40705773:22_30034994:	5	11
CLEC1A:NEFH:NF2	12_10241829:12_10251385:12_10251445:22_29886413:22_30034994:	5	13
CLEC1A:NF2:NUP50	12_10241829:12_10251385:12_10251445:22_30034994:22_45579422:	5	10
CLEC1A:SOCS6:NF2	12_10241829:12_10251385:12_10251445:18_67992279:22_30034994:	5	11
CLEC7A:ADCY7:NF2	12_10271055:16_50327439:16_50328526:22_30034994:	4	10
CLEC7A:CBX1:NF2	12_10271055:17_46152291:17_46152322:17_46154202:22_30034994:	5	10
CLEC7A:CD300C:DNMT1	12_10271055:17_72537894:19_10271034:	3	10
CLEC7A:ELMO2:NF2	12_10271055:20_44996254:20_44997702:20_44999028:20_44999958:20_45000422:22_30034994:	7	10
CLEC7A:MIR548AN:DOK6	12_10271055:13_100008313:18_67365815:	3	10
CLEC7A:NEFH:NF2	12_10271055:22_29886413:22_30034994:	3	12
CLEC7A:NF2:NUP50	12_10271055:22_30034994:22_45579422:	3	10
CLEC7A:UNC13D:CGB7	12_10271055:17_73831016:19_49558498:19_49558573:	4	10
CLN3:UNC13D:NF2	16_28500806:17_73831016:22_30034994:	3	10
COG7:CD300A:NF2	16_23403744:16_23409440:16_23428193:16_23456548:17_72469958:22_30034994:	6	10
COL5A3:CGB7:NUP50	19_10099883:19_10102765:19_49558573:22_45567580:22_45577231:	5	10
CTDSP1:ANXA7:SART1	10_75156333:11_65732800:11_65733289:2_219267913:	4	11
CTDSP1:C11orf45:NF2	11_128772452:22_30034994:2_219267913:	3	11
CTDSP1:C9orf91:NF2	22_30034994:2_219267913:9_117390335:	3	10
CTDSP1:CATSPER1:NF2	11_65787666:22_30034994:2_219267913:	3	11
CTDSP1:CDC42BPG:NF2	11_64603236:22_30034994:2_219267913:	3	11
CTDSP1:CHD4:NF2	12_6709316:22_30034994:2_219267913:	3	11
CTDSP1:COG7:NF2	16_23403744:16_23428193:16_23456548:22_30034994:2_219267913:	5	11
CTDSP1:EIF4A3:NF2	17_78114020:22_30034994:2_219267913:	3	10
CTDSP1:FAS:CGB7	10_90767640:19_49558678:2_219267913:	3	10
CTDSP1:GAA:NF2	17_78079731:17_78084867:17_78092381:17_78093133:22_30034994:2_219267913:	6	10
CTDSP1:HPS1:NF2	10_100186914:10_100186959:22_30034994:2_219267913:	4	11
CTDSP1:IL13:CGB7	19_49558678:2_219267913:5_131995843:5_131995964:	4	10
CTDSP1:IL21:NF2	22_30034994:2_219267913:4_123536963:	3	10
CTDSP1:KIF24:NF2	22_30034994:2_219267913:9_34254542:	3	11
CTDSP1:LARS2:NF2	22_30034994:2_219267913:3_45583297:3_45588857:	4	11
CTDSP1:LOC101927969:NF2	22_30034994:2_219267913:5_168134957:	3	10
CTDSP1:LTF:NF2	22_30034994:2_219267913:3_46497723:	3	10
CTDSP1:MIR563:NF2	22_30034994:2_219267913:3_15915154:	3	11
CTDSP1:NCAPD2:HIF3A	12_6635567:19_46815499:2_219267913:	3	11
CTDSP1:NEFH:NF2	22_29886413:22_30034994:2_219267913:	3	10
CTDSP1:NF2:UPK3A	22_30034994:22_45683036:2_219267913:	3	10
CTDSP1:NGEF:NF2	22_30034994:2_219267913:2_233749914:2_233759650:	4	11
CTDSP1:PACS1:CGB7	11_66001418:11_66002681:11_66006323:19_49558678:2_219267913:	5	10
CTDSP1:PDIA4:NF2	22_30034994:2_219267913:7_148702486:7_148702496:	4	10
CTDSP1:PYGM:CGB7	11_64527080:19_49558678:2_219267913:	3	10
CTDSP1:RTKN2:NF2	10_63977980:10_63982984:22_30034994:2_219267913:	4	10
CTDSP1:STK32B:NF2	22_30034994:2_219267913:4_5448377:4_5448565:	4	11
CTDSP1:SULT1A1:NF2	16_28617572:22_30034994:2_219267913:	3	11
CTDSP1:TP63:NF2	22_30034994:2_219267913:3_189590871:	3	11
CTDSP1:TSEN54:NF2	17_73517426:22_30034994:2_219267913:	3	10
CTDSP1:UNC13B:NF2	22_30034994:2_219267913:9_35398406:	3	10
CTDSP1:USP5:NF2	12_6970635:22_30034994:2_219267913:	3	11
CTDSP1:VIL1:NF2	22_30034994:2_219267913:2_219296545:	3	10
CUTC:INCENP:NCAPD2	10_101502968:11_61896215:12_6635567:	3	10
CUTC:MRPS31:CD300A	10_101502968:13_41345036:17_72477385:	3	10
CUTC:MRPS31:DOK6	10_101502968:13_41331026:18_67365815:	3	10
CUTC:MRPS31:GAA	10_101502968:13_41345036:17_78083726:	3	10
CUTC:MRPS31:GART	10_101502968:13_41345036:21_34889505:	3	10
CUTC:MRPS31:HIF3A	10_101502968:13_41345036:19_46815499:	3	10
CUTC:MRPS31:JPH2	10_101502968:13_41331026:13_41345036:20_42806429:20_42815190:	5	12
CUTC:NRXN2:MRPS31	10_101502968:11_64415767:11_64415903:13_41345036:	4	10
CUTC:PKD2L1:MRPS31	10_101502968:10_102056745:10_102059329:13_41331026:13_41345036:	5	12
CUTC:RASGRP2:MRPS31	10_101502968:11_64496357:11_64503363:13_41331026:13_41345036:	5	11
CUTC:TSKU:MRPS31	10_101502968:11_76507282:11_76507403:13_41331026:	4	11
CXCR2:CEP192:PRPF6	18_13124609:20_62664365:2_219000310:	3	10
CXCR2:IFNGR1:CLEC7A	12_10271055:2_219000310:6_137540425:	3	10
CXCR2:MSH5-SAPCD1:CCDC116	22_21988599:2_219000310:6_31708147:6_31713124:	4	11
CXCR2:MSH5:CCDC116	22_21988599:2_219000310:6_31708328:	3	10
CXCR2:SAPCD1:CCDC116	22_21988599:2_219000310:6_31731881:	3	10
CXCR2:TRIM29:NCAPD2	11_119991166:12_6635567:2_219000310:	3	10
CXCR2:ZCWPW2:PRPF6	20_62664365:2_219000310:3_28533658:	3	11
D2HGDH:ANXA7:ZFYVE27	10_75156333:10_99518901:2_242695306:	3	10
D2HGDH:ASB6:RALGDS	2_242695306:9_132404183:9_135983504:9_135985166:	4	10
D2HGDH:DDX31:NF2	22_30034994:2_242695306:9_135470414:	3	10
D2HGDH:DNAJB6:SPRED1	15_38631920:2_242695306:7_157208617:	3	10
D2HGDH:KIF11:MRPS31	10_94372942:13_41331026:2_242695306:	3	10
D2HGDH:PDIA4:MRPS31	13_41331026:2_242695306:7_148702486:7_148702496:	4	10
D2HGDH:PKD2L1:MRPS31	10_102056745:10_102059329:13_41331026:2_242695306:	4	10
D2HGDH:RALGDS:NFE2L1	17_46136133:2_242695306:9_135983504:9_135985166:	4	10
D2HGDH:RALGDS:TSEN54	17_73517426:2_242695306:9_135983504:9_135985166:	4	10
D2HGDH:RPS6KA2:RALGDS	2_242695306:6_167271586:9_135983504:9_135985166:	4	10
D2HGDH:STK32B:RASGRP2	11_64496357:2_242695306:4_5170214:	3	10
D2HGDH:TSKU:MRPS31	11_76507282:11_76507403:13_41331026:2_242695306:	4	10
D2HGDH:TSPAN33:AFMID	17_76183602:2_242695306:7_128807732:	3	11
D2HGDH:TSPAN33:ATXN2	12_111923417:12_111993712:2_242695306:7_128807732:	4	10
D2HGDH:TSPAN33:CATSPER1	11_65788072:2_242695306:7_128807732:	3	11
D2HGDH:TSPAN33:LAT	16_28998111:2_242695306:7_128807732:	3	10
DCHS2:CLEC12B:GPR183	12_10165469:12_10167277:13_99948178:4_155161666:	4	10
DCHS2:DNMT1:CGB7	19_10291181:19_49558573:4_155161666:	3	10
DCHS2:NCAPD2:ATXN2	12_111923417:12_111993712:12_6635567:4_155161666:	4	10
DCHS2:PFKFB3:CLEC12B	10_6245317:12_10165469:12_10167277:4_155161666:	4	10
DCHS2:PKD2L1:CGB7	10_102056745:10_102059329:19_49558678:4_155161666:	4	10
DCHS2:RALGDS:DOK6	18_67365815:4_155161666:9_135983504:	3	10
DCHS2:RPS14:CGB7	19_49558678:4_155161666:5_149825159:	3	10
DCHS2:ZFYVE27:DOK6	10_99518901:18_67365815:4_155161666:	3	10
DDX31:ABCC2:NF2	10_101606683:22_30034994:9_135470414:	3	10
DDX31:AZU1:NF2	19_829555:22_30034994:9_135470414:	3	10
DDX31:CATSPER1:NF2	11_65787666:22_30034994:9_135470414:	3	10
DDX31:CDC42BPG:NF2	11_64603236:22_30034994:9_135470414:	3	10
DDX31:CLEC12B:NF2	12_10165469:12_10167277:22_30034994:9_135470414:	4	10
DDX31:CLN3:NF2	16_28500806:22_30034994:9_135470414:	3	10
DDX31:COG7:NF2	16_23403744:16_23428193:22_30034994:9_135470414:	4	10
DDX31:CUTC:NF2	10_101502968:22_30034994:9_135470414:	3	10
DDX31:EIF4A3:NF2	17_78114020:22_30034994:9_135470414:	3	10
DDX31:GAA:NF2	17_78079731:17_78084867:17_78092381:17_78093133:22_30034994:9_135470414:	6	10
DDX31:HPS1:NF2	10_100183515:10_100186914:10_100186959:22_30034994:9_135470414:	5	10
DDX31:NF2:KIAA0930	22_30034994:22_45593661:9_135470414:	3	10
DDX31:OTOP2:NF2	17_72926420:22_30034994:9_135470414:	3	10
DDX31:PRPF6:NF2	20_62664365:22_30034994:9_135470414:	3	10
DDX31:PTBP1:NF2	19_808577:22_30034994:9_135470414:	3	10
DDX31:RASGRP2:NF2	11_64497354:22_30034994:9_135470414:	3	10
DDX31:SIPA1:NF2	11_65408708:22_30034994:9_135470414:	3	10
DDX31:YIF1A:NF2	11_66052931:22_30034994:9_135470414:	3	10
DDX31:ZNF438:NF2	10_31137471:22_30034994:9_135470414:	3	10
DLD:KIF11:MRPS31	10_94372942:13_41331026:13_41345036:7_107545799:	4	11
DLD:MRPS31:DOK6	13_41345036:18_67365815:7_107545799:	3	10
DLD:PDIA4:MRPS31	13_41331026:13_41345036:7_107545799:7_148702486:7_148702496:	5	11
DLD:PKD2L1:MRPS31	10_102056745:10_102059329:13_41331026:13_41345036:7_107545799:	5	10
DLD:RASGRP2:MRPS31	11_64496357:13_41345036:7_107545799:	3	10
DLD:TSKU:MRPS31	11_76507282:11_76507403:13_41331026:13_41345036:7_107545799:	5	11
DNAI1:TRPM4:JPH2	19_49692373:20_42806429:9_34512393:	3	10
DNAJB6:ABCC2:SPRED1	10_101606683:15_38631920:7_157208617:	3	11
DNAJB6:ANKRD22:SPRED1	10_90588273:15_38631920:7_157208617:	3	10
DNAJB6:ANXA7:SPRED1	10_75156333:15_38631920:7_157208617:	3	10
DNAJB6:ASB6:SPRED1	15_38631920:7_157208617:9_132404183:	3	11
DNAJB6:ATXN2:JPH2	12_111923417:20_42815190:7_157208617:	3	10
DNAJB6:ATXN2:TGM6	12_111894072:12_111923417:12_111993712:20_2413125:20_2413320:7_157208617:	6	11
DNAJB6:ATXN2:UNC13D	12_111923417:17_73830270:7_157208617:	3	10
DNAJB6:C9orf91:OVOL1	11_65561732:7_157208617:9_117386719:	3	10
DNAJB6:C9orf91:UNC13D	17_73830270:17_73831016:7_157208617:9_117386719:	4	11
DNAJB6:CD300A:LRP3	17_72469958:19_33693785:19_33697546:7_157208617:	4	10
DNAJB6:CD81:SPRED1	11_2418102:15_38631920:7_157208617:	3	10
DNAJB6:CFAP77:SPRED1	15_38631920:7_157208617:9_135285840:9_135357630:	4	11
DNAJB6:CLEC12B:SPRED1	12_10165469:12_10167277:15_38631920:7_157208617:	4	11
DNAJB6:CUTC:SPRED1	10_101502968:15_38631920:7_157208617:	3	11
DNAJB6:ENDOU:RSRC2	12_122991478:12_48110613:7_157208617:	3	10
DNAJB6:GALT:SPRED1	15_38631920:7_157208617:9_34647802:9_34648020:	4	11
DNAJB6:GBGT1:SPRED1	15_38631920:7_157208617:9_136029301:	3	10
DNAJB6:GPR183:SPRED1	13_99948097:15_38631920:7_157208617:	3	10
DNAJB6:HPS1:SPRED1	10_100183515:15_38631920:7_157208617:	3	10
DNAJB6:KIF11:SPRED1	10_94413380:15_38631920:7_157208617:	3	10
DNAJB6:KIF24:SPRED1	15_38631920:7_157208617:9_34254542:	3	11
DNAJB6:MIR548AN:SPRED1	13_100008313:15_38631920:7_157208617:	3	10
DNAJB6:NRXN2:RAPGEF3	11_64415767:11_64415903:12_48134695:7_157208617:	4	10
DNAJB6:ORM2:SPRED1	15_38631920:7_157208617:9_117093029:	3	10
DNAJB6:OVOL1:SPRED1	11_65561732:15_38631920:7_157208617:	3	10
DNAJB6:PFKFB3:UNC13D	10_6245317:17_73831016:7_157208617:	3	11
DNAJB6:PGA5:SPRED1	11_61015777:15_38631920:7_157208617:	3	10
DNAJB6:RAPGEF3:ATP5O	12_48134695:21_35281393:21_35284734:7_157208617:	4	10
DNAJB6:RAPGEF3:CARD8	12_48134695:19_48715153:7_157208617:	3	10
DNAJB6:RAPGEF3:CD300A	12_48134695:17_72473553:7_157208617:	3	13
DNAJB6:RAPGEF3:JPH2	12_48134695:20_42815190:7_157208617:	3	11
DNAJB6:RAPGEF3:OTOP3	12_48134695:17_72939446:7_157208617:	3	10
DNAJB6:RAPGEF3:TYK2	12_48134695:19_10473138:7_157208617:	3	10
DNAJB6:RTKN2:CHD4	10_63977980:10_63982984:12_6709316:7_157208617:	4	10
DNAJB6:RTKN2:JPH2	10_63977980:10_63982984:20_42815190:7_157208617:	4	10
DNAJB6:RTKN2:RTKN2	10_63977980:10_63982984:7_157208617:	3	10
DNAJB6:SIPA1:SPRED1	11_65408708:15_38631920:7_157208617:	3	11
DNAJB6:SPRED1:APOBEC3A,APOBEC3A_B	15_38631920:22_39355717:7_157208617:	3	10
DNAJB6:SPRED1:AZU1	15_38631920:19_829555:7_157208617:	3	10
DNAJB6:SPRED1:CCDC116	15_38631920:22_21989008:7_157208617:	3	11
DNAJB6:SPRED1:CGB1	15_38631920:19_49540100:7_157208617:	3	10
DNAJB6:SPRED1:CIITA	15_38631920:16_10971073:7_157208617:	3	10
DNAJB6:SPRED1:CLN3	15_38631920:16_28500806:7_157208617:	3	10
DNAJB6:SPRED1:COG7	15_38631920:16_23403744:16_23409440:16_23428193:16_23456548:7_157208617:	6	10
DNAJB6:SPRED1:CSHL1	15_38631920:17_61987333:7_157208617:	3	11
DNAJB6:SPRED1:EIF4A3	15_38631920:17_78114020:7_157208617:	3	11
DNAJB6:SPRED1:GAA	15_38631920:17_78079731:17_78084867:17_78092381:17_78093133:7_157208617:	6	11
DNAJB6:SPRED1:GART	15_38631920:21_34889505:7_157208617:	3	10
DNAJB6:SPRED1:GRWD1	15_38631920:19_48949764:7_157208617:	3	10
DNAJB6:SPRED1:HIF3A	15_38631920:19_46812451:7_157208617:	3	10
DNAJB6:SPRED1:HSD17B1	15_38631920:17_40705773:7_157208617:	3	10
DNAJB6:SPRED1:KIAA0930	15_38631920:22_45593661:7_157208617:	3	11
DNAJB6:SPRED1:MLX,PSMC3IP	15_38631920:17_40724977:7_157208617:	3	10
DNAJB6:SPRED1:NDUFV3	15_38631920:21_44323720:7_157208617:	3	10
DNAJB6:SPRED1:OTOP2	15_38631920:17_72926420:7_157208617:	3	11
DNAJB6:SPRED1:PDXK	15_38631920:21_45163512:7_157208617:	3	11
DNAJB6:SPRED1:PRPF6	15_38631920:20_62664365:7_157208617:	3	11
DNAJB6:SPRED1:PTBP1	15_38631920:19_808577:7_157208617:	3	10
DNAJB6:SPRED1:RAB3D	15_38631920:19_11446520:7_157208617:	3	10
DNAJB6:SPRED1:SEC1P	15_38631920:19_49147659:7_157208617:	3	11
DNAJB6:SPRED1:SLC39A11	15_38631920:17_70645013:7_157208617:	3	10
DNAJB6:SPRED1:SPRED1	15_38614525:15_38631920:15_38631930:15_38643574:7_157208617:	5	10
DNAJB6:SPRED1:STX4	15_38631920:16_31049298:7_157208617:	3	10
DNAJB6:SPRED1:SULT1A1	15_38631920:16_28617572:7_157208617:	3	10
DNAJB6:SPRED1:TBC1D16	15_38631920:17_77926491:7_157208617:	3	11
DNAJB6:SPRED1:TSEN54	15_38631920:17_73517426:7_157208617:	3	11
DNAJB6:SPRED1:UPK3A	15_38631920:22_45683036:7_157208617:	3	10
DNAJB6:SPRED1:ZBTB21	15_38631920:21_43413553:7_157208617:	3	10
DNAJB6:SPRED1:ZNF334	15_38631920:20_45140681:7_157208617:	3	10
DNAJB6:STAMBPL1:SPRED1	10_90681048:15_38631920:7_157208617:	3	10
DNAJB6:TMEM254:ATXN2	10_81841692:12_111923417:7_157208617:	3	10
DNAJB6:TNC:ATXN2	12_111923417:12_111993712:7_157208617:9_117846450:9_117846570:	5	12
DNAJB6:TOR1B:SPRED1	15_38631920:7_157208617:9_132569553:	3	11
DNAJB6:TRPM4:TRPM4	19_49671281:19_49675233:19_49691822:19_49692373:7_157208617:	5	12
DNAJB6:TRPM5:SPRED1	11_2427134:15_38631920:7_157208617:	3	11
DNAJB6:UNC13D:LRP3	17_73840272:19_33693785:19_33697546:7_157208617:	4	11
DNAJB6:USP5:SPRED1	12_6970635:15_38631920:7_157208617:	3	10
DNAJB6:WBP2:LRP3	17_73842892:19_33693785:19_33697546:7_157208617:	4	10
DNAJB6:YIF1A:SPRED1	11_66052931:15_38631920:7_157208617:	3	10
DNAJB6:ZFYVE27:DBP	10_99518901:19_49136651:7_157208617:	3	10
DNAJB6:ZNF438:SPRED1	10_31137471:15_38631920:7_157208617:	3	11
DNMT1:JPH2:NF2	19_10291181:20_42815190:22_30034994:	3	10
DOK6:P2RY11,PPAN-P2RY11:DNMT1	18_67365815:19_10224548:19_10267011:	3	10
DRAXIN:ASB6:RALGDS	1_11772340:9_132404183:9_135983504:9_135985166:	4	10
DRAXIN:C2orf83:TSPAN33	1_11772340:2_228493211:7_128807732:	3	10
DRAXIN:CD300A:NF2	17_72469958:1_11772340:22_30034994:	3	10
DRAXIN:CTDSP1:NF2	1_11772340:22_30034994:2_219267913:	3	11
DRAXIN:DDX31:NF2	1_11772340:22_30034994:9_135470414:	3	10
DRAXIN:DNAJB6:SPRED1	15_38631920:1_11772340:7_157208617:	3	11
DRAXIN:IKBKE:MRPS31	13_41345036:1_11772340:1_206646427:	3	10
DRAXIN:INCENP:NCAPD2	11_61896215:12_6635567:1_11772340:	3	10
DRAXIN:NDST1:KIF11	10_94413380:1_11772340:5_149914401:	3	10
DRAXIN:RALGDS:NFE2L1	17_46136133:1_11772340:9_135983504:9_135985166:	4	10
DRAXIN:RALGDS:TSEN54	17_73517426:1_11772340:9_135983504:9_135985166:	4	10
DRAXIN:RPS6KA2:RALGDS	1_11772340:6_167271586:9_135983504:9_135985166:	4	10
DRAXIN:SLC45A2:TSPAN33	1_11772340:5_33982568:7_128807732:	3	10
DRAXIN:TSPAN33:ATXN2	12_111894072:12_111923417:12_111993712:1_11772340:7_128807732:	5	11
DRAXIN:TSPAN33:CD300A	17_72477385:1_11772340:7_128807732:	3	10
DRAXIN:TSPAN33:JPH2	1_11772340:20_42815190:7_128807732:	3	10
DRAXIN:TSPAN33:NDUFV3	1_11772340:21_44323720:7_128807732:	3	12
DRAXIN:TSPAN33:RAB3D	19_11446520:1_11772340:7_128807732:	3	13
DRAXIN:TSPAN33:RASGRP2	11_64503363:1_11772340:7_128807732:	3	10
DRAXIN:TSPAN33:SEC24C	10_75519322:1_11772340:7_128807732:	3	10
DRAXIN:TSPAN33:UNC13B	1_11772340:7_128807732:9_35398406:	3	10
DRAXIN:VPS13D:NCAPD2	12_6619284:12_6635567:1_11772340:1_12348214:	4	11
DRAXIN:VPS13D:TAPBPL	12_6567787:12_6569983:1_11772340:1_12348214:	4	10
ELMO1:ANXA7:ZFYVE27	10_75156333:10_99518901:7_37172722:	3	10
ELMO1:ASB6:RALGDS	7_37172722:9_132404183:9_135983504:9_135985166:	4	11
ELMO1:DDX31:DNMT1	19_10291181:7_37172722:9_135470414:	3	10
ELMO1:DNAJB6:SPRED1	15_38631920:7_157208617:7_37172722:	3	11
ELMO1:EVPL:CEP192	17_74011721:18_13124609:7_37172722:	3	10
ELMO1:IFIT3:CEP192	10_91099630:18_13095591:18_13124609:7_37172722:	4	11
ELMO1:IFIT3:DNMT1	10_91099630:19_10291181:7_37172722:	3	12
ELMO1:INCENP:NCAPD2	11_61896215:12_6635567:7_37172722:	3	10
ELMO1:KIF11:MRPS31	10_94372942:13_41331026:7_37172722:	3	11
ELMO1:MRPS31:DOK6	13_41331026:18_67365815:7_37172722:	3	10
ELMO1:MRPS31:GART	13_41345036:21_34889505:7_37172722:	3	10
ELMO1:MRPS31:JPH2	13_41331026:20_42806429:7_37172722:	3	10
ELMO1:PDIA4:MRPS31	13_41331026:7_148702486:7_148702496:7_37172722:	4	11
ELMO1:PKD2L1:MRPS31	10_102056745:10_102059329:13_41331026:7_37172722:	4	11
ELMO1:RALGDS:NFE2L1	17_46136133:7_37172722:9_135983504:9_135985166:	4	11
ELMO1:RALGDS:PFKFB3	10_6245317:7_37172722:9_135983504:9_135985166:	4	10
ELMO1:RALGDS:RASGRP2	11_64496357:7_37172722:9_135983504:9_135985166:	4	10
ELMO1:RALGDS:TSEN54	17_73517426:7_37172722:9_135983504:9_135985166:	4	11
ELMO1:RASGRP2:MRPS31	11_64496357:13_41331026:7_37172722:	3	10
ELMO1:TSKU:MRPS31	11_76507282:11_76507403:13_41331026:7_37172722:	4	11
ELMO1:TSPAN33:ATXN2	12_111894072:12_111923417:12_111993712:7_128807732:7_37172722:	5	11
ELMO1:TSPAN33:CD300A	17_72477385:7_128807732:7_37172722:	3	10
ELMO1:TSPAN33:JPH2	20_42815190:7_128807732:7_37172722:	3	10
ELMO1:TSPAN33:RASGRP2	11_64503363:7_128807732:7_37172722:	3	10
ELMO1:TSPAN33:SEC24C	10_75519322:7_128807732:7_37172722:	3	10
ELMO1:TSPAN33:UNC13B	7_128807732:7_37172722:9_35398406:	3	10
EMC1:ACSL6:RALGDS	1_19559306:1_19561618:1_19565587:1_19566957:5_131312327:9_135983504:9_135985166:	7	10
EMC1:ASAP3:RALGDS	1_19559306:1_19561618:1_19565587:1_19566957:1_23758134:1_23765472:9_135983504:9_135985166:	8	10
EMC1:ASB6:RALGDS	1_19559306:1_19561618:1_19565587:1_19566957:9_132404183:9_135983504:9_135985166:	7	11
EMC1:C2orf83:TSPAN33	1_19559306:1_19561618:1_19565587:1_19566957:2_228493211:7_128807732:	6	10
EMC1:C9orf91:CGB7	19_49558498:19_49558509:19_49558573:1_19565587:9_117386719:	5	12
EMC1:CD300A:NF2	17_72469958:1_19559306:1_19561618:1_19566957:22_30034994:	5	10
EMC1:DNAJB6:SPRED1	15_38631920:1_19559306:1_19561618:1_19566957:7_157208617:	5	11
EMC1:GCKR:RALGDS	1_19559306:1_19561618:1_19565587:1_19566957:2_27728827:9_135983504:9_135985166:	7	10
EMC1:IKBKE:MRPS31	13_41345036:1_19559306:1_19561618:1_19565587:1_19566957:1_206646427:	6	10
EMC1:IL13:RALGDS	1_19559306:1_19561618:1_19565587:1_19566957:5_131995843:5_131995964:9_135983504:9_135985166:	8	10
EMC1:KIF11:MRPS31	10_94372942:13_41331026:1_19559306:1_19561618:1_19565587:1_19566957:	6	10
EMC1:LHX9:RALGDS	1_19559306:1_19561618:1_19565587:1_19566957:1_197889319:9_135983504:9_135985166:	7	10
EMC1:NCOA1:TSPAN33	1_19565587:2_24929851:7_128807732:	3	11
EMC1:PDIA4:MRPS31	13_41331026:1_19559306:1_19561618:1_19565587:1_19566957:7_148702486:7_148702496:	7	10
EMC1:PKD2L1:MRPS31	10_102056745:10_102059329:13_41331026:1_19559306:1_19561618:1_19565587:1_19566957:	7	10
EMC1:RALGDS:NFE2L1	17_46136133:1_19559306:1_19561618:1_19565587:1_19566957:9_135983504:9_135985166:	7	11
EMC1:RALGDS:PFKFB3	10_6245317:1_19559306:1_19561618:1_19565587:1_19566957:9_135983504:9_135985166:	7	10
EMC1:RALGDS:RASGRP2	11_64496357:1_19559306:1_19561618:1_19565587:1_19566957:9_135983504:9_135985166:	7	10
EMC1:RALGDS:TSEN54	17_73517426:1_19559306:1_19561618:1_19565587:1_19566957:9_135983504:9_135985166:	7	11
EMC1:RPS6KA2:RALGDS	1_19559306:1_19561618:1_19565587:1_19566957:6_167271586:9_135983504:9_135985166:	7	11
EMC1:SLC45A2:TSPAN33	1_19559306:1_19561618:1_19565587:1_19566957:5_33982568:7_128807732:	6	10
EMC1:STK32B:TSPAN33	1_19565587:4_5469810:7_128807732:	3	10
EMC1:TNC:CGB7	19_49558498:19_49558509:19_49558573:1_19565587:9_117848201:	5	11
EMC1:TSKU:MRPS31	11_76507282:11_76507403:13_41331026:1_19559306:1_19561618:1_19565587:1_19566957:	7	10
EMC1:TSPAN33:ATXN2	12_111894072:12_111923417:12_111993712:1_19559306:1_19561618:1_19565587:1_19566957:7_128807732:	8	11
EMC1:TSPAN33:CCL19	1_19565587:7_128807732:9_34689695:	3	12
EMC1:TSPAN33:CD300A	17_72477385:1_19559306:1_19561618:1_19565587:1_19566957:7_128807732:	6	10
EMC1:TSPAN33:GART	1_19565587:21_34889505:7_128807732:	3	10
EMC1:TSPAN33:GPI	19_34868642:19_34870256:19_34890322:1_19565587:7_128807732:	5	10
EMC1:TSPAN33:JPH2	1_19559306:1_19561618:1_19565587:1_19566957:20_42815190:7_128807732:	6	10
EMC1:TSPAN33:LRP3	19_33693785:19_33697546:1_19565587:7_128807732:	4	11
EMC1:TSPAN33:NDUFV3	1_19559306:1_19561618:1_19565587:1_19566957:21_44323720:7_128807732:	6	12
EMC1:TSPAN33:RAB3D	19_11446520:1_19559306:1_19561618:1_19565587:1_19566957:7_128807732:	6	13
EMC1:TSPAN33:RASGRP2	11_64503363:1_19559306:1_19561618:1_19565587:1_19566957:7_128807732:	6	10
EMC1:TSPAN33:SEC24C	10_75519322:1_19559306:1_19561618:1_19565587:1_19566957:7_128807732:	6	10
EMC1:TSPAN33:UBA2	19_34954873:19_34959979:1_19565587:7_128807732:	4	11
EMC1:TSPAN33:UNC13B	1_19559306:1_19561618:1_19565587:1_19566957:7_128807732:9_35398406:	6	10
EMC1:VIL1:TSPAN33	1_19565587:2_219288899:2_219296545:7_128807732:	4	10
ENDOU:RAPGEF3:DBP	12_48110613:12_48134695:19_49136651:	3	10
ENDOU:SPRED1:NF2	12_48110613:15_38614525:15_38631930:15_38643574:22_30034994:	5	11
ENDOU:UNC13D:CGB7	12_48110613:17_73831016:19_49558573:	3	11
EPHA8:ANXA7:ZFYVE27	10_75156333:10_99518901:1_22922722:	3	10
EPHA8:ATXN2:CARD8	12_111894072:19_48715153:1_22925613:	3	10
EPHA8:C1orf43:ALS2CL	1_154186918:1_22925613:3_46729757:3_46730749:	4	10
EPHA8:C1orf43:CARD8	19_48715153:1_154186918:1_22925613:	3	10
EPHA8:C1orf43:CHD4	12_6679743:1_154186918:1_22925613:	3	10
EPHA8:C9orf91:CARD8	19_48715153:1_22925613:9_117390300:	3	10
EPHA8:C9orf91:CD300A	17_72477385:1_22925613:9_117390300:	3	10
EPHA8:CD300A:NF2	17_72469958:1_22922722:22_30034994:	3	10
EPHA8:CTDSP1:NDST1	1_22925613:2_219267913:5_149921251:	3	10
EPHA8:CTDSP1:NF2	1_22922722:22_30034994:2_219267913:	3	10
EPHA8:D2HGDH:TSPAN33	1_22925613:2_242695306:7_128807732:	3	10
EPHA8:ERAP1:ERAP1	1_22925613:5_96118852:5_96126197:5_96126308:	4	11
EPHA8:FAS:CHD4	10_90767640:12_6709316:1_22925613:	3	10
EPHA8:LARS2:TSPAN33	1_22925613:3_45518211:7_128807732:	3	11
EPHA8:LNPEP:LYZL2	10_30901756:1_22925613:5_96364063:	3	10
EPHA8:NCAPD2:ATXN2	12_111894072:12_6635567:1_22922722:1_22923873:	4	11
EPHA8:PYGM:ATP5O	11_64522066:11_64525216:1_22925613:21_35281393:21_35284734:	5	10
EPHA8:RAB1B:DNMT1	11_66043253:19_10291181:1_22925613:	3	10
EPHA8:RORC:FAS	10_90767640:1_151801951:1_22925613:	3	10
EPHA8:RPS6KA2:TSPAN33	1_22925613:6_167271586:7_128807732:	3	10
EPHA8:SETDB2:NUP50	13_50057633:1_22925613:22_45567580:	3	10
EPHA8:SLC45A2:TSPAN33	1_22922722:5_33982568:7_128807732:	3	10
EPHA8:SPRR2G:ZNF80	1_153122310:1_22925613:3_113955820:	3	10
EPHA8:STK32B:TSPAN33	1_22925613:4_5448377:4_5448565:7_128807732:	4	11
EPHA8:TSPAN33:ABCC2	10_101606683:1_22925613:7_128807732:	3	11
EPHA8:TSPAN33:ATXN2	12_111923417:12_111993712:1_22922722:7_128807732:	4	10
EPHA8:TSPAN33:CCL19	1_22925613:7_128807732:9_34689695:	3	10
EPHA8:TSPAN33:CD300A	17_72477385:1_22922722:1_22923873:7_128807732:	4	10
EPHA8:TSPAN33:CDC42BPG	11_64603236:1_22925613:7_128807732:	3	11
EPHA8:TSPAN33:CUTC	10_101502968:1_22925613:7_128807732:	3	11
EPHA8:TSPAN33:GRWD1	19_48949764:1_22925613:7_128807732:	3	10
EPHA8:TSPAN33:NDUFV3	1_22922722:1_22923873:1_22925613:21_44323720:7_128807732:	5	11
EPHA8:TSPAN33:RAB3D	19_11446520:1_22922722:1_22923873:1_22925613:7_128807732:	5	12
EPHA8:TSPAN33:RASGRP2	11_64503363:1_22922722:7_128807732:	3	10
EPHA8:TSPAN33:ZBTB21	1_22925613:21_43413553:7_128807732:	3	10
EPHA8:UGT1A6:TSPAN33	1_22925613:2_234601755:7_128807732:	3	11
EPHA8:UGT1A8:TSPAN33	1_22925613:2_234527064:7_128807732:	3	10
EPHA8:VIL1:TSPAN33	1_22925613:2_219288899:2_219296545:7_128807732:	4	10
EPHA8:ZNF80:CARD8	19_48715153:1_22925613:3_113955820:	3	11
ERAP1:ANXA7:COL5A3	10_75156333:19_10102765:5_96130836:	3	10
ERAP1:ANXA7:PKD2L1	10_102056745:10_102059329:10_75156333:5_96130836:	4	10
ERAP1:C9orf91:ZNF438	10_31137471:5_96122281:5_96126197:5_96126308:9_117396237:	5	11
ERAP1:CGB7:ATP5O	19_49558498:19_49558573:21_35286740:5_96130836:	4	10
ERAP1:CGB7:TRPM4	19_49558498:19_49558509:19_49558573:19_49691822:19_49692373:5_96130836:	6	10
ERAP1:EIF4A3:CGB7	17_78114020:19_49558509:5_96127905:	3	10
ERAP1:ERAP1:ANKRD22	10_90588273:5_96118852:5_96121524:5_96122260:5_96122281:5_96124330:5_96125910:5_96126197:5_96126308:5_96127905:	10	10
ERAP1:FAS:NCAPD2	10_90767640:12_6635567:5_96124330:5_96125910:5_96126197:5_96127905:5_96129512:	7	10
ERAP1:GAA:CGB7	17_78079731:17_78084867:17_78092381:17_78093133:19_49558509:5_96127905:	6	10
ERAP1:IL22RA2:DNAJB6	5_96127905:6_137477823:7_157208617:	3	10
ERAP1:LAT:CGB7	16_28998111:19_49558509:5_96127905:	3	10
ERAP1:NCAPD2:SLC12A5	12_6635567:20_44680412:5_96124330:5_96125910:5_96126197:5_96127905:5_96129512:	7	10
ERAP1:NRXN2:KRTAP10-10	11_64415767:11_64415903:21_46057806:5_96130836:	4	11
ERAP1:RNF213:NF2	17_78341776:22_30034994:5_96118852:5_96121524:5_96124330:5_96126197:5_96139250:	7	10
ERAP1:SYTL3:LRP3	19_33693785:19_33697546:5_96130836:6_159172941:	4	10
ERAP1:UNC13D:CGB7	17_73824121:19_49558498:5_96130836:	3	10
ERAP1:YIF1A:JPH2	11_66052931:20_42806429:5_96130836:	3	10
EVPL:CGB7:TRPM4	17_74011721:19_49558498:19_49558509:19_49558573:19_49691822:19_49692373:	6	10
EVPL:GAA:CGB7	17_74011721:17_78083726:19_49558573:	3	10
FARP2:ABHD16A:LY6G6F	2_242402903:2_242422773:6_31657701:6_31675765:	4	11
FARP2:ACSL6:RALGDS	2_242402903:2_242422773:2_242423548:5_131312327:9_135983504:9_135985166:	6	10
FARP2:AIF1:ABHD16A	2_242402903:2_242422773:6_31583166:6_31583931:6_31657701:	5	11
FARP2:AIF1:AIF1	2_242402903:2_242422773:6_31583166:6_31583931:	4	11
FARP2:AIF1:BAG6	2_242402903:2_242422773:6_31583166:6_31583931:6_31611840:	5	11
FARP2:AIF1:C6orf47	2_242402903:2_242422773:6_31583166:6_31583931:6_31627449:	5	10
FARP2:AIF1:LY6G6F	2_242402903:2_242422773:6_31583166:6_31583931:6_31675765:	5	11
FARP2:ANXA7:ZFYVE27	10_75156333:10_99518901:2_242402903:2_242422773:	4	10
FARP2:ASB6:RALGDS	2_242402903:2_242422773:2_242423548:9_132404183:9_135983504:9_135985166:	6	11
FARP2:BAG6:ABHD16A	2_242402903:2_242422773:6_31611840:6_31657701:	4	11
FARP2:BAG6:C6orf47	2_242402903:2_242422773:6_31611840:6_31627449:	4	10
FARP2:BAG6:LY6G6F	2_242402903:2_242422773:6_31611840:6_31675765:	4	11
FARP2:C6orf47:ABHD16A	2_242402903:2_242422773:6_31627449:6_31657701:	4	10
FARP2:C6orf47:LY6G6F	2_242402903:2_242422773:6_31627449:6_31675765:	4	10
FARP2:DNAJB6:SPRED1	15_38631920:2_242402903:2_242422773:2_242423548:7_157208617:	5	11
FARP2:FARP2:ABHD16A	2_242402903:2_242422773:2_242423548:6_31657701:	4	11
FARP2:FARP2:AIF1	2_242402903:2_242422773:2_242423548:6_31583166:6_31583931:	5	11
FARP2:FARP2:BAG6	2_242402903:2_242422773:2_242423548:6_31611840:	4	11
FARP2:FARP2:C6orf47	2_242402903:2_242422773:2_242423548:6_31627449:	4	10
FARP2:FARP2:LY6G6F	2_242402903:2_242422773:2_242423548:6_31675765:	4	11
FARP2:FARP2:MSH5	2_242402903:2_242422773:2_242423548:6_31708328:	4	11
FARP2:FARP2:MSH5-SAPCD1	2_242402903:2_242422773:2_242423548:6_31708147:6_31713124:	5	12
FARP2:FARP2:NUP50	22_45577110:2_242402903:2_242423548:	3	12
FARP2:FARP2:SAPCD1	2_242402903:2_242422773:2_242423548:6_31731881:	4	11
FARP2:IL13:RALGDS	2_242402903:2_242422773:2_242423548:5_131995843:5_131995964:9_135983504:9_135985166:	7	10
FARP2:INCENP:NCAPD2	11_61896215:12_6635567:2_242402903:	3	10
FARP2:MSH5-SAPCD1:MSH5	2_242402903:6_31708147:6_31708328:	3	10
FARP2:MSH5-SAPCD1:MSH5-SAPCD1	2_242402903:6_31708147:6_31713124:	3	10
FARP2:MSH5-SAPCD1:NEFH	22_29886413:2_242423548:6_31713124:	3	10
FARP2:MSH5-SAPCD1:SAPCD1	2_242402903:2_242422773:6_31708147:6_31713124:6_31731881:	5	11
FARP2:MSH5-SAPCD1:VARS	2_242402903:2_242422773:6_31708147:6_31713124:6_31748820:	5	11
FARP2:MSH5:MSH5-SAPCD1	2_242402903:2_242422773:6_31708328:6_31713124:	4	11
FARP2:MSH5:SAPCD1	2_242402903:2_242422773:6_31708328:6_31731881:	4	11
FARP2:MSH5:VARS	2_242402903:2_242422773:6_31708328:6_31748820:	4	11
FARP2:RALGDS:NFE2L1	17_46136133:2_242402903:2_242422773:2_242423548:9_135983504:9_135985166:	6	11
FARP2:RALGDS:PFKFB3	10_6245317:2_242402903:2_242422773:2_242423548:9_135983504:9_135985166:	6	10
FARP2:RALGDS:RASGRP2	11_64496357:2_242402903:2_242422773:2_242423548:9_135983504:9_135985166:	6	10
FARP2:RALGDS:TSEN54	17_73517426:2_242402903:2_242422773:2_242423548:9_135983504:9_135985166:	6	11
FARP2:RPS6KA2:RALGDS	2_242402903:2_242422773:2_242423548:6_167271586:9_135983504:9_135985166:	6	11
FARP2:SAPCD1:VARS	2_242402903:2_242422773:6_31731881:6_31748820:	4	11
FARP2:STK25:ABHD16A	2_242402903:2_242422773:2_242423548:2_242439595:6_31657701:	5	11
FARP2:STK25:AIF1	2_242402903:2_242422773:2_242423548:2_242439595:6_31583166:6_31583931:	6	11
FARP2:STK25:BAG6	2_242402903:2_242422773:2_242423548:2_242439595:6_31611840:	5	11
FARP2:STK25:C6orf47	2_242402903:2_242422773:2_242423548:2_242439595:6_31627449:	5	10
FARP2:STK25:LY6G6F	2_242402903:2_242422773:2_242423548:2_242439595:6_31675765:	5	11
FARP2:STK25:MSH5	2_242402903:2_242422773:2_242423548:2_242439595:6_31708328:	5	11
FARP2:STK25:MSH5-SAPCD1	2_242402903:2_242422773:2_242423548:2_242439595:6_31708147:6_31713124:	6	12
FARP2:STK25:SAPCD1	2_242402903:2_242422773:2_242423548:2_242439595:6_31731881:	5	11
FARP2:TSPAN33:ATXN2	12_111923417:12_111993712:2_242402903:2_242422773:7_128807732:	5	10
FARP2:TSPAN33:NDUFV3	21_44323720:2_242402903:2_242422773:7_128807732:	4	10
FARP2:TSPAN33:RAB3D	19_11446520:2_242402903:2_242422773:7_128807732:	4	11
FBXO36:ANXA7:ZFYVE27	10_75156333:10_99518901:2_230861519:	3	10
FBXO36:C9orf91:RALGDS	2_230861519:9_117386719:9_135983504:9_135985166:	4	11
FBXO36:DNAJB6:CARD8	19_48715153:2_230861519:7_157208617:	3	10
FBXO36:DNAJB6:CLEC7A	12_10271055:2_230861519:7_157208617:	3	10
FBXO36:IL12B:CD300A	17_72469958:2_230861519:5_158743846:5_158747564:	4	11
FBXO36:NDST1:LDLR	19_11226944:19_11227466:2_230861519:5_149914401:	4	10
FBXO36:RPS6KA2:CLEC1A	12_10241829:12_10251385:12_10251445:2_230861519:6_167271586:	5	10
FBXO36:RPS6KA2:CLEC7A	12_10271055:2_230861519:6_167271586:	3	10
FBXO36:TSPAN33:NDUFV3	21_44323720:2_230861519:7_128807732:	3	11
FBXO36:TSPAN33:RAB3D	19_11446520:2_230861519:7_128807732:	3	11
FCGR2B:ACSL6:MRPS31	13_41345036:1_161641384:5_131312327:	3	11
FCGR2B:ASB6:RALGDS	1_161641384:9_132404183:9_135983504:9_135985166:	4	10
FCGR2B:BAG6:MRPS31	13_41345036:1_161641384:6_31611840:	3	10
FCGR2B:C6orf47:MRPS31	13_41345036:1_161641384:6_31627449:	3	10
FCGR2B:CGB7:NUP50	19_49558573:1_161641384:22_45567580:	3	10
FCGR2B:DNAJB6:SPRED1	15_38631920:1_161641384:7_157208617:	3	10
FCGR2B:LARS2:MRPS31	13_41345036:1_161641384:3_45583297:	3	10
FCGR2B:LY6G6F:MRPS31	13_41345036:1_161641384:6_31675765:	3	10
FCGR2B:MRPS31:AFMID	13_41345036:17_76183602:1_161641384:	3	10
FCGR2B:MRPS31:LRP3	13_41345036:19_33693785:19_33697546:1_161641384:	4	10
FCGR2B:MRPS31:ZNF334	13_41345036:1_161641384:20_45140681:	3	10
FCGR2B:MSH5-SAPCD1:MRPS31	13_41345036:1_161641384:6_31713124:	3	10
FCGR2B:PDIA4:MRPS31	13_41345036:1_161641384:7_148702486:7_148702496:	4	11
FCGR2B:RALGDS:NFE2L1	17_46136133:1_161641384:9_135983504:9_135985166:	4	10
FCGR2B:RALGDS:TSEN54	17_73517426:1_161641384:9_135983504:9_135985166:	4	10
FCGR2B:RPS6KA2:RALGDS	1_161641384:6_167271586:9_135983504:9_135985166:	4	10
FCGR2B:SAPCD1:MRPS31	13_41345036:1_161641384:6_31731881:	3	10
FCGR2B:SLC44A4:MRPS31	13_41345036:1_161641384:6_31846741:	3	10
FCGR2B:TSPAN33:NDUFV3	1_161641384:21_44323720:7_128807732:	3	10
FCGR2B:TSPAN33:RAB3D	19_11446520:1_161641384:7_128807732:	3	11
FCGR2B:UNC13B:MRPS31	13_41345036:1_161641384:9_35398406:	3	10
FCRLA:ACSL6:C9orf91	1_161683136:5_131312327:9_117386719:	3	10
FCRLA:C2orf83:C9orf91	1_161683136:2_228493211:9_117386719:	3	10
FCRLA:C9orf91:CATSPER1	11_65788072:1_161683136:9_117386719:	3	10
FCRLA:C9orf91:CBX1	17_46152291:17_46152322:1_161683136:9_117386719:	4	10
FCRLA:C9orf91:CLIP1	12_122865029:1_161683136:9_117386719:	3	10
FCRLA:C9orf91:NCAPD2	12_6635567:1_161681780:9_117396237:	3	10
FCRLA:C9orf91:NDUFV3	1_161683136:21_44323720:9_117386719:	3	10
FCRLA:C9orf91:NFE2L1	17_46136133:1_161683136:9_117386719:	3	10
FCRLA:C9orf91:SPRED1	15_38614525:15_38631930:15_38643574:1_161683136:9_117386719:	5	10
FCRLA:CACNA1S:IFNGR2	1_161683136:1_201079235:21_34787312:	3	10
FCRLA:ERAP1:YIF1A	11_66052931:1_161683136:5_96130836:	3	10
FCRLA:FCRLA:C9orf91	1_161681780:1_161683136:9_117386719:	3	11
FCRLA:FCRLA:IFNGR2	1_161681780:1_161683136:21_34787312:	3	15
FCRLA:FCRLB:C9orf91	1_161683136:1_161697149:9_117386719:	3	10
FCRLA:FCRLB:IFNGR2	1_161683136:1_161697149:21_34787312:	3	15
FCRLA:IL22RA2:IFNGR2	1_161683136:21_34787312:6_137477823:	3	10
FCRLA:KIF11:NCAPD2	10_94372942:12_6635567:1_161681780:	3	10
FCRLA:LOXL4:SNX29	10_100015563:16_12136954:1_161683136:	3	10
FCRLA:NCAPD2:CLIP1	12_122865029:12_6635567:1_161681780:	3	10
FCRLA:NCAPD2:COL5A3	12_6635567:19_10102765:1_161681780:	3	10
FCRLA:NCAPD2:ELMO2	12_6635567:1_161681780:20_44997702:20_44999028:20_44999958:	5	10
FCRLA:NCAPD2:LRP3	12_6635567:19_33693785:1_161681780:	3	10
FCRLA:NCAPD2:RAB3D	12_6635567:19_11446520:1_161681780:	3	12
FCRLA:NCAPD2:TGM6	12_6635567:1_161681780:20_2384151:	3	10
FCRLA:NGEF:C9orf91	1_161683136:2_233749914:2_233759650:9_117386719:	4	11
FCRLA:TMEM254:IFNGR2	10_81841692:1_161683136:21_34787312:	3	11
FCRLA:UGT1A5:YIF1A	11_66052931:1_161683136:2_234621825:2_234622282:2_234622294:2_234622310:	6	10
FCRLA:UGT1A8:KRTAP10-10	1_161681780:21_46057590:2_234527064:	3	10
FCRLA:UNC13B:NCAPD2	12_6635567:1_161681780:9_35398406:	3	10
FCRLA:VCL:NCAPD2	10_75867193:12_6635567:1_161681780:	3	11
FCRLA:VIL1:C9orf91	1_161683136:2_219288899:2_219296545:9_117386719:	4	10
FDPS:C9orf91:PYGM	11_64527080:1_155289545:9_117390300:	3	10
FDPS:CATSPER1:CGB7	11_65790527:19_49558678:1_155289545:	3	10
FDPS:CBX1:NF2	17_46152291:17_46152322:1_155289545:22_30034994:	4	10
FDPS:CGB7:NUP50	19_49558573:1_155289545:22_45567580:22_45577231:	4	10
FDPS:CGB7:TRPM4	19_49558573:19_49692373:1_155289545:	3	11
FDPS:COL27A1:CGB7	19_49558678:1_155289545:9_117064345:	3	10
FDPS:FCRLB:TSPAN33	1_155289545:1_161697149:7_128804218:	3	11
FDPS:GCKR:CTDP1	18_77513841:1_155289545:2_27720442:	3	10
FDPS:HPS1:TSKU	10_100183515:11_76507282:11_76507403:1_155289545:	4	10
FDPS:IL13:CGB7	19_49558678:1_155289545:5_131995843:5_131995964:	4	11
FDPS:SYTL3:LRP3	19_33693785:19_33697546:1_155289545:6_159172941:	4	10
FDPS:TNC:CGB7	19_49558573:1_155289545:9_117848201:	3	10
FDPS:UGT1A4:CGB7	19_49558498:19_49558573:1_155289545:2_234627608:	4	11
FDPS:UGT1A5:CGB7	19_49558498:19_49558573:1_155289545:2_234621787:2_234621825:2_234622282:2_234622294:2_234622310:	8	11
FDPS:UGT1A5:TSPAN33	1_155289545:2_234621787:2_234621825:2_234622282:2_234622294:2_234622310:7_128804218:7_128807786:	8	10
FDPS:UGT1A7:CGB7	19_49558498:19_49558573:1_155289545:2_234591339:	4	11
GALT:ANXA7:ZFYVE27	10_75156333:10_99518901:9_34647802:	3	10
GALT:ASB6:RALGDS	9_132404183:9_135983504:9_135985166:9_34647802:9_34648020:	5	11
GALT:DDX31:NF2	22_30034994:9_135470414:9_34647802:9_34648020:	4	10
GALT:KIF11:MRPS31	10_94372942:13_41331026:9_34647802:9_34648020:	4	11
GALT:MRPS31:DOK6	13_41331026:18_67365815:9_34647802:9_34648020:	4	10
GALT:MRPS31:GART	13_41345036:21_34889505:9_34647802:9_34648020:	4	10
GALT:MRPS31:JPH2	13_41331026:20_42806429:9_34647802:9_34648020:	4	10
GALT:PKD2L1:MRPS31	10_102056745:10_102059329:13_41331026:9_34647802:9_34648020:	5	11
GALT:RALGDS:NFE2L1	17_46136133:9_135983504:9_135985166:9_34647802:9_34648020:	5	11
GALT:RALGDS:PFKFB3	10_6245317:9_135983504:9_135985166:9_34647802:9_34648020:	5	10
GALT:RALGDS:RASGRP2	11_64496357:9_135983504:9_135985166:9_34647802:9_34648020:	5	10
GALT:RALGDS:TSEN54	17_73517426:9_135983504:9_135985166:9_34647802:9_34648020:	5	11
GALT:RASGRP2:MRPS31	11_64496357:13_41331026:9_34647802:9_34648020:	4	10
GALT:TSKU:MRPS31	11_76507282:11_76507403:13_41331026:9_34647802:9_34648020:	5	11
GBGT1:INCENP:NCAPD2	11_61896215:12_6635567:9_136029301:	3	10
GCKR:ABHD16A:RALGDS	2_27728827:6_31661164:9_135983504:9_135985166:	4	10
GCKR:ACSL6:RALGDS	2_27720442:5_131312327:9_135983504:9_135985166:	4	10
GCKR:AHCYL2:NUP50	22_45567580:22_45577231:2_27720442:7_129029093:7_129037029:	5	10
GCKR:ANKMY1:RALGDS	2_241463595:2_27728827:9_135983504:9_135985166:	4	10
GCKR:ANXA7:ZFYVE27	10_75156333:10_99518901:2_27720442:	3	10
GCKR:ARFGEF3:RALGDS	2_27728827:6_138583859:9_135983504:9_135985166:	4	10
GCKR:ASB6:RALGDS	2_27720442:2_27728827:9_132404183:9_135983504:9_135985166:	5	11
GCKR:ATP6V1G1:RALGDS	2_27728827:9_117350243:9_135983504:9_135985166:	4	10
GCKR:C9orf91:CGB7	19_49558498:19_49558509:19_49558573:2_27728827:9_117386719:9_117396237:	6	14
GCKR:C9orf91:RALGDS	2_27728827:9_117390335:9_135983504:9_135985166:	4	10
GCKR:C9orf91:SNX29	16_12136954:2_27720442:9_117390300:	3	10
GCKR:CCL19:RALGDS	2_27728827:9_135983504:9_135985166:9_34689695:	4	10
GCKR:CD300A:CTDP1	17_72473553:17_72477385:18_77513841:2_27720442:	4	10
GCKR:CFAP77:NCAPD2	12_6635567:2_27728827:9_135285840:	3	10
GCKR:DNAJB6:CTDP1	18_77513841:2_27720442:7_157208617:	3	11
GCKR:DNAJB6:SPRED1	15_38631920:2_27720442:7_157208617:	3	10
GCKR:ELMO1:RALGDS	2_27728827:7_37172722:9_135983504:9_135985166:	4	10
GCKR:FARP2:RALGDS	2_242402903:2_242422773:2_242423548:2_27728827:9_135983504:9_135985166:	6	10
GCKR:FAS:CTDP1	10_90767640:18_77513841:2_27720442:	3	11
GCKR:FAS:HIF3A	10_90767640:19_46815499:2_27720442:	3	10
GCKR:GALT:RALGDS	2_27728827:9_135983504:9_135985166:9_34647802:9_34648020:	5	10
GCKR:HIF3A:NUP50	19_46815499:22_45567580:22_45577231:2_27720442:	4	10
GCKR:IFNGR1:MRPS31	13_41331026:2_27720442:6_137540425:	3	10
GCKR:IFNGR1:RALGDS	2_27728827:6_137540425:9_135983504:9_135985166:	4	10
GCKR:IL13:MSH5	2_27720442:5_131995843:5_131995964:6_31708328:	4	10
GCKR:INCENP:NCAPD2	11_61896215:12_6635567:2_27720442:2_27728827:	4	10
GCKR:KCNH7:RALGDS	2_163291981:2_27728827:9_135983504:9_135985166:	4	10
GCKR:KIF11:MRPS31	10_94372942:13_41331026:2_27720442:	3	10
GCKR:LOC101927969:RALGDS	2_27728827:5_168134957:9_135983504:9_135985166:	4	10
GCKR:LTF:MSH5	2_27720442:3_46489015:6_31708328:	3	10
GCKR:LTF:SAPCD1	2_27720442:3_46489015:6_31731881:	3	10
GCKR:MIR563:RALGDS	2_27728827:3_15915154:9_135983504:9_135985166:	4	10
GCKR:MSH5-SAPCD1:SLC16A10	2_27720442:6_111527988:6_31708147:6_31713124:	4	10
GCKR:MSH5:CD300A	17_72477385:2_27720442:6_31708328:	3	10
GCKR:MSH5:JPH2	20_42815190:2_27720442:6_31708328:	3	10
GCKR:MSH5:SLC16A10	2_27720442:6_111527988:6_31708328:	3	10
GCKR:MSH5:TGM6	20_2413125:20_2413320:2_27720442:6_31708328:	4	13
GCKR:NDST1:NUP50	22_45567580:22_45577231:2_27720442:5_149921251:	4	10
GCKR:NFKB1:RALGDS	2_27728827:4_103527876:4_103534557:9_135983504:9_135985166:	5	10
GCKR:NOTCH4:CTDP1	18_77513841:2_27720442:6_32191620:	3	12
GCKR:OTOP3:CTDP1	17_72939446:18_77513841:2_27720442:	3	10
GCKR:PDIA4:MRPS31	13_41331026:2_27720442:7_148702486:7_148702496:	4	10
GCKR:PKD2L1:MRPS31	10_102056745:10_102059329:13_41331026:2_27720442:	4	10
GCKR:RALGDS:ABCC2	10_101606683:2_27728827:9_135983504:9_135985166:	4	10
GCKR:RALGDS:APOBEC3A,APOBEC3A_B	22_39355717:2_27728827:9_135983504:9_135985166:	4	10
GCKR:RALGDS:CBX1	17_46152291:17_46152322:17_46154202:2_27728827:9_135983504:9_135985166:	6	10
GCKR:RALGDS:CCDC116	22_21989008:2_27728827:9_135983504:9_135985166:	4	10
GCKR:RALGDS:CD81	11_2418102:2_27728827:9_135983504:9_135985166:	4	10
GCKR:RALGDS:CDC42BPG	11_64603236:2_27728827:9_135983504:9_135985166:	4	10
GCKR:RALGDS:CGB1	19_49540100:2_27728827:9_135983504:9_135985166:	4	10
GCKR:RALGDS:CIITA	16_10971073:2_27728827:9_135983504:9_135985166:	4	10
GCKR:RALGDS:CLEC12B	12_10165469:12_10167277:2_27728827:9_135983504:9_135985166:	5	10
GCKR:RALGDS:CLN3	16_28500806:2_27728827:9_135983504:9_135985166:	4	10
GCKR:RALGDS:CSHL1	17_61987333:2_27728827:9_135983504:9_135985166:	4	10
GCKR:RALGDS:CUTC	10_101502968:2_27728827:9_135983504:9_135985166:	4	10
GCKR:RALGDS:EIF4A3	17_78114020:2_27728827:9_135983504:9_135985166:	4	10
GCKR:RALGDS:GAA	17_78079731:17_78084867:17_78092381:17_78093133:2_27728827:9_135983504:9_135985166:	7	10
GCKR:RALGDS:GBGT1	2_27728827:9_135983504:9_135985166:9_136029301:	4	10
GCKR:RALGDS:HSD17B1	17_40705773:2_27728827:9_135983504:9_135985166:	4	10
GCKR:RALGDS:MLX,PSMC3IP	17_40724977:2_27728827:9_135983504:9_135985166:	4	10
GCKR:RALGDS:NFE2L1	17_46136133:2_27720442:2_27728827:9_135983504:9_135985166:	5	11
GCKR:RALGDS:PDXK	21_45163512:2_27728827:9_135983504:9_135985166:	4	10
GCKR:RALGDS:PFKFB3	10_6245317:2_27728827:9_135983504:9_135985166:	4	10
GCKR:RALGDS:PGA5	11_61015777:2_27728827:9_135983504:9_135985166:	4	10
GCKR:RALGDS:PRPF6	20_62664365:2_27728827:9_135983504:9_135985166:	4	10
GCKR:RALGDS:SEC1P	19_49147659:2_27728827:9_135983504:9_135985166:	4	10
GCKR:RALGDS:SPRED1	15_38631920:2_27728827:9_135983504:9_135985166:	4	10
GCKR:RALGDS:STX4	16_31049298:2_27728827:9_135983504:9_135985166:	4	10
GCKR:RALGDS:TRPM5	11_2427134:2_27728827:9_135983504:9_135985166:	4	10
GCKR:RALGDS:TSEN54	17_73517426:2_27720442:2_27728827:9_135983504:9_135985166:	5	11
GCKR:RALGDS:UPK3A	22_45684998:2_27728827:9_135983504:9_135985166:	4	10
GCKR:RALGDS:WFDC5	20_43739100:2_27728827:9_135983504:9_135985166:	4	10
GCKR:RALGDS:YIF1A	11_66052931:2_27728827:9_135983504:9_135985166:	4	10
GCKR:RALGDS:ZBTB21	21_43413553:2_27728827:9_135983504:9_135985166:	4	10
GCKR:RPS14:VARS	2_27720442:5_149825159:6_31748820:	3	11
GCKR:RPS6KA2:RALGDS	2_27720442:2_27728827:6_167271586:9_135983504:9_135985166:	5	11
GCKR:SAPCD1:JPH2	20_42815190:2_27720442:6_31731881:	3	10
GCKR:SAPCD1:SLC16A10	2_27720442:6_111527988:6_31731881:	3	10
GCKR:STK25:RALGDS	2_242439595:2_27728827:9_135983504:9_135985166:	4	10
GCKR:STK32B:CTDP1	18_77513841:2_27720442:4_5461801:	3	10
GCKR:STK32B:MSH5	2_27720442:4_5461801:6_31708328:	3	12
GCKR:STK32B:SAPCD1	2_27720442:4_5461801:6_31731881:	3	12
GCKR:TNS1:RALGDS	2_218762713:2_27728827:9_135983504:9_135985166:	4	10
GCKR:TOR1B:RALGDS	2_27728827:9_132569553:9_135983504:9_135985166:	4	10
GCKR:TSKU:MRPS31	11_76507282:11_76507403:13_41331026:2_27720442:	4	10
GCKR:TSPAN33:ATXN2	12_111923417:12_111993712:2_27720442:7_128807732:	4	10
GCKR:TSPAN33:NDUFV3	21_44323720:2_27720442:2_27728827:7_128807732:	4	12
GCKR:TSPAN33:NUP50	22_45567580:22_45577231:2_27720442:7_128807732:	4	10
GCKR:TSPAN33:RAB3D	19_11446520:2_27720442:2_27728827:7_128807732:	4	13
GCKR:TSPAN33:RASGRP2	11_64503363:2_27720442:7_128807732:	3	10
GCKR:TSPAN33:SEC24C	10_75519322:2_27720442:7_128807732:	3	10
GCKR:TSPAN33:UNC13B	2_27720442:7_128807732:9_35398406:	3	10
GCKR:VARS:SLC16A10	2_27720442:6_111527988:6_31748820:	3	11
GCKR:VARS:TSPAN33	2_27720442:6_31748820:7_128804218:7_128807732:	4	11
GCKR:ZCWPW2:MSH5	2_27720442:3_28533658:6_31708328:	3	11
GIGYF2:IFIT3:NF2	10_91099630:22_30034994:2_233721455:	3	10
GIGYF2:IL12B:INCENP	11_61913196:11_61914056:2_233712049:2_233721455:5_158743846:	5	10
GIGYF2:MANBA:NUP50	22_45567580:22_45577110:22_45577231:2_233712049:2_233721455:4_103556114:	6	10
GIGYF2:TSPAN33:GPR183	13_99948178:2_233708806:2_233712049:2_233721455:7_128807786:	5	10
GIGYF2:UNC13D:CGB7	17_73831016:17_73840272:19_49558498:19_49558573:2_233708806:2_233712049:2_233721455:	7	11
GIGYF2:WBP2:CGB7	17_73842892:19_49558573:2_233708806:2_233712049:2_233721455:	5	10
GIGYF2:ZNF438:SETDB2	10_31137471:13_50057633:2_233708806:	3	10
GPI:CGB7:CGB7	19_34890322:19_49558447:19_49558498:	3	10
GPR183:CGB7:IFNGR2	13_99948178:19_49558498:19_49558509:19_49558573:21_34787312:	5	11
GPR183:MIR548AN:DOK6	13_100008313:13_99948097:13_99948178:18_67365815:	4	12
HPS1:ATXN2:CTDP1	10_100183515:12_111993712:18_77513841:	3	10
HPS1:CD300A:NF2	10_100186914:10_100186959:17_72469958:22_30034994:	4	10
HPS1:INCENP:NCAPD2	10_100183515:10_100186914:10_100186959:11_61896215:12_6635567:	5	10
HPS1:MRPS31:DOK6	10_100183515:10_100186914:10_100186959:13_41331026:18_67365815:	5	10
HPS1:MRPS31:GART	10_100183515:13_41345036:21_34889505:	3	10
HPS1:MRPS31:JPH2	10_100183515:10_100186914:10_100186959:13_41331026:20_42806429:	5	10
HPS1:PKD2L1:MRPS31	10_100183515:10_100186914:10_100186959:10_102056745:10_102059329:13_41331026:	6	11
HPS1:RASGRP2:MRPS31	10_100183515:10_100186914:10_100186959:11_64496357:13_41331026:	5	10
HPS1:TSKU:ATXN2	10_100183515:11_76507282:11_76507403:12_111894072:12_111923417:	5	11
HPS1:TSKU:MRPS31	10_100183515:10_100186914:10_100186959:11_76507282:11_76507403:13_41331026:	6	11
HSPG2:CDSN:CGB7	19_49558573:1_22204630:6_31084792:	3	10
HSPG2:CGB7:TRPM4	19_49558498:19_49558509:19_49558573:19_49691822:19_49692373:1_22204630:	6	10
HSPG2:GCKR:TGM6	1_22204630:20_2413125:20_2413320:2_27720442:	4	10
HSPG2:GPR183:CGB7	13_99948178:19_49558498:19_49558509:19_49558573:1_22204630:	5	11
HSPG2:NCAPD2:TPTE2P5	12_6635567:13_41373473:1_22204630:	3	11
HSPG2:SLC16A10:CGB7	19_49558573:1_22204630:6_111527988:	3	10
HSPG2:UGT1A10:MST1	1_22204630:2_234545861:3_49723141:	3	10
HSPG2:UGT1A8:MST1	1_22204630:2_234527118:3_49723141:	3	10
HSPG2:UNC13B:NCAPD2	12_6635567:1_22204630:9_35398406:	3	11
IFIH1:ACSL6:MRPS31	13_41345036:2_163137871:5_131312327:	3	10
IFIH1:AIF1:MRPS31	13_41345036:2_163137871:6_31583166:6_31583931:	4	10
IFIH1:BAG6:MRPS31	13_41345036:2_163137871:6_31611840:	3	10
IFIH1:C2orf83:TSPAN33	2_163137871:2_228493211:7_128807732:	3	10
IFIH1:C6orf47:MRPS31	13_41345036:2_163137871:6_31627449:	3	10
IFIH1:CGB7:KCNA7	19_49558498:19_49573438:19_49574125:2_163137871:	4	11
IFIH1:CUTC:MRPS31	10_101502968:13_41345036:2_163137871:	3	10
IFIH1:DNAJB6:SPRED1	15_38631920:2_163137871:7_157208617:	3	11
IFIH1:LY6G6F:MRPS31	13_41345036:2_163137871:6_31675765:	3	10
IFIH1:MIR563:MRPS31	13_41345036:2_163137871:3_15915154:	3	10
IFIH1:MRPS31:LRP3	13_41345036:19_33693785:19_33697546:2_163137871:	4	10
IFIH1:MSH5-SAPCD1:MRPS31	13_41345036:2_163137871:6_31713124:	3	10
IFIH1:PACS1:NF2	11_66001418:11_66002681:11_66006323:22_30034994:2_163137871:	5	10
IFIH1:PDIA4:MRPS31	13_41345036:2_163137871:7_148702486:7_148702496:	4	10
IFIH1:PTBP1:GRIN3B	19_1008683:19_808577:2_163137871:	3	10
IFIH1:SAPCD1:MRPS31	13_41345036:2_163137871:6_31731881:	3	10
IFIH1:SART1:NF2	11_65732800:11_65733289:22_30034994:2_163137871:	4	10
IFIH1:SLC44A4:MRPS31	13_41345036:2_163137871:6_31846741:	3	10
IFIH1:TSPAN33:ATXN2	12_111894072:12_111923417:12_111993712:2_163137871:7_128807732:	5	10
IFIH1:TSPAN33:NDUFV3	21_44323720:2_163137871:7_128807732:	3	11
IFIH1:TSPAN33:RAB3D	19_11446520:2_163137871:7_128807732:	3	12
IFIT3:ADCY7:TRPM4	10_91099630:16_50327439:16_50328526:19_49691822:	4	10
IFIT3:CBX1:NF2	10_91099630:17_46152291:17_46152322:22_30034994:	4	10
IFIT3:CGB7:RPL3	10_91099630:19_49558573:22_39711351:	3	10
IFIT3:GAA:CGB7	10_91099630:17_78083726:19_49558509:19_49558573:	4	11
IFIT3:KIF11:MRPS31	10_91099630:10_94372942:13_41345036:	3	10
IFIT3:MRPS31:DOK6	10_91099630:13_41345036:18_67365815:	3	10
IFIT3:NRXN2:PTBP1	10_91099630:11_64415767:11_64415903:19_808577:	4	10
IFIT3:TRIM29:P2RY11,PPAN-P2RY11	10_91099630:11_119991166:19_10224548:	3	10
IFIT3:TYK2:CGB7	10_91099630:19_10473138:19_49558573:	3	10
IFNGR1:ABCC2:MRPS31	10_101606683:13_41331026:6_137540425:	3	10
IFNGR1:ANXA7:MRPS31	10_75156333:13_41331026:6_137540425:	3	10
IFNGR1:ANXA7:ZFYVE27	10_75156333:10_99518901:6_137540425:	3	10
IFNGR1:ARFGEF3:MRPS31	13_41331026:6_137540425:6_138583859:	3	10
IFNGR1:ASB6:MRPS31	13_41331026:6_137540425:9_132404183:	3	10
IFNGR1:ASB6:RALGDS	6_137540425:9_132404183:9_135983504:9_135985166:	4	11
IFNGR1:C11orf45:MRPS31	11_128772452:13_41331026:6_137540425:	3	10
IFNGR1:CDC42BPG:MRPS31	11_64603236:13_41331026:6_137540425:	3	10
IFNGR1:CFAP77:MRPS31	13_41331026:6_137540425:9_135357630:	3	10
IFNGR1:CHD4:MRPS31	12_6709316:13_41345036:6_137540425:	3	11
IFNGR1:CUTC:MRPS31	10_101502968:13_41331026:6_137540425:	3	10
IFNGR1:DLD:MRPS31	13_41345036:6_137540425:7_107545799:	3	10
IFNGR1:DNAJB6:SPRED1	15_38631920:6_137540425:7_157208617:	3	11
IFNGR1:ELMO1:MRPS31	13_41331026:6_137540425:7_37172722:	3	10
IFNGR1:GALT:MRPS31	13_41331026:6_137540425:9_34647802:9_34648020:	4	10
IFNGR1:HPS1:MRPS31	10_100183515:10_100186914:10_100186959:13_41331026:6_137540425:	5	10
IFNGR1:KIF11:MRPS31	10_94372942:13_41331026:6_137540425:	3	10
IFNGR1:KIF24:MRPS31	13_41331026:6_137540425:9_34254542:	3	10
IFNGR1:LAMB1:MRPS31	13_41345036:6_137540425:7_107564366:	3	11
IFNGR1:MRPS31:AFMID	13_41331026:13_41345036:17_76183602:6_137540425:	4	11
IFNGR1:MRPS31:AZU1	13_41331026:19_829555:6_137540425:	3	10
IFNGR1:MRPS31:CCDC116	13_41331026:22_21989008:6_137540425:	3	10
IFNGR1:MRPS31:CD300A	13_41345036:17_72473553:6_137540425:	3	10
IFNGR1:MRPS31:CIITA	13_41331026:16_10971073:6_137540425:	3	10
IFNGR1:MRPS31:CLN3	13_41331026:16_28500806:6_137540425:	3	10
IFNGR1:MRPS31:CSHL1	13_41331026:17_61987333:6_137540425:	3	10
IFNGR1:MRPS31:ELMO2	13_41345036:20_44996254:20_44997702:20_44999028:20_44999958:20_45000422:6_137540425:	7	10
IFNGR1:MRPS31:JPH2	13_41345036:20_42806429:6_137540425:	3	10
IFNGR1:MRPS31:KIAA0930	13_41331026:22_45593661:6_137540425:	3	10
IFNGR1:MRPS31:MLX,PSMC3IP	13_41331026:17_40724977:6_137540425:	3	10
IFNGR1:MRPS31:MMP9	13_41345036:20_44640391:6_137540425:	3	10
IFNGR1:MRPS31:PDE8A	13_41331026:15_85619248:6_137540425:	3	10
IFNGR1:MRPS31:PDXK	13_41331026:21_45163512:6_137540425:	3	10
IFNGR1:MRPS31:PRPF6	13_41331026:20_62664365:6_137540425:	3	10
IFNGR1:MRPS31:PTBP1	13_41331026:19_808577:6_137540425:	3	10
IFNGR1:MRPS31:RNF213	13_41345036:17_78341776:6_137540425:	3	10
IFNGR1:MRPS31:SEC1P	13_41331026:19_49147659:6_137540425:	3	10
IFNGR1:MRPS31:SPRED1	13_41331026:15_38631920:6_137540425:	3	10
IFNGR1:MRPS31:SULT1A1	13_41331026:16_28617572:6_137540425:	3	10
IFNGR1:MRPS31:TPTE2P5	13_41345036:13_41373473:6_137540425:	3	10
IFNGR1:MRPS31:UPK3A	13_41331026:22_45684998:6_137540425:	3	10
IFNGR1:PDIA4:MRPS31	13_41331026:6_137540425:7_148702486:7_148702496:	4	10
IFNGR1:PGA5:MRPS31	11_61015777:13_41331026:6_137540425:	3	10
IFNGR1:PKD2L1:MRPS31	10_102056745:10_102059329:13_41331026:6_137540425:	4	10
IFNGR1:RALGDS:NFE2L1	17_46136133:6_137540425:9_135983504:9_135985166:	4	11
IFNGR1:RALGDS:PFKFB3	10_6245317:6_137540425:9_135983504:9_135985166:	4	10
IFNGR1:RALGDS:RASGRP2	11_64496357:6_137540425:9_135983504:9_135985166:	4	10
IFNGR1:RALGDS:TSEN54	17_73517426:6_137540425:9_135983504:9_135985166:	4	11
IFNGR1:RASGRP2:MRPS31	11_64496357:11_64497354:13_41331026:13_41345036:6_137540425:	5	11
IFNGR1:RPS6KA2:RALGDS	6_137540425:6_167271586:9_135983504:9_135985166:	4	11
IFNGR1:SIPA1:MRPS31	11_65408708:13_41331026:6_137540425:	3	10
IFNGR1:TMEM254:MRPS31	10_81841692:13_41345036:6_137540425:	3	10
IFNGR1:TRPM5:MRPS31	11_2427134:13_41331026:6_137540425:	3	10
IFNGR1:TSKU:MRPS31	11_76507282:11_76507403:13_41331026:6_137540425:	4	10
IFNGR1:TSPAN33:ATXN2	12_111894072:12_111923417:12_111993712:6_137540425:7_128807732:	5	11
IFNGR1:TSPAN33:CD300A	17_72477385:6_137540425:7_128807732:	3	10
IFNGR1:TSPAN33:GART	21_34889505:6_137540425:7_128807732:	3	10
IFNGR1:TSPAN33:GPI	19_34868642:19_34870256:19_34890322:6_137540425:7_128807732:	5	10
IFNGR1:TSPAN33:JPH2	20_42815190:6_137540425:7_128807732:	3	10
IFNGR1:TSPAN33:RASGRP2	11_64503363:6_137540425:7_128807732:	3	10
IFNGR1:TSPAN33:SEC24C	10_75519322:6_137540425:7_128807732:	3	10
IFNGR1:TSPAN33:UBA2	19_34954873:19_34959979:6_137540425:7_128807732:	4	11
IFNGR1:TSPAN33:UNC13B	6_137540425:7_128807732:9_35398406:	3	10
IFNGR1:ZNF438:MRPS31	10_31137471:13_41331026:6_137540425:	3	10
IKBKE:ABCC2:MRPS31	10_101606683:13_41345036:1_206646427:	3	11
IKBKE:ABHD16A:MRPS31	13_41345036:1_206646427:6_31661164:	3	11
IKBKE:ACSL6:MRPS31	13_41345036:1_206646427:5_131312327:	3	11
IKBKE:ANKMY1:MRPS31	13_41345036:1_206646427:2_241463595:	3	11
IKBKE:ANXA7:MRPS31	10_75156333:13_41345036:1_206646427:	3	11
IKBKE:ARFGEF3:MRPS31	13_41345036:1_206646427:6_138583859:	3	11
IKBKE:ASB6:MRPS31	13_41345036:1_206646427:9_132404183:	3	11
IKBKE:ATP6V1G1:MRPS31	13_41345036:1_206646427:9_117350243:	3	10
IKBKE:BAG6:MRPS31	13_41345036:1_206646427:6_31611840:	3	10
IKBKE:C11orf45:MRPS31	11_128772452:13_41345036:1_206646427:	3	11
IKBKE:C6orf47:MRPS31	13_41345036:1_206646427:6_31627449:	3	10
IKBKE:C9orf91:CGB7	19_49558573:1_206646427:9_117390300:	3	12
IKBKE:C9orf91:MRPS31	13_41345036:1_206646427:9_117390335:	3	10
IKBKE:CATSPER1:NF2	11_65787666:1_206651107:22_30034994:	3	10
IKBKE:CCDC121:MRPS31	13_41345036:1_206646427:2_27849899:	3	10
IKBKE:CCL19:MRPS31	13_41345036:1_206646427:9_34689695:	3	10
IKBKE:CD81:MRPS31	11_2418102:13_41345036:1_206646427:	3	10
IKBKE:CDC42BPG:MRPS31	11_64603236:13_41345036:1_206646427:	3	10
IKBKE:CFAP77:MRPS31	13_41345036:1_206646427:9_135357630:	3	11
IKBKE:CGB7:TRPM4	19_49558498:19_49558509:19_49558573:19_49691822:19_49692373:1_206651107:	6	10
IKBKE:CUTC:MRPS31	10_101502968:13_41345036:1_206646427:	3	11
IKBKE:D2HGDH:MRPS31	13_41345036:1_206646427:2_242695306:	3	11
IKBKE:DNAJB6:ATXN2	12_111923417:1_206646427:7_157208617:	3	10
IKBKE:ELMO1:MRPS31	13_41345036:1_206646427:7_37172722:	3	11
IKBKE:FARP2:MRPS31	13_41345036:1_206646427:2_242402903:	3	10
IKBKE:FBXO36:MRPS31	13_41345036:1_206646427:2_230861519:	3	10
IKBKE:GALT:MRPS31	13_41345036:1_206646427:9_34647802:9_34648020:	4	11
IKBKE:GCKR:MRPS31	13_41345036:1_206646427:2_27720442:	3	10
IKBKE:GIGYF2:CGB7	19_49558573:1_206646427:2_233708806:2_233712049:2_233721455:	5	10
IKBKE:GIGYF2:SF1	11_64544135:1_206646427:2_233708806:2_233712049:2_233721455:	5	10
IKBKE:HPS1:MRPS31	10_100183515:10_100186914:10_100186959:13_41345036:1_206646427:	5	11
IKBKE:IFNGR1:MRPS31	13_41345036:1_206646427:6_137540425:	3	10
IKBKE:KCNH7:MRPS31	13_41345036:1_206646427:2_163291981:	3	10
IKBKE:KIF11:MRPS31	10_94372942:10_94413380:13_41345036:1_206646427:	4	11
IKBKE:KIF24:MRPS31	13_41345036:1_206646427:9_34254542:	3	10
IKBKE:LAMB1:MRPS31	13_41345036:1_206646427:7_107564366:	3	10
IKBKE:LARS2:MRPS31	13_41345036:1_206646427:3_45583297:3_45588857:	4	11
IKBKE:LNPEP:CGB7	19_49558573:1_206651107:5_96363407:5_96364063:	4	10
IKBKE:LY6G6F:MRPS31	13_41345036:1_206646427:6_31675765:	3	10
IKBKE:MIR563:MRPS31	13_41345036:1_206646427:3_15915154:	3	10
IKBKE:MRPS31:AFMID	13_41345036:17_76183602:1_206646427:	3	10
IKBKE:MRPS31:AZU1	13_41345036:19_829555:1_206646427:	3	11
IKBKE:MRPS31:CCDC116	13_41345036:1_206646427:22_21989008:	3	11
IKBKE:MRPS31:CGB1	13_41345036:19_49540100:1_206646427:	3	10
IKBKE:MRPS31:CLN3	13_41345036:16_28500806:1_206646427:	3	11
IKBKE:MRPS31:COG7	13_41345036:16_23403744:16_23409440:16_23428193:16_23456548:1_206646427:	6	11
IKBKE:MRPS31:COL5A3	13_41345036:19_10099883:19_10102765:1_206646427:	4	10
IKBKE:MRPS31:CSHL1	13_41345036:17_61987333:1_206646427:	3	10
IKBKE:MRPS31:DOK6	13_41345036:18_67365815:1_206646427:	3	10
IKBKE:MRPS31:ELMO2	13_41345036:1_206646427:20_44996254:20_44997702:20_44999028:20_44999958:20_45000422:	7	10
IKBKE:MRPS31:GRWD1	13_41345036:19_48949764:1_206646427:	3	10
IKBKE:MRPS31:HCK	13_41345036:1_206646427:20_30661292:	3	10
IKBKE:MRPS31:HIF3A	13_41345036:19_46812451:1_206646427:	3	10
IKBKE:MRPS31:HSD17B1	13_41345036:17_40705773:1_206646427:	3	10
IKBKE:MRPS31:KIAA0930	13_41345036:1_206646427:22_45593661:	3	10
IKBKE:MRPS31:MLX,PSMC3IP	13_41345036:17_40724977:1_206646427:	3	11
IKBKE:MRPS31:NEFH	13_41345036:1_206646427:22_29886413:	3	11
IKBKE:MRPS31:OTOP2	13_41345036:17_72926420:1_206646427:	3	10
IKBKE:MRPS31:PDE8A	13_41345036:15_85619248:1_206646427:	3	10
IKBKE:MRPS31:PDXK	13_41345036:1_206646427:21_45163512:	3	11
IKBKE:MRPS31:PRPF6	13_41345036:1_206646427:20_62664365:	3	10
IKBKE:MRPS31:PTBP1	13_41345036:19_808577:1_206646427:	3	11
IKBKE:MRPS31:SEC1P	13_41345036:19_49147659:1_206646427:	3	11
IKBKE:MRPS31:SLC39A11	13_41345036:17_70645013:1_206646427:	3	10
IKBKE:MRPS31:SPRED1	13_41345036:15_38631920:1_206646427:	3	11
IKBKE:MRPS31:STX4	13_41345036:16_31049298:1_206646427:	3	10
IKBKE:MRPS31:SULT1A1	13_41345036:16_28617572:1_206646427:	3	11
IKBKE:MRPS31:TSEN54	13_41345036:17_73517426:1_206646427:	3	10
IKBKE:MRPS31:UPK3A	13_41345036:1_206646427:22_45684998:	3	10
IKBKE:MRPS31:ZNF334	13_41345036:1_206646427:20_45140681:	3	10
IKBKE:MST1:MRPS31	13_41345036:1_206646427:3_49723141:	3	10
IKBKE:NCAPD2:ATXN2	12_111923417:12_6635567:1_206651107:	3	10
IKBKE:NFKB1:MRPS31	13_41345036:1_206646427:4_103527876:4_103534557:	4	11
IKBKE:PDIA4:MRPS31	13_41345036:1_206646427:7_148702486:7_148702496:	4	11
IKBKE:PGA5:MRPS31	11_61015777:13_41345036:1_206646427:	3	11
IKBKE:PKD2L1:MRPS31	10_102056745:10_102059329:13_41345036:1_206646427:	4	10
IKBKE:PTPN21:GAA	14_88934702:17_78083726:1_206646427:	3	10
IKBKE:PYGM:PTPN21	11_64522066:11_64525216:14_88934702:1_206646427:	4	10
IKBKE:PYGM:SF1	11_64525216:11_64544135:1_206646427:	3	10
IKBKE:RASGRP2:MRPS31	11_64497354:13_41345036:1_206646427:	3	10
IKBKE:RASGRP2:PTPN21	11_64503363:14_88934702:1_206646427:	3	10
IKBKE:REV3L:MRPS31	13_41345036:1_206646427:6_111689082:	3	11
IKBKE:SIPA1:MRPS31	11_65408708:13_41345036:1_206646427:	3	11
IKBKE:SLC16A10:DNAI1	1_206651107:6_111527988:9_34512393:	3	10
IKBKE:SLC44A4:MRPS31	13_41345036:1_206646427:6_31846741:	3	10
IKBKE:STK25:MRPS31	13_41345036:1_206646427:2_242439595:	3	10
IKBKE:SYTL3:MRPS31	13_41345036:1_206646427:6_159172941:	3	11
IKBKE:TMEM254:MRPS31	10_81841692:13_41345036:1_206646427:	3	10
IKBKE:TNS1:MRPS31	13_41345036:1_206646427:2_218762713:	3	11
IKBKE:TP63:MRPS31	13_41345036:1_206646427:3_189590850:	3	10
IKBKE:TRPM5:MRPS31	11_2427134:11_2427364:13_41345036:1_206646427:	4	11
IKBKE:TSKU:MRPS31	11_76507282:11_76507403:13_41345036:1_206646427:	4	10
IKBKE:UGT1A6:MRPS31	13_41345036:1_206646427:2_234601755:	3	11
IKBKE:UGT1A8:TBC1D16	17_77926491:1_206646427:2_234527064:	3	10
IKBKE:UNC13B:MRPS31	13_41345036:1_206646427:9_35398406:	3	10
IKBKE:UNC13D:CGB7	17_73831016:19_49558498:19_49558509:19_49558573:1_206646427:1_206651107:	6	15
IKBKE:USP5:MRPS31	12_6970635:13_41345036:1_206646427:	3	11
IKBKE:VWF:MRPS31	12_6085352:13_41345036:1_206646427:	3	10
IKBKE:ZNF438:MRPS31	10_31137471:13_41345036:1_206646427:	3	11
IL12B:AIF1:ABHD16A	5_158743846:5_158747564:6_31583166:6_31657701:	4	12
IL12B:AIF1:AIF1	5_158743846:5_158747564:6_31583166:6_31583931:	4	12
IL12B:AIF1:BAG6	5_158743846:5_158747564:6_31583166:6_31611840:	4	12
IL12B:AIF1:C6orf47	5_158743846:5_158747564:6_31583166:6_31627449:	4	12
IL12B:AIF1:LY6G6F	5_158743846:5_158747564:6_31583166:6_31675765:	4	12
IL12B:AIF1:MSH5	5_158743846:5_158747564:6_31583166:6_31708328:	4	12
IL12B:AIF1:MSH5-SAPCD1	5_158743846:5_158747564:6_31583166:6_31708147:6_31713124:	5	12
IL12B:AIF1:SAPCD1	5_158743846:5_158747564:6_31583166:6_31731881:	4	12
IL12B:AIF1:VARS	5_158743846:6_31583166:6_31748820:	3	10
IL12B:IL12B:AIF1	5_158743846:5_158747564:6_31583166:	3	11
IL12B:INCENP:ATP5O	11_61896215:11_61913196:11_61914056:21_35281393:21_35284734:21_35286740:5_158743846:5_158747564:	8	14
IL12B:INCENP:CLEC1A	11_61896215:12_10241829:12_10251385:12_10251445:5_158743846:5_158747564:	6	10
IL12B:INCENP:NUP50	11_61896215:11_61913196:11_61914056:22_45567580:22_45577110:22_45579422:5_158743846:5_158747564:	8	11
IL12B:INCENP:UNC13D	11_61896215:11_61913196:11_61914056:17_73830270:5_158743846:5_158747564:	6	11
IL12B:LOC101927969:FAS	10_90767640:5_158743846:5_168134957:	3	11
IL12B:MSH5-SAPCD1:NUP50	22_45567580:5_158743846:6_31708147:	3	10
IL12B:SAPCD1:NUP50	22_45567580:5_158743846:6_31731881:	3	10
IL12B:SLC16A10:C9orf91	5_158747564:6_111527988:9_117386719:	3	10
IL12B:TMEM254:INCENP	10_81841692:11_61896215:5_158743846:5_158747564:	4	10
IL12B:TSPAN33:NDUFV3	21_44323720:5_158743846:5_158747564:7_128807732:	4	11
IL12B:TSPAN33:RAB3D	19_11446520:5_158743846:5_158747564:7_128807732:	4	11
IL12B:VARS:UBA2	19_34959979:5_158743846:6_31748820:	3	10
IL13:ABHD16A:RALGDS	5_131995843:5_131995964:6_31661164:9_135983504:9_135985166:	5	10
IL13:ARFGEF3:RALGDS	5_131995843:5_131995964:6_138583859:9_135983504:9_135985166:	5	10
IL13:ASB6:RALGDS	5_131995843:5_131995964:9_132404183:9_135983504:9_135985166:	5	10
IL13:ATP6V1G1:RALGDS	5_131995843:5_131995964:9_117350243:9_135983504:9_135985166:	5	10
IL13:C9orf91:NCAPD2	12_6635567:5_131995964:9_117396237:	3	10
IL13:C9orf91:RALGDS	5_131995843:5_131995964:9_117390335:9_135983504:9_135985166:	5	10
IL13:CCL19:RALGDS	5_131995843:5_131995964:9_135983504:9_135985166:9_34689695:	5	10
IL13:ELMO1:RALGDS	5_131995843:5_131995964:7_37172722:9_135983504:9_135985166:	5	10
IL13:EVPL:CGB7	17_74011721:19_49558573:5_131995843:5_131995964:	4	10
IL13:GALT:RALGDS	5_131995843:5_131995964:9_135983504:9_135985166:9_34647802:9_34648020:	6	10
IL13:IFNGR1:RALGDS	5_131995843:5_131995964:6_137540425:9_135983504:9_135985166:	5	10
IL13:IL13:RALGDS	5_131995843:5_131995964:9_135983504:9_135985166:	4	10
IL13:LOC101927969:RALGDS	5_131995843:5_131995964:5_168134957:9_135983504:9_135985166:	5	10
IL13:MSH5-SAPCD1:RPAP3	12_48081637:5_131995843:5_131995964:6_31713124:	4	11
IL13:MSH5:DNAJB6	5_131995843:5_131995964:6_31708328:7_157208617:	4	12
IL13:MSH5:RPAP3	12_48081637:5_131995964:6_31708328:	3	10
IL13:NOTCH4:PDXK	21_45163512:5_131995843:5_131995964:6_32191620:	4	10
IL13:NRXN2:PDXK	11_64415767:21_45163512:5_131995843:5_131995964:	4	10
IL13:RALGDS:ABCC2	10_101606683:5_131995843:5_131995964:9_135983504:9_135985166:	5	10
IL13:RALGDS:ANXA7	10_75156333:5_131995843:5_131995964:9_135983504:9_135985166:	5	10
IL13:RALGDS:CBX1	17_46152291:17_46152322:17_46154202:5_131995843:5_131995964:9_135983504:9_135985166:	7	10
IL13:RALGDS:CCDC116	22_21989008:5_131995843:5_131995964:9_135983504:9_135985166:	5	10
IL13:RALGDS:CD81	11_2418102:5_131995843:5_131995964:9_135983504:9_135985166:	5	10
IL13:RALGDS:CDC42BPG	11_64603236:5_131995843:5_131995964:9_135983504:9_135985166:	5	10
IL13:RALGDS:CGB1	19_49540100:5_131995843:5_131995964:9_135983504:9_135985166:	5	10
IL13:RALGDS:CIITA	16_10971073:5_131995843:5_131995964:9_135983504:9_135985166:	5	10
IL13:RALGDS:CLN3	16_28500806:5_131995843:5_131995964:9_135983504:9_135985166:	5	10
IL13:RALGDS:CSHL1	17_61987333:5_131995843:5_131995964:9_135983504:9_135985166:	5	10
IL13:RALGDS:CUTC	10_101502968:5_131995843:5_131995964:9_135983504:9_135985166:	5	10
IL13:RALGDS:EIF4A3	17_78114020:5_131995843:5_131995964:9_135983504:9_135985166:	5	10
IL13:RALGDS:GAA	17_78079731:17_78084867:17_78092381:17_78093133:5_131995843:5_131995964:9_135983504:9_135985166:	8	10
IL13:RALGDS:GBGT1	5_131995843:5_131995964:9_135983504:9_135985166:9_136029301:	5	10
IL13:RALGDS:HSD17B1	17_40705773:5_131995843:5_131995964:9_135983504:9_135985166:	5	10
IL13:RALGDS:INCENP	11_61896215:11_61913196:11_61914056:5_131995843:5_131995964:9_135983504:9_135985166:	7	10
IL13:RALGDS:MLX,PSMC3IP	17_40724977:5_131995843:5_131995964:9_135983504:9_135985166:	5	10
IL13:RALGDS:NFE2L1	17_46136133:5_131995843:5_131995964:9_135983504:9_135985166:	5	10
IL13:RALGDS:PDXK	21_45163512:5_131995843:5_131995964:9_135983504:9_135985166:	5	10
IL13:RALGDS:PGA5	11_61015777:5_131995843:5_131995964:9_135983504:9_135985166:	5	10
IL13:RALGDS:PRPF6	20_62664365:5_131995843:5_131995964:9_135983504:9_135985166:	5	10
IL13:RALGDS:SEC1P	19_49147659:5_131995843:5_131995964:9_135983504:9_135985166:	5	10
IL13:RALGDS:SPRED1	15_38631920:5_131995843:5_131995964:9_135983504:9_135985166:	5	10
IL13:RALGDS:STX4	16_31049298:5_131995843:5_131995964:9_135983504:9_135985166:	5	10
IL13:RALGDS:TRPM5	11_2427134:5_131995843:5_131995964:9_135983504:9_135985166:	5	10
IL13:RALGDS:TSEN54	17_73517426:5_131995843:5_131995964:9_135983504:9_135985166:	5	10
IL13:RALGDS:UPK3A	22_45684998:5_131995843:5_131995964:9_135983504:9_135985166:	5	10
IL13:RALGDS:YIF1A	11_66052931:5_131995843:5_131995964:9_135983504:9_135985166:	5	10
IL13:RALGDS:ZBTB21	21_43413553:5_131995843:5_131995964:9_135983504:9_135985166:	5	10
IL13:RPS6KA2:RALGDS	5_131995843:5_131995964:6_167271586:9_135983504:9_135985166:	5	10
IL13:SAPCD1:RPAP3	12_48081637:5_131995843:5_131995964:6_31731881:	4	11
IL13:TOR1B:RALGDS	5_131995843:5_131995964:9_132569553:9_135983504:9_135985166:	5	10
IL21:C9orf91:CGB7	19_49558498:19_49558509:19_49558573:4_123536963:9_117386719:	5	11
IL21:TSPAN33:NDUFV3	21_44323720:4_123536963:7_128807732:	3	10
IL21:TSPAN33:RAB3D	19_11446520:4_123536963:7_128807732:	3	11
IL22RA2:CLEC7A:MIR548AN	12_10271055:13_100008313:6_137477823:	3	10
IL22RA2:SPRED1:NF2	15_38643574:22_30034994:6_137477823:	3	10
IL22RA2:SYTL3:LRP3	19_33693785:19_33697546:6_137477823:6_159172941:	4	10
INCENP:CLEC7A:APOBEC3A,APOBEC3A_B	11_61896215:11_61913196:11_61914056:12_10271055:22_39355717:	5	10
INCENP:NCAPD2:CLN3	11_61896215:12_6635567:16_28500806:	3	10
INCENP:NCAPD2:COG7	11_61896215:12_6635567:16_23403744:	3	10
INCENP:NCAPD2:DOK6	11_61896215:12_6635567:18_67365815:	3	10
INCENP:NCAPD2:NCAPD2	11_61896215:12_6619284:12_6635567:	3	10
INCENP:NCAPD2:STX4	11_61896215:12_6635567:16_31049298:	3	10
INCENP:NCAPD2:TPTE2P5	11_61896215:12_6635567:13_41373473:	3	10
INCENP:PLEKHG6:NCAPD2	11_61896215:12_6435753:12_6635567:	3	10
INCENP:RASGRP2:NCAPD2	11_61896215:11_64497354:12_6635567:	3	10
INCENP:SIPA1:NCAPD2	11_61896215:11_65408708:12_6635567:	3	10
INCENP:TAPBPL:NCAPD2	11_61896215:12_6567787:12_6569983:12_6635567:	4	10
INCENP:VWF:NCAPD2	11_61896215:12_6085352:12_6635567:	3	10
INCENP:YIF1A:NCAPD2	11_61896215:11_66052931:12_6635567:	3	10
ITK:SYTL3:LRP3	19_33693785:19_33697546:5_156679576:6_159172941:	4	13
ITK:UNC13D:CGB7	17_73831016:19_49558573:5_156679576:	3	10
JDP2:SLC39A11:GRIN3B	14_75904660:17_70645013:19_1008879:	3	10
KCNH7:ABCC2:MRPS31	10_101606683:13_41331026:2_163291981:	3	10
KCNH7:ABHD16A:MRPS31	13_41331026:13_41345036:2_163291981:6_31657701:6_31661164:	5	11
KCNH7:ACSL6:MRPS31	13_41331026:13_41345036:2_163230185:2_163256949:2_163291981:5_131312327:	6	12
KCNH7:ACSL6:RALGDS	2_163291981:5_131312327:9_135983504:9_135985166:	4	10
KCNH7:AIF1:MRPS31	13_41345036:2_163256949:2_163291981:6_31583931:	4	10
KCNH7:ANKMY1:MRPS31	13_41331026:2_163291981:2_241463595:	3	10
KCNH7:ANXA7:MRPS31	10_75156333:13_41331026:2_163291981:	3	10
KCNH7:ARFGEF3:MRPS31	13_41331026:2_163291981:6_138583859:	3	10
KCNH7:ASB6:MRPS31	13_41331026:2_163291981:9_132404183:	3	10
KCNH7:ASB6:RALGDS	2_163256949:2_163291981:9_132404183:9_135983504:9_135985166:	5	11
KCNH7:ATP6V1G1:MRPS31	13_41331026:2_163291981:9_117350243:	3	10
KCNH7:BAG6:MRPS31	13_41331026:13_41345036:2_163256949:2_163291981:6_31611840:	5	11
KCNH7:C11orf45:MRPS31	11_128772452:13_41331026:2_163291981:	3	10
KCNH7:C2orf83:TSPAN33	2_163230185:2_163256949:2_163291981:2_228493211:7_128807732:	5	10
KCNH7:C6orf47:MRPS31	13_41331026:13_41345036:2_163256949:2_163291981:6_31627449:	5	11
KCNH7:C9orf91:CGB7	19_49558498:19_49558509:2_163230185:2_163256949:9_117386719:	5	10
KCNH7:C9orf91:MRPS31	13_41331026:2_163291981:9_117390335:	3	10
KCNH7:CDSN:MRPS31	13_41345036:2_163291981:6_31084964:6_31085269:	4	10
KCNH7:CFAP77:MRPS31	13_41331026:2_163291981:9_135357630:	3	10
KCNH7:CGB7:KCNA7	19_49558498:19_49558509:19_49573438:19_49574125:2_163291981:	5	11
KCNH7:CGB7:NUP50	19_49558573:22_45567580:2_163230185:2_163256949:2_163291981:	5	10
KCNH7:CUTC:MRPS31	10_101502968:13_41331026:2_163291981:	3	10
KCNH7:DLD:MRPS31	13_41345036:2_163291981:7_107545799:	3	10
KCNH7:DNAJB6:SPRED1	15_38631920:2_163291981:7_157208617:	3	10
KCNH7:ELMO1:MRPS31	13_41331026:2_163291981:7_37172722:	3	10
KCNH7:GALT:MRPS31	13_41331026:2_163291981:9_34647802:9_34648020:	4	10
KCNH7:HPS1:MRPS31	10_100183515:10_100186914:10_100186959:13_41331026:2_163291981:	5	10
KCNH7:IFIT3:MRPS31	10_91099630:13_41345036:2_163291981:	3	10
KCNH7:IL13:RALGDS	2_163291981:5_131995843:5_131995964:9_135983504:9_135985166:	5	10
KCNH7:KIF11:MRPS31	10_94372942:10_94413380:13_41331026:2_163291981:	4	10
KCNH7:LARS2:MRPS31	13_41331026:13_41345036:2_163230185:2_163256949:2_163291981:3_45583297:	6	12
KCNH7:LY6G6F:MRPS31	13_41331026:13_41345036:2_163256949:2_163291981:6_31675765:	5	11
KCNH7:MRPS31:AFMID	13_41331026:13_41345036:17_76183602:2_163256949:2_163291981:	5	11
KCNH7:MRPS31:AZU1	13_41331026:19_829555:2_163291981:	3	10
KCNH7:MRPS31:CCDC116	13_41331026:22_21989008:2_163291981:	3	10
KCNH7:MRPS31:CLN3	13_41331026:16_28500806:2_163291981:	3	10
KCNH7:MRPS31:CSHL1	13_41331026:17_61987333:2_163291981:	3	10
KCNH7:MRPS31:DOK6	13_41331026:18_67365815:2_163291981:	3	10
KCNH7:MRPS31:ELMO2	13_41345036:20_44996254:20_44997702:20_44999028:20_44999958:20_45000422:2_163291981:	7	10
KCNH7:MRPS31:HSD17B1	13_41331026:17_40705773:2_163291981:	3	10
KCNH7:MRPS31:KIAA0930	13_41331026:22_45593661:2_163291981:	3	10
KCNH7:MRPS31:LRP3	13_41345036:19_33693785:19_33697546:2_163230185:2_163256949:2_163291981:	6	10
KCNH7:MRPS31:MLX,PSMC3IP	13_41331026:17_40724977:2_163291981:	3	10
KCNH7:MRPS31:PDE8A	13_41331026:15_85619248:2_163291981:	3	10
KCNH7:MRPS31:PDXK	13_41331026:21_45163512:2_163291981:	3	10
KCNH7:MRPS31:PRPF6	13_41331026:20_62664365:2_163291981:	3	10
KCNH7:MRPS31:PTBP1	13_41331026:19_808577:2_163291981:	3	10
KCNH7:MRPS31:SEC1P	13_41331026:19_49147659:2_163291981:	3	10
KCNH7:MRPS31:SPRED1	13_41331026:15_38631920:2_163291981:	3	10
KCNH7:MRPS31:SULT1A1	13_41331026:16_28617572:2_163291981:	3	10
KCNH7:MRPS31:TSEN54	13_41331026:17_73517426:2_163291981:	3	10
KCNH7:MRPS31:UPK3A	13_41331026:22_45684998:2_163291981:	3	10
KCNH7:MRPS31:ZNF334	13_41345036:20_45140681:2_163256949:2_163291981:	4	11
KCNH7:MSH5-SAPCD1:MRPS31	13_41345036:2_163291981:6_31713124:	3	10
KCNH7:NFKB1:MRPS31	13_41331026:2_163291981:4_103527876:4_103534557:	4	10
KCNH7:PACS1:NF2	11_66006323:22_30034994:2_163256949:	3	10
KCNH7:PDIA4:MRPS31	13_41331026:13_41345036:2_163230185:2_163256949:2_163291981:7_148702486:7_148702496:	7	12
KCNH7:PGA5:MRPS31	11_61015777:13_41331026:2_163291981:	3	10
KCNH7:PKD2L1:MRPS31	10_102056745:10_102059329:13_41331026:2_163291981:	4	10
KCNH7:PTBP1:GRIN3B	19_1008683:19_808577:2_163291981:	3	10
KCNH7:RALGDS:NFE2L1	17_46136133:2_163256949:2_163291981:9_135983504:9_135985166:	5	11
KCNH7:RALGDS:PFKFB3	10_6245317:2_163291981:9_135983504:9_135985166:	4	10
KCNH7:RALGDS:RASGRP2	11_64496357:2_163291981:9_135983504:9_135985166:	4	10
KCNH7:RALGDS:TSEN54	17_73517426:2_163256949:2_163291981:9_135983504:9_135985166:	5	11
KCNH7:RASGRP2:MRPS31	11_64497354:13_41331026:2_163291981:	3	10
KCNH7:REV3L:MRPS31	13_41331026:2_163291981:6_111689082:	3	10
KCNH7:RPS6KA2:RALGDS	2_163256949:2_163291981:6_167271586:9_135983504:9_135985166:	5	11
KCNH7:SAPCD1:MRPS31	13_41345036:2_163291981:6_31731881:	3	10
KCNH7:SART1:NF2	11_65732800:11_65733289:22_30034994:2_163230185:2_163256949:2_163291981:	6	10
KCNH7:SIPA1:MRPS31	11_65408708:13_41331026:2_163291981:	3	10
KCNH7:SLC44A4:MRPS31	13_41331026:13_41345036:2_163256949:2_163291981:6_31846741:	5	11
KCNH7:STK32B:MRPS31	13_41345036:2_163256949:2_163291981:4_5469810:	4	10
KCNH7:TNS1:MRPS31	13_41331026:2_163291981:2_218762713:	3	10
KCNH7:TRPM5:MRPS31	11_2427134:13_41331026:2_163291981:	3	10
KCNH7:TSKU:MRPS31	11_76507282:11_76507403:13_41331026:2_163291981:	4	10
KCNH7:TSPAN33:ATXN2	12_111894072:12_111923417:12_111993712:2_163230185:2_163256949:2_163291981:7_128807732:	7	10
KCNH7:TSPAN33:NDUFV3	21_44323720:2_163230185:2_163256949:2_163291981:7_128807732:	5	11
KCNH7:TSPAN33:RAB3D	19_11446520:2_163230185:2_163256949:2_163291981:7_128807732:	5	12
KCNH7:UGT1A6:MRPS31	13_41331026:2_163291981:2_234601755:	3	10
KCNH7:UNC13B:MRPS31	13_41345036:2_163256949:2_163291981:9_35398406:	4	11
KCNH7:ZNF438:MRPS31	10_31137471:13_41331026:2_163291981:	3	10
KIF11:ABCC2:MRPS31	10_101606683:10_94372942:13_41331026:	3	11
KIF11:C11orf45:MRPS31	10_94372942:11_128772452:13_41331026:	3	11
KIF11:CATSPER1:MRPS31	10_94372942:11_65788072:13_41345036:	3	10
KIF11:CD81:MRPS31	10_94372942:11_2418102:13_41331026:	3	10
KIF11:CDC42BPG:MRPS31	10_94372942:11_64603236:13_41331026:	3	10
KIF11:CLEC12B:MRPS31	10_94372942:12_10165469:12_10167277:13_41331026:	4	10
KIF11:CLEC1A:NF2	10_94372942:12_10241829:12_10251385:12_10251445:22_30034994:	5	10
KIF11:CLEC7A:NF2	10_94372942:12_10271055:22_30034994:	3	10
KIF11:CUTC:MRPS31	10_101502968:10_94372942:13_41331026:	3	11
KIF11:HPS1:MRPS31	10_100183515:10_100186914:10_100186959:10_94372942:13_41331026:	5	11
KIF11:KIF11:MRPS31	10_94372942:10_94413380:13_41331026:	3	10
KIF11:MRPS31:AFMID	10_94372942:13_41331026:13_41345036:17_76183602:	4	12
KIF11:MRPS31:AZU1	10_94372942:13_41331026:19_829555:	3	11
KIF11:MRPS31:CCDC116	10_94372942:13_41331026:22_21989008:	3	11
KIF11:MRPS31:CD300A	10_94413380:13_41345036:17_72477385:	3	10
KIF11:MRPS31:CGB1	10_94372942:13_41331026:19_49539597:19_49540100:	4	11
KIF11:MRPS31:CIITA	10_94372942:13_41331026:16_10971073:	3	10
KIF11:MRPS31:CLN3	10_94372942:13_41331026:16_28500806:	3	11
KIF11:MRPS31:COG7	10_94372942:13_41331026:16_23403744:16_23409440:16_23428193:16_23456548:	6	10
KIF11:MRPS31:CSHL1	10_94372942:13_41331026:17_61987333:	3	11
KIF11:MRPS31:DOK6	10_94372942:10_94413380:13_41331026:18_67365815:	4	10
KIF11:MRPS31:ELMO2	10_94372942:13_41345036:20_44996254:20_44997702:20_44999028:20_44999958:20_45000422:	7	11
KIF11:MRPS31:GAA	10_94372942:13_41331026:17_78079731:17_78092381:17_78093133:	5	10
KIF11:MRPS31:GART	10_94372942:13_41345036:21_34889505:	3	10
KIF11:MRPS31:GRWD1	10_94372942:13_41331026:19_48949764:	3	10
KIF11:MRPS31:HIF3A	10_94372942:13_41331026:19_46812451:	3	10
KIF11:MRPS31:HSD17B1	10_94372942:13_41331026:17_40705773:	3	10
KIF11:MRPS31:JPH2	10_94372942:10_94413380:13_41331026:13_41345036:20_42806429:	5	11
KIF11:MRPS31:KIAA0930	10_94372942:13_41331026:22_45593661:	3	11
KIF11:MRPS31:LRP3	10_94372942:13_41345036:19_33693785:19_33697546:	4	11
KIF11:MRPS31:MLX,PSMC3IP	10_94372942:13_41331026:17_40724977:	3	11
KIF11:MRPS31:MMP9	10_94372942:13_41345036:20_44640391:	3	10
KIF11:MRPS31:NEFH	10_94372942:13_41331026:22_29886413:	3	10
KIF11:MRPS31:OTOP2	10_94372942:13_41331026:17_72926420:	3	10
KIF11:MRPS31:PDE8A	10_94372942:13_41331026:15_85619248:	3	11
KIF11:MRPS31:PDXK	10_94372942:13_41331026:21_45163512:	3	11
KIF11:MRPS31:PRPF6	10_94372942:13_41331026:20_62664365:	3	11
KIF11:MRPS31:PTBP1	10_94372942:13_41331026:19_808577:	3	11
KIF11:MRPS31:RNF213	10_94372942:13_41331026:17_78341776:	3	10
KIF11:MRPS31:SEC1P	10_94372942:13_41331026:19_49147659:	3	11
KIF11:MRPS31:SLC39A11	10_94372942:13_41331026:17_70645013:	3	10
KIF11:MRPS31:SPRED1	10_94372942:13_41331026:15_38631920:	3	11
KIF11:MRPS31:STX4	10_94372942:13_41331026:16_31049298:	3	10
KIF11:MRPS31:SULT1A1	10_94372942:13_41331026:16_28617572:	3	11
KIF11:MRPS31:TSEN54	10_94372942:13_41331026:17_73517426:	3	10
KIF11:MRPS31:UPK3A	10_94372942:13_41331026:22_45684998:	3	11
KIF11:MRPS31:ZNF334	10_94372942:13_41331026:13_41345036:20_45140681:	4	12
KIF11:PGA5:MRPS31	10_94372942:11_61015777:13_41331026:	3	11
KIF11:PKD2L1:MRPS31	10_102056745:10_102059329:10_94372942:10_94413380:13_41331026:13_41345036:	6	12
KIF11:RAPGEF3:DBP	10_94372942:12_48134695:19_49136651:	3	10
KIF11:RASGRP2:MRPS31	10_94372942:10_94413380:11_64496357:11_64497354:13_41331026:13_41345036:	6	12
KIF11:SIPA1:MRPS31	10_94372942:11_65408708:13_41331026:	3	11
KIF11:TRPM5:MRPS31	10_94372942:11_2427134:13_41331026:	3	11
KIF11:TSKU:MRPS31	10_94372942:10_94413380:11_76507282:11_76507403:13_41331026:	5	11
KIF11:USP5:MRPS31	10_94372942:12_6970635:13_41331026:	3	10
KIF11:VWF:MRPS31	10_94372942:12_6085352:13_41331026:	3	10
KIF24:ASB6:RALGDS	9_132404183:9_135983504:9_135985166:9_34254542:	4	10
KIF24:INCENP:NCAPD2	11_61896215:12_6635567:9_34254542:	3	10
KIF24:KIF11:MRPS31	10_94372942:13_41331026:9_34254542:	3	10
KIF24:PKD2L1:MRPS31	10_102056745:10_102059329:13_41331026:9_34254542:	4	10
KIF24:RALGDS:NFE2L1	17_46136133:9_135983504:9_135985166:9_34254542:	4	10
KIF24:RALGDS:TSEN54	17_73517426:9_135983504:9_135985166:9_34254542:	4	10
KIF24:TSKU:MRPS31	11_76507282:11_76507403:13_41331026:9_34254542:	4	10
LAMB1:KIF11:MRPS31	10_94372942:13_41331026:7_107564366:	3	10
LAMB1:MRPS31:GART	13_41345036:21_34889505:7_107564366:	3	10
LAMB1:MRPS31:JPH2	13_41331026:20_42806429:7_107564366:	3	10
LAMB1:PDIA4:MRPS31	13_41331026:13_41345036:7_107564366:7_148702486:7_148702496:	5	12
LAMB1:PKD2L1:MRPS31	10_102056745:10_102059329:13_41331026:7_107564366:	4	10
LAMB1:SLC12A5:NF2	20_44680412:22_30034994:7_107564366:	3	10
LAMB1:TSKU:MRPS31	11_76507282:11_76507403:13_41331026:7_107564366:	4	10
LARS2:ANXA7:ZFYVE27	10_75156333:10_99518901:3_45588857:	3	10
LARS2:ASB6:RALGDS	3_45518211:3_45588857:9_132404183:9_135983504:9_135985166:	5	11
LARS2:C9orf91:CGB7	19_49558498:19_49558509:19_49558573:3_45518211:9_117386719:	5	12
LARS2:C9orf91:MRPS31	13_41345036:3_45583297:9_117386719:9_117396237:	4	11
LARS2:CFAP77:NCAPD2	12_6635567:3_45588857:9_135285840:	3	10
LARS2:DBP:MMP9	19_49136651:20_44640391:3_45518211:	3	11
LARS2:DDX31:NF2	22_30034994:3_45518211:9_135470414:	3	10
LARS2:DNAJB6:SPRED1	15_38631920:3_45588857:7_157208617:	3	10
LARS2:INCENP:NCAPD2	11_61896215:12_6635567:3_45518211:3_45588857:	4	10
LARS2:KCNA7:TRPM4	19_49573438:19_49574125:19_49692373:3_45588857:	4	10
LARS2:KIF11:MRPS31	10_94372942:13_41331026:13_41345036:3_45518211:3_45583297:3_45588857:	6	13
LARS2:MRPS31:CD300A	13_41345036:17_72477385:3_45583297:	3	10
LARS2:MRPS31:DOK6	13_41331026:18_67365815:3_45583297:	3	10
LARS2:MRPS31:GART	13_41345036:21_34889505:3_45518211:	3	10
LARS2:MRPS31:JPH2	13_41331026:13_41345036:20_42806429:3_45518211:3_45583297:	5	11
LARS2:PDIA4:MRPS31	13_41331026:13_41345036:3_45518211:3_45583297:3_45588857:7_148702486:7_148702496:	7	13
LARS2:PKD2L1:MRPS31	10_102056745:10_102059329:13_41331026:13_41345036:3_45518211:3_45583297:3_45588857:	7	12
LARS2:RALGDS:NFE2L1	17_46136133:3_45518211:3_45588857:9_135983504:9_135985166:	5	11
LARS2:RALGDS:TSEN54	17_73517426:3_45518211:3_45588857:9_135983504:9_135985166:	5	11
LARS2:RASGRP2:MRPS31	11_64496357:13_41345036:3_45583297:	3	10
LARS2:RPS6KA2:RALGDS	3_45518211:3_45588857:6_167271586:9_135983504:9_135985166:	5	11
LARS2:SART1:NF2	11_65732800:22_30034994:3_45583297:	3	11
LARS2:SLC45A2:TSPAN33	3_45518211:3_45588857:5_33982568:7_128807732:	4	10
LARS2:STK32B:TSPAN33	3_45588857:4_5448377:4_5448565:4_5469810:7_128807732:	5	13
LARS2:TNC:CGB7	19_49558498:19_49558509:19_49558573:3_45588857:9_117848201:	5	11
LARS2:TSKU:MRPS31	11_76507282:11_76507403:13_41331026:13_41345036:3_45518211:3_45583297:3_45588857:	7	12
LARS2:TSPAN33:AFMID	17_76183602:3_45518211:7_128807732:	3	12
LARS2:TSPAN33:ATXN2	12_111894072:12_111923417:12_111993712:3_45518211:3_45588857:7_128807732:	6	11
LARS2:TSPAN33:C9orf24	3_45518211:7_128807732:9_34397545:	3	10
LARS2:TSPAN33:CATSPER1	11_65788072:3_45518211:7_128807732:	3	12
LARS2:TSPAN33:CBX1	17_46152291:17_46152322:3_45518211:7_128807732:	4	10
LARS2:TSPAN33:CCL19	3_45588857:7_128807732:9_34689695:	3	12
LARS2:TSPAN33:CD19	16_28944700:3_45518211:7_128807732:	3	10
LARS2:TSPAN33:CD300A	17_72477385:3_45518211:3_45588857:7_128807732:	4	10
LARS2:TSPAN33:CDC42BPG	11_64603236:3_45588857:7_128807732:	3	12
LARS2:TSPAN33:GART	21_34889505:3_45588857:7_128807732:	3	10
LARS2:TSPAN33:GPI	19_34868642:19_34870256:19_34890322:3_45588857:7_128807732:	5	10
LARS2:TSPAN33:JPH2	20_42815190:3_45518211:3_45588857:7_128807732:	4	10
LARS2:TSPAN33:LAT	16_28998111:3_45518211:7_128807732:	3	11
LARS2:TSPAN33:LRP3	19_33693785:19_33697546:3_45588857:7_128807732:	4	11
LARS2:TSPAN33:MMP9	20_44640391:3_45518211:7_128804218:	3	10
LARS2:TSPAN33:NDUFV3	21_44323720:3_45588857:7_128807732:	3	12
LARS2:TSPAN33:NEFH	22_29886413:3_45588857:7_128807732:	3	10
LARS2:TSPAN33:PLEKHG6	12_6435753:3_45518211:7_128807732:	3	10
LARS2:TSPAN33:RAB3D	19_11446520:3_45588857:7_128807732:	3	13
LARS2:TSPAN33:RASGRP2	11_64503363:3_45518211:3_45588857:7_128807732:	4	10
LARS2:TSPAN33:SEC24C	10_75519322:3_45518211:3_45588857:7_128807732:	4	10
LARS2:TSPAN33:TSKU	11_76507282:11_76507403:3_45588857:7_128807732:	4	11
LARS2:TSPAN33:UBA2	19_34954873:19_34959979:3_45588857:7_128807732:	4	11
LARS2:TSPAN33:UNC13B	3_45518211:3_45588857:7_128807732:9_35398406:	4	10
LHX9:ABHD16A:RALGDS	1_197889319:6_31661164:9_135983504:9_135985166:	4	10
LHX9:ANKMY1:RALGDS	1_197889319:2_241463595:9_135983504:9_135985166:	4	10
LHX9:ARFGEF3:RALGDS	1_197889319:6_138583859:9_135983504:9_135985166:	4	10
LHX9:ASB6:RALGDS	1_197889319:9_132404183:9_135983504:9_135985166:	4	10
LHX9:ATP6V1G1:RALGDS	1_197889319:9_117350243:9_135983504:9_135985166:	4	10
LHX9:C2orf83:TSPAN33	1_197889319:2_228493211:7_128807732:	3	10
LHX9:C9orf91:RALGDS	1_197889319:9_117390335:9_135983504:9_135985166:	4	10
LHX9:CACNA1S:RALGDS	1_197889319:1_201052199:9_135983504:9_135985166:	4	10
LHX9:CCL19:RALGDS	1_197889319:9_135983504:9_135985166:9_34689695:	4	10
LHX9:CLEC1A:NF2	12_10241829:12_10251385:12_10251445:1_197889319:22_30034994:	5	12
LHX9:D2HGDH:RALGDS	1_197889319:2_242695306:9_135983504:9_135985166:	4	10
LHX9:DDX31:NF2	1_197889319:22_30034994:9_135470414:	3	10
LHX9:ELMO1:RALGDS	1_197889319:7_37172722:9_135983504:9_135985166:	4	10
LHX9:FARP2:RALGDS	1_197889319:2_242402903:2_242422773:2_242423548:9_135983504:9_135985166:	6	10
LHX9:GALT:RALGDS	1_197889319:9_135983504:9_135985166:9_34647802:9_34648020:	5	10
LHX9:IFNGR1:RALGDS	1_197889319:6_137540425:9_135983504:9_135985166:	4	10
LHX9:IKBKE:MRPS31	13_41345036:1_197889319:1_206646427:	3	11
LHX9:KCNH7:RALGDS	1_197889319:2_163291981:9_135983504:9_135985166:	4	10
LHX9:KIF11:MRPS31	10_94372942:13_41331026:1_197889319:	3	10
LHX9:LOC101927969:RALGDS	1_197889319:5_168134957:9_135983504:9_135985166:	4	10
LHX9:MIR563:RALGDS	1_197889319:3_15915154:9_135983504:9_135985166:	4	10
LHX9:NCOA1:TSPAN33	1_197889319:2_24929851:7_128807732:	3	11
LHX9:NFKB1:RALGDS	1_197889319:4_103527876:4_103534557:9_135983504:9_135985166:	5	10
[truncated: 2,642 more rows]
