# Supplementary material for: A new perspective on population genetics: Deciphering the relationship between genetic variants and disease prevalence in Psoriasis
Source: PLoS One. 2026 Mar 13;21(3):e0344204. doi: 10.1371/journal.pone.0344204 (PMC12987435; doi:10.1371/journal.pone.0344204)
Supplement: S8 Table — (XLSX) [file pone.0344204.s013.xlsx]

## Sheet: Sheet1
Supplementary Table 8. Association analysis in 781 cases and 676 controls after quality control in disease-uncorrelated loci
CHR	SNP (GRCh37.hg19)	BP	A1	F_A	F_U	A2	CHISQ	P Value	OR	SE	L95	U95	P-hwe	Call-rate
14	14_69791267	69791267	T	0.02972	0.04538	C	4.475	0.0344	0.6442	0.2093	0.4274	0.9711	0.3757	0.90048
4	4_108991962	108991962	G	0.04111	0.02562	A	4.859	0.02751	1.63	0.2237	1.052	2.528	1	0.90117
22	22_50316835	50316835	C	0.1346	0.1632	T	4.242	0.03944	0.7977	0.1099	0.6431	0.9894	0.1903	0.90254
16	16_71512670	71512670	A	0.01324	0.02441	G	4.485	0.0342	0.5361	0.2989	0.2984	0.9631	0.3128	0.90254
19	19_38953996	38953996	A	0.06598	0.03864	G	9.818	0.001728	1.757	0.182	1.23	2.511	0.6176	0.90323
1	1_216172380	216172380	A	0.1873	0.1556	G	4.659	0.03089	1.251	0.1039	1.021	1.534	0.8813	0.90323
2	2_71576806	71576806	C	0.02381	0.01163	A	5.573	0.01824	2.073	0.3154	1.117	3.847	1	0.90391
1	1_185175837	185175837	C	0.09956	0.07031	A	7.213	0.007236	1.462	0.142	1.107	1.931	0.7607	0.9046
10	10_12020981	12020981	A	0.1088	0.1416	C	6.495	0.01082	0.7401	0.1184	0.5868	0.9334	0.5136	0.90528
11	11_45924518	45924518	T	0.05758	0.04009	C	4.317	0.03774	1.463	0.184	1.02	2.098	1	0.90734
2	2_113405332	113405332	A	0.0421	0.02786	G	3.95	0.04688	1.533	0.2165	1.003	2.344	0.3944	0.90803
17	17_6590729	6590729	C	0.01466	0.02808	T	5.744	0.01655	0.515	0.2816	0.2966	0.8945	1	0.90803
3	3_126633420	126633420	T	0.06881	0.08984	G	4.017	0.04504	0.7486	0.1448	0.5636	0.9944	1	0.90803
15	15_75699523	75699523	A	0.05336	0.03744	G	3.85	0.04975	1.449	0.19	0.9985	2.103	1	0.9094
20	20_8628696	8628696	A	0.1255	0.17	G	10.46	0.001223	0.7007	0.1103	0.5645	0.8699	0.6748	0.91009
10	10_46999897	46999897	A	0.05058	0.07953	G	9.208	0.00241	0.6166	0.1606	0.4501	0.8447	0.02558	0.91078
1	1_33409551	33409551	T	0.4131	0.3426	C	14.01	0.0001814	1.351	0.08039	1.154	1.581	0.223	0.91078
16	16_58030741	58030741	A	0.05294	0.03709	G	3.857	0.04953	1.451	0.1905	0.9989	2.108	1	0.91078
5	5_177422908	177422908	A	0.4561	0.4062	G	6.724	0.009514	1.226	0.07858	1.051	1.43	0.2488	0.91146
16	16_57713647	57713647	T	0.09203	0.1176	G	4.624	0.03152	0.7609	0.1274	0.5927	0.9766	0.3435	0.91146
16	16_46652209	46652209	C	0.06323	0.09062	A	7.052	0.007918	0.6773	0.1475	0.5073	0.9043	0.3436	0.91146
7	7_134133291	134133291	G	0.4666	0.421	A	5.595	0.01801	1.203	0.07827	1.032	1.403	0.7459	0.91146
6	6_29589666	29589666	G	0.5125	0.4378	C	14.88	0.0001144	1.35	0.0779	1.159	1.573	0.06729	0.91283
12	12_110221639	110221639	A	0.02874	0.04416	G	4.54	0.0331	0.6403	0.2108	0.4236	0.9678	1	0.91283
1	1_91784647	91784647	A	0.03685	0.05382	G	4.46	0.0347	0.6726	0.1889	0.4645	0.9739	0.2474	0.91489
10	10_95380790	95380790	G	0.521	0.4688	A	7.238	0.00714	1.232	0.07763	1.058	1.435	0.6354	0.91489
1	1_27278521	27278521	A	0.05946	0.04009	G	5.23	0.0222	1.513	0.1823	1.059	2.163	1	0.91558
19	19_36339810	36339810	C	0.02259	0.0108	T	5.589	0.01807	2.117	0.3244	1.121	3.998	1	0.91558
17	17_79657673	79657673	A	0.1492	0.1223	G	4.111	0.04262	1.259	0.1138	1.007	1.574	1	0.91627
19	19_38800165	38800165	T	0.1556	0.1876	C	4.826	0.02803	0.7978	0.1029	0.6521	0.9762	0.6048	0.91695
5	5_94860194	94860194	C	0.01301	0.02326	G	3.979	0.04606	0.5534	0.3007	0.307	0.9977	0.2919	0.91764
19	19_59067623	59067623	T	0.1302	0.1604	C	4.929	0.02641	0.7834	0.1101	0.6313	0.9721	0.3032	0.91833
6	6_29523646	29523646	G	0.2164	0.2859	C	17.26	3.266e-05	0.6895	0.08974	0.5783	0.822	0.5007	0.91833
10	10_63661340	63661340	C	0.1313	0.1631	T	5.378	0.0204	0.776	0.1095	0.6261	0.9619	0.1126	0.91901
5	5_136403289	136403289	T	0.07698	0.1071	A	7.319	0.006825	0.695	0.1351	0.5334	0.9056	0.1465	0.91901
4	4_3526848	3526848	T	0.0117	0.02137	C	3.879	0.0489	0.5418	0.3158	0.2918	1.006	1	0.91901
6	6_10415006	10415006	C	0.4137	0.4773	G	10.96	0.0009314	0.7727	0.07796	0.6632	0.9002	0.1328	0.9197
12	12_66700104	66700104	C	0.04605	0.06773	T	5.892	0.01521	0.6645	0.1694	0.4768	0.9261	0.02295	0.92038
9	9_8521244	8521244	T	0.1542	0.115	C	8.81	0.002996	1.403	0.1145	1.121	1.756	0.2435	0.92107
10	10_13161060	13161060	A	0.03874	0.05581	G	4.367	0.03665	0.6817	0.1843	0.475	0.9784	0.7134	0.92107
14	14_96010424	96010424	A	0.01763	0.02923	G	3.985	0.0459	0.5961	0.2618	0.3568	0.9959	1	0.92107
18	18_319935	319935	C	0.08947	0.1129	T	4.068	0.04371	0.772	0.1286	0.6001	0.9932	0.4392	0.92244
6	6_166902231	166902231	T	0.02158	0.03929	G	7.202	0.007282	0.5394	0.2334	0.3414	0.8522	0.6171	0.92244
14	14_23826822	23826822	T	0.3147	0.37	C	9.112	0.002539	0.7821	0.08147	0.6667	0.9176	0.2058	0.92313
6	6_35706123	35706123	A	0.01144	0.02245	G	4.94	0.02624	0.5042	0.3138	0.2726	0.9327	0.2748	0.92313
6	6_38802341	38802341	G	0.01638	0.02799	A	4.219	0.03998	0.5783	0.2698	0.3408	0.9812	1	0.92313
14	14_90263500	90263500	A	0.0353	0.05905	T	8.498	0.003555	0.5831	0.187	0.4042	0.8412	0.1576	0.92382
19	19_17664418	17664418	A	0.07092	0.09954	G	7.101	0.007703	0.6905	0.1396	0.5253	0.9078	0.5074	0.92382
7	7_81336584	81336584	G	0.01079	0.02074	A	4.33	0.03744	0.5152	0.3244	0.2728	0.9728	1	0.92382
11	11_70222604	70222604	A	0.06916	0.08959	G	3.854	0.04962	0.7551	0.1435	0.57	1	0.809	0.9245
12	12_968489	968489	C	0.02718	0.0416	T	4.247	0.03933	0.6437	0.2153	0.4221	0.9817	0.3034	0.92519
14	14_61952429	61952429	T	0.0702	0.09462	C	5.332	0.02094	0.7225	0.1413	0.5478	0.9529	1	0.92519
15	15_67984705	67984705	G	0.2542	0.2185	A	4.752	0.02927	1.219	0.09104	1.02	1.458	0.5656	0.92588
22	22_47091001	47091001	T	0.01477	0.02665	C	4.751	0.02928	0.5476	0.2803	0.3161	0.9484	1	0.92588
4	4_25005193	25005193	G	0.05148	0.03354	A	5.27	0.0217	1.564	0.1962	1.065	2.297	0.5174	0.92656
2	2_141135668	141135668	A	0.02224	0.0367	G	4.971	0.02578	0.597	0.2337	0.3776	0.9439	0.5914	0.92725
4	4_88767008	88767008	A	0.2324	0.2804	G	8.167	0.004266	0.7771	0.08836	0.6535	0.924	0.3791	0.92793
6	6_30457283	30457283	T	0.02705	0.05696	G	15.32	9.052e-05	0.4602	0.2027	0.3093	0.6847	1	0.92862
4	4_176561168	176561168	A	0.09465	0.0642	C	8.55	0.003456	1.524	0.1449	1.147	2.025	0.3364	0.92931
16	16_2133901	2133901	T	0.01768	0.03014	C	4.545	0.03301	0.5792	0.2591	0.3485	0.9625	0.4458	0.92931
8	8_23056990	23056990	C	0.06629	0.09302	G	6.633	0.01001	0.6922	0.1435	0.5226	0.917	0.8146	0.92931
2	2_135180550	135180550	T	0.07173	0.09293	C	4.043	0.04436	0.7542	0.1406	0.5725	0.9936	0.4849	0.92999
11	11_3692643	3692643	T	0.06232	0.04308	G	4.986	0.02555	1.476	0.1754	1.047	2.082	0.1094	0.93068
15	15_34382477	34382477	C	0.0547	0.03577	T	5.553	0.01845	1.56	0.19	1.075	2.264	1	0.93068
19	19_2099198	2099198	C	0.03007	0.01555	G	6.298	0.01208	1.962	0.2734	1.148	3.354	0.1393	0.93205
16	16_56704573	56704573	T	0.08623	0.06416	C	4.701	0.03014	1.376	0.1478	1.03	1.839	0.1714	0.93205
2	2_224844919	224844919	G	0.507	0.4529	C	7.964	0.004771	1.243	0.07702	1.069	1.445	0.2041	0.93205
8	8_82370696	82370696	C	0.3899	0.3433	T	6.347	0.01176	1.223	0.07986	1.046	1.43	0.5437	0.93205
14	14_21424365	21424365	G	0.1796	0.1459	A	5.63	0.01765	1.282	0.1047	1.044	1.573	0.6392	0.93205
2	2_38294003	38294003	C	0.01351	0.02366	T	3.867	0.04925	0.5652	0.2939	0.3177	1.005	1	0.93205
3	3_71748654	71748654	C	0.08274	0.1152	G	8.059	0.004528	0.6928	0.1298	0.5372	0.8935	1	0.93205
2	2_191872307	191872307	A	0.0568	0.03173	G	9.936	0.001621	1.838	0.1956	1.252	2.696	0.4807	0.93274
10	10_15824085	15824085	G	0.03121	0.01832	A	4.625	0.0315	1.726	0.2567	1.044	2.855	1	0.93342
4	4_106552221	106552221	G	0.01192	0.02238	A	4.467	0.03455	0.5271	0.3079	0.2883	0.9638	0.2741	0.93411
2	2_201354935	201354935	G	0.4504	0.4054	C	5.608	0.01788	1.202	0.0777	1.032	1.4	0.9349	0.93411
12	12_102046829	102046829	T	0.03305	0.01382	C	10.79	0.001022	2.438	0.2799	1.409	4.22	0.1123	0.9348
12	12_62261186	62261186	T	0.01629	0.02973	C	5.52	0.0188	0.5405	0.2658	0.3211	0.9099	1	0.9348
12	12_7633668	7633668	A	0.06232	0.04475	T	4.109	0.04265	1.419	0.1733	1.01	1.993	1	0.9348
12	12_113357202	113357202	T	0.0169	0.02986	C	5.062	0.02446	0.5585	0.2623	0.334	0.934	0.4427	0.93548
16	16_1997157	1997157	G	0.0824	0.06009	C	5.085	0.02413	1.405	0.1512	1.044	1.889	0.4979	0.93686
19	19_15065171	15065171	T	0.07462	0.1134	G	12.15	0.0004906	0.6303	0.1333	0.4853	0.8184	0.8443	0.93686
1	1_32687888	32687888	A	0.01177	0.02177	G	4.196	0.04052	0.5352	0.3099	0.2916	0.9825	1	0.93686
6	6_105239352	105239352	T	0.01904	0.03354	C	5.653	0.01743	0.5594	0.2475	0.3444	0.9087	1	0.93686
10	10_116093130	116093130	A	0.01058	0.02511	C	8.349	0.00386	0.415	0.3138	0.2244	0.7677	0.3377	0.93754
19	19_56162881	56162881	T	0.5207	0.4672	C	7.782	0.005278	1.239	0.0768	1.066	1.44	0.9369	0.93754
15	15_56208178	56208178	T	0.02786	0.0108	C	10.22	0.001386	2.624	0.3129	1.421	4.845	1	0.93754
10	10_21414892	21414892	C	0.3047	0.2659	G	5.023	0.02501	1.21	0.08509	1.024	1.43	0.2256	0.93823
18	18_28610988	28610988	C	0.3419	0.2969	T	6.344	0.01178	1.23	0.08234	1.047	1.446	0.03862	0.93892
2	2_175326258	175326258	T	0.04079	0.02588	G	4.674	0.03063	1.601	0.2195	1.041	2.461	0.3548	0.93892
14	14_24632481	24632481	T	0.1475	0.1159	G	5.946	0.01475	1.32	0.1141	1.056	1.651	0.8503	0.93892
9	9_136444495	136444495	A	0.01042	0.02083	G	4.897	0.02691	0.4947	0.3243	0.262	0.9342	1	0.93892
17	17_3832736	3832736	A	0.02417	0.01009	G	7.838	0.005115	2.429	0.3271	1.28	4.612	1	0.93892
12	12_51394266	51394266	C	0.04716	0.03086	T	4.782	0.02876	1.554	0.2031	1.044	2.314	1	0.9396
16	16_14026007	14026007	G	0.2236	0.1923	A	4.053	0.04409	1.21	0.09462	1.005	1.456	0.1637	0.94029
1	1_145586741	145586741	T	0.07521	0.09663	C	4.013	0.04514	0.7603	0.1371	0.5812	0.9947	0.2571	0.94029
3	3_50598521	50598521	C	0.01194	0.0228	G	4.783	0.02874	0.5179	0.306	0.2843	0.9435	0.2869	0.94029
6	6_30460232	30460232	T	0.08881	0.1634	C	34.87	3.526e-09	0.4992	0.1193	0.3951	0.6306	0.3167	0.94029
17	17_59926567	59926567	T	0.02364	0.01229	C	4.918	0.02658	1.946	0.3056	1.069	3.543	1	0.94029
6	6_29912333	29912333	T	0.4555	0.5297	C	15.01	0.0001067	0.7429	0.07677	0.6391	0.8635	0.03898	0.94097
18	18_46448129	46448129	A	0.1834	0.1506	G	5.268	0.02172	1.267	0.1031	1.035	1.55	0.3575	0.94097
6	6_33219519	33219519	T	0.0105	0.02283	G	6.442	0.01115	0.4544	0.3186	0.2433	0.8483	1	0.94097
6	6_170201385	170201385	A	0.03755	0.06049	G	7.808	0.005202	0.606	0.1809	0.4251	0.8638	0.02448	0.94166
19	19_6755198	6755198	T	0.01448	0.02705	C	5.4	0.02014	0.5286	0.2787	0.3061	0.9128	0.07396	0.94166
4	4_1986542	1986542	C	0.4307	0.3831	T	6.436	0.01118	1.219	0.07797	1.046	1.42	0.2455	0.94166
9	9_990712	990712	C	0.07343	0.05479	T	3.939	0.04717	1.367	0.158	1.003	1.863	1	0.94166
5	5_78076517	78076517	C	0.1052	0.1324	G	4.837	0.02785	0.7709	0.1185	0.6111	0.9725	0.03765	0.94235
8	8_2054195	2054195	C	0.5076	0.4601	G	6.199	0.01278	1.21	0.07657	1.041	1.406	0.528	0.94235
8	8_95403868	95403868	C	0.02635	0.0138	T	5.398	0.02017	1.934	0.2887	1.098	3.405	1	0.94235
18	18_29598847	29598847	T	0.2051	0.2465	C	6.749	0.009379	0.7885	0.09155	0.659	0.9435	0.1112	0.94303
1	1_85724328	85724328	T	0.3324	0.2784	C	9.408	0.00216	1.291	0.0833	1.096	1.52	0.3294	0.94303
9	9_127566378	127566378	A	0.1149	0.0881	G	5.34	0.02085	1.343	0.128	1.045	1.726	0.8076	0.94303
2	2_86705884	86705884	G	0.02216	0.01227	A	3.906	0.04812	1.824	0.3086	0.9964	3.34	1	0.94303
14	14_94203514	94203514	T	0.03051	0.01685	A	5.462	0.01944	1.837	0.264	1.095	3.082	1	0.94303
6	6_26022244	26022244	G	0.03986	0.01669	A	13.18	0.0002822	2.446	0.254	1.487	4.023	1	0.94303
19	19_56499345	56499345	A	0.4651	0.4194	G	5.808	0.01595	1.204	0.07703	1.035	1.4	1	0.94441
15	15_57931544	57931544	C	0.01813	0.0303	G	4.353	0.03693	0.5909	0.2549	0.3586	0.9738	1	0.94509
16	16_72138380	72138380	T	0.03361	0.01852	C	6.054	0.01388	1.843	0.2521	1.124	3.021	1	0.94509
12	12_7026075	7026075	A	0.0749	0.1111	G	10.78	0.001028	0.6477	0.1331	0.499	0.8407	0.6927	0.94578
21	21_46330183	46330183	C	0.08368	0.1076	T	4.585	0.03226	0.7571	0.1303	0.5865	0.9773	1	0.94578
4	4_78804474	78804474	G	0.04633	0.06936	A	6.753	0.009361	0.6519	0.1657	0.4711	0.9021	0.5428	0.94647
2	2_74901602	74901602	C	0.1514	0.1995	T	11.09	0.0008678	0.7155	0.1008	0.5873	0.8718	0.9026	0.94647
19	19_52227261	52227261	A	0.0131	0.02599	G	6.063	0.01381	0.4975	0.289	0.2824	0.8766	1	0.94647
16	16_70691071	70691071	T	0.03047	0.05547	C	10.6	0.00113	0.5351	0.1948	0.3653	0.7839	0.1319	0.94715
6	6_30624155	30624155	C	0.0929	0.1759	T	41.39	1.245e-10	0.4797	0.1159	0.3822	0.602	0.6844	0.94715
17	17_18631084	18631084	C	0.04601	0.07009	T	7.39	0.006557	0.6398	0.1654	0.4626	0.8848	0.06379	0.94784
7	7_103175965	103175965	C	0.4392	0.3898	T	6.929	0.00848	1.226	0.07745	1.053	1.427	0.2518	0.94852
12	12_59268129	59268129	T	0.1897	0.1545	C	5.96	0.01464	1.281	0.1016	1.05	1.563	0.4574	0.94852
14	14_79454519	79454519	C	0.218	0.179	G	6.541	0.01054	1.278	0.09616	1.059	1.544	0.5922	0.94852
12	12_26218197	26218197	A	0.02266	0.03746	G	5.241	0.02207	0.5959	0.2285	0.3808	0.9325	0.607	0.94852
14	14_21550957	21550957	T	0.04446	0.02765	C	5.528	0.01872	1.636	0.2113	1.081	2.476	1	0.94852
19	19_36293275	36293275	T	0.1862	0.1451	C	8.378	0.003797	1.348	0.1033	1.101	1.65	0.5284	0.94921
2	2_206562250	206562250	C	0.08333	0.1073	T	4.623	0.03155	0.7563	0.1302	0.5859	0.9762	0.5403	0.94921
22	22_18905978	18905978	A	0.0929	0.06825	G	5.609	0.01787	1.398	0.142	1.058	1.847	0.3509	0.9499
15	15_90210437	90210437	A	0.1113	0.08079	C	7.328	0.00679	1.424	0.1312	1.101	1.842	0.4232	0.9499
2	2_102000210	102000210	A	0.1481	0.1206	G	4.478	0.03434	1.268	0.1124	1.017	1.581	0.4608	0.9499
9	9_114919707	114919707	A	0.09272	0.1347	G	12.18	0.000483	0.6565	0.1212	0.5177	0.8325	1	0.95058
3	3_12198261	12198261	T	0.02322	0.01072	C	6.338	0.01182	2.194	0.3199	1.172	4.107	1	0.95058
7	7_135366195	135366195	T	0.05785	0.07955	C	5.122	0.02363	0.7105	0.1516	0.5279	0.9564	0.4192	0.95127
7	7_29407488	29407488	C	0.2143	0.1725	T	7.708	0.005497	1.308	0.09697	1.082	1.582	0.7847	0.95127
10	10_17636309	17636309	A	0.02682	0.04097	G	4.268	0.03883	0.6452	0.2137	0.4244	0.9807	1	0.95127
6	6_122766125	122766125	C	0.0332	0.01961	A	4.915	0.02663	1.717	0.2465	1.059	2.783	1	0.95127
22	22_33828068	33828068	C	0.03333	0.01767	A	6.7	0.009642	1.918	0.2557	1.162	3.165	1	0.95127
6	6_25850845	25850845	T	0.04746	0.0303	C	5.392	0.02023	1.594	0.2025	1.072	2.371	0.4562	0.95196
11	11_4674575	4674575	A	0.05088	0.03154	G	6.451	0.01109	1.646	0.1981	1.117	2.427	0.4786	0.95196
11	11_17532102	17532102	T	0.1047	0.08003	C	4.969	0.02581	1.344	0.1329	1.036	1.743	1	0.95196
6	6_136589448	136589448	A	0.07192	0.09271	C	3.983	0.04596	0.7584	0.1389	0.5776	0.9957	0.003965	0.95264
16	16_84940172	84940172	A	0.2062	0.1755	C	4.178	0.04095	1.22	0.09737	1.008	1.477	0.6841	0.95264
16	16_2014283	2014283	A	0.1703	0.1401	G	4.77	0.02896	1.259	0.1058	1.024	1.55	0.325	0.95333
12	12_96104138	96104138	T	0.1488	0.1909	C	8.74	0.003113	0.7411	0.1016	0.6073	0.9043	0.8997	0.95333
19	19_58199291	58199291	T	0.08448	0.1103	C	5.279	0.02159	0.7445	0.1288	0.5785	0.9582	0.1144	0.95402
17	17_4645324	4645324	C	0.08479	0.1159	T	7.495	0.006188	0.7066	0.1273	0.5505	0.9069	0.4403	0.95402
6	6_154763401	154763401	A	0.2643	0.2242	G	6.039	0.01399	1.243	0.08873	1.045	1.48	0.01811	0.95539
2	2_26750769	26750769	A	0.2042	0.2492	G	8.049	0.004553	0.7731	0.09084	0.647	0.9237	0.2988	0.95539
9	9_114484837	114484837	T	0.0888	0.1233	G	8.786	0.003035	0.6929	0.1243	0.5431	0.884	0.0104	0.95607
20	20_54578911	54578911	C	0.07729	0.05816	G	4.003	0.04542	1.357	0.1529	1.005	1.831	0.2687	0.95607
11	11_108159732	108159732	T	0.01573	0.02644	C	3.905	0.04816	0.5886	0.2711	0.346	1.002	0.3696	0.95607
6	6_30297505	30297505	T	0.01902	0.03116	C	4.238	0.03953	0.603	0.2482	0.3708	0.9807	0.4743	0.95676
6	6_53010463	53010463	C	0.1241	0.1556	T	5.759	0.0164	0.7689	0.1097	0.6202	0.9534	0.8826	0.95676
22	22_31323949	31323949	G	0.01497	0.02807	C	5.763	0.01636	0.526	0.2719	0.3087	0.8964	1	0.95676
10	10_125447705	125447705	G	0.04675	0.03125	A	4.402	0.03589	1.52	0.2009	1.025	2.254	1	0.95676
20	20_18454112	18454112	G	0.02233	0.01221	T	4.114	0.04253	1.847	0.307	1.012	3.371	1	0.95676
21	21_37507745	37507745	C	0.1313	0.1707	T	8.502	0.003547	0.7339	0.1064	0.5958	0.904	0.4095	0.95745
18	18_51053176	51053176	G	0.05863	0.03828	T	6.155	0.0131	1.564	0.1817	1.096	2.233	0.6176	0.95745
4	4_185039122	185039122	C	0.02123	0.01128	T	4.253	0.03918	1.902	0.3168	1.022	3.539	1	0.95745
6	6_30229306	30229306	G	0.2783	0.4824	A	123.7	9.672e-29	0.4137	0.08011	0.3536	0.4841	0.1366	0.95813
5	5_9190598	9190598	A	0.5115	0.453	G	9.559	0.001989	1.265	0.07601	1.09	1.468	0.2093	0.95813
11	11_33363058	33363058	A	0.08276	0.1105	G	6.186	0.01288	0.7261	0.1291	0.5638	0.9352	0.4307	0.95813
22	22_44323074	44323074	A	0.4449	0.3834	G	10.8	0.001013	1.289	0.07723	1.108	1.499	0.679	0.95813
20	20_60318561	60318561	C	0.256	0.219	T	5.256	0.02187	1.227	0.08947	1.03	1.463	0.2534	0.95882
1	1_179989584	179989584	C	0.03057	0.05068	G	7.32	0.006819	0.5907	0.1966	0.4018	0.8683	0.4026	0.95882
2	2_54753786	54753786	T	0.01359	0.03177	C	10.61	0.001123	0.4198	0.2744	0.2452	0.7187	0.4896	0.95882
6	6_26017715	26017715	A	0.03306	0.05564	G	8.494	0.003562	0.5804	0.1887	0.4009	0.8401	0.7136	0.95882
11	11_122680599	122680599	T	0.1496	0.1221	C	4.445	0.03501	1.264	0.1114	1.016	1.573	0.7143	0.95882
5	5_41161953	41161953	C	0.01691	0.03191	T	6.692	0.009682	0.5219	0.2555	0.3163	0.8612	1	0.95882
3	3_48619128	48619128	A	0.01687	0.03125	G	6.24	0.01249	0.5319	0.2566	0.3217	0.8796	1	0.95882
6	6_32798283	32798283	C	0.06063	0.08584	T	6.585	0.01029	0.6873	0.1468	0.5154	0.9165	0.8082	0.95951
14	14_63735954	63735954	G	0.3925	0.3489	T	5.673	0.01723	1.206	0.07861	1.034	1.407	0.44	0.96019
10	10_27539113	27539113	T	0.01957	0.03419	C	5.791	0.0161	0.5637	0.2412	0.3514	0.9044	0.541	0.96019
1	1_33613054	33613054	A	0.02981	0.01589	G	5.96	0.01464	1.904	0.268	1.126	3.219	1	0.96019
19	19_51528890	51528890	T	0.03096	0.04947	C	6.277	0.01223	0.6138	0.1965	0.4176	0.9022	0.6683	0.96088
18	18_47093790	47093790	C	0.5206	0.473	T	6.311	0.012	1.21	0.07588	1.043	1.404	0.9372	0.96088
1	1_55277645	55277645	T	0.03193	0.01955	C	4.221	0.03994	1.654	0.2474	1.019	2.686	0.2205	0.96156
3	3_148601607	148601607	A	0.03243	0.04834	G	4.611	0.03178	0.6599	0.1948	0.4505	0.9667	0.3926	0.96225
3	3_11300707	11300707	T	0.05578	0.07523	C	4.352	0.03696	0.7262	0.1539	0.5371	0.9819	0.4038	0.96225
17	17_7722130	7722130	C	0.01824	0.03021	G	4.292	0.0383	0.5965	0.252	0.364	0.9775	0.4552	0.96225
2	2_85804682	85804682	A	0.07085	0.03782	G	14.6	0.0001332	1.94	0.1762	1.373	2.74	1	0.96225
6	6_36341243	36341243	A	0.109	0.1371	T	5.146	0.0233	0.77	0.1155	0.614	0.9655	0.869	0.96294
6	6_46977849	46977849	T	0.01015	0.02184	A	6.192	0.01284	0.4593	0.3203	0.2451	0.8604	1	0.96294
12	12_52827786	52827786	T	0.1054	0.07523	C	7.657	0.005655	1.448	0.1343	1.113	1.884	1	0.96294
2	2_187511466	187511466	G	0.04503	0.02955	A	4.615	0.03169	1.549	0.2051	1.036	2.315	0.4392	0.96362
10	10_105797517	105797517	C	0.01147	0.02187	A	4.697	0.03022	0.519	0.3078	0.2839	0.9488	1	0.96362
2	2_191845458	191845458	A	0.02279	0.01064	G	6.144	0.01319	2.169	0.3198	1.159	4.059	1	0.96362
16	16_20976614	20976614	A	0.01743	0.03187	G	6.18	0.01292	0.5388	0.2525	0.3285	0.8838	0.02406	0.96431
21	21_44448763	44448763	C	0.1129	0.08896	G	4.376	0.03645	1.303	0.1269	1.016	1.671	0.4647	0.96431
6	6_30576801	30576801	A	0.2733	0.07078	G	196.6	1.126e-44	4.937	0.1218	3.888	6.268	0.7643	0.96431
10	10_79601912	79601912	T	0.02355	0.03771	C	4.789	0.02864	0.6156	0.2237	0.3971	0.9543	0.6171	0.965
17	17_67039645	67039645	T	0.05816	0.04179	C	3.909	0.04803	1.416	0.1766	1.002	2.001	1	0.965
12	12_47471555	47471555	G	0.03721	0.02174	C	5.793	0.01609	1.739	0.2327	1.102	2.744	1	0.965
19	19_9325078	9325078	A	0.0261	0.01517	G	4.072	0.04359	1.74	0.2777	1.009	2.998	1	0.965
2	2_88874469	88874469	G	0.01008	0.01885	A	3.851	0.04971	0.5299	0.3288	0.2782	1.01	1	0.96568
7	7_158896615	158896615	A	0.02571	0.03892	G	3.956	0.0467	0.6516	0.2168	0.426	0.9967	1	0.96568
2	2_160112856	160112856	G	0.03108	0.01799	A	4.956	0.026	1.751	0.2547	1.063	2.884	1	0.96568
6	6_97344676	97344676	A	0.0323	0.01729	G	6.432	0.01121	1.897	0.2565	1.147	3.136	0.1759	0.96637
1	1_202092360	202092360	G	0.1346	0.1684	A	6.281	0.0122	0.7679	0.1056	0.6244	0.9444	0.267	0.96637
12	12_120750517	120750517	G	0.1205	0.09531	A	4.588	0.03219	1.3	0.1228	1.022	1.654	0.499	0.96637
5	5_140867087	140867087	A	0.01071	0.02194	G	5.622	0.01774	0.4827	0.3137	0.261	0.8927	1	0.96637
11	11_118453888	118453888	A	0.04339	0.02652	G	5.839	0.01568	1.665	0.2131	1.097	2.529	0.07141	0.96706
6	6_33180045	33180045	C	0.1059	0.1603	T	18.25	1.938e-05	0.62	0.1126	0.4972	0.7731	0.3841	0.96706
17	17_7217340	7217340	G	0.03275	0.04992	A	5.286	0.0215	0.6444	0.1925	0.4419	0.9397	0.3985	0.96706
6	6_30627216	30627216	C	0.2045	0.0885	T	74.08	7.504e-18	2.648	0.1161	2.109	3.325	0.8085	0.96706
3	3_11075503	11075503	T	0.1723	0.208	C	5.832	0.01574	0.7927	0.09632	0.6563	0.9574	0.9068	0.96706
6	6_30154199	30154199	C	0.4706	0.3487	T	42.99	5.513e-11	1.66	0.07755	1.426	1.933	0.9318	0.96706
17	17_46607817	46607817	T	0.05652	0.0761	C	4.387	0.03622	0.7272	0.1526	0.5392	0.9808	1	0.96706
6	6_49574531	49574531	T	0.04301	0.02707	C	5.215	0.02239	1.615	0.2118	1.067	2.447	1	0.96706
14	14_59946094	59946094	C	0.03748	0.02262	G	5.246	0.022	1.682	0.2295	1.073	2.638	1	0.96774
6	6_33406556	33406556	G	0.0759	0.03035	A	28.21	1.088e-07	2.624	0.1878	1.816	3.792	1	0.96774
5	5_178634672	178634672	C	0.3548	0.3141	T	5.238	0.0221	1.201	0.08009	1.027	1.405	0.1268	0.96843
8	8_79610710	79610710	A	0.1321	0.1024	G	5.949	0.01472	1.334	0.1185	1.058	1.683	0.834	0.96911
17	17_5041471	5041471	A	0.03067	0.01888	C	3.985	0.04591	1.644	0.2514	1.004	2.691	1	0.96911
15	15_84324441	84324441	A	0.08673	0.06058	G	6.949	0.008389	1.473	0.1475	1.103	1.966	0.07887	0.9698
3	3_14513695	14513695	A	0.1865	0.1571	G	4.247	0.03933	1.23	0.1004	1.01	1.497	0.2412	0.9698
7	7_117227874	117227874	G	0.04746	0.02857	A	6.774	0.009251	1.694	0.2046	1.134	2.53	1	0.9698
21	21_37584306	37584306	A	0.04322	0.02795	C	4.724	0.02974	1.571	0.2095	1.042	2.369	0.4039	0.97049
8	8_21997738	21997738	T	0.01867	0.03087	A	4.409	0.03574	0.5971	0.2481	0.3672	0.971	0.4711	0.97049
8	8_24348241	24348241	G	0.232	0.198	A	4.796	0.02853	1.223	0.0921	1.021	1.465	0.714	0.97049
6	6_166578025	166578025	T	0.02597	0.04223	C	5.74	0.01658	0.6046	0.2121	0.399	0.9161	1	0.97049
8	8_2090262	2090262	G	0.018	0.02937	C	3.993	0.04568	0.6058	0.2532	0.3688	0.9952	1	0.97049
2	2_202028714	202028714	T	0.04194	0.02715	C	4.563	0.03267	1.569	0.2124	1.035	2.379	1	0.97049
3	3_186006566	186006566	T	0.2857	0.2436	C	6.403	0.01139	1.242	0.08567	1.05	1.469	0.4631	0.97186
6	6_25682262	25682262	C	0.2637	0.2204	A	7.185	0.007354	1.267	0.08832	1.065	1.506	0.4996	0.97186
6	6_71012575	71012575	C	0.1397	0.177	T	7.393	0.006549	0.7552	0.1034	0.6166	0.925	0.7892	0.97186
12	12_8196445	8196445	G	0.2656	0.3154	T	8.534	0.003486	0.7847	0.08306	0.6668	0.9235	0.9284	0.97186
3	3_31774704	31774704	A	0.01795	0.03313	G	6.649	0.009919	0.5335	0.2474	0.3285	0.8664	1	0.97186
10	10_105372696	105372696	A	0.1771	0.1391	G	7.607	0.005813	1.332	0.1042	1.086	1.634	1	0.97186
17	17_30533970	30533970	G	0.1748	0.21	A	5.63	0.01765	0.7972	0.09562	0.661	0.9615	0.06092	0.97255
12	12_113724945	113724945	G	0.2384	0.2032	A	5.073	0.02431	1.228	0.09117	1.027	1.468	0.2306	0.97255
1	1_166123842	166123842	T	0.07447	0.1083	C	9.815	0.001731	0.6627	0.132	0.5116	0.8584	0.8423	0.97255
22	22_51015210	51015210	G	0.02851	0.01735	C	3.87	0.04917	1.663	0.2611	0.9967	2.774	1	0.97255
16	16_74444900	74444900	T	0.07341	0.0997	G	6.225	0.01259	0.7155	0.1347	0.5495	0.9316	0.001584	0.97323
6	6_26598188	26598188	A	0.5013	0.3675	G	51.4	7.541e-13	1.73	0.07673	1.489	2.011	0.3188	0.97323
16	16_87445270	87445270	C	0.1487	0.1158	T	6.637	0.009987	1.334	0.1122	1.071	1.662	0.5722	0.97323
15	15_52254682	52254682	C	0.03435	0.05219	T	5.504	0.01897	0.6459	0.1876	0.4471	0.933	0.6959	0.97323
3	3_184020679	184020679	C	0.04128	0.06072	T	5.577	0.0182	0.666	0.1731	0.4744	0.9351	0.7278	0.97323
5	5_176315547	176315547	A	0.09163	0.06842	G	5.127	0.02356	1.373	0.1406	1.043	1.809	0.7604	0.97323
7	7_130357518	130357518	T	0.06773	0.08872	C	4.35	0.03702	0.7462	0.1408	0.5663	0.9833	0.8091	0.97323
1	1_36559030	36559030	G	0.01198	0.02549	C	7.157	0.007467	0.4638	0.294	0.2607	0.8251	1	0.97323
8	8_95189955	95189955	T	0.01135	0.02093	G	4.152	0.04158	0.537	0.3098	0.2926	0.9856	1	0.97323
3	3_12791185	12791185	G	0.01923	0.03087	T	3.976	0.04615	0.6155	0.2456	0.3803	0.9961	1	0.97323
15	15_69003788	69003788	A	0.1684	0.1382	G	4.939	0.02625	1.263	0.1052	1.028	1.552	0.6255	0.97392
9	9_133945034	133945034	T	0.01396	0.02699	C	6.093	0.01357	0.5106	0.2772	0.2965	0.879	1	0.97392
13	13_21563311	21563311	A	0.04781	0.03223	G	4.417	0.03559	1.507	0.1965	1.026	2.216	0.1441	0.97461
16	16_57079322	57079322	A	0.1686	0.1399	T	4.438	0.03514	1.247	0.1048	1.015	1.531	1	0.97461
22	22_44131786	44131786	C	0.1125	0.09015	T	3.849	0.04979	1.279	0.1258	0.9998	1.637	1	0.97461
1	1_223938565	223938565	C	0.5105	0.4554	A	8.612	0.00334	1.247	0.07538	1.076	1.446	0.2105	0.97529
1	1_100620728	100620728	A	0.01192	0.02402	G	5.998	0.01432	0.4901	0.2971	0.2738	0.8773	0.3171	0.97529
18	18_11893391	11893391	C	0.08959	0.1201	T	7.071	0.007832	0.721	0.1234	0.5662	0.9183	0.8538	0.97529
1	1_159784141	159784141	A	0.01323	0.02406	G	4.623	0.03155	0.5437	0.2876	0.3095	0.9553	1	0.97529
6	6_30121821	30121821	G	0.05976	0.09118	A	10.14	0.001452	0.6335	0.1443	0.4774	0.8407	0.0328	0.97598
2	2_118688596	118688596	T	0.06061	0.04299	C	4.426	0.0354	1.436	0.1729	1.023	2.016	0.1136	0.97598
15	15_48058071	48058071	G	0.443	0.3809	A	11.24	0.0007993	1.293	0.07664	1.112	1.502	0.186	0.97598
10	10_115417289	115417289	G	0.07351	0.0982	A	5.546	0.01852	0.7286	0.1349	0.5594	0.9491	0.2704	0.97598
6	6_52400529	52400529	A	0.435	0.494	G	9.918	0.001636	0.7886	0.07545	0.6802	0.9143	0.486	0.97598
6	6_27424710	27424710	C	0.01391	0.02699	A	6.169	0.013	0.5085	0.2772	0.2954	0.8755	1	0.97598
1	1_153643273	153643273	C	0.02632	0.01057	T	9.414	0.002153	2.529	0.3128	1.37	4.669	1	0.97598
11	11_134226278	134226278	T	0.2216	0.1835	C	6.364	0.01165	1.267	0.09404	1.054	1.524	0.1954	0.97666
9	9_109687403	109687403	G	0.1067	0.08434	A	4.078	0.04344	1.297	0.1291	1.007	1.67	0.3074	0.97666
22	22_31337950	31337950	C	0.1227	0.0938	T	6.077	0.01369	1.351	0.1225	1.063	1.718	0.6442	0.97666
6	6_46867717	46867717	C	0.09682	0.1201	T	4.016	0.04506	0.785	0.121	0.6192	0.9951	0.5848	0.97735
2	2_155555878	155555878	T	0.02833	0.04511	C	5.73	0.01667	0.6171	0.2034	0.4142	0.9194	0.6376	0.97735
17	17_36474601	36474601	G	0.1373	0.1124	A	4.014	0.04512	1.257	0.1145	1.005	1.574	0.7001	0.97735
1	1_163309274	163309274	A	0.03821	0.05789	G	6.084	0.01364	0.6465	0.1781	0.456	0.9165	0.7175	0.97735
1	1_16382911	16382911	G	0.0125	0.0256	A	6.662	0.009847	0.4818	0.2889	0.2735	0.8487	1	0.97735
1	1_159783916	159783916	A	0.02243	0.01051	G	6.077	0.0137	2.16	0.3198	1.154	4.042	1	0.97735
8	8_27967856	27967856	A	0.1075	0.1349	G	5.037	0.02481	0.7724	0.1153	0.6161	0.9682	0.243	0.97804
6	6_26124634	26124634	T	0.09524	0.04783	C	23.58	1.199e-06	2.095	0.1552	1.546	2.84	0.392	0.97804
16	16_89849480	89849480	C	0.1904	0.1581	T	5.128	0.02354	1.253	0.09964	1.031	1.523	0.559	0.97804
1	1_57171870	57171870	C	0.01316	0.02331	T	4.158	0.04143	0.5587	0.2893	0.3169	0.985	1	0.97804
2	2_55449412	55449412	A	0.0191	0.03153	C	4.511	0.03368	0.5982	0.2444	0.3705	0.9658	1	0.97804
10	10_50121778	50121778	T	0.0218	0.03438	C	4.176	0.04101	0.6258	0.2313	0.3977	0.9848	0.5511	0.97872
1	1_179609049	179609049	C	0.08344	0.06231	T	4.653	0.031	1.37	0.1464	1.028	1.825	0.1008	0.97941
11	11_102482504	102482504	G	0.1214	0.09023	T	7.227	0.007181	1.393	0.1237	1.093	1.776	0.2323	0.97941
6	6_117127757	117127757	T	0.02372	0.03743	C	4.57	0.03253	0.6248	0.2219	0.4044	0.9651	1	0.97941
1	1_150999863	150999863	G	0.1992	0.2391	A	6.636	0.009995	0.7917	0.09078	0.6627	0.9459	0.3945	0.9801
13	13_29233343	29233343	C	0.023	0.03898	G	6.15	0.01314	0.5803	0.2219	0.3756	0.8965	0.6174	0.9801
19	19_44050981	44050981	A	0.03219	0.04723	G	4.263	0.03894	0.6711	0.1943	0.4586	0.9821	0.6528	0.9801
13	13_42703682	42703682	C	0.1916	0.1629	T	3.994	0.04566	1.218	0.0987	1.004	1.478	0.776	0.9801
2	2_237489904	237489904	T	0.01774	0.02999	C	4.653	0.031	0.5842	0.2519	0.3566	0.9573	1	0.9801
18	18_58039276	58039276	T	0.04183	0.0256	C	5.654	0.01742	1.662	0.2156	1.089	2.535	1	0.98078
12	12_49171875	49171875	T	0.02961	0.04552	C	5.056	0.02455	0.6397	0.2002	0.4321	0.947	0.04194	0.98147
6	6_25773744	25773744	G	0.01636	0.02928	T	5.428	0.01981	0.5515	0.259	0.3319	0.9162	0.4361	0.98147
5	5_145442133	145442133	A	0.295	0.25	G	7.252	0.007082	1.256	0.08458	1.064	1.482	0.5347	0.98147
1	1_110459842	110459842	T	0.1088	0.08246	C	5.656	0.01739	1.358	0.1291	1.055	1.749	0.6094	0.98147
12	12_131360352	131360352	C	0.01053	0.0209	G	5.055	0.02456	0.4985	0.3157	0.2685	0.9254	1	0.98147
1	1_153750682	153750682	A	0.02431	0.01271	G	5.176	0.0229	1.936	0.2954	1.085	3.455	1	0.98147
6	6_26045737	26045737	G	0.4417	0.5329	C	23.75	1.096e-06	0.6933	0.07526	0.5982	0.8035	0.1199	0.98216
6	6_13794110	13794110	C	0.5223	0.4551	A	12.87	0.0003342	1.309	0.07513	1.13	1.517	0.5851	0.98216
15	15_62232925	62232925	A	0.01373	0.02553	G	5.26	0.02181	0.5313	0.2801	0.3068	0.9199	1	0.98216
22	22_41863423	41863423	A	0.07415	0.05381	G	4.873	0.02728	1.408	0.1557	1.038	1.911	1	0.98216
16	16_69725807	69725807	A	0.01762	0.02928	G	4.299	0.03813	0.5948	0.2532	0.3621	0.977	0.1035	0.98284
10	10_32575715	32575715	G	0.01309	0.0232	A	4.169	0.04116	0.5583	0.2893	0.3167	0.9843	1	0.98284
4	4_89385130	89385130	C	0.04391	0.06502	G	6.248	0.01243	0.6603	0.167	0.476	0.9161	1	0.98284
1	1_144879264	144879264	A	0.06364	0.08974	G	6.939	0.008432	0.6893	0.1419	0.522	0.9103	0.006593	0.98353
11	11_118509676	118509676	A	0.05832	0.04179	G	4.059	0.04393	1.42	0.1748	1.008	2	1	0.98353
4	4_118006307	118006307	A	0.04118	0.02695	G	4.331	0.03743	1.551	0.2124	1.023	2.351	1	0.98353
6	6_13584315	13584315	T	0.0235	0.03668	C	4.309	0.0379	0.6321	0.2228	0.4084	0.9781	0.2186	0.98421
17	17_27382061	27382061	C	0.4804	0.4259	A	8.554	0.003447	1.246	0.07534	1.075	1.445	0.2351	0.98421
8	8_130761644	130761644	C	0.4733	0.4272	T	6.129	0.0133	1.205	0.07536	1.04	1.397	0.2675	0.98421
22	22_35815880	35815880	A	0.05483	0.03293	G	8.025	0.004615	1.703	0.19	1.174	2.472	0.5191	0.98421
6	6_26200083	26200083	A	0.1712	0.1224	G	13.46	0.0002436	1.482	0.1076	1.2	1.83	0.7173	0.98421
5	5_1057615	1057615	G	0.5091	0.4557	A	8.148	0.004312	1.239	0.07505	1.069	1.435	0.876	0.98421
19	19_54778666	54778666	C	0.02347	0.03598	G	3.93	0.04743	0.6439	0.2237	0.4153	0.9982	1	0.98421
14	14_96157187	96157187	A	0.1051	0.08009	G	5.266	0.02175	1.349	0.1308	1.044	1.743	1	0.98421
3	3_178968568	178968568	C	0.06462	0.04566	A	4.872	0.0273	1.444	0.1673	1.04	2.004	1	0.98421
6	6_144416308	144416308	C	0.03796	0.02388	A	4.655	0.03097	1.613	0.2235	1.041	2.499	1	0.98421
22	22_41347387	41347387	C	0.0301	0.01866	A	3.875	0.049	1.633	0.2513	0.9976	2.672	1	0.98421
12	12_70004166	70004166	A	0.03084	0.01711	G	5.651	0.01744	1.828	0.2573	1.104	3.026	1	0.98421
1	1_111999312	111999312	G	0.02282	0.01124	A	5.578	0.01819	2.053	0.3109	1.116	3.776	1	0.98421
3	3_195954673	195954673	T	0.02552	0.03875	C	4.07	0.04365	0.6498	0.2152	0.4262	0.9907	0.0709	0.9849
12	12_9909041	9909041	A	0.02415	0.01271	G	5.068	0.02437	1.923	0.2954	1.078	3.431	0.0978	0.9849
7	7_83047666	83047666	C	0.1375	0.1078	T	5.836	0.0157	1.32	0.1152	1.053	1.655	0.6857	0.9849
20	20_23804663	23804663	A	0.1432	0.1132	T	5.722	0.01675	1.31	0.113	1.049	1.634	0.8467	0.9849
17	17_38643384	38643384	A	0.0143	0.02778	C	6.436	0.01119	0.5079	0.2719	0.2981	0.8654	1	0.9849
6	6_26107944	26107944	T	0.02666	0.0473	C	8.707	0.003171	0.5517	0.2043	0.3697	0.8233	1	0.9849
14	14_21052259	21052259	C	0.1245	0.1689	T	11.35	0.0007544	0.6998	0.1063	0.5681	0.8619	0.2718	0.98559
9	9_112629858	112629858	A	0.0359	0.06119	G	10.07	0.00151	0.5713	0.1785	0.4027	0.8105	0.3018	0.98559
6	6_30036333	30036333	C	0.09661	0.1493	G	18.61	1.608e-05	0.6095	0.1156	0.486	0.7645	0.3603	0.98559
8	8_130762837	130762837	T	0.04883	0.06662	C	4.199	0.04044	0.7193	0.1614	0.5242	0.9869	0.5251	0.98559
17	17_48457722	48457722	C	0.05332	0.07571	G	6.006	0.01426	0.6875	0.1536	0.5088	0.9291	0.5741	0.98559
5	5_140431103	140431103	C	0.06576	0.08608	T	4.243	0.03942	0.7473	0.1418	0.5659	0.9867	1	0.98559
19	19_51379893	51379893	T	0.3225	0.2676	C	10.31	0.001327	1.303	0.08247	1.108	1.531	1	0.98559
15	15_44107202	44107202	A	0.03312	0.02102	C	3.906	0.0481	1.595	0.2382	1	2.544	1	0.98559
19	19_41078194	41078194	A	0.02211	0.01049	G	5.861	0.01548	2.131	0.3198	1.139	3.989	1	0.98559
10	10_117884950	117884950	G	0.3675	0.4225	A	9.073	0.002594	0.7942	0.07656	0.6835	0.9227	0.08166	0.98627
2	2_158272220	158272220	T	0.01365	0.0262	C	5.888	0.01525	0.5146	0.2786	0.2981	0.8884	0.367	0.98627
20	20_45354291	45354291	A	0.06632	0.08907	G	5.214	0.02241	0.7264	0.1404	0.5516	0.9566	0.4693	0.98627
6	6_32945625	32945625	T	0.01107	0.02541	C	8.44	0.00367	0.4292	0.2994	0.2387	0.7719	1	0.98627
15	15_28230097	28230097	T	0.01307	0.02976	C	9.75	0.001793	0.4318	0.2765	0.2512	0.7423	1	0.98627
12	12_52682126	52682126	G	0.0144	0.02452	C	3.904	0.04818	0.5812	0.2778	0.3372	1.002	1	0.98627
6	6_105771520	105771520	C	0.05273	0.07324	T	5.15	0.02324	0.7044	0.1551	0.5198	0.9546	1	0.98627
4	4_111480920	111480920	A	0.07878	0.1039	G	5.48	0.01924	0.7376	0.1304	0.5713	0.9524	1	0.98627
18	18_34398883	34398883	A	0.1466	0.1104	G	8.293	0.003979	1.384	0.1133	1.109	1.729	1	0.98627
17	17_26883313	26883313	G	0.436	0.3872	A	7.005	0.008127	1.223	0.07615	1.054	1.42	0.1411	0.98696
15	15_79296172	79296172	A	0.1198	0.09627	G	4.083	0.04332	1.278	0.1215	1.007	1.621	0.1866	0.98696
19	19_5561076	5561076	A	0.1248	0.1519	G	4.412	0.03568	0.7966	0.1084	0.6441	0.9852	0.3683	0.98696
1	1_89659086	89659086	C	0.03901	0.05755	T	5.42	0.01991	0.6648	0.1764	0.4705	0.9394	0.4748	0.98696
9	9_107379712	107379712	A	0.01046	0.01932	C	3.905	0.04814	0.5365	0.32	0.2866	1.005	1	0.98696
6	6_27805975	27805975	T	0.03316	0.05007	G	5.203	0.02255	0.6506	0.1897	0.4486	0.9437	1	0.98696
4	4_54011526	54011526	G	0.187	0.1525	A	6.029	0.01407	1.279	0.1003	1.051	1.556	0.03472	0.98765
6	6_32713867	32713867	T	0.04345	0.0247	C	7.503	0.00616	1.794	0.216	1.174	2.739	0.05626	0.98765
15	15_59516875	59516875	C	0.4948	0.4484	T	6.198	0.01279	1.205	0.07497	1.04	1.396	0.4814	0.98765
12	12_12483318	12483318	T	0.05809	0.07801	C	4.52	0.03349	0.729	0.1492	0.5441	0.9766	0.5892	0.98765
19	19_7707336	7707336	T	0.02344	0.03651	C	4.272	0.03874	0.6333	0.2228	0.4093	0.98	0.5972	0.98765
19	19_35719257	35719257	A	0.02267	0.03823	G	5.979	0.01448	0.5835	0.2228	0.3771	0.9029	0.6175	0.98765
22	22_43623353	43623353	A	0.1455	0.1151	G	5.783	0.01618	1.309	0.1121	1.051	1.63	0.7027	0.98765
14	14_23242980	23242980	G	0.09428	0.1179	A	4.246	0.03935	0.7787	0.1216	0.6136	0.9883	0.7133	0.98765
6	6_32940621	32940621	T	0.0953	0.13	C	8.713	0.003159	0.7049	0.1189	0.5583	0.8899	0.7352	0.98765
3	3_66430877	66430877	C	0.02146	0.01119	G	4.599	0.032	1.937	0.3137	1.047	3.582	1	0.98765
19	19_58805783	58805783	T	0.07881	0.05931	C	4.194	0.04056	1.357	0.1495	1.012	1.819	0.1588	0.98833
11	11_32421654	32421654	C	0.02075	0.03438	T	5.049	0.02464	0.5952	0.2333	0.3768	0.9403	0.1788	0.98833
20	20_17622429	17622429	G	0.4663	0.4154	A	7.522	0.006095	1.23	0.0754	1.061	1.425	0.2029	0.98833
7	7_75045959	75045959	G	0.01305	0.02745	C	7.657	0.005654	0.4687	0.2801	0.2707	0.8115	0.3982	0.98833
6	6_29555809	29555809	C	0.09416	0.1224	T	5.963	0.01461	0.7453	0.1207	0.5884	0.9442	0.7186	0.98833
7	7_102462636	102462636	T	0.413	0.3672	C	6.314	0.01198	1.213	0.07675	1.043	1.409	0.8031	0.98833
6	6_29408554	29408554	C	0.02073	0.04266	A	11.51	0.0006916	0.4749	0.2241	0.3061	0.7368	1	0.98833
2	2_131520942	131520942	T	0.02995	0.0439	C	3.971	0.04628	0.6724	0.2003	0.454	0.9958	1	0.98833
15	15_45467541	45467541	A	0.03377	0.02164	G	3.853	0.04964	1.58	0.2348	0.997	2.503	1	0.98833
16	16_20856413	20856413	T	0.01888	0.03269	C	5.541	0.01857	0.5694	0.2422	0.3543	0.9153	0.02939	0.98902
6	6_25779392	25779392	G	0.4584	0.5194	A	10.66	0.001096	0.7834	0.07484	0.6765	0.9071	0.1224	0.98902
10	10_118359548	118359548	T	0.05175	0.03593	C	4.225	0.03983	1.464	0.1865	1.016	2.111	0.205	0.98902
2	2_37267458	37267458	A	0.01292	0.02549	G	6.155	0.0131	0.5005	0.2843	0.2867	0.8737	0.3504	0.98902
10	10_76993930	76993930	T	0.0111	0.02148	C	4.927	0.02643	0.5111	0.3078	0.2796	0.9344	1	0.98902
11	11_8494755	8494755	G	0.01039	0.01937	T	4.031	0.04468	0.5314	0.32	0.2838	0.9949	1	0.98902
14	14_77791327	77791327	A	0.011	0.02021	G	4.047	0.04426	0.539	0.3119	0.2925	0.9934	1	0.98902
2	2_119749477	119749477	T	0.01427	0.02537	G	4.641	0.03121	0.556	0.2762	0.3235	0.9553	1	0.98902
12	12_12247616	12247616	C	0.02008	0.01046	T	4.311	0.03787	1.938	0.3242	1.026	3.658	1	0.98902
1	1_92177938	92177938	G	0.1078	0.07961	A	6.65	0.009917	1.397	0.13	1.083	1.802	0.1787	0.9897
8	8_21980023	21980023	A	0.01039	0.02307	C	7.193	0.007319	0.4447	0.3101	0.2421	0.8166	0.2982	0.9897
10	10_17086956	17086956	A	0.04134	0.05838	G	4.448	0.03495	0.6956	0.173	0.4956	0.9762	0.7192	0.9897
20	20_55025762	55025762	G	0.4903	0.4445	A	6.037	0.01401	1.202	0.07495	1.038	1.392	0.9376	0.9897
10	10_115344114	115344114	T	0.01554	0.02985	G	6.767	0.009286	0.5132	0.2609	0.3077	0.8558	1	0.9897
6	6_26108168	26108168	G	0.5149	0.4389	A	16.61	4.582e-05	1.357	0.07498	1.172	1.572	1	0.9897
7	7_127958040	127958040	A	0.04328	0.02769	G	5.012	0.02517	1.588	0.2083	1.056	2.389	1	0.9897
2	2_37232879	37232879	C	0.03234	0.02018	A	4.083	0.04332	1.623	0.2418	1.01	2.607	1	0.9897
6	6_32917042	32917042	C	0.011	0.0209	A	4.583	0.03229	0.521	0.3098	0.2839	0.9561	0.2503	0.990391
19	19_56392920	56392920	T	0.2471	0.2126	C	4.812	0.02826	1.216	0.0891	1.021	1.448	0.5629	0.990391
6	6_27100485	27100485	A	0.011	0.02015	G	4.006	0.04535	0.5407	0.3119	0.2934	0.9964	1	0.990391
6	6_33255103	33255103	C	0.4384	0.3811	A	9.73	0.001813	1.268	0.07605	1.092	1.471	0.102	0.991078
12	12_12240199	12240199	T	0.5045	0.4492	C	8.812	0.002992	1.249	0.07484	1.078	1.446	0.1185	0.991078
1	1_3806643	3806643	A	0.424	0.3765	T	6.73	0.009478	1.219	0.07633	1.05	1.416	0.2851	0.991078
12	12_130387901	130387901	A	0.05714	0.07715	G	4.637	0.03129	0.7249	0.1499	0.5404	0.9725	0.5839	0.991078
4	4_74352723	74352723	T	0.05491	0.03657	C	5.462	0.01944	1.531	0.1834	1.069	2.193	0.5978	0.991078
1	1_113658887	113658887	G	0.02458	0.04322	A	7.767	0.005322	0.5579	0.2121	0.3681	0.8454	0.6285	0.991078
4	4_1659128	1659128	C	0.3148	0.3685	T	9.205	0.002413	0.7876	0.07876	0.6749	0.9191	0.6782	0.991078
17	17_33679440	33679440	T	0.0421	0.0625	C	6.112	0.01343	0.6592	0.1696	0.4728	0.9192	0.7384	0.991078
1	1_241757947	241757947	T	0.01102	0.02229	C	5.695	0.01701	0.489	0.3059	0.2685	0.8906	1	0.991078
1	1_26688181	26688181	C	0.01034	0.0209	G	5.338	0.02086	0.4894	0.3156	0.2636	0.9085	1	0.991078
16	16_23226118	23226118	A	0.04968	0.06726	G	4.077	0.04347	0.7249	0.1599	0.5298	0.9917	1	0.991078
3	3_10976876	10976876	G	0.08021	0.05887	A	5.006	0.02526	1.394	0.1491	1.041	1.867	1	0.991078
12	12_15097663	15097663	C	0.04016	0.02604	T	4.41	0.03574	1.565	0.2148	1.027	2.384	1	0.991078
21	21_38593792	38593792	T	0.03169	0.01937	C	4.311	0.03786	1.657	0.2456	1.024	2.681	1	0.991078
14	14_24785092	24785092	T	0.02785	0.01637	G	4.305	0.038	1.721	0.2648	1.024	2.893	1	0.991078
20	20_21349138	21349138	G	0.02513	0.01271	A	5.836	0.0157	2.003	0.2931	1.128	3.557	0.0978	0.991764
22	22_19766782	19766782	T	0.1171	0.143	C	4.27	0.0388	0.7952	0.1111	0.6397	0.9886	0.1119	0.991764
1	1_214811244	214811244	G	0.1819	0.1507	C	5.014	0.02514	1.253	0.1008	1.028	1.527	0.2299	0.991764
1	1_43221187	43221187	T	0.02899	0.04335	C	4.307	0.03795	0.659	0.2023	0.4433	0.9796	0.3538	0.991764
12	12_49237782	49237782	T	0.03811	0.05365	C	4.01	0.04523	0.6989	0.1797	0.4914	0.994	0.4295	0.991764
9	9_136504923	136504923	T	0.02008	0.03269	C	4.525	0.03341	0.6063	0.2375	0.3806	0.9657	0.5164	0.991764
6	6_107391807	107391807	A	0.08949	0.06899	G	4.111	0.0426	1.326	0.1397	1.009	1.744	0.7618	0.991764
9	9_118989890	118989890	C	0.08698	0.1106	A	4.541	0.03309	0.766	0.1253	0.5992	0.9794	0.8437	0.991764
20	20_36385938	36385938	T	0.01292	0.02534	G	6.043	0.01396	0.5035	0.2843	0.2884	0.8791	1	0.991764
11	11_64820735	64820735	T	0.01556	0.02819	C	5.462	0.01944	0.545	0.2634	0.3252	0.9134	1	0.991764
8	8_134063186	134063186	A	0.02067	0.03353	G	4.584	0.03227	0.6084	0.2343	0.3844	0.963	1	0.991764
3	3_52436556	52436556	A	0.06662	0.09301	G	6.886	0.008685	0.6961	0.1386	0.5305	0.9134	1	0.991764
3	3_7494417	7494417	T	0.07946	0.05961	A	4.335	0.03734	1.362	0.1487	1.017	1.823	1	0.991764
11	11_62189898	62189898	T	0.02323	0.01119	C	6.001	0.01429	2.1	0.3096	1.145	3.853	1	0.991764
10	10_108380213	108380213	G	0.4839	0.4329	A	7.512	0.00613	1.228	0.07496	1.06	1.422	0.07079	0.99245
19	19_18001833	18001833	C	0.01097	0.02012	A	4.02	0.04495	0.5401	0.3119	0.2931	0.9953	0.2342	0.99245
14	14_22038162	22038162	C	0.0129	0.02385	A	4.877	0.02722	0.5351	0.2875	0.3046	0.9401	0.3151	0.99245
11	11_117308795	117308795	A	0.02526	0.03858	G	4.188	0.04072	0.6458	0.2152	0.4236	0.9847	0.6174	0.99245
19	19_51361472	51361472	A	0.116	0.09179	C	4.486	0.03418	1.298	0.1234	1.019	1.653	0.6415	0.99245
8	8_102555474	102555474	G	0.05168	0.07143	A	4.909	0.02671	0.7084	0.1562	0.5216	0.9622	0.7674	0.99245
15	15_90333627	90333627	C	0.01161	0.02086	T	3.933	0.04735	0.5514	0.3044	0.3036	1.001	1	0.99245
9	9_27180392	27180392	A	0.02774	0.01116	G	10.08	0.001501	2.528	0.3022	1.398	4.571	0.07594	0.993137
11	11_9087533	9087533	G	0.5186	0.4686	A	7.208	0.00726	1.222	0.07468	1.056	1.414	0.3136	0.993137
12	12_57994679	57994679	G	0.06645	0.09077	C	5.939	0.01481	0.713	0.1393	0.5426	0.9369	0.4804	0.993137
17	17_26824156	26824156	G	0.376	0.3288	A	6.982	0.008236	1.23	0.07827	1.055	1.433	0.5996	0.993137
11	11_82625814	82625814	A	0.05821	0.08309	G	6.861	0.008811	0.6822	0.1467	0.5116	0.9095	0.6108	0.993137
16	16_57392733	57392733	A	0.1677	0.1398	C	4.304	0.03803	1.241	0.104	1.012	1.521	0.7478	0.993137
16	16_3550977	3550977	G	0.188	0.1478	C	8.247	0.004081	1.334	0.1006	1.095	1.625	0.7591	0.993137
20	20_34085710	34085710	T	0.01227	0.02229	C	4.338	0.03727	0.5451	0.2956	0.3054	0.973	1	0.993137
7	7_30951704	30951704	T	0.01229	0.02226	C	4.296	0.03819	0.5466	0.2956	0.3063	0.9757	1	0.993137
5	5_178700004	178700004	A	0.01161	0.02083	G	3.912	0.04793	0.5522	0.3044	0.3041	1.003	1	0.993137
4	4_125592440	125592440	C	0.01797	0.02994	T	4.49	0.03409	0.5929	0.2493	0.3638	0.9665	1	0.993137
4	4_9909850	9909850	G	0.1045	0.1399	T	8.468	0.003614	0.7177	0.1144	0.5736	0.898	1	0.993137
8	8_28196783	28196783	G	0.1108	0.1348	C	3.894	0.04845	0.7993	0.1137	0.6396	0.9988	1	0.993137
1	1_159854251	159854251	C	0.1026	0.0811	T	3.952	0.04681	1.295	0.1304	1.003	1.672	1	0.993137
10	10_18789724	18789724	G	0.04587	0.02823	T	6.177	0.01294	1.655	0.2046	1.108	2.471	1	0.993137
1	1_192548359	192548359	C	0.02381	0.01269	T	4.862	0.02746	1.898	0.2954	1.064	3.387	1	0.993137
18	18_61654329	61654329	T	0.08698	0.06101	C	7.01	0.008108	1.466	0.1453	1.103	1.949	0.001885	0.993823
9	9_131072099	131072099	A	0.01353	0.0253	G	5.353	0.02069	0.5285	0.2801	0.3052	0.9151	0.06218	0.993823
2	2_74489318	74489318	A	0.1583	0.132	G	3.972	0.04626	1.236	0.1064	1.003	1.523	0.176	0.993823
16	16_1400822	1400822	A	0.01609	0.02757	G	4.533	0.03326	0.5767	0.2616	0.3453	0.963	0.3996	0.993823
22	22_37622791	37622791	A	0.01866	0.0313	G	4.807	0.02834	0.5886	0.2444	0.3646	0.9502	1	0.993823
12	12_110385154	110385154	A	0.03036	0.01409	G	8.561	0.003434	2.19	0.2745	1.279	3.751	1	0.993823
4	4_88732763	88732763	G	0.2098	0.1778	A	4.688	0.03037	1.227	0.09471	1.019	1.478	0.2338	0.994509
10	10_105365517	105365517	G	0.05097	0.06899	A	4.195	0.04054	0.7247	0.1578	0.532	0.9873	0.2369	0.994509
10	10_15107566	15107566	T	0.01157	0.02086	G	3.986	0.04587	0.5492	0.3044	0.3024	0.9974	0.2499	0.994509
11	11_6913243	6913243	C	0.02956	0.04545	T	5.117	0.02369	0.6397	0.1989	0.4332	0.9448	0.3903	0.994509
11	11_902355	902355	T	0.04716	0.03185	C	4.396	0.03601	1.504	0.196	1.025	2.209	0.4988	0.994509
7	7_102462549	102462549	A	0.1149	0.08433	G	7.427	0.006427	1.409	0.1264	1.1	1.806	0.8037	0.994509
5	5_108521893	108521893	C	0.1345	0.1711	T	7.527	0.006078	0.7526	0.1038	0.6141	0.9224	0.8923	0.994509
2	2_3482598	3482598	T	0.09278	0.06984	A	5.035	0.02484	1.362	0.1382	1.039	1.786	1	0.994509
5	5_75989144	75989144	C	0.03663	0.02385	A	3.958	0.04665	1.557	0.2241	1.003	2.415	1	0.994509
10	10_25160817	25160817	C	0.02252	0.0119	T	4.7	0.03017	1.912	0.3041	1.054	3.471	1	0.994509
10	10_50901954	50901954	A	0.02252	0.01263	G	4.008	0.04528	1.801	0.298	1.004	3.23	0.09724	0.995196
5	5_140208884	140208884	C	0.0393	0.02003	A	9.108	0.002544	2.002	0.2342	1.265	3.168	0.2333	0.995196
6	6_33132693	33132693	T	0.01353	0.02374	C	4.19	0.04067	0.5641	0.2833	0.3237	0.9829	0.3139	0.995196
3	3_9426224	9426224	A	0.08366	0.1077	G	4.869	0.02734	0.7562	0.127	0.5896	0.9698	0.4189	0.995196
8	8_143960978	143960978	T	0.09202	0.06166	G	9.25	0.002355	1.542	0.1433	1.164	2.042	0.5037	0.995196
11	11_20124914	20124914	A	0.08172	0.05721	C	6.63	0.01003	1.467	0.1495	1.094	1.966	0.7167	0.995196
10	10_105350033	105350033	T	0.0478	0.06731	C	5.116	0.0237	0.6957	0.1612	0.5073	0.9541	1	0.995196
3	3_131624120	131624120	G	0.1472	0.1176	C	5.468	0.01936	1.295	0.1109	1.042	1.61	1	0.995196
3	3_112732840	112732840	T	0.04434	0.02827	C	5.241	0.02206	1.595	0.2055	1.066	2.386	1	0.995196
3	3_197553870	197553870	G	0.03406	0.01935	A	5.894	0.0152	1.788	0.2424	1.112	2.875	1	0.995196
9	9_33944586	33944586	T	0.03668	0.023	C	4.596	0.03205	1.618	0.2263	1.038	2.521	0.003833	0.995882
6	6_155497942	155497942	G	0.07262	0.09733	A	5.719	0.01678	0.7263	0.1342	0.5584	0.9447	0.04785	0.995882
10	10_71010375	71010375	T	0.09307	0.06622	C	7.016	0.008079	1.447	0.1401	1.1	1.904	0.1063	0.995882
9	9_77257346	77257346	A	0.1338	0.1068	G	4.946	0.02616	1.292	0.1154	1.03	1.62	0.1603	0.995882
5	5_9227002	9227002	T	0.03856	0.02526	C	4.073	0.04356	1.548	0.218	1.01	2.373	0.3478	0.995882
6	6_32942302	32942302	A	0.3872	0.4815	G	26.14	3.168e-07	0.6806	0.07538	0.5871	0.7889	0.3549	0.995882
1	1_157811392	157811392	G	0.1774	0.1471	A	4.841	0.0278	1.25	0.1016	1.024	1.526	0.3555	0.995882
4	4_184626187	184626187	A	0.03145	0.04613	G	4.227	0.03978	0.6714	0.1949	0.4583	0.9838	0.39	0.995882
17	17_66873743	66873743	A	0.08183	0.1044	G	4.405	0.03583	0.7642	0.1284	0.5941	0.9829	0.414	0.995882
6	6_52051274	52051274	A	0.1767	0.1441	G	5.662	0.01733	1.275	0.1022	1.043	1.557	0.5314	0.995882
14	14_77843814	77843814	C	0.05913	0.04235	T	4.171	0.04112	1.421	0.1728	1.013	1.994	0.625	0.995882
20	20_52561469	52561469	G	0.1062	0.07493	A	8.468	0.003615	1.467	0.1322	1.132	1.901	0.7828	0.995882
14	14_92347680	92347680	A	0.1287	0.1647	G	7.523	0.006091	0.7492	0.1055	0.6092	0.9213	0.8884	0.995882
3	3_30713619	30713619	T	0.01609	0.02967	C	6.085	0.01363	0.5347	0.2577	0.3226	0.886	1	0.995882
3	3_139257603	139257603	G	0.1626	0.2043	A	8.437	0.003677	0.7562	0.09639	0.626	0.9134	1	0.995882
8	8_20022486	20022486	A	0.1763	0.1461	T	4.835	0.02789	1.251	0.1019	1.024	1.527	1	0.995882
10	10_13152400	13152400	A	0.1176	0.09064	T	5.582	0.01815	1.337	0.1233	1.05	1.703	1	0.995882
8	8_99168383	99168383	C	0.0392	0.026	T	3.931	0.04739	1.528	0.2154	1.002	2.331	1	0.995882
2	2_240061403	240061403	T	0.06129	0.0355	C	10.25	0.001367	1.774	0.1811	1.244	2.53	1	0.995882
11	11_68855332	68855332	G	0.02771	0.01481	C	5.65	0.01746	1.895	0.2733	1.109	3.237	1	0.995882
5	5_112379183	112379183	G	0.0662	0.04599	A	5.5	0.01901	1.47	0.1652	1.064	2.033	0.04578	0.996568
2	2_238999883	238999883	C	0.08718	0.06696	T	4.111	0.0426	1.331	0.1413	1.009	1.755	0.1092	0.996568
6	6_30080274	30080274	A	0.04826	0.06889	G	5.639	0.01757	0.6854	0.1599	0.501	0.9376	0.2362	0.996568
11	11_62782278	62782278	T	0.04172	0.06241	C	6.349	0.01175	0.6541	0.1696	0.4691	0.9119	0.7382	0.996568
15	15_28230184	28230184	T	0.1478	0.1788	C	5.098	0.02396	0.7967	0.1008	0.6539	0.9707	0.7931	0.996568
2	2_118731573	118731573	G	0.3543	0.312	A	5.793	0.01609	1.21	0.07916	1.036	1.413	0.9286	0.996568
2	2_56108689	56108689	A	0.01601	0.02683	G	4.11	0.04264	0.5901	0.263	0.3524	0.9881	1	0.996568
15	15_50555544	50555544	A	0.04049	0.05786	G	4.72	0.02981	0.6871	0.1736	0.4889	0.9656	1	0.996568
8	8_38934777	38934777	A	0.02763	0.01632	G	4.226	0.03982	1.713	0.2648	1.019	2.878	1	0.996568
1	1_146747069	146747069	C	0.05584	0.03269	T	8.985	0.002721	1.75	0.1889	1.209	2.534	1	0.996568
22	22_32651262	32651262	G	0.09987	0.1243	A	4.348	0.03706	0.782	0.1181	0.6203	0.9858	0.02093	0.997255
12	12_58010132	58010132	A	0.03153	0.01479	G	8.739	0.003115	2.168	0.268	1.282	3.667	0.1329	0.997255
6	6_24698215	24698215	A	0.07638	0.05712	G	4.262	0.03899	1.365	0.1512	1.015	1.836	0.1583	0.997255
8	8_17478728	17478728	G	0.01027	0.01929	A	4.126	0.04222	0.5276	0.3199	0.2818	0.9877	0.2179	0.997255
10	10_116331030	116331030	T	0.05392	0.07493	C	5.352	0.0207	0.7036	0.1526	0.5217	0.9489	0.4114	0.997255
14	14_61448049	61448049	G	0.135	0.1044	C	6.339	0.01181	1.338	0.1159	1.066	1.679	0.414	0.997255
2	2_68546374	68546374	C	0.1117	0.138	T	4.606	0.03186	0.7854	0.1127	0.6297	0.9796	0.4208	0.997255
6	6_30080231	30080231	A	0.07574	0.1157	G	13.53	0.0002344	0.6261	0.1281	0.4871	0.8049	0.5725	0.997255
9	9_130287287	130287287	A	0.05905	0.08309	C	6.397	0.01143	0.6926	0.1459	0.5203	0.9218	0.6108	0.997255
11	11_119215046	119215046	T	0.05392	0.03783	C	4.219	0.03997	1.449	0.1816	1.015	2.069	0.6177	0.997255
6	6_32805306	32805306	T	0.1101	0.1682	C	20.59	5.695e-06	0.6121	0.1089	0.4945	0.7577	0.6794	0.997255
13	13_20763612	20763612	T	0.07949	0.05201	C	8.759	0.003081	1.574	0.1544	1.163	2.13	0.6988	0.997255
16	16_70416695	70416695	T	0.02949	0.04606	C	5.548	0.01851	0.6292	0.1983	0.4266	0.928	1	0.997255
8	8_18666236	18666236	A	0.03017	0.04525	T	4.596	0.03204	0.6563	0.1978	0.4454	0.967	1	0.997255
10	10_123503187	123503187	C	0.05698	0.07738	T	4.85	0.02765	0.7204	0.1495	0.5375	0.9656	1	0.997255
2	2_170032989	170032989	T	0.1073	0.08222	C	5.266	0.02175	1.342	0.1285	1.043	1.727	1	0.997255
13	13_88329472	88329472	A	0.025	0.01263	T	5.85	0.01558	2.005	0.293	1.129	3.56	1	0.997255
6	6_28214811	28214811	G	0.06226	0.03042	A	16.2	5.694e-05	2.116	0.1901	1.458	3.072	1	0.997255
6	6_27833342	27833342	T	0.07658	0.01849	C	51.79	6.167e-13	4.402	0.2233	2.842	6.818	1	0.997255
15	15_90630372	90630372	C	0.04744	0.06677	T	5.077	0.02424	0.6961	0.1615	0.5072	0.9553	0.06407	0.997941
9	9_99060704	99060704	T	0.07372	0.05415	C	4.577	0.0324	1.39	0.1545	1.027	1.882	0.1235	0.997941
17	17_3704385	3704385	T	0.02881	0.04309	C	4.316	0.03775	0.6587	0.2022	0.4432	0.9792	0.3511	0.997941
19	19_52250131	52250131	A	0.0154	0.02593	G	4.028	0.04475	0.5878	0.2677	0.3479	0.9933	0.3639	0.997941
8	8_17415796	17415796	A	0.07939	0.05423	C	7.241	0.007124	1.504	0.1525	1.115	2.027	0.4364	0.997941
15	15_79356742	79356742	T	0.05192	0.03487	C	5	0.02535	1.516	0.1873	1.05	2.188	0.5643	0.997941
15	15_90623052	90623052	T	0.1936	0.1647	C	4.089	0.04317	1.218	0.09746	1.006	1.474	0.5782	0.997941
18	18_580623	580623	C	0.1735	0.1426	T	5.14	0.02338	1.262	0.1027	1.032	1.543	0.8753	0.997941
17	17_4443756	4443756	T	0.05398	0.03772	C	4.322	0.03762	1.456	0.1816	1.02	2.078	1	0.997941
21	21_31933451	31933451	T	0.0391	0.02448	C	4.943	0.0262	1.622	0.2194	1.055	2.493	1	0.997941
1	1_153509895	153509895	A	0.04177	0.02441	G	6.699	0.009646	1.742	0.2171	1.139	2.666	1	0.997941
12	12_121707321	121707321	A	0.02439	0.01333	G	4.682	0.03048	1.85	0.2886	1.051	3.257	1	0.997941
4	4_41687843	41687843	T	0.02308	0.01113	C	5.993	0.01437	2.099	0.3096	1.144	3.851	1	0.997941
6	6_69666684	69666684	A	0.1365	0.1052	G	6.642	0.00996	1.345	0.1154	1.073	1.686	0.1509	0.998627
9	9_124525862	124525862	T	0.03723	0.02219	C	5.582	0.01815	1.704	0.228	1.09	2.664	0.2803	0.998627
8	8_69434195	69434195	C	0.1429	0.1089	T	7.565	0.005952	1.365	0.1134	1.093	1.705	0.3198	0.998627
2	2_29446202	29446202	A	0.04359	0.02519	G	7.248	0.007099	1.764	0.2134	1.161	2.68	0.347	0.998627
12	12_41946539	41946539	A	0.0589	0.07789	G	4.136	0.04198	0.7409	0.1479	0.5544	0.99	0.4173	0.998627
17	17_71412029	71412029	A	0.02433	0.03709	G	4.02	0.04497	0.6473	0.2185	0.4218	0.9933	0.6108	0.998627
11	11_65055190	65055190	C	0.01344	0.0319	T	11.46	0.0007123	0.4136	0.2689	0.2442	0.7005	1	0.998627
7	7_8153521	8153521	A	0.01344	0.02596	G	6.009	0.01423	0.5112	0.2786	0.2961	0.8825	1	0.998627
3	3_13384748	13384748	G	0.03077	0.05556	A	10.98	0.0009194	0.5397	0.1887	0.3728	0.7812	1	0.998627
9	9_139946039	139946039	T	0.01733	0.03107	C	5.899	0.01515	0.5501	0.2495	0.3373	0.897	1	0.998627
12	12_117465264	117465264	T	0.1128	0.08519	C	6.141	0.01321	1.366	0.1261	1.067	1.749	1	0.998627
3	3_52853401	52853401	T	0.07372	0.05259	C	5.398	0.02016	1.434	0.1557	1.057	1.945	1	0.998627
8	8_17942204	17942204	T	0.05	0.03481	C	4.059	0.04393	1.459	0.1885	1.008	2.111	1	0.998627
5	5_149582191	149582191	A	0.03017	0.01849	G	4.089	0.04315	1.651	0.2504	1.011	2.697	1	0.998627
2	2_113818520	113818520	C	0.025	0.01259	T	5.903	0.01512	2.011	0.293	1.132	3.571	1	0.998627
1	1_183086486	183086486	G	0.02241	0.01113	T	5.451	0.01955	2.037	0.3109	1.108	3.746	1	0.998627
12	12_39725534	39725534	A	0.02625	0.01261	G	6.889	0.008675	2.11	0.2909	1.193	3.732	1	0.998627
15	15_42235316	42235316	T	0.02241	0.01039	C	6.316	0.01196	2.184	0.3184	1.17	4.077	1	0.998627
11	11_68115489	68115489	G	0.08707	0.1089	A	3.93	0.04744	0.7805	0.1253	0.6106	0.9977	0.07006	0.999314
2	2_135214259	135214259	A	0.04161	0.06	G	5.141	0.02337	0.6802	0.1708	0.4867	0.9508	0.08355	0.999314
1	1_110256473	110256473	G	0.08333	0.1139	C	7.691	0.005549	0.7072	0.1254	0.5531	0.9042	0.1834	0.999314
11	11_8122414	8122414	A	0.03137	0.04593	G	4.185	0.04079	0.6728	0.1949	0.4592	0.9857	0.3901	0.999314
1	1_230486870	230486870	A	0.01859	0.03624	G	8.658	0.003256	0.5037	0.2373	0.3164	0.802	0.5944	0.999314
12	12_57535266	57535266	T	0.06474	0.04734	C	4.105	0.04274	1.393	0.1643	1.01	1.922	0.6563	0.999314
10	10_79793652	79793652	G	0.0128	0.02296	T	4.343	0.03716	0.5519	0.2892	0.3131	0.9728	1	0.999314
17	17_79060287	79060287	T	0.01601	0.02741	C	4.518	0.03354	0.5772	0.2616	0.3457	0.9639	1	0.999314
22	22_51176664	51176664	G	0.01921	0.03185	A	4.738	0.0295	0.5952	0.2408	0.3712	0.9543	1	0.999314
9	9_137022965	137022965	T	0.08718	0.1109	C	4.619	0.03161	0.7653	0.1247	0.5994	0.9772	1	0.999314
3	3_48641060	48641060	G	0.04481	0.02963	C	4.594	0.03209	1.537	0.2018	1.035	2.282	1	0.999314
2	2_33412036	33412036	A	0.02177	0.01185	G	4.219	0.03998	1.855	0.3055	1.019	3.376	1	0.999314
6	6_26446011	26446011	A	0.0557	0.02222	G	21.04	4.492e-06	2.595	0.2151	1.703	3.956	1	0.999314
6	6_26385325	26385325	T	0.01024	0.01923	C	4.121	0.04236	0.5278	0.3199	0.2819	0.9881	0.02194	1
1	1_228294567	228294567	T	0.01601	0.02737	C	4.493	0.03404	0.5781	0.2616	0.3462	0.9653	0.3973	1
3	3_126211186	126211186	A	0.02113	0.03328	G	4.112	0.04259	0.6269	0.2323	0.3976	0.9883	0.5311	1
18	18_580528	580528	T	0.02433	0.03698	C	3.963	0.04652	0.6493	0.2185	0.4231	0.9964	0.6097	1
11	11_17538989	17538989	T	0.06146	0.04438	C	4.173	0.04107	1.41	0.1689	1.013	1.964	0.6355	1
15	15_65239788	65239788	T	0.01601	0.03033	C	6.714	0.009567	0.5201	0.2565	0.3146	0.8599	1	1
15	15_22947098	22947098	T	0.01408	0.02515	C	4.706	0.03005	0.5538	0.2762	0.3223	0.9515	1	1
8	8_120430428	120430428	C	0.01665	0.02885	T	4.947	0.02614	0.5699	0.256	0.3451	0.9411	1	1
10	10_71000541	71000541	T	0.1953	0.1664	G	4.052	0.04413	1.215	0.09698	1.005	1.47	1	1
12	12_114387818	114387818	T	0.03969	0.02589	C	4.292	0.03829	1.555	0.2148	1.021	2.369	1	1
19	19_3162909	3162909	T	0.03201	0.01997	C	4.084	0.0433	1.623	0.2418	1.01	2.607	1	1
12	12_53010024	53010024	T	0.03201	0.01849	C	5.282	0.02154	1.755	0.2478	1.08	2.853	1	1
2	2_234835171	234835171	A	0.02625	0.01109	G	8.829	0.002964	2.403	0.3041	1.324	4.36	1	1
CHR: Chromosome number; SNP: Single Nucleotide Polymorphism; BP: Base Pair position; A1: Allele 1; F_A: Frequency in Affected individuals; F_U: Frequency in Unaffected individuals;A2: Allele 2; CHISQ: Chi-square statistic; OR: Odds Ratio; SE: Standard Error; L95: Lower bound of 95% confidence interval ; U95: Upper bound of 95% confidence interval; P-hwe: P value for Hardy-Weinberg Equilibrium tes…
