# Supplementary material for: A new perspective on population genetics: Deciphering the relationship between genetic variants and disease prevalence in Psoriasis
Source: PLoS One. 2026 Mar 13;21(3):e0344204. doi: 10.1371/journal.pone.0344204 (PMC12987435; doi:10.1371/journal.pone.0344204)
Supplement: S9 Table — (XLSX) [file pone.0344204.s014.xlsx]

## Sheet: Sheet1
Supplementary Table 9. CGCP analysis in781 patients and 676 controls in disease-uncorrelated loci for identifing background noise
Genotype combinations (GRCh37.hg19)	Genotype	Count of patients	Frequency of combination
1_3806643:1_16382911:2_160112856	AAAAGA	11	0.00451881
1_3806643:1_16382911:12_9909041	AAAAAG	11	0.0028209
1_3806643:1_26688181:2_160112856	AAGGGA	12	0.00456355
1_3806643:1_26688181:12_9909041	AAGGAG	12	0.00284883
1_3806643:1_27278521:2_160112856	AAGGGA	12	0.00438685
1_3806643:1_32687888:2_160112856	AAGGGA	12	0.00455514
1_3806643:1_32687888:7_83047666	ATGGCC	11	0.00424665
1_3806643:1_32687888:9_27180392	AAGGAG	10	0.00246296
1_3806643:1_32687888:12_9909041	AAGGAG	11	0.00284358
1_3806643:1_33613054:6_32942302	TTAGGG	11	0.00313532
1_3806643:1_33613054:12_9909041	AAGGAG	11	0.00287792
1_3806643:1_33613054:15_59516875	TTAGCC	10	0.0025144
1_3806643:1_36559030:2_160112856	AACCGA	12	0.00451992
1_3806643:1_36559030:12_9909041	AACCAG	10	0.00282159
1_3806643:1_43221187:2_160112856	AACCGA	12	0.00436402
1_3806643:1_43221187:12_9909041	AACCAG	11	0.00272427
1_3806643:1_55277645:6_30576801	ATTCAG	10	0.00243546
1_3806643:1_55277645:12_9909041	AACCAG	11	0.00286063
1_3806643:1_57171870:12_9909041	AATTAG	11	0.00283445
1_3806643:1_85724328:6_27833342	AATCTC	10	0.00207214
1_3806643:1_85724328:15_56208178	ATTCTC	13	0.00446344
1_3806643:1_89659086:12_9909041	AATTAG	12	0.00264438
1_3806643:1_91784647:2_160112856	AAGGGA	12	0.00425031
1_3806643:1_91784647:12_9909041	AAGGAG	11	0.00265329
1_3806643:1_92177938:10_15824085	ATGAGA	10	0.00249525
1_3806643:1_100620728:12_9909041	AAGGAG	12	0.0028347
1_3806643:1_110256473:2_160112856	AACCGA	12	0.00371376
1_3806643:1_110256473:6_27833342	AACCTC	14	0.00385777
1_3806643:1_110256473:8_24348241	AACCGG	10	0.0037268
1_3806643:1_110459842:2_160112856	AACCGA	10	0.00399709
1_3806643:1_110459842:6_26022244	ATTCGA	11	0.00256806
1_3806643:1_110459842:12_9909041	AACCAG	10	0.00249521
1_3806643:1_111999312:2_160112856	AAAAGA	12	0.00465448
1_3806643:1_111999312:12_9909041	AAAAAG	10	0.00290559
1_3806643:1_113658887:12_9909041	AAAAAG	10	0.00271631
1_3806643:1_144879264:2_160112856	AAGGGA	10	0.0039085
1_3806643:1_144879264:7_83047666	ATGGCC	10	0.0036438
1_3806643:1_144879264:12_9909041	AAGGAG	11	0.00243991
1_3806643:1_145586741:2_160112856	AACCGA	12	0.00386465
1_3806643:1_145586741:12_9909041	AACCAG	10	0.00241253
1_3806643:1_145586741:12_121707321	AACCAG	10	0.00286651
1_3806643:1_146747069:2_118731573	AACTGA	10	0.00370223
1_3806643:1_146747069:6_30576801	ATCTAG	19	0.00440824
1_3806643:1_146747069:12_9909041	AATTAG	11	0.0027778
1_3806643:1_146747069:15_48058071	AACTAA	10	0.00320045
1_3806643:1_153509895:9_27180392	AAGGAG	10	0.00244874
1_3806643:1_153509895:12_9909041	AAGGAG	11	0.00282716
1_3806643:1_153643273:2_160112856	AATTGA	11	0.00466065
1_3806643:1_153643273:6_26045737	ATCTCC	10	0.00243825
1_3806643:1_153643273:6_26108168	ATCTGG	10	0.00200769
1_3806643:1_153643273:6_30576801	ATCTAG	15	0.00143193
1_3806643:1_153643273:11_102482504	ATCTGT	10	0.00163329
1_3806643:1_153643273:12_9909041	AATTAG	12	0.00290944
1_3806643:1_153643273:17_26883313	ATCTGA	14	0.00465808
1_3806643:1_153643273:20_60318561	ATCTCT	11	0.00373785
1_3806643:1_153750682:12_9909041	AAGGAG	11	0.0028969
1_3806643:1_157811392:14_59946094	TTGACG	10	0.00449279
1_3806643:1_159783916:2_160112856	AAGGGA	11	0.00466143
1_3806643:1_159783916:7_83047666	ATGGCC	11	0.00434574
1_3806643:1_159783916:12_9909041	AAGGAG	12	0.00290993
1_3806643:1_159784141:12_9909041	AAGGAG	12	0.00283
1_3806643:1_159854251:2_160112856	AATTGA	10	0.00401707
1_3806643:1_159854251:6_30576801	AACTAG	12	0.00272701
1_3806643:1_159854251:12_9909041	AATTAG	11	0.00250768
1_3806643:1_159854251:14_61448049	AACTGC	10	0.00385655
1_3806643:1_163309274:7_83047666	ATGGCC	11	0.00393297
1_3806643:1_163309274:12_9909041	AAGGAG	12	0.00263354
1_3806643:1_166123842:2_160112856	AACCGA	11	0.00378959
1_3806643:1_166123842:12_9909041	AACCAG	10	0.00236568
1_3806643:1_179609049:2_160112856	AATTGA	12	0.00416785
1_3806643:1_179989584:12_9909041	AAGGAG	11	0.00267199
1_3806643:1_183086486:2_160112856	AATTGA	11	0.00465558
1_3806643:1_183086486:12_9909041	AATTAG	10	0.00290628
1_3806643:1_185175837:6_28214811	ATCAGA	10	0.00402848
1_3806643:1_185175837:6_30576801	AACAAG	12	0.00243987
1_3806643:1_192548359:12_9909041	AATTAG	12	0.00289705
1_3806643:1_202092360:2_160112856	AAAAGA	10	0.0033239
1_3806643:1_214811244:4_176561168	AAGCAC	10	0.00413692
1_3806643:1_214811244:6_27833342	AACCTC	12	0.00353522	TTGCTC	14	PA03880:PA02991:PA03023:PA03062:P0A3149-1:PA03158-1:PA03212:PA03312:PA04187:PA04286:ZHD095:ZHG127:ZHG129:ZHG194:	0	undef	0.00381586
1_3806643:1_214811244:11_17538989	AAGCTC	11	0.00315427
1_3806643:1_214811244:22_33828068	ATGCCA	11	0.00466862
1_3806643:1_216172380:5_75989144	AAGGCA	10	0.00449889
1_3806643:1_223938565:6_27833342	ATCCTC	13	0.00402886
1_3806643:1_228294567:12_9909041	AACCAG	12	0.00281474
1_3806643:1_230486870:12_9909041	AAGGAG	12	0.00276214
1_3806643:1_241757947:2_160112856	AACCGA	12	0.00455029
1_3806643:1_241757947:12_9909041	AACCAG	12	0.00284055
1_3806643:2_3482598:2_160112856	AAAAGA	10	0.00411726
1_3806643:2_26750769:12_9909041	AAGGAG	10	0.00169902
1_3806643:2_26750769:15_56208178	ATAGTC	10	0.00382392
1_3806643:2_29446202:12_9909041	AAGGAG	10	0.00282692
1_3806643:2_29446202:21_44448763	ATAGCG	11	0.00393236
1_3806643:2_33412036:6_29912333	AAAGTC	10	0.00170033
1_3806643:2_33412036:12_9909041	AAGGAG	12	0.00290201
1_3806643:2_37232879:7_83047666	ATAACC	11	0.0042599
1_3806643:2_37232879:8_24348241	AAAAGG	10	0.0045854
1_3806643:2_37232879:12_9909041	AAAAAG	12	0.00285245
1_3806643:2_37267458:12_9909041	AAGGAG	12	0.002826
1_3806643:2_38294003:2_160112856	AATTGA	11	0.00453714
1_3806643:2_38294003:12_9909041	AATTAG	11	0.00283234
1_3806643:2_54753786:2_160112856	AACCGA	12	0.00446747
1_3806643:2_54753786:12_9909041	AACCAG	12	0.00278885
1_3806643:2_55449412:12_9909041	AACCAG	11	0.00278563
1_3806643:2_56108689:2_160112856	AAGGGA	10	0.00450706
1_3806643:2_56108689:12_9909041	AAGGAG	10	0.00281356
1_3806643:2_68546374:5_140208884	AATTCA	10	0.0036349
1_3806643:2_68546374:12_9909041	AATTAG	10	0.00219712
1_3806643:2_68546374:12_110385154	AATTAG	10	0.00276387
1_3806643:2_71576806:7_83047666	ATAACC	11	0.00433581
1_3806643:2_71576806:12_9909041	AAAAAG	11	0.00290328
1_3806643:2_71576806:19_56162881	ATCATT	10	0.00248815
1_3806643:2_74489318:6_30576801	AAAGAG	19	0.00392893
1_3806643:2_74489318:10_15824085	ATAGGA	11	0.00390195
1_3806643:2_74901602:12_15097663	AATTCT	10	0.004408
1_3806643:2_85804682:2_160112856	AAGGGA	10	0.00440766
1_3806643:2_86705884:12_9909041	AAAAAG	10	0.00289952
1_3806643:2_88874469:7_83047666	ATAACC	11	0.00427252
1_3806643:2_88874469:12_9909041	AAAAAG	12	0.0028609
1_3806643:2_102000210:6_27833342	AAGGTC	12	0.00380551
1_3806643:2_102000210:6_170201385	ATAAGG	10	0.00468778
1_3806643:2_102000210:11_68115489	ATAAAA	10	0.00423009
1_3806643:2_102000210:12_9909041	AAGGAG	10	0.00228693
1_3806643:2_102000210:17_79657673	ATAAGG	10	0.00405977
1_3806643:2_102000210:19_17664418	ATAAGG	10	0.00429274
1_3806643:2_102000210:19_56392920	ATAGTT	11	0.00436458
1_3806643:2_113405332:2_160112856	AAGGGA	12	0.00450339
1_3806643:2_113405332:6_27833342	AAGGTC	14	0.00467802
1_3806643:2_113405332:6_69666684	TTAGAG	11	0.00355805
1_3806643:2_113405332:12_9909041	AAGGAG	10	0.00281127
1_3806643:2_113818520:12_9909041	AATTAG	12	0.00289753
1_3806643:2_118688596:12_9909041	AACCAG	10	0.00273013
1_3806643:2_119749477:12_9909041	AAGGAG	12	0.0028222
1_3806643:2_131520942:12_9909041	AACCAG	10	0.00271656
1_3806643:2_135180550:2_160112856	AACCGA	11	0.00392902
1_3806643:2_135180550:7_83047666	ATCCCC	11	0.00366293
1_3806643:2_135180550:10_25160817	AACCCT	10	0.00260277
1_3806643:2_135214259:9_27180392	AAGGAG	10	0.0022853
1_3806643:2_135214259:12_9909041	AAGGAG	11	0.00263847
1_3806643:2_141135668:2_160112856	AAGGGA	12	0.00442045
1_3806643:2_141135668:7_83047666	ATGGCC	10	0.00412108
1_3806643:2_141135668:12_9909041	AAGGAG	10	0.0027595
1_3806643:2_155555878:2_160112856	AACCGA	11	0.00433316
1_3806643:2_155555878:12_9909041	AACCAG	10	0.002705
1_3806643:2_158272220:2_160112856	AACCGA	12	0.00452021
1_3806643:2_158272220:12_9909041	AACCAG	12	0.00282177
1_3806643:2_160112856:2_170032989	AAGACC	11	0.00400628
1_3806643:2_160112856:2_175326258	AAGAGG	11	0.0045222
1_3806643:2_160112856:2_187511466	AAGAAA	11	0.00448719
1_3806643:2_160112856:2_191872307	AAGAGG	12	0.00446614
1_3806643:2_160112856:2_202028714	AAGACC	10	0.00450286
1_3806643:2_160112856:2_206562250	AAGATT	11	0.00380632
1_3806643:2_160112856:2_237489904	AAGACC	12	0.00447706
1_3806643:2_160112856:3_7494417	AAGAAA	10	0.00420766
1_3806643:2_160112856:3_11300707	AAGACC	12	0.00408253
1_3806643:2_160112856:3_12198261	AAGACC	10	0.00465944
1_3806643:2_160112856:3_12791185	AAGATT	10	0.00446854
1_3806643:2_160112856:3_31774704	AAGAGG	11	0.00444718
1_3806643:2_160112856:3_48619128	AAGAGG	12	0.00446511
1_3806643:2_160112856:3_50598521	AAGAGG	12	0.00455264
1_3806643:2_160112856:3_52853401	AAGACC	10	0.00426747
1_3806643:2_160112856:3_66430877	AAGAGG	12	0.00465499
1_3806643:2_160112856:3_71748654	AAGAGG	12	0.00372473
1_3806643:2_160112856:3_178968568	AAGAAA	10	0.00433354
1_3806643:2_160112856:3_184020679	AAGATT	11	0.00420598
1_3806643:2_160112856:3_195954673	AAGACC	11	0.0044148
1_3806643:2_160112856:3_197553870	AAGAAA	12	0.00457719
1_3806643:2_160112856:4_3526848	AAGACC	11	0.00455893
1_3806643:2_160112856:4_9909850	AAGATT	12	0.00352332
1_3806643:2_160112856:4_25005193	AAGAAA	12	0.00444927
1_3806643:2_160112856:4_106552221	AAGAAA	11	0.00455673
1_3806643:2_160112856:4_111480920	AAGAGG	11	0.00382338
1_3806643:2_160112856:4_125592440	AAGATT	10	0.00447745
1_3806643:2_160112856:4_185039122	AAGATT	11	0.00465423
1_3806643:2_160112856:5_41161953	AAGATT	11	0.00445877
1_3806643:2_160112856:5_78076517	AAGAGG	12	0.00353963
1_3806643:2_160112856:5_94860194	AAGAGG	11	0.00454838
1_3806643:2_160112856:5_140431103	AAGATT	11	0.00397881
1_3806643:2_160112856:5_140867087	AAGAGG	12	0.00455364
1_3806643:2_160112856:5_176315547	AAGAGG	10	0.00412387
1_3806643:2_160112856:5_178700004	AAGAGG	12	0.00456406
1_3806643:2_160112856:6_26017715	AAGAGG	11	0.00424041
1_3806643:2_160112856:6_26022244	AAGAAA	11	0.00460205
1_3806643:2_160112856:6_27100485	AAGAGG	12	0.00457057
1_3806643:2_160112856:6_27805975	AAGAGG	12	0.00429302
1_3806643:2_160112856:6_29408554	AAGAAA	11	0.0043638
1_3806643:2_160112856:6_29912333	AAGATC	10	0.00257886
1_3806643:2_160112856:6_30036333	AAGAGG	11	0.0034703
1_3806643:2_160112856:6_30297505	AAGACC	12	0.00447309
1_3806643:2_160112856:6_30457283	AAGAGG	12	0.00423592
1_3806643:2_160112856:6_30460232	AAGACC	11	0.0033617
1_3806643:2_160112856:6_30624155	AAGATT	11	0.00322199
1_3806643:2_160112856:6_32798283	AAGATT	12	0.00397422
1_3806643:2_160112856:6_32917042	AAGAAA	12	0.00457057
1_3806643:2_160112856:6_32945625	AAGACC	12	0.00452069
1_3806643:2_160112856:6_33219519	AAGAGG	11	0.00454517
1_3806643:2_160112856:6_33406556	AAGAAA	12	0.0044711
1_3806643:2_160112856:6_35706123	AAGAGG	10	0.00455612
1_3806643:2_160112856:6_38802341	AAGAAA	12	0.00449597
1_3806643:2_160112856:6_97344676	AAGAGG	12	0.00460382
1_3806643:2_160112856:6_105239352	AAGACC	12	0.00444331
1_3806643:2_160112856:6_107391807	AAGAGG	11	0.00411822
1_3806643:2_160112856:6_117127757	AAGACC	10	0.00440624
1_3806643:2_160112856:6_166578025	AAGACC	12	0.00436772
1_3806643:2_160112856:6_166902231	AAGAGG	12	0.00438864
1_3806643:2_160112856:7_127958040	AAGAGG	10	0.00449766
1_3806643:2_160112856:7_135366195	AAGACC	11	0.00401989
1_3806643:2_160112856:7_158896615	AAGAGG	11	0.00439908
1_3806643:2_160112856:8_21980023	AAGACC	12	0.00455001
1_3806643:2_160112856:8_23056990	AAGAGG	10	0.00392154
1_3806643:2_160112856:8_95403868	AAGATT	11	0.00463007
1_3806643:2_160112856:8_130762837	AAGACC	11	0.00415686
1_3806643:2_160112856:8_143960978	AAGAGG	10	0.00418068
1_3806643:2_160112856:9_990712	AAGATT	11	0.00425401
1_3806643:2_160112856:9_27180392	AAGAGG	11	0.00466208
1_3806643:2_160112856:9_33944586	AAGACC	10	0.00456358
1_3806643:2_160112856:9_109687403	AAGAAA	10	0.00400805
1_3806643:2_160112856:9_112629858	AAGAGG	12	0.00420867
1_3806643:2_160112856:9_114484837	AAGAGG	10	0.00361103
1_3806643:2_160112856:9_130287287	AAGACC	10	0.00399306
1_3806643:2_160112856:9_131072099	AAGAGG	12	0.00453576
1_3806643:2_160112856:9_133945034	AAGACC	12	0.00450562
1_3806643:2_160112856:10_13161060	AAGAGG	10	0.00423869
1_3806643:2_160112856:10_15824085	AAGAAA	12	0.004587
1_3806643:2_160112856:10_50121778	AAGACC	12	0.00444231
1_3806643:2_160112856:10_50901954	AAGAGG	11	0.0046484
1_3806643:2_160112856:10_63661340	AAGATT	10	0.00337839
1_3806643:2_160112856:10_79601912	AAGACC	10	0.00441072
1_3806643:2_160112856:10_115417289	AAGAAA	11	0.00389193
1_3806643:2_160112856:10_116093130	AAGACC	11	0.00453074
1_3806643:2_160112856:10_125447705	AAGAAA	10	0.0044638
1_3806643:2_160112856:11_902355	AAGACC	11	0.00446513
1_3806643:2_160112856:11_4674575	AAGAGG	11	0.0044682
1_3806643:2_160112856:11_6913243	AAGATT	11	0.00432986
1_3806643:2_160112856:11_32421654	AAGATT	12	0.00444944
1_3806643:2_160112856:11_65055190	AAGATT	12	0.00445908
1_3806643:2_160112856:11_82625814	AAGAGG	11	0.0039931
1_3806643:2_160112856:11_108159732	AAGACC	12	0.00451796
1_3806643:2_160112856:11_117308795	AAGAGG	11	0.00439532
1_3806643:2_160112856:11_118509676	AAGAGG	11	0.00437055
1_3806643:2_160112856:12_7026075	AAGAGG	10	0.0037705
1_3806643:2_160112856:12_12247616	AAGATT	12	0.00466207
1_3806643:2_160112856:12_52682126	AAGACC	12	0.00452901
1_3806643:2_160112856:12_66700104	AAGATT	11	0.00416857
1_3806643:2_160112856:12_70004166	AAGAGG	11	0.00459849
1_3806643:2_160112856:12_96104138	AAGACC	10	0.00311131
1_3806643:2_160112856:12_110221639	AAGAGG	11	0.00434961
1_3806643:2_160112856:12_110385154	AAGAGG	12	0.00462709
1_3806643:2_160112856:12_113357202	AAGACC	11	0.00448549
1_3806643:2_160112856:12_131360352	AAGAGG	12	0.00456352
1_3806643:2_160112856:13_21563311	AAGAGG	11	0.0044687
1_3806643:2_160112856:13_42703682	AAGATT	11	0.00332401
1_3806643:2_160112856:14_21550957	AAGACC	12	0.004498
1_3806643:2_160112856:14_23242980	AAGAAA	11	0.00371107
1_3806643:2_160112856:14_24632481	AAGAGG	11	0.00372262
1_3806643:2_160112856:14_24785092	AAGAGG	11	0.00460568
1_3806643:2_160112856:14_77791327	AAGAGG	12	0.00457003
1_3806643:2_160112856:14_90263500	AAGATT	12	0.00420077
1_3806643:2_160112856:14_92347680	AAGAGG	11	0.00331505
1_3806643:2_160112856:14_94203514	AAGAAA	10	0.00460105
1_3806643:2_160112856:14_96010424	AAGAGG	12	0.00448423
1_3806643:2_160112856:15_52254682	AAGATT	12	0.00428013
1_3806643:2_160112856:15_57931544	AAGAGG	11	0.004474
1_3806643:2_160112856:15_69003788	AAGAGG	11	0.00354537
1_3806643:2_160112856:15_79356742	AAGACC	10	0.00443632
1_3806643:2_160112856:15_90333627	AAGATT	11	0.00456376
1_3806643:2_160112856:16_1400822	AAGAGG	11	0.00450705
1_3806643:2_160112856:16_2133901	AAGACC	12	0.0044829
1_3806643:2_160112856:16_20856413	AAGACC	11	0.00447247
1_3806643:2_160112856:16_20976614	AAGAGG	11	0.00448079
1_3806643:2_160112856:16_23226118	AAGAGG	12	0.00414361
1_3806643:2_160112856:16_46652209	AAGAAA	11	0.0039521
1_3806643:2_160112856:16_56704573	AAGACC	10	0.00418726
1_3806643:2_160112856:16_71512670	AAGAGG	11	0.00453755
1_3806643:2_160112856:16_72138380	AAGACC	10	0.00458508
1_3806643:2_160112856:17_4645324	AAGATT	12	0.00370356
1_3806643:2_160112856:17_6590729	AAGATT	12	0.00449522
1_3806643:2_160112856:17_46607817	AAGACC	11	0.00405982
1_3806643:2_160112856:17_48457722	AAGAGG	11	0.00407765
1_3806643:2_160112856:18_319935	AAGATT	10	0.00373159
1_3806643:2_160112856:18_51053176	AAGATT	10	0.00439658
1_3806643:2_160112856:19_6755198	AAGACC	11	0.00451967
1_3806643:2_160112856:19_9325078	AAGAGG	11	0.00461705
1_3806643:2_160112856:19_18001833	AAGAAA	12	0.00457792
1_3806643:2_160112856:19_35719257	AAGAGG	12	0.00439864
1_3806643:2_160112856:19_36293275	AAGACC	10	0.00349388
1_3806643:2_160112856:19_36339810	AAGATT	10	0.00465868
1_3806643:2_160112856:19_41078194	AAGAGG	10	0.00466159
1_3806643:2_160112856:19_44050981	AAGAGG	10	0.00432716
1_3806643:2_160112856:19_58199291	AAGACC	10	0.00379907
1_3806643:2_160112856:19_59067623	AAGACC	10	0.00338444
1_3806643:2_160112856:20_23804663	AAGATT	10	0.00374707
1_3806643:2_160112856:20_34085710	AAGACC	11	0.00455024
1_3806643:2_160112856:20_45354291	AAGAGG	11	0.00396456
1_3806643:2_160112856:20_54578911	AAGAGG	10	0.0042361
1_3806643:2_160112856:21_44448763	AAGAGG	10	0.00393586
1_3806643:2_160112856:22_31323949	AAGACC	12	0.00449531
1_3806643:2_160112856:22_31337950	AAGATT	11	0.00389653
1_3806643:2_160112856:22_33828068	AAGAAA	10	0.00459315
1_3806643:2_160112856:22_35815880	AAGAGG	10	0.00445457
1_3806643:2_160112856:22_41347387	AAGAAA	11	0.00458389
1_3806643:2_160112856:22_47091001	AAGACC	12	0.00450882
1_3806643:2_187511466:12_9909041	AAAAAG	12	0.00280116
1_3806643:2_191845458:12_9909041	AAGGAG	10	0.00290916
1_3806643:2_191872307:12_9909041	AAGGAG	10	0.00278802
1_3806643:2_191872307:22_41863423	ATAGAG	10	0.00302002
1_3806643:2_202028714:6_26045737	AATCGC	10	0.00335527
1_3806643:2_202028714:6_30229306	AATCAA	10	0.0020384
1_3806643:2_202028714:7_83047666	ATCCCC	11	0.00419791
1_3806643:2_202028714:12_9909041	AACCAG	11	0.00281094
1_3806643:2_206562250:7_83047666	ATTTCC	10	0.00354854
1_3806643:2_206562250:12_9909041	AATTAG	10	0.00237612
1_3806643:2_224844919:19_38953996	AACCAG	10	0.00318928
1_3806643:2_234835171:12_9909041	AAGGAG	11	0.0029064
1_3806643:2_237489904:12_9909041	AACCAG	11	0.00279484
1_3806643:2_238999883:4_54011526	AACTGA	10	0.00362806
1_3806643:2_238999883:12_9909041	AATTAG	11	0.00260063
1_3806643:2_238999883:18_34398883	AACTAG	10	0.00302133
1_3806643:2_240061403:6_26598188	TTTCAA	10	0.00340269
1_3806643:2_240061403:12_9909041	AACCAG	10	0.002761
1_3806643:3_9426224:6_27833342	AAGGTC	15	0.00395552
1_3806643:3_9426224:12_9909041	AAGGAG	11	0.00237708
1_3806643:3_10976876:6_30576801	AAGAAG	14	0.00202901
1_3806643:3_10976876:12_9909041	AAAAAG	11	0.00263103
1_3806643:3_11300707:12_9909041	AACCAG	11	0.00254855
1_3806643:3_12198261:7_83047666	ATCCCC	11	0.00434388
1_3806643:3_12198261:12_9909041	AACCAG	11	0.00290869
1_3806643:3_12791185:12_9909041	AATTAG	12	0.00278952
1_3806643:3_13384748:8_24348241	AAAAGG	10	0.00426307
1_3806643:3_13384748:12_9909041	AAAAAG	12	0.00265194
1_3806643:3_14513695:5_75989144	AAGGCA	10	0.00443716
1_3806643:3_30713619:12_9909041	AACCAG	12	0.00279671
1_3806643:3_31774704:7_83047666	ATGGCC	11	0.00414601
1_3806643:3_31774704:12_9909041	AAGGAG	12	0.00277619
1_3806643:3_48619128:7_83047666	ATGGCC	11	0.00416272
1_3806643:3_48619128:12_9909041	AAGGAG	10	0.00278737
1_3806643:3_48641060:6_30576801	ATGCAG	14	0.00399253	TTGCAG	11	PA03866:PA02756:PA02876:PA02999:PA03312:PA04222:PA05726:PF00053-2-3:PF00171-2-3:ZHG129:ZHG208:	0	undef	0.00308682
1_3806643:3_48641060:11_102482504	ATGCGT	11	0.00455398
1_3806643:3_48641060:12_9909041	AACCAG	11	0.0027962
1_3806643:3_50598521:7_83047666	ATGGCC	11	0.00424432
1_3806643:3_50598521:12_9909041	AAGGAG	11	0.00284201
1_3806643:3_52436556:6_26124634	AAAGTC	10	0.00216623
1_3806643:3_52436556:6_30576801	AAAGAG	11	0.00309686
1_3806643:3_52436556:7_83047666	ATGGCC	10	0.00364786
1_3806643:3_52436556:12_9909041	AAGGAG	10	0.00244263
1_3806643:3_52853401:12_9909041	AACCAG	11	0.002664
1_3806643:3_52853401:12_110385154	AACCAG	10	0.00335119
1_3806643:3_66430877:12_9909041	AAGGAG	11	0.00290591
1_3806643:3_71748654:12_9909041	AAGGAG	11	0.00232519
1_3806643:3_112732840:6_26108168	AATCGA	12	0.00369081
1_3806643:3_112732840:6_30576801	AATCAG	10	0.00102748
1_3806643:3_112732840:12_9909041	AACCAG	10	0.0028042
1_3806643:3_126211186:12_9909041	AAGGAG	12	0.00277958
1_3806643:3_126633420:12_9909041	AAGGAG	11	0.00246233
1_3806643:3_148601607:7_83047666	ATGGCC	11	0.00401105
1_3806643:3_148601607:12_9909041	AAGGAG	11	0.00268582
1_3806643:3_178968568:12_9909041	AAAAAG	10	0.00270524
1_3806643:3_184020679:12_9909041	AATTAG	12	0.00262561
1_3806643:3_186006566:15_56208178	ATTCTC	13	0.00382001
1_3806643:3_195954673:12_9909041	AACCAG	11	0.00275597
1_3806643:3_197553870:6_26108168	ATGAGG	11	0.00365946
1_3806643:3_197553870:6_30627216	ATGACT	15	0.00315114
1_3806643:3_197553870:12_9909041	AAAAAG	11	0.00285734
1_3806643:3_197553870:13_20763612	ATGATC	10	0.00186766
1_3806643:3_197553870:18_46448129	ATGAAG	10	0.00468242
1_3806643:4_1659128:11_17538989	AATTTC	12	0.00463308
1_3806643:4_3526848:12_9909041	AACCAG	11	0.00284594
1_3806643:4_9909850:12_9909041	AATTAG	10	0.00219946
1_3806643:4_25005193:6_30576801	TTGAAG	10	0.00333331
1_3806643:4_25005193:12_9909041	AAAAAG	10	0.00277748
1_3806643:4_25005193:15_90210437	ATGAAC	13	0.00450683
1_3806643:4_41687843:12_9909041	AACCAG	12	0.00290628
1_3806643:4_54011526:6_26022244	ATGAGA	13	0.00389149
1_3806643:4_54011526:6_30576801	AAGAAG	25	0.00428696
1_3806643:4_74352723:9_27180392	AACCAG	10	0.00238993
1_3806643:4_78804474:7_83047666	ATAACC	11	0.00385164
1_3806643:4_78804474:12_9909041	AAAAAG	10	0.00257908
1_3806643:4_88732763:12_102046829	ATGATC	10	0.00337369
1_3806643:4_88767008:6_27833342	AAGGTC	12	0.00259852
1_3806643:4_89385130:12_9909041	AAGGAG	11	0.00259561
1_3806643:4_106552221:12_9909041	AAAAAG	12	0.00284457
1_3806643:4_108991962:12_9909041	AAAAAG	10	0.00282005
1_3806643:4_111480920:12_9909041	AAGGAG	10	0.00238677
1_3806643:4_118006307:12_9909041	AAGGAG	12	0.00281214
1_3806643:4_125592440:12_9909041	AATTAG	10	0.00279508
1_3806643:4_176561168:6_27833342	ATACTC	11	0.00214019
1_3806643:4_176561168:6_30576801	AAACAG	11	0.00211305
1_3806643:4_176561168:6_30627216	AAACCT	10	0.00255114
1_3806643:4_176561168:19_59067623	AAACTC	10	0.00397005
1_3806643:4_184626187:12_9909041	AAGGAG	11	0.00269889
1_3806643:5_9190598:6_26022244	ATAAGA	11	0.00317584
1_3806643:5_9190598:6_29589666	AAAAGG	13	0.00443088
1_3806643:5_9190598:6_30576801	AAAAAG	14	0.00349859
1_3806643:5_9190598:12_110385154	ATAAAG	11	0.0026788
1_3806643:5_9227002:6_30576801	ATTCAG	17	0.00320565
1_3806643:5_9227002:12_9909041	AACCAG	12	0.00282661
1_3806643:5_41161953:12_9909041	AATTAG	12	0.00278342
1_3806643:5_75989144:6_53010463	AACATT	11	0.00448739
1_3806643:5_75989144:8_20022486	AACATT	10	0.00459274
1_3806643:5_75989144:10_12020981	AACACC	10	0.00466977
1_3806643:5_75989144:12_9909041	AAAAAG	10	0.00283064
1_3806643:5_75989144:19_38800165	AACACC	10	0.00413788
1_3806643:5_75989144:19_56392920	AACACC	10	0.00387893
1_3806643:5_75989144:22_19766782	AACACC	11	0.00468392
1_3806643:5_78076517:12_9909041	AAGGAG	12	0.00220964
1_3806643:5_94860194:12_9909041	AAGGAG	11	0.00283936
1_3806643:5_108521893:12_9909041	AATTAG	10	0.0020447
1_3806643:5_112379183:12_9909041	AAAAAG	12	0.00271632
1_3806643:5_136403289:7_83047666	ATAACC	10	0.00356502
1_3806643:5_136403289:12_9909041	AAAAAG	11	0.00238715
1_3806643:5_140208884:6_30576801	ATCAAG	12	0.00250635
1_3806643:5_140208884:12_9909041	AAAAAG	10	0.00285753
1_3806643:5_140208884:15_59516875	TTCACC	10	0.00293797
1_3806643:5_140431103:7_83047666	ATTTCC	10	0.00370935
1_3806643:5_140431103:12_9909041	AATTAG	11	0.0024838
1_3806643:5_140867087:12_9909041	AAGGAG	12	0.00284264
1_3806643:5_145442133:6_13794110	TTAACC	13	0.00462371
1_3806643:5_145442133:6_30576801	TTAAAG	14	0.00298313
1_3806643:5_149582191:12_9909041	AAGGAG	11	0.00286249
1_3806643:5_176315547:12_9909041	AAGGAG	11	0.00257435
1_3806643:5_176315547:21_31933451	ATAGTC	10	0.00314741
1_3806643:5_177422908:6_30576801	AAAAAG	15	0.00277586
1_3806643:5_178634672:10_21414892	AACCCG	10	0.00464551
1_3806643:5_178700004:12_9909041	AAGGAG	12	0.00284914
1_3806643:6_13584315:12_9909041	AACCAG	12	0.00276393
1_3806643:6_13794110:6_26446011	TTCCAG	10	0.00360554
1_3806643:6_13794110:6_30576801	AACCAG	16	0.00385778
1_3806643:6_13794110:6_97344676	ATCCAG	10	0.00330727
1_3806643:6_13794110:8_95403868	ATCCCT	10	0.00288812
1_3806643:6_13794110:12_114387818	AACATC	10	0.0033218
1_3806643:6_24698215:12_9909041	AAGGAG	11	0.00263265
1_3806643:6_25682262:12_7633668	AACAAT	10	0.00404205
1_3806643:6_25682262:12_102046829	ATCATC	12	0.0042883
1_3806643:6_25773744:12_9909041	AATTAG	12	0.00280347
1_3806643:6_25779392:12_9909041	AAGAAG	10	0.00139618
1_3806643:6_25850845:12_9909041	AACCAG	11	0.00279659
1_3806643:6_26017715:12_9909041	AAGGAG	10	0.0026471
1_3806643:6_26022244:7_83047666	ATAACC	10	0.00429038
1_3806643:6_26045737:13_21563311	AAGCAG	10	0.00361236
1_3806643:6_26107944:12_9909041	AACCAG	12	0.00269658
1_3806643:6_26108168:6_30627216	AAGGCT	10	0.00421326
1_3806643:6_26108168:13_21563311	AAGAAG	10	0.00381427
1_3806643:6_26124634:6_26598188	TTTCAA	15	0.00459064
1_3806643:6_26124634:6_32940621	AATCTC	10	0.00291583
1_3806643:6_26124634:6_154763401	AATCAG	11	0.0039919
1_3806643:6_26124634:12_9909041	AACCAG	10	0.00268709
1_3806643:6_26124634:14_79454519	AATCCG	10	0.00364201
1_3806643:6_26385325:12_9909041	AACCAG	12	0.00286742
1_3806643:6_26446011:7_102462636	ATAGTT	10	0.00301074
1_3806643:6_26446011:12_9909041	AAGGAG	11	0.00283971
1_3806643:6_26446011:14_24632481	ATAGTG	12	0.00448092
1_3806643:6_26446011:15_79296172	TTAGAG	10	0.00311189
1_3806643:6_27100485:12_9909041	AAGGAG	12	0.00285321
1_3806643:6_27424710:12_9909041	AAAAAG	11	0.00281267
1_3806643:6_27805975:12_9909041	AAGGAG	11	0.00267994
1_3806643:6_27833342:6_33406556	AATCAA	14	0.00464448
1_3806643:6_27833342:6_53010463	AATCTT	13	0.00351982
1_3806643:6_27833342:8_20022486	AATCTT	12	0.00360246
1_3806643:6_27833342:11_33363058	AATCGG	11	0.00392873
1_3806643:6_27833342:12_9909041	AACCAG	11	0.00286124
1_3806643:6_27833342:12_59268129	AATCCC	11	0.00355231
1_3806643:6_27833342:12_96104138	AATCCC	16	0.00323196
1_3806643:6_27833342:12_120750517	ATTCGA	11	0.0032799
1_3806643:6_27833342:15_59516875	AATCCT	10	0.00237771
1_3806643:6_27833342:15_90210437	ATTCAC	12	0.00263524
1_3806643:6_27833342:19_59067623	AATCCC	10	0.00351569
1_3806643:6_27833342:21_44448763	AATCGG	17	0.00408849
1_3806643:6_27833342:22_18905978	ATTCAG	10	0.00245248
1_3806643:6_28214811:7_102462636	ATGATT	10	0.00411224
1_3806643:6_28214811:12_9909041	AAAAAG	11	0.00279104
1_3806643:6_28214811:15_75699523	ATGAAG	10	0.00224504
1_3806643:6_29408554:7_83047666	ATAACC	10	0.00406827
1_3806643:6_29408554:12_9909041	AAAAAG	11	0.00272413
1_3806643:6_29555809:12_9909041	AATTAG	12	0.00229457
1_3806643:6_29589666:9_127566378	AAGGAG	16	0.00376453
1_3806643:6_29589666:19_56499345	AAGGAA	10	0.00402584
1_3806643:6_29912333:12_114387818	AATCTC	12	0.0037087
1_3806643:6_30036333:12_9909041	AAGGAG	10	0.00216636
1_3806643:6_30080274:12_9909041	AAGGAG	12	0.00258568
1_3806643:6_30121821:12_9909041	AAAAAG	11	0.00243597
1_3806643:6_30229306:8_38934777	TTAAAG	11	0.00351845
1_3806643:6_30229306:12_58010132	TTAAAG	12	0.0028793
1_3806643:6_30229306:13_21563311	AAAAAG	10	0.00219459
1_3806643:6_30229306:17_26824156	AAAAGG	11	0.00386895
1_3806643:6_30297505:12_9909041	AACCAG	11	0.00279235
1_3806643:6_30457283:7_83047666	ATGGCC	11	0.00394905
1_3806643:6_30457283:12_9909041	AAGGAG	11	0.0026443
1_3806643:6_30460232:7_83047666	ATCCCC	11	0.00313403
1_3806643:6_30460232:14_59946094	AACCCG	10	0.00422522
1_3806643:6_30576801:6_32940621	AAAGTC	11	0.00416849
1_3806643:6_30576801:6_46867717	AAAGCT	13	0.00375592
1_3806643:6_30576801:6_52400529	AAAGAA	12	0.00428206
1_3806643:6_30576801:6_69666684	AAAGAG	17	0.00322757
1_3806643:6_30576801:6_136589448	AAAGAC	12	0.00335641
1_3806643:6_30576801:7_117227874	TTAGGA	10	0.00297986
1_3806643:6_30576801:8_38934777	TTAGAG	10	0.0017024
1_3806643:6_30576801:8_79610710	AAAGAG	16	0.00338625
1_3806643:6_30576801:8_99168383	TTAGCT	10	0.00270877
1_3806643:6_30576801:9_27180392	ATAGAG	11	0.00131218
1_3806643:6_30576801:9_33944586	ATAGTC	12	0.00250388	TTAGTC	10	PA04039:PA04172:PA02756:PA03148:PA03355:PA04199:PA04286:PA04809:PF00053-2-3:ZHG127:	0	undef	0.00193587
1_3806643:6_30576801:9_99060704	AAAGTC	13	0.0017509
1_3806643:6_30576801:9_109687403	AAAGGA	12	0.00267818
1_3806643:6_30576801:9_127566378	AAAGAG	17	0.00297244
1_3806643:6_30576801:10_71010375	AAAGTC	12	0.00240309
1_3806643:6_30576801:11_17538989	AAAGTC	14	0.00161113
1_3806643:6_30576801:11_62189898	ATAGTC	11	0.00151215
1_3806643:6_30576801:11_102482504	AAAGGT	11	0.00283897
1_3806643:6_30576801:11_118453888	AAAGAG	11	0.000854335
1_3806643:6_30576801:12_110221639	TTAGAG	12	0.00442106
1_3806643:6_30576801:12_114387818	TTAGTC	10	0.00269833	AAAGTC	11	PA03859:PA03941:PA04050:PA03024:PA03489:PA04142:PA04724:PA05719:ZHG068:ZHG117:ZHG169:	0	undef	0.000940607
1_3806643:6_30576801:12_120750517	AAAGGA	14	0.00323831
1_3806643:6_30576801:14_61952429	AAAGTC	15	0.00314632
1_3806643:6_30576801:15_34382477	TTAGCT	15	0.00372557
1_3806643:6_30576801:15_56208178	ATAGTC	13	0.00146348
1_3806643:6_30576801:16_58030741	TTAGAG	17	0.00386451
1_3806643:6_30576801:16_72138380	ATAGTC	13	0.00249815
1_3806643:6_30576801:17_26824156	AAAGGG	10	0.00187199
1_3806643:6_30576801:17_27382061	AAAGCC	23	0.00350212
1_3806643:6_30576801:17_36474601	AAAGGA	14	0.00369241
1_3806643:6_30576801:18_46448129	AAAGAG	20	0.00446526
1_3806643:6_30576801:18_47093790	AAAGCC	14	0.00407998
1_3806643:6_30576801:19_15065171	AAAGTG	10	0.00371418
1_3806643:6_30576801:19_38953996	AAAGAG	12	0.00140448	TTAGAG	17	PA03779:PA03820:PA03932:PA03977:PA04172:PA02876:PA02955:PA03025:PA03148:P0A3149-1:PA03200:PA03244:PA03312:PA03447:PA03452:PA04092:PA04394:	0	undef	0.00402905
1_3806643:6_30576801:19_58199291	AAAGTC	13	0.00333694
1_3806643:6_30576801:20_21349138	ATAGGA	10	0.00151559
1_3806643:6_30576801:21_37584306	AAAGAC	10	0.000960503
1_3806643:6_30576801:22_35815880	TTAGAG	15	0.00327874
1_3806643:6_30576801:22_43623353	AAAGAG	17	0.00363394
1_3806643:6_30576801:22_44323074	AAAGAA	12	0.00258873
1_3806643:6_30624155:6_32713867	AATTTC	10	0.00389377
1_3806643:6_30624155:12_9909041	AATTAG	10	0.00201135
1_3806643:6_30627216:7_134133291	AACTGG	10	0.00380419
1_3806643:6_30627216:8_79610710	AACTAG	13	0.00408832
1_3806643:6_30627216:18_34398883	AACTAG	15	0.00431022
1_3806643:6_32713867:12_9909041	AACCAG	10	0.00283423
1_3806643:6_32805306:12_9909041	AACCAG	10	0.00204958
1_3806643:6_32917042:12_9909041	AAAAAG	12	0.00285321
1_3806643:6_32940621:12_9909041	AACCAG	10	0.00224483
1_3806643:6_32942302:9_124525862	AAAGTC	10	0.00284393
1_3806643:6_32942302:15_50555544	AAGGAG	11	0.00375688
1_3806643:6_32945625:12_9909041	AACCAG	12	0.00282207
1_3806643:6_33132693:12_9909041	AACCAG	12	0.00283629
1_3806643:6_33180045:12_9909041	AATTAG	11	0.00211107
1_3806643:6_33180045:12_110385154	AATTAG	10	0.00265562
1_3806643:6_33219519:7_83047666	ATGGCC	11	0.00423735
1_3806643:6_33219519:8_24348241	AAGGGG	10	0.00456113
1_3806643:6_33219519:12_9909041	AAGGAG	11	0.00283735
1_3806643:6_33255103:12_58010132	TTCAAG	11	0.00447998
1_3806643:6_35706123:7_83047666	ATGGCC	11	0.00424756
1_3806643:6_35706123:12_9909041	AAGGAG	10	0.00284419
1_3806643:6_36341243:12_9909041	AATTAG	10	0.00221671
1_3806643:6_36341243:16_1997157	AAATGC	10	0.00344199
1_3806643:6_38802341:12_9909041	AAAAAG	12	0.00280664
1_3806643:6_46977849:12_9909041	AAAAAG	12	0.00284324
1_3806643:6_49574531:7_83047666	ATCCCC	11	0.00419864
1_3806643:6_49574531:12_9909041	AACCAG	11	0.00281143
1_3806643:6_53010463:7_83047666	ATTTCC	11	0.00315895
1_3806643:6_69666684:12_9909041	AAGGAG	11	0.00239489
1_3806643:6_71012575:12_9909041	AATTAG	12	0.00200668
1_3806643:6_71012575:12_15097663	AATTCT	10	0.00465054
1_3806643:6_97344676:12_9909041	AAGGAG	11	0.00287396
1_3806643:6_97344676:16_89849480	ATAGCT	10	0.00425695
1_3806643:6_105239352:7_83047666	ATCCCC	11	0.00414239
1_3806643:6_105239352:12_9909041	AACCAG	12	0.00277376
1_3806643:6_105771520:12_9909041	AATTAG	12	0.00255118
1_3806643:6_117127757:12_9909041	AACCAG	12	0.00275062
1_3806643:6_122766125:12_9909041	AAAAAG	11	0.00285579
1_3806643:6_122766125:22_31337950	ATCACT	10	0.00338313
1_3806643:6_136589448:12_9909041	AACCAG	11	0.00242215
1_3806643:6_144416308:12_9909041	AAAAAG	11	0.00283039
1_3806643:6_155497942:7_117227874	ATGAGA	10	0.00454135
1_3806643:6_155497942:12_9909041	AAAAAG	11	0.00244322
1_3806643:6_166578025:7_83047666	ATCCCC	11	0.00407192
1_3806643:6_166578025:12_9909041	AACCAG	12	0.00272658
1_3806643:6_170201385:7_83047666	ATGGCC	11	0.00394402
1_3806643:7_8153521:12_9909041	AAGGAG	12	0.00281873
1_3806643:7_29407488:11_17538989	AACTTC	12	0.00340915
1_3806643:7_30951704:12_9909041	AACCAG	11	0.00284073
1_3806643:7_75045959:7_83047666	ATCCCC	11	0.004203
1_3806643:7_75045959:12_9909041	AACCAG	11	0.00281435
1_3806643:7_81336584:7_83047666	ATAACC	11	0.00425585
1_3806643:7_81336584:12_9909041	AAAAAG	10	0.00284973
1_3806643:7_83047666:7_135366195	ATCCCC	11	0.00374765
1_3806643:7_83047666:8_120430428	ATCCTT	11	0.00418394
1_3806643:7_83047666:9_8521244	ATCCCC	10	0.00345167
1_3806643:7_83047666:9_136444495	ATCCGG	10	0.00425501
1_3806643:7_83047666:9_136504923	ATCCCC	10	0.00415642
1_3806643:7_83047666:10_13161060	ATCCGG	10	0.00395163
1_3806643:7_83047666:10_15824085	ATCCAA	10	0.00427635
1_3806643:7_83047666:10_32575715	ATCCAA	11	0.00423395
1_3806643:7_83047666:10_125447705	ATCCAA	10	0.0041615
1_3806643:7_83047666:11_902355	ATCCCC	11	0.00416273
1_3806643:7_83047666:11_3692643	ATCCGG	10	0.00407672
1_3806643:7_83047666:11_70222604	ATCCGG	10	0.00367206
1_3806643:7_83047666:12_7026075	ATCCGG	10	0.00351515
1_3806643:7_83047666:12_7633668	ATCCTT	11	0.00404839
1_3806643:7_83047666:12_9909041	ATCCGG	11	0.0043329	AATTAG	10	PA03825:PA02734:PA02883:PA03029:PA03273:ZHG003:ZHG013:ZHG109:ZHG167:ZHG181:	0	undef	0.00235804
1_3806643:7_83047666:12_49171875	ATCCCC	11	0.00406241
1_3806643:7_83047666:12_52682126	ATCCCC	11	0.00422229
1_3806643:7_83047666:12_62261186	ATCCCC	11	0.00417618
1_3806643:7_83047666:12_70004166	ATCCGG	10	0.00428706
1_3806643:7_83047666:12_110221639	ATCCGG	11	0.00405503
1_3806643:7_83047666:12_113357202	ATCCCC	11	0.00418172
1_3806643:7_83047666:14_90263500	ATCCTT	11	0.00391628
1_3806643:7_83047666:14_94203514	ATCCAA	11	0.00428945
1_3806643:7_83047666:15_57931544	ATCCGG	11	0.004171
1_3806643:7_83047666:15_65239788	ATCCCC	11	0.00417089
1_3806643:7_83047666:16_2133901	ATCCCC	10	0.0041793
1_3806643:7_83047666:16_70691071	ATCCCC	10	0.00397493
1_3806643:7_83047666:16_84940172	ATCCCC	10	0.00302573
1_3806643:7_83047666:17_3832736	ATCCGG	11	0.00434935
1_3806643:7_83047666:17_6590729	ATCCTT	10	0.00419078
1_3806643:7_83047666:17_66873743	ATCCGG	11	0.00354594
1_3806643:7_83047666:18_11893391	ATCCTT	10	0.00344145
1_3806643:7_83047666:19_36339810	ATCCTT	10	0.00434318
1_3806643:7_83047666:19_52227261	ATCCGG	10	0.00420929
1_3806643:7_83047666:21_46330183	ATCCTT	10	0.00353223
1_3806643:7_83047666:22_31337950	ATCCTT	10	0.00363264
1_3806643:7_83047666:22_35815880	ATCCGG	10	0.00415289
1_3806643:7_83047666:22_47091001	ATCCCC	11	0.00420346
1_3806643:7_102462549:12_9909041	AAGGAG	12	0.00249284
1_3806643:7_103175965:15_56208178	ATTTTC	10	0.00407688
1_3806643:7_117227874:12_9909041	AAAAAG	11	0.00280235
1_3806643:7_117227874:20_17622429	ATGAGG	10	0.00450248
1_3806643:7_127958040:9_27180392	AAGGAG	10	0.00243188
1_3806643:7_127958040:12_9909041	AAGGAG	11	0.00280769
1_3806643:7_130357518:12_9909041	AACCAG	12	0.00246373
1_3806643:7_135366195:12_9909041	AACCAG	11	0.00250944
1_3806643:7_158896615:12_9909041	AAGGAG	12	0.00274616
1_3806643:8_2090262:12_9909041	AACCAG	12	0.00279846
1_3806643:8_17478728:9_27180392	AAAAAG	10	0.00247954
1_3806643:8_17478728:12_9909041	AAAAAG	12	0.00286272
1_3806643:8_18666236:12_9909041	AATTAG	12	0.00270853
1_3806643:8_21980023:8_24348241	AACCGG	10	0.00456598
1_3806643:8_21980023:12_9909041	AACCAG	12	0.00284037
1_3806643:8_21997738:12_9909041	AAAAAG	10	0.00279399
1_3806643:8_24348241:12_110221639	AAGGGG	10	0.00436488
1_3806643:8_24348241:17_33679440	AAGGCC	10	0.00420365
1_3806643:8_24348241:19_5561076	AAGGGG	10	0.00341455
1_3806643:8_24348241:19_51361472	AAGGCC	10	0.00392903
1_3806643:8_27967856:12_9909041	AAGGAG	10	0.002207
1_3806643:8_38934777:12_9909041	AAGGAG	12	0.0028754
1_3806643:8_79610710:12_110385154	AAGGAG	10	0.00300663
1_3806643:8_95189955:12_9909041	AAGGAG	11	0.0028486
1_3806643:8_95403868:12_9909041	AATTAG	12	0.00289035
1_3806643:8_99168383:12_9909041	AATTAG	11	0.00281782
1_3806643:8_102555474:12_9909041	AAAAAG	11	0.00256629
1_3806643:8_120430428:12_9909041	AATTAG	12	0.00280159
1_3806643:8_130762837:12_9909041	AACCAG	11	0.00259495
1_3806643:8_134063186:12_9909041	AAGGAG	11	0.00277375
1_3806643:8_143960978:12_9909041	AAGGAG	11	0.00260982
1_3806643:9_990712:12_9909041	AATTAG	12	0.00265559
1_3806643:9_27180392:10_25160817	AAAGTT	10	0.00251328
1_3806643:9_27180392:11_62782278	AAAGCC	10	0.0022654
1_3806643:9_27180392:11_119215046	AAAGCC	10	0.0023797
1_3806643:9_27180392:17_3704385	AAAGCC	10	0.0023609
1_3806643:9_27180392:22_41863423	AAAGGG	10	0.00230495
1_3806643:9_33944586:12_9909041	AACCAG	12	0.00284884
1_3806643:9_99060704:21_31933451	ATTCTC	10	0.00232183
1_3806643:9_107379712:12_9909041	AACCAG	12	0.00285817
1_3806643:9_109687403:12_9909041	AAAAAG	11	0.00250205
1_3806643:9_112629858:12_9909041	AAGGAG	12	0.00262729
1_3806643:9_114484837:12_9909041	AAGGAG	10	0.00225421
1_3806643:9_114919707:12_9909041	AAGGAG	10	0.00222722
1_3806643:9_124525862:12_9909041	AACCAG	10	0.0028448
1_3806643:9_127566378:12_9909041	AAGGAG	10	0.00246668
1_3806643:9_127566378:14_24632481	AAAGTG	10	0.00442682
1_3806643:9_127566378:20_23804663	AAAGAT	10	0.00432
1_3806643:9_130287287:12_9909041	AACCAG	10	0.00249269
1_3806643:9_131072099:12_9909041	AAGGAG	12	0.00283148
1_3806643:9_133945034:12_9909041	AACCAG	10	0.00281267
1_3806643:9_136444495:12_9909041	AAGGAG	11	0.00284918
1_3806643:9_136504923:12_9909041	AACCAG	11	0.00278316
1_3806643:9_137022965:12_9909041	AACCAG	10	0.00234889
1_3806643:9_137022965:12_110385154	AACCAG	10	0.00295479
1_3806643:9_139946039:12_9909041	AACCAG	12	0.00278844
1_3806643:10_15107566:12_9909041	AAGGAG	12	0.00285337
1_3806643:10_15824085:12_9909041	AAAAAG	12	0.00286347
1_3806643:10_15824085:12_59268129	ATGATC	10	0.00457964
1_3806643:10_17086956:12_9909041	AAGGAG	12	0.00263054
1_3806643:10_18789724:12_9909041	AATTAG	11	0.00280444
1_3806643:10_25160817:12_9909041	AATTAG	12	0.00290167
1_3806643:10_27539113:12_9909041	AACCAG	12	0.00277435
1_3806643:10_32575715:12_9909041	AAAAAG	12	0.00283508
1_3806643:10_50121778:12_9909041	AACCAG	11	0.00277314
1_3806643:10_50901954:12_9909041	AAGGAG	12	0.0029018
1_3806643:10_71010375:20_23804663	AATCAT	10	0.00349254
1_3806643:10_76993930:12_9909041	AACCAG	10	0.00284532
1_3806643:10_79601912:12_9909041	AACCAG	12	0.00275342
1_3806643:10_79793652:12_9909041	AATTAG	11	0.00283651
1_3806643:10_105350033:12_9909041	AACCAG	10	0.00258627
1_3806643:10_105365517:12_9909041	AAAAAG	11	0.00258505
1_3806643:10_105372696:19_38953996	AAAGAG	12	0.00244768
1_3806643:10_105797517:12_9909041	AAAAAG	11	0.00284301
1_3806643:10_115344114:12_9909041	AAGGAG	12	0.00279567
1_3806643:10_116093130:12_9909041	AACCAG	10	0.00282834
1_3806643:10_116331030:12_9909041	AACCAG	11	0.00254987
1_3806643:10_118359548:12_9909041	AACCAG	11	0.00276757
1_3806643:10_123503187:12_9909041	AATTAG	10	0.00253088
1_3806643:10_125447705:12_9909041	AAAAAG	12	0.00278656
1_3806643:11_3692643:12_9909041	AAGGAG	10	0.00272979
1_3806643:11_6913243:12_9909041	AATTAG	10	0.00270294
1_3806643:11_8122414:12_9909041	AAGGAG	12	0.0027001
1_3806643:11_8494755:12_9909041	AATTAG	12	0.00285781
1_3806643:11_17538989:12_9909041	AACCAG	11	0.00270844
1_3806643:11_20124914:12_9909041	AACCAG	10	0.00263643
1_3806643:11_32421654:12_9909041	AATTAG	11	0.00277759
1_3806643:11_45924518:12_9909041	AACCAG	10	0.00273853
1_3806643:11_62189898:12_9909041	AACCAG	11	0.00290588
1_3806643:11_62782278:12_9909041	AACCAG	12	0.00261549
1_3806643:11_64820735:12_9909041	AACCAG	12	0.0028055
1_3806643:11_65055190:12_9909041	AATTAG	12	0.00278361
1_3806643:11_68115489:12_9909041	AAAAAG	11	0.00238309
1_3806643:11_68855332:12_9909041	AACCAG	11	0.00288431
1_3806643:11_70222604:12_9909041	AAGGAG	11	0.00245883
1_3806643:11_102482504:12_9909041	AATTAG	12	0.00247124
1_3806643:11_108159732:12_9909041	AACCAG	10	0.00282037
1_3806643:11_117308795:12_9909041	AAGGAG	12	0.00274381
1_3806643:11_118453888:12_9909041	AAGGAG	10	0.00282362
1_3806643:11_119215046:12_9909041	AACCAG	10	0.00274745
1_3806643:12_968489:12_9909041	AATTAG	11	0.00273492
1_3806643:12_7026075:12_9909041	AAGGAG	10	0.00235376
1_3806643:12_7633668:12_9909041	AATTAG	10	0.00271082
1_3806643:12_9909041:12_12247616	AAAGTT	12	0.00291033
1_3806643:12_9909041:12_12483318	AAAGCC	11	0.00253152
1_3806643:12_9909041:12_26218197	AAAGGG	11	0.00275498
1_3806643:12_9909041:12_39725534	AAAGGG	12	0.00289739
1_3806643:12_9909041:12_41946539	AAAGGG	10	0.00251898
1_3806643:12_9909041:12_49171875	AAAGCC	11	0.00272021
1_3806643:12_9909041:12_49237782	AAAGCC	11	0.00266745
1_3806643:12_9909041:12_51394266	AAAGTT	11	0.00278881
1_3806643:12_9909041:12_52827786	AAAGCC	10	0.00253824
1_3806643:12_9909041:12_57535266	AAAGCC	12	0.00269961
1_3806643:12_9909041:12_57994679	AAAGCC	10	0.00246457
1_3806643:12_9909041:12_58010132	AAAGGG	11	0.00288871
1_3806643:12_9909041:12_62261186	AAAGCC	12	0.00279639
1_3806643:12_9909041:12_70004166	AAAGGG	11	0.00287064
1_3806643:12_9909041:12_102046829	AAAGCC	11	0.0028946
1_3806643:12_9909041:12_110221639	AAAGGG	11	0.00271527
1_3806643:12_9909041:12_110385154	AAAGGG	12	0.00288849
1_3806643:12_9909041:12_113357202	AAAGCC	10	0.0028001
1_3806643:12_9909041:12_114387818	AAAGCC	11	0.00281845
1_3806643:12_9909041:12_117465264	AAAGCC	10	0.00248762
1_3806643:12_9909041:12_121707321	AAAGGG	11	0.00289317
1_3806643:12_9909041:12_130387901	AAAGGG	11	0.00253659
1_3806643:12_9909041:12_131360352	AAAGGG	11	0.00284881
1_3806643:12_9909041:13_29233343	AAAGGG	12	0.00274146
1_3806643:12_9909041:13_88329472	AAAGTT	10	0.00289733
1_3806643:12_9909041:14_21052259	AAAGTT	10	0.00207168
1_3806643:12_9909041:14_21550957	AAAGCC	10	0.00280791
1_3806643:12_9909041:14_22038162	AAAGAA	12	0.00283573
1_3806643:12_9909041:14_23242980	AAAGAA	11	0.00231666
1_3806643:12_9909041:14_24785092	AAAGGG	11	0.00287513
1_3806643:12_9909041:14_59946094	AAAGGG	10	0.00283786
1_3806643:12_9909041:14_61448049	AAAGCC	11	0.00237313
1_3806643:12_9909041:14_77791327	AAAGGG	12	0.00285287
1_3806643:12_9909041:14_77843814	AAAGTT	10	0.00272054
1_3806643:12_9909041:14_90263500	AAAGTT	10	0.00262236
1_3806643:12_9909041:14_92347680	AAAGGG	11	0.00206944
1_3806643:12_9909041:14_94203514	AAAGAA	10	0.00287223
1_3806643:12_9909041:14_96010424	AAAGGG	10	0.00279931
1_3806643:12_9909041:15_22947098	AAAGCC	12	0.00282354
1_3806643:12_9909041:15_28230097	AAAGCC	12	0.00279627
1_3806643:12_9909041:15_34382477	AAAGTT	12	0.00275963
1_3806643:12_9909041:15_42235316	AAAGCC	12	0.00291067
1_3806643:12_9909041:15_44107202	AAAGCC	12	0.00284743
1_3806643:12_9909041:15_45467541	AAAGGG	12	0.00284374
1_3806643:12_9909041:15_50555544	AAAGGG	10	0.00263799
1_3806643:12_9909041:15_52254682	AAAGTT	11	0.0026719
1_3806643:12_9909041:15_56208178	AAAGCC	11	0.00290805
1_3806643:12_9909041:15_57931544	AAAGGG	10	0.00279292
1_3806643:12_9909041:15_62232925	AAAGGG	12	0.00282132
1_3806643:12_9909041:15_65239788	AAAGCC	12	0.00279285
1_3806643:12_9909041:15_75699523	AAAGGG	10	0.0027497
1_3806643:12_9909041:15_79296172	AAAGGG	10	0.00241314
1_3806643:12_9909041:15_79356742	AAAGCC	10	0.0027694
1_3806643:12_9909041:15_90333627	AAAGTT	12	0.00284896
1_3806643:12_9909041:15_90630372	AAAGTT	10	0.00257634
1_3806643:12_9909041:16_1400822	AAAGGG	12	0.00281356
1_3806643:12_9909041:16_1997157	AAAGCC	10	0.00262856
1_3806643:12_9909041:16_2133901	AAAGCC	11	0.00279848
1_3806643:12_9909041:16_20856413	AAAGCC	11	0.00279197
1_3806643:12_9909041:16_20976614	AAAGGG	10	0.00279716
1_3806643:12_9909041:16_23226118	AAAGGG	11	0.00258668
1_3806643:12_9909041:16_46652209	AAAGAA	10	0.00246713
1_3806643:12_9909041:16_57079322	AAAGTT	10	0.00219866
1_3806643:12_9909041:16_57713647	AAAGGG	10	0.00230259
1_3806643:12_9909041:16_69725807	AAAGGG	12	0.00280788
1_3806643:12_9909041:16_70416695	AAAGCC	11	0.00270375
1_3806643:12_9909041:16_70691071	AAAGCC	10	0.00266163
1_3806643:12_9909041:16_71512670	AAAGGG	11	0.0028326
1_3806643:12_9909041:16_72138380	AAAGCC	11	0.00286227
1_3806643:12_9909041:17_3704385	AAAGCC	12	0.00272575
1_3806643:12_9909041:17_3832736	AAAGGG	10	0.00291235
1_3806643:12_9909041:17_4443756	AAAGCC	11	0.00275243
1_3806643:12_9909041:17_5041471	AAAGCC	11	0.00286021
1_3806643:12_9909041:17_6590729	AAAGTT	10	0.00280617
1_3806643:12_9909041:17_7217340	AAAGAA	11	0.00267644
1_3806643:12_9909041:17_7722130	AAAGGG	11	0.00279793
1_3806643:12_9909041:17_33679440	AAAGCC	12	0.00261497
1_3806643:12_9909041:17_38643384	AAAGCC	12	0.00280797
1_3806643:12_9909041:17_46607817	AAAGCC	12	0.00253437
1_3806643:12_9909041:17_48457722	AAAGGG	12	0.0025455
1_3806643:12_9909041:17_59926567	AAAGCC	12	0.00289937
1_3806643:12_9909041:17_66873743	AAAGGG	11	0.00237438
1_3806643:12_9909041:17_67039645	AAAGCC	11	0.00272842
1_3806643:12_9909041:17_71412029	AAAGGG	10	0.00275697
1_3806643:12_9909041:17_79060287	AAAGCC	11	0.00281012
1_3806643:12_9909041:18_319935	AAAGTT	10	0.00232947
1_3806643:12_9909041:18_580528	AAAGCC	11	0.00275762
1_3806643:12_9909041:18_51053176	AAAGTT	12	0.0027446
1_3806643:12_9909041:18_58039276	AAAGCC	12	0.00282008
1_3806643:12_9909041:19_2099198	AAAGGG	10	0.00288448
1_3806643:12_9909041:19_3162909	AAAGCC	12	0.00285368
1_3806643:12_9909041:19_6755198	AAAGCC	11	0.00282143
1_3806643:12_9909041:19_7707336	AAAGCC	12	0.00276046
1_3806643:12_9909041:19_17664418	AAAGGG	11	0.00241838
1_3806643:12_9909041:19_18001833	AAAGAA	12	0.0028578
1_3806643:12_9909041:19_35719257	AAAGGG	11	0.00274588
1_3806643:12_9909041:19_36339810	AAAGTT	11	0.00290822
1_3806643:12_9909041:19_41078194	AAAGGG	12	0.00291003
1_3806643:12_9909041:19_44050981	AAAGGG	11	0.00270126
1_3806643:12_9909041:19_51361472	AAAGCC	11	0.00244414
1_3806643:12_9909041:19_51528890	AAAGCC	10	0.00268819
1_3806643:12_9909041:19_52227261	AAAGGG	11	0.00281856
1_3806643:12_9909041:19_52250131	AAAGGG	11	0.00282329
1_3806643:12_9909041:19_54778666	AAAGGG	12	0.00275917
1_3806643:12_9909041:19_59067623	AAAGCC	11	0.00211276
1_3806643:12_9909041:20_18454112	AAAGTT	11	0.00289985
1_3806643:12_9909041:20_21349138	AAAGAA	12	0.0029013
1_3806643:12_9909041:20_34085710	AAAGCC	11	0.00284052
1_3806643:12_9909041:20_36385938	AAAGGG	12	0.00282247
1_3806643:12_9909041:20_45354291	AAAGGG	11	0.00247491
1_3806643:12_9909041:20_52561469	AAAGAA	10	0.00254415
1_3806643:12_9909041:21_31933451	AAAGCC	12	0.00282681
1_3806643:12_9909041:21_37584306	AAAGCC	11	0.00281068
1_3806643:12_9909041:21_38593792	AAAGCC	12	0.00285727
1_3806643:12_9909041:21_46330183	AAAGTT	12	0.0023652
1_3806643:12_9909041:22_31323949	AAAGCC	10	0.00280623
1_3806643:12_9909041:22_31337950	AAAGTT	10	0.00243243
1_3806643:12_9909041:22_32651262	AAAGAA	10	0.00225248
1_3806643:12_9909041:22_33828068	AAAGAA	12	0.0028673
1_3806643:12_9909041:22_37622791	AAAGGG	11	0.00278703
1_3806643:12_9909041:22_41347387	AAAGAA	11	0.00286153
1_3806643:12_9909041:22_41863423	AAAGGG	11	0.00266115
1_3806643:12_9909041:22_43623353	AAAGGG	11	0.00233211
1_3806643:12_9909041:22_44131786	AAAGTT	10	0.00245871
1_3806643:12_9909041:22_47091001	AAAGCC	10	0.00281466
1_3806643:12_9909041:22_51015210	AAAGCC	10	0.00286933
1_3806643:12_9909041:22_51176664	AAAGAA	12	0.00278373
1_3806643:12_15097663:12_96104138	AACTCC	10	0.00450123
1_3806643:12_15097663:20_55025762	AACTGA	10	0.00341937
1_3806643:12_47471555:19_56499345	ATGCAA	12	0.00374507
1_3806643:12_110385154:12_113724945	TTAGGA	10	0.00364744
1_3806643:12_110385154:17_46607817	AAAGCC	11	0.00318812
1_3806643:12_114387818:16_2014283	AATCAG	10	0.00172945
1_3806643:13_21563311:14_63735954	AAAGGT	11	0.00362367
1_3806643:14_21052259:14_59946094	AATTCG	10	0.0041711
1_3806643:14_21550957:15_90210437	ATTCAC	10	0.00389711
1_3806643:14_24632481:22_33828068	ATTGCA	11	0.0035514
1_3806643:14_59946094:15_28230184	AACGCC	10	0.00402413
1_3806643:14_59946094:16_57713647	AACGGG	10	0.004636
1_3806643:15_34382477:15_48058071	TTCTGG	11	0.00358959
1_3806643:15_44107202:20_52561469	ATACGA	11	0.00285235
1_3806643:15_48058071:15_59516875	AAGGCC	10	0.00363593
1_3806643:15_56208178:16_89849480	ATTCCT	11	0.00291968
1_3806643:15_56208178:20_60318561	ATTCCT	10	0.00382021
1_3806643:16_57079322:16_72138380	ATATTC	10	0.00437691
1_3806643:18_29598847:21_37584306	AACCAC	10	0.00405686
1_3806643:19_56499345:20_17622429	AAAAGG	13	0.00371345
1_16382911:1_27278521:6_27833342	AAAGTC	13	0.00274702
1_16382911:1_27278521:6_33406556	AAAGGA	14	0.00447503
1_16382911:1_33409551:12_70004166	AATTAG	10	0.00418048
1_16382911:1_92177938:16_84940172	AAGAAA	12	0.00432056
1_16382911:1_144879264:2_33412036	AAAGAG	10	0.00404752
1_16382911:1_146747069:18_58039276	AACTTC	11	0.00319501
1_16382911:1_153643273:8_79610710	AACTAG	15	0.00377613
1_16382911:1_153643273:11_102482504	AACTGT	10	0.00316584
1_16382911:1_153750682:11_20124914	AAAGAC	10	0.00270187
1_16382911:1_157811392:3_131624120	AAGGGC	10	0.00324797
1_16382911:1_157811392:18_47093790	AAGGCC	10	0.00350649
1_16382911:1_159783916:5_136403289	AAAGTA	10	0.00360912
1_16382911:1_183086486:6_30576801	AAGTAG	18	0.00291436
1_16382911:1_183086486:9_137022965	AAGTTC	11	0.00420247
1_16382911:1_185175837:17_59926567	AACATC	10	0.00315367
1_16382911:2_26750769:6_30627216	AAGGCC	11	0.00332784
1_16382911:2_29446202:6_26124634	AAAGTC	11	0.00433678
1_16382911:2_33412036:2_240061403	AAAGTC	10	0.00160806
1_16382911:2_68546374:6_30627216	AATTCC	15	0.00430344
1_16382911:2_71576806:6_30154199	AACACC	10	0.00272568
1_16382911:2_71576806:7_103175965	AACACC	10	0.00360841
1_16382911:2_85804682:10_71000541	AAAGTT	11	0.00184683
1_16382911:2_85804682:11_118453888	AAAGAG	12	0.00326086
1_16382911:2_102000210:6_30576801	AAAAAG	10	0.00140479
1_16382911:2_102000210:21_44448763	AAGGCC	10	0.00338868
1_16382911:2_113818520:6_30627216	AACTCT	10	0.00398131
1_16382911:2_118688596:5_145442133	AATCAA	10	0.00419793
1_16382911:2_118688596:6_25850845	AATCTC	11	0.00422485
1_16382911:2_118731573:8_69434195	AAAACC	13	0.00336322
1_16382911:2_118731573:12_113724945	AAGGGG	10	0.00310765
1_16382911:2_170032989:4_41687843	AATCTC	10	0.00324014
1_16382911:2_191872307:3_112732840	AAAGTC	10	0.00325947
1_16382911:2_191872307:6_27833342	AAAGTC	11	0.00215532
1_16382911:2_202028714:6_26446011	AATCAG	10	0.00231097
1_16382911:2_234835171:11_20124914	AAAGAC	10	0.00236291
1_16382911:2_240061403:16_72138380	AATCTC	10	0.00251059
1_16382911:3_10976876:9_33944586	AAGATC	12	0.00395642
1_16382911:3_12198261:9_8521244	AATCTC	10	0.00438989
1_16382911:3_14513695:15_84324441	AAAAAG	11	0.00182654
1_16382911:3_14513695:17_26883313	AAAAGG	10	0.00282427
1_16382911:3_14513695:18_46448129	AAAAAG	10	0.00424203
1_16382911:3_48641060:6_33406556	AAGCGA	12	0.00344132
1_16382911:3_52853401:12_58010132	AATCAG	11	0.00260242
1_16382911:3_66430877:6_30627216	AACGCT	13	0.003538
1_16382911:3_66430877:8_130761644	AACGCC	14	0.00365701
1_16382911:3_66430877:15_90210437	AACGAC	10	0.00306331
1_16382911:3_66430877:19_56499345	AACGAA	11	0.00374259
1_16382911:3_139257603:22_31337950	AAAACC	10	0.00367144
1_16382911:3_186006566:6_27833342	AATTTC	10	0.00229729
1_16382911:4_1659128:6_27833342	AACCTC	15	0.00467416
1_16382911:4_1659128:8_69434195	AATTCC	10	0.00280382
1_16382911:4_25005193:6_26446011	AAGAAG	10	0.00272259
1_16382911:4_25005193:6_28214811	AAGAGA	10	0.00371867
1_16382911:4_41687843:19_56499345	AATCAA	10	0.0037211
1_16382911:5_1057615:16_89849480	AAGGCC	11	0.00415016
1_16382911:5_140208884:6_24698215	AACAAG	10	0.00404602
1_16382911:5_140208884:16_56704573	AACATC	10	0.00399262
1_16382911:5_149582191:22_35815880	AAAGAG	10	0.00221988
1_16382911:5_178634672:6_32713867	AACCTC	11	0.00354577
1_16382911:6_24698215:12_58010132	AAAGAG	10	0.00290884
1_16382911:6_24698215:12_102046829	AAAGTC	11	0.00268609
1_16382911:6_25682262:6_27833342	AACCTC	11	0.00155138
1_16382911:6_25850845:10_118359548	AATCTC	10	0.00361868
1_16382911:6_26022244:20_54578911	AAGACG	11	0.00332888
1_16382911:6_26022244:22_18905978	AAGAAG	10	0.00426043
1_16382911:6_26108168:12_102046829	AAGGTC	12	0.00452202
1_16382911:6_26124634:11_62189898	AATCTC	11	0.00205023
1_16382911:6_26200083:10_71010375	AAAATC	10	0.00208552
1_16382911:6_26446011:9_99060704	AAAGTC	11	0.00410255
1_16382911:6_26446011:12_110385154	AAAGAG	10	0.00120347
1_16382911:6_26446011:17_26824156	AAAGGG	12	0.00438628
1_16382911:6_27833342:12_15097663	AATCCT	10	0.00185768
1_16382911:6_27833342:12_114387818	AATCTC	11	0.00184661
1_16382911:6_27833342:18_58039276	AATCTC	11	0.00182713
1_16382911:6_27833342:19_38953996	AATCAG	14	0.0027573
1_16382911:6_27833342:19_51528890	AATCTC	10	0.00329755
1_16382911:6_29912333:6_30627216	AATCCC	10	0.00315322
1_16382911:6_30154199:6_97344676	AACCAG	12	0.00370115
1_16382911:6_30154199:22_51015210	AACCGC	10	0.00405677
1_16382911:6_30576801:7_102462549	AAAGAA	10	0.000978272
1_16382911:6_30576801:8_69434195	AAAGCC	10	0.000975015
1_16382911:6_30576801:9_114919707	AAAAGG	10	0.00217642
1_16382911:6_30576801:10_25160817	AAAGCT	15	0.00311613
1_16382911:6_30576801:11_62189898	AAAGTC	18	0.00293102
1_16382911:6_30576801:19_58199291	AAAACC	10	0.0023175
1_16382911:6_30576801:20_18454112	AAAGGT	17	0.00319605
1_16382911:6_30576801:20_21349138	AAAGGA	16	0.0029377
1_16382911:6_30627216:6_32942302	AACCGG	10	0.00151193
1_16382911:6_30627216:7_134133291	AACCGA	11	0.00288
1_16382911:6_30627216:14_23826822	AACCTC	10	0.00257723
1_16382911:6_30627216:17_27382061	AACCCA	11	0.00271218
1_16382911:6_30627216:18_580623	AACCTT	12	0.00428111
1_16382911:6_32713867:11_20124914	AATCAC	10	0.00462011
1_16382911:6_32942302:7_83047666	AAAGCC	10	0.00446265
1_16382911:6_33180045:21_44448763	AATTCC	10	0.00312809
1_16382911:6_33255103:9_27180392	AACCAG	10	0.00297333
1_16382911:6_33255103:12_110385154	AACCAG	12	0.00431833
1_16382911:6_33406556:6_49574531	AAGATC	10	0.00314397
1_16382911:6_97344676:12_57535266	AAAGTC	10	0.0026778
1_16382911:6_97344676:15_84324441	AAAGAG	10	0.0031949
1_16382911:6_122766125:15_84324441	AACAAG	11	0.00396098
1_16382911:6_144416308:11_4674575	AACAAG	10	0.0027333
1_16382911:7_83047666:8_2054195	AACCCG	12	0.00416505
1_16382911:7_83047666:18_28610988	AACCTT	12	0.00410234
1_16382911:8_20022486:9_27180392	AAATAG	17	0.00464679
1_16382911:8_69434195:12_8196445	AACCTT	12	0.00332094
1_16382911:9_27180392:20_23804663	AAAGAT	10	0.00369649
1_16382911:9_27180392:21_44448763	AAAGCG	12	0.00312689
1_16382911:9_109687403:12_102046829	AAGATC	11	0.0034704
1_16382911:9_109687403:19_41078194	AAGAAG	10	0.00295886
1_16382911:9_124525862:11_45924518	AATCTC	11	0.0030457
1_16382911:10_21414892:17_4443756	AACCTC	10	0.00417491
1_16382911:10_25160817:14_61448049	AACTGC	11	0.00440686
1_16382911:10_50901954:12_117465264	AAAGTC	10	0.00330814
1_16382911:10_50901954:15_48058071	AAAGGG	11	0.00281074
1_16382911:10_95380790:19_41078194	AAGGAG	11	0.00449353
1_16382911:10_125447705:11_45924518	AAGATC	10	0.00458871
1_16382911:12_8196445:22_31337950	AATTCC	11	0.00271202
1_16382911:12_39725534:21_44448763	AAAGCG	12	0.00406194
1_16382911:12_102046829:14_96157187	AATCAG	10	0.0034844
1_16382911:12_102046829:22_35815880	AATCAG	10	0.00148101
1_16382911:13_21563311:14_21550957	AAAGTC	11	0.00308285
1_16382911:13_42703682:20_52561469	AACCGA	10	0.00316265
1_16382911:15_56208178:20_17622429	AATCGG	11	0.00331383
1_16382911:15_90623052:18_61654329	AATTTC	10	0.00222523
1_16382911:15_90623052:19_56499345	AATTAA	10	0.00396189
1_16382911:16_46652209:21_44448763	AAAACC	10	0.00365569
1_26688181:1_27278521:6_27833342	GGAGTC	14	0.00277422
1_26688181:1_27278521:6_33406556	GGAGGA	13	0.00451934
1_26688181:1_33409551:12_70004166	GGTTAG	10	0.00422187
1_26688181:1_33613054:18_61654329	GGAGTC	10	0.00301193
1_26688181:1_92177938:16_84940172	GGGAAA	12	0.00436334
1_26688181:1_111999312:6_30627216	GGGACT	12	0.00358904
1_26688181:1_146747069:18_58039276	GGCTTC	12	0.00322665
1_26688181:1_153643273:8_79610710	GGCTAG	15	0.00381352
1_26688181:1_153643273:11_102482504	GGCTGT	11	0.00319719
1_26688181:1_153750682:11_20124914	GGAGAC	11	0.00272862
1_26688181:1_157811392:3_131624120	GGGGGC	10	0.00328013
1_26688181:1_157811392:18_47093790	GGGGCC	10	0.00354121
1_26688181:1_159783916:5_136403289	GGAGTA	10	0.00364485
1_26688181:1_183086486:10_13152400	GGGTAT	10	0.00357055
1_26688181:1_185175837:17_59926567	GGCATC	10	0.0031849
1_26688181:1_223938565:17_3832736	GGCCAG	10	0.00427408
1_26688181:2_26750769:6_30627216	GGGGCC	11	0.00336079
1_26688181:2_29446202:6_26124634	GGAGTC	13	0.00437972
1_26688181:2_33412036:2_240061403	GGAGTC	11	0.00162398
1_26688181:2_68546374:6_30627216	GGTTCC	16	0.00434605
1_26688181:2_71576806:7_103175965	GGCACC	10	0.00364414
1_26688181:2_85804682:5_145442133	GGAGAA	12	0.00400838
1_26688181:2_85804682:10_71000541	GGAGTT	13	0.00186511
1_26688181:2_85804682:11_118453888	GGAGAG	12	0.00329315
1_26688181:2_102000210:6_30576801	GGAAAG	10	0.0014187
1_26688181:2_113818520:6_30627216	GGCTCT	11	0.00402073
1_26688181:2_118688596:5_145442133	GGTCAA	10	0.0042395
1_26688181:2_118731573:8_69434195	GGAACC	13	0.00339653
1_26688181:2_118731573:12_113724945	GGGGGG	10	0.00313843
1_26688181:2_191872307:3_112732840	GGAGTC	10	0.00329174
1_26688181:2_191872307:6_27833342	GGAGTC	11	0.00217666
1_26688181:2_202028714:6_26446011	GGTCAG	10	0.00233385
1_26688181:2_234835171:11_20124914	GGAGAC	10	0.0023863
1_26688181:2_240061403:16_72138380	GGTCTC	10	0.00253545
1_26688181:3_10976876:9_33944586	GGGATC	13	0.0039956
1_26688181:3_12198261:9_8521244	GGTCTC	10	0.00443335
1_26688181:3_14513695:15_84324441	GGAAAG	11	0.00184462
1_26688181:3_14513695:17_26883313	GGAAGG	10	0.00285224
1_26688181:3_14513695:18_46448129	GGAAAG	10	0.00428403
1_26688181:3_48641060:6_33406556	GGGCGA	12	0.0034754
1_26688181:3_52853401:12_58010132	GGTCAG	13	0.00262819
1_26688181:3_66430877:6_30627216	GGCGCT	13	0.00357303
1_26688181:3_66430877:8_130761644	GGCGCC	12	0.00369322
1_26688181:3_66430877:19_56499345	GGCGAA	10	0.00377964
1_26688181:3_139257603:6_30627216	GGAACC	10	0.00372402
1_26688181:3_139257603:22_31337950	GGAACC	10	0.00370779
1_26688181:3_186006566:6_27833342	GGTTTC	11	0.00232004
1_26688181:4_1659128:8_69434195	GGTTCC	10	0.00283159
1_26688181:4_25005193:4_108991962	GGGAGA	11	0.00315501
1_26688181:4_25005193:6_26446011	GGGAAG	10	0.00274955
1_26688181:4_25005193:6_28214811	GGGAGA	10	0.00375549
1_26688181:4_41687843:19_56499345	GGTCAA	10	0.00375795
1_26688181:4_74352723:4_118006307	GGTCAG	10	0.00364092
1_26688181:4_74352723:6_144416308	GGTCCA	10	0.00322681
1_26688181:5_1057615:16_89849480	GGGGCC	11	0.00419125
1_26688181:5_75989144:22_35815880	GGCAAG	10	0.00288894
1_26688181:5_140208884:6_24698215	GGCAAG	11	0.00408608
1_26688181:5_140208884:16_56704573	GGCATC	11	0.00403216
1_26688181:5_149582191:22_35815880	GGAGAG	10	0.00224186
1_26688181:5_178634672:6_32713867	GGCCTC	11	0.00358088
1_26688181:6_13584315:6_33406556	GGTCGA	10	0.00393658
1_26688181:6_24698215:12_58010132	GGAGAG	11	0.00293764
1_26688181:6_24698215:12_102046829	GGAGTC	11	0.00271269
1_26688181:6_25682262:6_27833342	GGCCTC	11	0.00156674
1_26688181:6_25779392:14_21424365	GGAAGG	11	0.00436105
1_26688181:6_25850845:10_118359548	GGTCTC	11	0.00365452
1_26688181:6_26022244:20_54578911	GGGACG	11	0.00336185
1_26688181:6_26022244:22_18905978	GGGAAG	11	0.00430261
1_26688181:6_26108168:12_102046829	GGGGTC	11	0.0045668
1_26688181:6_26124634:11_62189898	GGTCTC	11	0.00207053
1_26688181:6_26124634:19_56392920	GGTCTT	10	0.00373232
1_26688181:6_26200083:10_71010375	GGAATC	10	0.00210617
1_26688181:6_26446011:12_110385154	GGAGAG	10	0.00121539
1_26688181:6_26446011:17_26824156	GGAGGG	11	0.00442971
1_26688181:6_27833342:10_105365517	GGTCGA	14	0.00442005
1_26688181:6_27833342:11_3692643	GGTCTG	13	0.00277088
1_26688181:6_27833342:11_8122414	GGTCAG	10	0.00329524
1_26688181:6_27833342:12_15097663	GGTCCT	10	0.00187607
1_26688181:6_27833342:12_114387818	GGTCTC	11	0.0018649
1_26688181:6_27833342:14_77843814	GGTCCT	16	0.00304783
1_26688181:6_27833342:18_58039276	GGTCTC	13	0.00184522
1_26688181:6_27833342:19_38953996	GGTCAG	13	0.0027846
1_26688181:6_27833342:19_51528890	GGTCTC	10	0.0033302
1_26688181:6_29912333:6_30627216	GGTCCC	10	0.00318444
1_26688181:6_30154199:6_97344676	GGCCAG	10	0.0037378
1_26688181:6_30154199:13_88329472	GGCCAT	11	0.00298752
1_26688181:6_30154199:22_51015210	GGCCGC	10	0.00409694
1_26688181:6_30576801:7_102462549	GGAGAA	10	0.000987958
1_26688181:6_30576801:8_20022486	GGAGAA	17	0.00274024
1_26688181:6_30576801:8_69434195	GGAGCC	10	0.000984669
1_26688181:6_30576801:9_114919707	GGAAGG	10	0.00219797
1_26688181:6_30576801:10_25160817	GGAGCT	15	0.00314699
1_26688181:6_30576801:10_105372696	GGAGAA	10	0.00257908
1_26688181:6_30576801:11_62189898	GGAGTC	19	0.00296004
1_26688181:6_30576801:16_57079322	GGAGAA	16	0.0026001
1_26688181:6_30576801:19_58199291	GGAACC	10	0.00234045
1_26688181:6_30576801:20_21349138	GGAGGA	16	0.00296678
1_26688181:6_30627216:18_28610988	GGCCCT	10	0.00265956
1_26688181:6_30627216:19_51379893	GGCCTC	10	0.00230211
1_26688181:6_32942302:7_83047666	GGAGCC	11	0.00450684
1_26688181:6_33180045:21_44448763	GGTTCC	10	0.00315906
1_26688181:6_33255103:9_27180392	GGCCAG	10	0.00300277
1_26688181:6_33255103:12_110385154	GGCCAG	13	0.00436109
1_26688181:6_33406556:6_49574531	GGGATC	10	0.0031751
1_26688181:6_33406556:6_122766125	GGGACA	10	0.00230277
1_26688181:6_97344676:22_44323074	GGAGAA	11	0.00434432
1_26688181:6_122766125:15_84324441	GGCAAG	11	0.0040002
1_26688181:6_144416308:11_4674575	GGCAAG	10	0.00276037
1_26688181:7_83047666:8_2054195	GGCCCG	11	0.00420629
1_26688181:7_102462549:19_9325078	GGAGAG	10	0.0044921
1_26688181:8_20022486:9_27180392	GGATAG	17	0.0046928
1_26688181:8_69434195:12_8196445	GGCCTT	12	0.00335382
1_26688181:9_8521244:18_580623	GGTCCC	10	0.00428659
1_26688181:9_27180392:20_23804663	GGAGAT	10	0.00373309
1_26688181:9_27180392:21_44448763	GGAGCG	12	0.00315786
1_26688181:9_109687403:12_102046829	GGGATC	11	0.00350476
1_26688181:9_109687403:19_41078194	GGGAAG	10	0.00298815
1_26688181:9_124525862:11_45924518	GGTCTC	11	0.00307585
1_26688181:9_137022965:21_44448763	GGCCCC	10	0.00351494
1_26688181:10_13152400:17_59926567	GGATTC	10	0.00394149
1_26688181:10_21414892:17_4443756	GGCCTC	10	0.00421625
1_26688181:10_25160817:14_61448049	GGCTGC	11	0.00445049
1_26688181:10_50901954:12_117465264	GGAGTC	10	0.0033409
1_26688181:10_95380790:19_41078194	GGGGAG	11	0.00453802
1_26688181:10_125447705:11_45924518	GGGATC	11	0.00463415
1_26688181:11_20124914:15_56208178	GGACTC	11	0.00232827
1_26688181:12_8196445:22_31337950	GGTTCC	11	0.00273888
1_26688181:12_39725534:21_44448763	GGAGCG	12	0.00410216
1_26688181:12_102046829:22_35815880	GGTCAG	10	0.00149568
1_26688181:13_20763612:21_38593792	GGTCTC	10	0.00365698
1_26688181:13_21563311:14_21550957	GGAGTC	12	0.00311338
1_26688181:15_56208178:20_17622429	GGTCGG	12	0.00334665
1_26688181:15_90623052:18_61654329	GGTTTC	10	0.00224727
1_26688181:15_90623052:19_56499345	GGTTAA	10	0.00400112
1_26688181:19_41078194:20_23804663	GGAGAT	10	0.00403602
1_27278521:1_32687888:6_27833342	AGGGTC	13	0.00276911
1_27278521:1_32687888:6_33406556	AGGGGA	13	0.00451101
1_27278521:1_33409551:6_26045737	AGTTGC	11	0.00462811
1_27278521:1_33409551:6_30229306	AGTTAA	11	0.00281168
1_27278521:1_33409551:12_70004166	GGTTAG	10	0.0040584
1_27278521:1_33613054:6_27833342	AGGGTC	11	0.00280255
1_27278521:1_33613054:6_33406556	AGGGGA	13	0.00456548
1_27278521:1_36559030:6_27833342	AGCCTC	13	0.0027477
1_27278521:1_36559030:6_33406556	AGCCGA	14	0.00447613
1_27278521:1_43221187:6_27833342	AGCCTC	13	0.00265293
1_27278521:1_43221187:6_33406556	AGCCGA	13	0.00432174
1_27278521:1_43221187:21_44448763	GGCCCC	10	0.00391883
1_27278521:1_55277645:6_27833342	AGCCTC	11	0.00278571
1_27278521:1_55277645:6_30576801	GGTCAG	17	0.00458284
1_27278521:1_55277645:6_33406556	AGCCGA	13	0.00453805
1_27278521:1_57171870:6_27833342	AGTTTC	13	0.00276023
1_27278521:1_57171870:6_33406556	AGTTGA	12	0.00449653
1_27278521:1_85724328:6_30154199	AGTCCC	10	0.00397537
1_27278521:1_85724328:12_57535266	AGTCTC	13	0.0028762
1_27278521:1_89659086:6_27833342	AGTTTC	10	0.00257513
1_27278521:1_89659086:6_33406556	AGTTGA	12	0.004195
1_27278521:1_91784647:6_27833342	AGGGTC	11	0.0025838
1_27278521:1_91784647:6_33406556	AGGGGA	10	0.00420913
1_27278521:1_92177938:6_27833342	AGAATC	11	0.00246336
1_27278521:1_92177938:6_33406556	AGAAGA	13	0.00401293
1_27278521:1_92177938:12_121707321	GGGAAG	11	0.00341918
1_27278521:1_100620728:6_27833342	AGGGTC	13	0.00276046
1_27278521:1_100620728:6_33406556	AGGGGA	14	0.00449692
1_27278521:1_100620728:12_51394266	AGGGCT	12	0.00455526
1_27278521:1_110256473:6_27833342	AGCCTC	12	0.00225762
1_27278521:1_110256473:6_33406556	AGCCGA	12	0.00367777
1_27278521:1_110459842:6_27833342	AGCCTC	13	0.00242987
1_27278521:1_111999312:6_27833342	AGAATC	14	0.0028295
1_27278521:1_111999312:6_33406556	AGAAGA	14	0.00460938
1_27278521:1_113658887:6_27833342	AGAATC	14	0.00264518
1_27278521:1_113658887:6_33406556	AGAAGA	13	0.00430911
1_27278521:1_144879264:6_27833342	AGGGTC	13	0.00237601
1_27278521:1_144879264:6_33406556	AGGGGA	11	0.00387063
1_27278521:1_145586741:6_27833342	AGCCTC	10	0.00234935
1_27278521:1_145586741:6_33406556	AGCCGA	13	0.0038272
1_27278521:1_146747069:6_33406556	AGTTGA	12	0.00440666
1_27278521:1_146747069:18_58039276	GGCTTC	11	0.00310171
1_27278521:1_150999863:6_30576801	AGGAAG	15	0.00373012
1_27278521:1_153509895:6_27833342	AGGGTC	13	0.00275312
1_27278521:1_153643273:6_27833342	AGTTTC	12	0.00283325
1_27278521:1_153643273:6_33406556	AGTTGA	12	0.00461549
1_27278521:1_153643273:8_79610710	GGCTAG	13	0.00366586
1_27278521:1_153643273:11_102482504	GGCTGT	10	0.00307339
1_27278521:1_153750682:6_27833342	AGGGTC	12	0.00282104
1_27278521:1_153750682:6_33406556	AGGGGA	13	0.0045956
1_27278521:1_157811392:6_27833342	AGAATC	11	0.00208989
1_27278521:1_159783916:6_27833342	AGGGTC	13	0.00283372
1_27278521:1_159783916:6_33406556	AGGGGA	14	0.00461626
1_27278521:1_159784141:6_27833342	AGGGTC	13	0.00275589
1_27278521:1_159784141:6_33406556	AGGGGA	14	0.00448947
1_27278521:1_159854251:6_33406556	AGTTGA	12	0.00397815
1_27278521:1_163309274:6_27833342	AGGGTC	14	0.00256457
1_27278521:1_163309274:6_33406556	AGGGGA	13	0.0041778
1_27278521:1_166123842:6_27833342	AGCCTC	13	0.00230372
1_27278521:1_166123842:6_33406556	AGCCGA	12	0.00375287
1_27278521:1_179609049:6_33406556	AGTTGA	10	0.00412747
1_27278521:1_179609049:12_9909041	GGCTAG	10	0.00258899
1_27278521:1_179609049:20_55025762	AGCTAA	10	0.00295777
1_27278521:1_179989584:6_27833342	AGGGTC	13	0.00260201
1_27278521:1_179989584:6_33406556	AGGGGA	12	0.0042388
1_27278521:1_183086486:6_27833342	AGTTTC	13	0.00283017
1_27278521:1_183086486:6_33406556	AGTTGA	14	0.00461047
1_27278521:1_185175837:6_33406556	AGAAGA	10	0.00406622
1_27278521:1_192548359:6_27833342	AGTTTC	13	0.00282118
1_27278521:1_192548359:6_33406556	AGTTGA	13	0.00459583
1_27278521:1_202092360:6_26108168	AGGAGG	12	0.00397732
1_27278521:1_202092360:6_30576801	AGGAAG	16	0.00283672
1_27278521:1_202092360:12_51394266	AGAACT	11	0.0033344
1_27278521:1_202092360:17_4645324	AGGACT	10	0.00439945
1_27278521:1_202092360:17_79657673	AGGAAG	10	0.00447148
1_27278521:1_228294567:6_27833342	AGCCTC	14	0.00274102
1_27278521:1_228294567:6_33406556	AGCCGA	13	0.00446525
1_27278521:1_230486870:6_27833342	AGGGTC	14	0.0026898
1_27278521:1_230486870:6_33406556	AGGGGA	13	0.00438182
1_27278521:1_241757947:6_27833342	AGCCTC	12	0.00276616
1_27278521:1_241757947:6_33406556	AGCCGA	13	0.0045062
1_27278521:2_3482598:6_27833342	AGAATC	11	0.00250292
1_27278521:2_3482598:6_33406556	AGAAGA	13	0.00407737
1_27278521:2_29446202:6_26124634	GGAGTC	10	0.00421014
1_27278521:2_29446202:6_27833342	AGGGTC	12	0.00275288
1_27278521:2_29446202:6_33406556	AGGGGA	14	0.00448458
1_27278521:2_33412036:6_27833342	AGGGTC	13	0.00282601
1_27278521:2_33412036:6_33406556	AGGGGA	14	0.0046037
1_27278521:2_37232879:6_27833342	AGAATC	12	0.00277775
1_27278521:2_37232879:6_33406556	AGAAGA	12	0.00452508
1_27278521:2_37267458:6_27833342	AGGGTC	14	0.00275199
1_27278521:2_37267458:6_33406556	AGGGGA	14	0.00448313
1_27278521:2_38294003:6_27833342	AGTTTC	12	0.00275816
1_27278521:2_38294003:6_33406556	AGTTGA	10	0.00449318
1_27278521:2_54753786:6_27833342	AGCCTC	12	0.00271581
1_27278521:2_54753786:6_33406556	AGCCGA	12	0.00442418
1_27278521:2_55449412:6_27833342	AGCCTC	14	0.00271268
1_27278521:2_55449412:6_33406556	AGCCGA	12	0.00441907
1_27278521:2_56108689:6_27833342	AGGGTC	13	0.00273988
1_27278521:2_56108689:6_33406556	AGGGGA	14	0.00446339
1_27278521:2_68546374:6_27833342	AGTTTC	12	0.00213958
1_27278521:2_68546374:6_30627216	GGTTCC	12	0.00417777
1_27278521:2_68546374:6_33406556	AGTTGA	11	0.00348547
1_27278521:2_71576806:6_27833342	AGAATC	11	0.00282724
1_27278521:2_71576806:6_33406556	AGAAGA	10	0.00460571
1_27278521:2_74489318:6_30576801	AGAGAG	12	0.00229927
1_27278521:2_74489318:13_42703682	AGAGCT	10	0.00465163
1_27278521:2_74901602:6_27833342	AGTTTC	11	0.00185221
1_27278521:2_74901602:6_33406556	AGTTGA	10	0.00301734
1_27278521:2_74901602:10_21414892	AGTTCC	10	0.00299273
1_27278521:2_85804682:6_27833342	AGGGTC	11	0.00267945
1_27278521:2_85804682:6_33406556	AGGGGA	11	0.00436495
1_27278521:2_85804682:11_118453888	GGAGAG	10	0.00316564
1_27278521:2_86705884:6_27833342	AGAATC	13	0.00282359
1_27278521:2_86705884:6_33406556	AGAAGA	13	0.00459976
1_27278521:2_88874469:6_27833342	AGAATC	12	0.00278598
1_27278521:2_88874469:6_33406556	AGAAGA	12	0.00453849
1_27278521:2_102000210:6_27833342	AGGGTC	10	0.00222704
1_27278521:2_102000210:6_30576801	AGAGAG	10	0.0023323
1_27278521:2_113405332:6_33406556	AGGGGA	11	0.00445975
1_27278521:2_113818520:6_27833342	AGTTTC	13	0.00282165
1_27278521:2_113818520:6_33406556	AGTTGA	14	0.0045966
1_27278521:2_118688596:6_27833342	AGCCTC	11	0.00265863
1_27278521:2_118688596:12_51394266	AGCCCT	12	0.00438722
1_27278521:2_118731573:6_30576801	AGGGAG	11	0.00104179
1_27278521:2_118731573:8_69434195	GGAACC	11	0.00326501
1_27278521:2_119749477:6_27833342	AGGGTC	12	0.0027483
1_27278521:2_119749477:6_33406556	AGGGGA	14	0.0044771
1_27278521:2_131520942:6_27833342	AGCCTC	14	0.00264542
1_27278521:2_131520942:6_33406556	AGCCGA	13	0.00430951
1_27278521:2_135180550:6_27833342	AGCCTC	11	0.00238849
1_27278521:2_135180550:6_33406556	AGCCGA	13	0.00389095
1_27278521:2_135214259:6_27833342	AGGGTC	13	0.00256937
1_27278521:2_135214259:6_33406556	AGGGGA	13	0.00418563
1_27278521:2_135214259:12_51394266	AGGGCT	13	0.00423993
1_27278521:2_141135668:6_27833342	AGGGTC	12	0.00268723
1_27278521:2_141135668:6_33406556	AGGGGA	12	0.00437762
1_27278521:2_155555878:6_27833342	AGCCTC	14	0.00263416
1_27278521:2_155555878:6_33406556	AGCCGA	12	0.00429117
1_27278521:2_158272220:6_27833342	AGCCTC	12	0.00274787
1_27278521:2_158272220:6_33406556	AGCCGA	14	0.00447641
1_27278521:2_160112856:6_27833342	AGAATC	14	0.0027904
1_27278521:2_160112856:6_33406556	AGAAGA	12	0.00454569
1_27278521:2_170032989:6_27833342	AGCCTC	13	0.00243545
1_27278521:2_170032989:6_33406556	AGCCGA	13	0.00396746
1_27278521:2_175326258:6_27833342	AGGGTC	11	0.00274909
1_27278521:2_175326258:6_33406556	AGGGGA	11	0.00447839
1_27278521:2_187511466:6_27833342	AGAATC	12	0.0027278
1_27278521:2_187511466:6_33406556	AGAAGA	13	0.00444371
1_27278521:2_191845458:6_27833342	AGGGTC	13	0.00283297
1_27278521:2_191845458:6_33406556	AGGGGA	14	0.00461505
1_27278521:2_191872307:6_27833342	GGAGTC	10	0.00209238	AGGGTC	13	PA04050:PA02837:PA02877:PA03023:PA03096:PA04092:PA04189:PA04217:PA04325:PA05733:ZHG013:ZHG046:ZHG185:	0	undef	0.002715
1_27278521:2_191872307:6_33406556	AGGGGA	12	0.00442286
1_27278521:2_201354935:6_27833342	AGGCTC	11	0.0014053
1_27278521:2_201354935:6_30154199	AGGCCC	13	0.00460692
1_27278521:2_201354935:8_143960978	AGGCTG	10	0.00451887
1_27278521:2_202028714:6_26446011	GGTCAG	10	0.00224348
1_27278521:2_202028714:6_27833342	AGCCTC	14	0.00273733
1_27278521:2_202028714:6_33406556	AGCCGA	14	0.00445923
1_27278521:2_206562250:6_33406556	AGTTGA	10	0.00376944
1_27278521:2_206562250:12_51394266	AGTTCT	10	0.00381834
1_27278521:2_224844919:6_30154199	AGGCCC	10	0.00446039
1_27278521:2_234835171:6_27833342	AGGGTC	13	0.00283029
1_27278521:2_234835171:6_33406556	AGGGGA	13	0.00461067
1_27278521:2_237489904:6_27833342	AGCCTC	14	0.00272164
1_27278521:2_237489904:6_33406556	AGCCGA	13	0.00443368
1_27278521:2_238999883:6_27833342	AGTTTC	13	0.00253252
1_27278521:2_238999883:6_30229306	AGCTAA	10	0.0025477
1_27278521:2_238999883:6_33406556	AGTTGA	10	0.0041256
1_27278521:2_238999883:12_51394266	AGTTCT	10	0.00417912
1_27278521:2_240061403:4_118006307	GGTCAG	10	0.00354416
1_27278521:2_240061403:6_33406556	AGCCGA	13	0.00438001
1_27278521:3_7494417:6_27833342	AGAATC	10	0.00255787
1_27278521:3_7494417:6_33406556	AGAAGA	11	0.00416689
1_27278521:3_7494417:12_51394266	AGAACT	11	0.00422095
1_27278521:3_9426224:6_27833342	AGGGTC	14	0.00231483
1_27278521:3_9426224:6_33406556	AGGGGA	13	0.00377096
1_27278521:3_10976876:6_27833342	AGAATC	11	0.00256213
1_27278521:3_10976876:6_33406556	AGAAGA	12	0.00417383
1_27278521:3_10976876:9_33944586	GGGATC	10	0.00384089
1_27278521:3_10976876:12_51394266	AGAACT	12	0.00422798
1_27278521:3_11075503:6_33406556	AGCCGA	11	0.00295407
1_27278521:3_11300707:6_33406556	AGCCGA	11	0.00404297
1_27278521:3_11300707:10_21414892	AGCCCC	10	0.00401
1_27278521:3_12198261:6_27833342	AGCCTC	13	0.00283251
1_27278521:3_12198261:6_33406556	AGCCGA	12	0.00461429
1_27278521:3_12791185:6_27833342	AGTTTC	14	0.00271646
1_27278521:3_12791185:6_33406556	AGTTGA	14	0.00442525
1_27278521:3_13384748:6_27833342	AGAATC	12	0.00258249
1_27278521:3_13384748:6_33406556	AGAAGA	14	0.004207
1_27278521:3_14513695:6_26598188	AGAGAA	13	0.00271253
1_27278521:3_30713619:6_27833342	AGCCTC	14	0.00272346
1_27278521:3_30713619:6_33406556	AGCCGA	13	0.00443665
1_27278521:3_31774704:6_27833342	AGGGTC	12	0.00270348
1_27278521:3_31774704:6_33406556	AGGGGA	13	0.0044041
1_27278521:3_31774704:12_51394266	AGGGCT	13	0.00446123
1_27278521:3_48619128:6_27833342	AGGGTC	11	0.00271438
1_27278521:3_48619128:6_33406556	AGGGGA	12	0.00442185
1_27278521:3_48641060:6_33406556	AGCCGA	13	0.00443585	GGGCGA	11	PA03863:PA03866:PA03936:PA02876:PA02999:PA03112-1:PA03238:PA04222:PF00026-2-2:PF00171-2-3:ZHD103:	0	undef	0.00334083
1_27278521:3_50598521:6_27833342	AGGGTC	12	0.00276759
1_27278521:3_50598521:6_33406556	AGGGGA	13	0.00450853
1_27278521:3_52436556:6_27833342	AGGGTC	13	0.00237866
1_27278521:3_52436556:6_33406556	AGGGGA	12	0.00387494
1_27278521:3_52853401:6_27833342	AGCCTC	14	0.00259423
1_27278521:3_52853401:6_33406556	AGCCGA	12	0.00422612
1_27278521:3_52853401:12_58010132	GGTCAG	12	0.00252642
1_27278521:3_66430877:6_27833342	AGGGTC	12	0.00282981
1_27278521:3_66430877:6_30627216	GGCGCT	12	0.00343468
1_27278521:3_66430877:6_33406556	AGGGGA	13	0.00460989
1_27278521:3_66430877:8_130761644	GGCGCC	11	0.00355021
1_27278521:3_71748654:6_27833342	AGGGTC	11	0.0022643
1_27278521:3_112732840:6_27833342	AGCCTC	12	0.00273076
1_27278521:3_112732840:6_33406556	AGCCGA	13	0.00444854
1_27278521:3_126211186:6_27833342	AGGGTC	13	0.00270678
1_27278521:3_126211186:6_33406556	AGGGGA	14	0.00440948
1_27278521:3_126633420:6_33406556	AGGGGA	12	0.0039062
1_27278521:3_131624120:6_27833342	AGCCTC	11	0.00225232
1_27278521:3_131624120:6_30576801	AGGCAG	11	0.00221163
1_27278521:3_131624120:6_33406556	AGCCGA	10	0.00366913
1_27278521:3_131624120:12_51394266	AGCCCT	11	0.00371673
1_27278521:3_139257603:8_130761644	AGGACC	10	0.00430342
1_27278521:3_148601607:6_27833342	AGGGTC	10	0.00261548
1_27278521:3_148601607:6_33406556	AGGGGA	13	0.00426074
1_27278521:3_178968568:6_27833342	AGAATC	10	0.0026344
1_27278521:3_178968568:6_33406556	AGAAGA	14	0.00429155
1_27278521:3_178968568:21_31933451	GGCATC	10	0.00400094
1_27278521:3_184020679:6_27833342	AGTTTC	12	0.00255685
1_27278521:3_184020679:6_33406556	AGTTGA	12	0.00416523
1_27278521:3_186006566:6_26598188	AGTCAA	11	0.00349458
1_27278521:3_186006566:6_27833342	GGTTTC	10	0.0022302
1_27278521:3_195954673:6_27833342	AGCCTC	13	0.0026838
1_27278521:3_195954673:6_33406556	AGCCGA	14	0.00437203
1_27278521:3_197553870:6_27833342	AGAATC	13	0.00278251
1_27278521:3_197553870:6_33406556	AGAAGA	14	0.00453284
1_27278521:4_1659128:6_27833342	GGCCTC	12	0.00453767
1_27278521:4_1986542:6_30576801	AGCCAG	12	0.00143827
1_27278521:4_3526848:6_27833342	AGCCTC	10	0.00277141
1_27278521:4_3526848:6_33406556	AGCCGA	12	0.00451476
1_27278521:4_9909850:6_27833342	AGTTTC	10	0.00214186
1_27278521:4_9909850:6_33406556	AGTTGA	13	0.00348919
1_27278521:4_25005193:4_108991962	GGGAGA	10	0.00303284
1_27278521:4_25005193:6_27833342	AGAATC	12	0.00270475
1_27278521:4_25005193:6_33406556	AGAAGA	13	0.00440616
1_27278521:4_41687843:6_27833342	AGCCTC	14	0.00283016
1_27278521:4_41687843:6_33406556	AGCCGA	13	0.00461047
1_27278521:4_41687843:19_56499345	GGTCAA	10	0.00361244
1_27278521:4_54011526:16_2014283	AGGAAG	10	0.00461281
1_27278521:4_74352723:4_118006307	GGTCAG	10	0.00349994
1_27278521:4_74352723:6_27833342	AGCCTC	11	0.002687
1_27278521:4_74352723:6_33406556	AGCCGA	12	0.00437725
1_27278521:4_74352723:12_51394266	AGCCCT	12	0.00443404
1_27278521:4_78804474:6_27833342	AGAATC	12	0.00251153
1_27278521:4_78804474:6_33406556	AGAAGA	13	0.00409141
1_27278521:4_78804474:12_51394266	AGAACT	10	0.00414449
1_27278521:4_88767008:6_33406556	AGGGGA	10	0.00247728
1_27278521:4_89385130:6_27833342	AGGGTC	12	0.00252764
1_27278521:4_89385130:6_33406556	AGGGGA	12	0.00411764
1_27278521:4_106552221:6_27833342	AGAATC	13	0.00277007
1_27278521:4_106552221:6_33406556	AGAAGA	13	0.00451258
1_27278521:4_108991962:6_27833342	AGAATC	13	0.0027462
1_27278521:4_108991962:6_33406556	AGAAGA	11	0.00447368
1_27278521:4_111480920:6_33406556	AGGGGA	12	0.00378634
1_27278521:4_118006307:6_27833342	AGGGTC	13	0.0027385
1_27278521:4_118006307:6_33406556	AGGGGA	12	0.00446114
1_27278521:4_118006307:12_51394266	AGGGCT	13	0.00451902
1_27278521:4_125592440:6_27833342	AGTTTC	14	0.00272188
1_27278521:4_125592440:6_33406556	AGTTGA	13	0.00443406
1_27278521:4_176561168:6_27833342	AGCCTC	10	0.00253986
1_27278521:4_184626187:6_27833342	AGGGTC	11	0.00262821
1_27278521:4_184626187:6_33406556	AGGGGA	14	0.00428147
1_27278521:4_185039122:6_33406556	AGTTGA	13	0.00460914
1_27278521:5_1057615:16_89849480	GGGGCC	11	0.00402897
1_27278521:5_9190598:6_30576801	AGAAAG	11	0.00204742
1_27278521:5_9190598:10_108380213	AGAAAA	10	0.00452875
1_27278521:5_9227002:6_27833342	AGCCTC	12	0.00275259
1_27278521:5_9227002:6_33406556	AGCCGA	12	0.00448409
1_27278521:5_9227002:10_21414892	AGCCCC	11	0.00444752
1_27278521:5_41161953:6_27833342	AGTTTC	13	0.00271053
1_27278521:5_41161953:6_33406556	AGTTGA	13	0.00441557
1_27278521:5_75989144:6_27833342	AGAATC	13	0.00275651
1_27278521:5_75989144:6_33406556	AGAAGA	14	0.00449048
1_27278521:5_78076517:6_33406556	AGGGGA	10	0.00350534
1_27278521:5_94860194:6_27833342	AGGGTC	12	0.002765
1_27278521:5_94860194:6_33406556	AGGGGA	12	0.00450431
1_27278521:5_108521893:6_27833342	AGTTTC	11	0.00199115
1_27278521:5_108521893:6_33406556	AGTTGA	11	0.00324368
1_27278521:5_112379183:6_27833342	AGAATC	12	0.00264519
1_27278521:5_112379183:6_33406556	AGAAGA	13	0.00430913
1_27278521:5_136403289:6_33406556	AGAAGA	11	0.00378694
1_27278521:5_140208884:6_27833342	AGAATC	11	0.0027827
1_27278521:5_140208884:6_30080274	AGCAGG	10	0.0025034
1_27278521:5_140208884:6_33406556	AGAAGA	12	0.00453315
1_27278521:5_140431103:6_27833342	AGTTTC	11	0.00241875
1_27278521:5_140431103:6_33406556	AGTTGA	11	0.00394026
1_27278521:5_140431103:12_51394266	AGTTCT	10	0.00399138
1_27278521:5_140867087:6_27833342	AGGGTC	13	0.0027682
1_27278521:5_140867087:6_33406556	AGGGGA	14	0.00450952
1_27278521:5_140867087:12_51394266	AGGGCT	13	0.00456803
1_27278521:5_145442133:12_117465264	AGAGTC	10	0.004638
1_27278521:5_149582191:6_27833342	AGGGTC	14	0.00278752
1_27278521:5_149582191:6_33406556	AGGGGA	13	0.004541
1_27278521:5_176315547:6_27833342	AGGGTC	11	0.00250693
1_27278521:5_176315547:6_33406556	AGGGGA	11	0.00408391
1_27278521:5_177422908:6_30576801	AGGGAG	12	0.00361005
1_27278521:5_178700004:6_27833342	AGGGTC	14	0.00277453
1_27278521:5_178700004:6_33406556	AGGGGA	14	0.00451984
1_27278521:6_10415006:6_30576801	AGCCAG	10	0.00256839
1_27278521:6_10415006:18_47093790	AGCCCC	10	0.00421017
1_27278521:6_13584315:6_27833342	AGCCTC	14	0.00269155
1_27278521:6_13584315:6_33406556	AGCCGA	13	0.00438466
1_27278521:6_24698215:6_27833342	AGGGTC	13	0.0025637
1_27278521:6_24698215:6_33406556	AGGGGA	11	0.00417639
1_27278521:6_24698215:12_58010132	GGAGAG	10	0.0028239
1_27278521:6_25682262:6_27833342	GGCCTC	11	0.00150608
1_27278521:6_25682262:6_33406556	AGAAGA	10	0.00284097
1_27278521:6_25773744:6_27833342	AGTTTC	14	0.00273006
1_27278521:6_25773744:6_33406556	AGTTGA	14	0.00444739
1_27278521:6_25779392:6_30576801	AGGGAG	11	0.00301458
1_27278521:6_25850845:6_27833342	AGCCTC	10	0.00272335
1_27278521:6_25850845:6_33406556	AGCCGA	13	0.00443646
1_27278521:6_26017715:6_27833342	AGGGTC	14	0.00257778
1_27278521:6_26017715:6_33406556	AGGGGA	12	0.00419932
1_27278521:6_26022244:6_27833342	AGAATC	12	0.00279763
1_27278521:6_26022244:6_33406556	AGAAGA	14	0.00455746
1_27278521:6_26045737:6_30154199	AGCCCC	11	0.00221948
1_27278521:6_26045737:8_20022486	AGCCAT	10	0.00453131
1_27278521:6_26107944:6_27833342	AGCCTC	14	0.00262596
1_27278521:6_26107944:6_33406556	AGCCGA	13	0.00427781
1_27278521:6_26107944:10_21414892	AGCCCC	11	0.00424293
1_27278521:6_26108168:6_30154199	AGGGCC	11	0.00182755
1_27278521:6_26108168:15_90623052	AGGGTC	10	0.00419379
1_27278521:6_26124634:6_27833342	AGCCTC	13	0.00261672
1_27278521:6_26124634:6_33406556	AGCCGA	14	0.00426276
1_27278521:6_26200083:6_27833342	AGGGTC	12	0.00223304
1_27278521:6_26200083:12_51394266	AGGGCT	10	0.00368491
1_27278521:6_26385325:6_27833342	AGCCTC	14	0.00279233
1_27278521:6_26385325:6_33406556	AGCCGA	13	0.00454883
1_27278521:6_26385325:12_51394266	AGCCCT	13	0.00460784
1_27278521:6_26446011:6_27833342	AGGGTC	14	0.00276534
1_27278521:6_26446011:6_33406556	AGGGGA	14	0.00450487
1_27278521:6_26446011:8_17415796	GGAGAC	12	0.00411325
1_27278521:6_26446011:17_26824156	GGAGGG	13	0.00425819
1_27278521:6_26598188:6_30576801	AGAAAG	16	0.0013388
1_27278521:6_27100485:6_27833342	AGGGTC	12	0.00277849
1_27278521:6_27100485:6_33406556	AGGGGA	13	0.00452629
1_27278521:6_27424710:6_27833342	AGAATC	13	0.00273901
1_27278521:6_27424710:6_33406556	AGAAGA	14	0.00446197
1_27278521:6_27805975:6_27833342	AGGGTC	14	0.00260976
1_27278521:6_27805975:6_33406556	AGGGGA	13	0.00425142
1_27278521:6_27833342:6_28214811	AGTCAA	14	0.00271795
1_27278521:6_27833342:6_29408554	AGTCAA	14	0.00265279
1_27278521:6_27833342:6_29523646	AGTCCC	10	0.00146015
1_27278521:6_27833342:6_29555809	AGTCTT	12	0.00223448
1_27278521:6_27833342:6_29912333	AGTCTC	14	0.00156771
1_27278521:6_27833342:6_30036333	AGTCGG	11	0.00210963
1_27278521:6_27833342:6_30080231	AGTCGG	12	0.00225596
1_27278521:6_27833342:6_30080274	AGTCGG	14	0.00251797
1_27278521:6_27833342:6_30121821	AGTCAA	14	0.00237218
1_27278521:6_27833342:6_30154199	AGTCCC	10	0.000355807
1_27278521:6_27833342:6_30229306	AGTCAA	12	0.000821756
1_27278521:6_27833342:6_30297505	AGTCCC	14	0.00271923
1_27278521:6_27833342:6_30457283	AGTCGG	14	0.00257505
1_27278521:6_27833342:6_30460232	AGTCCC	13	0.0020436
1_27278521:6_27833342:6_30576801	AGTCAG	14	0.000397606
1_27278521:6_27833342:6_30624155	AGTCTT	12	0.00195867
1_27278521:6_27833342:6_30627216	AGTCTT	13	0.00239709
1_27278521:6_27833342:6_32713867	AGTCCC	13	0.00276
1_27278521:6_27833342:6_32798283	AGTCTT	10	0.00241596
1_27278521:6_27833342:6_32917042	AGTCAA	13	0.00277849
1_27278521:6_27833342:6_32940621	AGTCCC	12	0.00218604
1_27278521:6_27833342:6_32945625	AGTCCC	13	0.00274816
1_27278521:6_27833342:6_33132693	AGTCCC	13	0.00276201
1_27278521:6_27833342:6_33180045	AGTCTT	12	0.00205578
1_27278521:6_27833342:6_33219519	AGTCGG	13	0.00276305
1_27278521:6_27833342:6_33406556	AGCCGA	12	0.00453903	AGTCAA	11	PA04050:PA02837:PA02877:PA03023:PA03096:PA04092:PA04217:PA04325:PA05733:ZHG013:ZHG046:	0	undef	0.00271802
1_27278521:6_27833342:6_35706123	AGTCGG	13	0.0027697
1_27278521:6_27833342:6_36341243	AGTCTT	14	0.00215866
1_27278521:6_27833342:6_38802341	AGTCAA	13	0.00273314
1_27278521:6_27833342:6_46867717	AGTCTT	12	0.0022474
1_27278521:6_27833342:6_46977849	AGTCAA	14	0.00276878
1_27278521:6_27833342:6_49574531	AGTCCC	12	0.0027378
1_27278521:6_27833342:6_52051274	AGTCGG	10	0.00212839
1_27278521:6_27833342:6_69666684	AGTCGG	12	0.00233217
1_27278521:6_27833342:6_71012575	AGTCTT	10	0.00195413
1_27278521:6_27833342:6_97344676	AGTCGG	13	0.0027987
1_27278521:6_27833342:6_105239352	AGTCCC	13	0.00270112
1_27278521:6_27833342:6_105771520	AGTCTT	14	0.00248436
1_27278521:6_27833342:6_107391807	AGTCGG	12	0.0025035
1_27278521:6_27833342:6_117127757	AGTCCC	14	0.00267859
1_27278521:6_27833342:6_122766125	AGTCAA	11	0.002781
1_27278521:6_27833342:6_136589448	AGTCCC	13	0.00235872
1_27278521:6_27833342:6_144416308	AGTCAA	14	0.00275627
1_27278521:6_27833342:6_154763401	AGTCGG	10	0.00178959
1_27278521:6_27833342:6_166578025	AGTCCC	13	0.00265517
1_27278521:6_27833342:6_166902231	AGTCGG	11	0.00266789
1_27278521:6_27833342:6_170201385	AGTCGG	11	0.00257177
1_27278521:6_27833342:7_8153521	AGTCGG	14	0.00274491
1_27278521:6_27833342:7_30951704	AGTCCC	14	0.00276633
1_27278521:6_27833342:7_75045959	AGTCCC	14	0.00274065
1_27278521:6_27833342:7_81336584	AGTCAA	13	0.0027751
1_27278521:6_27833342:7_83047666	AGTCTT	10	0.00229629
1_27278521:6_27833342:7_102462549	AGTCGG	14	0.00242755
1_27278521:6_27833342:7_117227874	AGTCAA	11	0.00272896
1_27278521:6_27833342:7_127958040	AGTCGG	14	0.00273416
1_27278521:6_27833342:7_135366195	AGTCCC	12	0.00244372
1_27278521:6_27833342:7_158896615	AGTCGG	12	0.00267424
1_27278521:6_27833342:8_2054195	AGTCCG	10	0.00140117
1_27278521:6_27833342:8_2090262	AGTCCC	12	0.00272518
1_27278521:6_27833342:8_17415796	AGTCCC	10	0.00259312
1_27278521:6_27833342:8_17478728	AGTCAA	13	0.00278775
1_27278521:6_27833342:8_17942204	AGTCCC	14	0.00269295
1_27278521:6_27833342:8_18666236	AGTCTT	13	0.0026376
1_27278521:6_27833342:8_21980023	AGTCCC	13	0.00276599
1_27278521:6_27833342:8_21997738	AGTCAA	13	0.00272082
1_27278521:6_27833342:8_23056990	AGTCGG	10	0.00238394
1_27278521:6_27833342:8_27967856	AGTCGG	10	0.0021492
1_27278521:6_27833342:8_28196783	AGTCCC	10	0.00216644
1_27278521:6_27833342:8_38934777	AGTCGG	13	0.0028001
1_27278521:6_27833342:8_79610710	AGTCGG	10	0.0023275
1_27278521:6_27833342:8_95189955	AGTCGG	13	0.002774
1_27278521:6_27833342:8_95403868	AGTCTT	12	0.00281466
1_27278521:6_27833342:8_99168383	AGTCTT	14	0.00274402
1_27278521:6_27833342:8_102555474	AGTCAA	13	0.00249908
1_27278521:6_27833342:8_120430428	AGTCTT	13	0.00272822
1_27278521:6_27833342:8_130762837	AGTCCC	11	0.00252699
1_27278521:6_27833342:8_134063186	AGTCGG	13	0.00270111
1_27278521:6_27833342:9_27180392	AGTCGG	14	0.00283412
1_27278521:6_27833342:9_33944586	AGTCCC	13	0.00277424
1_27278521:6_27833342:9_77257346	AGTCGG	11	0.00229293
1_27278521:6_27833342:9_99060704	AGTCCC	12	0.00259801
1_27278521:6_27833342:9_107379712	AGTCCC	13	0.00278332
1_27278521:6_27833342:9_109687403	AGTCAA	12	0.00243653
1_27278521:6_27833342:9_112629858	AGTCGG	14	0.00255849
1_27278521:6_27833342:9_114484837	AGTCGG	10	0.00219517
1_27278521:6_27833342:9_114919707	AGTCGG	10	0.00216889
1_27278521:6_27833342:9_118989890	AGTCAA	13	0.00228537
1_27278521:6_27833342:9_124525862	AGTCCC	11	0.0027703
1_27278521:6_27833342:9_127566378	AGTCGG	11	0.00240208
1_27278521:6_27833342:9_130287287	AGTCCC	13	0.00242741
1_27278521:6_27833342:9_131072099	AGTCGG	14	0.00275733
1_27278521:6_27833342:9_133945034	AGTCCC	13	0.00273901
1_27278521:6_27833342:9_136444495	AGTCGG	12	0.00277456
1_27278521:6_27833342:9_136504923	AGTCCC	13	0.00271028
1_27278521:6_27833342:9_137022965	AGTCCC	11	0.00228737
1_27278521:6_27833342:9_139946039	AGTCCC	13	0.00271541
1_27278521:6_27833342:10_13161060	AGTCGG	12	0.00257674
1_27278521:6_27833342:10_15107566	AGTCGG	14	0.00277865
1_27278521:6_27833342:10_15824085	AGTCAA	13	0.00278848
1_27278521:6_27833342:10_17086956	AGTCGG	13	0.00256165
1_27278521:6_27833342:10_17636309	AGTCGG	14	0.00266244
1_27278521:6_27833342:10_18789724	AGTCTT	14	0.002731
1_27278521:6_27833342:10_25160817	AGTCTT	14	0.00282568
1_27278521:6_27833342:10_27539113	AGTCCC	13	0.0027017
1_27278521:6_27833342:10_32575715	AGTCAA	13	0.00276083
1_27278521:6_27833342:10_46999897	AGTCGG	14	0.00243524
1_27278521:6_27833342:10_50121778	AGTCCC	13	0.00270051
1_27278521:6_27833342:10_50901954	AGTCGG	12	0.0028258
1_27278521:6_27833342:10_71010375	AGTCCC	11	0.00251089
1_27278521:6_27833342:10_76993930	AGTCCC	12	0.00277081
1_27278521:6_27833342:10_79601912	AGTCCC	11	0.00268131
1_27278521:6_27833342:10_79793652	AGTCTT	13	0.00276222
1_27278521:6_27833342:10_105350033	AGTCCC	14	0.00251854
1_27278521:6_27833342:10_105797517	AGTCAA	13	0.00276856
1_27278521:6_27833342:10_115344114	AGTCGG	13	0.00272246
1_27278521:6_27833342:10_115417289	AGTCAA	13	0.00236594
1_27278521:6_27833342:10_116093130	AGTCCC	13	0.00275427
1_27278521:6_27833342:10_116331030	AGTCCC	12	0.00248309
1_27278521:6_27833342:10_123503187	AGTCTT	13	0.0024646
1_27278521:6_27833342:10_125447705	AGTCAA	14	0.00271358
1_27278521:6_27833342:11_902355	AGTCCC	13	0.00271439
1_27278521:6_27833342:11_4674575	AGTCGG	12	0.00271626
1_27278521:6_27833342:11_6913243	AGTCTT	14	0.00263216
1_27278521:6_27833342:11_8122414	AGTCGG	12	0.00262939
1_27278521:6_27833342:11_8494755	AGTCTT	13	0.00278297
1_27278521:6_27833342:11_17532102	AGTCCC	11	0.00244853
1_27278521:6_27833342:11_17538989	AGTCCC	14	0.00263751
1_27278521:6_27833342:11_20124914	AGTCCC	13	0.00256739
1_27278521:6_27833342:11_32421654	AGTCTT	12	0.00270485
1_27278521:6_27833342:11_33363058	AGTCGG	12	0.00229915
1_27278521:6_27833342:11_62189898	AGTCCC	13	0.00282978
1_27278521:6_27833342:11_62782278	AGTCCC	13	0.002547
1_27278521:6_27833342:11_64820735	AGTCCC	14	0.00273203
1_27278521:6_27833342:11_65055190	AGTCTT	14	0.00271071
1_27278521:6_27833342:11_68115489	AGTCAA	13	0.00232068
1_27278521:6_27833342:11_68855332	AGTCCC	14	0.00280877
1_27278521:6_27833342:11_70222604	AGTCGG	11	0.00239444
1_27278521:6_27833342:11_82625814	AGTCGG	13	0.00242744
1_27278521:6_27833342:11_102482504	AGTCTT	13	0.00240652
1_27278521:6_27833342:11_108159732	AGTCCC	14	0.00274651
1_27278521:6_27833342:11_117308795	AGTCGG	14	0.00267195
1_27278521:6_27833342:11_118453888	AGTCGG	11	0.00274967
1_27278521:6_27833342:11_118509676	AGTCGG	13	0.00265689
1_27278521:6_27833342:11_119215046	AGTCCC	14	0.0026755
1_27278521:6_27833342:12_968489	AGTCTT	11	0.0026633
1_27278521:6_27833342:12_7026075	AGTCGG	11	0.00229212
1_27278521:6_27833342:12_7633668	AGTCTT	12	0.00263983
1_27278521:6_27833342:12_9909041	AGTCGG	13	0.00282535
1_27278521:6_27833342:12_12247616	AGTCTT	14	0.00283411
1_27278521:6_27833342:12_12483318	AGTCCC	11	0.00246523
1_27278521:6_27833342:12_15097663	AGTCTT	13	0.00274374
1_27278521:6_27833342:12_26218197	AGTCGG	14	0.00268283
1_27278521:6_27833342:12_39725534	AGTCGG	14	0.00282151
1_27278521:6_27833342:12_41946539	AGTCGG	14	0.00245301
1_27278521:6_27833342:12_47471555	AGTCCC	13	0.00276863
1_27278521:6_27833342:12_49171875	AGTCCC	13	0.00264897
1_27278521:6_27833342:12_49237782	AGTCCC	13	0.00259759
1_27278521:6_27833342:12_52682126	AGTCCC	14	0.00275323
1_27278521:6_27833342:12_53010024	AGTCCC	14	0.00278749
1_27278521:6_27833342:12_57535266	AGTCCC	10	0.00262891
1_27278521:6_27833342:12_57994679	AGTCCC	12	0.00240003
1_27278521:6_27833342:12_58010132	AGTCGG	13	0.00281306
1_27278521:6_27833342:12_62261186	AGTCCC	13	0.00272316
1_27278521:6_27833342:12_66700104	AGTCTT	11	0.00253411
1_27278521:6_27833342:12_70004166	AGTCGG	12	0.00279546
1_27278521:6_27833342:12_102046829	AGTCCC	13	0.0028188
1_27278521:6_27833342:12_110221639	AGTCGG	11	0.00264416
1_27278521:6_27833342:12_110385154	AGTCGG	14	0.00281285
1_27278521:6_27833342:12_113357202	AGTCCC	12	0.00272677
1_27278521:6_27833342:12_114387818	AGTCCC	12	0.00274464
1_27278521:6_27833342:12_117465264	AGTCCC	10	0.00242248
1_27278521:6_27833342:12_121707321	AGTCGG	13	0.0028174
1_27278521:6_27833342:12_130387901	AGTCGG	12	0.00247016
1_27278521:6_27833342:12_131360352	AGTCGG	14	0.0027742
1_27278521:6_27833342:13_20763612	AGTCCC	12	0.00260171
1_27278521:6_27833342:13_21563311	AGTCGG	13	0.00271656
1_27278521:6_27833342:13_29233343	AGTCGG	14	0.00266966
1_27278521:6_27833342:13_42703682	AGTCTT	10	0.0020207
1_27278521:6_27833342:13_88329472	AGTCTT	13	0.00282145
1_27278521:6_27833342:14_21052259	AGTCTT	10	0.00201743
1_27278521:6_27833342:14_21550957	AGTCCC	14	0.00273437
1_27278521:6_27833342:14_22038162	AGTCAA	14	0.00276147
1_27278521:6_27833342:14_23242980	AGTCAA	13	0.00225599
1_27278521:6_27833342:14_24785092	AGTCGG	13	0.00279983
1_27278521:6_27833342:14_59946094	AGTCGG	13	0.00276354
1_27278521:6_27833342:14_61448049	AGTCCC	10	0.00231098
1_27278521:6_27833342:14_69791267	AGTCCC	10	0.0026416
1_27278521:6_27833342:14_77791327	AGTCGG	14	0.00277816
1_27278521:6_27833342:14_90263500	AGTCTT	10	0.00255368
1_27278521:6_27833342:14_92347680	AGTCGG	11	0.00201525
1_27278521:6_27833342:14_94203514	AGTCAA	13	0.00279701
1_27278521:6_27833342:14_96010424	AGTCGG	11	0.002726
1_27278521:6_27833342:15_22947098	AGTCCC	14	0.0027496
1_27278521:6_27833342:15_28230097	AGTCCC	13	0.00272304
1_27278521:6_27833342:15_42235316	AGTCCC	13	0.00283444
1_27278521:6_27833342:15_45467541	AGTCGG	13	0.00276927
1_27278521:6_27833342:15_50555544	AGTCGG	12	0.0025689
1_27278521:6_27833342:15_52254682	AGTCTT	13	0.00260193
1_27278521:6_27833342:15_56208178	AGTCCC	11	0.00283189
1_27278521:6_27833342:15_57931544	AGTCGG	13	0.00271978
1_27278521:6_27833342:15_62232925	AGTCGG	13	0.00274743
1_27278521:6_27833342:15_65239788	AGTCCC	14	0.00271971
1_27278521:6_27833342:15_69003788	AGTCGG	12	0.00215526
1_27278521:6_27833342:15_75699523	AGTCGG	12	0.00267769
1_27278521:6_27833342:15_79296172	AGTCGG	11	0.00234994
1_27278521:6_27833342:15_79356742	AGTCCC	10	0.00269687
1_27278521:6_27833342:15_84324441	AGTCGG	13	0.00256559
1_27278521:6_27833342:15_90210437	AGTCCC	10	0.00245278
1_27278521:6_27833342:15_90333627	AGTCTT	12	0.00277435
1_27278521:6_27833342:16_1400822	AGTCGG	14	0.00273988
1_27278521:6_27833342:16_2133901	AGTCCC	13	0.00272519
1_27278521:6_27833342:16_20856413	AGTCCC	14	0.00271885
1_27278521:6_27833342:16_20976614	AGTCGG	13	0.00272391
1_27278521:6_27833342:16_23226118	AGTCGG	13	0.00251894
1_27278521:6_27833342:16_46652209	AGTCAA	12	0.00240252
1_27278521:6_27833342:16_56704573	AGTCCC	11	0.00254547
1_27278521:6_27833342:16_57079322	AGTCTT	11	0.00214108
1_27278521:6_27833342:16_57392733	AGTCCC	13	0.00214563
1_27278521:6_27833342:16_57713647	AGTCGG	10	0.00224229
1_27278521:6_27833342:16_58030741	AGTCGG	11	0.0026797
1_27278521:6_27833342:16_69725807	AGTCGG	13	0.00273435
1_27278521:6_27833342:16_70416695	AGTCCC	14	0.00263294
1_27278521:6_27833342:16_70691071	AGTCCC	14	0.00259193
1_27278521:6_27833342:16_71512670	AGTCGG	11	0.00275841
1_27278521:6_27833342:16_72138380	AGTCCC	13	0.00278731
1_27278521:6_27833342:16_74444900	AGTCGG	11	0.00231838
1_27278521:6_27833342:16_87445270	AGTCTT	12	0.00225422
1_27278521:6_27833342:16_89849480	AGTCTT	12	0.00204018
1_27278521:6_27833342:17_3704385	AGTCCC	14	0.00265436
1_27278521:6_27833342:17_3832736	AGTCGG	14	0.00283608
1_27278521:6_27833342:17_4443756	AGTCCC	12	0.00268035
1_27278521:6_27833342:17_4645324	AGTCTT	10	0.00225142
1_27278521:6_27833342:17_5041471	AGTCCC	12	0.00278531
1_27278521:6_27833342:17_6590729	AGTCTT	10	0.00273268
1_27278521:6_27833342:17_7217340	AGTCAA	12	0.00260635
1_27278521:6_27833342:17_7722130	AGTCGG	13	0.00272466
1_27278521:6_27833342:17_30533970	AGTCAA	13	0.00177188
1_27278521:6_27833342:17_33679440	AGTCCC	12	0.00254649
1_27278521:6_27833342:17_36474601	AGTCAA	12	0.00227434
1_27278521:6_27833342:17_38643384	AGTCCC	13	0.00273444
1_27278521:6_27833342:17_46607817	AGTCCC	11	0.002468
1_27278521:6_27833342:17_48457722	AGTCGG	14	0.00247884
1_27278521:6_27833342:17_59926567	AGTCCC	11	0.00282344
1_27278521:6_27833342:17_66873743	AGTCGG	11	0.0023122
1_27278521:6_27833342:17_67039645	AGTCCC	13	0.00265697
1_27278521:6_27833342:17_71412029	AGTCGG	14	0.00268477
1_27278521:6_27833342:17_79060287	AGTCCC	14	0.00273653
1_27278521:6_27833342:18_319935	AGTCTT	11	0.00226846
1_27278521:6_27833342:18_580528	AGTCCC	14	0.0026854
1_27278521:6_27833342:18_580623	AGTCTT	12	0.00212848
1_27278521:6_27833342:18_29598847	AGTCCC	10	0.00167936
1_27278521:6_27833342:18_34398883	AGTCGG	10	0.00228977
1_27278521:6_27833342:18_51053176	AGTCTT	11	0.00267272
1_27278521:6_27833342:18_58039276	GGTCTC	12	0.00177377	AGTCCC	13	PA04050:PA02837:PA02877:PA03023:PA03096:PA04092:PA04189:PA04217:PA04325:PA05733:ZHG013:ZHG171:ZHG185:	0	undef	0.00274622
1_27278521:6_27833342:18_61654329	AGTCCC	11	0.00257532
1_27278521:6_27833342:19_2099198	AGTCGG	13	0.00280894
1_27278521:6_27833342:19_3162909	AGTCCC	12	0.00277895
1_27278521:6_27833342:19_5561076	AGTCGG	13	0.00206847
1_27278521:6_27833342:19_6755198	AGTCCC	13	0.00274755
1_27278521:6_27833342:19_7707336	AGTCCC	13	0.00268817
1_27278521:6_27833342:19_9325078	AGTCGG	14	0.00280674
1_27278521:6_27833342:19_15065171	AGTCGG	13	0.0022704
1_27278521:6_27833342:19_17664418	AGTCGG	12	0.00235505
1_27278521:6_27833342:19_18001833	AGTCAA	14	0.00278296
1_27278521:6_27833342:19_35719257	AGTCGG	11	0.00267397
1_27278521:6_27833342:19_36339810	AGTCTT	12	0.00283205
1_27278521:6_27833342:19_38800165	AGTCCC	11	0.00189942
1_27278521:6_27833342:19_38953996	AGTCGG	11	0.00267048	GGTCAG	12	PA03844:PA02631:PA02876:PA02882:P0A3149-1:PA03200:PA03312:PA03350:PA03480:PA03865:PA05719:PF00093-2-1:	0	undef	0.00267678
1_27278521:6_27833342:19_41078194	AGTCGG	12	0.00283382
1_27278521:6_27833342:19_44050981	AGTCGG	14	0.00263052
1_27278521:6_27833342:19_51361472	AGTCCC	11	0.00238013
1_27278521:6_27833342:19_51528890	GGTCTC	10	0.00320125	AGTCCC	14	PA04050:PA02837:PA02877:PA03023:PA03096:PA04092:PA04189:PA04217:PA04325:PA05733:ZHG013:ZHG046:ZHG171:ZHG185:	0	undef	0.00261779
1_27278521:6_27833342:19_52227261	AGTCGG	13	0.00274475
1_27278521:6_27833342:19_52250131	AGTCGG	14	0.00274935
1_27278521:6_27833342:19_54778666	AGTCGG	13	0.00268691
1_27278521:6_27833342:19_58199291	AGTCCC	11	0.00230949
1_27278521:6_27833342:19_58805783	AGTCCC	10	0.00255103
1_27278521:6_27833342:20_17622429	AGTCGA	10	0.00147761
1_27278521:6_27833342:20_18454112	AGTCTT	13	0.00282391
1_27278521:6_27833342:20_21349138	AGTCAA	14	0.00282532
1_27278521:6_27833342:20_23804663	AGTCTT	11	0.00227788
1_27278521:6_27833342:20_34085710	AGTCCC	14	0.00276613
1_27278521:6_27833342:20_36385938	AGTCGG	14	0.00274855
1_27278521:6_27833342:20_45354291	AGTCGG	12	0.00241009
1_27278521:6_27833342:20_52561469	AGTCAA	10	0.00247752
1_27278521:6_27833342:20_54578911	AGTCGG	11	0.00257516
1_27278521:6_27833342:21_31933451	AGTCCC	12	0.00275278
1_27278521:6_27833342:21_37584306	AGTCCC	11	0.00273707
1_27278521:6_27833342:21_38593792	AGTCCC	14	0.00278244
1_27278521:6_27833342:21_44448763	AGTCGG	13	0.00239264
1_27278521:6_27833342:22_31323949	AGTCCC	12	0.00273274
1_27278521:6_27833342:22_31337950	AGTCTT	11	0.00236873
1_27278521:6_27833342:22_32651262	AGTCAA	12	0.00219349
1_27278521:6_27833342:22_33828068	AGTCAA	12	0.00279221
1_27278521:6_27833342:22_35815880	AGTCGG	11	0.00270797
1_27278521:6_27833342:22_37622791	AGTCGG	12	0.00271404
1_27278521:6_27833342:22_41347387	AGTCAA	14	0.00278659
1_27278521:6_27833342:22_41863423	AGTCGG	13	0.00259145
1_27278521:6_27833342:22_43623353	AGTCGG	10	0.00227104
1_27278521:6_27833342:22_44131786	AGTCTT	12	0.00239432
1_27278521:6_27833342:22_47091001	AGTCCC	12	0.00274095
1_27278521:6_27833342:22_51015210	AGTCCC	12	0.00279419
1_27278521:6_27833342:22_51176664	AGTCAA	14	0.00271083
1_27278521:6_28214811:6_33406556	AGAAGA	14	0.00442767
1_27278521:6_29408554:6_33406556	AGAAGA	14	0.00432152
1_27278521:6_29523646:6_33406556	AGCCGA	11	0.00237865
1_27278521:6_29555809:6_33406556	AGTTGA	13	0.00364006
1_27278521:6_29589666:6_30627216	AGCCCT	11	0.0038113
1_27278521:6_29589666:18_11893391	AGGGCT	10	0.00281719
1_27278521:6_29912333:6_33406556	AGTCGA	11	0.00255388
1_27278521:6_30036333:6_33406556	AGGGGA	13	0.00343668
1_27278521:6_30080231:6_33406556	AGGGGA	10	0.00367507
1_27278521:6_30080274:6_33406556	AGGGGA	13	0.00410189
1_27278521:6_30121821:6_33406556	AGAAGA	12	0.00386439
1_27278521:6_30154199:6_30576801	AGCCAG	15	0.00130345
1_27278521:6_30154199:6_97344676	GGCCAG	10	0.00359307
1_27278521:6_30154199:12_8196445	AGCCTT	11	0.00443962
1_27278521:6_30154199:20_60318561	AGCCCT	10	0.00340248
1_27278521:6_30229306:8_79610710	AGAAAG	11	0.00409567
1_27278521:6_30229306:9_77257346	AGAAAG	10	0.00442707
1_27278521:6_30229306:10_108380213	AGAAGG	12	0.00372943
1_27278521:6_30229306:19_58805783	AGAATC	11	0.00260313
1_27278521:6_30229306:22_43623353	AGAAAG	10	0.00439524
1_27278521:6_30297505:6_33406556	AGCCGA	14	0.00442975
1_27278521:6_30297505:10_21414892	AGCCCC	11	0.00439362
1_27278521:6_30457283:6_33406556	AGGGGA	13	0.00419488
1_27278521:6_30460232:6_33406556	AGCCGA	11	0.00332913
1_27278521:6_30576801:6_33406556	AGAGGA	13	0.000647718
1_27278521:6_30576801:6_52051274	AGAGAG	12	0.00255572
1_27278521:6_30576801:6_71012575	AGAGCT	11	0.00314219
1_27278521:6_30576801:6_154763401	AGAGAG	15	0.00333972
1_27278521:6_30576801:7_102462636	AGAGCC	12	0.00427044
1_27278521:6_30576801:8_79610710	AGAGAG	14	0.00198168
1_27278521:6_30576801:8_82370696	AGAGTT	14	0.00450619
1_27278521:6_30576801:9_8521244	AGAGTC	10	0.00227724
1_27278521:6_30576801:9_109687403	AGAGGA	10	0.00156731
1_27278521:6_30576801:10_12020981	AGAGAC	10	0.0025041
1_27278521:6_30576801:10_25160817	GGAGCT	14	0.00302513
1_27278521:6_30576801:10_117884950	AGAGAA	18	0.00371622
1_27278521:6_30576801:11_62189898	GGAGTC	15	0.00284543
1_27278521:6_30576801:12_57535266	AGAGTC	10	0.000943056
1_27278521:6_30576801:12_96104138	AGAGTC	16	0.00330744
1_27278521:6_30576801:13_42703682	AGAGCT	13	0.0029468
1_27278521:6_30576801:14_24632481	AGAGTG	11	0.00216927
1_27278521:6_30576801:14_79454519	AGAGCG	16	0.003047
1_27278521:6_30576801:15_28230184	AGAGTC	13	0.00316085
1_27278521:6_30576801:15_48058071	AGAGGG	10	0.00140342
1_27278521:6_30576801:15_59516875	AGAGCC	11	0.0022084
1_27278521:6_30576801:16_56704573	AGAGTC	10	0.00119709
1_27278521:6_30576801:16_84940172	AGAGAC	15	0.00302905
1_27278521:6_30576801:17_79657673	AGAGAG	11	0.00229598
1_27278521:6_30576801:18_11893391	AGAGCT	11	0.00222443
1_27278521:6_30576801:18_34398883	AGAGAG	12	0.00208924
1_27278521:6_30576801:19_56162881	AGAGTT	10	0.00230634
1_27278521:6_30576801:19_56392920	AGAGTC	19	0.00365237
1_27278521:6_30576801:20_21349138	GGAGGA	18	0.00285191
1_27278521:6_30576801:20_52561469	AGAGGA	10	0.00146574
1_27278521:6_30576801:20_55025762	AGAGAA	13	0.00325679
1_27278521:6_30576801:21_46330183	AGAGCT	10	0.00205424
1_27278521:6_30576801:22_19766782	AGAGTC	11	0.00242748
1_27278521:6_30576801:22_43623353	AGAGAG	10	0.00212664
1_27278521:6_30576801:22_44131786	AGAGCT	10	0.00175325
1_27278521:6_30624155:6_33406556	AGTTGA	11	0.00319077
1_27278521:6_30627216:6_33406556	AGTTGA	11	0.00390498
1_27278521:6_32713867:6_33406556	AGCCGA	13	0.00449617
1_27278521:6_32798283:6_33406556	AGTTGA	13	0.00393572
1_27278521:6_32798283:12_51394266	AGTTCT	11	0.00398678
1_27278521:6_32805306:6_33406556	AGCCGA	12	0.00325143
1_27278521:6_32917042:6_33406556	AGAAGA	14	0.00452629
1_27278521:6_32940621:6_33406556	AGCCGA	13	0.00356116
1_27278521:6_32940621:12_51394266	AGCCCT	12	0.00360736
1_27278521:6_32942302:6_33406556	AGAGGA	11	0.00244565
1_27278521:6_32942302:18_34398883	AGGGAG	12	0.00394985
1_27278521:6_32945625:6_33406556	AGCCGA	13	0.00447689
1_27278521:6_33132693:6_33406556	AGCCGA	14	0.00449944
1_27278521:6_33180045:6_33406556	AGTTGA	12	0.00334896
1_27278521:6_33180045:12_51394266	AGTTCT	11	0.00339241
1_27278521:6_33180045:21_44448763	GGTTCC	10	0.00303674
1_27278521:6_33219519:6_33406556	AGGGGA	14	0.00450113
1_27278521:6_33255103:6_33406556	AGCAGA	10	0.00208289
1_27278521:6_33255103:12_110385154	GGCCAG	11	0.00419223
1_27278521:6_33406556:6_35706123	AGGAGG	12	0.00451197
1_27278521:6_33406556:6_36341243	AGGATT	14	0.00351655
1_27278521:6_33406556:6_38802341	AGGAAA	14	0.00445241
1_27278521:6_33406556:6_46867717	AGGATT	10	0.00366111
1_27278521:6_33406556:6_46977849	AGGAAA	14	0.00451048
1_27278521:6_33406556:6_49574531	GGGATC	10	0.00305216	AGGACC	14	PA03827:PA03885:PA04062:PA02596:PA02827:PA02982:PA03165:PA03295:PA03422:PA04140:PA04189:ZHG001:ZHG162:ZHG185:	0	undef	0.00446001
1_27278521:6_33406556:6_69666684	AGGAGG	11	0.00379922
1_27278521:6_33406556:6_97344676	AGGAGG	14	0.00455921
1_27278521:6_33406556:6_105239352	AGGACC	13	0.00440025
1_27278521:6_33406556:6_105771520	AGGATT	13	0.00404715
1_27278521:6_33406556:6_117127757	AGGACC	14	0.00436354
1_27278521:6_33406556:6_122766125	AGGAAA	12	0.00453038
1_27278521:6_33406556:6_136589448	AGGACC	14	0.00384246
1_27278521:6_33406556:6_144416308	AGGAAA	12	0.00449009
1_27278521:6_33406556:6_155497942	AGGAAA	14	0.00387589
1_27278521:6_33406556:6_166578025	AGGACC	14	0.0043254
1_27278521:6_33406556:6_166902231	AGGAGG	12	0.00434612
1_27278521:6_33406556:6_170201385	AGGAGG	12	0.00418954
1_27278521:6_33406556:7_8153521	AGGAGG	14	0.00447159
1_27278521:6_33406556:7_30951704	AGGACC	12	0.00450649
1_27278521:6_33406556:7_75045959	AGGACC	14	0.00446464
1_27278521:6_33406556:7_81336584	AGGAAA	14	0.00452077
1_27278521:6_33406556:7_83047666	AGGATT	11	0.00374076
1_27278521:6_33406556:7_102462549	AGGAGG	12	0.00395459
1_27278521:6_33406556:7_117227874	AGGAAA	13	0.00444561
1_27278521:6_33406556:7_127958040	AGGAGG	14	0.00445408
1_27278521:6_33406556:7_130357518	AGGACC	13	0.00390842
1_27278521:6_33406556:7_135366195	AGGACC	12	0.00398094
1_27278521:6_33406556:7_158896615	AGGAGG	14	0.00435646
1_27278521:6_33406556:8_2090262	AGGACC	12	0.00443944
1_27278521:6_33406556:8_17415796	AGGACC	14	0.00422431
1_27278521:6_33406556:8_17478728	AGGAAA	12	0.00454137
1_27278521:6_33406556:8_17942204	AGGACC	13	0.00438694
1_27278521:6_33406556:8_18666236	AGGATT	12	0.00429677
1_27278521:6_33406556:8_21980023	AGGACC	14	0.00450592
1_27278521:6_33406556:8_21997738	AGGAAA	13	0.00443234
1_27278521:6_33406556:8_23056990	AGGAGG	11	0.00388355
1_27278521:6_33406556:8_24348241	AGGAAA	10	0.00301732
1_27278521:6_33406556:8_27967856	AGGAGG	12	0.00350115
1_27278521:6_33406556:8_28196783	AGGACC	12	0.00352923
1_27278521:6_33406556:8_38934777	AGGAGG	14	0.00456149
1_27278521:6_33406556:8_69434195	AGGATT	10	0.00372267
1_27278521:6_33406556:8_95189955	AGGAGG	13	0.00451897
1_27278521:6_33406556:8_95403868	AGGATT	14	0.0045852
1_27278521:6_33406556:8_99168383	AGGATT	13	0.00447014
1_27278521:6_33406556:8_102555474	AGGAAA	13	0.00407112
1_27278521:6_33406556:8_120430428	AGGATT	14	0.00444439
1_27278521:6_33406556:8_130762837	AGGACC	12	0.00411659
1_27278521:6_33406556:8_134063186	AGGAGG	12	0.00440023
1_27278521:6_33406556:8_143960978	AGGAGG	11	0.00414017
1_27278521:6_33406556:9_990712	AGGATT	12	0.00421279
1_27278521:6_33406556:9_27180392	AGGAGG	13	0.00461691
1_27278521:6_33406556:9_33944586	AGGACC	14	0.00451936
1_27278521:6_33406556:9_99060704	AGGACC	13	0.00423228
1_27278521:6_33406556:9_107379712	AGGACC	14	0.00453416
1_27278521:6_33406556:9_109687403	AGGAAA	11	0.00396922
1_27278521:6_33406556:9_112629858	AGGAGG	14	0.00416789
1_27278521:6_33406556:9_114484837	AGGAGG	11	0.00357604
1_27278521:6_33406556:9_114919707	AGGAGG	13	0.00353323
1_27278521:6_33406556:9_118989890	AGGAAA	10	0.00372297
1_27278521:6_33406556:9_124525862	AGGACC	13	0.00451294
1_27278521:6_33406556:9_127566378	AGGAGG	11	0.0039131
1_27278521:6_33406556:9_130287287	AGGACC	13	0.00395437
1_27278521:6_33406556:9_131072099	AGGAGG	14	0.00449181
1_27278521:6_33406556:9_133945034	AGGACC	14	0.00446197
1_27278521:6_33406556:9_136444495	AGGAGG	13	0.00451989
1_27278521:6_33406556:9_136504923	AGGACC	13	0.00441516
1_27278521:6_33406556:9_137022965	AGGACC	13	0.00372623
1_27278521:6_33406556:9_139946039	AGGACC	14	0.00442353
1_27278521:6_33406556:10_12020981	AGGACC	11	0.00349198
1_27278521:6_33406556:10_13161060	AGGAGG	12	0.00419762
1_27278521:6_33406556:10_15107566	AGGAGG	14	0.00452654
1_27278521:6_33406556:10_15824085	AGGAAA	12	0.00454256
1_27278521:6_33406556:10_17086956	AGGAGG	14	0.00417304
1_27278521:6_33406556:10_17636309	AGGAGG	13	0.00433724
1_27278521:6_33406556:10_18789724	AGGATT	13	0.00444892
1_27278521:6_33406556:10_25160817	AGGATT	14	0.00460317
1_27278521:6_33406556:10_27539113	AGGACC	14	0.00440119
1_27278521:6_33406556:10_32575715	AGGAAA	14	0.00449752
1_27278521:6_33406556:10_46999897	AGGAGG	11	0.00396712
1_27278521:6_33406556:10_50121778	AGGACC	12	0.00439926
1_27278521:6_33406556:10_50901954	AGGAGG	13	0.00460336
1_27278521:6_33406556:10_63661340	AGGATT	10	0.00334565
1_27278521:6_33406556:10_71000541	AGGAGG	10	0.00327091
1_27278521:6_33406556:10_71010375	AGGACC	11	0.00409035
1_27278521:6_33406556:10_76993930	AGGACC	13	0.00451377
1_27278521:6_33406556:10_79601912	AGGACC	12	0.00436798
1_27278521:6_33406556:10_79793652	AGGATT	14	0.00449979
1_27278521:6_33406556:10_105350033	AGGACC	13	0.00410281
1_27278521:6_33406556:10_105365517	AGGAAA	11	0.00410089
1_27278521:6_33406556:10_105372696	AGGAGG	10	0.0034947
1_27278521:6_33406556:10_105797517	AGGAAA	14	0.00451011
1_27278521:6_33406556:10_115344114	AGGAGG	12	0.00443501
1_27278521:6_33406556:10_115417289	AGGAAA	13	0.00385422
1_27278521:6_33406556:10_116093130	AGGACC	14	0.00448684
1_27278521:6_33406556:10_116331030	AGGACC	13	0.00404507
1_27278521:6_33406556:10_118359548	AGGACC	13	0.00439044
1_27278521:6_33406556:10_123503187	AGGATT	11	0.00401495
1_27278521:6_33406556:10_125447705	AGGAAA	13	0.00442055
1_27278521:6_33406556:11_902355	AGGACC	13	0.00442186
1_27278521:6_33406556:11_3692643	AGGAGG	12	0.0043305
1_27278521:6_33406556:11_4674575	AGGAGG	13	0.00442491
1_27278521:6_33406556:11_6913243	AGGATT	14	0.00428791
1_27278521:6_33406556:11_8122414	AGGAGG	12	0.0042834
1_27278521:6_33406556:11_8494755	AGGATT	14	0.00453359
1_27278521:6_33406556:11_17532102	AGGACC	13	0.00398877
1_27278521:6_33406556:11_17538989	AGGACC	12	0.00429662
1_27278521:6_33406556:11_32421654	AGGATT	14	0.00440633
1_27278521:6_33406556:11_33363058	AGGAGG	12	0.00374542
1_27278521:6_33406556:11_45924518	AGGACC	11	0.00434437
1_27278521:6_33406556:11_62189898	AGGACC	14	0.00460984
1_27278521:6_33406556:11_62782278	AGGACC	13	0.00414918
1_27278521:6_33406556:11_64820735	AGGACC	14	0.0044506
1_27278521:6_33406556:11_65055190	AGGATT	13	0.00441587
1_27278521:6_33406556:11_68855332	AGGACC	13	0.00457562
1_27278521:6_33406556:11_70222604	AGGAGG	12	0.00390065
1_27278521:6_33406556:11_82625814	AGGAGG	14	0.00395441
1_27278521:6_33406556:11_102482504	AGGATT	10	0.00392033
1_27278521:6_33406556:11_108159732	AGGACC	14	0.00447419
1_27278521:6_33406556:11_117308795	AGGAGG	14	0.00435273
1_27278521:6_33406556:11_118453888	AGGAGG	12	0.00447934
1_27278521:6_33406556:11_118509676	AGGAGG	13	0.0043282
1_27278521:6_33406556:11_119215046	AGGACC	13	0.00435851
1_27278521:6_33406556:11_122680599	AGGACC	11	0.00362047
1_27278521:6_33406556:12_968489	AGGATT	12	0.00433864
1_27278521:6_33406556:12_7026075	AGGAGG	12	0.00373397
1_27278521:6_33406556:12_7633668	AGGATT	12	0.00430041
1_27278521:6_33406556:12_8196445	AGGATT	10	0.00220616
1_27278521:6_33406556:12_9909041	AGGAGG	14	0.00460263
1_27278521:6_33406556:12_12247616	AGGATT	14	0.00461689
1_27278521:6_33406556:12_12483318	AGGACC	11	0.00401597
1_27278521:6_33406556:12_15097663	AGGATT	14	0.00446968
1_27278521:6_33406556:12_26218197	AGGAGG	14	0.00437045
1_27278521:6_33406556:12_39725534	AGGAGG	14	0.00459637
1_27278521:6_33406556:12_41946539	AGGAGG	11	0.00399607
1_27278521:6_33406556:12_47471555	AGGACC	14	0.00451023
1_27278521:6_33406556:12_49171875	AGGACC	14	0.00431529
[truncated: 61,659 more rows]
[truncated: 6 more columns]
