# Supplementary material for: A new perspective on population genetics: Deciphering the relationship between genetic variants and disease prevalence in Psoriasis
Source: PLoS One. 2026 Mar 13;21(3):e0344204. doi: 10.1371/journal.pone.0344204 (PMC12987435; doi:10.1371/journal.pone.0344204)
Supplement: S10 Table — (XLSX) [file pone.0344204.s015.xlsx]

## Sheet: Sheet1
Supplementary Table 10. Annotated each SNPs in genotype combinations into correspondingly genes in 781 patients and 676 controls in disease-uncorrelated loci
Gene combinations	SNPs in corresponding combinations (GRCh37.hg19)	Count of single variants	Count of "patients"
ABCA9:HGS:SCUBE1	17_67039645:17_79657673:22_43623353:	3	10
ABLIM1:CD69:TPGS2	10_116331030:12_9909041:18_34398883:	3	11
ABLIM1:DGKH:BCAS1	10_116331030:13_42703682:20_52561469:	3	10
ABLIM1:EHD4:CST2	10_116331030:15_42235316:20_23804663:	3	11
ABLIM1:FOXJ2:MORC2	10_116331030:12_8196445:22_31337950:	3	11
ABLIM1:GPR26:MAPK8IP1	10_116331030:10_125447705:11_45924518:	3	10
ABLIM1:KIF21A:PKNOX1	10_116331030:12_39725534:21_44448763:	3	11
ABLIM1:KIF21A:ZCCHC14	10_116331030:12_39725534:16_87445270:	3	10
ABLIM1:LATS2:ARHGEF40	10_116331030:13_21563311:14_21550957:	3	13
ABLIM1:PNLIPRP1:MC4R	10_116331030:10_118359548:18_58039276:	3	12
ABLIM1:TPCN2:EFCAB6	10_116331030:11_68855332:22_44131786:	3	10
ABLIM1:ZNF710:NLRP8	10_116331030:15_90623052:19_56499345:	3	10
ABLIM1:ZNF710:SERPINB8	10_116331030:15_90623052:18_61654329:	3	10
ABT1:ABCA8:SPTBN4	17_66873743:19_41078194:6_26598188:	3	10
ABT1:ADAM9:ARHGDIB	12_15097663:6_26598188:8_38934777:	3	13
ABT1:ADAM9:C10orf53	10_50901954:6_26598188:8_38934777:	3	12
ABT1:ADAM9:CASS4	20_55025762:6_26598188:8_38934777:	3	11
ABT1:ADAM9:CBR3	21_37507745:6_26598188:8_38934777:	3	10
ABT1:ADAM9:CD163	12_7633668:6_26598188:8_38934777:	3	10
ABT1:ADAM9:CERK	22_47091001:6_26598188:8_38934777:	3	12
ABT1:ADAM9:CRELD2	22_50316835:6_26598188:8_38934777:	3	11
ABT1:ADAM9:DDX23	12_49237782:6_26598188:8_38934777:	3	12
ABT1:ADAM9:EFCAB11	14_90263500:6_26598188:8_38934777:	3	11
ABT1:ADAM9:ENO2	12_7026075:6_26598188:8_38934777:	3	11
ABT1:ADAM9:ENTPD2	6_26598188:8_38934777:9_139946039:	3	14
ABT1:ADAM9:GSTZ1	14_77791327:6_26598188:8_38934777:	3	13
ABT1:ADAM9:HAS1	19_52227261:6_26598188:8_38934777:	3	13
ABT1:ADAM9:HIPK3	11_33363058:6_26598188:8_38934777:	3	13
ABT1:ADAM9:HSD17B3	6_26598188:8_38934777:9_99060704:	3	13
ABT1:ADAM9:LARGE	22_33828068:6_26598188:8_38934777:	3	11
ABT1:ADAM9:NTN4	12_96104138:6_26598188:8_38934777:	3	13
ABT1:ADAM9:PAPPA	6_26598188:8_38934777:9_118989890:	3	13
ABT1:ADAM9:PLCB1	20_8628696:6_26598188:8_38934777:	3	12
ABT1:ADAM9:PPFIA1	11_70222604:6_26598188:8_38934777:	3	11
ABT1:ADAM9:RAN	12_131360352:6_26598188:8_38934777:	3	14
ABT1:ADAM9:RHOJ	14_63735954:6_26598188:8_38934777:	3	10
ABT1:ADAM9:RHOT1	17_30533970:6_26598188:8_38934777:	3	11
ABT1:ADAM9:RNF125	18_29598847:6_26598188:8_38934777:	3	11
ABT1:ADAM9:SDK2	17_71412029:6_26598188:8_38934777:	3	13
ABT1:ADAM9:SIN3A	15_75699523:6_26598188:8_38934777:	3	10
ABT1:ADAM9:SLC2A10	20_45354291:6_26598188:8_38934777:	3	13
ABT1:ADAM9:SLC5A4	22_32651262:6_26598188:8_38934777:	3	12
ABT1:ADAM9:STXBP2	19_7707336:6_26598188:8_38934777:	3	12
ABT1:ADAM9:TBX1	22_19766782:6_26598188:8_38934777:	3	10
ABT1:ADAM9:TRIM16L	17_18631084:6_26598188:8_38934777:	3	12
ABT1:ADAM9:ZNF462	6_26598188:8_38934777:9_109687403:	3	12
ABT1:ADGRB3:PRODH	22_18905978:6_26598188:6_69666684:	3	11
ABT1:ADGRB3:SORCS1	10_108380213:6_26598188:6_69666684:	3	10
ABT1:ADGRB3:SPTBN4	19_41078194:6_26598188:6_69666684:	3	11
ABT1:ADGRB3:UBAP2	6_26598188:6_69666684:9_33944586:	3	10
ABT1:ADGRF5:ADAM9	6_26598188:6_46867717:8_38934777:	3	12
ABT1:ADGRF5:SPTBN4	19_41078194:6_26598188:6_46867717:	3	10
ABT1:AKR1B1:SCUBE2	11_9087533:6_26598188:7_134133291:	3	11
ABT1:ANPEP:CRISPLD2	15_90333627:16_84940172:6_26598188:	3	12
ABT1:ARHGDIB:RHOJ	12_15097663:14_63735954:6_26598188:	3	10
ABT1:ARHGDIB:SIRT4	12_120750517:12_15097663:6_26598188:	3	10
ABT1:ARID5B:MFAP1	10_63661340:15_44107202:6_26598188:	3	10
ABT1:ARID5B:MYBPC1	10_63661340:12_102046829:6_26598188:	3	13
ABT1:ASAH1:PRODH	22_18905978:6_26598188:8_17942204:	3	11
ABT1:ATE1:SPTBN4	10_123503187:19_41078194:6_26598188:	3	11
ABT1:BCL2L14:EFCAB6	12_12240199:22_44131786:6_26598188:	3	14
ABT1:BCLAF1:UBAP2	6_136589448:6_26598188:9_33944586:	3	10
ABT1:BRD2:ADAM9	6_26598188:6_32940621:8_38934777:	3	13
ABT1:BRD2:C10orf53	10_50901954:6_26598188:6_32940621:	3	11
ABT1:BRD2:CRISPLD2	16_84940172:6_26598188:6_32942302:	3	10
ABT1:BRD2:DGKH	13_42703682:6_26598188:6_32940621:	3	10
ABT1:BRD2:MAPK8IP1	11_45924518:6_26598188:6_32942302:	3	12
ABT1:BRD2:MYBPC1	12_102046829:6_26598188:6_32940621:	3	12
ABT1:BRD2:SERPINB8	18_61654329:6_26598188:6_32942302:	3	11
ABT1:BRD2:SF3B5	6_144416308:6_26598188:6_32942302:	3	12
ABT1:BRD2:SPTBN4	19_41078194:6_26598188:6_32940621:	3	12
ABT1:BRIP1:PRODH2	17_59926567:19_36293275:6_26598188:	3	10
ABT1:C10orf113:DCC	10_21414892:18_51053176:6_26598188:	3	11
ABT1:C10orf113:MYBPC1	10_21414892:12_102046829:6_26598188:	3	10
ABT1:C8orf34:AMIGO2	12_47471555:6_26598188:8_69434195:	3	11
ABT1:CCL22:NLRP4	16_57392733:19_56392920:6_26598188:	3	10
ABT1:CCL22:RYR1	16_57392733:19_38953996:6_26598188:	3	10
ABT1:CHID1:CCDC106	11_902355:19_56162881:6_26598188:	3	11
ABT1:CHID1:FOXJ2	11_902355:12_8196445:6_26598188:	3	10
ABT1:CHN2:ADAM9	6_26598188:7_29407488:8_38934777:	3	10
ABT1:CHN2:NEDD4	15_56208178:6_26598188:7_29407488:	3	12
ABT1:CHRNA10:GIT2	11_3692643:12_110385154:6_26598188:	3	10
ABT1:CLEC18B:SPTBN4	16_74444900:19_41078194:6_26598188:	3	12
ABT1:CLUAP1:RYR1	16_3550977:19_38953996:6_26598188:	3	10
ABT1:COL9A1:ADAM9	6_26598188:6_71012575:8_38934777:	3	12
ABT1:COL9A1:SF3B5	6_144416308:6_26598188:6_71012575:	3	13
ABT1:COMTD1:SPTBN4	10_76993930:19_41078194:6_26598188:	3	13
ABT1:CORO2B:SPTBN4	15_69003788:19_41078194:6_26598188:	3	11
ABT1:CRISPLD2:ABCA8	16_84940172:17_66873743:6_26598188:	3	11
ABT1:CRISPLD2:ATP2A3	16_84940172:17_3832736:6_26598188:	3	12
ABT1:CRISPLD2:LARGE	16_84940172:22_33828068:6_26598188:	3	10
ABT1:CRISPLD2:LILRB2	16_84940172:19_54778666:6_26598188:	3	12
ABT1:CRISPLD2:RHOT1	16_84940172:17_30533970:6_26598188:	3	10
ABT1:CRISPLD2:SLC2A10	16_84940172:20_45354291:6_26598188:	3	12
ABT1:CRISPLD2:SLC5A5	16_84940172:19_18001833:6_26598188:	3	11
ABT1:CRISPLD2:TBX1	16_84940172:22_19766782:6_26598188:	3	10
ABT1:CRISPLD2:TPGS2	16_84940172:18_34398883:6_26598188:	3	12
ABT1:CRISPLD2:TRIM16L	16_84940172:17_18631084:6_26598188:	3	12
ABT1:CRISPLD2:ZMYND15	16_84940172:17_4645324:6_26598188:	3	10
ABT1:CRISPLD2:ZNF8	16_84940172:19_58805783:6_26598188:	3	12
ABT1:CST2:PKNOX1	20_23804663:21_44448763:6_26598188:	3	14
ABT1:CYP11B1:PAPPA	6_26598188:8_143960978:9_118989890:	3	11
ABT1:CYP11B1:PRODH2	19_36293275:6_26598188:8_143960978:	3	14
ABT1:DDIAS:CRISPLD2	11_82625814:16_84940172:6_26598188:	3	10
ABT1:DGKH:CRISPLD2	13_42703682:16_84940172:6_26598188:	3	26
ABT1:DGKH:NLRP4	13_42703682:19_56392920:6_26598188:	3	11
ABT1:DHX16:ARHGEF40	14_21550957:6_26598188:6_30627216:	3	13
ABT1:DHX16:CHKB-CPT1B	22_51015210:6_26598188:6_30627216:	3	11
ABT1:DHX16:FBXL13	6_26598188:6_30627216:7_102462636:	3	11
ABT1:DHX16:HLA-DQA2	6_26598188:6_30624155:6_32713867:	3	10
ABT1:DHX16:OPTN	10_13152400:6_26598188:6_30627216:	3	11
ABT1:DHX16:PNLIPRP1	10_118359548:6_26598188:6_30627216:	3	10
ABT1:DHX16:PRKCH	14_61952429:6_26598188:6_30627216:	3	10
ABT1:DHX16:SERINC1	6_122766125:6_26598188:6_30624155:	3	13
ABT1:DHX16:SF3B5	6_144416308:6_26598188:6_30624155:	3	12
ABT1:EFS:RYR1	14_23826822:19_38953996:6_26598188:	3	10
ABT1:ELP3:ADAM9	6_26598188:8_27967856:8_38934777:	3	10
ABT1:EMC7:FANCA	15_34382477:16_89849480:6_26598188:	3	10
ABT1:ENO2:SPTBN4	12_7026075:19_41078194:6_26598188:	3	12
ABT1:ETV7:CRISPLD2	16_84940172:6_26598188:6_36341243:	3	11
ABT1:FABP9:C10orf113	10_21414892:6_26598188:8_82370696:	3	10
ABT1:FABP9:KLK3	19_51361472:6_26598188:8_82370696:	3	11
ABT1:FABP9:LRIG3	12_59268129:6_26598188:8_82370696:	3	12
ABT1:FABP9:RNASE2	14_21424365:6_26598188:8_82370696:	3	13
ABT1:FAM129C:SPTBN4	19_17664418:19_41078194:6_26598188:	3	10
ABT1:FANCA:PRODH	16_89849480:22_18905978:6_26598188:	3	12
ABT1:FBLN5:SPTBN4	14_92347680:19_41078194:6_26598188:	3	10
ABT1:FBXL13:FBXL13	6_26598188:7_102462549:7_102462636:	3	11
ABT1:FBXL13:RYR1	19_38953996:6_26598188:7_102462636:	3	10
ABT1:FBXL13:SH3PXD2A	10_105372696:6_26598188:7_102462636:	3	10
ABT1:FBXL13:SPTBN4	19_41078194:6_26598188:7_102462549:	3	10
ABT1:GABBR1:EFCAB6	22_44131786:6_26598188:6_29589666:	3	13
ABT1:GALNT16:CRISPLD2	14_69791267:16_84940172:6_26598188:	3	12
ABT1:GCM1:ADAM9	6_26598188:6_53010463:8_38934777:	3	11
ABT1:GCM1:LRRC10	12_70004166:6_26598188:6_53010463:	3	10
ABT1:GFRA1:MFRP	10_117884950:11_119215046:6_26598188:	3	11
ABT1:GFRA1:RYR1	10_117884950:19_38953996:6_26598188:	3	12
ABT1:GIT2:KRTAP19-7	12_110385154:21_31933451:6_26598188:	3	10
ABT1:GIT2:MPPE1	12_110385154:18_11893391:6_26598188:	3	10
ABT1:GIT2:OR7D4	12_110385154:19_9325078:6_26598188:	3	10
ABT1:GJB2:RYR1	13_20763612:19_38953996:6_26598188:	3	10
ABT1:GJB2:ZNF319	13_20763612:16_58030741:6_26598188:	3	10
ABT1:GNA15:CCDC106	19_3162909:19_56162881:6_26598188:	3	10
ABT1:GNA15:PRODH2	19_3162909:19_36293275:6_26598188:	3	10
ABT1:GPRC6A:CRISPLD2	16_84940172:6_117127757:6_26598188:	3	10
ABT1:GPRC6A:GIT2	12_110385154:6_117127757:6_26598188:	3	10
ABT1:GSDMC:PNLIPRP1	10_118359548:6_26598188:8_130761644:	3	15
ABT1:GSDMC:SPTBN4	19_41078194:6_26598188:8_130762837:	3	12
ABT1:GSTZ1:SPTBN4	14_77791327:19_41078194:6_26598188:	3	12
ABT1:HACE1:CRISPLD2	16_84940172:6_105239352:6_26598188:	3	10
ABT1:HGF:UBAP2	6_26598188:7_81336584:9_33944586:	3	11
ABT1:HIST1H2AL:FBXL13	6_26598188:6_27833342:7_102462636:	3	14
ABT1:HIST1H2AL:KRT75	12_52827786:6_26598188:6_27833342:	3	11
ABT1:HIST1H2AL:LOC101929294,LOC101929315	6_26598188:6_27833342:8_24348241:	3	15
ABT1:HIST1H2AL:RNASE2	14_21424365:6_26598188:6_27833342:	3	14
ABT1:HIST1H2AL:SPTBN4	19_41078194:6_26598188:6_27833342:	3	11
ABT1:HKDC1:CBLN4	10_71010375:20_54578911:6_26598188:	3	11
ABT1:HKDC1:CLEC18B	10_71010375:16_74444900:6_26598188:	3	10
ABT1:HKDC1:DGKH	10_71010375:13_42703682:6_26598188:	3	11
ABT1:HKDC1:MRPL45	10_71010375:17_36474601:6_26598188:	3	11
ABT1:HKDC1:NAV2	10_71010375:11_20124914:6_26598188:	3	11
ABT1:HKDC1:PRODH2	10_71010375:19_36293275:6_26598188:	3	12
ABT1:HKDC1:SCUBE1	10_71010375:22_43623353:6_26598188:	3	12
ABT1:HLA-A:CACNB2	10_18789724:6_26598188:6_29912333:	3	11
ABT1:HLA-A:MFAP1	15_44107202:6_26598188:6_29912333:	3	11
ABT1:HLA-DMA:GIT2	12_110385154:6_26598188:6_32917042:	3	10
ABT1:HLA-DQA2:SIRT4	12_120750517:6_26598188:6_32713867:	3	10
ABT1:HLA-E:ADAM9	6_26598188:6_30460232:8_38934777:	3	10
ABT1:HLA-E:GIT2	12_110385154:6_26598188:6_30457283:	3	10
ABT1:HLA-E:MYBPC1	12_102046829:6_26598188:6_30460232:	3	11
ABT1:HLA-E:SERINC1	6_122766125:6_26598188:6_30457283:	3	13
ABT1:IDH2:CRISPLD2	15_90630372:16_84940172:6_26598188:	3	11
ABT1:IL17A:ADAM9	6_26598188:6_52051274:8_38934777:	3	10
ABT1:IRF9:SEMA6D	14_24632481:15_48058071:6_26598188:	3	12
ABT1:KRT75:PRODH2	12_52827786:19_36293275:6_26598188:	3	10
ABT1:KRT81:CRISPLD2	12_52682126:16_84940172:6_26598188:	3	12
ABT1:KRT81:GIT2	12_110385154:12_52682126:6_26598188:	3	10
ABT1:LATS2:ARHGEF40	13_21563311:14_21550957:6_26598188:	3	10
ABT1:LATS2:SPTBN4	13_21563311:19_41078194:6_26598188:	3	11
ABT1:LINC00574:ADAM9	6_170201385:6_26598188:8_38934777:	3	12
ABT1:LINC00574:LRRC10	12_70004166:6_170201385:6_26598188:	3	11
ABT1:LINC00574:SPTBN4	19_41078194:6_170201385:6_26598188:	3	11
ABT1:LOC101929294,LOC101929315:ADAM9	6_26598188:8_24348241:8_38934777:	3	10
ABT1:LRP5:SPTBN4	11_68115489:19_41078194:6_26598188:	3	10
ABT1:LRRC10:CERK	12_70004166:22_47091001:6_26598188:	3	11
ABT1:LRRC10:GSTZ1	12_70004166:14_77791327:6_26598188:	3	11
ABT1:LRRC10:HAS1	12_70004166:19_52227261:6_26598188:	3	11
ABT1:LRRC10:L3HYPDH	12_70004166:14_59946094:6_26598188:	3	10
ABT1:LRRC10:RHOT1	12_70004166:17_30533970:6_26598188:	3	10
ABT1:LRRC10:TRIM16L	12_70004166:17_18631084:6_26598188:	3	10
ABT1:LRRC18:SPTBN4	10_50121778:19_41078194:6_26598188:	3	13
ABT1:LTB4R:CCL22	14_24785092:16_57392733:6_26598188:	3	12
ABT1:MAP2K5:RYR1	15_67984705:19_38953996:6_26598188:	3	10
ABT1:MAPK8IP1:BCL2L14	11_45924518:12_12240199:6_26598188:	3	12
ABT1:MAPK8IP1:KLK2	11_45924518:19_51379893:6_26598188:	3	10
ABT1:MAPK8IP1:RHOJ	11_45924518:14_63735954:6_26598188:	3	10
ABT1:MFAP1:CRISPLD2	15_44107202:16_84940172:6_26598188:	3	11
ABT1:MFAP1:PRODH2	15_44107202:19_36293275:6_26598188:	3	11
ABT1:MFAP1:RRBP1	15_44107202:20_17622429:6_26598188:	3	10
ABT1:MFAP1:ZMYND15	15_44107202:17_4645324:6_26598188:	3	14
ABT1:MIR6891:DOPEY2	21_37584306:6_26598188:6_30229306:	3	12
ABT1:MIR6891:LRIG3	12_59268129:6_26598188:6_30229306:	3	11
ABT1:MIR6891:RASGRF1	15_79356742:6_26598188:6_30229306:	3	17
ABT1:MMP20:IRF9	11_102482504:14_24632481:6_26598188:	3	10
ABT1:MRPL45:MORC2	17_36474601:22_31337950:6_26598188:	3	10
ABT1:MYBPC1:CCL22	12_102046829:16_57392733:6_26598188:	3	10
ABT1:MYBPC1:SLC5A4	12_102046829:22_32651262:6_26598188:	3	11
ABT1:MYBPC1:SPTBN4	12_102046829:19_41078194:6_26598188:	3	10
ABT1:MYOM2:ADAM9	6_26598188:8_2054195:8_38934777:	3	10
ABT1:NAV2:DSC3	11_20124914:18_28610988:6_26598188:	3	10
ABT1:NAV2:LIPG	11_20124914:18_47093790:6_26598188:	3	11
ABT1:NAV2:LRRC10	11_20124914:12_70004166:6_26598188:	3	11
ABT1:NLRC5:CRISPLD2	16_57079322:16_84940172:6_26598188:	3	10
ABT1:NLRC5:IZUMO4	16_57079322:19_2099198:6_26598188:	3	10
ABT1:NLRP4:CRELD2	19_56392920:22_50316835:6_26598188:	3	12
ABT1:NRXN3:DSC3	14_79454519:18_28610988:6_26598188:	3	10
ABT1:OLFML2A:ARCN1	11_118453888:6_26598188:9_127566378:	3	14
ABT1:OLFML2A:SORCS1	10_108380213:6_26598188:9_127566378:	3	12
ABT1:OPTN:AMIGO2	10_13152400:12_47471555:6_26598188:	3	10
ABT1:OR10C1:UBAP2	6_26598188:6_29408554:9_33944586:	3	11
ABT1:PAPPA:SPTBN4	19_41078194:6_26598188:9_118989890:	3	12
ABT1:PDE6C:PNLIPRP1	10_118359548:10_95380790:6_26598188:	3	14
ABT1:PDZRN4:CRISPLD2	12_41946539:16_84940172:6_26598188:	3	11
ABT1:PHLDB1:ABCA9	11_118509676:17_67039645:6_26598188:	3	10
ABT1:PIPOX:RYR1	17_27382061:19_38953996:6_26598188:	3	14
ABT1:POP1:RNASE11	14_21052259:6_26598188:8_99168383:	3	11
ABT1:PPP1R10:ADAM9	6_26598188:6_30576801:8_38934777:	3	10
ABT1:PPP1R10:ADGRB3	6_26598188:6_30576801:6_69666684:	3	24
ABT1:PPP1R10:ASAH1	6_26598188:6_30576801:8_17942204:	3	15
ABT1:PPP1R10:CD163	12_7633668:6_26598188:6_30576801:	3	10
ABT1:PPP1R10:CUBN	10_17086956:6_26598188:6_30576801:	3	10
ABT1:PPP1R10:DAB2IP	6_26598188:6_30576801:9_124525862:	3	10
ABT1:PPP1R10:DHX38	16_72138380:6_26598188:6_30576801:	3	12
ABT1:PPP1R10:DOPEY2	21_37584306:6_26598188:6_30576801:	3	13
ABT1:PPP1R10:DSCR9	21_38593792:6_26598188:6_30576801:	3	12
ABT1:PPP1R10:EMC7	15_34382477:6_26598188:6_30576801:	3	13
ABT1:PPP1R10:GNA15	19_3162909:6_26598188:6_30576801:	3	12
ABT1:PPP1R10:KIF21A	12_39725534:6_26598188:6_30576801:	3	13
ABT1:PPP1R10:L3HYPDH	14_59946094:6_26598188:6_30576801:	3	11
ABT1:PPP1R10:LIPG	18_47093790:6_26598188:6_30576801:	3	23
ABT1:PPP1R10:MC4R	18_58039276:6_26598188:6_30576801:	3	20
ABT1:PPP1R10:MFAP1	15_44107202:6_26598188:6_30576801:	3	12
ABT1:PPP1R10:NEDD4	15_56208178:6_26598188:6_30576801:	3	12
ABT1:PPP1R10:PALM2,PALM2-AKAP2	6_26598188:6_30576801:9_112629858:	3	11
ABT1:PPP1R10:PHLDB1	11_118509676:6_26598188:6_30576801:	3	14
ABT1:PPP1R10:PRTFDC1	10_25160817:6_26598188:6_30576801:	3	10
ABT1:PPP1R10:SCGB1A1	11_62189898:6_26598188:6_30576801:	3	12
ABT1:PPP1R10:SCUBE1	22_43623353:6_26598188:6_30576801:	3	32
ABT1:PPP1R10:SIRT4	12_120750517:6_26598188:6_30576801:	3	17
ABT1:PPP1R10:SLC13A2	17_26824156:6_26598188:6_30576801:	3	15
ABT1:PPP1R10:SLC7A2	6_26598188:6_30576801:8_17415796:	3	13
ABT1:PPP1R10:TPGS2	18_34398883:6_26598188:6_30576801:	3	25
ABT1:PPP1R10:UBAP2	6_26598188:6_30576801:9_33944586:	3	17
ABT1:PPP1R10:ZC2HC1A	6_26598188:6_30576801:8_79610710:	3	20
ABT1:PPP1R11:PPP1R10	6_26598188:6_30036333:6_30576801:	3	17
ABT1:PPP1R11:SPTBN4	19_41078194:6_26598188:6_30036333:	3	11
ABT1:PRODH2:SPTBN4	19_36293275:19_41078194:6_26598188:	3	10
ABT1:PTPRD:SLC13A2	17_26824156:6_26598188:9_8521244:	3	10
ABT1:RBM28:AKR1B1	6_26598188:7_127958040:7_134133291:	3	11
ABT1:RBM28:KLK3	19_51361472:6_26598188:7_127958040:	3	10
ABT1:RBM28:SEMA6D	15_48058071:6_26598188:7_127958040:	3	10
ABT1:REEP4:ADAM9	6_26598188:8_21997738:8_38934777:	3	13
ABT1:REEP4:GIT2	12_110385154:6_26598188:8_21997738:	3	10
ABT1:RELN:CACNB2	10_18789724:6_26598188:7_103175965:	3	10
ABT1:RELN:MAP2K5	15_67984705:6_26598188:7_103175965:	3	10
ABT1:RHOT1:NLRP4	17_30533970:19_56392920:6_26598188:	3	11
ABT1:RING1:SF3B5	6_144416308:6_26598188:6_33180045:	3	11
ABT1:RNASE2:ADAMTSL3	14_21424365:15_84324441:6_26598188:	3	10
ABT1:RNF125:DOPEY2	18_29598847:21_37584306:6_26598188:	3	13
ABT1:RNF125:RYR1	18_29598847:19_38953996:6_26598188:	3	11
ABT1:SCUBE2:EMC7	11_9087533:15_34382477:6_26598188:	3	11
ABT1:SCUBE2:GLB1L2	11_134226278:11_9087533:6_26598188:	3	10
ABT1:SCUBE2:RRBP1	11_9087533:20_17622429:6_26598188:	3	10
ABT1:SEMA3E:FABP9	6_26598188:7_83047666:8_82370696:	3	10
ABT1:SERINC1:ATE1	10_123503187:6_122766125:6_26598188:	3	13
ABT1:SERINC1:BCAS1	20_52561469:6_122766125:6_26598188:	3	13
ABT1:SERINC1:C9orf84	6_122766125:6_26598188:9_114484837:	3	12
ABT1:SERINC1:CFTR	6_122766125:6_26598188:7_117227874:	3	13
ABT1:SERINC1:COLEC12	18_319935:6_122766125:6_26598188:	3	11
ABT1:SERINC1:DDIAS	11_82625814:6_122766125:6_26598188:	3	14
ABT1:SERINC1:DGKH	13_42703682:6_122766125:6_26598188:	3	12
ABT1:SERINC1:FAM129C	19_17664418:6_122766125:6_26598188:	3	12
ABT1:SERINC1:FBLN5	14_92347680:6_122766125:6_26598188:	3	15
ABT1:SERINC1:FBXL13	6_122766125:6_26598188:7_102462549:	3	11
ABT1:SERINC1:GRHL2	6_122766125:6_26598188:8_102555474:	3	14
ABT1:SERINC1:GSDMC	6_122766125:6_26598188:8_130761644:	3	11
ABT1:SERINC1:ITGB2	21_46330183:6_122766125:6_26598188:	3	11
ABT1:SERINC1:KRT75	12_52827786:6_122766125:6_26598188:	3	13
ABT1:SERINC1:LIPG	18_47093790:6_122766125:6_26598188:	3	10
ABT1:SERINC1:MAP2K5	15_67984705:6_122766125:6_26598188:	3	10
ABT1:SERINC1:MMP20	11_102482504:6_122766125:6_26598188:	3	12
ABT1:SERINC1:MYOM2	6_122766125:6_26598188:8_2090262:	3	14
ABT1:SERINC1:PKNOX1	21_44448763:6_122766125:6_26598188:	3	11
ABT1:SERINC1:RORB	6_122766125:6_26598188:9_77257346:	3	10
ABT1:SERINC1:RPL3L	16_1997157:6_122766125:6_26598188:	3	11
ABT1:SERINC1:RRBP1	20_17622429:6_122766125:6_26598188:	3	10
ABT1:SERINC1:SEMA3E	6_122766125:6_26598188:7_83047666:	3	10
ABT1:SERINC1:SH3PXD2A	10_105372696:6_122766125:6_26598188:	3	10
ABT1:SERINC1:SLC13A2	17_26824156:6_122766125:6_26598188:	3	10
ABT1:SERINC1:SLC13A4	6_122766125:6_26598188:7_135366195:	3	13
ABT1:SERINC1:SLC18A1	6_122766125:6_26598188:8_20022486:	3	12
ABT1:SERINC1:SLFN11	17_33679440:6_122766125:6_26598188:	3	14
ABT1:SERINC1:USH1C	11_17532102:6_122766125:6_26598188:	3	12
ABT1:SERINC1:WT1	11_32421654:6_122766125:6_26598188:	3	13
ABT1:SERINC1:ZNF710	15_90623052:6_122766125:6_26598188:	3	13
ABT1:SF3B5:CBR3	21_37507745:6_144416308:6_26598188:	3	13
ABT1:SF3B5:CETN1	18_580623:6_144416308:6_26598188:	3	13
ABT1:SF3B5:HKDC1	10_71000541:6_144416308:6_26598188:	3	11
ABT1:SF3B5:MAP2K5	15_67984705:6_144416308:6_26598188:	3	10
ABT1:SF3B5:MYO1E	15_59516875:6_144416308:6_26598188:	3	10
ABT1:SF3B5:NLRP4	19_56392920:6_144416308:6_26598188:	3	12
ABT1:SF3B5:OCA2	15_28230184:6_144416308:6_26598188:	3	12
ABT1:SF3B5:RNASE11	14_21052259:6_144416308:6_26598188:	3	12
ABT1:SF3B5:SLC5A4	22_32651262:6_144416308:6_26598188:	3	12
ABT1:SH3PXD2A:CRISPLD2	10_105365517:16_84940172:6_26598188:	3	11
ABT1:SLC11A2:CRISPLD2	12_51394266:16_84940172:6_26598188:	3	10
ABT1:SLC18A1:SMAD7	18_46448129:6_26598188:8_20022486:	3	10
ABT1:SLC18A1:TEK	6_26598188:8_20022486:9_27180392:	3	10
ABT1:SLC38A6:SPTBN4	14_61448049:19_41078194:6_26598188:	3	12
ABT1:SLC7A2:CRISPLD2	16_84940172:6_26598188:8_17415796:	3	11
ABT1:SLC7A2:KLK2	19_51379893:6_26598188:8_17415796:	3	10
ABT1:SLC7A2:PHLDB1	11_118509676:6_26598188:8_17415796:	3	10
ABT1:SORCS1:LRRC10	10_108380213:12_70004166:6_26598188:	3	10
ABT1:SPTBN4:CBLN4	19_41078194:20_54578911:6_26598188:	3	11
ABT1:SPTBN4:EFCAB6	19_41078194:22_44131786:6_26598188:	3	12
ABT1:SPTBN4:PHF5A	19_41078194:22_41863423:6_26598188:	3	10
ABT1:SPTBN4:SLC2A10	19_41078194:20_45354291:6_26598188:	3	10
ABT1:SYNGAP1:ERCC4	16_14026007:6_26598188:6_33406556:	3	11
ABT1:SYNGAP1:FBXL13	6_26598188:6_33406556:7_102462549:	3	16
ABT1:SYNGAP1:FOXJ2	12_8196445:6_26598188:6_33406556:	3	11
ABT1:SYNGAP1:SEMA6D	15_48058071:6_26598188:6_33406556:	3	10
ABT1:SYNGAP1:SMAD7	18_46448129:6_26598188:6_33406556:	3	11
ABT1:T:UBAP2	6_166578025:6_26598188:9_33944586:	3	11
ABT1:TAP2:ADAM9	6_26598188:6_32805306:8_38934777:	3	11
ABT1:TAP2:CRISPLD2	16_84940172:6_26598188:6_32805306:	3	10
ABT1:TAP2:UBAP2	6_26598188:6_32798283:9_33944586:	3	10
ABT1:TCL1B:NLRP4	14_96157187:19_56392920:6_26598188:	3	10
ABT1:TEK:CCDC106	19_56162881:6_26598188:9_27180392:	3	10
ABT1:TINCR:RYR1	19_38953996:19_5561076:6_26598188:	3	11
ABT1:TMEM132D:SPTBN4	12_130387901:19_41078194:6_26598188:	3	13
ABT1:TRAM2:FBXL13	6_26598188:6_52400529:7_102462636:	3	12
ABT1:TRAM2:PNLIPRP1	10_118359548:6_26598188:6_52400529:	3	10
ABT1:TRAM2:SEMA6D	15_48058071:6_26598188:6_52400529:	3	14
ABT1:TRIM10:CRISPLD2	16_84940172:6_26598188:6_30121821:	3	10
ABT1:TRIM10:MFAP1	15_44107202:6_26598188:6_30121821:	3	13
ABT1:TRIM26:ADGRB3	6_26598188:6_30154199:6_69666684:	3	11
ABT1:TRIM26:EMC7	15_34382477:6_26598188:6_30154199:	3	15
ABT1:TRIM26:KLK2	19_51379893:6_26598188:6_30154199:	3	10
ABT1:TRIM26:RORB	6_26598188:6_30154199:9_77257346:	3	10
ABT1:TRIM26:SCUBE2	11_9087533:6_26598188:6_30154199:	3	10
ABT1:TRIM26:SF3B5	6_144416308:6_26598188:6_30154199:	3	10
ABT1:TRIM31:SPTBN4	19_41078194:6_26598188:6_30080231:6_30080274:	4	13
ABT1:TRUB2:SPTBN4	19_41078194:6_26598188:9_131072099:	3	13
ABT1:TSGA13:ADAM9	6_26598188:7_130357518:8_38934777:	3	11
ABT1:UBAP2:COLEC12	18_319935:6_26598188:9_33944586:	3	10
ABT1:UBAP2:DGKH	13_42703682:6_26598188:9_33944586:	3	11
ABT1:UBAP2:EFCAB11	14_90263500:6_26598188:9_33944586:	3	11
ABT1:UBAP2:GCOM1,MYZAP	15_57931544:6_26598188:9_33944586:	3	11
ABT1:UBAP2:HELB	12_66700104:6_26598188:9_33944586:	3	11
ABT1:UBAP2:LRP5	11_68115489:6_26598188:9_33944586:	3	11
ABT1:UBAP2:OR51E1	11_4674575:6_26598188:9_33944586:	3	11
ABT1:UBAP2:RBM19	12_114387818:6_26598188:9_33944586:	3	11
ABT1:UBAP2:TRIM16L	17_18631084:6_26598188:9_33944586:	3	10
ABT1:USH1C:SPTBN4	11_17538989:19_41078194:6_26598188:	3	12
ABT1:WDR46:DCC	18_51053176:6_26598188:6_33255103:	3	10
ABT1:WDR46:MFAP1	15_44107202:6_26598188:6_33255103:	3	10
ABT1:WDR46:PHLDB1	11_118509676:6_26598188:6_33255103:	3	13
ABT1:WDR46:RASGRF1	15_79356742:6_26598188:6_33255103:	3	10
ABT1:WDR46:SERINC1	6_122766125:6_26598188:6_33255103:	3	10
ABT1:WDR46:SF3B5	6_144416308:6_26598188:6_33255103:	3	11
ABT1:WDR46:ZNF319	16_58030741:6_26598188:6_33255103:	3	10
ABT1:WDR5:SPTBN4	19_41078194:6_26598188:9_137022965:	3	10
ABT1:YIF1B:SPTBN4	19_38800165:19_41078194:6_26598188:	3	10
ABT1:ZKSCAN4:SCUBE1	22_43623353:6_26598188:6_28214811:	3	11
ABT1:ZKSCAN4:SERINC1	6_122766125:6_26598188:6_28214811:	3	10
ABT1:ZNF184:SERINC1	6_122766125:6_26598188:6_27424710:	3	13
ABT1:ZNF710:SERPINB8	15_90623052:18_61654329:6_26598188:	3	14
ACKR3:ACOT13:ARHGEF25	12_58010132:2_237489904:6_24698215:	3	10
ACKR3:ACOT13:MYBPC1	12_102046829:2_237489904:6_24698215:	3	11
ACKR3:ADAMTS2:HLA-DQA2	2_237489904:5_178634672:6_32713867:	3	11
ACKR3:AFM:TRAM1L1	2_237489904:4_118006307:4_74352723:	3	10
ACKR3:ARHGEF25:GJB2	12_58010132:13_20763612:2_237489904:	3	10
ACKR3:BRD2:SEMA3E	2_237489904:6_32942302:7_83047666:	3	10
ACKR3:BTN3A3:GIT2	12_110385154:2_237489904:6_26446011:	3	10
ACKR3:BTN3A3:SLC13A2	17_26824156:2_237489904:6_26446011:	3	13
ACKR3:C10orf113:MYBBP1A	10_21414892:17_4443756:2_237489904:	3	10
ACKR3:C10orf53:FBXW8	10_50901954:12_117465264:2_237489904:	3	10
ACKR3:C3orf17:PHLDB1	11_118509676:2_237489904:3_112732840:	3	11
ACKR3:C8orf34:FOXJ2	12_8196445:2_237489904:8_69434195:	3	12
ACKR3:DAB2IP:MAPK8IP1	11_45924518:2_237489904:9_124525862:	3	11
ACKR3:DGKG:HIST1H2AL	2_237489904:3_186006566:6_27833342:	3	11
ACKR3:DHX16:FBXL13	2_237489904:6_30627216:7_102462636:	3	10
ACKR3:DHX16:UPF2	10_12020981:2_237489904:6_30627216:	3	12
ACKR3:FAM53A:C8orf34	2_237489904:4_1659128:8_69434195:	3	10
ACKR3:FAM53A:HIST1H2AL	2_237489904:4_1659128:6_27833342:	3	14
ACKR3:FBXL13:OR7D4	19_9325078:2_237489904:7_102462549:	3	10
ACKR3:FOXJ2:MORC2	12_8196445:22_31337950:2_237489904:	3	11
ACKR3:GJB2:DSCR9	13_20763612:21_38593792:2_237489904:	3	10
ACKR3:GPR26:MAPK8IP1	10_125447705:11_45924518:2_237489904:	3	11
ACKR3:GRM7:SERINC1	2_237489904:3_7494417:6_122766125:	3	11
ACKR3:HDAC4:LATS2	13_21563311:2_237489904:2_240061403:	3	12
ACKR3:HELB:SHF	12_66700104:15_45467541:2_237489904:	3	10
ACKR3:HIST1H1T:MYBPC1	12_102046829:2_237489904:6_26108168:	3	12
ACKR3:HIST1H2AC:NLRP4	19_56392920:2_237489904:6_26124634:	3	10
ACKR3:HIST1H2AC:SCGB1A1	11_62189898:2_237489904:6_26124634:	3	11
ACKR3:HIST1H2AC:XRN2	20_21349138:2_237489904:6_26124634:	3	10
ACKR3:HIST1H2AL:DOPEY2	21_37584306:2_237489904:6_27833342:	3	12
ACKR3:HIST1H2AL:MC4R	18_58039276:2_237489904:6_27833342:	3	13
ACKR3:HIST1H2AL:RBM19	12_114387818:2_237489904:6_27833342:	3	11
ACKR3:HIST1H2AL:RYR1	19_38953996:2_237489904:6_27833342:	3	14
ACKR3:HIST1H2AL:SLC7A2	2_237489904:6_27833342:8_17415796:	3	16
ACKR3:HIST1H2AL:TUB	11_8122414:2_237489904:6_27833342:	3	10
ACKR3:HIST1H2BF:HKDC1	10_71010375:2_237489904:6_26200083:	3	10
ACKR3:HIST1H3C:CORO2B	15_69003788:2_237489904:6_26045737:	3	11
ACKR3:HIST1H4A:CBLN4	20_54578911:2_237489904:6_26022244:	3	10
ACKR3:HIST1H4A:PRODH	22_18905978:2_237489904:6_26022244:	3	11
ACKR3:HIST1H4A:SAMD15	14_77843814:2_237489904:6_26022244:	3	10
ACKR3:HLA-A:DHX16	2_237489904:6_29912333:6_30627216:	3	10
ACKR3:HLA-DQA2:NAV2	11_20124914:2_237489904:6_32713867:	3	10
ACKR3:ITIH4:ARHGEF25	12_58010132:2_237489904:3_52853401:	3	11
ACKR3:KIF21A:PKNOX1	12_39725534:21_44448763:2_237489904:	3	12
ACKR3:LATS2:ARHGEF40	13_21563311:14_21550957:2_237489904:	3	13
ACKR3:LGI2:BTN3A3	2_237489904:4_25005193:6_26446011:	3	10
ACKR3:LGI2:LEF1	2_237489904:4_108991962:4_25005193:	3	11
ACKR3:LGI2:ZKSCAN4	2_237489904:4_25005193:6_28214811:	3	10
ACKR3:LOC100507291:MORC2	22_31337950:2_237489904:3_139257603:	3	10
ACKR3:LRIG1:DHX16	2_237489904:3_66430877:6_30627216:	3	14
ACKR3:LRIG1:GSDMC	2_237489904:3_66430877:8_130761644:	3	12
ACKR3:LRIG1:SCUBE1	22_43623353:2_237489904:3_66430877:	3	13
ACKR3:MIR6891:DHX16	2_237489904:6_30229306:6_30627216:	3	10
ACKR3:MYBPC1:MCM5	12_102046829:22_35815880:2_237489904:	3	10
ACKR3:NAV2:NEDD4	11_20124914:15_56208178:2_237489904:	3	11
ACKR3:NDUFAF4:ADAMTSL3	15_84324441:2_237489904:6_97344676:	3	10
ACKR3:NDUFAF4:LRP1	12_57535266:2_237489904:6_97344676:	3	10
ACKR3:NEDD4:RRBP1	15_56208178:20_17622429:2_237489904:	3	10
ACKR3:PCDHA6:MT1H	16_56704573:2_237489904:5_140208884:	3	11
ACKR3:PCDHA6:PRODH	22_18905978:2_237489904:5_140208884:	3	11
ACKR3:PDE6C:SPTBN4	10_95380790:19_41078194:2_237489904:	3	11
ACKR3:PPP1R10:ADAM9	2_237489904:6_30576801:8_38934777:	3	18
ACKR3:PPP1R10:C8orf34	2_237489904:6_30576801:8_69434195:	3	10
ACKR3:PPP1R10:FBXL13	2_237489904:6_30576801:7_102462549:	3	10
ACKR3:PPP1R10:MIR3134	2_237489904:6_30576801:9_114919707:	3	10
ACKR3:PPP1R10:NRXN3	14_79454519:2_237489904:6_30576801:	3	12
ACKR3:PPP1R10:PRTFDC1	10_25160817:2_237489904:6_30576801:	3	14
ACKR3:PPP1R10:SCGB1A1	11_62189898:2_237489904:6_30576801:	3	19
ACKR3:PPP1R10:SH3PXD2A	10_105372696:2_237489904:6_30576801:	3	10
ACKR3:PPP1R10:XRN2	20_21349138:2_237489904:6_30576801:	3	18
ACKR3:PPP1R10:ZNF551	19_58199291:2_237489904:6_30576801:	3	10
ACKR3:PTPRD:CETN1	18_580623:2_237489904:9_8521244:	3	10
ACKR3:PTPRD:XRN2	20_21349138:2_237489904:9_8521244:	3	10
ACKR3:RING1:PKNOX1	21_44448763:2_237489904:6_33180045:	3	10
ACKR3:SCGN:HIST1H2AL	2_237489904:6_25682262:6_27833342:	3	11
ACKR3:SEMA3E:DSC3	18_28610988:2_237489904:7_83047666:	3	12
ACKR3:SEMA3E:MYOM2	2_237489904:7_83047666:8_2054195:	3	12
ACKR3:SERINC1:ADAMTSL3	15_84324441:2_237489904:6_122766125:	3	11
ACKR3:SF3B5:OR51E1	11_4674575:2_237489904:6_144416308:	3	10
ACKR3:SH3RF2:DHX16	2_237489904:5_145442133:6_30627216:	3	11
ACKR3:SLC12A7:FANCA	16_89849480:2_237489904:5_1057615:	3	11
ACKR3:SLC17A3:PNLIPRP1	10_118359548:2_237489904:6_25850845:	3	10
ACKR3:SLC18A1:TEK	2_237489904:8_20022486:9_27180392:	3	17
ACKR3:SLC6A11:UBAP2	2_237489904:3_10976876:9_33944586:	3	12
ACKR3:SLC6A6:ADAMTSL3	15_84324441:2_237489904:3_14513695:	3	11
ACKR3:SLC6A6:PIGS	17_26883313:2_237489904:3_14513695:	3	10
ACKR3:SLC6A6:RPS2	16_2014283:2_237489904:3_14513695:	3	10
ACKR3:SLC6A6:SMAD7	18_46448129:2_237489904:3_14513695:	3	10
ACKR3:SLC6A7:MCM5	22_35815880:2_237489904:5_149582191:	3	10
ACKR3:SYN2,TIMP4:PTPRD	2_237489904:3_12198261:9_8521244:	3	10
ACKR3:SYNGAP1:RHAG	2_237489904:6_33406556:6_49574531:	3	10
ACKR3:TEK:CST2	20_23804663:2_237489904:9_27180392:	3	10
ACKR3:TEK:PKNOX1	21_44448763:2_237489904:9_27180392:	3	11
ACKR3:TEK:RNASE2	14_21424365:2_237489904:9_27180392:	3	10
ACKR3:TRIM26:CHKB-CPT1B	22_51015210:2_237489904:6_30154199:	3	11
ACKR3:TRIM26:NDUFAF4	2_237489904:6_30154199:6_97344676:	3	12
ACKR3:UQCRC1:SYNGAP1	2_237489904:3_48641060:6_33406556:	3	11
ACKR3:WDR46:GIT2	12_110385154:2_237489904:6_33255103:	3	13
ACKR3:WDR46:TEK	2_237489904:6_33255103:9_27180392:	3	10
ACKR3:ZC2HC1A:KIF21A	12_39725534:2_237489904:8_79610710:	3	12
ACOT13:ABLIM1:MYBPC1	10_116331030:12_102046829:6_24698215:	3	11
ACOT13:ABT1:GIT2	12_110385154:6_24698215:6_26598188:	3	10
ACOT13:ABT1:LIPG	18_47093790:6_24698215:6_26598188:	3	11
ACOT13:ABT1:PIPOX	17_27382061:6_24698215:6_26598188:	3	10
ACOT13:ABT1:RRBP1	20_17622429:6_24698215:6_26598188:	3	10
ACOT13:ADAM9:ADAMTSL3	15_84324441:6_24698215:8_38934777:	3	14
ACOT13:ADAM9:ARHGEF25	12_58010132:6_24698215:8_38934777:	3	11
ACOT13:ADAM9:MYBPC1	12_102046829:6_24698215:8_38934777:	3	10
ACOT13:ADCY6:ARHGEF25	12_49171875:12_58010132:6_24698215:	3	11
ACOT13:ADCY6:MYBPC1	12_102046829:12_49171875:6_24698215:	3	10
ACOT13:ADGRB3:TPCN2	11_68855332:6_24698215:6_69666684:	3	12
ACOT13:ADGRF1:ARHGEF25	12_58010132:6_24698215:6_46977849:	3	11
ACOT13:ADGRF1:MYBPC1	12_102046829:6_24698215:6_46977849:	3	11
ACOT13:ADGRF5:ARHGEF25	12_58010132:6_24698215:6_46867717:	3	10
ACOT13:ADGRF5:MYBPC1	12_102046829:6_24698215:6_46867717:	3	10
ACOT13:AFAP1L2:ARHGEF25	10_116093130:12_58010132:6_24698215:	3	11
ACOT13:AFAP1L2:MYBPC1	10_116093130:12_102046829:6_24698215:	3	11
ACOT13:AKR1B1:HGS	17_79657673:6_24698215:7_134133291:	3	10
ACOT13:AMIGO2:ADAMTSL3	12_47471555:15_84324441:6_24698215:	3	11
ACOT13:AMIGO2:ARHGEF25	12_47471555:12_58010132:6_24698215:	3	11
ACOT13:AMIGO2:MYBPC1	12_102046829:12_47471555:6_24698215:	3	11
ACOT13:AQP1:ARHGEF25	12_58010132:6_24698215:7_30951704:	3	11
ACOT13:AQP1:MYBPC1	12_102046829:6_24698215:7_30951704:	3	10
ACOT13:ARCN1:CRELD2	11_118453888:22_50316835:6_24698215:	3	10
ACOT13:ARCN1:RNASE2	11_118453888:14_21424365:6_24698215:	3	10
ACOT13:ARHGDIB:ARHGEF25	12_15097663:12_58010132:6_24698215:	3	10
ACOT13:ARHGDIB:MYBPC1	12_102046829:12_15097663:6_24698215:	3	10
ACOT13:ARHGEF25:ABCA8	12_58010132:17_66873743:6_24698215:	3	11
ACOT13:ARHGEF25:ABCA9	12_58010132:17_67039645:6_24698215:	3	10
ACOT13:ARHGEF25:ACR	12_58010132:22_51176664:6_24698215:	3	11
ACOT13:ARHGEF25:ADAMTSL3	12_58010132:15_84324441:6_24698215:	3	11
ACOT13:ARHGEF25:ANKDD1A	12_58010132:15_65239788:6_24698215:	3	11
ACOT13:ARHGEF25:ANPEP	12_58010132:15_90333627:6_24698215:	3	11
ACOT13:ARHGEF25:ARHGEF40	12_58010132:14_21550957:6_24698215:	3	10
ACOT13:ARHGEF25:ATP2A3	12_58010132:17_3832736:6_24698215:	3	11
ACOT13:ARHGEF25:BAIAP2	12_58010132:17_79060287:6_24698215:	3	11
ACOT13:ARHGEF25:BRIP1	12_58010132:17_59926567:6_24698215:	3	10
ACOT13:ARHGEF25:CAMKK2	12_121707321:12_58010132:6_24698215:	3	11
ACOT13:ARHGEF25:CBLN4	12_58010132:20_54578911:6_24698215:	3	10
ACOT13:ARHGEF25:CEP250	12_58010132:20_34085710:6_24698215:	3	10
ACOT13:ARHGEF25:CETN1	12_58010132:18_580528:6_24698215:	3	11
ACOT13:ARHGEF25:CHKB-CPT1B	12_58010132:22_51015210:6_24698215:	3	10
ACOT13:ARHGEF25:CORO2B	12_58010132:15_69003788:6_24698215:	3	10
ACOT13:ARHGEF25:CRISPLD2	12_58010132:16_84940172:6_24698215:	3	10
ACOT13:ARHGEF25:CTNNBL1	12_58010132:20_36385938:6_24698215:	3	11
ACOT13:ARHGEF25:CYFIP1	12_58010132:15_22947098:6_24698215:	3	11
ACOT13:ARHGEF25:DCC	12_58010132:18_51053176:6_24698215:	3	10
ACOT13:ARHGEF25:DHX38	12_58010132:16_72138380:6_24698215:	3	11
ACOT13:ARHGEF25:DNAH2	12_58010132:17_7722130:6_24698215:	3	10
ACOT13:ARHGEF25:DNAH3	12_58010132:16_20976614:6_24698215:	3	10
ACOT13:ARHGEF25:DOPEY2	12_58010132:21_37584306:6_24698215:	3	10
ACOT13:ARHGEF25:DSCR9	12_58010132:21_38593792:6_24698215:	3	10
ACOT13:ARHGEF25:EFCAB11	12_58010132:14_90263500:6_24698215:	3	11
ACOT13:ARHGEF25:EHD4	12_58010132:15_42235316:6_24698215:	3	11
ACOT13:ARHGEF25:EME1	12_58010132:17_48457722:6_24698215:	3	10
ACOT13:ARHGEF25:FAM129C	12_58010132:19_17664418:6_24698215:	3	10
ACOT13:ARHGEF25:FAM187B	12_58010132:19_35719257:6_24698215:	3	10
ACOT13:ARHGEF25:FAM19A2	12_58010132:12_62261186:6_24698215:	3	11
ACOT13:ARHGEF25:FPR1	12_58010132:19_52250131:6_24698215:	3	11
ACOT13:ARHGEF25:GALNT16	12_58010132:14_69791267:6_24698215:	3	11
ACOT13:ARHGEF25:GCOM1,MYZAP	12_58010132:15_57931544:6_24698215:	3	10
ACOT13:ARHGEF25:GIT2	12_110385154:12_58010132:6_24698215:	3	11
ACOT13:ARHGEF25:GJB2	12_58010132:13_20763612:6_24698215:	3	10
ACOT13:ARHGEF25:GLRX5	12_58010132:14_96010424:6_24698215:	3	10
ACOT13:ARHGEF25:GNA15	12_58010132:19_3162909:6_24698215:	3	10
ACOT13:ARHGEF25:GPS2	12_58010132:17_7217340:6_24698215:	3	10
ACOT13:ARHGEF25:GSTZ1	12_58010132:14_77791327:6_24698215:	3	11
ACOT13:ARHGEF25:HAS1	12_58010132:19_52227261:6_24698215:	3	11
ACOT13:ARHGEF25:HDC	12_58010132:15_50555544:6_24698215:	3	11
ACOT13:ARHGEF25:HELB	12_58010132:12_66700104:6_24698215:	3	11
ACOT13:ARHGEF25:IDH2	12_58010132:15_90630372:6_24698215:	3	11
ACOT13:ARHGEF25:IL34	12_58010132:16_70691071:6_24698215:	3	10
ACOT13:ARHGEF25:ITGAE	12_58010132:17_3704385:6_24698215:	3	11
ACOT13:ARHGEF25:KLK11	12_58010132:19_51528890:6_24698215:	3	11
ACOT13:ARHGEF25:KLK3	12_58010132:19_51361472:6_24698215:	3	10
ACOT13:ARHGEF25:L3HYPDH	12_58010132:14_59946094:6_24698215:	3	10
ACOT13:ARHGEF25:LARGE	12_58010132:22_33828068:6_24698215:	3	11
ACOT13:ARHGEF25:LEO1	12_58010132:15_52254682:6_24698215:	3	10
ACOT13:ARHGEF25:LILRB2	12_58010132:19_54778666:6_24698215:	3	11
ACOT13:ARHGEF25:LOC81691	12_58010132:16_20856413:6_24698215:	3	10
ACOT13:ARHGEF25:LTB4R	12_58010132:14_24785092:6_24698215:	3	10
ACOT13:ARHGEF25:MC4R	12_58010132:18_58039276:6_24698215:	3	10
ACOT13:ARHGEF25:MCM5	12_58010132:22_35815880:6_24698215:	3	11
ACOT13:ARHGEF25:MFAP1	12_58010132:15_44107202:6_24698215:	3	10
ACOT13:ARHGEF25:MORC2	12_58010132:22_31323949:22_31337950:6_24698215:	4	11
ACOT13:ARHGEF25:MRPL45	12_58010132:17_36474601:6_24698215:	3	11
ACOT13:ARHGEF25:MYBPC1	12_102046829:12_58010132:6_24698215:	3	20
ACOT13:ARHGEF25:NFAT5	12_58010132:16_69725807:6_24698215:	3	10
ACOT13:ARHGEF25:NLRC5	12_58010132:16_57079322:6_24698215:	3	10
ACOT13:ARHGEF25:NPHS1	12_58010132:19_36339810:6_24698215:	3	10
ACOT13:ARHGEF25:OAS1	12_113357202:12_58010132:6_24698215:	3	10
ACOT13:ARHGEF25:OCA2	12_58010132:15_28230097:6_24698215:	3	11
ACOT13:ARHGEF25:OR10G3	12_58010132:14_22038162:6_24698215:	3	11
ACOT13:ARHGEF25:OR7D4	12_58010132:19_9325078:6_24698215:	3	11
ACOT13:ARHGEF25:PHF5A	12_58010132:22_41863423:6_24698215:	3	11
ACOT13:ARHGEF25:PKNOX1	12_58010132:21_44448763:6_24698215:	3	10
ACOT13:ARHGEF25:POLR3F	12_58010132:20_18454112:6_24698215:	3	11
ACOT13:ARHGEF25:POMP	12_58010132:13_29233343:6_24698215:	3	11
ACOT13:ARHGEF25:PRODH	12_58010132:22_18905978:6_24698215:	3	10
ACOT13:ARHGEF25:RAC2	12_58010132:22_37622791:6_24698215:	3	10
ACOT13:ARHGEF25:RAN	12_131360352:12_58010132:6_24698215:	3	11
ACOT13:ARHGEF25:RASGRF1	12_58010132:15_79356742:6_24698215:	3	11
ACOT13:ARHGEF25:RBX1	12_58010132:22_41347387:6_24698215:	3	11
ACOT13:ARHGEF25:RYR1	12_58010132:19_38953996:6_24698215:	3	11
ACOT13:ARHGEF25:SAMD15	12_58010132:14_77843814:6_24698215:	3	11
ACOT13:ARHGEF25:SCNN1G	12_58010132:16_23226118:6_24698215:	3	10
ACOT13:ARHGEF25:SCUBE1	12_58010132:22_43623353:6_24698215:	3	10
ACOT13:ARHGEF25:SDK2	12_58010132:17_71412029:6_24698215:	3	11
ACOT13:ARHGEF25:SH2D3A	12_58010132:19_6755198:6_24698215:	3	11
ACOT13:ARHGEF25:SHCBP1	12_58010132:16_46652209:6_24698215:	3	10
ACOT13:ARHGEF25:SHF	12_58010132:15_45467541:6_24698215:	3	10
ACOT13:ARHGEF25:SIN3A	12_58010132:15_75699523:6_24698215:	3	10
ACOT13:ARHGEF25:SLC13A5	12_58010132:17_6590729:6_24698215:	3	10
ACOT13:ARHGEF25:SLC2A10	12_58010132:20_45354291:6_24698215:	3	11
ACOT13:ARHGEF25:SLC5A5	12_58010132:19_18001833:6_24698215:	3	11
ACOT13:ARHGEF25:SLFN11	12_58010132:17_33679440:6_24698215:	3	11
ACOT13:ARHGEF25:SLITRK5	12_58010132:13_88329472:6_24698215:	3	10
ACOT13:ARHGEF25:SPTBN4	12_58010132:19_41078194:6_24698215:	3	10
ACOT13:ARHGEF25:ST3GAL2	12_58010132:16_70416695:6_24698215:	3	10
ACOT13:ARHGEF25:STXBP2	12_58010132:19_7707336:6_24698215:	3	11
ACOT13:ARHGEF25:TBX1	12_58010132:22_19766782:6_24698215:	3	10
ACOT13:ARHGEF25:TINCR	12_58010132:19_5561076:6_24698215:	3	10
ACOT13:ARHGEF25:TMEM132D	12_130387901:12_58010132:6_24698215:	3	10
ACOT13:ARHGEF25:TNS4	12_58010132:17_38643384:6_24698215:	3	10
ACOT13:ARHGEF25:TRIM16L	12_58010132:17_18631084:6_24698215:	3	11
ACOT13:ARHGEF25:TSC2	12_58010132:16_2133901:6_24698215:	3	10
ACOT13:ARHGEF25:TSR3	12_58010132:16_1400822:6_24698215:	3	11
ACOT13:ARHGEF25:VPS13C	12_58010132:15_62232925:6_24698215:	3	11
ACOT13:ARHGEF25:XRCC1	12_58010132:19_44050981:6_24698215:	3	11
ACOT13:ARHGEF25:XRN2	12_58010132:20_21349138:6_24698215:	3	11
ACOT13:ARHGEF25:ZMYND15	12_58010132:17_4645324:6_24698215:	3	10
ACOT13:ARHGEF25:ZNF319	12_58010132:16_58030741:6_24698215:	3	11
ACOT13:ARHGEF25:ZNF8	12_58010132:19_58805783:6_24698215:	3	10
ACOT13:ARID5B:MYBPC1	10_63661340:12_102046829:6_24698215:	3	11
ACOT13:ARMC12:ARHGEF25	12_58010132:6_24698215:6_35706123:	3	11
ACOT13:ARMC12:MYBPC1	12_102046829:6_24698215:6_35706123:	3	11
ACOT13:ASAH1:ARHGEF25	12_58010132:6_24698215:8_17942204:	3	10
ACOT13:ASAH1:MYBPC1	12_102046829:6_24698215:8_17942204:	3	10
ACOT13:ATE1:ARCN1	10_123503187:11_118453888:6_24698215:	3	10
ACOT13:ATM:ARHGEF25	11_108159732:12_58010132:6_24698215:	3	11
ACOT13:ATM:MYBPC1	11_108159732:12_102046829:6_24698215:	3	11
ACOT13:BCL2L14:ARHGEF25	12_12247616:12_58010132:6_24698215:	3	11
ACOT13:BCL2L14:MYBPC1	12_102046829:12_12247616:6_24698215:	3	11
ACOT13:BEND3:MYBPC1	12_102046829:6_107391807:6_24698215:	3	10
ACOT13:BRD2:ARHGEF25	12_58010132:6_24698215:6_32945625:	3	11
ACOT13:BRD2:MYBPC1	12_102046829:6_24698215:6_32945625:	3	11
ACOT13:BTN2A2:ARHGEF25	12_58010132:6_24698215:6_26385325:	3	11
ACOT13:BTN2A2:MYBPC1	12_102046829:6_24698215:6_26385325:	3	11
ACOT13:BTN3A3:SLC13A2	17_26824156:6_24698215:6_26446011:	3	10
ACOT13:C10orf53:ARHGEF25	10_50901954:12_58010132:6_24698215:	3	10
ACOT13:C10orf53:MYBPC1	10_50901954:12_102046829:6_24698215:	3	10
ACOT13:C8orf34:FOXJ2	12_8196445:6_24698215:8_69434195:	3	10
ACOT13:C9orf84:ARHGEF25	12_58010132:6_24698215:9_114484837:	3	11
ACOT13:C9orf84:RBM19	12_114387818:6_24698215:9_114484837:	3	12
ACOT13:CACNB2:ARHGEF25	10_18789724:12_58010132:6_24698215:	3	11
ACOT13:CD69:ARHGEF25	12_58010132:12_9909041:6_24698215:	3	11
ACOT13:CD69:MYBPC1	12_102046829:12_9909041:6_24698215:	3	11
ACOT13:CDH17:ARHGEF25	12_58010132:6_24698215:8_95189955:	3	10
ACOT13:CDH17:MYBPC1	12_102046829:6_24698215:8_95189955:	3	10
ACOT13:CFTR:FANCA	16_89849480:6_24698215:7_117227874:	3	10
ACOT13:CFTR:FBLN5	14_92347680:6_24698215:7_117227874:	3	10
ACOT13:CFTR:FOXJ2	12_8196445:6_24698215:7_117227874:	3	10
ACOT13:CFTR:MYBPC1	12_102046829:6_24698215:7_117227874:	3	10
ACOT13:CHID1:ARHGEF25	11_902355:12_58010132:6_24698215:	3	10
ACOT13:CHID1:MYBPC1	11_902355:12_102046829:6_24698215:	3	11
ACOT13:CHN2:RBM28	6_24698215:7_127958040:7_29407488:	3	10
ACOT13:CHRNA10:ARHGEF25	11_3692643:12_58010132:6_24698215:	3	11
ACOT13:COL11A2:ARHGEF25	12_58010132:6_24698215:6_33132693:	3	11
ACOT13:COL11A2:MYBPC1	12_102046829:6_24698215:6_33132693:	3	11
ACOT13:COL17A1:ARHGEF25	10_105797517:12_58010132:6_24698215:	3	10
ACOT13:COL17A1:MYBPC1	10_105797517:12_102046829:6_24698215:	3	10
ACOT13:COMTD1:ARHGEF25	10_76993930:12_58010132:6_24698215:	3	11
ACOT13:COMTD1:MYBPC1	10_76993930:12_102046829:6_24698215:	3	10
ACOT13:CUBN:ARHGEF25	10_17086956:12_58010132:6_24698215:	3	11
ACOT13:CYP11B1:MYBPC1	12_102046829:6_24698215:8_143960978:	3	10
ACOT13:DAB2IP:MYBPC1	12_102046829:6_24698215:9_124525862:	3	11
ACOT13:DBH:ARHGEF25	12_58010132:6_24698215:9_136504923:	3	11
ACOT13:DBH:MYBPC1	12_102046829:6_24698215:9_136504923:	3	11
ACOT13:DDIAS:ARHGEF25	11_82625814:12_58010132:6_24698215:	3	11
ACOT13:DDIAS:MYBPC1	11_82625814:12_102046829:6_24698215:	3	11
ACOT13:DDX23:ARHGEF25	12_49237782:12_58010132:6_24698215:	3	11
ACOT13:DDX23:MYBPC1	12_102046829:12_49237782:6_24698215:	3	10
ACOT13:DHX16:ARHGEF25	12_58010132:6_24698215:6_30624155:	3	10
ACOT13:DHX16:CFTR	6_24698215:6_30624155:7_117227874:	3	11
ACOT13:DHX16:DGKH	13_42703682:6_24698215:6_30627216:	3	12
ACOT13:DHX16:FBXW8	12_117465264:6_24698215:6_30627216:	3	10
ACOT13:DHX16:KLK2	19_51379893:6_24698215:6_30627216:	3	10
ACOT13:DHX16:LIPG	18_47093790:6_24698215:6_30627216:	3	14
ACOT13:DHX16:MMP20	11_102482504:6_24698215:6_30627216:	3	10
ACOT13:DLG5:ARHGEF25	10_79601912:12_58010132:6_24698215:	3	11
ACOT13:DLG5:MYBPC1	10_79601912:12_102046829:6_24698215:	3	11
ACOT13:DMRT3:ARHGEF25	12_58010132:6_24698215:9_990712:	3	10
ACOT13:DNAH8:ARHGEF25	12_58010132:6_24698215:6_38802341:	3	10
ACOT13:DNAH8:MYBPC1	12_102046829:6_24698215:6_38802341:	3	10
ACOT13:DSCAML1:ARHGEF25	11_117308795:12_58010132:6_24698215:	3	11
ACOT13:DSCAML1:MYBPC1	11_117308795:12_102046829:6_24698215:	3	11
ACOT13:ELP3:TEK	6_24698215:8_27967856:9_27180392:	3	10
ACOT13:ENO2:ARHGEF25	12_58010132:12_7026075:6_24698215:	3	11
ACOT13:ENTPD2:ARHGEF25	12_58010132:6_24698215:9_139946039:	3	11
ACOT13:ENTPD2:MYBPC1	12_102046829:6_24698215:9_139946039:	3	10
ACOT13:EPC1:ARHGEF25	10_32575715:12_58010132:6_24698215:	3	10
ACOT13:EPC1:MYBPC1	10_32575715:12_102046829:6_24698215:	3	11
ACOT13:ETV7:ARHGEF25	12_58010132:6_24698215:6_36341243:	3	10
ACOT13:FAM129B:MYBPC1	12_102046829:6_24698215:9_130287287:	3	11
ACOT13:FAM163B:ARHGEF25	12_58010132:6_24698215:9_136444495:	3	10
ACOT13:FAM188A:ARHGEF25	10_15824085:12_58010132:6_24698215:	3	10
ACOT13:FAM19A2:MYBPC1	12_102046829:12_62261186:6_24698215:	3	10
ACOT13:GJB2:DSCR9	13_20763612:21_38593792:6_24698215:	3	10
ACOT13:GPR26:ARHGEF25	10_125447705:12_58010132:6_24698215:	3	11
ACOT13:GPR26:MAPK8IP1	10_125447705:11_45924518:6_24698215:	3	10
ACOT13:GPR26:MYBPC1	10_125447705:12_102046829:6_24698215:	3	10
ACOT13:GPRC6A:ARHGEF25	12_58010132:6_117127757:6_24698215:	3	11
ACOT13:GPRC6A:MYBPC1	12_102046829:6_117127757:6_24698215:	3	11
ACOT13:GPRIN2:ARHGEF25	10_46999897:12_58010132:6_24698215:	3	10
ACOT13:GPRIN2:MYBPC1	10_46999897:12_102046829:6_24698215:	3	10
ACOT13:GRHL2:ARHGEF25	12_58010132:6_24698215:8_102555474:	3	11
ACOT13:HABP2:ARHGEF25	10_115344114:12_58010132:6_24698215:	3	10
ACOT13:HABP2:MYBPC1	10_115344114:12_102046829:6_24698215:	3	11
ACOT13:HACE1:ARHGEF25	12_58010132:6_105239352:6_24698215:	3	10
ACOT13:HACE1:MYBPC1	12_102046829:6_105239352:6_24698215:	3	11
ACOT13:HCG25:ARHGEF25	12_58010132:6_24698215:6_33219519:	3	11
ACOT13:HCG25:MYBPC1	12_102046829:6_24698215:6_33219519:	3	10
ACOT13:HGF:ARHGEF25	12_58010132:6_24698215:7_81336584:	3	11
ACOT13:HGF:MYBPC1	12_102046829:6_24698215:7_81336584:	3	10
ACOT13:HIST1H1A:ARHGEF25	12_58010132:6_24698215:6_26017715:	3	11
ACOT13:HIST1H1A:MYBPC1	12_102046829:6_24698215:6_26017715:	3	11
ACOT13:HIST1H1T:ARHGEF25	12_58010132:6_24698215:6_26107944:	3	11
ACOT13:HIST1H1T:HIST1H2AL	6_24698215:6_26108168:6_27833342:	3	10
ACOT13:HIST1H1T:MYBPC1	12_102046829:6_24698215:6_26107944:	3	11
ACOT13:HIST1H2AC:FBXL13	6_24698215:6_26124634:7_102462636:	3	10
ACOT13:HIST1H2AK:ARHGEF25	12_58010132:6_24698215:6_27805975:	3	10
ACOT13:HIST1H2AL:CYP11B1	6_24698215:6_27833342:8_143960978:	3	16
ACOT13:HIST1H2AL:LRRC10	12_70004166:6_24698215:6_27833342:	3	10
ACOT13:HIST1H2AL:MC4R	18_58039276:6_24698215:6_27833342:	3	11
ACOT13:HIST1H2AL:PRODH	22_18905978:6_24698215:6_27833342:	3	16
ACOT13:HIST1H2AL:RYR1	19_38953996:6_24698215:6_27833342:	3	12
ACOT13:HIST1H2AL:SH3PXD2A	10_105365517:6_24698215:6_27833342:	3	13
ACOT13:HIST1H2AL:SHF	15_45467541:6_24698215:6_27833342:	3	10
ACOT13:HIST1H2BJ:ARHGEF25	12_58010132:6_24698215:6_27100485:	3	11
ACOT13:HIST1H2BJ:MYBPC1	12_102046829:6_24698215:6_27100485:	3	11
ACOT13:HIST1H3C:CORO2B	15_69003788:6_24698215:6_26045737:	3	10
ACOT13:HIST1H4A:ARHGEF25	12_58010132:6_24698215:6_26022244:	3	10
ACOT13:HIST1H4A:CBLN4	20_54578911:6_24698215:6_26022244:	3	10
ACOT13:HIST1H4A:PRODH	22_18905978:6_24698215:6_26022244:	3	10
ACOT13:HIST1H4A:SEMA6D	15_48058071:6_24698215:6_26022244:	3	10
ACOT13:HKDC1:ARHGEF25	10_71010375:12_58010132:6_24698215:	3	11
ACOT13:HKDC1:MYBPC1	10_71010375:12_102046829:6_24698215:	3	10
ACOT13:HLA-A:ARCN1	11_118453888:6_24698215:6_29912333:	3	10
ACOT13:HLA-A:ARHGEF25	12_58010132:6_24698215:6_29912333:	3	10
ACOT13:HLA-DMA:ARHGEF25	12_58010132:6_24698215:6_32917042:	3	11
ACOT13:HLA-DMA:MYBPC1	12_102046829:6_24698215:6_32917042:	3	11
ACOT13:HLA-DQA2:ARHGEF25	12_58010132:6_24698215:6_32713867:	3	11
ACOT13:HLA-DQA2:MYBPC1	12_102046829:6_24698215:6_32713867:	3	10
ACOT13:HLA-E:ARHGEF25	12_58010132:6_24698215:6_30457283:	3	10
ACOT13:HLA-E:RBM19	12_114387818:6_24698215:6_30460232:	3	10
ACOT13:HR:ARHGEF25	12_58010132:6_24698215:8_21980023:	3	11
ACOT13:HR:MYBPC1	12_102046829:6_24698215:8_21980023:	3	11
ACOT13:ICA1:ARHGEF25	12_58010132:6_24698215:7_8153521:	3	11
ACOT13:ICA1:MYBPC1	12_102046829:6_24698215:7_8153521:	3	11
ACOT13:KIF21A:MYBPC1	12_102046829:12_39725534:6_24698215:	3	11
ACOT13:KIF21A:PKNOX1	12_39725534:21_44448763:6_24698215:	3	11
ACOT13:KRT73:ARHGEF25	12_53010024:12_58010132:6_24698215:	3	11
ACOT13:KRT73:MYBPC1	12_102046829:12_53010024:6_24698215:	3	11
ACOT13:KRT75:MYBPC1	12_102046829:12_52827786:6_24698215:	3	11
ACOT13:KRT81:MYBPC1	12_102046829:12_52682126:6_24698215:	3	11
ACOT13:LAMC3:ARHGEF25	12_58010132:6_24698215:9_133945034:	3	11
ACOT13:LAMC3:MYBPC1	12_102046829:6_24698215:9_133945034:	3	11
ACOT13:LATS2:ARHGEF40	13_21563311:14_21550957:6_24698215:	3	10
ACOT13:LINC00574:MYBPC1	12_102046829:6_170201385:6_24698215:	3	10
ACOT13:LIPG:NLRP8	18_47093790:19_56499345:6_24698215:	3	10
ACOT13:LRP1:ARHGEF25	12_57535266:12_58010132:6_24698215:	3	11
ACOT13:LRP1:MYBPC1	12_102046829:12_57535266:6_24698215:	3	10
ACOT13:LRP5:MYBPC1	11_68115489:12_102046829:6_24698215:	3	10
ACOT13:LRRC18:ARHGEF25	10_50121778:12_58010132:6_24698215:	3	10
ACOT13:LRRC18:MYBPC1	10_50121778:12_102046829:6_24698215:	3	11
ACOT13:LRRC37A6P:MYBPC1	10_27539113:12_102046829:6_24698215:	3	10
ACOT13:MAPK8IP1:ARHGEF25	11_45924518:12_58010132:6_24698215:	3	10
ACOT13:MAPK8IP1:MYBPC1	11_45924518:12_102046829:6_24698215:	3	10
ACOT13:MFRP:ARHGEF25	11_119215046:12_58010132:6_24698215:	3	11
ACOT13:MFRP:MYBPC1	11_119215046:12_102046829:6_24698215:	3	11
ACOT13:MIR3134:ARHGEF25	12_58010132:6_24698215:9_114919707:	3	10
ACOT13:MIR6891:C10orf113	10_21414892:6_24698215:6_30229306:	3	10
ACOT13:MIR6891:PLIN1	15_90210437:6_24698215:6_30229306:	3	10
ACOT13:MYBPC1:ABCA8	12_102046829:17_66873743:6_24698215:	3	10
ACOT13:MYBPC1:ABCA9	12_102046829:17_67039645:6_24698215:	3	11
ACOT13:MYBPC1:ACR	12_102046829:22_51176664:6_24698215:	3	10
ACOT13:MYBPC1:ADAMTSL3	12_102046829:15_84324441:6_24698215:	3	11
ACOT13:MYBPC1:ANKDD1A	12_102046829:15_65239788:6_24698215:	3	11
ACOT13:MYBPC1:ANPEP	12_102046829:15_90333627:6_24698215:	3	11
ACOT13:MYBPC1:ATP2A3	12_102046829:17_3832736:6_24698215:	3	11
ACOT13:MYBPC1:BRIP1	12_102046829:17_59926567:6_24698215:	3	10
ACOT13:MYBPC1:CBLN4	12_102046829:20_54578911:6_24698215:	3	10
ACOT13:MYBPC1:CETN1	12_102046829:18_580528:6_24698215:	3	10
ACOT13:MYBPC1:CHKB-CPT1B	12_102046829:22_51015210:6_24698215:	3	10
ACOT13:MYBPC1:CRISPLD2	12_102046829:16_84940172:6_24698215:	3	10
ACOT13:MYBPC1:CTNNBL1	12_102046829:20_36385938:6_24698215:	3	11
ACOT13:MYBPC1:CYFIP1	12_102046829:15_22947098:6_24698215:	3	11
ACOT13:MYBPC1:DCC	12_102046829:18_51053176:6_24698215:	3	10
ACOT13:MYBPC1:DHX38	12_102046829:16_72138380:6_24698215:	3	11
ACOT13:MYBPC1:DNAH2	12_102046829:17_7722130:6_24698215:	3	11
ACOT13:MYBPC1:DNAH3	12_102046829:16_20976614:6_24698215:	3	11
ACOT13:MYBPC1:DOPEY2	12_102046829:21_37584306:6_24698215:	3	10
ACOT13:MYBPC1:DSCR9	12_102046829:21_38593792:6_24698215:	3	11
ACOT13:MYBPC1:EHD4	12_102046829:15_42235316:6_24698215:	3	11
ACOT13:MYBPC1:EMC7	12_102046829:15_34382477:6_24698215:	3	10
ACOT13:MYBPC1:EME1	12_102046829:17_48457722:6_24698215:	3	10
ACOT13:MYBPC1:FAM187B	12_102046829:19_35719257:6_24698215:	3	11
ACOT13:MYBPC1:FPR1	12_102046829:19_52250131:6_24698215:	3	11
ACOT13:MYBPC1:GALNT16	12_102046829:14_69791267:6_24698215:	3	11
ACOT13:MYBPC1:GCOM1,MYZAP	12_102046829:15_57931544:6_24698215:	3	11
ACOT13:MYBPC1:GLRX5	12_102046829:14_96010424:6_24698215:	3	11
ACOT13:MYBPC1:GNA15	12_102046829:19_3162909:6_24698215:	3	11
ACOT13:MYBPC1:GPS2	12_102046829:17_7217340:6_24698215:	3	11
ACOT13:MYBPC1:GSTZ1	12_102046829:14_77791327:6_24698215:	3	11
ACOT13:MYBPC1:HAS1	12_102046829:19_52227261:6_24698215:	3	11
ACOT13:MYBPC1:HDC	12_102046829:15_50555544:6_24698215:	3	11
ACOT13:MYBPC1:ITGB2	12_102046829:21_46330183:6_24698215:	3	10
ACOT13:MYBPC1:IZUMO4	12_102046829:19_2099198:6_24698215:	3	11
ACOT13:MYBPC1:KLK11	12_102046829:19_51528890:6_24698215:	3	10
ACOT13:MYBPC1:KLK3	12_102046829:19_51361472:6_24698215:	3	10
ACOT13:MYBPC1:KRTAP19-7	12_102046829:21_31933451:6_24698215:	3	10
ACOT13:MYBPC1:L3HYPDH	12_102046829:14_59946094:6_24698215:	3	10
ACOT13:MYBPC1:LARGE	12_102046829:22_33828068:6_24698215:	3	11
ACOT13:MYBPC1:LEO1	12_102046829:15_52254682:6_24698215:	3	11
ACOT13:MYBPC1:LILRB2	12_102046829:19_54778666:6_24698215:	3	10
ACOT13:MYBPC1:LOC81691	12_102046829:16_20856413:6_24698215:	3	11
ACOT13:MYBPC1:LTB4R	12_102046829:14_24785092:6_24698215:	3	10
ACOT13:MYBPC1:MC4R	12_102046829:18_58039276:6_24698215:	3	10
ACOT13:MYBPC1:MFAP1	12_102046829:15_44107202:6_24698215:	3	10
ACOT13:MYBPC1:MORC2	12_102046829:22_31323949:6_24698215:	3	10
ACOT13:MYBPC1:MYBBP1A	12_102046829:17_4443756:6_24698215:	3	11
ACOT13:MYBPC1:NEDD4	12_102046829:15_56208178:6_24698215:	3	10
ACOT13:MYBPC1:NFAT5	12_102046829:16_69725807:6_24698215:	3	10
ACOT13:MYBPC1:NPHS1	12_102046829:19_36339810:6_24698215:	3	10
ACOT13:MYBPC1:OCA2	12_102046829:15_28230097:6_24698215:	3	10
ACOT13:MYBPC1:OR10G3	12_102046829:14_22038162:6_24698215:	3	11
ACOT13:MYBPC1:OR7D4	12_102046829:19_9325078:6_24698215:	3	10
ACOT13:MYBPC1:PKNOX1	12_102046829:21_44448763:6_24698215:	3	10
ACOT13:MYBPC1:PLCB1	12_102046829:20_8628696:6_24698215:	3	10
ACOT13:MYBPC1:PLIN1	12_102046829:15_90210437:6_24698215:	3	10
ACOT13:MYBPC1:POLR3F	12_102046829:20_18454112:6_24698215:	3	11
ACOT13:MYBPC1:POMP	12_102046829:13_29233343:6_24698215:	3	11
ACOT13:MYBPC1:PRIMA1	12_102046829:14_94203514:6_24698215:	3	11
ACOT13:MYBPC1:PRODH	12_102046829:22_18905978:6_24698215:	3	10
ACOT13:MYBPC1:RAC2	12_102046829:22_37622791:6_24698215:	3	11
ACOT13:MYBPC1:RAN	12_102046829:12_131360352:6_24698215:	3	11
ACOT13:MYBPC1:RASGRF1	12_102046829:15_79296172:6_24698215:	3	10
ACOT13:MYBPC1:RBM19	12_102046829:12_114387818:6_24698215:	3	10
ACOT13:MYBPC1:RHOT1	12_102046829:17_30533970:6_24698215:	3	10
ACOT13:MYBPC1:SCNN1G	12_102046829:16_23226118:6_24698215:	3	10
ACOT13:MYBPC1:SDK2	12_102046829:17_71412029:6_24698215:	3	10
ACOT13:MYBPC1:SERPINB8	12_102046829:18_61654329:6_24698215:	3	10
ACOT13:MYBPC1:SHF	12_102046829:15_45467541:6_24698215:	3	10
ACOT13:MYBPC1:SIN3A	12_102046829:15_75699523:6_24698215:	3	10
ACOT13:MYBPC1:SIRT4	12_102046829:12_120750517:6_24698215:	3	10
ACOT13:MYBPC1:SLC13A5	12_102046829:17_6590729:6_24698215:	3	10
ACOT13:MYBPC1:SLC5A5	12_102046829:19_18001833:6_24698215:	3	11
ACOT13:MYBPC1:SLFN11	12_102046829:17_33679440:6_24698215:	3	10
ACOT13:MYBPC1:SLITRK5	12_102046829:13_88329472:6_24698215:	3	11
ACOT13:MYBPC1:SPTBN4	12_102046829:19_41078194:6_24698215:	3	10
ACOT13:MYBPC1:STXBP2	12_102046829:19_7707336:6_24698215:	3	10
ACOT13:MYBPC1:TRPV4	12_102046829:12_110221639:6_24698215:	3	11
ACOT13:MYBPC1:TSR3	12_102046829:16_1400822:6_24698215:	3	11
ACOT13:MYBPC1:USP6	12_102046829:17_5041471:6_24698215:	3	10
ACOT13:MYBPC1:VPS13C	12_102046829:15_62232925:6_24698215:	3	11
ACOT13:MYBPC1:XRCC1	12_102046829:19_44050981:6_24698215:	3	11
ACOT13:MYBPC1:XRN2	12_102046829:20_21349138:6_24698215:	3	10
ACOT13:MYBPC1:ZNF551	12_102046829:19_58199291:6_24698215:	3	11
ACOT13:MYBPC1:ZNF8	12_102046829:19_58805783:6_24698215:	3	10
ACOT13:MYOM2:MYBPC1	12_102046829:6_24698215:8_2090262:	3	11
ACOT13:NAALADL1:ARHGEF25	11_64820735:12_58010132:6_24698215:	3	11
ACOT13:NAALADL1:MYBPC1	11_64820735:12_102046829:6_24698215:	3	11
ACOT13:NAV2:ARHGEF25	11_20124914:12_58010132:6_24698215:	3	10
ACOT13:NDUFAF4:ARHGEF25	12_58010132:6_24698215:6_97344676:	3	11
ACOT13:NDUFAF4:MYBPC1	12_102046829:6_24698215:6_97344676:	3	10
ACOT13:NEURL1:ARHGEF25	10_105350033:12_58010132:6_24698215:	3	10
ACOT13:NOV:ARHGEF25	12_58010132:6_24698215:8_120430428:	3	10
ACOT13:NOV:MYBPC1	12_102046829:6_24698215:8_120430428:	3	11
ACOT13:NRAP:ARHGEF25	10_115417289:12_58010132:6_24698215:	3	10
ACOT13:NRAP:MYBPC1	10_115417289:12_102046829:6_24698215:	3	11
ACOT13:NSUN5P1:ARHGEF25	12_58010132:6_24698215:7_75045959:	3	11
ACOT13:NSUN5P1:MYBPC1	12_102046829:6_24698215:7_75045959:	3	11
ACOT13:NTN4:SLC38A6	12_96104138:14_61448049:6_24698215:	3	10
ACOT13:OLAH:ARHGEF25	10_15107566:12_58010132:6_24698215:	3	10
ACOT13:OLAH:MYBPC1	10_15107566:12_102046829:6_24698215:	3	11
ACOT13:OLFML2A:MYBPC1	12_102046829:6_24698215:9_127566378:	3	10
ACOT13:OPTN:ARHGEF25	10_13161060:12_58010132:6_24698215:	3	10
ACOT13:OPTN:HGS	10_13152400:17_79657673:6_24698215:	3	10
ACOT13:OPTN:MYBPC1	10_13152400:12_102046829:6_24698215:	3	10
ACOT13:OR10C1:ARHGEF25	12_58010132:6_24698215:6_29408554:	3	11
ACOT13:OR10C1:MYBPC1	12_102046829:6_24698215:6_29408554:	3	11
ACOT13:OR13C9:MYBPC1	12_102046829:6_24698215:9_107379712:	3	11
ACOT13:OR2D2:MYBPC1	11_6913243:12_102046829:6_24698215:	3	11
ACOT13:OR51E1:ARHGEF25	11_4674575:12_58010132:6_24698215:	3	10
ACOT13:OR51E1:MYBPC1	11_4674575:12_102046829:6_24698215:	3	11
ACOT13:PALM2,PALM2-AKAP2:ARHGEF25	12_58010132:6_24698215:9_112629858:	3	11
ACOT13:PALM2,PALM2-AKAP2:MYBPC1	12_102046829:6_24698215:9_112629858:	3	10
ACOT13:PDE6C:DSC3	10_95380790:18_28610988:6_24698215:	3	10
ACOT13:PDE6C:MYBPC1	10_95380790:12_102046829:6_24698215:	3	10
ACOT13:PDGFRL:ARHGEF25	12_58010132:6_24698215:8_17478728:	3	11
ACOT13:PDGFRL:MYBPC1	12_102046829:6_24698215:8_17478728:	3	11
ACOT13:PDZRN4:ARHGEF25	12_41946539:12_58010132:6_24698215:	3	10
ACOT13:PDZRN4:MYBPC1	12_102046829:12_41946539:6_24698215:	3	11
ACOT13:PHLDB1:ARHGEF25	11_118509676:12_58010132:6_24698215:	3	10
ACOT13:PHLDB1:MYBPC1	11_118509676:12_102046829:6_24698215:	3	10
ACOT13:PIP4K2C:ARHGEF25	12_57994679:12_58010132:6_24698215:	3	11
ACOT13:PIP4K2C:MYBPC1	12_102046829:12_57994679:6_24698215:	3	11
ACOT13:POLA2:ARHGEF25	11_65055190:12_58010132:6_24698215:	3	10
ACOT13:POLA2:MYBPC1	11_65055190:12_102046829:6_24698215:	3	11
ACOT13:POP1:MYBPC1	12_102046829:6_24698215:8_99168383:	3	11
ACOT13:POP1:PHF5A	22_41863423:6_24698215:8_99168383:	3	10
ACOT13:PPFIA1:ARHGEF25	11_70222604:12_58010132:6_24698215:	3	10
ACOT13:PPP1R10:ADAM9	6_24698215:6_30576801:8_38934777:	3	16
ACOT13:PPP1R10:CAMKK2	12_121707321:6_24698215:6_30576801:	3	15
ACOT13:PPP1R10:CCDC106	19_56162881:6_24698215:6_30576801:	3	10
ACOT13:PPP1R10:CD69	12_9909041:6_24698215:6_30576801:	3	17
ACOT13:PPP1R10:PLIN1	15_90210437:6_24698215:6_30576801:	3	11
ACOT13:PPP1R10:POLR3F	20_18454112:6_24698215:6_30576801:	3	16
ACOT13:PPP1R10:PRTFDC1	10_25160817:6_24698215:6_30576801:	3	10
ACOT13:PPP1R10:SCGB1A1	11_62189898:6_24698215:6_30576801:	3	14
ACOT13:PPP1R10:UBAP2	6_24698215:6_30576801:9_33944586:	3	25
ACOT13:PPP1R10:XRN2	20_21349138:6_24698215:6_30576801:	3	16
ACOT13:PPP1R11:MYBPC1	12_102046829:6_24698215:6_30036333:	3	10
ACOT13:PREP:MYBPC1	12_102046829:6_105771520:6_24698215:	3	10
ACOT13:PRTFDC1:ARHGEF25	10_25160817:12_58010132:6_24698215:	3	10
ACOT13:PRTFDC1:MYBPC1	10_25160817:12_102046829:6_24698215:	3	11
ACOT13:PSD3:ARHGEF25	12_58010132:6_24698215:8_18666236:	3	11
ACOT13:PSD3:MYBPC1	12_102046829:6_24698215:8_18666236:	3	11
ACOT13:PTPRD:CETN1	18_580623:6_24698215:9_8521244:	3	10
ACOT13:RAD54B:ARHGEF25	12_58010132:6_24698215:8_95403868:	3	11
ACOT13:RAD54B:MYBPC1	12_102046829:6_24698215:8_95403868:	3	11
ACOT13:RASSF8:ARHGEF25	12_26218197:12_58010132:6_24698215:	3	10
ACOT13:RASSF8:MYBPC1	12_102046829:12_26218197:6_24698215:	3	11
ACOT13:RBM28:ARHGEF25	12_58010132:6_24698215:7_127958040:	3	10
ACOT13:RBM28:ERCC4	16_14026007:6_24698215:7_127958040:	3	10
ACOT13:RBM28:MYBPC1	12_102046829:6_24698215:7_127958040:	3	10
ACOT13:REEP4:ARHGEF25	12_58010132:6_24698215:8_21997738:	3	10
ACOT13:REEP4:MYBPC1	12_102046829:6_24698215:8_21997738:	3	11
ACOT13:RHAG:ARHGEF25	12_58010132:6_24698215:6_49574531:	3	10
ACOT13:RHAG:MYBPC1	12_102046829:6_24698215:6_49574531:	3	10
ACOT13:RING1:PKNOX1	21_44448763:6_24698215:6_33180045:	3	10
ACOT13:RPS24:ARHGEF25	10_79793652:12_58010132:6_24698215:	3	10
ACOT13:RPS24:MYBPC1	10_79793652:12_102046829:6_24698215:	3	11
ACOT13:RPS6KA2:ARHGEF25	12_58010132:6_166902231:6_24698215:	3	10
ACOT13:SCGB1A1:ARHGEF25	11_62189898:12_58010132:6_24698215:	3	11
ACOT13:SCGB1A1:MYBPC1	11_62189898:12_102046829:6_24698215:	3	10
ACOT13:SEMA3E:ARHGEF25	12_58010132:6_24698215:7_83047666:	3	10
ACOT13:SEMA3E:MYOM2	6_24698215:7_83047666:8_2054195:	3	12
ACOT13:SERINC1:ADAMTSL3	15_84324441:6_122766125:6_24698215:	3	10
ACOT13:SERINC1:ARHGEF25	12_58010132:6_122766125:6_24698215:	3	10
ACOT13:SF3B5:ARHGEF25	12_58010132:6_144416308:6_24698215:	3	10
ACOT13:SF3B5:MYBPC1	12_102046829:6_144416308:6_24698215:	3	11
ACOT13:SH3PXD2A:ARHGEF25	10_105365517:12_58010132:6_24698215:	3	11
ACOT13:SH3PXD2A:MYBPC1	10_105365517:12_102046829:6_24698215:	3	11
ACOT13:SLA,TG:ARHGEF25	12_58010132:6_24698215:8_134063186:	3	11
ACOT13:SLA,TG:MYBPC1	12_102046829:6_24698215:8_134063186:	3	11
ACOT13:SLC11A2:MYBPC1	12_102046829:12_51394266:6_24698215:	3	11
ACOT13:SLC13A4:ARHGEF25	12_58010132:6_24698215:7_135366195:	3	10
ACOT13:SLC17A4:ARHGEF25	12_58010132:6_24698215:6_25773744:	3	11
ACOT13:SLC17A4:HIST1H2AL	6_24698215:6_25779392:6_27833342:	3	10
ACOT13:SLC17A4:MYBPC1	12_102046829:6_24698215:6_25773744:	3	11
ACOT13:SLC18A1:TEK	6_24698215:8_20022486:9_27180392:	3	15
ACOT13:SLC22A8:ARHGEF25	11_62782278:12_58010132:6_24698215:	3	10
ACOT13:SLC22A8:MYBPC1	11_62782278:12_102046829:6_24698215:	3	10
ACOT13:SLC7A2:ARHGDIB	12_15097663:6_24698215:8_17415796:	3	13
ACOT13:STK33:ARHGEF25	11_8494755:12_58010132:6_24698215:	3	10
ACOT13:STK33:MYBPC1	11_8494755:12_102046829:6_24698215:	3	10
ACOT13:SYNGAP1:MYO1E	15_59516875:6_24698215:6_33406556:	3	11
ACOT13:SYNGAP1:PNPLA3	22_44323074:6_24698215:6_33406556:	3	10
ACOT13:SYNGAP1:RHAG	6_24698215:6_33406556:6_49574531:	3	10
ACOT13:T:ARHGEF25	12_58010132:6_166578025:6_24698215:	3	11
ACOT13:T:MYBPC1	12_102046829:6_166578025:6_24698215:	3	11
ACOT13:TAP2:ARHGEF25	12_58010132:6_24698215:6_32798283:6_32805306:	4	11
ACOT13:TAP2:MYBPC1	12_102046829:6_24698215:6_32798283:6_32805306:	4	11
ACOT13:TEK:ARHGEF25	12_58010132:6_24698215:9_27180392:	3	11
ACOT13:TEK:MYBPC1	12_102046829:6_24698215:9_27180392:	3	11
ACOT13:TEK:PKNOX1	21_44448763:6_24698215:9_27180392:	3	11
ACOT13:TEK:RNASE2	14_21424365:6_24698215:9_27180392:	3	11
ACOT13:TIAM2:ARHGEF25	12_58010132:6_155497942:6_24698215:	3	10
ACOT13:TIAM2:MYBPC1	12_102046829:6_155497942:6_24698215:	3	10
ACOT13:TNFRSF10A:ARHGEF25	12_58010132:6_24698215:8_23056990:	3	11
ACOT13:TPCN2:ARHGEF25	11_68855332:12_58010132:6_24698215:	3	10
ACOT13:TPCN2:MYBPC1	11_68855332:12_102046829:6_24698215:	3	11
ACOT13:TRIM10:ARHGEF25	12_58010132:6_24698215:6_30121821:	3	10
ACOT13:TRIM10:MYBPC1	12_102046829:6_24698215:6_30121821:	3	11
ACOT13:TRIM26:BRD2	6_24698215:6_30154199:6_32942302:	3	11
ACOT13:TRIM31:ARHGEF25	12_58010132:6_24698215:6_30080231:	3	10
ACOT13:TRIM31:MYBPC1	12_102046829:6_24698215:6_30080274:	3	10
ACOT13:TRIM39,TRIM39-RPP21:ARHGEF25	12_58010132:6_24698215:6_30297505:	3	10
ACOT13:TRIM39,TRIM39-RPP21:MYBPC1	12_102046829:6_24698215:6_30297505:	3	11
ACOT13:TRUB2:ARHGEF25	12_58010132:6_24698215:9_131072099:	3	10
ACOT13:TRUB2:MYBPC1	12_102046829:6_24698215:9_131072099:	3	11
ACOT13:TSGA13:ARHGEF25	12_58010132:6_24698215:7_130357518:	3	10
ACOT13:TUB:ARHGEF25	11_8122414:12_58010132:6_24698215:	3	11
ACOT13:TUB:MYBPC1	11_8122414:12_102046829:6_24698215:	3	11
ACOT13:UBD:RBM28	6_24698215:6_29523646:7_127958040:	3	10
ACOT13:UPF2:ARHGEF25	10_12020981:12_58010132:6_24698215:	3	10
ACOT13:USH1C:ARHGEF25	11_17532102:11_17538989:12_58010132:6_24698215:	4	11
ACOT13:USH1C:MYBPC1	11_17538989:12_102046829:6_24698215:	3	10
ACOT13:VIPR2:ARHGEF25	12_58010132:6_24698215:7_158896615:	3	10
ACOT13:VIPR2:MYBPC1	12_102046829:6_24698215:7_158896615:	3	11
ACOT13:WDR46:GIT2	12_110385154:6_24698215:6_33255103:	3	11
ACOT13:WDR5:ARCN1	11_118453888:6_24698215:9_137022965:	3	11
ACOT13:WDR5:ARHGEF25	12_58010132:6_24698215:9_137022965:	3	10
ACOT13:WDR5:MYBPC1	12_102046829:6_24698215:9_137022965:	3	11
ACOT13:WNK1:ARHGEF25	12_58010132:12_968489:6_24698215:	3	10
ACOT13:WT1:ARHGEF25	11_32421654:12_58010132:6_24698215:	3	11
ACOT13:WT1:MYBPC1	11_32421654:12_102046829:6_24698215:	3	11
ACOT13:ZKSCAN4:MYBPC1	12_102046829:6_24698215:6_28214811:	3	10
ACOT13:ZNF184:ARHGEF25	12_58010132:6_24698215:6_27424710:	3	11
ACOT13:ZNF184:MYBPC1	12_102046829:6_24698215:6_27424710:	3	10
ADAM9:ADAMTSL3:CASS4	15_84324441:20_55025762:8_38934777:	3	11
ADAM9:ADAMTSL3:ERCC4	15_84324441:16_14026007:8_38934777:	3	10
ADAM9:ADAMTSL3:NLRP4	15_84324441:19_56392920:8_38934777:	3	12
ADAM9:ADAMTSL3:SLC5A4	15_84324441:22_32651262:8_38934777:	3	12
ADAM9:C8orf34:FOXJ2	12_8196445:8_38934777:8_69434195:	3	12
ADAM9:CLUAP1:CASS4	16_3550977:20_55025762:8_38934777:	3	13
ADAM9:CORO2B:CASS4	15_69003788:20_55025762:8_38934777:	3	10
ADAM9:DAB2IP:MAPK8IP1	11_45924518:8_38934777:9_124525862:	3	11
ADAM9:ENO2:ADAMTSL3	12_7026075:15_84324441:8_38934777:	3	12
ADAM9:FANCA:PNPLA3	16_89849480:22_44323074:8_38934777:	3	10
ADAM9:FOXJ2:MORC2	12_8196445:22_31337950:8_38934777:	3	10
ADAM9:GFRA1:ADAMTSL3	10_117884950:15_84324441:8_38934777:	3	11
ADAM9:GJB2:SLC5A4	13_20763612:22_32651262:8_38934777:	3	11
ADAM9:GJB2:STXBP2	13_20763612:19_7707336:8_38934777:	3	10
ADAM9:GJB2:YIF1B	13_20763612:19_38800165:8_38934777:	3	10
ADAM9:GLB1L2:ADAMTSL3	11_134226278:15_84324441:8_38934777:	3	11
ADAM9:GPR26:MAPK8IP1	10_125447705:11_45924518:8_38934777:	3	10
ADAM9:HSD17B3:KRTAP19-7	21_31933451:8_38934777:9_99060704:	3	14
ADAM9:IRF9:CASS4	14_24632481:20_55025762:8_38934777:	3	10
ADAM9:KIF21A:PKNOX1	12_39725534:21_44448763:8_38934777:	3	11
ADAM9:LATS2:ARHGEF40	13_21563311:14_21550957:8_38934777:	3	13
ADAM9:LRP5:ENO2	11_68115489:12_7026075:8_38934777:	3	10
ADAM9:LRRC10:SLC13A2	12_70004166:17_26824156:8_38934777:	3	10
ADAM9:MFRP:GJB2	11_119215046:13_20763612:8_38934777:	3	10
ADAM9:MIR3134:ADAMTSL3	15_84324441:8_38934777:9_114919707:	3	13
ADAM9:MYBPC1:MCM5	12_102046829:22_35815880:8_38934777:	3	10
ADAM9:NEDD4:RRBP1	15_56208178:20_17622429:8_38934777:	3	12
ADAM9:NOV:SLC13A2	17_26824156:8_120430428:8_38934777:	3	10
ADAM9:PDE6C:SPTBN4	10_95380790:19_41078194:8_38934777:	3	11
ADAM9:PIP4K2C:ADAMTSL3	12_57994679:15_84324441:8_38934777:	3	13
ADAM9:PNLIPRP1:MC4R	10_118359548:18_58039276:8_38934777:	3	12
ADAM9:PNLIPRP1:SLC13A2	10_118359548:17_26824156:8_38934777:	3	10
ADAM9:POLA2:SLC13A2	11_65055190:17_26824156:8_38934777:	3	10
ADAM9:PRTFDC1:SLC38A6	10_25160817:14_61448049:8_38934777:	3	11
ADAM9:RNASE2:ADAMTSL3	14_21424365:15_84324441:8_38934777:	3	11
ADAM9:RORB:NPHS1	19_36339810:8_38934777:9_77257346:	3	11
ADAM9:SCNN1G:SLC13A2	16_23226118:17_26824156:8_38934777:	3	10
ADAM9:SPTBN4:CST2	19_41078194:20_23804663:8_38934777:	3	10
ADAM9:TEK:CST2	20_23804663:8_38934777:9_27180392:	3	10
ADAM9:TEK:PKNOX1	21_44448763:8_38934777:9_27180392:	3	12
ADAM9:TMEM132D:GJB2	12_130387901:13_20763612:8_38934777:	3	11
ADAM9:TPCN1:CDH4	12_113724945:20_60318561:8_38934777:	3	11
ADAM9:UBASH3B:TPCN1	11_122680599:12_113724945:8_38934777:	3	11
ADAM9:WDR5:OCA2	15_28230184:8_38934777:9_137022965:	3	10
ADAM9:WDR5:RNASE11	14_21052259:8_38934777:9_137022965:	3	11
ADAM9:ZNF462:MYBPC1	12_102046829:8_38934777:9_109687403:	3	11
ADAM9:ZNF462:SPTBN4	19_41078194:8_38934777:9_109687403:	3	10
ADAM9:ZNF710:CASS4	15_90623052:20_55025762:8_38934777:	3	11
ADAM9:ZNF710:NLRP8	15_90623052:19_56499345:8_38934777:	3	10
ADAM9:ZNF710:SERPINB8	15_90623052:18_61654329:8_38934777:	3	10
ADAMTS2:ABT1:HKDC1	10_71000541:5_178634672:6_26598188:	3	11
ADAMTS2:ACOT13:ARHGEF25	12_58010132:5_178700004:6_24698215:	3	10
ADAMTS2:ACOT13:MYBPC1	12_102046829:5_178700004:6_24698215:	3	11
ADAMTS2:ADAMTS2:HLA-DQA2	5_178634672:5_178700004:6_32713867:	3	10
ADAMTS2:ADGRB3:FANCA	16_89849480:5_178634672:6_69666684:	3	11
ADAMTS2:ADGRB3:SLC38A6	14_61448049:5_178634672:6_69666684:	3	13
ADAMTS2:ADGRB3:SORCS1	10_108380213:5_178634672:6_69666684:	3	11
ADAMTS2:ADGRB3:ZCCHC14	16_87445270:5_178634672:6_69666684:	3	10
ADAMTS2:ADGRB3:ZNF710	15_90623052:5_178634672:6_69666684:	3	11
ADAMTS2:ARHGEF25:GJB2	12_58010132:13_20763612:5_178700004:	3	10
ADAMTS2:ARHGEF25:NLRP4	12_58010132:19_56392920:5_178634672:	3	10
ADAMTS2:ASAH1:SEMA6D	15_48058071:5_178634672:8_17942204:	3	14
ADAMTS2:BCL2L14:RPS2	12_12240199:16_2014283:5_178634672:	3	12
ADAMTS2:BRD2:SEMA3E	5_178700004:6_32942302:7_83047666:	3	11
ADAMTS2:BTN2A2:HLA-DQA2	5_178634672:6_26385325:6_32713867:	3	11
ADAMTS2:BTN3A3:BEND3	5_178634672:6_107391807:6_26446011:	3	12
ADAMTS2:BTN3A3:GIT2	12_110385154:5_178700004:6_26446011:	3	10
ADAMTS2:BTN3A3:HLA-DQA2	5_178634672:6_26446011:6_32713867:	3	11
ADAMTS2:BTN3A3:MMP20	11_102482504:5_178634672:6_26446011:	3	13
ADAMTS2:BTN3A3:SCUBE1	22_43623353:5_178634672:6_26446011:	3	10
ADAMTS2:BTN3A3:SLC13A2	17_26824156:5_178700004:6_26446011:	3	13
ADAMTS2:BTN3A3:ZNF462	5_178634672:6_26446011:9_109687403:	3	10
ADAMTS2:C10orf113:MYBBP1A	10_21414892:17_4443756:5_178700004:	3	10
ADAMTS2:C10orf53:FBXW8	10_50901954:12_117465264:5_178700004:	3	10
ADAMTS2:C8orf34:FOXJ2	12_8196445:5_178700004:8_69434195:	3	12
ADAMTS2:CAMKK2:CCL22	12_121707321:16_57392733:5_178634672:	3	10
ADAMTS2:CFTR:GSDMC	5_178634672:7_117227874:8_130761644:	3	14
ADAMTS2:CHN2:OR7D4	19_9325078:5_178634672:7_29407488:	3	10
ADAMTS2:CNKSR3:ERCC4	16_14026007:5_178634672:6_154763401:	3	11
ADAMTS2:CNKSR3:TEK	5_178634672:6_154763401:9_27180392:	3	10
ADAMTS2:DAB2IP:MAPK8IP1	11_45924518:5_178700004:9_124525862:	3	11
ADAMTS2:DHX16:ADGRB3	5_178634672:6_30627216:6_69666684:	3	11
ADAMTS2:DHX16:AKR1B1	5_178700004:6_30627216:7_134133291:	3	11
ADAMTS2:DHX16:ARHGEF40	14_21550957:5_178634672:6_30627216:	3	10
ADAMTS2:DHX16:BCAS1	20_52561469:5_178634672:6_30627216:	3	11
ADAMTS2:DHX16:BRD2	5_178634672:5_178700004:6_30627216:6_32942302:	4	20
ADAMTS2:DHX16:CETN1	18_580623:5_178700004:6_30627216:	3	12
ADAMTS2:DHX16:DSC3	18_28610988:5_178700004:6_30627216:	3	10
ADAMTS2:DHX16:EFS	14_23826822:5_178700004:6_30627216:	3	10
ADAMTS2:DHX16:FBXL13	5_178634672:6_30627216:7_102462636:	3	10
ADAMTS2:DHX16:HGS	17_79657673:5_178634672:6_30627216:	3	12
ADAMTS2:DHX16:KLK2	19_51379893:5_178700004:6_30627216:	3	10
ADAMTS2:DHX16:NPHS1	19_36339810:5_178700004:6_30627216:	3	14
ADAMTS2:DHX16:PIPOX	17_27382061:5_178700004:6_30627216:	3	12
ADAMTS2:DHX16:RNASE11	14_21052259:5_178634672:6_30627216:	3	10
ADAMTS2:DHX16:UPF2	10_12020981:5_178634672:6_30627216:	3	10
ADAMTS2:DHX16:ZC2HC1A	5_178634672:6_30627216:8_79610710:	3	10
ADAMTS2:DHX38:SCUBE1	16_72138380:22_43623353:5_178634672:	3	12
ADAMTS2:EHD4:ZNF710	15_42235316:15_90623052:5_178634672:	3	11
ADAMTS2:ELP3:RASGRF1	15_79356742:5_178634672:8_27967856:	3	11
ADAMTS2:ETV7:GNA15	19_3162909:5_178634672:6_36341243:	3	10
ADAMTS2:FAM188A:CST2	10_15824085:20_23804663:5_178634672:	3	10
ADAMTS2:FOXJ2:MORC2	12_8196445:22_31337950:5_178700004:	3	11
ADAMTS2:GABBR1:MYBBP1A	17_4443756:5_178634672:6_29589666:	3	10
ADAMTS2:GFRA1:SPTBN4	10_117884950:19_41078194:5_178634672:	3	10
ADAMTS2:GJB2:DSCR9	13_20763612:21_38593792:5_178700004:	3	10
ADAMTS2:GLB1L2:GIT2	11_134226278:12_110385154:5_178634672:	3	12
ADAMTS2:GPR26:MAPK8IP1	10_125447705:11_45924518:5_178700004:	3	11
ADAMTS2:HIST1H1T:HLA-DQA2	5_178634672:6_26107944:6_32713867:	3	10
ADAMTS2:HIST1H1T:MYBPC1	12_102046829:5_178700004:6_26108168:	3	12
ADAMTS2:HIST1H2AC:HIST1H2BF	5_178634672:6_26124634:6_26200083:	3	10
ADAMTS2:HIST1H2AC:NLRP4	19_56392920:5_178700004:6_26124634:	3	10
ADAMTS2:HIST1H2AC:PIGS	17_26883313:5_178634672:6_26124634:	3	11
ADAMTS2:HIST1H2AC:SCGB1A1	11_62189898:5_178700004:6_26124634:	3	11
ADAMTS2:HIST1H2AC:XRN2	20_21349138:5_178700004:6_26124634:	3	10
ADAMTS2:HIST1H2AL:ARHGDIB	12_15097663:5_178700004:6_27833342:	3	10
ADAMTS2:HIST1H2AL:ARID5B	10_63661340:5_178634672:6_27833342:	3	14
ADAMTS2:HIST1H2AL:BCL2L14	12_12240199:5_178634672:6_27833342:	3	12
ADAMTS2:HIST1H2AL:CDH4	20_60318561:5_178634672:6_27833342:	3	11
ADAMTS2:HIST1H2AL:CYP11B1	5_178634672:6_27833342:8_143960978:	3	12
ADAMTS2:HIST1H2AL:FANCA	16_89849480:5_178634672:6_27833342:	3	11
ADAMTS2:HIST1H2AL:GNA15	19_3162909:5_178700004:6_27833342:	3	10
ADAMTS2:HIST1H2AL:HIPK3	11_33363058:5_178634672:6_27833342:	3	11
ADAMTS2:HIST1H2AL:KLK11	19_51528890:5_178700004:6_27833342:	3	10
ADAMTS2:HIST1H2AL:KLK3	19_51361472:5_178634672:6_27833342:	3	12
ADAMTS2:HIST1H2AL:KRT75	12_52827786:5_178634672:6_27833342:	3	12
ADAMTS2:HIST1H2AL:LIPG	18_47093790:5_178634672:6_27833342:	3	10
ADAMTS2:HIST1H2AL:MC4R	18_58039276:5_178700004:6_27833342:	3	12
ADAMTS2:HIST1H2AL:MORC2	22_31337950:5_178634672:6_27833342:	3	10
ADAMTS2:HIST1H2AL:RBM19	12_114387818:5_178700004:6_27833342:	3	11
ADAMTS2:HIST1H2AL:RNASE2	14_21424365:5_178634672:6_27833342:	3	12
ADAMTS2:HIST1H2AL:RYR1	19_38953996:5_178700004:6_27833342:	3	14
ADAMTS2:HIST1H2AL:SLC1A6	19_15065171:5_178634672:6_27833342:	3	12
ADAMTS2:HIST1H2AL:TAP2	5_178634672:6_27833342:6_32798283:	3	10
ADAMTS2:HIST1H2AL:TBX1	22_19766782:5_178634672:6_27833342:	3	11
ADAMTS2:HIST1H2AL:TUB	11_8122414:5_178700004:6_27833342:	3	10
ADAMTS2:HIST1H2AL:UBASH3B	11_122680599:5_178634672:6_27833342:	3	13
ADAMTS2:HIST1H2AL:WDR5	5_178634672:6_27833342:9_137022965:	3	11
ADAMTS2:HIST1H2BF:DHX16	5_178634672:6_26200083:6_30627216:	3	10
ADAMTS2:HIST1H2BF:HKDC1	10_71010375:5_178700004:6_26200083:	3	10
ADAMTS2:HIST1H2BF:HLA-DQA2	5_178634672:6_26200083:6_32713867:	3	10
ADAMTS2:HIST1H2BF:SLC38A6	14_61448049:5_178634672:6_26200083:	3	11
ADAMTS2:HIST1H2BJ:HLA-DQA2	5_178634672:6_27100485:6_32713867:	3	11
ADAMTS2:HIST1H4A:CBLN4	20_54578911:5_178700004:6_26022244:	3	11
ADAMTS2:HIST1H4A:PRODH	22_18905978:5_178700004:6_26022244:	3	10
ADAMTS2:HLA-A:DHX16	5_178700004:6_29912333:6_30627216:	3	10
ADAMTS2:HLA-DQA2:ACR	22_51176664:5_178634672:6_32713867:	3	11
ADAMTS2:HLA-DQA2:ADCY6	12_49171875:5_178634672:6_32713867:	3	10
ADAMTS2:HLA-DQA2:ADGRF1	5_178634672:6_32713867:6_46977849:	3	10
ADAMTS2:HLA-DQA2:ADGRF5	5_178634672:6_32713867:6_46867717:	3	10
ADAMTS2:HLA-DQA2:AFAP1L2	10_116093130:5_178634672:6_32713867:	3	10
ADAMTS2:HLA-DQA2:AMIGO2	12_47471555:5_178634672:6_32713867:	3	10
ADAMTS2:HLA-DQA2:ANKDD1A	15_65239788:5_178634672:6_32713867:	3	10
ADAMTS2:HLA-DQA2:ANPEP	15_90333627:5_178634672:6_32713867:	3	11
ADAMTS2:HLA-DQA2:AQP1	5_178634672:6_32713867:7_30951704:	3	11
ADAMTS2:HLA-DQA2:ARCN1	11_118453888:5_178634672:6_32713867:	3	10
ADAMTS2:HLA-DQA2:ARHGDIB	12_15097663:5_178634672:6_32713867:	3	10
ADAMTS2:HLA-DQA2:ARHGEF25	12_58010132:5_178634672:6_32713867:	3	11
ADAMTS2:HLA-DQA2:ATE1	10_123503187:5_178634672:6_32713867:	3	11
ADAMTS2:HLA-DQA2:ATM	11_108159732:5_178634672:6_32713867:	3	10
ADAMTS2:HLA-DQA2:ATP2A3	17_3832736:5_178634672:6_32713867:	3	11
ADAMTS2:HLA-DQA2:BAIAP2	17_79060287:5_178634672:6_32713867:	3	11
ADAMTS2:HLA-DQA2:BEND3	5_178634672:6_107391807:6_32713867:	3	10
ADAMTS2:HLA-DQA2:BRD2	5_178634672:6_32713867:6_32940621:	3	10
ADAMTS2:HLA-DQA2:CAMKK2	12_121707321:5_178634672:6_32713867:	3	11
ADAMTS2:HLA-DQA2:CD69	12_9909041:5_178634672:6_32713867:	3	10
ADAMTS2:HLA-DQA2:CDH17	5_178634672:6_32713867:8_95189955:	3	10
ADAMTS2:HLA-DQA2:CEP250	20_34085710:5_178634672:6_32713867:	3	10
ADAMTS2:HLA-DQA2:CERK	22_47091001:5_178634672:6_32713867:	3	10
ADAMTS2:HLA-DQA2:CETN1	18_580528:5_178634672:6_32713867:	3	11
ADAMTS2:HLA-DQA2:CHKB-CPT1B	22_51015210:5_178634672:6_32713867:	3	11
ADAMTS2:HLA-DQA2:CHRNA10	11_3692643:5_178634672:6_32713867:	3	10
ADAMTS2:HLA-DQA2:CLEC18B	16_74444900:5_178634672:6_32713867:	3	10
ADAMTS2:HLA-DQA2:COL11A2	5_178634672:6_32713867:6_33132693:	3	10
ADAMTS2:HLA-DQA2:COL17A1	10_105797517:5_178634672:6_32713867:	3	10
ADAMTS2:HLA-DQA2:COMTD1	10_76993930:5_178634672:6_32713867:	3	11
ADAMTS2:HLA-DQA2:CTNNBL1	20_36385938:5_178634672:6_32713867:	3	11
ADAMTS2:HLA-DQA2:CUBN	10_17086956:5_178634672:6_32713867:	3	11
ADAMTS2:HLA-DQA2:CYFIP1	15_22947098:5_178634672:6_32713867:	3	11
ADAMTS2:HLA-DQA2:CYP11B1	5_178634672:6_32713867:8_143960978:	3	11
ADAMTS2:HLA-DQA2:DBH	5_178634672:6_32713867:9_136504923:	3	10
ADAMTS2:HLA-DQA2:DDIAS	11_82625814:5_178634672:6_32713867:	3	11
ADAMTS2:HLA-DQA2:DDX23	12_49237782:5_178634672:6_32713867:	3	10
ADAMTS2:HLA-DQA2:DLG5	10_79601912:5_178634672:6_32713867:	3	10
ADAMTS2:HLA-DQA2:DMRT3	5_178634672:6_32713867:9_990712:	3	10
ADAMTS2:HLA-DQA2:DNAH2	17_7722130:5_178634672:6_32713867:	3	11
ADAMTS2:HLA-DQA2:DOPEY2	21_37584306:5_178634672:6_32713867:	3	10
ADAMTS2:HLA-DQA2:DSCAML1	11_117308795:5_178634672:6_32713867:	3	10
ADAMTS2:HLA-DQA2:DSCR9	21_38593792:5_178634672:6_32713867:	3	11
ADAMTS2:HLA-DQA2:EHD4	15_42235316:5_178634672:6_32713867:	3	11
ADAMTS2:HLA-DQA2:EME1	17_48457722:5_178634672:6_32713867:	3	10
ADAMTS2:HLA-DQA2:ENO2	12_7026075:5_178634672:6_32713867:	3	10
ADAMTS2:HLA-DQA2:ENTPD2	5_178634672:6_32713867:9_139946039:	3	11
ADAMTS2:HLA-DQA2:EPC1	10_32575715:5_178634672:6_32713867:	3	11
ADAMTS2:HLA-DQA2:FAM129B	5_178634672:6_32713867:9_130287287:	3	10
ADAMTS2:HLA-DQA2:FAM187B	19_35719257:5_178634672:6_32713867:	3	10
ADAMTS2:HLA-DQA2:FAM188A	10_15824085:5_178634672:6_32713867:	3	10
ADAMTS2:HLA-DQA2:FBXL13	5_178634672:6_32713867:7_102462636:	3	10
ADAMTS2:HLA-DQA2:FBXW8	12_117465264:5_178634672:6_32713867:	3	11
ADAMTS2:HLA-DQA2:FPR1	19_52250131:5_178634672:6_32713867:	3	11
ADAMTS2:HLA-DQA2:GIT2	12_110385154:5_178634672:6_32713867:	3	10
ADAMTS2:HLA-DQA2:GJB2	13_20763612:5_178634672:6_32713867:	3	10
ADAMTS2:HLA-DQA2:GLRX5	14_96010424:5_178634672:6_32713867:	3	10
ADAMTS2:HLA-DQA2:GNA15	19_3162909:5_178634672:6_32713867:	3	11
ADAMTS2:HLA-DQA2:GPRIN2	10_46999897:5_178634672:6_32713867:	3	10
ADAMTS2:HLA-DQA2:GRHL2	5_178634672:6_32713867:8_102555474:	3	11
ADAMTS2:HLA-DQA2:GSTZ1	14_77791327:5_178634672:6_32713867:	3	11
ADAMTS2:HLA-DQA2:HABP2	10_115344114:5_178634672:6_32713867:	3	11
ADAMTS2:HLA-DQA2:HACD1	10_17636309:5_178634672:6_32713867:	3	10
ADAMTS2:HLA-DQA2:HAS1	19_52227261:5_178634672:6_32713867:	3	11
ADAMTS2:HLA-DQA2:HCG25	5_178634672:6_32713867:6_33219519:	3	10
ADAMTS2:HLA-DQA2:HDC	15_50555544:5_178634672:6_32713867:	3	10
ADAMTS2:HLA-DQA2:HGF	5_178634672:6_32713867:7_81336584:	3	10
ADAMTS2:HLA-DQA2:HGS	17_79657673:5_178634672:6_32713867:	3	10
ADAMTS2:HLA-DQA2:HKDC1	10_71010375:5_178634672:6_32713867:	3	10
ADAMTS2:HLA-DQA2:HLA-DMA	5_178634672:6_32713867:6_32917042:	3	11
ADAMTS2:HLA-DQA2:HOXB1	17_46607817:5_178634672:6_32713867:	3	10
ADAMTS2:HLA-DQA2:HR	5_178634672:6_32713867:8_21980023:	3	11
ADAMTS2:HLA-DQA2:HSD17B3	5_178634672:6_32713867:9_99060704:	3	11
ADAMTS2:HLA-DQA2:ICA1	5_178634672:6_32713867:7_8153521:	3	11
ADAMTS2:HLA-DQA2:IDH2	15_90630372:5_178634672:6_32713867:	3	11
ADAMTS2:HLA-DQA2:IL34	16_70691071:5_178634672:6_32713867:	3	10
ADAMTS2:HLA-DQA2:ITGAE	17_3704385:5_178634672:6_32713867:	3	10
ADAMTS2:HLA-DQA2:KIF21A	12_39725534:5_178634672:6_32713867:	3	11
ADAMTS2:HLA-DQA2:KLK11	19_51528890:5_178634672:6_32713867:	3	10
ADAMTS2:HLA-DQA2:KRT75	12_52827786:5_178634672:6_32713867:	3	10
ADAMTS2:HLA-DQA2:KRT81	12_52682126:5_178634672:6_32713867:	3	10
ADAMTS2:HLA-DQA2:KRTAP19-7	21_31933451:5_178634672:6_32713867:	3	11
ADAMTS2:HLA-DQA2:LAMC3	5_178634672:6_32713867:9_133945034:	3	11
ADAMTS2:HLA-DQA2:LILRB2	19_54778666:5_178634672:6_32713867:	3	10
ADAMTS2:HLA-DQA2:LRP1	12_57535266:5_178634672:6_32713867:	3	11
ADAMTS2:HLA-DQA2:LRRC10	12_70004166:5_178634672:6_32713867:	3	10
ADAMTS2:HLA-DQA2:LRRC18	10_50121778:5_178634672:6_32713867:	3	10
ADAMTS2:HLA-DQA2:LTB4R	14_24785092:5_178634672:6_32713867:	3	10
ADAMTS2:HLA-DQA2:MC4R	18_58039276:5_178634672:6_32713867:	3	10
ADAMTS2:HLA-DQA2:MCM5	22_35815880:5_178634672:6_32713867:	3	10
ADAMTS2:HLA-DQA2:MFAP1	15_44107202:5_178634672:6_32713867:	3	11
ADAMTS2:HLA-DQA2:MFRP	11_119215046:5_178634672:6_32713867:	3	11
ADAMTS2:HLA-DQA2:MORC2	22_31323949:5_178634672:6_32713867:	3	11
ADAMTS2:HLA-DQA2:MPPE1	18_11893391:5_178634672:6_32713867:	3	10
ADAMTS2:HLA-DQA2:MYBPC1	12_102046829:5_178634672:6_32713867:	3	10
ADAMTS2:HLA-DQA2:MYOM2	5_178634672:6_32713867:8_2090262:	3	10
ADAMTS2:HLA-DQA2:NAALADL1	11_64820735:5_178634672:6_32713867:	3	11
ADAMTS2:HLA-DQA2:NAV2	11_20124914:5_178700004:6_32713867:	3	10
ADAMTS2:HLA-DQA2:NDUFAF4	5_178634672:6_32713867:6_97344676:	3	10
ADAMTS2:HLA-DQA2:NEURL1	10_105350033:5_178634672:6_32713867:	3	11
ADAMTS2:HLA-DQA2:NFAT5	16_69725807:5_178634672:6_32713867:	3	10
ADAMTS2:HLA-DQA2:NOV	5_178634672:6_32713867:8_120430428:	3	11
ADAMTS2:HLA-DQA2:NPHS1	19_36339810:5_178634672:6_32713867:	3	10
ADAMTS2:HLA-DQA2:NRAP	10_115417289:5_178634672:6_32713867:	3	10
ADAMTS2:HLA-DQA2:NSUN5P1	5_178634672:6_32713867:7_75045959:	3	10
ADAMTS2:HLA-DQA2:OAS1	12_113357202:5_178634672:6_32713867:	3	11
ADAMTS2:HLA-DQA2:OCA2	15_28230097:5_178634672:6_32713867:	3	10
ADAMTS2:HLA-DQA2:OLAH	10_15107566:5_178634672:6_32713867:	3	11
ADAMTS2:HLA-DQA2:OPTN	10_13152400:5_178634672:6_32713867:	3	10
ADAMTS2:HLA-DQA2:OR10G3	14_22038162:5_178634672:6_32713867:	3	11
ADAMTS2:HLA-DQA2:OR2D2	11_6913243:5_178634672:6_32713867:	3	11
ADAMTS2:HLA-DQA2:PALM2,PALM2-AKAP2	5_178634672:6_32713867:9_112629858:	3	11
ADAMTS2:HLA-DQA2:PAPPA	5_178634672:6_32713867:9_118989890:	3	10
ADAMTS2:HLA-DQA2:PDGFRL	5_178634672:6_32713867:8_17478728:	3	11
ADAMTS2:HLA-DQA2:PLIN1	15_90210437:5_178634672:6_32713867:	3	10
ADAMTS2:HLA-DQA2:POLA2	11_65055190:5_178634672:6_32713867:	3	11
ADAMTS2:HLA-DQA2:POMP	13_29233343:5_178634672:6_32713867:	3	11
ADAMTS2:HLA-DQA2:POP1	5_178634672:6_32713867:8_99168383:	3	11
ADAMTS2:HLA-DQA2:PRIMA1	14_94203514:5_178634672:6_32713867:	3	10
ADAMTS2:HLA-DQA2:PRTFDC1	10_25160817:5_178634672:6_32713867:	3	11
ADAMTS2:HLA-DQA2:RAC2	22_37622791:5_178634672:6_32713867:	3	10
ADAMTS2:HLA-DQA2:RAN	12_131360352:5_178634672:6_32713867:	3	10
ADAMTS2:HLA-DQA2:RASGRF1	15_79356742:5_178634672:6_32713867:	3	10
ADAMTS2:HLA-DQA2:RASSF8	12_26218197:5_178634672:6_32713867:	3	10
ADAMTS2:HLA-DQA2:RBM19	12_114387818:5_178634672:6_32713867:	3	11
ADAMTS2:HLA-DQA2:RBM28	5_178634672:6_32713867:7_127958040:	3	10
ADAMTS2:HLA-DQA2:RBX1	22_41347387:5_178634672:6_32713867:	3	10
ADAMTS2:HLA-DQA2:REEP4	5_178634672:6_32713867:8_21997738:	3	10
ADAMTS2:HLA-DQA2:RHAG	5_178634672:6_32713867:6_49574531:	3	10
ADAMTS2:HLA-DQA2:RPS24	10_79793652:5_178634672:6_32713867:	3	11
ADAMTS2:HLA-DQA2:SAMD15	14_77843814:5_178634672:6_32713867:	3	11
ADAMTS2:HLA-DQA2:SCGB1A1	11_62189898:5_178634672:6_32713867:	3	10
ADAMTS2:HLA-DQA2:SCUBE1	22_43623353:5_178634672:6_32713867:	3	10
ADAMTS2:HLA-DQA2:SDK2	17_71412029:5_178634672:6_32713867:	3	11
ADAMTS2:HLA-DQA2:SERINC1	5_178634672:6_122766125:6_32713867:	3	11
ADAMTS2:HLA-DQA2:SF3B5	5_178634672:6_144416308:6_32713867:	3	11
ADAMTS2:HLA-DQA2:SIRT4	12_120750517:5_178634672:6_32713867:	3	10
ADAMTS2:HLA-DQA2:SLC22A8	11_62782278:5_178634672:6_32713867:	3	10
ADAMTS2:HLA-DQA2:SLC2A10	20_45354291:5_178634672:6_32713867:	3	11
ADAMTS2:HLA-DQA2:SLC5A5	19_18001833:5_178634672:6_32713867:	3	10
ADAMTS2:HLA-DQA2:SLC7A2	5_178634672:5_178700004:6_32713867:8_17415796:	4	21
ADAMTS2:HLA-DQA2:SLITRK5	13_88329472:5_178634672:6_32713867:	3	10
ADAMTS2:HLA-DQA2:SPTBN4	19_41078194:5_178634672:6_32713867:	3	10
ADAMTS2:HLA-DQA2:ST3GAL2	16_70416695:5_178634672:6_32713867:	3	11
ADAMTS2:HLA-DQA2:STXBP2	19_7707336:5_178634672:6_32713867:	3	10
ADAMTS2:HLA-DQA2:SYNGAP1	5_178634672:6_32713867:6_33406556:	3	10
ADAMTS2:HLA-DQA2:T	5_178634672:6_166578025:6_32713867:	3	11
ADAMTS2:HLA-DQA2:TAP2	5_178634672:6_32713867:6_32805306:	3	10
ADAMTS2:HLA-DQA2:TBX1	22_19766782:5_178634672:6_32713867:	3	10
ADAMTS2:HLA-DQA2:TEK	5_178634672:6_32713867:9_27180392:	3	10
ADAMTS2:HLA-DQA2:TNS4	17_38643384:5_178634672:6_32713867:	3	11
ADAMTS2:HLA-DQA2:TPCN2	11_68855332:5_178634672:6_32713867:	3	11
ADAMTS2:HLA-DQA2:TPGS2	18_34398883:5_178634672:6_32713867:	3	10
ADAMTS2:HLA-DQA2:TRUB2	5_178634672:6_32713867:9_131072099:	3	11
ADAMTS2:HLA-DQA2:TSC2	16_2133901:5_178634672:6_32713867:	3	11
ADAMTS2:HLA-DQA2:TSR3	16_1400822:5_178634672:6_32713867:	3	11
ADAMTS2:HLA-DQA2:TUB	11_8122414:5_178634672:6_32713867:	3	10
ADAMTS2:HLA-DQA2:UBAP2	5_178634672:6_32713867:9_33944586:	3	10
ADAMTS2:HLA-DQA2:USH1C	11_17538989:5_178634672:6_32713867:	3	10
ADAMTS2:HLA-DQA2:VPS13C	15_62232925:5_178634672:6_32713867:	3	11
ADAMTS2:HLA-DQA2:XRCC1	19_44050981:5_178634672:6_32713867:	3	10
ADAMTS2:HLA-DQA2:XRN2	20_21349138:5_178634672:6_32713867:	3	11
ADAMTS2:HLA-DQA2:ZNF8	19_58805783:5_178634672:6_32713867:	3	10
ADAMTS2:KIF21A:PKNOX1	12_39725534:21_44448763:5_178700004:	3	11
ADAMTS2:KLK2:CBR3	19_51379893:21_37507745:5_178634672:	3	11
ADAMTS2:KRT75:DSC3	12_52827786:18_28610988:5_178634672:	3	10
ADAMTS2:LATS2:ARHGEF40	13_21563311:14_21550957:5_178700004:	3	13
ADAMTS2:MIR6891:ADGRB3	5_178634672:6_30229306:6_69666684:	3	18
ADAMTS2:MIR6891:AKR1B1	5_178634672:6_30229306:7_134133291:	3	10
ADAMTS2:MIR6891:DHX16	5_178634672:6_30229306:6_30627216:	3	19
ADAMTS2:MIR6891:POLR3F	20_18454112:5_178634672:6_30229306:	3	10
ADAMTS2:MIR6891:SLC7A2	5_178634672:6_30229306:8_17415796:	3	10
ADAMTS2:MMP20:L3HYPDH	11_102482504:14_59946094:5_178634672:	3	10
ADAMTS2:MMP20:SLC11A2	11_102482504:12_51394266:5_178634672:	3	11
ADAMTS2:MYBPC1:MCM5	12_102046829:22_35815880:5_178700004:	3	10
ADAMTS2:MYBPC1:PRODH2	12_102046829:19_36293275:5_178634672:	3	10
ADAMTS2:NAV2:NEDD4	11_20124914:15_56208178:5_178700004:	3	11
ADAMTS2:NDUFAF4:ADAMTSL3	15_84324441:5_178700004:6_97344676:	3	10
ADAMTS2:NDUFAF4:LRP1	12_57535266:5_178700004:6_97344676:	3	10
ADAMTS2:NEDD4:DSC3	15_56208178:18_28610988:5_178634672:	3	11
ADAMTS2:NEDD4:RRBP1	15_56208178:20_17622429:5_178634672:5_178700004:	4	12
ADAMTS2:NLRC5:CDH4	16_57079322:20_60318561:5_178634672:	3	11
ADAMTS2:OR10C1:HLA-DQA2	5_178634672:6_29408554:6_32713867:	3	11
ADAMTS2:OR51E1:ARHGDIB	11_4674575:12_15097663:5_178700004:	3	10
ADAMTS2:PDE6C:SPTBN4	10_95380790:19_41078194:5_178700004:	3	10
ADAMTS2:PNLIPRP1:KRT75	10_118359548:12_52827786:5_178634672:	3	10
ADAMTS2:PPP1R10:ADGRB3	5_178634672:6_30576801:6_69666684:	3	17
ADAMTS2:PPP1R10:ARHGDIB	12_15097663:5_178634672:6_30576801:	3	13
ADAMTS2:PPP1R10:BRIP1	17_59926567:5_178634672:6_30576801:	3	11
ADAMTS2:PPP1R10:C8orf34	5_178700004:6_30576801:8_69434195:	3	10
ADAMTS2:PPP1R10:CAMKK2	12_121707321:5_178634672:6_30576801:	3	10
ADAMTS2:PPP1R10:CCDC106	19_56162881:5_178634672:6_30576801:	3	12
ADAMTS2:PPP1R10:CDH4	20_60318561:5_178634672:6_30576801:	3	12
ADAMTS2:PPP1R10:CLUAP1	16_3550977:5_178700004:6_30576801:	3	15
ADAMTS2:PPP1R10:COL9A1	5_178634672:6_30576801:6_71012575:	3	12
ADAMTS2:PPP1R10:DHX16	5_178634672:6_30576801:6_30627216:	3	12
ADAMTS2:PPP1R10:DHX38	16_72138380:5_178634672:6_30576801:	3	12
ADAMTS2:PPP1R10:EHD4	15_42235316:5_178634672:6_30576801:	3	11
ADAMTS2:PPP1R10:FBXL13	5_178700004:6_30576801:7_102462549:	3	10
ADAMTS2:PPP1R10:HKDC1	10_71000541:10_71010375:5_178634672:6_30576801:	4	18
ADAMTS2:PPP1R10:KLK2	19_51379893:5_178634672:6_30576801:	3	20
ADAMTS2:PPP1R10:NDUFAF4	5_178634672:6_30576801:6_97344676:	3	12
ADAMTS2:PPP1R10:PDE6C	10_95380790:5_178634672:6_30576801:	3	13
ADAMTS2:PPP1R10:PRTFDC1	10_25160817:5_178700004:6_30576801:	3	14
ADAMTS2:PPP1R10:RASGRF1	15_79356742:5_178634672:6_30576801:	3	24
ADAMTS2:PPP1R10:RBM28	5_178634672:6_30576801:7_127958040:	3	19
ADAMTS2:PPP1R10:RELN	5_178634672:6_30576801:7_103175965:	3	12
ADAMTS2:PPP1R10:RPS2	16_2014283:5_178634672:6_30576801:	3	21
ADAMTS2:PPP1R10:RRBP1	20_17622429:5_178634672:6_30576801:	3	10
ADAMTS2:PPP1R10:SCGB1A1	11_62189898:5_178700004:6_30576801:	3	19
ADAMTS2:PPP1R10:SLC18A1	5_178634672:6_30576801:8_20022486:	3	11
ADAMTS2:PPP1R10:SORCS1	10_108380213:5_178634672:6_30576801:	3	16
ADAMTS2:PPP1R10:TPCN1	12_113724945:5_178634672:6_30576801:	3	13
ADAMTS2:PPP1R10:UBAP2	5_178634672:6_30576801:9_33944586:	3	25
ADAMTS2:PPP1R10:VIPR2	5_178634672:6_30576801:7_158896615:	3	11
ADAMTS2:PPP1R10:WDR46	5_178634672:6_30576801:6_33255103:	3	16
ADAMTS2:PPP1R10:XRN2	20_21349138:5_178634672:5_178700004:6_30576801:	4	18
ADAMTS2:PPP1R11:HLA-DQA2	5_178634672:6_30036333:6_32713867:	3	11
ADAMTS2:PPP1R11:RASGRF1	15_79356742:5_178634672:6_30036333:	3	12
ADAMTS2:PRTFDC1:SLC38A6	10_25160817:14_61448049:5_178700004:	3	10
ADAMTS2:PTPRD:CETN1	18_580623:5_178700004:9_8521244:	3	10
ADAMTS2:RASGRF1:NLRP4	15_79356742:19_56392920:5_178634672:	3	11
ADAMTS2:RASGRF1:RHOT1	15_79356742:17_30533970:5_178634672:	3	10
ADAMTS2:RASGRF1:SLC1A6	15_79356742:19_15065171:5_178634672:	3	12
ADAMTS2:RASGRF1:TBX1	15_79356742:22_19766782:5_178634672:	3	11
ADAMTS2:RELN:NLRC5	16_57079322:5_178634672:7_103175965:	3	10
ADAMTS2:RING1:PKNOX1	21_44448763:5_178700004:6_33180045:	3	10
ADAMTS2:RING1:RASGRF1	15_79356742:5_178634672:6_33180045:	3	10
ADAMTS2:RNASE11:MYBBP1A	14_21052259:17_4443756:5_178634672:	3	10
ADAMTS2:SCGN:MYBPC1	12_102046829:5_178634672:6_25682262:	3	10
ADAMTS2:SCUBE2:EHD4	11_9087533:15_42235316:5_178634672:	3	11
ADAMTS2:SEMA3E:MYOM2	5_178700004:7_83047666:8_2054195:	3	13
ADAMTS2:SEMA6D:RYR1	15_48058071:19_38953996:5_178634672:	3	14
ADAMTS2:SERINC1:ADAMTSL3	15_84324441:5_178700004:6_122766125:	3	10
ADAMTS2:SERINC1:SLC7A7	14_23242980:5_178634672:6_122766125:	3	10
ADAMTS2:SF3B5:OR51E1	11_4674575:5_178700004:6_144416308:	3	10
ADAMTS2:SH3PXD2A:USH1C	10_105372696:11_17532102:5_178634672:	3	10
ADAMTS2:SHCBP1:PKNOX1	16_46652209:21_44448763:5_178700004:	3	10
ADAMTS2:SIRT5:HLA-DQA2	5_178634672:6_13584315:6_32713867:	3	10
ADAMTS2:SLC17A3:HLA-DQA2	5_178634672:6_25850845:6_32713867:	3	10
ADAMTS2:SLC17A3:PNLIPRP1	10_118359548:5_178700004:6_25850845:	3	11
ADAMTS2:SLC17A4:DHX16	5_178634672:6_25779392:6_30627216:	3	11
ADAMTS2:SLC17A4:HLA-DQA2	5_178634672:6_25773744:6_32713867:	3	11
ADAMTS2:SLC18A1:BCAS1	20_52561469:5_178634672:8_20022486:	3	11
ADAMTS2:SLC18A1:CDH4	20_60318561:5_178634672:8_20022486:	3	11
ADAMTS2:SLC18A1:RYR1	19_38953996:5_178634672:8_20022486:	3	10
ADAMTS2:SLC18A1:TEK	5_178700004:8_20022486:9_27180392:	3	17
ADAMTS2:SLC38A6:MFAP1	14_61448049:15_44107202:5_178634672:	3	13
ADAMTS2:SLC7A2:EMC7	15_34382477:5_178634672:8_17415796:	3	10
ADAMTS2:SORCS1:ARHGDIB	10_108380213:12_15097663:5_178634672:	3	11
ADAMTS2:SORCS1:BCAS1	10_108380213:20_52561469:5_178634672:	3	12
ADAMTS2:SORCS1:DGKH	10_108380213:13_42703682:5_178634672:	3	11
ADAMTS2:SORCS1:UBE2M	10_108380213:19_59067623:5_178634672:	3	13
ADAMTS2:SPTBN4:CST2	19_41078194:20_23804663:5_178700004:	3	10
ADAMTS2:SYNGAP1:ADAMTSL3	15_84324441:5_178634672:6_33406556:	3	10
ADAMTS2:SYNGAP1:LRP5	11_68115489:5_178634672:6_33406556:	3	11
ADAMTS2:SYNGAP1:RBM19	12_114387818:5_178700004:6_33406556:	3	10
ADAMTS2:SYNGAP1:RELN	5_178634672:6_33406556:7_103175965:	3	10
ADAMTS2:SYNGAP1:RHAG	5_178700004:6_33406556:6_49574531:	3	10
ADAMTS2:SYNGAP1:SERINC1	5_178700004:6_122766125:6_33406556:	3	10
ADAMTS2:TEK:CST2	20_23804663:5_178700004:9_27180392:	3	10
ADAMTS2:TEK:PKNOX1	21_44448763:5_178700004:9_27180392:	3	11
ADAMTS2:TEK:RHOJ	14_63735954:5_178634672:9_27180392:	3	10
ADAMTS2:TPCN2:TPGS2	11_68855332:18_34398883:5_178634672:	3	10
ADAMTS2:TRIM10:HLA-DQA2	5_178634672:6_30121821:6_32713867:	3	10
ADAMTS2:TRIM26:ABCA9	17_67039645:5_178634672:6_30154199:	3	10
ADAMTS2:TRIM26:CHKB-CPT1B	22_51015210:5_178700004:6_30154199:	3	11
ADAMTS2:TRIM26:NDUFAF4	5_178700004:6_30154199:6_97344676:	3	12
ADAMTS2:TRIM31:HLA-DQA2	5_178634672:6_30080274:6_32713867:	3	11
ADAMTS2:TRIM39,TRIM39-RPP21:HLA-DQA2	5_178634672:6_30297505:6_32713867:	3	11
ADAMTS2:WDR46:GIT2	12_110385154:5_178700004:6_33255103:	3	13
ADAMTS2:WDR46:NEDD4	15_56208178:5_178634672:6_33255103:	3	13
ADAMTS2:ZKSCAN4:HLA-DQA2	5_178634672:6_28214811:6_32713867:	3	11
ADAMTS2:ZNF462:MYBPC1	12_102046829:5_178700004:9_109687403:	3	11
ADAMTS2:ZNF710:SERPINB8	15_90623052:18_61654329:5_178700004:	3	10
ADAMTSL3:PKNOX1:EFCAB6	15_84324441:21_44448763:22_44131786:	3	10
ADAMTSL3:RNF125:MCM5	15_84324441:18_29598847:22_35815880:	3	10
ADAMTSL3:RPL3L:NLRC5	15_84324441:16_1997157:16_57079322:	3	10
ADAMTSL3:SERPINB8:OR7D4	15_84324441:18_61654329:19_9325078:	3	12
ADAMTSL3:SPTBN4:CST2	15_84324441:19_41078194:20_23804663:	3	10
ADAMTSL3:TPGS2:CCDC106	15_84324441:18_34398883:19_56162881:	3	10
ADAMTSL3:ZNF710:HGS	15_84324441:15_90623052:17_79657673:	3	11
ADAMTSL3:ZNF8:PRODH	15_84324441:19_58805783:22_18905978:	3	11
ADCY6:EHD4:CST2	12_49171875:15_42235316:20_23804663:	3	10
ADCY6:LATS2:ARHGEF40	12_49171875:13_21563311:14_21550957:	3	12
ADCY6:NEDD4:RRBP1	12_49171875:15_56208178:20_17622429:	3	12
ADCY6:ZNF710:NLRP8	12_49171875:15_90623052:19_56499345:	3	10
ADGRB3:ABLIM1:TPCN2	10_116331030:11_68855332:6_69666684:	3	12
ADGRB3:ARHGEF25:LIPG	12_58010132:18_47093790:6_69666684:	3	10
ADGRB3:ARHGEF25:TCL1B	12_58010132:14_96157187:6_69666684:	3	12
ADGRB3:ARHGEF40:RPS2	14_21550957:16_2014283:6_69666684:	3	10
ADGRB3:ATE1:TPCN2	10_123503187:11_68855332:6_69666684:	3	12
ADGRB3:BCLAF1:NEDD4	15_56208178:6_136589448:6_69666684:	3	10
ADGRB3:BCLAF1:TPCN2	11_68855332:6_136589448:6_69666684:	3	13
ADGRB3:BEND3:TPCN2	11_68855332:6_107391807:6_69666684:	3	12
ADGRB3:C8orf34:TPCN2	11_68855332:6_69666684:8_69434195:	3	12
ADGRB3:C9orf84:TPCN2	11_68855332:6_69666684:9_114484837:	3	10
ADGRB3:CHN2:TPCN2	11_68855332:6_69666684:7_29407488:	3	10
ADGRB3:CNKSR3:TPCN2	11_68855332:6_154763401:6_69666684:	3	10
ADGRB3:CUBN:TPCN2	10_17086956:11_68855332:6_69666684:	3	13
ADGRB3:CYP11B1:TPCN2	11_68855332:6_69666684:8_143960978:	3	12
ADGRB3:DAB2IP:PIPOX	17_27382061:6_69666684:9_124525862:	3	10
ADGRB3:DCC:PRODH2	18_51053176:19_36293275:6_69666684:	3	10
ADGRB3:ELP3:TPCN2	11_68855332:6_69666684:8_27967856:	3	11
ADGRB3:EMC7:FANCA	15_34382477:16_89849480:6_69666684:	3	13
ADGRB3:EMC7:SMAD7	15_34382477:18_46448129:6_69666684:	3	10
ADGRB3:FABP9:KLK3	19_51361472:6_69666684:8_82370696:	3	11
ADGRB3:FABP9:MYO1E	15_59516875:6_69666684:8_82370696:	3	11
ADGRB3:FAM129B:TPCN2	11_68855332:6_69666684:9_130287287:	3	13
ADGRB3:FBXL13:TPCN2	11_68855332:6_69666684:7_102462549:	3	11
ADGRB3:FOXJ2:AMIGO2	12_47471555:12_8196445:6_69666684:	3	10
ADGRB3:FOXJ2:RBX1	12_8196445:22_41347387:6_69666684:	3	10
ADGRB3:GPRIN2:TPCN2	10_46999897:11_68855332:6_69666684:	3	11
ADGRB3:GRHL2:TPCN2	11_68855332:6_69666684:8_102555474:	3	13
ADGRB3:GSDMC:TPCN2	11_68855332:6_69666684:8_130762837:	3	13
ADGRB3:HIPK3:TPCN2	11_33363058:11_68855332:6_69666684:	3	12
ADGRB3:HKDC1:ARHGEF25	10_71000541:12_58010132:6_69666684:	3	10
ADGRB3:HKDC1:TPCN2	10_71010375:11_68855332:6_69666684:	3	12
ADGRB3:IZUMO4:NLRP4	19_2099198:19_56392920:6_69666684:	3	10
ADGRB3:KIF21A:PKNOX1	12_39725534:21_44448763:6_69666684:	3	10
ADGRB3:LATS2:ARHGEF40	13_21563311:14_21550957:6_69666684:	3	10
ADGRB3:LOC101929294,LOC101929315:TPCN2	11_68855332:6_69666684:8_24348241:	3	11
ADGRB3:LRIG3:SLITRK5	12_59268129:13_88329472:6_69666684:	3	11
ADGRB3:LRP5:TPCN2	11_68115489:11_68855332:6_69666684:	3	13
ADGRB3:MAPK8IP1:PIPOX	11_45924518:17_27382061:6_69666684:	3	10
ADGRB3:MAPK8IP1:TCL1B	11_45924518:14_96157187:6_69666684:	3	10
ADGRB3:MIR3134:TPCN2	11_68855332:6_69666684:9_114919707:	3	13
ADGRB3:MYOM2:SLC7A2	6_69666684:8_17415796:8_2054195:	3	13
ADGRB3:NAV2:TPCN2	11_20124914:11_68855332:6_69666684:	3	13
ADGRB3:NEDD4:RPL3L	15_56208178:16_1997157:6_69666684:	3	10
ADGRB3:NEDD4:SCNN1G	15_56208178:16_23226118:6_69666684:	3	10
ADGRB3:NEDD4:TRIM16L	15_56208178:17_18631084:6_69666684:	3	10
ADGRB3:NEURL1:TPCN2	10_105350033:11_68855332:6_69666684:	3	12
ADGRB3:NRAP:TPCN2	10_115417289:11_68855332:6_69666684:	3	13
ADGRB3:PALM2,PALM2-AKAP2:TPCN2	11_68855332:6_69666684:9_112629858:	3	12
ADGRB3:PAPPA:TPCN2	11_68855332:6_69666684:9_118989890:	3	13
ADGRB3:PDE6C:LRP1	10_95380790:12_57535266:6_69666684:	3	11
ADGRB3:PNLIPRP1:CDH4	10_118359548:20_60318561:6_69666684:	3	11
ADGRB3:PNLIPRP1:PIPOX	10_118359548:17_27382061:6_69666684:	3	10
ADGRB3:PNLIPRP1:RPS2	10_118359548:16_2014283:6_69666684:	3	12
ADGRB3:PNOC:ARHGEF25	12_58010132:6_69666684:8_28196783:	3	12
ADGRB3:PNOC:C8orf34	6_69666684:8_28196783:8_69434195:	3	12
ADGRB3:PNOC:TPCN2	11_68855332:6_69666684:8_28196783:	3	11
ADGRB3:POMP:NEDD4	13_29233343:15_56208178:6_69666684:	3	10
ADGRB3:PREP:SLITRK5	13_88329472:6_105771520:6_69666684:	3	12
ADGRB3:PREP:TPCN2	11_68855332:6_105771520:6_69666684:	3	13
ADGRB3:PTPRD:GJB2	13_20763612:6_69666684:9_8521244:	3	10
ADGRB3:RORB:TPCN2	11_68855332:6_69666684:9_77257346:	3	10
ADGRB3:SEMA3E:ARHGEF25	12_58010132:6_69666684:7_83047666:	3	13
ADGRB3:SEMA3E:MYOM2	6_69666684:7_83047666:8_2054195:	3	10
ADGRB3:SF3B5:BCL2L14	12_12240199:6_144416308:6_69666684:	3	10
ADGRB3:SH3PXD2A:GJB2	10_105372696:13_20763612:6_69666684:	3	16
ADGRB3:SH3PXD2A:TPCN2	10_105365517:10_105372696:11_68855332:6_69666684:	4	14
ADGRB3:SLC13A4:TPCN2	11_68855332:6_69666684:7_135366195:	3	11
ADGRB3:SLC22A8:TPCN2	11_62782278:11_68855332:6_69666684:	3	12
ADGRB3:SLC38A6:MYBBP1A	14_61448049:17_4443756:6_69666684:	3	11
ADGRB3:SLC7A2:ARHGDIB	12_15097663:6_69666684:8_17415796:	3	10
ADGRB3:SLC7A2:CYP11B1	6_69666684:8_143960978:8_17415796:	3	11
ADGRB3:SLC7A2:NEDD4	15_56208178:6_69666684:8_17415796:	3	10
ADGRB3:SLC7A2:RPS2	16_2014283:6_69666684:8_17415796:	3	10
ADGRB3:SLC7A2:SORCS1	10_108380213:6_69666684:8_17415796:	3	10
ADGRB3:SLITRK5:PRKCH	13_88329472:14_61952429:6_69666684:	3	10
ADGRB3:SORCS1:BCAS1	10_108380213:20_52561469:6_69666684:	3	13
ADGRB3:SORCS1:KRT73	10_108380213:12_53010024:6_69666684:	3	13
ADGRB3:SORCS1:USH1C	10_108380213:11_17532102:6_69666684:	3	10
ADGRB3:TCL1B:DCC	14_96157187:18_51053176:6_69666684:	3	11
ADGRB3:TEK:CCDC106	19_56162881:6_69666684:9_27180392:	3	12
ADGRB3:TEK:CCL22	16_57392733:6_69666684:9_27180392:	3	13
ADGRB3:TEK:DSC3	18_28610988:6_69666684:9_27180392:	3	11
ADGRB3:TEK:PKNOX1	21_44448763:6_69666684:9_27180392:	3	10
ADGRB3:TEK:RNASE2	14_21424365:6_69666684:9_27180392:	3	10
ADGRB3:TIAM2:TPCN2	11_68855332:6_155497942:6_69666684:	3	12
ADGRB3:TNFRSF10A:TPCN2	11_68855332:6_69666684:8_23056990:	3	14
ADGRB3:TPCN2:ABCA8	11_68855332:17_66873743:6_69666684:	3	13
ADGRB3:TPCN2:ADAMTSL3	11_68855332:15_84324441:6_69666684:	3	13
ADGRB3:TPCN2:ADGRG3	11_68855332:16_57713647:6_69666684:	3	10
ADGRB3:TPCN2:BCAS1	11_68855332:20_52561469:6_69666684:	3	13
ADGRB3:TPCN2:CCL22	11_68855332:16_57392733:6_69666684:	3	10
ADGRB3:TPCN2:CLEC18B	11_68855332:16_74444900:6_69666684:	3	12
ADGRB3:TPCN2:CRELD2	11_68855332:22_50316835:6_69666684:	3	11
ADGRB3:TPCN2:CST2	11_68855332:20_23804663:6_69666684:	3	10
ADGRB3:TPCN2:DDIAS	11_68855332:11_82625814:6_69666684:	3	14
ADGRB3:TPCN2:EFCAB11	11_68855332:14_90263500:6_69666684:	3	13
ADGRB3:TPCN2:EFCAB6	11_68855332:22_44131786:6_69666684:	3	10
ADGRB3:TPCN2:EME1	11_68855332:17_48457722:6_69666684:	3	11
ADGRB3:TPCN2:ENO2	11_68855332:12_7026075:6_69666684:	3	14
ADGRB3:TPCN2:FBXW8	11_68855332:12_117465264:6_69666684:	3	11
ADGRB3:TPCN2:GLB1L2	11_134226278:11_68855332:6_69666684:	3	10
ADGRB3:TPCN2:HELB	11_68855332:12_66700104:6_69666684:	3	12
ADGRB3:TPCN2:HOXB1	11_68855332:17_46607817:6_69666684:	3	10
ADGRB3:TPCN2:IDH2	11_68855332:15_90630372:6_69666684:	3	14
ADGRB3:TPCN2:IRF9	11_68855332:14_24632481:6_69666684:	3	10
ADGRB3:TPCN2:ITGB2	11_68855332:21_46330183:6_69666684:	3	11
ADGRB3:TPCN2:KLK3	11_68855332:19_51361472:6_69666684:	3	10
ADGRB3:TPCN2:KRT75	11_68855332:12_52827786:6_69666684:	3	13
ADGRB3:TPCN2:LRIG3	11_68855332:12_59268129:6_69666684:	3	11
ADGRB3:TPCN2:MANSC1	11_68855332:12_12483318:6_69666684:	3	13
ADGRB3:TPCN2:MMP20	11_102482504:11_68855332:6_69666684:	3	12
ADGRB3:TPCN2:MPPE1	11_68855332:18_11893391:6_69666684:	3	12
ADGRB3:TPCN2:MRPL45	11_68855332:17_36474601:6_69666684:	3	11
ADGRB3:TPCN2:MT1H	11_68855332:16_56704573:6_69666684:	3	10
ADGRB3:TPCN2:NTN4	11_68855332:12_96104138:6_69666684:	3	11
ADGRB3:TPCN2:OCA2	11_68855332:15_28230184:6_69666684:	3	10
ADGRB3:TPCN2:PDZRN4	11_68855332:12_41946539:6_69666684:	3	12
ADGRB3:TPCN2:PIP4K2C	11_68855332:12_57994679:6_69666684:	3	11
ADGRB3:TPCN2:PIPOX	11_68855332:17_27382061:6_69666684:	3	10
ADGRB3:TPCN2:PKNOX1	11_68855332:21_44448763:6_69666684:	3	13
ADGRB3:TPCN2:PLIN1	11_68855332:15_90210437:6_69666684:	3	11
ADGRB3:TPCN2:PPFIA1	11_68855332:11_70222604:6_69666684:	3	12
ADGRB3:TPCN2:PRKCH	11_68855332:14_61952429:6_69666684:	3	13
ADGRB3:TPCN2:PRODH	11_68855332:22_18905978:6_69666684:	3	12
ADGRB3:TPCN2:PRODH2	11_68855332:19_36293275:6_69666684:	3	11
ADGRB3:TPCN2:RNASE11	11_68855332:14_21052259:6_69666684:	3	11
ADGRB3:TPCN2:RNF125	11_68855332:18_29598847:6_69666684:	3	10
ADGRB3:TPCN2:RPL3L	11_68855332:16_1997157:6_69666684:	3	10
ADGRB3:TPCN2:SCNN1G	11_68855332:16_23226118:6_69666684:	3	13
ADGRB3:TPCN2:SCUBE1	11_68855332:22_43623353:6_69666684:	3	12
ADGRB3:TPCN2:SHCBP1	11_68855332:16_46652209:6_69666684:	3	14
ADGRB3:TPCN2:SIRT4	11_68855332:12_120750517:6_69666684:	3	13
ADGRB3:TPCN2:SLC1A6	11_68855332:19_15065171:6_69666684:	3	13
ADGRB3:TPCN2:SLC2A10	11_68855332:20_45354291:6_69666684:	3	12
ADGRB3:TPCN2:SLC5A4	11_68855332:22_32651262:6_69666684:	3	12
ADGRB3:TPCN2:SLC7A7	11_68855332:14_23242980:6_69666684:	3	12
ADGRB3:TPCN2:SLFN11	11_68855332:17_33679440:6_69666684:	3	14
ADGRB3:TPCN2:SMAD7	11_68855332:18_46448129:6_69666684:	3	10
ADGRB3:TPCN2:TBX1	11_68855332:22_19766782:6_69666684:	3	11
ADGRB3:TPCN2:TCL1B	11_68855332:14_96157187:6_69666684:	3	12
ADGRB3:TPCN2:TINCR	11_68855332:19_5561076:6_69666684:	3	11
ADGRB3:TPCN2:TMEM132D	11_68855332:12_130387901:6_69666684:	3	12
ADGRB3:TPCN2:TRIM16L	11_68855332:17_18631084:6_69666684:	3	14
ADGRB3:TPCN2:UBASH3B	11_122680599:11_68855332:6_69666684:	3	12
ADGRB3:TPCN2:UBE2M	11_68855332:19_59067623:6_69666684:	3	10
ADGRB3:TPCN2:YIF1B	11_68855332:19_38800165:6_69666684:	3	11
ADGRB3:TPCN2:ZCCHC14	11_68855332:16_87445270:6_69666684:	3	11
ADGRB3:TPCN2:ZMYND15	11_68855332:17_4645324:6_69666684:	3	10
ADGRB3:TPCN2:ZNF551	11_68855332:19_58199291:6_69666684:	3	12
ADGRB3:TPCN2:ZNF710	11_68855332:15_90623052:6_69666684:	3	10
ADGRB3:TPCN2:ZNF8	11_68855332:19_58805783:6_69666684:	3	13
ADGRB3:TSGA13:TPCN2	11_68855332:6_69666684:7_130357518:	3	12
ADGRB3:UPF2:TPCN2	10_12020981:11_68855332:6_69666684:	3	10
ADGRB3:USH1C:TPCN2	11_17532102:11_68855332:6_69666684:	3	10
ADGRB3:VIPR2:NEDD4	15_56208178:6_69666684:7_158896615:	3	10
ADGRB3:WDR5:TPCN2	11_68855332:6_69666684:9_137022965:	3	13
ADGRB3:ZC2HC1A:MYBBP1A	17_4443756:6_69666684:8_79610710:	3	11
ADGRB3:ZNF462:TPCN2	11_68855332:6_69666684:9_109687403:	3	11
ADGRB3:ZNF710:LARGE	15_90623052:22_33828068:6_69666684:	3	10
ADGRB3:ZNF8:SCUBE1	19_58805783:22_43623353:6_69666684:	3	10
ADGRF1:C10orf113:MYBBP1A	10_21414892:17_4443756:6_46977849:	3	10
ADGRF1:C8orf34:FOXJ2	12_8196445:6_46977849:8_69434195:	3	12
ADGRF1:DAB2IP:MAPK8IP1	11_45924518:6_46977849:9_124525862:	3	11
ADGRF1:FOXJ2:MORC2	12_8196445:22_31337950:6_46977849:	3	10
ADGRF1:GPR26:MAPK8IP1	10_125447705:11_45924518:6_46977849:	3	10
ADGRF1:KIF21A:PKNOX1	12_39725534:21_44448763:6_46977849:	3	12
ADGRF1:LATS2:ARHGEF40	13_21563311:14_21550957:6_46977849:	3	13
ADGRF1:MYBPC1:TCL1B	12_102046829:14_96157187:6_46977849:	3	10
ADGRF1:MYOM2:TEK	6_46977849:8_2054195:9_27180392:	3	10
ADGRF1:NDUFAF4:PNPLA3	22_44323074:6_46977849:6_97344676:	3	12
ADGRF1:NEDD4:RRBP1	15_56208178:20_17622429:6_46977849:	3	12
ADGRF1:NTN4:SLC38A6	12_96104138:14_61448049:6_46977849:	3	12
ADGRF1:PDE6C:SPTBN4	10_95380790:19_41078194:6_46977849:	3	10
ADGRF1:PRTFDC1:SLC38A6	10_25160817:14_61448049:6_46977849:	3	11
ADGRF1:PTPRD:CETN1	18_580623:6_46977849:9_8521244:	3	10
ADGRF1:SEMA3E:MYOM2	6_46977849:7_83047666:8_2054195:	3	13
ADGRF1:SERINC1:ADAMTSL3	15_84324441:6_122766125:6_46977849:	3	11
ADGRF1:SERPINB8:GNA15	18_61654329:19_3162909:6_46977849:	3	10
ADGRF1:SLC18A1:TEK	6_46977849:8_20022486:9_27180392:	3	16
ADGRF1:SPTBN4:CST2	19_41078194:20_23804663:6_46977849:	3	10
ADGRF1:TEK:CST2	20_23804663:6_46977849:9_27180392:	3	10
ADGRF1:TEK:PKNOX1	21_44448763:6_46977849:9_27180392:	3	11
ADGRF1:WDR5:PKNOX1	21_44448763:6_46977849:9_137022965:	3	10
ADGRF1:ZNF462:SPTBN4	19_41078194:6_46977849:9_109687403:	3	10
ADGRF5:ADAM9:ADAMTSL3	15_84324441:6_46867717:8_38934777:	3	13
ADGRF5:ADGRB3:TPCN2	11_68855332:6_46867717:6_69666684:	3	10
ADGRF5:BCL2L14:NEDD4	12_12240199:15_56208178:6_46867717:	3	16
ADGRF5:C10orf113:MYBBP1A	10_21414892:17_4443756:6_46867717:	3	10
ADGRF5:C8orf34:FOXJ2	12_8196445:6_46867717:8_69434195:	3	10
ADGRF5:C8orf34:GLB1L2	11_134226278:6_46867717:8_69434195:	3	11
ADGRF5:CACNB2:MCM5	10_18789724:22_35815880:6_46867717:	3	10
ADGRF5:CFTR:DCC	18_51053176:6_46867717:7_117227874:	3	11
ADGRF5:CFTR:GJB2	13_20763612:6_46867717:7_117227874:	3	10
ADGRF5:CFTR:POP1	6_46867717:7_117227874:8_99168383:	3	11
ADGRF5:CHN2:ATP2A3	17_3832736:6_46867717:7_29407488:	3	12
ADGRF5:FBXL13:OR7D4	19_9325078:6_46867717:7_102462549:	3	10
ADGRF5:FBXL13:UBAP2	6_46867717:7_102462549:9_33944586:	3	11
ADGRF5:KIF21A:PKNOX1	12_39725534:21_44448763:6_46867717:	3	11
ADGRF5:LATS2:ARHGEF40	13_21563311:14_21550957:6_46867717:	3	12
ADGRF5:LRRC10:RRBP1	12_70004166:20_17622429:6_46867717:	3	12
ADGRF5:MFAP1:PLIN1	15_44107202:15_90210437:6_46867717:	3	10
ADGRF5:NDUFAF4:ADAMTSL3	15_84324441:6_46867717:6_97344676:	3	10
ADGRF5:NEDD4:RPS2	15_56208178:16_2014283:6_46867717:	3	11
ADGRF5:NEDD4:RRBP1	15_56208178:20_17622429:6_46867717:	3	11
ADGRF5:OPTN:TPCN2	10_13152400:11_68855332:6_46867717:	3	12
ADGRF5:PRIMA1:KLK3	14_94203514:19_51361472:6_46867717:	3	10
ADGRF5:RELN:SLC38A6	14_61448049:6_46867717:7_103175965:	3	10
ADGRF5:RRBP1:CHKB-CPT1B	20_17622429:22_51015210:6_46867717:	3	10
ADGRF5:SERINC1:ADAMTSL3	15_84324441:6_122766125:6_46867717:	3	10
ADGRF5:SERPINB8:OR7D4	18_61654329:19_9325078:6_46867717:	3	10
ADGRF5:SLC18A1:TEK	6_46867717:8_20022486:9_27180392:	3	15
ADGRF5:TEK:CCDC106	19_56162881:6_46867717:9_27180392:	3	13
ADGRF5:TPCN2:PLIN1	11_68855332:15_90210437:6_46867717:	3	11
ADGRF5:UBASH3B:XRN2	11_122680599:20_21349138:6_46867717:	3	12
ADGRF5:ZNF710:SERPINB8	15_90623052:18_61654329:6_46867717:	3	10
ADGRG3:IZUMO4:CASS4	16_57713647:19_2099198:20_55025762:	3	10
ADPRHL2:ACOT13:MYBPC1	12_102046829:1_36559030:6_24698215:	3	10
ADPRHL2:ADAMTS2:HLA-DQA2	1_36559030:5_178634672:6_32713867:	3	10
ADPRHL2:AFM:SF3B5	1_36559030:4_74352723:6_144416308:	3	10
ADPRHL2:AFM:TRAM1L1	1_36559030:4_118006307:4_74352723:	3	10
ADPRHL2:ALK:HIST1H2AC	1_36559030:2_29446202:6_26124634:	3	12
ADPRHL2:BRD2:SEMA3E	1_36559030:6_32942302:7_83047666:	3	11
ADPRHL2:BTN3A3:GIT2	12_110385154:1_36559030:6_26446011:	3	10
ADPRHL2:BTN3A3:SLC13A2	17_26824156:1_36559030:6_26446011:	3	12
ADPRHL2:C10orf113:MYBBP1A	10_21414892:17_4443756:1_36559030:	3	10
ADPRHL2:C10orf53:FBXW8	10_50901954:12_117465264:1_36559030:	3	10
ADPRHL2:C8orf34:FOXJ2	12_8196445:1_36559030:8_69434195:	3	12
ADPRHL2:CCDC93:C8orf34	1_36559030:2_118731573:8_69434195:	3	12
ADPRHL2:CCDC93:SH3RF2	1_36559030:2_118688596:5_145442133:	3	10
ADPRHL2:CCDC93:TPCN1	12_113724945:1_36559030:2_118731573:	3	10
ADPRHL2:CD5L:TRIM26	1_157811392:1_36559030:6_30154199:	3	11
ADPRHL2:CFLAR:BTN3A3	1_36559030:2_202028714:6_26446011:	3	10
ADPRHL2:CHD1L:MC4R	18_58039276:1_146747069:1_36559030:	3	12
ADPRHL2:CNRIP1:DHX16	1_36559030:2_68546374:6_30627216:	3	15
ADPRHL2:DAB2IP:MAPK8IP1	11_45924518:1_36559030:9_124525862:	3	11
ADPRHL2:DGKG:HIST1H2AL	1_36559030:3_186006566:6_27833342:	3	11
ADPRHL2:FAM53A:HIST1H2AL	1_36559030:4_1659128:6_27833342:	3	14
ADPRHL2:FCRL6:SPOCK1	1_159783916:1_36559030:5_136403289:	3	10
ADPRHL2:FOXJ2:MORC2	12_8196445:1_36559030:22_31337950:	3	10
ADPRHL2:GPR26:MAPK8IP1	10_125447705:11_45924518:1_36559030:	3	11
ADPRHL2:HDAC4:DHX38	16_72138380:1_36559030:2_240061403:	3	10
ADPRHL2:HDAC4:LATS2	13_21563311:1_36559030:2_240061403:	3	11
ADPRHL2:HIST1H1T:MYBPC1	12_102046829:1_36559030:6_26108168:	3	12
ADPRHL2:HIST1H2AC:NLRP4	19_56392920:1_36559030:6_26124634:	3	10
ADPRHL2:HIST1H2AC:SCGB1A1	11_62189898:1_36559030:6_26124634:	3	11
ADPRHL2:HIST1H2AL:ARHGDIB	12_15097663:1_36559030:6_27833342:	3	10
ADPRHL2:HIST1H2AL:GNA15	19_3162909:1_36559030:6_27833342:	3	10
ADPRHL2:HIST1H2AL:KLK11	19_51528890:1_36559030:6_27833342:	3	10
ADPRHL2:HIST1H2AL:MC4R	18_58039276:1_36559030:6_27833342:	3	13
ADPRHL2:HIST1H2AL:RBM19	12_114387818:1_36559030:6_27833342:	3	11
ADPRHL2:HIST1H2AL:RYR1	19_38953996:1_36559030:6_27833342:	3	14
ADPRHL2:HIST1H2BF:HKDC1	10_71010375:1_36559030:6_26200083:	3	10
ADPRHL2:HIST1H4A:CBLN4	1_36559030:20_54578911:6_26022244:	3	11
ADPRHL2:HIST1H4A:PRODH	1_36559030:22_18905978:6_26022244:	3	11
ADPRHL2:HLA-A:DHX16	1_36559030:6_29912333:6_30627216:	3	10
ADPRHL2:HLA-DQA2:NAV2	11_20124914:1_36559030:6_32713867:	3	10
ADPRHL2:IL36RN:DHX16	1_36559030:2_113818520:6_30627216:	3	10
ADPRHL2:ILF2:MMP20	11_102482504:1_153643273:1_36559030:	3	11
ADPRHL2:ILF2:ZC2HC1A	1_153643273:1_36559030:8_79610710:	3	15
ADPRHL2:ITIH4:ARHGEF25	12_58010132:1_36559030:3_52853401:	3	12
ADPRHL2:KCTD18:ERCC4	16_14026007:1_36559030:2_201354935:	3	14
ADPRHL2:KIF21A:PKNOX1	12_39725534:1_36559030:21_44448763:	3	12
ADPRHL2:LAMC1:PPP1R10	1_183086486:1_36559030:6_30576801:	3	14
ADPRHL2:LATS2:ARHGEF40	13_21563311:14_21550957:1_36559030:	3	11
ADPRHL2:LGI2:BTN3A3	1_36559030:4_25005193:6_26446011:	3	11
ADPRHL2:LGI2:LEF1	1_36559030:4_108991962:4_25005193:	3	11
ADPRHL2:LGI2:ZKSCAN4	1_36559030:4_25005193:6_28214811:	3	11
ADPRHL2:LIMCH1:NLRP8	19_56499345:1_36559030:4_41687843:	3	10
ADPRHL2:LOC100507291:MORC2	1_36559030:22_31337950:3_139257603:	3	10
ADPRHL2:LRIG1:DHX16	1_36559030:3_66430877:6_30627216:	3	13
ADPRHL2:LRIG1:GSDMC	1_36559030:3_66430877:8_130761644:	3	13
ADPRHL2:LRIG1:NLRP8	19_56499345:1_36559030:3_66430877:	3	10
ADPRHL2:LRP2:LIMCH1	1_36559030:2_170032989:4_41687843:	3	10
ADPRHL2:LTBP1:HDAC4	1_36559030:2_240061403:2_33412036:	3	10
ADPRHL2:NAV2:NEDD4	11_20124914:15_56208178:1_36559030:	3	10
ADPRHL2:NEDD4:RRBP1	15_56208178:1_36559030:20_17622429:	3	12
ADPRHL2:OPTN:BRIP1	10_13152400:17_59926567:1_36559030:	3	10
ADPRHL2:OTOF:DHX16	1_36559030:2_26750769:6_30627216:	3	11
ADPRHL2:PCDHA6:ACOT13	1_36559030:5_140208884:6_24698215:	3	11
ADPRHL2:PCDHA6:LRP1	12_57535266:1_36559030:5_140208884:	3	10
ADPRHL2:PCDHA6:MT1H	16_56704573:1_36559030:5_140208884:	3	10
ADPRHL2:PDE4DIP:LTBP1	1_144879264:1_36559030:2_33412036:	3	10
ADPRHL2:PDE6C:SPTBN4	10_95380790:19_41078194:1_36559030:	3	10
ADPRHL2:PPP1R10:C8orf34	1_36559030:6_30576801:8_69434195:	3	10
ADPRHL2:PPP1R10:MIR3134	1_36559030:6_30576801:9_114919707:	3	10
ADPRHL2:PPP1R10:PRTFDC1	10_25160817:1_36559030:6_30576801:	3	14
ADPRHL2:PPP1R10:RNASE2	14_21424365:1_36559030:6_30576801:	3	13
ADPRHL2:PPP1R10:SCGB1A1	11_62189898:1_36559030:6_30576801:	3	18
ADPRHL2:PPP1R10:SH3PXD2A	10_105372696:1_36559030:6_30576801:	3	10
ADPRHL2:PPP1R10:XRN2	1_36559030:20_21349138:6_30576801:	3	18
ADPRHL2:PPP1R10:ZNF551	19_58199291:1_36559030:6_30576801:	3	10
ADPRHL2:PRTFDC1:SLC38A6	10_25160817:14_61448049:1_36559030:	3	11
ADPRHL2:SCGN:HIST1H2AL	1_36559030:6_25682262:6_27833342:	3	11
ADPRHL2:SEMA3E:MYOM2	1_36559030:7_83047666:8_2054195:	3	13
ADPRHL2:SERINC1:ADAMTSL3	15_84324441:1_36559030:6_122766125:	3	11
ADPRHL2:SF3B5:OR51E1	11_4674575:1_36559030:6_144416308:	3	10
ADPRHL2:SLC12A7:FANCA	16_89849480:1_36559030:5_1057615:	3	10
ADPRHL2:SLC17A3:PNLIPRP1	10_118359548:1_36559030:6_25850845:	3	10
ADPRHL2:SLC18A1:TEK	1_36559030:8_20022486:9_27180392:	3	16
ADPRHL2:SLC27A3:NAV2	11_20124914:1_153750682:1_36559030:	3	10
ADPRHL2:SLC6A11:UBAP2	1_36559030:3_10976876:9_33944586:	3	13
ADPRHL2:SLC6A7:MCM5	1_36559030:22_35815880:5_149582191:	3	10
ADPRHL2:STAT1:C3orf17	1_36559030:2_191872307:3_112732840:	3	10
ADPRHL2:STAT1:HIST1H2AL	1_36559030:2_191872307:6_27833342:	3	10
ADPRHL2:STAT1:PTPRD	1_36559030:2_191845458:9_8521244:	3	11
ADPRHL2:SWT1:BRIP1	17_59926567:1_185175837:1_36559030:	3	10
ADPRHL2:SWT1:LRRC10	12_70004166:1_185175837:1_36559030:	3	12
ADPRHL2:SYNGAP1:EMC7	15_34382477:1_36559030:6_33406556:	3	10
ADPRHL2:SYNGAP1:SERINC1	1_36559030:6_122766125:6_33406556:	3	10
ADPRHL2:TEK:CST2	1_36559030:20_23804663:9_27180392:	3	10
ADPRHL2:TEK:PKNOX1	1_36559030:21_44448763:9_27180392:	3	10
ADPRHL2:TGFBR3:CRISPLD2	16_84940172:1_36559030:1_92177938:	3	10
ADPRHL2:TRIM26:CHKB-CPT1B	1_36559030:22_51015210:6_30154199:	3	11
ADPRHL2:TRIM26:NDUFAF4	1_36559030:6_30154199:6_97344676:	3	11
ADPRHL2:TRPM8:NAV2	11_20124914:1_36559030:2_234835171:	3	10
ADPRHL2:UQCRC1:SYNGAP1	1_36559030:3_48641060:6_33406556:	3	12
ADPRHL2:VAMP8:ARCN1	11_118453888:1_36559030:2_85804682:	3	11
ADPRHL2:VAMP8:HKDC1	10_71000541:1_36559030:2_85804682:	3	13
ADPRHL2:WDR46:GIT2	12_110385154:1_36559030:6_33255103:	3	12
ADPRHL2:WDR46:TEK	1_36559030:6_33255103:9_27180392:	3	10
ADPRHL2:ZNF462:SPTBN4	19_41078194:1_36559030:9_109687403:	3	10
AFAP1L2:ARHGDIB:MYBBP1A	10_116093130:12_15097663:17_4443756:	3	11
AFAP1L2:FOXJ2:MORC2	10_116093130:12_8196445:22_31337950:	3	10
AFAP1L2:GPR26:MAPK8IP1	10_116093130:10_125447705:11_45924518:	3	11
AFAP1L2:KIF21A:PKNOX1	10_116093130:12_39725534:21_44448763:	3	10
AFAP1L2:LATS2:ARHGEF40	10_116093130:13_21563311:14_21550957:	3	11
AFAP1L2:MYBPC1:MCM5	10_116093130:12_102046829:22_35815880:	3	10
AFAP1L2:SPTBN4:CST2	10_116093130:19_41078194:20_23804663:	3	10
AFM:ABLIM1:DSC3	10_116331030:18_28610988:4_74352723:	3	11
AFM:ABT1:TRIM26	4_74352723:6_26598188:6_30154199:	3	15
AFM:ACOT13:ARHGEF25	12_58010132:4_74352723:6_24698215:	3	10
AFM:ACOT13:MYBPC1	12_102046829:4_74352723:6_24698215:	3	11
AFM:ADAMTS2:HLA-DQA2	4_74352723:5_178634672:6_32713867:	3	11
AFM:ADAMTS2:PNPLA3	22_44323074:4_74352723:5_178634672:	3	10
AFM:ADAMTS2:SF3B5	4_74352723:5_178700004:6_144416308:	3	10
AFM:AKR1B1:SERPINB8	18_61654329:4_74352723:7_134133291:	3	11
AFM:ANKRD50:SF3B5	4_125592440:4_74352723:6_144416308:	3	10
AFM:ARHGEF38:TRAM1L1	4_106552221:4_118006307:4_74352723:	3	10
AFM:ARID5B:ZNF319	10_63661340:16_58030741:4_74352723:	3	11
AFM:ARMC12:SF3B5	4_74352723:6_144416308:6_35706123:	3	10
AFM:ARSB:HIST1H2AL	4_74352723:5_78076517:6_27833342:	3	12
AFM:BRD2:BCL2L14	12_12240199:4_74352723:6_32942302:	3	10
AFM:BRD2:DSC3	18_28610988:4_74352723:6_32940621:	3	10
AFM:BRD2:SEMA3E	4_74352723:6_32942302:7_83047666:	3	10
AFM:BRD2:SF3B5	4_74352723:6_144416308:6_32940621:	3	10
AFM:BTN2A2:SF3B5	4_74352723:6_144416308:6_26385325:	3	10
AFM:BTN3A3:AMIGO2	12_47471555:4_74352723:6_26446011:	3	10
AFM:BTN3A3:ATP2A3	17_3832736:4_74352723:6_26446011:	3	11
AFM:BTN3A3:BRD2	4_74352723:6_26446011:6_32945625:	3	11
AFM:BTN3A3:C9orf84	4_74352723:6_26446011:9_114484837:	3	10
AFM:BTN3A3:COL17A1	10_105797517:4_74352723:6_26446011:	3	12
AFM:BTN3A3:ETV7	4_74352723:6_26446011:6_36341243:	3	10
AFM:BTN3A3:HIST1H2AK	4_74352723:6_26446011:6_27805975:	3	11
AFM:BTN3A3:HLA-E	4_74352723:6_26446011:6_30457283:	3	10
AFM:BTN3A3:ITGB2	21_46330183:4_74352723:6_26446011:	3	11
AFM:BTN3A3:LILRB2	19_54778666:4_74352723:6_26446011:	3	12
AFM:BTN3A3:MAPK8IP1	11_45924518:4_74352723:6_26446011:	3	11
AFM:BTN3A3:OCA2	15_28230097:15_28230184:4_74352723:6_26446011:	4	12
AFM:BTN3A3:OLFML2A	4_74352723:6_26446011:9_127566378:	3	10
AFM:BTN3A3:OR7D4	19_9325078:4_74352723:6_26446011:	3	12
AFM:BTN3A3:PALM2,PALM2-AKAP2	4_74352723:6_26446011:9_112629858:	3	11
AFM:BTN3A3:SLC13A2	17_26824156:4_74352723:6_26446011:	3	12
AFM:BTN3A3:SLC2A10	20_45354291:4_74352723:6_26446011:	3	11
AFM:BTN3A3:SYNGAP1	4_74352723:6_26446011:6_33406556:	3	11
AFM:BTN3A3:TPCN1	12_113724945:4_74352723:6_26446011:	3	10
AFM:BTN3A3:ZC2HC1A	4_74352723:6_26446011:8_79610710:	3	12
AFM:C8orf34:FOXJ2	12_8196445:4_74352723:8_69434195:	3	12
AFM:C8orf34:RPS2	16_2014283:4_74352723:8_69434195:	3	10
AFM:C9orf84:LATS2	13_21563311:4_74352723:9_114484837:	3	10
AFM:CETN1:DSC3	18_28610988:18_580623:4_74352723:	3	10
AFM:CHN2:C8orf34	4_74352723:7_29407488:8_69434195:	3	12
AFM:CHN2:COLEC12	18_319935:4_74352723:7_29407488:	3	10
AFM:CHN2:PNPLA3	22_44323074:4_74352723:7_29407488:	3	11
AFM:COL11A2:SF3B5	4_74352723:6_144416308:6_33132693:	3	10
AFM:DHX16:GFRA1	10_117884950:4_74352723:6_30627216:	3	11
AFM:DHX16:LRIG3	12_59268129:4_74352723:6_30627216:	3	10
AFM:DHX16:NLRP4	19_56392920:4_74352723:6_30627216:	3	10
AFM:DHX16:TPCN1	12_113724945:4_74352723:6_30627216:	3	12
AFM:EFS:PLIN1	14_23826822:15_90210437:4_74352723:	3	10
AFM:ENTPD2:MCM5	22_35815880:4_74352723:9_139946039:	3	12
AFM:ETV7:MCM5	22_35815880:4_74352723:6_36341243:	3	10
AFM:FANCA:SERPINB8	16_89849480:18_61654329:4_74352723:	3	10
AFM:FBXL13:PNPLA3	22_44323074:4_74352723:7_102462636:	3	10
AFM:FBXW8:MORC2	12_117465264:22_31337950:4_74352723:	3	10
AFM:FOXJ2:MORC2	12_8196445:22_31337950:4_74352723:	3	10
AFM:GABBR1:SYNGAP1	4_74352723:6_29589666:6_33406556:	3	12
AFM:GABBR1:TRIM26	4_74352723:6_29589666:6_30154199:	3	11
AFM:GCOM1,MYZAP:MCM5	15_57931544:22_35815880:4_74352723:	3	10
AFM:GJB2:MAP2K5	13_20763612:15_67984705:4_74352723:	3	10
AFM:GPR26:MAPK8IP1	10_125447705:11_45924518:4_74352723:	3	10
AFM:GPRC6A:SF3B5	4_74352723:6_117127757:6_144416308:	3	10
AFM:HACD1:DSC3	10_17636309:18_28610988:4_74352723:	3	12
AFM:HCG25:SF3B5	4_74352723:6_144416308:6_33219519:	3	10
AFM:HELB:SHF	12_66700104:15_45467541:4_74352723:	3	10
AFM:HERC5:SF3B5	4_74352723:4_89385130:6_144416308:	3	10
AFM:HERC5:TRAM1L1	4_118006307:4_74352723:4_89385130:	3	11
AFM:HIPK3:LATS2	11_33363058:13_21563311:4_74352723:	3	10
AFM:HIST1H1T:MYBPC1	12_102046829:4_74352723:6_26108168:	3	12
AFM:HIST1H1T:SF3B5	4_74352723:6_144416308:6_26107944:	3	10
AFM:HIST1H1T:TRIM26	4_74352723:6_26108168:6_30154199:	3	14
AFM:HIST1H2AC:OCA2	15_28230184:4_74352723:6_26124634:	3	14
AFM:HIST1H2AC:SCGB1A1	11_62189898:4_74352723:6_26124634:	3	10
AFM:HIST1H2AK:SF3B5	4_74352723:6_144416308:6_27805975:	3	10
AFM:HIST1H2AK:ZKSCAN4	4_74352723:6_27805975:6_28214811:	3	10
AFM:HIST1H2AL:ADGRG3	16_57713647:4_74352723:6_27833342:	3	13
AFM:HIST1H2AL:CASS4	20_55025762:4_74352723:6_27833342:	3	13
AFM:HIST1H2AL:GNA15	19_3162909:4_74352723:6_27833342:	3	10
AFM:HIST1H2AL:IRF9	14_24632481:4_74352723:6_27833342:	3	10
AFM:HIST1H2AL:KLK2	19_51379893:4_74352723:6_27833342:	3	10
AFM:HIST1H2AL:LOC101929294,LOC101929315	4_74352723:6_27833342:8_24348241:	3	10
AFM:HIST1H2AL:MRPL45	17_36474601:4_74352723:6_27833342:	3	12
AFM:HIST1H2AL:PAPPA	4_74352723:6_27833342:9_118989890:	3	12
AFM:HIST1H2AL:PKNOX1	21_44448763:4_74352723:6_27833342:	3	12
AFM:HIST1H2AL:RBM19	12_114387818:4_74352723:6_27833342:	3	10
AFM:HIST1H2AL:RING1	4_74352723:6_27833342:6_33180045:	3	14
AFM:HIST1H2AL:RYR1	19_38953996:4_74352723:6_27833342:	3	12
AFM:HIST1H2AL:SMAD7	18_46448129:4_74352723:6_27833342:	3	13
AFM:HIST1H2BF:FBXW8	12_117465264:4_74352723:6_26200083:	3	11
AFM:HIST1H2BJ:SF3B5	4_74352723:6_144416308:6_27100485:	3	10
AFM:HIST1H3C:TRIM26	4_74352723:6_26045737:6_30154199:	3	13
AFM:HIST1H4A:CBLN4	20_54578911:4_74352723:6_26022244:	3	10
AFM:HIST1H4A:PRODH	22_18905978:4_74352723:6_26022244:	3	11
AFM:HK3:MIR6891	4_74352723:5_176315547:6_30229306:	3	12
AFM:HKDC1:EFCAB6	10_71000541:22_44131786:4_74352723:	3	11
AFM:HKDC1:NAV2	10_71000541:11_20124914:4_74352723:	3	10
AFM:HLA-A:DHX16	4_74352723:6_29912333:6_30627216:	3	10
AFM:HLA-A:GJB2	13_20763612:4_74352723:6_29912333:	3	11
AFM:HLA-A:MCM5	22_35815880:4_74352723:6_29912333:	3	11
AFM:HLA-A:TRIM26	4_74352723:6_29912333:6_30154199:	3	19
AFM:HLA-A:ZNF319	16_58030741:4_74352723:6_29912333:	3	12
AFM:HLA-DMA:SF3B5	4_74352723:6_144416308:6_32917042:	3	10
AFM:HLA-E:USH1C	11_17538989:4_74352723:6_30460232:	3	10
AFM:IBSP:DHX16	4_74352723:4_88732763:6_30627216:	3	10
AFM:IBSP:HIST1H2AL	4_74352723:4_88732763:6_27833342:	3	11
AFM:IL17A:C8orf34	4_74352723:6_52051274:8_69434195:	3	12
AFM:IL17A:PDE6C	10_95380790:4_74352723:6_52051274:	3	10
AFM:IQGAP2:SF3B5	4_74352723:5_75989144:6_144416308:	3	10
AFM:KIF21A:PKNOX1	12_39725534:21_44448763:4_74352723:	3	11
AFM:LATS2:ARHGEF40	13_21563311:14_21550957:4_74352723:	3	11
AFM:LATS2:DNAH2	13_21563311:17_7722130:4_74352723:	3	10
AFM:LATS2:EME1	13_21563311:17_48457722:4_74352723:	3	10
AFM:LATS2:RASGRF1	13_21563311:15_79356742:4_74352723:	3	10
AFM:LATS2:SDK2	13_21563311:17_71412029:4_74352723:	3	10
AFM:LATS2:VPS13C	13_21563311:15_62232925:4_74352723:	3	10
AFM:LEF1:GPRC6A	4_108991962:4_74352723:6_117127757:	3	10
AFM:LEF1:ICA1	4_108991962:4_74352723:7_8153521:	3	10
AFM:LEF1:LTB4R	14_24785092:4_108991962:4_74352723:	3	10
AFM:LEF1:MANSC1	12_12483318:4_108991962:4_74352723:	3	10
AFM:LEF1:PCDHA6	4_108991962:4_74352723:5_140208884:	3	10
AFM:LEF1:SLC1A6	19_15065171:4_108991962:4_74352723:	3	10
AFM:LTB4R:PRODH	14_24785092:22_18905978:4_74352723:	3	10
AFM:MCUR1:IL17A	4_74352723:6_13794110:6_52051274:	3	10
AFM:MEPE:SERPINB8	18_61654329:4_74352723:4_88767008:	3	12
AFM:MEPE:TRIM26	4_74352723:4_88767008:6_30154199:	3	10
AFM:MIR6891:BCL2L14	12_12240199:4_74352723:6_30229306:	3	12
AFM:MIR6891:FBXW8	12_117465264:4_74352723:6_30229306:	3	16
AFM:MIR6891:MORC2	22_31337950:4_74352723:6_30229306:	3	12
AFM:MIR6891:OPTN	10_13152400:4_74352723:6_30229306:	3	14
AFM:MRPL1:ZNF319	16_58030741:4_74352723:4_78804474:	3	11
AFM:MYBPC1:TCL1B	12_102046829:14_96157187:4_74352723:	3	10
AFM:MYOM2:PTPRD	4_74352723:8_2054195:9_8521244:	3	10
AFM:NAV2:NEDD4	11_20124914:15_56208178:4_74352723:	3	10
AFM:NEDD4:RRBP1	15_56208178:20_17622429:4_74352723:	3	11
AFM:NRXN3:LIPG	14_79454519:18_47093790:4_74352723:	3	10
AFM:NTN4:DSC3	12_96104138:18_28610988:4_74352723:	3	10
AFM:OCA2:DSC3	15_28230184:18_28610988:4_74352723:	3	10
AFM:OPTN:MAP2K5	10_13152400:15_67984705:4_74352723:	3	11
AFM:OPTN:TPCN2	10_13152400:11_68855332:4_74352723:	3	10
AFM:PCDHA6:ABLIM1	10_116331030:4_74352723:5_140208884:	3	10
AFM:PCDHA6:ACOT13	4_74352723:5_140208884:6_24698215:	3	11
AFM:PCDHA6:MT1H	16_56704573:4_74352723:5_140208884:	3	10
AFM:PCDHA6:PRODH	22_18905978:4_74352723:5_140208884:	3	11
AFM:PCDHA6:SF3B5	4_74352723:5_140208884:6_144416308:	3	10
AFM:PCDHGC4:SF3B5	4_74352723:5_140867087:6_144416308:	3	10
AFM:PDE6C:FANCA	10_95380790:16_89849480:4_74352723:	3	10
AFM:PDE6C:SERPINB8	10_95380790:18_61654329:4_74352723:	3	13
AFM:PDE6C:SPTBN4	10_95380790:19_41078194:4_74352723:	3	11
AFM:PIP4K2C:LATS2	12_57994679:13_21563311:4_74352723:	3	10
AFM:PPP1R10:ADGRB3	4_74352723:6_30576801:6_69666684:	3	12
AFM:PPP1R10:C8orf34	4_74352723:6_30576801:8_69434195:	3	26
AFM:PPP1R10:OPTN	10_13152400:4_74352723:6_30576801:	3	12
AFM:PPP1R10:PNPLA3	22_44323074:4_74352723:6_30576801:	3	11
AFM:PPP1R10:PRTFDC1	10_25160817:4_74352723:6_30576801:	3	14
AFM:PPP1R10:SCGB1A1	11_62189898:4_74352723:6_30576801:	3	17
AFM:PPP1R10:SCUBE1	22_43623353:4_74352723:6_30576801:	3	13
AFM:PPP1R10:SCUBE2	11_9087533:4_74352723:6_30576801:	3	10
AFM:PPP1R10:UBASH3B	11_122680599:4_74352723:6_30576801:	3	15
AFM:PPP1R10:XRN2	20_21349138:4_74352723:6_30576801:	3	17
AFM:PPP1R10:ZCCHC14	16_87445270:4_74352723:6_30576801:	3	11
AFM:PPP1R10:ZNF462	4_74352723:6_30576801:9_109687403:	3	11
AFM:PREP:SF3B5	4_74352723:6_105771520:6_144416308:	3	10
AFM:PRTFDC1:SLC38A6	10_25160817:14_61448049:4_74352723:	3	10
AFM:PTPRD:CETN1	18_580623:4_74352723:9_8521244:	3	10
AFM:RING1:ZNF319	16_58030741:4_74352723:6_33180045:	3	10
AFM:RNASE11:ZNF319	14_21052259:16_58030741:4_74352723:	3	10
AFM:SCGN:HIST1H2AL	4_74352723:6_25682262:6_27833342:	3	10
AFM:SEMA3E:MYOM2	4_74352723:7_83047666:8_2054195:	3	13
AFM:SEMA6D:SERPINB8	15_48058071:18_61654329:4_74352723:	3	11
AFM:SERINC1:ADAMTSL3	15_84324441:4_74352723:6_122766125:	3	10
AFM:SERINC1:SF3B5	4_74352723:6_122766125:6_144416308:	3	10
AFM:SERPINB8:CASS4	18_61654329:20_55025762:4_74352723:	3	15
AFM:SF3B5:ABCA9	17_67039645:4_74352723:6_144416308:	3	10
AFM:SF3B5:ACR	22_51176664:4_74352723:6_144416308:	3	10
AFM:SF3B5:ANKDD1A	15_65239788:4_74352723:6_144416308:	3	10
AFM:SF3B5:AQP1	4_74352723:6_144416308:7_30951704:	3	10
AFM:SF3B5:ARCN1	11_118453888:4_74352723:6_144416308:	3	10
AFM:SF3B5:BAIAP2	17_79060287:4_74352723:6_144416308:	3	10
AFM:SF3B5:BCAS1	20_52561469:4_74352723:6_144416308:	3	10
AFM:SF3B5:BCL2L14	12_12247616:4_74352723:6_144416308:	3	10
AFM:SF3B5:CAMKK2	12_121707321:4_74352723:6_144416308:	3	10
AFM:SF3B5:CBLN4	20_54578911:4_74352723:6_144416308:	3	10
AFM:SF3B5:CBR3	21_37507745:4_74352723:6_144416308:	3	10
AFM:SF3B5:CD69	12_9909041:4_74352723:6_144416308:	3	10
AFM:SF3B5:CEP250	20_34085710:4_74352723:6_144416308:	3	10
AFM:SF3B5:CHID1	11_902355:4_74352723:6_144416308:	3	10
AFM:SF3B5:CLEC18B	16_74444900:4_74352723:6_144416308:	3	10
AFM:SF3B5:COL17A1	10_105797517:4_74352723:6_144416308:	3	10
AFM:SF3B5:COMTD1	10_76993930:4_74352723:6_144416308:	3	10
AFM:SF3B5:CTNNBL1	20_36385938:4_74352723:6_144416308:	3	10
AFM:SF3B5:CYP11B1	4_74352723:6_144416308:8_143960978:	3	10
AFM:SF3B5:DBH	4_74352723:6_144416308:9_136504923:	3	10
AFM:SF3B5:DCC	18_51053176:4_74352723:6_144416308:	3	10
AFM:SF3B5:DDIAS	11_82625814:4_74352723:6_144416308:	3	10
AFM:SF3B5:DLG5	10_79601912:4_74352723:6_144416308:	3	10
AFM:SF3B5:DNAH2	17_7722130:4_74352723:6_144416308:	3	10
AFM:SF3B5:DNAH3	16_20976614:4_74352723:6_144416308:	3	10
AFM:SF3B5:DSCAML1	11_117308795:4_74352723:6_144416308:	3	10
AFM:SF3B5:EHD4	15_42235316:4_74352723:6_144416308:	3	10
AFM:SF3B5:ENO2	12_7026075:4_74352723:6_144416308:	3	10
AFM:SF3B5:ENTPD2	4_74352723:6_144416308:9_139946039:	3	10
AFM:SF3B5:EPC1	10_32575715:4_74352723:6_144416308:	3	10
AFM:SF3B5:FAM163B	4_74352723:6_144416308:9_136444495:	3	10
AFM:SF3B5:FAM187B	19_35719257:4_74352723:6_144416308:	3	10
AFM:SF3B5:FAM188A	10_15824085:4_74352723:6_144416308:	3	10
AFM:SF3B5:FPR1	19_52250131:4_74352723:6_144416308:	3	10
AFM:SF3B5:GALNT16	14_69791267:4_74352723:6_144416308:	3	10
AFM:SF3B5:GIT2	12_110385154:4_74352723:6_144416308:	3	10
AFM:SF3B5:GJB2	13_20763612:4_74352723:6_144416308:	3	10
AFM:SF3B5:GLRX5	14_96010424:4_74352723:6_144416308:	3	10
AFM:SF3B5:GNA15	19_3162909:4_74352723:6_144416308:	3	10
AFM:SF3B5:GPS2	17_7217340:4_74352723:6_144416308:	3	10
AFM:SF3B5:GSDMC	4_74352723:6_144416308:8_130762837:	3	10
AFM:SF3B5:HGF	4_74352723:6_144416308:7_81336584:	3	10
AFM:SF3B5:HR	4_74352723:6_144416308:8_21980023:	3	10
AFM:SF3B5:ICA1	4_74352723:6_144416308:7_8153521:	3	10
AFM:SF3B5:ITGAE	17_3704385:4_74352723:6_144416308:	3	10
AFM:SF3B5:IZUMO4	19_2099198:4_74352723:6_144416308:	3	10
AFM:SF3B5:KIF21A	12_39725534:4_74352723:6_144416308:	3	10
AFM:SF3B5:KLK11	19_51528890:4_74352723:6_144416308:	3	10
AFM:SF3B5:KRT73	12_53010024:4_74352723:6_144416308:	3	10
AFM:SF3B5:L3HYPDH	14_59946094:4_74352723:6_144416308:	3	10
AFM:SF3B5:LAMC3	4_74352723:6_144416308:9_133945034:	3	10
AFM:SF3B5:LILRB2	19_54778666:4_74352723:6_144416308:	3	10
AFM:SF3B5:LOC81691	16_20856413:4_74352723:6_144416308:	3	10
AFM:SF3B5:LRP5	11_68115489:4_74352723:6_144416308:	3	10
AFM:SF3B5:LRRC10	12_70004166:4_74352723:6_144416308:	3	10
AFM:SF3B5:LRRC37A6P	10_27539113:4_74352723:6_144416308:	3	10
AFM:SF3B5:MFAP1	15_44107202:4_74352723:6_144416308:	3	10
AFM:SF3B5:MORC2	22_31323949:4_74352723:6_144416308:	3	10
AFM:SF3B5:MT1H	16_56704573:4_74352723:6_144416308:	3	10
AFM:SF3B5:NAALADL1	11_64820735:4_74352723:6_144416308:	3	10
AFM:SF3B5:NEURL1	10_105350033:4_74352723:6_144416308:	3	10
AFM:SF3B5:NFAT5	16_69725807:4_74352723:6_144416308:	3	10
AFM:SF3B5:NOV	4_74352723:6_144416308:8_120430428:	3	10
AFM:SF3B5:NPHS1	19_36339810:4_74352723:6_144416308:	3	10
AFM:SF3B5:NSUN5P1	4_74352723:6_144416308:7_75045959:	3	10
AFM:SF3B5:OPTN	10_13161060:4_74352723:6_144416308:	3	10
AFM:SF3B5:PALM2,PALM2-AKAP2	4_74352723:6_144416308:9_112629858:	3	10
AFM:SF3B5:PDGFRL	4_74352723:6_144416308:8_17478728:	3	10
AFM:SF3B5:PHLDB1	11_118509676:4_74352723:6_144416308:	3	10
AFM:SF3B5:POLR3F	20_18454112:4_74352723:6_144416308:	3	10
AFM:SF3B5:PPFIA1	11_70222604:4_74352723:6_144416308:	3	10
AFM:SF3B5:PRODH	22_18905978:4_74352723:6_144416308:	3	10
AFM:SF3B5:PRTFDC1	10_25160817:4_74352723:6_144416308:	3	10
AFM:SF3B5:RBM19	12_114387818:4_74352723:6_144416308:	3	10
AFM:SF3B5:RBX1	22_41347387:4_74352723:6_144416308:	3	10
AFM:SF3B5:REEP4	4_74352723:6_144416308:8_21997738:	3	10
[truncated: 60,973 more rows]
