# Supplementary material for: A new perspective on population genetics: Deciphering the relationship between genetic variants and disease prevalence in Psoriasis
Source: PLoS One. 2026 Mar 13;21(3):e0344204. doi: 10.1371/journal.pone.0344204 (PMC12987435; doi:10.1371/journal.pone.0344204)
Supplement: S11 Table — (XLSX) [file pone.0344204.s016.xlsx]

## Sheet: Sheet1
Supplementary Table 11. Annotated each SNPs into gene combinations after removed threshold of background noise of variants combinations
Gene combinations	Single variants in corresponding combinations (GRCh37.hg19)	Count of patients
ABCG8:HLA-B:MRPL23	11_1972143:2_44079913:6_31323116:	38
ABCG8:HLA-B:TRPM5	11_2427364:2_44079913:6_31323116:	37
AGFG1:HLA-B:MRPL23	11_1972143:2_228395932:6_31323116:	37
AGFG1:HLA-B:TRPM5	11_2427364:2_228395932:6_31323116:	38
AGRN:HLA-B:MRPL23	11_1972143:1_989207:6_31323116:	37
AGRN:NR1I3:MDC1	1_161200586:1_989207:6_30671989:	39
AIF1:SLC44A4:ATF6B	6_31583155:6_31843924:6_32085278:	41
AKR7A3:HLA-B:MRPL23	11_1972143:1_19611399:6_31323116:	38
AKR7A3:HLA-B:TRPM5	11_2427364:1_19611399:6_31323116:	37
AKR7A3:NR1I3:MDC1	1_161200586:1_19611399:6_30671989:	40
ANKRD55:HLA-B:MRPL23	11_1972143:5_55479405:6_31323116:	38
ANKRD55:HLA-B:TRPM5	11_2427364:5_55479405:6_31323116:	37
AP4B1:NR1I3:DDR1	1_114447271:1_161200586:6_30864927:	44
AP4B1:NR1I3:MDC1	1_114447271:1_161200586:6_30671989:	39
AQP10:MDC1:DNAH17	17_76420085:1_154296076:6_30671989:	47
ASAP2:HLA-B:ENDOU	12_48104746:12_48119016:12_48119049:2_9419583:2_9419608:6_31323116:	38
ATAD3A:NR1I3:MDC1	1_1455586:1_161200586:6_30671989:	39
BHLHE40-AS1:HLA-B:MRPL23	11_1972143:3_5021594:6_31323116:	37
BHLHE40-AS1:HLA-B:TRPM5	11_2427364:3_5021594:6_31323116:	39
C1QTNF3-AMACR:HLA-B:TRPM5	11_2427364:5_34029045:6_31323116:	37
C1orf106:HLA-B:ENDOU	12_48104746:12_48119016:12_48119049:1_200867552:6_31323116:	40
C1orf106:HLA-B:HLA-DQA1	1_200867552:6_31323116:6_32610403:	39
C1orf106:HLA-B:INPP5E	1_200867552:6_31323116:9_139324680:9_139328551:	51
C1orf106:HLA-B:PMPCA	1_200867552:6_31323116:9_139313403:	48
C1orf106:HLA-B:PRRC2A	1_200867552:6_31323116:6_31605199:	71
C1orf106:MDC1:SLC44A4	1_200867552:6_30671989:6_31837250:6_31839309:6_31839331:	37
C1orf106:UTP15:HLA-B	1_200867552:5_72868447:6_31323116:	38
C1orf186:MDC1:C6orf15	1_206239993:6_30671989:6_31079242:6_31079264:6_31079371:	37
C6orf15:HLA-B:MRPL23	11_1972143:6_31079350:6_31323116:	39
C6orf15:HLA-B:PRRC2A	6_31079236:6_31079643:6_31079703:6_31323116:6_31605199:	53
C6orf15:HLA-B:TRPM5	11_2427364:6_31079350:6_31323116:	38
C6orf15:PRRC2A:ATF6B	6_31079703:6_31605199:6_32085278:	41
C6orf15:PRRC2A:HLA-DRA	6_31079236:6_31079643:6_31079703:6_31605199:6_32411573:	48
C6orf15:PRRC2A:NOTCH4	6_31079236:6_31079643:6_31079703:6_31605199:6_32163274:6_32166380:6_32185796:	48
C6orf15:PRRC2A:SKIV2L	6_31079236:6_31079643:6_31079703:6_31605199:6_31929808:	48
CACNA1S:CACNA1S:MDC1	1_201009182:1_201016646:6_30671989:	38
CACNA1S:HLA-B:MRPL23	11_1972143:1_201016296:6_31323116:	37
CACNA1S:MDC1:CCHCR1	1_201009182:6_30671989:6_31110786:	37
CACNA1S:MDC1:DDR1	1_201009182:6_30671989:6_30862423:	37
CACNA1S:MDC1:DXO	1_201009182:6_30671989:6_31938107:	38
CACNA1S:MDC1:FLOT1	1_201009182:6_30671989:6_30697931:6_30698541:	38
CACNA1S:MDC1:LITAF	16_11643631:1_201009182:6_30671989:	37
CACNA1S:MDC1:MDC1-AS1	1_201009182:6_30671989:6_30679333:	39
CACNA1S:MDC1:MUC21	1_201009182:6_30671989:6_30954491:	38
CACNA1S:MDC1:PSORS1C1	1_201009182:6_30671989:6_31107648:	37
CAD:HLA-B:HLA-DQA1	2_27462076:6_31323116:6_32610403:	60
CAD:HLA-B:MRPL23	11_1972143:2_27458499:6_31323116:	38
CAD:HLA-B:TRPM5	11_2427364:2_27458499:6_31323116:	38
CAMKV:DDR1:ATP6V1G2-DDX39B	3_49897830:3_49898000:3_49898273:6_30864927:6_31506691:	40
CAMKV:MDC1:SLC44A4	3_49897830:3_49898000:3_49898273:6_30671989:6_31843924:	42
CAPN10:CD74:HLA-B	2_241538061:5_149792337:6_31323116:	57
CAPN7:HLA-B:MRPL23	11_1972143:3_15259992:6_31323116:	37
CCDC191:HLA-B:HLA-DQA1	3_113753801:6_31323116:6_32609746:6_32610403:	45
CCDC191:HLA-B:INPP5E	3_113753801:6_31323116:9_139324680:9_139328551:	48
CCDC191:HLA-B:MRPL23	11_1972143:3_113697072:6_31323116:	37
CCDC191:HLA-B:PMPCA	3_113753801:6_31323116:9_139313403:	44
CCDC191:HLA-B:TRPM5	11_2427364:3_113697072:6_31323116:	38
CCDC191:UTP15:HLA-B	3_113753801:5_72868447:6_31323116:	42
CCHCR1:CCHCR1:HLA-B	6_31113275:6_31113276:6_31122315:6_31323116:	37
CCHCR1:HLA-B:CD6	11_60784934:11_60785038:11_60785352:6_31116502:6_31323116:	46
CCHCR1:HLA-B:CHD4	12_6709945:6_31110391:6_31112602:6_31118019:6_31323116:	39
CCHCR1:HLA-B:ENDOU	12_48104746:12_48119016:12_48119049:6_31111125:6_31111148:6_31323116:	42
CCHCR1:HLA-B:FRMD8	11_65168281:6_31110391:6_31112602:6_31116142:6_31118019:6_31118942:6_31323116:	48
CCHCR1:HLA-B:HLA-DQA1	6_31110786:6_31116526:6_31118565:6_31323116:6_32609746:6_32610403:	53
CCHCR1:HLA-B:ITPR3	6_31124849:6_31323116:6_33651129:	37
CCHCR1:HLA-B:LY6G6C	6_31122315:6_31323116:6_31687008:	40
CCHCR1:HLA-B:MRPL23	11_1972143:6_31113239:6_31118898:6_31122330:6_31323116:	39
CCHCR1:HLA-B:PIGO	6_31116526:6_31118565:6_31323116:9_35089403:	46
CCHCR1:HLA-B:PRRC2A	6_31116526:6_31118565:6_31323116:6_31605199:	58
CCHCR1:HLA-B:STEAP2	6_31110786:6_31323116:7_89854446:	48
CCHCR1:HLA-B:STK19	6_31110391:6_31112602:6_31116142:6_31118019:6_31323116:6_31946614:	39
CCHCR1:HLA-B:TP53TG5	20_44005936:6_31113275:6_31113276:6_31116246:6_31124849:6_31323116:	62
CCHCR1:HLA-B:TRPM5	11_2427364:6_31110786:6_31113239:6_31118898:6_31122330:6_31323116:	39
CCHCR1:HLA-DRA:FRMD8	11_65168281:6_31112602:6_32411573:	37
CCHCR1:NOTCH4:FRMD8	11_65168281:6_31110391:6_31112602:6_31116142:6_31118019:6_32163274:6_32166380:6_32185796:	39
CCHCR1:SKIV2L:FRMD8	11_65168281:6_31110391:6_31112602:6_31116142:6_31118019:6_31929808:	41
CD244:NR1I3:MDC1	1_160808129:1_161200586:6_30671989:	38
CD74:CCHCR1:HLA-B	5_149792113:5_149792337:6_31110391:6_31112602:6_31116142:6_31118019:6_31118942:6_31323116:	45
CD74:DDR1:HLA-B	5_149792113:5_149792337:6_30865820:6_31323116:	42
CD74:GTF2H4:HLA-B	5_149792113:5_149792337:6_30881103:6_31323116:	46
CD74:HLA-B:ABHD16A	5_149792113:5_149792337:6_31323116:6_31655438:	43
CD74:HLA-B:BAG6	5_149792113:5_149792337:6_31323116:6_31609272:6_31619576:	45
CD74:HLA-B:CSNK2B	5_149792113:5_149792337:6_31323116:6_31634570:	45
CD74:HLA-B:DXO	5_149792113:5_149792337:6_31323116:6_31938412:6_31938451:	42
CD74:HLA-B:EHMT2	5_149792113:5_149792337:6_31323116:6_31860526:	47
CD74:HLA-B:FKBPL	5_149792113:5_149792337:6_31323116:6_32097290:	40
CD74:HLA-B:GPANK1	5_149792113:5_149792337:6_31323116:6_31632134:	43
CD74:HLA-B:HLA-DQA1	5_149792113:5_149792337:6_31323116:6_32609806:	41
CD74:HLA-B:LY6G5B	5_149792113:5_149792337:6_31323116:6_31639979:	45
CD74:HLA-B:LY6G6F	5_149792113:5_149792337:6_31323116:6_31675501:	42
CD74:HLA-B:MLN	5_149792337:6_31323116:6_33766725:	37
CD74:HLA-B:MSH5-SAPCD1	5_149792113:5_149792337:6_31323116:6_31710968:	44
CD74:HLA-B:NOTCH4	5_149792113:5_149792337:6_31323116:6_32168771:6_32188678:	47
CD74:HLA-B:PRRC2A	5_149792113:5_149792337:6_31323116:6_31598489:6_31603770:	45
CD74:HLA-B:RNF5	5_149792113:5_149792337:6_31323116:6_32148031:	38
CD74:HLA-B:SLC44A4	5_149792113:5_149792337:6_31323116:6_31837066:	47
CD74:HLA-B:VWA7	5_149792113:5_149792337:6_31323116:6_31733650:6_31742242:	47
CD74:MDC1:HLA-B	5_149792113:5_149792337:6_30672463:6_31323116:	42
CD74:MUC21:HLA-B	5_149792113:5_149792337:6_30955010:6_31323116:	46
CD74:SFTA2:HLA-B	5_149792113:5_149792337:6_30899524:6_31323116:	40
CD74:VARS2:HLA-B	5_149792113:5_149792337:6_30893941:6_31323116:	43
CDSN:ABHD16A:ATF6B	6_31084792:6_31657754:6_32085278:	52
CDSN:ABHD16A:NOTCH4	6_31084435:6_31657754:6_32163274:6_32166380:6_32185796:	38
CDSN:ABHD16A:SKIV2L	6_31084435:6_31657754:6_31929808:	38
CDSN:HLA-B:ABHD16A	6_31084435:6_31084792:6_31323116:6_31657754:	68
CDSN:HLA-B:CHD4	12_6709945:6_31088145:6_31323116:	39
CDSN:HLA-B:FRMD8	11_65168281:6_31084792:6_31088145:6_31323116:	51
CDSN:HLA-B:HLA-B	6_31084787:6_31323116:6_31323337:	43
CDSN:HLA-B:HLA-DQA1	6_31084034:6_31084792:6_31323116:6_32610403:	47
CDSN:HLA-B:NOTCH4	6_31084792:6_31323116:6_32190406:	52
CDSN:HLA-B:PRRC2A	6_31084435:6_31084792:6_31323116:6_31605199:	65
CDSN:HLA-B:STEAP2	6_31084792:6_31323116:7_89854446:	40
CDSN:PRRC2A:ATF6B	6_31084792:6_31605199:6_32085278:	52
CDSN:PRRC2A:HLA-DRA	6_31084435:6_31605199:6_32411573:	37
CDSN:PRRC2A:NOTCH4	6_31084435:6_31605199:6_32163274:6_32166380:6_32185796:	40
CDSN:PRRC2A:SKIV2L	6_31084435:6_31605199:6_31929808:	38
CELA3A:HLA-B:INPP5E	1_22328077:6_31323116:9_139324680:9_139328551:	48
CELA3A:HLA-B:PMPCA	1_22328077:6_31323116:9_139313403:	49
CELA3A:NR1I3:DDR1	1_161200586:1_22328077:6_30864927:	41
CELA3A:UTP15:HLA-B	1_22328077:5_72868447:6_31323116:	41
CELA3B:FBXO36:HLA-B	1_22305012:2_230861519:6_31323116:	40
CELA3B:HLA-B:CD6	11_60784934:11_60785038:11_60785352:1_22304773:6_31323116:	39
CELA3B:HLA-B:INPP5E	1_22310215:6_31323116:9_139324680:9_139328551:	51
CELA3B:HLA-B:PMPCA	1_22310215:6_31323116:9_139313403:	49
CELA3B:HLA-B:TRPM5	11_2427364:1_22305012:6_31323116:	38
CELA3B:NR1I3:DDR1	1_161200586:1_22305012:1_22310215:6_30864927:	46
CELA3B:NR1I3:MDC1	1_161200586:1_22305012:1_22310215:6_30671989:	51
CELA3B:UTP15:HLA-B	1_22310215:5_72868447:6_31323116:	42
CFHR5:HLA-B:MRPL23	11_1972143:1_196963287:6_31323116:	38
CLCN6:NR1I3:DDR1	1_11897286:1_161200586:6_30864927:	44
CLCN6:NR1I3:MDC1	1_11897286:1_161200586:6_30671989:	38
CLDN1:HLA-B:MRPL23	11_1972143:3_190040008:6_31323116:	37
CLDN1:HLA-B:TRPM5	11_2427364:3_190040008:6_31323116:	37
CPSF3L:HLA-B:MRPL23	11_1972143:1_1250228:6_31323116:	39
CPSF3L:HLA-B:TRPM5	11_2427364:1_1250228:6_31323116:	39
CPSF3L:NR1I3:DDR1	1_1250228:1_161200586:6_30864927:	46
CPSF3L:NR1I3:MDC1	1_1250228:1_161200586:6_30671989:	41
DCST1:HLA-B:MRPL23	11_1972143:1_155013130:1_155015918:6_31323116:	39
DCST1:HLA-B:TRPM5	11_2427364:1_155015918:6_31323116:	38
DCST1:NR1I3:MDC1	1_155013130:1_155015918:1_161200586:6_30671989:	41
DCST1:PASK:HLA-B	1_155015918:2_242077496:6_31323116:	41
DDR1:AGER:FRMD8	11_65168281:6_30864927:6_32151934:	38
DDR1:AIF1:SLC44A4	6_30864927:6_31583155:6_31843924:	39
DDR1:C6orf10:KLC2	11_66031660:6_30864927:6_32299822:	40
DDR1:CCHCR1:DNAH17	17_76420085:6_30864927:6_31112602:6_31113214:6_31116142:6_31118511:	45
DDR1:DXO:FRMD8	11_65168281:6_30864927:6_31938412:6_31938451:	43
DDR1:EHMT2:SLC26A11	17_78221850:6_30865820:6_31857154:	46
DDR1:FKBPL:FRMD8	11_65168281:6_30864927:6_32097290:	41
DDR1:HLA-B:CD19	16_28944700:6_30857072:6_31323116:	72
DDR1:HLA-B:ENDOU	12_48104746:12_48119016:12_48119049:6_30862423:6_30865279:6_31323116:	40
DDR1:HLA-B:FRMD8	11_65168281:6_30864927:6_31323116:	45
DDR1:HLA-B:HLA-DQA1	6_30862423:6_31323116:6_32610403:	40
DDR1:HLA-B:INPP5E	6_30864927:6_31323116:9_139324680:9_139328551:	42
DDR1:HLA-B:KLC2	11_66031660:6_30864927:6_31323116:	45
DDR1:HLA-B:MRPL23	11_1972143:6_30862440:6_30867100:6_31323116:	38
DDR1:HLA-B:PRRC2A	6_30862423:6_31323116:6_31605199:	69
DDR1:HLA-B:RSL1D1	16_11933678:6_30864829:6_31323116:	37
DDR1:HLA-B:SKIV2L	6_30857072:6_31323116:6_31928799:6_31929014:	45
DDR1:HLA-B:TRPM5	11_2427364:6_30862440:6_31323116:	37
DDR1:HSPA1L:DNAH17	17_76420085:6_30864927:6_31778529:	40
DDR1:HSPA1L:FRMD8	11_65168281:6_30864927:6_31777946:	37
DDR1:LTA:ABHD16A	6_30864927:6_31540784:6_31657754:	54
DDR1:LTA:GART	21_34876708:6_30864927:6_31540784:	39
DDR1:LTA:GPANK1	6_30864927:6_31540784:6_31630241:	54
DDR1:LTA:PRRC2A	6_30864927:6_31540784:6_31602967:6_31605199:	58
DDR1:LTA:SON	21_34945721:6_30864927:6_31540784:	38
DDR1:LTB:FRMD8	11_65168281:6_30864927:6_31549556:	37
DDR1:LTB:KLC2	11_66031660:6_30864927:6_31549556:	40
DDR1:LY6G6C:DNAH17	17_76420085:6_30864927:6_31687008:	37
DDR1:NOTCH4:FRMD8	11_65168281:6_30864927:6_32163274:6_32185796:6_32188603:6_32188640:	49
DDR1:RNF5:FRMD8	11_65168281:6_30864927:6_32148031:	40
DDR1:SKIV2L:FRMD8	11_65168281:6_30864927:6_31929808:	39
DDR1:SKIV2L:KLC2	11_66031660:6_30864927:6_31929808:	39
DDR1:SLC44A4:NOTCH4	6_30864927:6_31837250:6_31837277:6_31839309:6_31839331:6_32183175:	38
DDR1:TNF:FRMD8	11_65168281:6_30864927:6_31544642:	41
DDR1:TNF:KLC2	11_66031660:6_30864927:6_31544642:	38
DDR1:VARS2:HLA-B	6_30857072:6_30884806:6_30887988:6_30893831:6_31323116:	38
DDR1:VPS33A:OR3A4P	12_122720310:17_3213690:6_30864927:	39
DDR1:VWA7;VARS:LEMD2	6_30864927:6_31745284:6_33740592:6_33744711:6_33744882:	40
DDR1:VWA7;VARS:MLN	6_30864927:6_31745284:6_33768897:	41
DGKD:HLA-B:MRPL23	11_1972143:2_234371351:6_31323116:	38
DGKD:HLA-B:TRPM5	11_2427364:2_234371351:6_31323116:	38
DNAJC5G:HLA-B:MRPL23	11_1972143:2_27501149:6_31323116:	39
DNAJC5G:HLA-B:TRPM5	11_2427364:2_27501149:6_31323116:	37
EAF1:CD74:HLA-B	3_15476055:3_15480726:5_149792113:5_149792337:6_31323116:	45
EAF1:HLA-B:INPP5E	3_15476055:3_15480726:6_31323116:9_139324680:9_139328551:	51
EAF1:HLA-B:PMPCA	3_15476055:3_15480726:6_31323116:9_139313403:	48
EAF1:UTP15:HLA-B	3_15476055:3_15480726:5_72868447:6_31323116:	38
EHMT2:BTNL2:SLC26A11	17_78221850:6_31857154:6_32363955:	42
EHMT2:LEMD2:SLC26A11	17_78221850:6_31857154:6_33744711:6_33744882:	37
EMC1:HLA-B:MRPL23	11_1972143:1_19547363:1_19570352:6_31323116:	39
EMC1:HLA-B:TRIM47	17_73871467:1_19570352:6_31323116:	39
EMC1:HLA-B:TRIM65	17_73888354:1_19570352:6_31323116:	37
EMC1:HLA-B:TRPM5	11_2427364:1_19547363:1_19570352:6_31323116:	39
EMC1:HLA-B:WBP2	17_73847613:17_73847799:1_19570352:6_31323116:	38
EMC1:NR1I3:DDR1	1_161200586:1_19547363:1_19570352:6_30864927:	46
EMC1:NR1I3:MDC1	1_161200586:1_19547363:1_19570352:6_30671989:	41
FAM189B:HLA-B:MRPL23	11_1972143:1_155221353:6_31323116:	38
FAM189B:HLA-B:TRPM5	11_2427364:1_155221353:6_31323116:	38
FAM189B:NR1I3:DDR1	1_155221353:1_161200586:6_30864927:	45
FAM189B:NR1I3:MDC1	1_155221353:1_161200586:6_30671989:	40
FARP2:HLA-B:MRPL23	11_1972143:2_242371101:2_242375813:2_242407588:6_31323116:	38
FARP2:HLA-B:TRPM5	11_2427364:2_242343404:2_242371101:2_242375813:2_242407588:6_31323116:	38
FAT2:HLA-B:STK19	5_150905398:6_31323116:6_31946614:	56
FBXO36:EAF1:HLA-B	2_230861519:3_15476055:6_31323116:	37
FBXO36:HLA-B:HLA-DRA	2_230861519:6_31323116:6_32411726:	38
FBXO36:HLA-B:PTGIS	20_48140535:2_230861519:6_31323116:	39
FBXO36:MDC1-AS1:HLA-B	2_230861519:6_30675135:6_30679333:6_31323116:	38
FBXO36:MDC1:HLA-B	2_230861519:6_30668447:6_30671452:6_30671760:6_30671969:6_30672718:6_30673113:6_30673186:6_30673422:6_30673432:6_30673489:6_31323116:	39
FBXO36:MUC21:HLA-B	2_230861519:6_30954491:6_31323116:	50
FBXO36:NRM:HLA-B	2_230861519:6_30656953:6_31323116:	38
FBXO36:STK32B:HLA-B	2_230861519:4_5448377:4_5448565:6_31323116:	38
FBXO36:TGM4:HLA-B	2_230861519:3_44952842:6_31323116:	41
FGA:HLA-B:PMPCA	4_155511824:6_31323116:9_139313403:	49
FGA:UTP15:HLA-B	4_155511824:5_72868447:6_31323116:	41
FLG:HLA-B:MRPL23	11_1972143:1_152277171:1_152277176:1_152284376:6_31323116:	39
FLG:HLA-B:TRPM5	11_2427364:1_152277171:1_152277176:6_31323116:	37
FLG:NR1I3:DDR1	1_152284376:1_161200586:6_30864927:	44
FLG:NR1I3:MDC1	1_152277171:1_152277176:1_152284376:1_161200586:6_30671989:	41
FLOT1:HLA-B:CD6	11_60784934:11_60785038:11_60785352:6_30708944:6_31323116:	41
FLOT1:HLA-B:STK19	6_30697931:6_31323116:6_31946614:	37
FYCO1:HLA-B:MRPL23	11_1972143:3_46010073:6_31323116:	38
FYCO1:HLA-B:TRPM5	11_2427364:3_46010073:6_31323116:	38
GCKR:EHMT2:HLA-DQA1	2_27729480:6_31857154:6_32610349:	38
GCKR:HLA-B:HLA-DQA1	2_27728777:2_27729480:6_31323116:6_32610403:	43
GTF2H4:ABHD16A:ATF6B	6_30877202:6_30877760:6_31657754:6_32085278:	37
GTF2H4:EHMT2:SLC26A11	17_78221850:6_30881103:6_31857154:	49
GTF2H4:HLA-B:ABHD16A	6_30877202:6_30877760:6_30878579:6_30878769:6_30878919:6_31323116:6_31657754:	55
GTF2H4:HLA-B:GPANK1	6_30877202:6_30877760:6_31323116:6_31630241:	53
GTF2H4:HLA-B:MRPL23	11_1972143:6_30879987:6_31323116:	38
GTF2H4:HLA-B:PMPCA	6_30881103:6_31323116:9_139313403:	46
GTF2H4:HLA-B:PRRC2A	6_30877202:6_30877760:6_30878579:6_30878769:6_30878919:6_31323116:6_31602967:	53
GTF2H4:PRRC2A:ATF6B	6_30877202:6_30877760:6_30878579:6_31602967:6_32085278:	38
GTF3C2:HLA-B:HLA-DQA1	2_27556721:6_31323116:6_32610403:	60
HAVCR2:HLA-B:MRPL23	11_1972143:5_156533787:6_31323116:	39
HAVCR2:HLA-B:TRPM5	11_2427364:5_156533787:6_31323116:	39
HLA-B:ABCC2:CHD4	10_101591418:12_6709945:6_31323116:	37
HLA-B:ABCC2:FRMD8	10_101591418:11_65168281:6_31323116:	49
HLA-B:ABHD16A:CLIP1	12_122762604:6_31323116:6_31657754:	37
HLA-B:ABHD16A:INPP5E	6_31323116:6_31657413:9_139324680:9_139328551:	51
HLA-B:ABHD16A:MBD2	18_51731348:6_31323116:6_31657754:	55
HLA-B:ABHD16A:MRPL23	11_1972143:6_31323116:6_31655681:6_31658323:	39
HLA-B:ABHD16A:PMPCA	6_31323116:6_31657413:9_139313403:	49
HLA-B:ABHD16A:STK19	6_31323116:6_31655438:6_31657754:6_31657924:6_31946614:6_31946837:	65
HLA-B:ABHD16A:TP53TG5	20_44005936:6_31323116:6_31657754:	39
HLA-B:ABHD16A:TRPM5	11_2427364:6_31323116:6_31655681:6_31657694:6_31658323:	39
HLA-B:ABHD16A:VPS33A	12_122720310:6_31323116:6_31657754:	45
HLA-B:ADCY7:TRIM47	16_50338325:17_73871467:6_31323116:	39
HLA-B:ADCY7:TRIM65	16_50338325:17_73888354:6_31323116:	38
HLA-B:ADCY7:WBP2	16_50338325:17_73847613:17_73847799:6_31323116:	39
HLA-B:AHR:TRPM5	11_2427364:6_31323116:7_17349626:	37
HLA-B:AIF1:MBD2	18_51731348:6_31323116:6_31583155:	47
HLA-B:AIF1:STK19	6_31323116:6_31583155:6_31583312:6_31946614:6_31946837:	61
HLA-B:AIM1:MRPL23	11_1972143:6_106967260:6_31323116:	39
HLA-B:AIM1:TRPM5	11_2427364:6_106967260:6_31323116:	39
HLA-B:AKNA:TRPM5	11_2427364:6_31323116:9_117108233:	38
HLA-B:AMZ1:MRPL23	11_1972143:6_31323116:7_2748171:	37
HLA-B:AMZ1:TRPM5	11_2427364:6_31323116:7_2748171:	39
HLA-B:APOM:STK19	6_31323116:6_31623873:6_31625507:6_31946614:	38
HLA-B:ARFGEF3:MRPL23	11_1972143:6_138638442:6_31323116:	51
HLA-B:ARFGEF3:TRPM5	11_2427364:6_138655939:6_31323116:	38
HLA-B:ATF6B:MRPL23	11_1972143:6_31323116:6_32095393:	38
HLA-B:ATF6B:TRPM5	11_2427364:6_31323116:6_32084485:6_32095393:	39
HLA-B:ATP6V1G2-DDX39B:MRPL23	11_1972143:6_31323116:6_31508069:6_31514247:	39
HLA-B:ATP6V1G2-DDX39B:TRPM5	11_2427364:6_31323116:6_31508069:6_31514247:	39
HLA-B:BAG6:FRMD8	11_65168281:6_31323116:6_31614102:	42
HLA-B:BAG6:INPP5E	6_31323116:6_31614102:9_139324680:	40
HLA-B:BAG6:STK19	6_31323116:6_31609272:6_31619576:6_31946614:	42
HLA-B:BAG6:TRPM5	11_2427364:6_31323116:6_31607220:	37
HLA-B:BTNL2:GART	21_34876708:6_31323116:6_32370794:6_32370879:6_32370908:6_32372863:6_32372963:	37
HLA-B:BTNL2:HLA-DQA1	6_31323116:6_32369488:6_32610403:	40
HLA-B:BTNL2:HLA-DRA	6_31323116:6_32370835:6_32407709:	40
HLA-B:BTNL2:SON	21_34945721:6_31323116:6_32370794:6_32370879:6_32370908:6_32372863:6_32372963:	37
HLA-B:C2-AS1:MRPL23	11_1972143:6_31323116:6_31906997:6_31907168:	39
HLA-B:C2-AS1:TRPM5	11_2427364:6_31323116:6_31906997:	39
HLA-B:C2:MRPL23	11_1972143:6_31323116:6_31895619:6_31905130:6_31910929:	39
HLA-B:C2:TRPM5	11_2427364:6_31323116:6_31895619:	37
HLA-B:C6orf10:HLA-DQA1	6_31323116:6_32339548:6_32610401:	37
HLA-B:C6orf10:INPP5E	6_31323116:6_32337686:9_139324680:9_139328551:	46
HLA-B:C6orf10:MRPL23	11_1972143:6_31323116:6_32304334:	37
HLA-B:C6orf10:PMPCA	6_31323116:6_32337686:9_139313403:	43
HLA-B:C6orf10:STEAP2	6_31323116:6_32339548:7_89854446:	37
HLA-B:C6orf10:TP53TG5	20_44005936:6_31323116:6_32335628:	43
HLA-B:C6orf10:TRPM5	11_2427364:6_31323116:6_32291407:6_32298284:6_32304334:	50
HLA-B:C6orf47:INPP5E	6_31323116:6_31627523:9_139324680:9_139328551:	51
HLA-B:C6orf47:PMPCA	6_31323116:6_31627523:9_139313403:	48
HLA-B:CALML3:MRPL23	10_5567142:11_1972143:6_31323116:	39
HLA-B:CALML3:TRPM5	10_5567142:11_2427364:6_31323116:	38
HLA-B:CARD11:MRPL23	11_1972143:6_31323116:7_2963839:7_2966474:7_2966505:	38
HLA-B:CARD11:TRPM5	11_2427364:6_31323116:7_2963839:7_2966474:7_2966505:	38
HLA-B:CCNY:TRPM5	10_35814841:11_2427364:6_31323116:	37
HLA-B:CD6:ABCG1	11_60784934:11_60785038:11_60785352:21_43710111:6_31323116:	40
HLA-B:CD6:ACRBP	11_60784934:12_6749497:6_31323116:	45
HLA-B:CD6:DNAH17	11_60784934:11_60785038:11_60785352:17_76421464:17_76421467:17_76423097:17_76425176:6_31323116:	45
HLA-B:CD6:DNMT3L	11_60784934:11_60785038:11_60785352:21_45679361:6_31323116:	42
HLA-B:CD6:KCNQ2	11_60784934:11_60785038:11_60785352:20_62076743:6_31323116:	41
HLA-B:CD6:MAPK1	11_60784934:11_60785038:22_22162126:6_31323116:	38
HLA-B:CD6:PRKCSH	11_60784934:11_60785038:11_60785352:19_11560012:19_11560013:6_31323116:	42
HLA-B:CD6:RPL3	11_60784934:11_60785038:11_60785352:22_39709559:6_31323116:	42
HLA-B:CD6:SMARCA4	11_60784934:11_60785038:11_60785352:19_11113651:6_31323116:	43
HLA-B:CFB:ENDOU	12_48104746:12_48119016:12_48119049:6_31323116:6_31917291:	42
HLA-B:CFB:MRPL23	11_1972143:6_31323116:6_31914180:6_31914306:6_31916707:6_31918468:	39
HLA-B:CFB:TRPM5	11_2427364:6_31323116:6_31914306:6_31916707:	39
HLA-B:CHD4:ATP9B	12_6709945:18_76856565:6_31323116:	41
HLA-B:CHD4:ELF1	12_6709945:13_41508049:6_31323116:	39
HLA-B:CLIC1:CHD4	12_6709945:6_31323116:6_31701901:	40
HLA-B:CLIC1:FRMD8	11_65168281:6_31323116:6_31701901:	49
HLA-B:CLIC1:MRPL23	11_1972143:6_31323116:6_31701901:	38
HLA-B:CLIC1:TRPM5	11_2427364:6_31323116:6_31701901:	37
HLA-B:COX8A:ENDOU	11_63742174:12_48104746:12_48119016:12_48119049:6_31323116:	40
HLA-B:CRTAC1:MRPL23	10_99661261:11_1972143:6_31323116:	39
HLA-B:CRTAC1:TRPM5	10_99661261:11_2427364:6_31323116:	39
HLA-B:CSNK2B:HLA-DQA1	6_31323116:6_31637474:6_32610403:	45
HLA-B:CSNK2B:MRPL23	11_1972143:6_31323116:6_31634705:6_31637474:	39
HLA-B:CSNK2B:STK19	6_31323116:6_31634570:6_31946614:	42
HLA-B:CSNK2B:TP53TG5	20_44005936:6_31323116:6_31635710:	49
HLA-B:CSNK2B:TRIM47	17_73871467:6_31323116:6_31634570:	37
HLA-B:CSNK2B:TRPM5	11_2427364:6_31323116:6_31634705:6_31637474:	39
HLA-B:DDAH2:CHD4	12_6709945:6_31323116:6_31696413:	38
HLA-B:DDAH2:FRMD8	11_65168281:6_31323116:6_31696413:	46
HLA-B:DDAH2:MRPL23	11_1972143:6_31323116:6_31696413:	38
HLA-B:DDX39B:MRPL23	11_1972143:6_31323116:6_31503219:	39
HLA-B:DDX39B:TRPM5	11_2427364:6_31323116:6_31503219:	39
HLA-B:DXO:STK19	6_31323116:6_31938412:6_31938451:6_31939345:6_31946614:	43
HLA-B:EHMT2:CD6	11_60784934:11_60785038:11_60785352:6_31323116:6_31856212:	42
HLA-B:EHMT2:MRPL23	11_1972143:6_31323116:6_31860576:	38
HLA-B:EHMT2:TRIM47	17_73871467:6_31323116:6_31857154:	37
HLA-B:EHMT2:TRPM5	11_2427364:6_31323116:6_31857154:6_31860576:	39
HLA-B:EHMT2:WBP2	17_73847613:17_73847799:6_31323116:6_31857154:	37
HLA-B:ENDOU:DLST	12_48104746:12_48119016:12_48119049:14_75359957:6_31323116:	38
HLA-B:ENDOU:HDAC7	12_48104746:12_48119049:12_48181778:6_31323116:	37
HLA-B:ENDOU:PPP5C	12_48104746:12_48119016:12_48119049:19_46857257:6_31323116:	40
HLA-B:ENDOU:RPS6KL1	12_48104746:12_48119016:12_48119049:14_75386714:6_31323116:	40
HLA-B:ENTPD7:MRPL23	10_101421347:11_1972143:6_31323116:	37
HLA-B:ENTPD7:TRPM5	10_101421347:11_2427364:6_31323116:	38
HLA-B:FRMD8:ATP9B	11_65168281:18_76856565:6_31323116:	49
HLA-B:FRMD8:CHD4	11_65168281:12_6709945:6_31323116:	67
HLA-B:FRMD8:ELF1	11_65168281:13_41508049:6_31323116:	48
HLA-B:GPANK1:STK19	6_31323116:6_31630241:6_31632134:6_31946614:6_31946837:	63
HLA-B:GRM4:MRPL23	11_1972143:6_31323116:6_33990557:	38
HLA-B:GRM4:TRPM5	11_2427364:6_31323116:6_33990557:	39
HLA-B:HLA-B:CD6	11_60784934:11_60785038:11_60785352:6_31322395:6_31323116:	47
HLA-B:HLA-B:ENDOU	12_48104746:12_48119049:6_31322367:6_31323116:	37
HLA-B:HLA-B:FRMD8	11_65168281:6_31322470:6_31323116:	41
HLA-B:HLA-B:MRPL23	11_1972143:6_31323116:6_31323321:	37
HLA-B:HLA-B:TRPM5	11_2427364:6_31323116:6_31323321:	38
HLA-B:HLA-DQA1:CD19	16_28944700:6_31323116:6_32609746:	37
HLA-B:HLA-DQA1:CD6	11_60784934:11_60785038:11_60785352:6_31323116:6_32609789:	42
HLA-B:HLA-DQA1:CRTAC1	10_99682981:6_31323116:6_32609746:6_32610403:	44
HLA-B:HLA-DQA1:FERMT3	11_63978067:6_31323116:6_32610403:	37
HLA-B:HLA-DQA1:IRF8	16_85945369:16_85948252:16_85954801:6_31323116:6_32610403:	45
HLA-B:HLA-DQA1:MLN	6_31323116:6_32610403:6_33766725:	38
HLA-B:HLA-DQA1:QSOX2	6_31323116:6_32610403:9_139100667:	46
HLA-B:HLA-DQA1:RFPL1	22_29837537:6_31323116:6_32609746:	44
HLA-B:HLA-DQA1:RNF157	17_74151403:6_31323116:6_32610403:	45
HLA-B:HLA-DQA1:TAOK2	16_29990850:6_31323116:6_32610403:	46
HLA-B:HLA-DRA:INPP5E	6_31323116:6_32411726:9_139324680:9_139328551:	52
HLA-B:HLA-DRA:PMPCA	6_31323116:6_32411726:9_139313403:	49
HLA-B:HOXA1:TRPM5	11_2427364:6_31323116:7_27135097:	38
HLA-B:HSPA1A:STK19	6_31323116:6_31783507:6_31946837:	44
HLA-B:HSPA1B:MRPL23	11_1972143:6_31323116:6_31797422:	39
HLA-B:HSPA1B:TRPM5	11_2427364:6_31323116:6_31797422:	39
HLA-B:HSPA1L:CHD4	12_6709945:6_31323116:6_31778307:	40
HLA-B:HSPA1L:FRMD8	11_65168281:6_31323116:6_31778307:	49
HLA-B:HSPA1L:MRPL23	11_1972143:6_31323116:6_31778307:	39
HLA-B:HSPA1L:TRPM5	11_2427364:6_31323116:6_31778307:	38
HLA-B:INPP5E:ASCC2	22_30202079:6_31323116:9_139324680:9_139328551:	54
HLA-B:INPP5E:AVPI1	10_99439556:6_31323116:9_139328551:	61
HLA-B:INPP5E:COX8A	11_63742174:6_31323116:9_139324680:9_139328551:	45
HLA-B:INPP5E:HORMAD2-AS1	22_30414091:6_31323116:9_139324680:9_139328551:	45
HLA-B:INPP5E:ITGA7	12_56081643:6_31323116:9_139324680:9_139328551:	49
HLA-B:INPP5E:RFPL1	22_29837537:6_31323116:9_139324680:9_139328551:	44
HLA-B:INPP5E:SRMS	20_62172219:20_62173562:20_62174724:6_31323116:9_139324680:9_139328551:	49
HLA-B:IP6K3:INPP5E	6_31323116:6_33703089:9_139324680:9_139328551:	46
HLA-B:IP6K3:PMPCA	6_31323116:6_33703089:9_139313403:	44
HLA-B:ITPR3:CHD4	12_6709945:6_31323116:6_33623509:	41
HLA-B:ITPR3:FRMD8	11_65168281:6_31323116:6_33623509:	50
HLA-B:ITPR3:INPP5E	6_31323116:6_33643558:6_33662667:9_139324680:9_139328551:	64
HLA-B:ITPR3:MRPL23	11_1972143:6_31323116:6_33623509:6_33652456:6_33653486:6_33662760:6_33663405:	39
HLA-B:ITPR3:PMPCA	6_31323116:6_33662667:9_139313403:	46
HLA-B:ITPR3:TRPM5	11_2427364:6_31323116:6_33608216:6_33623509:6_33652456:6_33662760:6_33663405:	39
HLA-B:LST1:MRPL23	11_1972143:6_31323116:6_31555189:	38
HLA-B:LST1:TRPM5	11_2427364:6_31323116:6_31555189:	39
HLA-B:LTA:AIF1	6_31323116:6_31540784:6_31583155:	39
HLA-B:LTA:PRRC2A	6_31323116:6_31540784:6_31605199:	44
HLA-B:LTB:CD6	11_60785038:11_60785352:6_31323116:6_31549556:	39
HLA-B:LTB:STK19	6_31323116:6_31549556:6_31946614:	38
HLA-B:LTBR:ENDOU	12_48104746:12_48119016:12_48119049:12_6493813:6_31323116:	45
HLA-B:LY6G5B:MRPL23	11_1972143:6_31323116:6_31638970:	37
HLA-B:LY6G5B:STK19	6_31323116:6_31639757:6_31639979:6_31946614:	43
HLA-B:LY6G5B:TRIM47	17_73871467:6_31323116:6_31639979:	37
HLA-B:LY6G5B:TRPM5	11_2427364:6_31323116:6_31638970:	39
HLA-B:LY6G6C:CHD4	12_6709945:6_31323116:6_31687027:	40
HLA-B:LY6G6C:FRMD8	11_65168281:6_31323116:6_31687027:	49
HLA-B:LY6G6C:MRPL23	11_1972143:6_31323116:6_31687027:	39
HLA-B:LY6G6C:TP53TG5	20_44005936:6_31323116:6_31687008:	52
HLA-B:LY6G6C:TRPM5	11_2427364:6_31323116:6_31687027:	38
HLA-B:LY6G6F:MRPL23	11_1972143:6_31323116:6_31674749:6_31677953:	39
HLA-B:LY6G6F:STK19	6_31323116:6_31675297:6_31675501:6_31678028:6_31946614:6_31946837:	63
HLA-B:LY6G6F:TRPM5	11_2427364:6_31323116:6_31674749:6_31677953:	39
HLA-B:MCCD1:INPP5E	6_31323116:6_31496776:9_139328551:	62
HLA-B:MCCD1:MRPL23	11_1972143:6_31323116:6_31497622:	38
HLA-B:MCCD1:PMPCA	6_31323116:6_31496776:6_31496925:9_139313403:	57
HLA-B:MCCD1:TRPM5	11_2427364:6_31323116:6_31497622:	38
HLA-B:MRPL23:ACRBP	11_1972143:12_6749497:6_31323116:	37
HLA-B:MRPL23:CD5	11_1972143:11_60891421:6_31323116:	39
HLA-B:MRPL23:CDCA3	11_1972143:12_6958801:6_31323116:	37
HLA-B:MRPL23:CNN1	11_1972143:19_11657688:6_31323116:	38
HLA-B:MRPL23:CST6	11_1972143:11_65780938:6_31323116:	38
HLA-B:MRPL23:DGKA	11_1972143:12_56335954:6_31323116:	39
HLA-B:MRPL23:DNMT3B	11_1972143:20_31386347:6_31323116:	37
HLA-B:MRPL23:DONSON	11_1972143:21_34951753:6_31323116:	37
HLA-B:MRPL23:ELF1	11_1972143:13_41508049:6_31323116:	37
HLA-B:MRPL23:EVPL	11_1972143:17_74003805:17_74003846:17_74005476:6_31323116:	39
HLA-B:MRPL23:HCK	11_1972143:20_30681630:6_31323116:	38
HLA-B:MRPL23:INCENP	11_1972143:11_61919391:6_31323116:	37
HLA-B:MRPL23:ITGA7	11_1972143:12_56086592:12_56087970:6_31323116:	39
HLA-B:MRPL23:KCNJ1	11_128712203:11_1972143:6_31323116:	39
HLA-B:MRPL23:NCAPD2	11_1972143:12_6635274:12_6635374:12_6637941:6_31323116:	38
HLA-B:MRPL23:NRXN2	11_1972143:11_64434840:6_31323116:	37
HLA-B:MRPL23:NUDT22	11_1972143:11_63996828:11_63996908:6_31323116:	38
HLA-B:MRPL23:OAF	11_120097498:11_120097647:11_1972143:6_31323116:	39
HLA-B:MRPL23:PMEL	11_1972143:12_56348960:6_31323116:	38
HLA-B:MRPL23:POLR3B	11_1972143:12_106786858:6_31323116:	38
HLA-B:MRPL23:POU2F3	11_120176310:11_1972143:6_31323116:	37
HLA-B:MRPL23:PQLC1	11_1972143:18_77679290:6_31323116:	39
HLA-B:MRPL23:PRKD2	11_1972143:19_47178352:6_31323116:	37
HLA-B:MRPL23:PTGIS	11_1972143:20_48140705:6_31323116:	38
HLA-B:MRPL23:RNF213	11_1972143:17_78363034:6_31323116:	38
HLA-B:MRPL23:SARNP	11_1972143:12_56182846:6_31323116:	37
HLA-B:MRPL23:SMARCA4	11_1972143:19_11095896:19_11145691:6_31323116:	37
HLA-B:MRPL23:TAPBPL	11_1972143:12_6562538:12_6567907:6_31323116:	38
HLA-B:MRPL23:TGM3	11_1972143:20_2312718:20_2321134:6_31323116:	39
HLA-B:MRPL23:TH	11_1972143:11_2189113:6_31323116:	37
HLA-B:MRPL23:TMPRSS3	11_1972143:21_43808643:6_31323116:	38
HLA-B:MRPL23:TUBB6	11_1972143:18_12325958:6_31323116:	37
HLA-B:MRPL23:USP5	11_1972143:12_6970635:6_31323116:	38
HLA-B:MRPL23:VWCE	11_1972143:11_61032643:6_31323116:	38
HLA-B:MRPL23:ZNF653	11_1972143:19_11606796:6_31323116:	37
HLA-B:MSH5-SAPCD1:STK19	6_31323116:6_31710968:6_31946614:	41
HLA-B:NCR3:MRPL23	11_1972143:6_31323116:6_31557381:	39
HLA-B:NCR3:TRPM5	11_2427364:6_31323116:6_31557381:6_31557791:	39
HLA-B:NELFE:NOTCH4	6_31323116:6_31921475:6_32180241:6_32180431:	62
HLA-B:NOTCH4:FRMD8	11_65168281:6_31323116:6_32188383:6_32188603:6_32188640:6_32188642:	62
HLA-B:NOTCH4:MRPL23	11_1972143:6_31323116:6_32184835:6_32188853:	39
HLA-B:NOTCH4:TP53TG5	20_44005936:6_31323116:6_32171683:6_32188603:	57
HLA-B:NOTCH4:TRPM5	11_2427364:6_31323116:6_32184835:6_32188136:6_32188853:6_32191607:	39
HLA-B:NOTCH4:VPS33A	12_122720310:6_31323116:6_32171683:6_32190390:6_32190406:	49
HLA-B:OBP2B:ENDOU	12_48104746:12_48119016:6_31323116:9_136084089:	39
HLA-B:OSTCP1:MRPL23	11_1972143:6_159262974:6_31323116:	37
HLA-B:OSTCP1:TRPM5	11_2427364:6_159262974:6_31323116:	39
HLA-B:PMPCA:ASCC2	22_30202079:6_31323116:9_139313403:	44
HLA-B:PMPCA:AVPI1	10_99439556:6_31323116:9_139313403:	60
HLA-B:PMPCA:COX8A	11_63742174:6_31323116:9_139313403:	43
HLA-B:PMPCA:HORMAD2-AS1	22_30414091:6_31323116:9_139313403:	44
HLA-B:PMPCA:ITGA7	12_56081643:6_31323116:9_139313403:	47
HLA-B:PMPCA:RFPL1	22_29837537:6_31323116:9_139313403:	41
HLA-B:PMPCA:SRMS	20_62172219:20_62173562:20_62174724:6_31323116:9_139313403:	46
HLA-B:PPT2-EGFL8:MRPL23	11_1972143:6_31323116:6_32130329:	38
HLA-B:PPT2-EGFL8:TRPM5	11_2427364:6_31323116:6_32130329:	38
HLA-B:PRICKLE4:MRPL23	11_1972143:6_31323116:6_41753077:	38
HLA-B:PRICKLE4:TRPM5	11_2427364:6_31323116:6_41753077:	39
HLA-B:PRRC2A:C6orf10	6_31323116:6_31605199:6_32268501:6_32298372:6_32299715:6_32299873:6_32317471:	39
HLA-B:PRRC2A:INPP5E	6_31323116:6_31595882:9_139328551:	62
HLA-B:PRRC2A:ITPR3	6_31323116:6_31605199:6_33630624:	44
HLA-B:PRRC2A:MBD2	18_51731348:6_31323116:6_31605199:	51
HLA-B:PRRC2A:MRPL23	11_1972143:6_31323116:6_31605016:	37
HLA-B:PRRC2A:PMEL	12_56348028:6_31323116:6_31605199:	48
HLA-B:PRRC2A:SKIV2L	6_31323116:6_31605199:6_31928799:6_31929014:	55
HLA-B:PRRC2A:STEAP2	6_31323116:6_31605199:7_89856608:	45
HLA-B:PRRC2A:STK19	6_31323116:6_31598489:6_31600304:6_31603770:6_31605167:6_31605199:6_31946614:6_31946837:	65
HLA-B:PRRC2A:TMC6	17_76121318:6_31323116:6_31605199:	44
HLA-B:PRRC2A:TP53TG5	20_44005936:6_31323116:6_31605199:	37
HLA-B:PRRC2A:TRPM5	11_2427364:6_31323116:6_31605016:	38
HLA-B:PRRC2A:VPS33A	12_122720310:6_31323116:6_31605199:	41
HLA-B:PTGDS:MRPL23	11_1972143:6_31323116:9_139875171:	39
HLA-B:PTGDS:TRPM5	11_2427364:6_31323116:9_139875171:	39
HLA-B:PTPRK:MRPL23	11_1972143:6_128643390:6_31323116:	37
HLA-B:PTPRN2:MRPL23	11_1972143:6_31323116:7_157873884:	37
HLA-B:PTPRN2:TRIM47	17_73871467:6_31323116:7_157873884:	40
HLA-B:PTPRN2:TRIM65	17_73888354:6_31323116:7_157873884:	38
HLA-B:PTPRN2:TRPM5	11_2427364:6_31323116:7_157873884:	37
HLA-B:PTPRN2:WBP2	17_73847613:17_73847799:6_31323116:7_157873884:	39
HLA-B:QSOX2:MRPL23	11_1972143:6_31323116:9_139100667:	38
HLA-B:QSOX2:TRPM5	11_2427364:6_31323116:9_139100667:	39
HLA-B:REXO4:MRPL23	11_1972143:6_31323116:9_136272028:	37
HLA-B:REXO4:TRPM5	11_2427364:6_31323116:9_136272028:	38
HLA-B:RPS6KA2:CASKIN2	17_73504416:6_166917937:6_31323116:	37
HLA-B:RPS6KA2:FRMD8	11_65168281:6_166917937:6_31323116:	44
HLA-B:SAPCD1-AS1:STK19	6_31323116:6_31732207:6_31946614:	37
HLA-B:SEC24C:MRPL23	10_75529594:11_1972143:6_31323116:	37
HLA-B:SEC24C:TRPM5	10_75529594:11_2427364:6_31323116:	38
HLA-B:SKIV2L:CD6	11_60784934:11_60785038:11_60785352:6_31323116:6_31928306:	43
HLA-B:SKIV2L:CHD4	12_6709945:6_31323116:6_31933518:	38
HLA-B:SKIV2L:FRMD8	11_65168281:6_31323116:6_31928306:6_31933518:	50
HLA-B:SKIV2L:MRPL23	11_1972143:6_31323116:6_31928306:	38
HLA-B:SKIV2L:STK19	6_31323116:6_31929808:6_31930351:6_31935567:6_31946614:	43
HLA-B:SLC26A3:TRPM5	11_2427364:6_31323116:7_107416913:	37
HLA-B:SLC44A4:CD6	11_60785352:6_31323116:6_31846741:	37
HLA-B:SLC44A4:CHD4	12_6709945:6_31323116:6_31837009:	40
HLA-B:SLC44A4:FRMD8	11_65168281:6_31323116:6_31837009:	49
HLA-B:SLC44A4:ITPR3	6_31323116:6_31838713:6_33630624:	43
HLA-B:SLC44A4:MRPL23	11_1972143:6_31323116:6_31833453:6_31837009:6_31843776:	39
HLA-B:SLC44A4:TRPM5	11_2427364:6_31323116:6_31833453:6_31837009:6_31843776:	39
HLA-B:SLC44A4:VPS33A	12_122720310:6_31323116:6_31838713:	41
HLA-B:STEAP2:DNMT3L	21_45679361:6_31323116:7_89854446:	40
HLA-B:STEAP2:TAB1	22_39813948:6_31323116:7_89854446:	51
HLA-B:STEAP2:TP53TG5	20_44005936:6_31323116:7_89856608:	38
HLA-B:STK19:C6orf10	6_31323116:6_31946614:6_32339548:	39
HLA-B:STK19:FKBPL	6_31323116:6_31946614:6_32097290:	39
HLA-B:STK19:HLA-DRA	6_31323116:6_31946614:6_32411573:	37
HLA-B:STK19:MATN4	20_43926573:20_43929659:6_31323116:6_31946614:	38
HLA-B:STK19:NOTCH4	6_31323116:6_31946614:6_32163274:6_32166380:6_32184705:6_32185796:	43
HLA-B:STK19:STK19	6_31323116:6_31946614:6_31946837:	37
HLA-B:STKLD1:MRPL23	11_1972143:6_31323116:9_136269143:	39
HLA-B:STKLD1:TRPM5	11_2427364:6_31323116:9_136269143:	38
HLA-B:SYTL3:MRPL23	11_1972143:6_159184507:6_31323116:	38
HLA-B:SYTL3:TRPM5	11_2427364:6_159184507:6_31323116:	39
HLA-B:TH:TRPM5	11_2189113:11_2427364:6_31323116:	39
HLA-B:TNF:STK19	6_31323116:6_31544642:6_31946614:	40
HLA-B:TRIB1:MRPL23	11_1972143:6_31323116:8_126448497:	37
HLA-B:TRIB1:TRPM5	11_2427364:6_31323116:8_126448497:	38
HLA-B:TRIM47:PDXK	17_73871467:21_45161525:6_31323116:	40
HLA-B:TRIM65:PDXK	17_73888354:21_45161525:6_31323116:	38
HLA-B:TRPM5:ACRBP	11_2427364:12_6749497:6_31323116:	38
HLA-B:TRPM5:ADCY7	11_2427364:16_50338325:6_31323116:	38
HLA-B:TRPM5:AKAP13	11_2427364:15_86270523:6_31323116:	37
HLA-B:TRPM5:ARFGAP1	11_2427364:20_61907619:20_61907982:6_31323116:	38
HLA-B:TRPM5:ARMC7	11_2427364:17_73124773:6_31323116:	37
HLA-B:TRPM5:ATP9B	11_2427364:18_76856565:6_31323116:	37
HLA-B:TRPM5:BEST1	11_2427364:11_61722627:6_31323116:	37
HLA-B:TRPM5:CA4	11_2427364:17_58235051:6_31323116:	38
HLA-B:TRPM5:CARM1	11_2427364:19_11031330:6_31323116:	37
HLA-B:TRPM5:CD226	11_2427364:18_67562971:6_31323116:	37
HLA-B:TRPM5:CD27	11_2427364:12_6554628:6_31323116:	49
HLA-B:TRPM5:CD27-AS1	11_2427364:12_6554429:6_31323116:	47
HLA-B:TRPM5:CD5	11_2427364:11_60891421:6_31323116:	38
HLA-B:TRPM5:CIITA	11_2427364:16_11003967:6_31323116:	38
HLA-B:TRPM5:CNN1	11_2427364:19_11657688:6_31323116:	38
HLA-B:TRPM5:CNTNAP1	11_2427364:17_40840453:6_31323116:	38
HLA-B:TRPM5:CSHL1	11_2427364:17_61988550:6_31323116:	37
HLA-B:TRPM5:CST6	11_2427364:11_65780938:6_31323116:	38
HLA-B:TRPM5:DGKA	11_2427364:12_56335954:6_31323116:	39
HLA-B:TRPM5:DNAH17	11_2427364:17_76421464:17_76421467:17_76451929:6_31323116:	39
HLA-B:TRPM5:DNMT1	11_2427364:19_10248379:6_31323116:	37
HLA-B:TRPM5:DNMT3B	11_2427364:20_31386347:20_31387954:20_31389009:6_31323116:	39
HLA-B:TRPM5:DONSON	11_2427364:21_34951753:6_31323116:	38
HLA-B:TRPM5:EVPL	11_2427364:17_74003805:17_74003846:17_74005476:17_74007598:6_31323116:	39
HLA-B:TRPM5:EXOC7	11_2427364:17_74084510:6_31323116:	38
HLA-B:TRPM5:FADS2	11_2427364:11_61615878:6_31323116:	37
HLA-B:TRPM5:GH2	11_2427364:17_61958666:6_31323116:	38
HLA-B:TRPM5:GPRC5C	11_2427364:17_72439875:6_31323116:	39
HLA-B:TRPM5:GYS1	11_2427364:19_49474348:6_31323116:	37
HLA-B:TRPM5:HCK	11_2427364:20_30681630:6_31323116:	39
HLA-B:TRPM5:HRC	11_2427364:19_49657569:6_31323116:	37
HLA-B:TRPM5:INCENP	11_2427364:11_61919391:6_31323116:	39
HLA-B:TRPM5:IRF8	11_2427364:16_85945369:16_85948252:6_31323116:	38
HLA-B:TRPM5:ITGA7	11_2427364:12_56086592:12_56087970:6_31323116:	38
HLA-B:TRPM5:KCNJ1	11_128712203:11_2427364:6_31323116:	38
HLA-B:TRPM5:KCNQ2	11_2427364:20_62076743:6_31323116:	38
HLA-B:TRPM5:KCTD2	11_2427364:17_73049251:6_31323116:	38
HLA-B:TRPM5:NCAPD2	11_2427364:12_6604415:12_6635274:12_6637941:6_31323116:	38
HLA-B:TRPM5:NRXN2	11_2427364:11_64434840:6_31323116:	39
HLA-B:TRPM5:NUDT22	11_2427364:11_63996828:6_31323116:	38
HLA-B:TRPM5:OAF	11_120097498:11_120097647:11_2427364:6_31323116:	39
HLA-B:TRPM5:PCIF1	11_2427364:20_44571717:6_31323116:	38
HLA-B:TRPM5:PDXK	11_2427364:21_45161525:6_31323116:	39
HLA-B:TRPM5:PI4KAP2	11_2427364:22_21834213:6_31323116:	39
HLA-B:TRPM5:PLK1	11_2427364:16_23701020:6_31323116:	38
HLA-B:TRPM5:PMEL	11_2427364:12_56348960:6_31323116:	38
HLA-B:TRPM5:POLR3B	11_2427364:12_106786858:6_31323116:	50
HLA-B:TRPM5:PPFIA3	11_2427364:19_49644818:6_31323116:	39
HLA-B:TRPM5:PQLC1	11_2427364:18_77679290:18_77710703:6_31323116:	39
HLA-B:TRPM5:PRKCSH	11_2427364:19_11560012:19_11560013:6_31323116:	49
HLA-B:TRPM5:PRKD2	11_2427364:19_47178352:6_31323116:	39
HLA-B:TRPM5:PTGIS	11_2427364:20_48140535:20_48140705:6_31323116:	39
HLA-B:TRPM5:PTK6	11_2427364:20_62161421:6_31323116:	37
HLA-B:TRPM5:RIBC2	11_2427364:22_45821971:6_31323116:	39
HLA-B:TRPM5:RNF157	11_2427364:17_74151403:6_31323116:	37
HLA-B:TRPM5:RNF213	11_2427364:17_78317695:17_78363034:6_31323116:	39
HLA-B:TRPM5:SARNP	11_2427364:12_56182846:6_31323116:	37
HLA-B:TRPM5:SLC44A2	11_2427364:19_10748295:6_31323116:	38
HLA-B:TRPM5:SMARCA4	11_2427364:19_11095896:19_11113651:19_11113997:19_11120937:19_11145691:6_31323116:	38
HLA-B:TRPM5:SMIM11A,SMIM11B	11_2427364:21_35757862:6_31323116:	38
HLA-B:TRPM5:SRMS	11_2427364:20_62173561:6_31323116:	38
HLA-B:TRPM5:STAT3	11_2427364:17_40476949:6_31323116:	38
HLA-B:TRPM5:TAOK2	11_2427364:16_29990850:6_31323116:	37
HLA-B:TRPM5:TAPBPL	11_2427364:12_6562538:12_6567907:6_31323116:	38
HLA-B:TRPM5:TGM3	11_2427364:20_2312718:20_2321134:6_31323116:	39
HLA-B:TRPM5:TMPRSS3	11_2427364:21_43808643:6_31323116:	39
HLA-B:TRPM5:TUBB6	11_2427364:18_12325958:6_31323116:	38
HLA-B:TRPM5:USP5	11_2427364:12_6970635:6_31323116:	38
HLA-B:TRPM5:VWCE	11_2427364:11_61032643:6_31323116:	38
HLA-B:TRPM5:WFDC2	11_2427364:20_44108341:6_31323116:	39
HLA-B:TRPM5:ZNF653	11_2427364:19_11606796:6_31323116:	39
HLA-B:TSC1:MRPL23	11_1972143:6_31323116:9_135771793:	38
HLA-B:TSC1:TRPM5	11_2427364:6_31323116:9_135771793:	38
HLA-B:TTYH3:MRPL23	11_1972143:6_31323116:7_2689593:	39
HLA-B:TTYH3:TRPM5	11_2427364:6_31323116:7_2689593:	39
HLA-B:USP5:ENDOU	12_48104746:12_48119016:12_48119049:12_6970635:6_31323116:	43
HLA-B:VARS:CD6	11_60785038:11_60785352:6_31323116:6_31748820:	39
HLA-B:VARS:TRPM5	11_2427364:6_31323116:6_31750517:	37
HLA-B:VWA7:MRPL23	11_1972143:6_31323116:6_31743215:	39
HLA-B:VWA7:STK19	6_31323116:6_31733650:6_31946614:	42
HLA-B:VWA7:TRIM47	17_73871467:6_31323116:6_31742242:	37
HLA-B:VWA7:TRPM5	11_2427364:6_31323116:6_31743215:	39
HLA-B:WBP2:PDXK	17_73847613:17_73847799:21_45161525:6_31323116:	39
HLA-B:ZBTB12:MRPL23	11_1972143:6_31323116:6_31867835:	37
HLA-B:ZBTB12:TRPM5	11_2427364:6_31323116:6_31867835:	39
HLA-C:HLA-B:CD6	11_60784934:11_60785038:11_60785352:6_31238822:6_31323116:	44
HLA-C:HLA-B:ENDOU	12_48104746:12_48119016:12_48119049:6_31236900:6_31238868:6_31323116:	43
HLA-C:HLA-B:FRMD8	11_65168281:6_31238053:6_31323116:	44
HLA-C:HLA-B:HLA-DQA1	6_31238886:6_31323116:6_32610403:	39
HLA-C:HLA-B:INPP5E	6_31238053:6_31323116:9_139324680:9_139328551:	45
HLA-C:HLA-B:PMPCA	6_31238053:6_31323116:9_139313403:	44
HLA-C:HLA-B:STK19	6_31238068:6_31323116:6_31946614:	59
HLA-C:HLA-B:TRPM5	11_2427364:6_31236900:6_31238822:6_31238868:6_31323116:	39
HLA-C:NOTCH4:FRMD8	11_65168281:6_31238053:6_32185796:	37
HLA-C:SKIV2L:FRMD8	11_65168281:6_31238053:6_31929808:	39
HSPA6:HLA-B:NELFE	1_161496134:6_31323116:6_31921475:	37
HSPA6:MDC1:DNAH17	17_76420085:1_161496134:6_30671989:	37
IKBKE:HLA-B:MRPL23	11_1972143:1_206651464:6_31323116:	37
IL12B:HLA-B:INPP5E	5_158743846:6_31323116:9_139324680:9_139328551:	59
IL23R:HLA-B:ENDOU	12_48104746:12_48119016:12_48119049:1_67648596:6_31323116:	44
IL23R:MDC1:SLC44A4	1_67648596:6_30671989:6_31837250:6_31837277:6_31839309:6_31839331:	41
IL23R:NR1I3:DDR1	1_161200586:1_67648596:6_30864927:	41
IL23R:NR1I3:MDC1	1_161200586:1_67648596:6_30671989:	37
IL23R:PASK:HLA-B	1_67648596:2_242077496:6_31323116:	37
ITK:CDSN:HLA-B	5_156650052:6_31084787:6_31323116:	37
KCNH7:HLA-B:TRIM47	17_73871467:2_163250969:6_31323116:	39
KCNH7:HLA-B:TRIM65	17_73888354:2_163250969:6_31323116:	37
KCNH7:HLA-B:WBP2	17_73847613:17_73847799:2_163250969:6_31323116:	38
KIF15:HLA-B:MRPL23	11_1972143:3_44881909:6_31323116:	37
KIF21B:HLA-B:INPP5E	1_200969921:1_200969942:6_31323116:9_139324680:9_139328551:	68
KIF21B:HLA-B:PMPCA	1_200969942:6_31323116:9_139313403:	67
KIF21B:UTP15:HLA-B	1_200969921:1_200969942:5_72868447:6_31323116:	50
KLHL17:NR1I3:DDR1	1_161200586:1_897730:6_30864927:	42
KLHL17:NR1I3:MDC1	1_161200586:1_897730:6_30671989:	37
KPRP:HLA-B:HLA-DQA1	1_152733376:6_31323116:6_32610403:	50
KPRP:NR1I3:DDR1	1_152733376:1_161200586:6_30864927:	44
KPRP:NR1I3:MDC1	1_152733376:1_161200586:6_30671989:	39
KPRP:SLC44A4:EHMT2	1_152732106:6_31838713:6_31857154:	41
LAD1:DDR1:RPL3	1_201351421:22_39709559:22_39714394:6_30864927:	39
LCE2B:HLA-B:STK19	1_152659471:6_31323116:6_31946837:	44
LEAP2:HLA-B:MRPL23	11_1972143:5_132209380:6_31323116:	38
LEAP2:HLA-B:TRPM5	11_2427364:5_132209380:6_31323116:	37
LIFR:HLA-B:TRPM5	11_2427364:5_38493874:6_31323116:	37
LOC100505666:PASK:HLA-B	1_155018248:2_242077496:6_31323116:	40
LSM2:EHMT2:SLC26A11	17_78221850:6_31773821:6_31857154:	42
MDC1-AS1:HLA-B:CD6	11_60784934:11_60785038:11_60785352:6_30675135:6_30679333:6_31323116:	46
MDC1-AS1:HLA-B:MRPL23	11_1972143:6_30675135:6_30679510:6_31323116:	39
MDC1-AS1:HLA-B:TRPM5	11_2427364:6_30679510:6_31323116:	37
MDC1:AIF1:SLC44A4	6_30671989:6_31583155:6_31843924:	37
MDC1:BAG6:SLC44A4	6_30671989:6_31609813:6_31837250:6_31837277:6_31839309:6_31839331:	41
MDC1:C6orf10:KLC2	11_66031660:6_30671989:6_32299822:	38
MDC1:C6orf15:DNAH17	17_76420085:6_30671989:6_31079242:6_31079264:6_31079371:6_31080367:	40
MDC1:CCHCR1:DNAH17	17_76420085:6_30671989:6_31112602:6_31113214:6_31116142:6_31118019:6_31118511:	48
MDC1:CCHCR1:HLA-B	6_30670292:6_31111180:6_31112925:6_31116526:6_31323116:	39
MDC1:CCHCR1:SLC44A4	6_30671989:6_31111125:6_31111148:6_31837250:6_31837277:6_31839331:	51
MDC1:CCHCR1:TRIM65	17_73888354:6_30671989:6_31122315:	38
MDC1:CCHCR1:WBP2	17_73847613:17_73847799:6_30671989:6_31122315:6_31124849:	40
MDC1:CDSN:C6orf10	6_30671989:6_31084792:6_32299873:	54
MDC1:CDSN:SLC44A4	6_30671989:6_31084792:6_31838713:	45
MDC1:CSNK2B:SLC44A4	6_30671989:6_31637734:6_31837250:6_31837277:6_31839309:6_31839331:	42
MDC1:DDR1:DNAH17	17_76420085:6_30671989:6_30864927:	40
MDC1:DDR1:ITPR3	6_30671989:6_30864927:6_33589332:	38
MDC1:DDR1:STK19	6_30671989:6_30864927:6_31946614:	37
MDC1:EHMT2:SLC26A11	17_78221850:6_30672463:6_31857154:	40
MDC1:FLOT1:DNAH17	17_76420085:6_30671989:6_30698541:	39
MDC1:GTF2H4:SLC44A4	6_30671989:6_30877760:6_30878769:6_31838713:	37
MDC1:HLA-B:CD6	11_60784934:11_60785038:11_60785352:6_30668447:6_30671452:6_30671760:6_30671969:6_30671989:6_30672718:6_30673113:6_30673186:6_30673422:6_30673432:6_30673489:6_31323116:	48
MDC1:HLA-B:DNAH17	17_76420085:6_30671989:6_31322888:	39
MDC1:HLA-B:HLA-DQA1	6_30671989:6_31323337:6_32609746:	40
MDC1:HLA-B:KLC2	11_66031660:6_30671989:6_31323116:	43
MDC1:HLA-B:MRPL23	11_1972143:6_30668226:6_30671588:6_30672342:6_30673013:6_30673489:6_31323116:	39
MDC1:HLA-B:PMPCA	6_30672463:6_31323116:9_139313403:	42
MDC1:HLA-B:SLC44A4	6_30671989:6_31322367:6_31837250:6_31839309:6_31839331:	37
MDC1:HLA-B:TRPM5	11_2427364:6_30668226:6_30672342:6_30673013:6_31323116:	39
MDC1:HLA-C:SLC44A4	6_30671989:6_31236900:6_31238868:6_31837250:6_31837277:6_31839309:6_31839331:	41
MDC1:HLA-DQA1:LEMD2	6_30671989:6_32609813:6_33740325:	37
MDC1:HLA-DQA1:MLN	6_30671989:6_32609813:6_33762625:	41
MDC1:HSPA1L:DNAH17	17_76420085:6_30671989:6_31778529:	37
MDC1:HSPA1L:OR3A4P	17_3213690:6_30671989:6_31777946:	39
MDC1:INPP5E:VPS33A	12_122720310:6_30671989:9_139328551:	52
MDC1:LTA:BTNL2	6_30671989:6_31540784:6_32370646:6_32370816:	44
MDC1:LTA:GART	21_34876708:6_30671989:6_31540784:	40
MDC1:LTA:LEMD2	6_30671989:6_31540784:6_33740325:	37
MDC1:LTA:MLN	6_30671989:6_31540784:6_33762625:	39
MDC1:LTA:NELFE	6_30671989:6_31540784:6_31921475:	41
MDC1:LTA:OR3A4P	17_3213690:6_30671989:6_31540784:	40
MDC1:LTA:SLC44A4	6_30671989:6_31540784:6_31843924:	41
MDC1:LTA:SON	21_34945721:6_30671989:6_31540784:	42
MDC1:LTB:KLC2	11_66031660:6_30671989:6_31549556:	40
MDC1:MSH5-SAPCD1:DNAH17	17_76420085:6_30671989:6_31708147:	40
MDC1:MUC21:HLA-DQA1	6_30671989:6_30955359:6_32610403:	37
MDC1:NOTCH4:DNAH17	17_76420085:6_30671989:6_32190484:	40
MDC1:NOTCH4:FRMD8	11_65168281:6_30671989:6_32188603:6_32188640:6_32188642:6_32189032:	59
MDC1:PPT2-EGFL8:DNAH17	17_76420085:6_30671989:6_32123639:	40
MDC1:PSORS1C1,PSORS1C2:ATF6B	6_30670292:6_31106606:6_32085278:	48
MDC1:PSORS1C1,PSORS1C2:BTNL2	6_30671989:6_31106643:6_32370816:	40
MDC1:PSORS1C1,PSORS1C2:CD6	11_60785352:6_30671989:6_31106643:	37
MDC1:PSORS1C1,PSORS1C2:HLA-B	6_30670292:6_31106606:6_31323116:	56
MDC1:PSORS1C1,PSORS1C2:NOTCH4	6_30670292:6_31106606:6_32185796:	50
MDC1:PSORS1C1,PSORS1C2:SKIV2L	6_30670292:6_31106606:6_31929808:	52
MDC1:PSORS1C1:SLC44A4	6_30671989:6_31097484:6_31837250:6_31839309:6_31839331:	50
MDC1:SKIV2L:KLC2	11_66031660:6_30671989:6_31929808:	37
MDC1:SLC44A4:C6orf10	6_30671989:6_31838713:6_32298372:6_32299715:6_32317471:	38
MDC1:SLC44A4:CFB	6_30671989:6_31837250:6_31837277:6_31839309:6_31839331:6_31917291:	42
MDC1:SLC44A4:COX8A	11_63742174:6_30671989:6_31837250:6_31837277:6_31839309:6_31839331:	41
MDC1:SLC44A4:DLST	14_75359957:6_30671989:6_31837250:6_31837277:6_31839309:6_31839331:	38
MDC1:SLC44A4:FADS2	11_61615878:6_30671989:6_31837250:	44
MDC1:SLC44A4:HDAC7	12_48181778:6_30671989:6_31837250:6_31837277:6_31839309:6_31839331:	39
MDC1:SLC44A4:INCENP	11_61895741:6_30671989:6_31837250:6_31837277:6_31839309:6_31839331:	41
MDC1:SLC44A4:LTBR	12_6493813:6_30671989:6_31837250:6_31837277:6_31839309:6_31839331:	41
MDC1:SLC44A4:NCAPD2	12_6637941:6_30671989:6_31837250:	40
MDC1:SLC44A4:NOTCH4	6_30671989:6_31837250:6_31837277:6_31838713:6_31839309:6_31839331:6_32183175:6_32191620:	51
MDC1:SLC44A4:OBP2B	6_30671989:6_31837250:6_31837277:6_31839309:6_31839331:9_136084089:	43
MDC1:SLC44A4:OR3A4P	17_3213690:6_30671989:6_31843924:	46
MDC1:SLC44A4:PPP5C	19_46857257:6_30671989:6_31837250:6_31837277:6_31839309:6_31839331:	41
MDC1:SLC44A4:REXO4	6_30671989:6_31837250:6_31839309:9_136272028:	44
MDC1:SLC44A4:RPS6KL1	14_75386714:6_30671989:6_31837250:6_31837277:6_31839309:6_31839331:	44
MDC1:SLC44A4:SLC44A4	6_30671989:6_31837250:6_31837277:6_31839309:6_31839331:6_31843924:	44
MDC1:SLC44A4:USP5	12_6970635:6_30671989:6_31837250:6_31837277:6_31839309:6_31839331:	44
MDC1:TNF:KLC2	11_66031660:6_30671989:6_31544642:	38
MDC1:VARS2:HLA-DQA1	6_30671989:6_30888161:6_30890871:6_32605234:	57
MDC1:VARS2:SLC44A4	6_30671989:6_30893941:6_31837250:6_31837277:6_31839309:6_31839331:	43
MDC1:VARS:DNAH17	17_76420085:6_30671989:6_31748820:	42
MDC1:VPS33A:OR3A4P	12_122720310:17_3213690:6_30671989:	41
MDC1:VWA7;VARS:MLN	6_30671989:6_31745284:6_33768897:	39
MIR190B:HLA-B:MRPL23	11_1972143:1_154166220:6_31323116:	38
MIR190B:HLA-B:TRPM5	11_2427364:1_154166220:6_31323116:	38
MIR190B:NR1I3:DDR1	1_154166220:1_161200586:6_30864927:	43
MIR190B:NR1I3:MDC1	1_154166220:1_161200586:6_30671989:	37
MORN1:HLA-B:MRPL23	11_1972143:1_2268280:6_31323116:	38
MORN1:HLA-B:TRPM5	11_2427364:1_2268280:6_31323116:	38
MORN1:NR1I3:MDC1	1_161200586:1_2268280:6_30671989:	40
MST1R:DDR1:ATP6V1G2-DDX39B	3_49924940:6_30864927:6_31506691:	39
MST1R:MDC1:SLC44A4	3_49924940:6_30671989:6_31843924:	41
MTHFR:HLA-B:CD6	11_60784934:11_60785038:11_60785352:1_11850927:6_31323116:	39
MTHFR:HLA-B:FRMD8	11_65168281:1_11850927:6_31323116:	42
MTHFR:NR1I3:DDR1	1_11850927:1_161200586:6_30864927:	41
MUC21:CCHCR1:HLA-B	6_30954245:6_31111180:6_31112899:6_31112925:6_31116526:6_31118565:6_31323116:	44
MUC21:CDSN:HLA-B	6_30954245:6_31084792:6_31323116:	43
MUC21:HLA-B:CD6	11_60784934:11_60785038:11_60785352:6_30954873:6_31323116:	45
MUC21:HLA-B:CHD4	12_6709945:6_30955119:6_31323116:	37
MUC21:HLA-B:EVPL	17_74007846:6_30954245:6_31323116:	42
MUC21:HLA-B:FRMD8	11_65168281:6_30954978:6_30955023:6_30955119:6_30955140:6_31323116:	48
MUC21:HLA-B:HLA-DQA1	6_30954978:6_30955119:6_30955140:6_31323116:6_32610403:	64
MUC21:HLA-B:PMPCA	6_30955681:6_31323116:9_139313403:	41
MUC21:HLA-B:SKIV2L	6_30954245:6_31323116:6_31928799:6_31929014:	43
MUC21:HLA-B:STK19	6_30954245:6_31323116:6_31946837:	38
MUC21:HLA-B:TRPM5	11_2427364:6_30955119:6_31323116:	37
MYEOV2:HLA-B:CD6	11_60785038:11_60785352:2_241066201:6_31323116:	39
MYEOV2:HLA-B:ENDOU	12_48104746:12_48119016:12_48119049:2_241066201:6_31323116:	38
NDST1:HLA-B:ABHD16A	5_149919739:6_31323116:6_31657754:	38
NDST1:VARS2:HLA-B	5_149919739:6_30890431:6_31323116:	41
NFKB1:HLA-B:TRPM5	11_2427364:4_103527699:6_31323116:	39
NGEF:HLA-B:FOS	14_75745626:2_233785015:6_31323116:	40
NIPAL3:HLA-B:TRPM5	11_2427364:1_24768469:6_31323116:	38
NIT1:HLA-B:MRPL23	11_1972143:1_161089288:6_31323116:	38
NIT1:HLA-B:TRPM5	11_2427364:1_161089288:6_31323116:	39
NIT1:NR1I3:MDC1	1_161089288:1_161200586:6_30671989:	40
NLRP3:HLA-B:HLA-DQA1	1_247588053:6_31323116:6_32610403:	56
NOC2L:HLA-B:HLA-DQA1	1_892460:6_31323116:6_32610403:	39
NOC2L:HLA-B:PRRC2A	1_892460:6_31323116:6_31605199:	78
NOC2L:HLA-B:TRPM5	11_2427364:1_892460:6_31323116:	37
NOC2L:MDC1:SLC44A4	1_892460:6_30671989:6_31837250:6_31837277:6_31839309:6_31839331:	42
NOC2L:NR1I3:DDR1	1_161200586:1_892460:6_30864927:	42
NOC2L:NR1I3:MDC1	1_161200586:1_892460:6_30671989:	38
NOTCH4:NOTCH4:FRMD8	11_65168281:6_32163274:6_32166380:6_32185796:6_32188640:	38
NPPA-AS1:HLA-B:MRPL23	11_1972143:1_11907603:6_31323116:	39
NPPA-AS1:HLA-B:TRPM5	11_2427364:1_11907603:6_31323116:	37
NPPA-AS1:NR1I3:MDC1	1_11907603:1_161200586:6_30671989:	40
NR1I3:ABCG8:MDC1	1_161200586:2_44079913:6_30671989:	40
NR1I3:AGFG1:MDC1	1_161200586:2_228395932:6_30671989:	39
NR1I3:AGXT:DDR1	1_161200586:2_241810750:6_30864927:	39
NR1I3:ANKRD55:MDC1	1_161200586:5_55479405:6_30671989:	41
NR1I3:ASAP2:DDR1	1_161200586:2_9419583:6_30864927:	37
NR1I3:ATP6V1A:DDR1	1_161200586:3_113513696:6_30864927:	42
NR1I3:ATP6V1A:MDC1	1_161200586:3_113513696:6_30671989:	38
NR1I3:BHLHE40-AS1:MDC1	1_161200586:3_5021594:6_30671989:	40
NR1I3:C1QTNF3-AMACR:DDR1	1_161200586:5_34029045:6_30864927:	43
NR1I3:C1QTNF3-AMACR:MDC1	1_161200586:5_34029045:6_30671989:	37
NR1I3:C1orf106:DDR1	1_161200586:1_200867552:6_30864927:	38
NR1I3:CACNA1S:DDR1	1_161200586:1_201016296:6_30864927:	54
NR1I3:CACNA1S:MDC1	1_161200586:1_201016296:6_30671989:	51
NR1I3:CAD:DDR1	1_161200586:2_27460968:2_27462076:6_30864927:	37
NR1I3:CAD:MDC1	1_161200586:2_27458499:6_30671989:	40
NR1I3:CAPN7:DDR1	1_161200586:3_15259992:6_30864927:	46
NR1I3:CAPN7:MDC1	1_161200586:3_15259992:6_30671989:	41
NR1I3:CCDC191:DDR1	1_161200586:3_113753801:6_30864927:	39
NR1I3:CCDC191:MDC1	1_161200586:3_113697072:6_30671989:	41
NR1I3:CFHR5:MDC1	1_161200586:1_196963287:6_30671989:	39
NR1I3:CLDN18:DDR1	1_161200586:3_137748518:6_30864927:	38
NR1I3:CLDN1:DDR1	1_161200586:3_190040008:6_30864927:	43
NR1I3:CLDN1:MDC1	1_161200586:3_190040008:6_30671989:	38
NR1I3:DCHS2:MDC1	1_161200586:4_155163773:6_30671989:	37
NR1I3:DDR1:ABCC2	10_101591418:1_161200586:6_30864927:	38
NR1I3:DDR1:ABCG1	1_161200586:21_43710111:6_30864927:	43
NR1I3:DDR1:ABHD16A	1_161200586:6_30864927:6_31655438:6_31655681:6_31657924:6_31658323:	46
NR1I3:DDR1:ACRBP	12_6749497:1_161200586:6_30864927:	44
NR1I3:DDR1:ADCY7	16_50338325:1_161200586:6_30864927:	45
NR1I3:DDR1:AGER	1_161200586:6_30864927:6_32151294:	38
NR1I3:DDR1:AHR	1_161200586:6_30864927:7_17349626:	46
NR1I3:DDR1:AIF1	1_161200586:6_30864927:6_31583312:	39
NR1I3:DDR1:AIM1	1_161200586:6_106967260:6_30864927:	43
NR1I3:DDR1:ALDOA	16_30080063:1_161200586:6_30864927:	42
NR1I3:DDR1:AMZ1	1_161200586:6_30864927:7_2748171:	44
NR1I3:DDR1:ANXA7	10_75138691:1_161200586:6_30864927:	38
NR1I3:DDR1:APOM	1_161200586:6_30864927:6_31623873:6_31625507:6_31625541:	41
NR1I3:DDR1:ARFGAP1	1_161200586:20_61907619:20_61907982:20_61917636:6_30864927:	43
NR1I3:DDR1:ARFGEF3	1_161200586:6_138655939:6_30864927:	43
NR1I3:DDR1:ASCC2	1_161200586:22_30202079:6_30864927:	37
NR1I3:DDR1:ATF6B	1_161200586:6_30864927:6_32088988:6_32095393:	46
NR1I3:DDR1:ATP6V1G2-DDX39B	1_161200586:6_30864927:6_31498737:6_31500495:6_31508069:6_31513864:6_31514247:	46
NR1I3:DDR1:ATP9B	18_76856565:1_161200586:6_30864927:	46
NR1I3:DDR1:AVPI1	10_99439556:1_161200586:6_30864927:	38
NR1I3:DDR1:BAD	11_64037679:1_161200586:6_30864927:	38
NR1I3:DDR1:BAG6	1_161200586:6_30864927:6_31607220:6_31609272:6_31611777:6_31619576:	45
NR1I3:DDR1:BRD7	16_50353749:1_161200586:6_30864927:	39
NR1I3:DDR1:BTNL2	1_161200586:6_30864927:6_32369488:6_32369517:6_32369554:6_32370794:6_32370879:6_32370908:6_32372963:	46
NR1I3:DDR1:C2	1_161200586:6_30864927:6_31905130:6_31910929:6_31910938:	44
NR1I3:DDR1:C2-AS1	1_161200586:6_30864927:6_31906997:6_31907147:6_31907168:	45
NR1I3:DDR1:C6orf10	1_161200586:6_30864927:6_32291407:6_32298284:6_32335657:6_32337686:	46
NR1I3:DDR1:C6orf15	1_161200586:6_30864927:6_31079440:	40
NR1I3:DDR1:CALML3	10_5567142:1_161200586:6_30864927:	45
NR1I3:DDR1:CARM1	19_11031330:1_161200586:6_30864927:	44
NR1I3:DDR1:CCHCR1	1_161200586:6_30864927:6_31110391:6_31110786:6_31111125:6_31111148:6_31112484:6_31112602:6_31113239:6_31113326:6_31116133:6_31116142:6_31116220:6_31116502:6_31118019:6_31118898:6_31122330:	46
NR1I3:DDR1:CCND3	1_161200586:6_30864927:6_41905174:	37
NR1I3:DDR1:CCNY	10_35814841:1_161200586:6_30864927:	44
NR1I3:DDR1:CD27	12_6554628:1_161200586:6_30864927:	52
NR1I3:DDR1:CD27-AS1	12_6554429:1_161200586:6_30864927:	52
NR1I3:DDR1:CDCA3	12_6958801:1_161200586:6_30864927:	43
NR1I3:DDR1:CDSN	1_161200586:6_30864927:6_31084034:6_31085269:6_31088145:	46
NR1I3:DDR1:CEP192	18_13059173:18_13103660:1_161200586:6_30864927:	41
NR1I3:DDR1:CFB	1_161200586:6_30864927:6_31914180:6_31914306:6_31916951:6_31917291:	46
NR1I3:DDR1:CIITA	16_11003967:1_161200586:6_30864927:	44
NR1I3:DDR1:CLIC1	1_161200586:6_30864927:6_31699980:6_31701901:	46
NR1I3:DDR1:COMMD9	11_36300211:1_161200586:6_30864927:	42
NR1I3:DDR1:COX8A	11_63742174:1_161200586:6_30864927:	39
NR1I3:DDR1:CRTAC1	10_99661261:1_161200586:6_30864927:	46
NR1I3:DDR1:CSNK2B	1_161200586:6_30864927:6_31634570:6_31637474:	44
NR1I3:DDR1:DDAH2	1_161200586:6_30864927:6_31696413:	45
NR1I3:DDR1:DDX39B	1_161200586:6_30864927:6_31506624:	39
NR1I3:DDR1:DDX58	1_161200586:6_30864927:9_32492529:	42
NR1I3:DDR1:DEFB1	1_161200586:6_30864927:8_6735236:	41
NR1I3:DDR1:DLST	14_75359957:1_161200586:6_30864927:	42
NR1I3:DDR1:DNAH17	17_76420085:17_76421464:17_76421467:17_76425176:1_161200586:6_30864927:	46
NR1I3:DDR1:DNMT1	19_10248379:1_161200586:6_30864927:	44
NR1I3:DDR1:DNMT3L	1_161200586:21_45679361:6_30864927:	39
NR1I3:DDR1:DONSON	1_161200586:21_34951753:6_30864927:	43
NR1I3:DDR1:DXO	1_161200586:6_30864927:6_31938072:6_31938107:6_31939345:	46
NR1I3:DDR1:EEF1A2	1_161200586:20_62124459:6_30864927:	40
NR1I3:DDR1:EHMT2	1_161200586:6_30864927:6_31856212:6_31857154:6_31860156:6_31860526:6_31860576:	46
NR1I3:DDR1:ELF1	13_41508049:1_161200586:6_30864927:	45
NR1I3:DDR1:ETS2	1_161200586:21_40193488:6_30864927:	40
NR1I3:DDR1:EXOC7	17_74084510:1_161200586:6_30864927:	44
NR1I3:DDR1:FERMT3	11_63978067:1_161200586:6_30864927:	38
NR1I3:DDR1:GDPD3	16_30123523:1_161200586:6_30864927:	45
NR1I3:DDR1:GPR142	17_72368149:1_161200586:6_30864927:	40
NR1I3:DDR1:GTF2H4	1_161200586:6_30864927:6_30881103:	41
NR1I3:DDR1:HIF1AN	10_102296188:1_161200586:6_30864927:	39
NR1I3:DDR1:HLA-B	1_161200586:6_30864927:6_31322367:6_31322395:6_31322470:6_31322888:6_31323296:6_31323321:	46
NR1I3:DDR1:HLA-C	1_161200586:6_30864927:6_31236900:6_31238053:6_31238068:6_31238822:6_31238868:6_31238886:	46
NR1I3:DDR1:HLA-DQA1	1_161200586:6_30864927:6_32609789:	40
NR1I3:DDR1:HLA-DRA	1_161200586:6_30864927:6_32407773:6_32407855:6_32410210:6_32410215:6_32411726:	46
NR1I3:DDR1:HORMAD2-AS1	1_161200586:22_30414091:6_30864927:	38
NR1I3:DDR1:HSPA1L	1_161200586:6_30864927:6_31778077:6_31778307:6_31778831:	45
NR1I3:DDR1:IDE	10_94250332:1_161200586:6_30864927:	52
NR1I3:DDR1:INCENP	11_61895741:11_61919391:1_161200586:6_30864927:	46
NR1I3:DDR1:IP6K3	1_161200586:6_30864927:6_33703089:	44
NR1I3:DDR1:IRF8	16_85945369:16_85948252:16_85954801:1_161200586:6_30864927:	44
NR1I3:DDR1:ITGA7	12_56081643:12_56086592:12_56086936:12_56087970:1_161200586:6_30864927:	45
NR1I3:DDR1:ITPR3	1_161200586:6_30864927:6_33608216:6_33623509:6_33643558:6_33652456:6_33662667:6_33662760:	46
NR1I3:DDR1:KCNQ2	1_161200586:20_62076743:6_30864927:	43
NR1I3:DDR1:KCTD2	17_73049251:1_161200586:6_30864927:	45
NR1I3:DDR1:KRI1	19_10668717:1_161200586:6_30864927:	41
NR1I3:DDR1:LITAF	16_11643631:1_161200586:6_30864927:	41
NR1I3:DDR1:LRRC3	1_161200586:21_45876716:6_30864927:	39
NR1I3:DDR1:LTBR	12_6493813:1_161200586:6_30864927:	42
NR1I3:DDR1:LY6G5B	1_161200586:6_30864927:6_31638970:6_31639757:6_31639979:	46
NR1I3:DDR1:LY6G6C	1_161200586:6_30864927:6_31687027:	45
NR1I3:DDR1:LY6G6D	1_161200586:6_30864927:6_31683157:6_31685392:	46
NR1I3:DDR1:LY6G6F	1_161200586:6_30864927:6_31675297:	40
NR1I3:DDR1:MATN4	1_161200586:20_43922403:20_43926536:20_43926573:20_43929659:6_30864927:	42
NR1I3:DDR1:MCCD1	1_161200586:6_30864927:6_31496776:6_31496791:6_31496915:6_31496925:6_31496979:	46
NR1I3:DDR1:MSH5-SAPCD1	1_161200586:6_30864927:6_31710968:	37
NR1I3:DDR1:MTMR3	1_161200586:22_30399000:6_30864927:	38
NR1I3:DDR1:MUC21	1_161200586:6_30864927:6_30954491:6_30954873:6_30955010:6_30955023:6_30955119:6_30955140:6_30955359:	46
NR1I3:DDR1:NCR3	1_161200586:6_30864927:6_31557791:	44
NR1I3:DDR1:NEFH	1_161200586:22_29885473:22_29885861:22_29886413:6_30864927:	38
NR1I3:DDR1:NELFCD	1_161200586:20_57564489:6_30864927:	38
NR1I3:DDR1:NELFE	1_161200586:6_30864927:6_31919956:6_31921718:	46
NR1I3:DDR1:NOTCH4	1_161200586:6_30864927:6_32168771:6_32178570:6_32184835:6_32188136:6_32188853:6_32190484:6_32191607:	46
NR1I3:DDR1:NUCB1	19_49422437:1_161200586:6_30864927:	37
NR1I3:DDR1:NUDT22	11_63996908:1_161200586:6_30864927:	44
NR1I3:DDR1:OBP2B	1_161200586:6_30864927:9_136084089:	41
NR1I3:DDR1:OSTCP1	1_161200586:6_159262974:6_30864927:	44
NR1I3:DDR1:PBX2	1_161200586:6_30864927:6_32155948:	43
NR1I3:DDR1:PDE9A	1_161200586:21_44163839:6_30864927:	56
NR1I3:DDR1:PDGFB	1_161200586:22_39639853:6_30864927:	44
NR1I3:DDR1:PDXK	1_161200586:21_45161525:6_30864927:	46
NR1I3:DDR1:POLR3B	12_106786858:1_161200586:6_30864927:	41
NR1I3:DDR1:POU2F3	11_120176310:1_161200586:6_30864927:	43
NR1I3:DDR1:POU5F1	1_161200586:6_30864927:6_31132883:6_31132956:	46
NR1I3:DDR1:PPP5C	19_46857257:1_161200586:6_30864927:	44
NR1I3:DDR1:PPT2-EGFL8	1_161200586:6_30864927:6_32130329:	39
NR1I3:DDR1:PQLC1	18_77679290:1_161200586:6_30864927:	44
NR1I3:DDR1:PRKCSH	19_11560012:19_11560013:1_161200586:6_30864927:	41
NR1I3:DDR1:PRKD2	19_47178352:1_161200586:6_30864927:	46
NR1I3:DDR1:PRRC2A	1_161200586:6_30864927:6_31598489:6_31600304:6_31603770:6_31604842:6_31605167:	46
NR1I3:DDR1:PSORS1C1	1_161200586:6_30864927:6_31097453:6_31097484:6_31107361:6_31107648:	46
NR1I3:DDR1:PTGIS	1_161200586:20_48140535:6_30864927:	45
NR1I3:DDR1:PTK6	1_161200586:20_62161421:20_62166313:6_30864927:	44
NR1I3:DDR1:PTPRK	1_161200586:6_128643390:6_30864927:	43
NR1I3:DDR1:PTPRN2	1_161200586:6_30864927:7_157873884:	43
NR1I3:DDR1:QSOX2	1_161200586:6_30864927:9_139100667:	46
NR1I3:DDR1:RBM17	10_6150562:1_161200586:6_30864927:	39
NR1I3:DDR1:RPL3	1_161200586:22_39709559:22_39714394:6_30864927:	42
NR1I3:DDR1:RPS6KA2	1_161200586:6_166917937:6_30864927:	41
NR1I3:DDR1:RPS6KL1	14_75386714:1_161200586:6_30864927:	43
NR1I3:DDR1:RTKN2	10_63982984:1_161200586:6_30864927:	39
NR1I3:DDR1:SAPCD1-AS1	1_161200586:6_30864927:6_31732207:	41
NR1I3:DDR1:SARNP	12_56182846:1_161200586:6_30864927:	41
NR1I3:DDR1:SEH1L	18_12971179:1_161200586:6_30864927:	41
NR1I3:DDR1:SEMG1	1_161200586:20_43836173:6_30864927:	40
NR1I3:DDR1:SEMG2	1_161200586:20_43851375:6_30864927:	40
NR1I3:DDR1:SKIV2L	1_161200586:6_30864927:6_31928306:6_31930351:6_31930462:6_31933518:6_31935567:	46
NR1I3:DDR1:SLC26A3	1_161200586:6_30864927:7_107416913:	45
NR1I3:DDR1:SLC44A2	19_10748295:1_161200586:6_30864927:	44
NR1I3:DDR1:SLC44A4	1_161200586:6_30864927:6_31837009:6_31837066:6_31842598:6_31843776:	46
NR1I3:DDR1:SLPI	1_161200586:20_43881577:20_43881630:6_30864927:	40
NR1I3:DDR1:SMARCA4	19_11095896:19_11113651:19_11113997:19_11120937:19_11130195:19_11145691:1_161200586:6_30864927:	46
NR1I3:DDR1:SRMS	1_161200586:20_62172219:20_62173561:20_62173562:20_62174724:6_30864927:	44
NR1I3:DDR1:STKLD1	1_161200586:6_30864927:9_136269143:	45
NR1I3:DDR1:SUN5	1_161200586:20_31585387:6_30864927:	41
NR1I3:DDR1:SYTL3	1_161200586:6_159184507:6_30864927:	45
NR1I3:DDR1:TAOK2	16_29990850:1_161200586:6_30864927:	45
NR1I3:DDR1:TOR1A	1_161200586:6_30864927:9_132580901:	37
NR1I3:DDR1:TRIB1	1_161200586:6_30864927:8_126448497:	44
NR1I3:DDR1:UPK3A	1_161200586:22_45683036:6_30864927:	39
NR1I3:DDR1:USP5	12_6970635:1_161200586:6_30864927:	46
NR1I3:DDR1:VARS	1_161200586:6_30864927:6_31745518:6_31750509:6_31753423:	42
NR1I3:DDR1:VARS2	1_161200586:6_30864927:6_30893941:	39
NR1I3:DDR1:VWA7	1_161200586:6_30864927:6_31733650:6_31742242:	38
NR1I3:DDR1:VWCE	11_61032643:1_161200586:6_30864927:	43
NR1I3:DDR1:ZBTB12	1_161200586:6_30864927:6_31867835:	44
NR1I3:DDR1:ZMIZ1	10_81037112:1_161200586:6_30864927:	39
NR1I3:DGKD:DDR1	1_161200586:2_234371351:6_30864927:	45
NR1I3:DGKD:MDC1	1_161200586:2_234371351:6_30671989:	40
NR1I3:DNAJC5G:MDC1	1_161200586:2_27501149:6_30671989:	38
NR1I3:EAF1:DDR1	1_161200586:3_15476055:3_15480726:6_30864927:	40
NR1I3:EXOC2:DDR1	1_161200586:6_30864927:6_486599:	40
NR1I3:FARP2:MDC1	1_161200586:2_242343404:2_242371101:2_242375813:2_242407588:6_30671989:	40
NR1I3:FAT2:DDR1	1_161200586:5_150901597:5_150905398:5_150908813:6_30864927:	42
NR1I3:FCRLA:DDR1	1_161200586:1_161680518:1_161680786:1_161680791:1_161681848:6_30864927:	40
NR1I3:FGA:DDR1	1_161200586:4_155511824:6_30864927:	41
NR1I3:FGA:MDC1	1_161200586:4_155507382:6_30671989:	41
NR1I3:FLOT1:DDR1	1_161200586:6_30695920:6_30696003:6_30697931:6_30708231:6_30708428:6_30708944:6_30709830:6_30864927:	46
NR1I3:FYCO1:MDC1	1_161200586:3_46010073:6_30671989:	41
NR1I3:GPN1:DDR1	1_161200586:2_27857992:6_30864927:	37
NR1I3:GPR35:DDR1	1_161200586:2_241570092:6_30864927:	46
NR1I3:GPR35:MDC1	1_161200586:2_241570092:6_30671989:	41
NR1I3:GRAMD1C:MDC1	1_161200586:3_113601625:6_30671989:	41
NR1I3:GTF3C2:DDR1	1_161200586:2_27556721:6_30864927:	37
NR1I3:HAVCR2:DDR1	1_161200586:5_156533787:6_30864927:	46
NR1I3:HAVCR2:MDC1	1_161200586:5_156533787:6_30671989:	41
NR1I3:IFT172:DDR1	1_161200586:2_27667297:2_27670307:2_27676287:2_27681598:2_27684734:2_27712398:6_30864927:	44
NR1I3:IKBKE:MDC1	1_161200586:1_206651464:6_30671989:	40
NR1I3:IL12B:DDR1	1_161200586:5_158743846:6_30864927:	58
NR1I3:IL12B:MDC1	1_161200586:5_158743846:6_30671989:	58
NR1I3:KCNH7:DDR1	1_161200586:2_163250969:6_30864927:	44
NR1I3:KCNH7:MDC1	1_161200586:2_163250969:6_30671989:	39
NR1I3:KIF15:DDR1	1_161200586:3_44881909:6_30864927:	42
NR1I3:KIF15:MDC1	1_161200586:3_44881909:6_30671989:	37
NR1I3:KIF21B:DDR1	1_161200586:1_200969921:1_200969942:6_30864927:	40
NR1I3:LEAP2:DDR1	1_161200586:5_132209380:6_30864927:	43
NR1I3:LEAP2:MDC1	1_161200586:5_132209380:6_30671989:	39
NR1I3:LIFR:DDR1	1_161200586:5_38493874:6_30864927:	45
NR1I3:LIFR:MDC1	1_161200586:5_38493874:6_30671989:	40
NR1I3:LZTFL1:DDR1	1_161200586:3_45869972:6_30864927:	41
NR1I3:MDC1-AS1:DDR1	1_161200586:6_30675135:6_30679333:6_30679510:6_30864927:	46
NR1I3:MDC1:ABCG1	1_161200586:21_43710111:6_30671989:	39
NR1I3:MDC1:ABHD16A	1_161200586:6_30671989:6_31655681:6_31658323:	41
NR1I3:MDC1:ACRBP	12_6749497:1_161200586:6_30671989:	40
NR1I3:MDC1:ACTA2	10_90703524:1_161200586:6_30671989:	39
NR1I3:MDC1:ADCY7	16_50338325:1_161200586:6_30671989:	40
NR1I3:MDC1:AHR	1_161200586:6_30671989:7_17349626:	41
NR1I3:MDC1:AIM1	1_161200586:6_106967260:6_30671989:	39
NR1I3:MDC1:AKAP13	15_86270523:1_161200586:6_30671989:	41
NR1I3:MDC1:AKNA	1_161200586:6_30671989:9_117108233:	40
NR1I3:MDC1:ALDOA	16_30080063:1_161200586:6_30671989:	38
NR1I3:MDC1:AMZ1	1_161200586:6_30671989:7_2748171:	39
NR1I3:MDC1:ARFGAP1	1_161200586:20_61907982:6_30671989:	39
NR1I3:MDC1:ARFGEF3	1_161200586:6_138655939:6_30671989:	37
NR1I3:MDC1:ARMC7	17_73124773:1_161200586:6_30671989:	39
NR1I3:MDC1:ATF6B	1_161200586:6_30671989:6_32084485:6_32095393:	41
NR1I3:MDC1:ATP6V1G2-DDX39B	1_161200586:6_30671989:6_31508069:6_31514247:	41
NR1I3:MDC1:ATP9B	18_76856565:1_161200586:6_30671989:	41
NR1I3:MDC1:BEST1	11_61722627:1_161200586:6_30671989:	38
NR1I3:MDC1:BRD7	16_50353749:1_161200586:6_30671989:	37
NR1I3:MDC1:BTNL2	1_161200586:6_30671989:6_32369488:	37
NR1I3:MDC1:C2	1_161200586:6_30671989:6_31905130:6_31910929:6_31910938:	40
NR1I3:MDC1:C2-AS1	1_161200586:6_30671989:6_31906997:	39
NR1I3:MDC1:C6orf10	1_161200586:6_30671989:6_32291407:6_32298284:6_32335657:	41
NR1I3:MDC1:C6orf15	1_161200586:6_30671989:6_31079350:6_31079440:	41
NR1I3:MDC1:CA4	17_58235051:1_161200586:6_30671989:	40
NR1I3:MDC1:CABP7	1_161200586:22_30125596:6_30671989:	38
NR1I3:MDC1:CALML3	10_5567142:1_161200586:6_30671989:	41
NR1I3:MDC1:CARD11	1_161200586:6_30671989:7_2963839:7_2966474:7_2966505:	41
NR1I3:MDC1:CARM1	19_11031330:1_161200586:6_30671989:	39
NR1I3:MDC1:CCHCR1	1_161200586:6_30671989:6_31110786:6_31112484:6_31113239:6_31113326:6_31116133:6_31116220:6_31116502:6_31118898:6_31122330:	41
NR1I3:MDC1:CCNY	10_35814841:1_161200586:6_30671989:	38
NR1I3:MDC1:CD226	18_67562971:1_161200586:6_30671989:	41
NR1I3:MDC1:CD5	11_60891421:1_161200586:6_30671989:	41
NR1I3:MDC1:CDCA3	12_6958801:1_161200586:6_30671989:	38
NR1I3:MDC1:CDSN	1_161200586:6_30671989:6_31084034:6_31085269:6_31088145:	41
NR1I3:MDC1:CFB	1_161200586:6_30671989:6_31914180:6_31914306:6_31916707:6_31916951:6_31917291:6_31918468:	41
NR1I3:MDC1:CIITA	16_11003967:1_161200586:6_30671989:	40
NR1I3:MDC1:CLIC1	1_161200586:6_30671989:6_31699980:6_31701901:	41
NR1I3:MDC1:CNN1	19_11657688:1_161200586:6_30671989:	41
NR1I3:MDC1:CNTNAP1	17_40840453:1_161200586:6_30671989:	40
NR1I3:MDC1:CRTAC1	10_99661261:1_161200586:6_30671989:	41
NR1I3:MDC1:CSHL1	17_61988550:1_161200586:6_30671989:	40
NR1I3:MDC1:CSNK2B	1_161200586:6_30671989:6_31637474:	37
NR1I3:MDC1:CST6	11_65780938:1_161200586:6_30671989:	41
NR1I3:MDC1:CTSA	1_161200586:20_44521387:6_30671989:	41
NR1I3:MDC1:DDAH2	1_161200586:6_30671989:6_31696413:	40
NR1I3:MDC1:DDR1	1_161200586:6_30668447:6_30671452:6_30671760:6_30671969:6_30671989:6_30672342:6_30672718:6_30673013:6_30673113:6_30673422:6_30673432:6_30673489:6_30862440:6_30864927:	50
NR1I3:MDC1:DDX39B	1_161200586:6_30671989:6_31503219:	41
NR1I3:MDC1:DEFB1	1_161200586:6_30671989:8_6735236:	39
NR1I3:MDC1:DGKA	12_56335954:1_161200586:6_30671989:	41
NR1I3:MDC1:DLST	14_75359957:1_161200586:6_30671989:	37
NR1I3:MDC1:DNAH17	17_76421464:17_76421467:17_76425176:17_76451929:1_161200586:6_30671989:	41
NR1I3:MDC1:DNMT1	19_10248379:1_161200586:6_30671989:	40
NR1I3:MDC1:DNMT3B	1_161200586:20_31374259:20_31386347:20_31387954:20_31389009:6_30671989:	41
NR1I3:MDC1:DONSON	1_161200586:21_34951753:6_30671989:	37
NR1I3:MDC1:DXO	1_161200586:6_30671989:6_31938072:6_31939345:	41
NR1I3:MDC1:EHMT2	1_161200586:6_30671989:6_31856212:6_31860576:	41
NR1I3:MDC1:EIF3G	19_10229438:1_161200586:6_30671989:	40
NR1I3:MDC1:ELF1	13_41508049:1_161200586:6_30671989:	40
NR1I3:MDC1:ENTPD7	10_101421347:1_161200586:6_30671989:	41
NR1I3:MDC1:EVPL	17_74003463:17_74003805:17_74003846:17_74005476:17_74007598:1_161200586:6_30671989:	41
NR1I3:MDC1:EXOC7	17_74084510:1_161200586:6_30671989:	39
NR1I3:MDC1:FADS2	11_61615878:1_161200586:6_30671989:	38
NR1I3:MDC1:FLOT1	1_161200586:6_30671989:6_30695920:6_30696003:6_30697931:6_30708428:6_30708944:6_30709830:	41
NR1I3:MDC1:GH2	17_61958666:1_161200586:6_30671989:	40
NR1I3:MDC1:GPRC5C	17_72439875:1_161200586:6_30671989:	40
NR1I3:MDC1:GRM4	1_161200586:6_30671989:6_33990557:	41
NR1I3:MDC1:GTF2H4	1_161200586:6_30671989:6_30879987:	41
NR1I3:MDC1:GYS1	19_49474348:1_161200586:6_30671989:	40
NR1I3:MDC1:HCK	1_161200586:20_30681630:6_30671989:	41
NR1I3:MDC1:HLA-B	1_161200586:6_30671989:6_31322367:6_31322395:6_31322470:6_31323296:6_31323321:	41
NR1I3:MDC1:HLA-C	1_161200586:6_30671989:6_31236900:6_31238822:6_31238868:	41
NR1I3:MDC1:HOXA1	1_161200586:6_30671989:7_27135097:	40
NR1I3:MDC1:HRC	19_49657569:1_161200586:6_30671989:	41
NR1I3:MDC1:HSD17B14	19_49318224:1_161200586:6_30671989:	37
NR1I3:MDC1:HSPA1B	1_161200586:6_30671989:6_31797422:	41
NR1I3:MDC1:HSPA1L	1_161200586:6_30671989:6_31778307:	39
NR1I3:MDC1:INCENP	11_61919391:1_161200586:6_30671989:	41
NR1I3:MDC1:IP6K3	1_161200586:6_30671989:6_33703089:	38
NR1I3:MDC1:IRF8	16_85948252:16_85954801:1_161200586:6_30671989:	39
NR1I3:MDC1:ITGA7	12_56081643:12_56086592:12_56086936:12_56087970:1_161200586:6_30671989:	41
NR1I3:MDC1:ITPR3	1_161200586:6_30671989:6_33652456:6_33653486:6_33662667:6_33662760:6_33663405:	41
NR1I3:MDC1:KCNJ1	11_128712203:1_161200586:6_30671989:	40
NR1I3:MDC1:KCTD2	17_73049251:1_161200586:6_30671989:	41
NR1I3:MDC1:KIAA0355	19_34843511:1_161200586:6_30671989:	38
NR1I3:MDC1:LEMD2	1_161200586:6_30671989:6_33745932:	37
NR1I3:MDC1:LITAF	16_11643631:1_161200586:6_30671989:	37
NR1I3:MDC1:LST1	1_161200586:6_30671989:6_31555189:	41
NR1I3:MDC1:LTBR	12_6493813:1_161200586:6_30671989:	39
NR1I3:MDC1:LURAP1L-AS1	1_161200586:6_30671989:9_12704745:	37
NR1I3:MDC1:LY6G5B	1_161200586:6_30671989:6_31638970:	38
NR1I3:MDC1:LY6G6C	1_161200586:6_30671989:6_31687027:	40
NR1I3:MDC1:LY6G6D	1_161200586:6_30671989:6_31685392:	38
NR1I3:MDC1:LY6G6F	1_161200586:6_30671989:6_31674749:	41
NR1I3:MDC1:MCCD1	1_161200586:6_30671989:6_31496791:6_31496915:6_31496979:6_31497622:	41
NR1I3:MDC1:MDC1	1_161200586:6_30668226:6_30671452:6_30671588:6_30671726:6_30671760:6_30671969:6_30671989:6_30672342:6_30672757:6_30673013:6_30673064:6_30673113:6_30673288:6_30673422:6_30673432:6_30673489:6_30673625:6_30681477:	41
NR1I3:MDC1:MDC1-AS1	1_161200586:6_30671989:6_30675135:6_30679333:6_30679510:	41
NR1I3:MDC1:MUC21	1_161200586:6_30671989:6_30954873:6_30955119:6_30955140:6_30955717:	41
NR1I3:MDC1:NCAPD2	12_6604415:12_6635274:12_6635374:12_6637941:1_161200586:6_30671989:	40
NR1I3:MDC1:NCR3	1_161200586:6_30671989:6_31557791:	39
NR1I3:MDC1:NELFE	1_161200586:6_30671989:6_31921718:	37
NR1I3:MDC1:NOP56	1_161200586:20_2636218:6_30671989:	61
NR1I3:MDC1:NOTCH4	1_161200586:6_30671989:6_32178570:6_32184835:6_32188853:	41
NR1I3:MDC1:NRXN2	11_64434840:1_161200586:6_30671989:	40
NR1I3:MDC1:NUDT22	11_63996828:11_63996908:1_161200586:6_30671989:	41
NR1I3:MDC1:OAF	11_120097498:11_120097647:1_161200586:6_30671989:	41
NR1I3:MDC1:OBP2B	1_161200586:6_30671989:9_136084089:	38
NR1I3:MDC1:OSTCP1	1_161200586:6_159262974:6_30671989:	39
NR1I3:MDC1:PBX2	1_161200586:6_30671989:6_32155948:	38
NR1I3:MDC1:PCIF1	1_161200586:20_44571717:6_30671989:	41
NR1I3:MDC1:PDGFB	1_161200586:22_39639853:6_30671989:	38
NR1I3:MDC1:PDRG1	1_161200586:20_30533685:6_30671989:	39
NR1I3:MDC1:PDXK	1_161200586:21_45161525:6_30671989:	41
NR1I3:MDC1:PI4KAP2	1_161200586:22_21834213:6_30671989:	41
NR1I3:MDC1:PLK1	16_23701020:1_161200586:6_30671989:	38
NR1I3:MDC1:PMEL	12_56348960:1_161200586:6_30671989:	40
NR1I3:MDC1:POLR3B	12_106786858:1_161200586:6_30671989:	37
NR1I3:MDC1:POU5F1	1_161200586:6_30671989:6_31132883:6_31132956:	41
NR1I3:MDC1:PPFIA3	19_49644818:1_161200586:6_30671989:	41
NR1I3:MDC1:PPP5C	19_46857257:1_161200586:6_30671989:	39
NR1I3:MDC1:PQLC1	18_77679290:18_77710703:1_161200586:6_30671989:	41
NR1I3:MDC1:PRICKLE4	1_161200586:6_30671989:6_41753077:	39
NR1I3:MDC1:PRKD2	19_47178352:1_161200586:6_30671989:	41
NR1I3:MDC1:PRRC2A	1_161200586:6_30671989:6_31600304:6_31604842:	41
NR1I3:MDC1:PSORS1C1	1_161200586:6_30671989:6_31097453:6_31107361:6_31107648:	41
NR1I3:MDC1:PTGDS	1_161200586:6_30671989:9_139875171:	38
NR1I3:MDC1:PTGIS	1_161200586:20_48140535:20_48140705:6_30671989:	41
NR1I3:MDC1:PTK6	1_161200586:20_62161421:6_30671989:	38
NR1I3:MDC1:PTPRK	1_161200586:6_128643390:6_30671989:	39
NR1I3:MDC1:PTPRN2	1_161200586:6_30671989:7_157873884:	39
NR1I3:MDC1:QSOX2	1_161200586:6_30671989:9_139100667:	40
NR1I3:MDC1:R3HCC1L	10_99969475:1_161200586:6_30671989:	37
NR1I3:MDC1:REXO4	1_161200586:6_30671989:9_136272028:	40
NR1I3:MDC1:RIBC2	1_161200586:22_45821971:6_30671989:	41
NR1I3:MDC1:RNF157	17_74151403:1_161200586:6_30671989:	40
NR1I3:MDC1:RNF213	17_78317695:17_78363034:1_161200586:6_30671989:	41
NR1I3:MDC1:RPL3	1_161200586:22_39709559:22_39714394:6_30671989:	38
NR1I3:MDC1:RPS6KA2	1_161200586:6_166917937:6_30671989:	38
NR1I3:MDC1:RPS6KL1	14_75386714:1_161200586:6_30671989:	37
NR1I3:MDC1:SAPCD1-AS1	1_161200586:6_30671989:6_31732207:	37
NR1I3:MDC1:SARNP	12_56182846:1_161200586:6_30671989:	38
NR1I3:MDC1:SCNN1B	16_23379109:1_161200586:6_30671989:	40
NR1I3:MDC1:SEC24C	10_75529594:1_161200586:6_30671989:	40
NR1I3:MDC1:SKIV2L	1_161200586:6_30671989:6_31930351:6_31933518:6_31935567:	41
NR1I3:MDC1:SLC26A3	1_161200586:6_30671989:7_107416913:	41
NR1I3:MDC1:SLC44A2	19_10748295:1_161200586:6_30671989:	39
NR1I3:MDC1:SLC44A4	1_161200586:6_30671989:6_31837009:6_31843776:	41
NR1I3:MDC1:SMARCA4	19_11095896:19_11113651:19_11113997:19_11120937:19_11145691:1_161200586:6_30671989:	40
NR1I3:MDC1:SMIM11A,SMIM11B	1_161200586:21_35757862:6_30671989:	41
NR1I3:MDC1:SOCS6	18_67992432:1_161200586:6_30671989:	40
NR1I3:MDC1:SRMS	1_161200586:20_62173561:6_30671989:	39
NR1I3:MDC1:STAT3	17_40476949:1_161200586:6_30671989:	41
NR1I3:MDC1:STKLD1	1_161200586:6_30671989:9_136269143:	40
NR1I3:MDC1:SUN5	1_161200586:20_31585387:6_30671989:	37
NR1I3:MDC1:SYTL3	1_161200586:6_159184507:6_30671989:	40
NR1I3:MDC1:TAOK2	16_29990850:1_161200586:6_30671989:	39
NR1I3:MDC1:TAPBPL	12_6562538:12_6567907:1_161200586:6_30671989:	40
NR1I3:MDC1:TGM3	1_161200586:20_2312718:20_2321134:6_30671989:	41
NR1I3:MDC1:TH	11_2189113:1_161200586:6_30671989:	41
NR1I3:MDC1:TMPRSS3	1_161200586:21_43808643:6_30671989:	41
NR1I3:MDC1:TRIB1	1_161200586:6_30671989:8_126448497:	39
NR1I3:MDC1:TSC1	1_161200586:6_30671989:9_135771793:	41
NR1I3:MDC1:TTYH3	1_161200586:6_30671989:7_2689593:	41
NR1I3:MDC1:TUBB	1_161200586:6_30671989:6_30690265:	40
NR1I3:MDC1:TUBB6	18_12325958:1_161200586:6_30671989:	40
NR1I3:MDC1:USP5	12_6970635:1_161200586:6_30671989:	41
NR1I3:MDC1:VARS	1_161200586:6_30671989:6_31753423:	37
NR1I3:MDC1:VWA7	1_161200586:6_30671989:6_31734385:6_31743215:	41
NR1I3:MDC1:VWCE	11_61032643:1_161200586:6_30671989:	39
NR1I3:MDC1:WFDC2	1_161200586:20_44108341:6_30671989:	41
NR1I3:MDC1:ZBTB12	1_161200586:6_30671989:6_31867835:	39
NR1I3:MDC1:ZNF653	19_11606796:1_161200586:6_30671989:	40
NR1I3:MPV17:DDR1	1_161200586:2_27532870:6_30864927:	37
NR1I3:NRBP1:DDR1	1_161200586:2_27663416:6_30864927:	37
NR1I3:NRM:DDR1	1_161200586:6_30656509:6_30656953:6_30864927:	46
NR1I3:NRM:MDC1	1_161200586:6_30656509:6_30656953:6_30657734:6_30671989:	41
NR1I3:OR2W3:DDR1	1_161200586:1_248058879:6_30864927:	38
NR1I3:PCDH12:DDR1	1_161200586:5_141337126:6_30864927:	38
NR1I3:PLB1:MDC1	1_161200586:2_28752555:2_28820792:2_28820978:6_30671989:	41
NR1I3:PLEKHH2:DDR1	1_161200586:2_43927538:2_43927568:6_30864927:	44
NR1I3:PLEKHH2:MDC1	1_161200586:2_43927538:2_43927568:6_30671989:	37
NR1I3:RARS:DDR1	1_161200586:5_167933850:6_30864927:	44
NR1I3:RARS:MDC1	1_161200586:5_167933850:6_30671989:	38
NR1I3:RBKS:DDR1	1_161200586:2_28055472:6_30864927:	43
NR1I3:RBKS:MDC1	1_161200586:2_28055472:6_30671989:	37
NR1I3:RIOK2:MDC1	1_161200586:5_96512854:6_30671989:	39
NR1I3:SATB1:DDR1	1_161200586:3_18436371:6_30864927:	43
NR1I3:SATB1:MDC1	1_161200586:3_18436371:6_30671989:	39
NR1I3:SLC11A1:DDR1	1_161200586:2_219249828:6_30864927:	45
NR1I3:SLC11A1:MDC1	1_161200586:2_219249828:6_30671989:	38
NR1I3:SLC22A4:DDR1	1_161200586:5_131671599:6_30864927:	44
NR1I3:SLC22A4:MDC1	1_161200586:5_131671599:6_30671989:	39
NR1I3:SLC36A1:MDC1	1_161200586:5_150843281:6_30671989:	37
NR1I3:SLC36A2:MDC1	1_161200586:5_150704724:5_150704758:6_30671989:	40
NR1I3:SLC5A6:DDR1	1_161200586:2_27424636:6_30864927:	38
NR1I3:SLIT3:MDC1	1_161200586:5_168093595:6_30671989:	41
NR1I3:SP110:MDC1	1_161200586:2_231076191:6_30671989:	39
NR1I3:SPATA5:MDC1	1_161200586:4_123949389:6_30671989:	38
NR1I3:STK32B:DDR1	1_161200586:4_5448377:4_5448565:6_30864927:	43
NR1I3:STK32B:MDC1	1_161200586:4_5448565:6_30671989:	37
NR1I3:TGM4:MDC1	1_161200586:3_44952842:6_30671989:	39
NR1I3:TMBIM1:MDC1	1_161200586:2_219140282:6_30671989:	38
NR1I3:TMEM17:MDC1	1_161200586:2_62728299:2_62729653:6_30671989:	41
NR1I3:TMEM9:MDC1	1_161200586:1_201115863:6_30671989:	37
NR1I3:TNS1:MDC1	1_161200586:2_218682785:6_30671989:	40
NR1I3:TRIM54:DDR1	1_161200586:2_27505782:6_30864927:	37
NR1I3:TSSC1:DDR1	1_161200586:2_3193039:6_30864927:	56
NR1I3:TSSC1:MDC1	1_161200586:2_3193039:6_30671989:	55
NR1I3:TUBB:DDR1	1_161200586:6_30690265:6_30691490:6_30864927:	45
NR1I3:UGT1A1,UGT1A10,UGT1A3,UGT1A4,UGT1A5,UGT1A6,UGT1A7,UGT1A8,UGT1A9:MDC1	1_161200586:2_234680955:6_30671989:	39
NR1I3:WWC2:DDR1	1_161200586:4_184233428:6_30864927:	44
NR1I3:WWC2:MDC1	1_161200586:4_184233428:6_30671989:	40
NRM:HLA-B:CD6	11_60784934:11_60785038:11_60785352:6_30656953:6_31323116:	47
NRM:HLA-B:MRPL23	11_1972143:6_30656509:6_30656953:6_31323116:	39
NRM:HLA-B:TRPM5	11_2427364:6_30656509:6_31323116:	39
OR2W3:HLA-B:ABHD16A	1_248059712:6_31323116:6_31657754:	57
OR2W3:HLA-B:FRMD8	11_65168281:1_248058879:6_31323116:	42
PANK4:NR1I3:MDC1	1_161200586:1_2440518:6_30671989:	38
PASK:CCDC191:HLA-B	2_242077496:3_113753801:6_31323116:	39
PASK:FARP2:HLA-B	2_242077496:2_242343404:2_242371101:2_242375813:2_242407588:6_31323116:	39
PASK:HLA-B:APOM	2_242077496:6_31323116:6_31623873:	48
PASK:HLA-B:ATF6B	2_242077496:6_31323116:6_32095393:	41
PASK:HLA-B:CEP192	18_13059173:18_13103660:2_242077496:6_31323116:	39
PASK:HLA-B:DDX58	2_242077496:6_31323116:9_32492529:	42
PASK:HLA-B:DNAH17	17_76421464:17_76421467:17_76425176:2_242077496:6_31323116:	40
PASK:HLA-B:DXO	2_242077496:6_31323116:6_31939345:	48
PASK:HLA-B:HLA-DQA1	2_242077496:6_31323116:6_32609789:	37
PASK:HLA-B:LY6G6F	2_242077496:6_31323116:6_31675297:	47
PASK:HLA-B:PBX2	2_242077496:6_31323116:6_32155948:	38
PASK:HLA-B:POU2F3	11_120176310:2_242077496:6_31323116:	38
PASK:HLA-B:PRICKLE4	2_242077496:6_31323116:6_41753077:	41
PASK:HLA-B:RPL3	22_39709559:22_39714394:2_242077496:6_31323116:	41
PASK:HLA-B:RPS6KA2	2_242077496:6_166917937:6_31323116:	37
PASK:HLA-B:SEH1L	18_12971179:2_242077496:6_31323116:	38
PASK:HLA-B:SKIV2L	2_242077496:6_31323116:6_31935567:	48
PASK:HLA-C:HLA-B	2_242077496:6_31236900:6_31238868:6_31323116:	40
PASK:MDC1:HLA-B	2_242077496:6_30672342:6_31323116:	40
PLB1:HLA-B:MRPL23	11_1972143:2_28752555:2_28820792:2_28820978:6_31323116:	39
PLB1:HLA-B:TRPM5	11_2427364:2_28752555:2_28820792:2_28820978:6_31323116:	39
POU5F1:HLA-B:MRPL23	11_1972143:6_31132883:6_31323116:	38
POU5F1:HLA-B:TRPM5	11_2427364:6_31132883:6_31323116:	38
PRRC2A:SLC44A4:ATF6B	6_31605199:6_31843924:6_32085278:	42
PSORS1C1,PSORS1C2:HLA-B:PRRC2A	6_31106643:6_31323116:6_31605199:	37
PSORS1C1:HLA-B:CHD4	12_6709945:6_31097484:6_31323116:	38
PSORS1C1:HLA-B:ENDOU	12_48104746:12_48119016:12_48119049:6_31097484:6_31323116:	42
PSORS1C1:HLA-B:FRMD8	11_65168281:6_31097484:6_31323116:	47
PSORS1C1:HLA-B:HLA-DQA1	6_31107648:6_31323116:6_32610403:	46
PSORS1C1:HLA-B:MRPL23	11_1972143:6_31107648:6_31323116:	37
PSORS1C1:HLA-B:STEAP2	6_31107648:6_31323116:7_89854446:	48
PSORS1C1:HLA-B:STK19	6_31097484:6_31323116:6_31946614:	37
PSORS1C1:HLA-B:TRPM5	11_2427364:6_31107648:6_31323116:	37
RIOK2:HLA-B:TRPM5	11_2427364:5_96512854:6_31323116:	37
RORC:HLA-B:INPP5E	1_151783736:6_31323116:9_139324680:	41
RORC:HLA-B:PMPCA	1_151783736:6_31323116:9_139313403:	42
RORC:NR1I3:DDR1	1_151783736:1_161200586:6_30864927:	37
RORC:UTP15:HLA-B	1_151783736:5_72868447:6_31323116:	38
RORC:UTP15:SKIV2L	1_151783736:5_72868447:6_31929808:	37
SDF4:HLA-B:MRPL23	11_1972143:1_1163964:6_31323116:	39
SDF4:HLA-B:TRPM5	11_2427364:1_1163964:6_31323116:	39
SDF4:NR1I3:MDC1	1_1163964:1_161200586:6_30671989:	41
SEMA3F:DDR1:INPP5E	3_50197092:6_30864927:9_139324680:9_139328551:	38
SEMA3F:HLA-B:EVPL	17_74007846:3_50197092:6_31323116:	39
SFTA2:EHMT2:SLC26A11	17_78221850:6_30899524:6_31857154:	43
SFTA2:HLA-B:PMPCA	6_30899524:6_31323116:9_139313403:	41
SKIV2L:NOTCH4:FRMD8	11_65168281:6_31929808:6_32188603:6_32188640:	39
SLC11A1:HLA-B:MRPL23	11_1972143:2_219249828:6_31323116:	38
SLC11A1:HLA-B:TRPM5	11_2427364:2_219249828:6_31323116:	37
SLC22A4:CCHCR1:HLA-B	5_131663062:6_31122315:6_31323116:	72
SLC22A4:HLA-B:MRPL23	11_1972143:5_131671599:6_31323116:	39
SLC22A4:HLA-B:TRPM5	11_2427364:5_131671599:6_31323116:	38
SLC36A1:HLA-B:STK19	5_150867452:6_31323116:6_31946614:	53
SLC36A2:HLA-B:MRPL23	11_1972143:5_150704724:6_31323116:	37
SLC36A2:HLA-B:TRPM5	11_2427364:5_150704758:6_31323116:	37
SLC9A4:HLA-B:FRMD8	11_65168281:2_103121654:6_31323116:	50
SLC9A4:HLA-B:TP53TG5	20_44005936:2_103095404:2_103121654:6_31323116:	69
SLIT3:HLA-B:MRPL23	11_1972143:5_168093595:6_31323116:	37
SLIT3:HLA-B:TRPM5	11_2427364:5_168093595:6_31323116:	38
SP110:CD74:HLA-B	2_231077676:5_149792113:5_149792337:6_31323116:	43
SPATA5:HLA-B:MRPL23	11_1972143:4_123949389:6_31323116:	37
SPATA5:HLA-B:TRPM5	11_2427364:4_123949389:6_31323116:	38
SPRR2E:HLA-B:INPP5E	1_153066169:6_31323116:9_139324680:9_139328551:	51
SPRR2E:HLA-B:PMPCA	1_153066169:6_31323116:9_139313403:	48
SPRR2E:NR1I3:DDR1	1_153066169:1_161200586:6_30864927:	44
SPRR2E:NR1I3:MDC1	1_153066169:1_161200586:6_30671989:	40
SPRR2E:UTP15:HLA-B	1_153066169:5_72868447:6_31323116:	43
STK32B:HLA-B:MRPL23	11_1972143:4_5418539:6_31323116:	60
STK32B:HLA-B:TRPM5	11_2427364:4_5448377:6_31323116:	37
SYT6:HLA-B:CHD4	12_6709945:1_114640298:6_31323116:	40
SYT6:HLA-B:FRMD8	11_65168281:1_114640298:6_31323116:	52
SYT6:HLA-B:MRPL23	11_1972143:1_114640298:6_31323116:	37
SYT6:NR1I3:MDC1	1_114640298:1_161200586:6_30671989:	41
TCEB3:NR1I3:DDR1	1_161200586:1_24082568:6_30864927:	38
TGM4:HLA-B:MRPL23	11_1972143:3_44952842:6_31323116:	39
TGM4:HLA-B:TRPM5	11_2427364:3_44952842:6_31323116:	39
TMBIM1:HLA-B:MRPL23	11_1972143:2_219140282:6_31323116:	39
TMBIM1:HLA-B:TRPM5	11_2427364:2_219140282:6_31323116:	37
TMCO4:HLA-B:CD6	11_60784934:11_60785038:11_60785352:1_20066485:1_20066490:6_31323116:	44
TMCO4:NR1I3:DDR1	1_161200586:1_20066490:6_30864927:	38
TMCO4:VARS2:HLA-B	1_20066485:1_20066490:6_30887972:6_31323116:	53
TMEM17:HLA-B:INPP5E	2_62728299:6_31323116:9_139324680:9_139328551:	53
TMEM17:HLA-B:MRPL23	11_1972143:2_62728299:6_31323116:	37
TMEM17:HLA-B:PMPCA	2_62728299:6_31323116:9_139313403:	49
TMEM17:HLA-B:TRPM5	11_2427364:2_62728299:6_31323116:	38
TMEM17:UTP15:HLA-B	2_62728299:5_72868447:6_31323116:	45
TMEM9:HLA-B:FRMD8	11_65168281:1_201115863:6_31323116:	60
TNFRSF1B:CD74:HLA-B	1_12253062:5_149792337:6_31323116:	46
TNFRSF1B:HLA-B:MRPL23	11_1972143:1_12253062:6_31323116:	37
TNFRSF1B:HLA-B:TRIM47	17_73871467:1_12253062:6_31323116:	38
TNFRSF1B:HLA-B:WBP2	17_73847613:17_73847799:1_12253062:6_31323116:	37
TNFRSF1B:NR1I3:DDR1	1_12253062:1_161200586:6_30864927:	42
TNFRSF1B:NR1I3:MDC1	1_12253062:1_161200586:6_30671989:	38
TNFRSF8:HLA-B:MRPL23	11_1972143:1_12175622:6_31323116:	39
TNFRSF8:HLA-B:TRIM47	17_73871467:1_12175622:6_31323116:	40
TNFRSF8:HLA-B:TRIM65	17_73888354:1_12175622:6_31323116:	38
TNFRSF8:HLA-B:TRPM5	11_2427364:1_12175622:6_31323116:	39
TNFRSF8:HLA-B:WBP2	17_73847613:17_73847799:1_12175622:6_31323116:	39
TNFRSF8:NR1I3:DDR1	1_12175622:1_161200586:6_30864927:	46
TNFRSF8:NR1I3:MDC1	1_12175622:1_161200586:6_30671989:	41
TNNT2:DDR1:RPL3	1_201339044:22_39714394:6_30864927:	41
TNS1:HLA-B:MRPL23	11_1972143:2_218682785:6_31323116:	39
TNS1:HLA-B:TRPM5	11_2427364:2_218682785:6_31323116:	38
TRIM54:HLA-B:HLA-DQA1	2_27505782:6_31323116:6_32610403:	58
TSSC1:UTP15:HLA-B	2_3217896:5_72868447:6_31323116:	38
UBR4:NR1I3:DDR1	1_161200586:1_19454087:6_30864927:	38
UGT1A1,UGT1A10,UGT1A3,UGT1A4,UGT1A5,UGT1A6,UGT1A7,UGT1A8,UGT1A9:HLA-B:CHD4	12_6709945:2_234680955:6_31323116:	41
UGT1A1,UGT1A10,UGT1A3,UGT1A4,UGT1A5,UGT1A6,UGT1A7,UGT1A8,UGT1A9:HLA-B:FRMD8	11_65168281:2_234680955:6_31323116:	50
UGT1A1,UGT1A10,UGT1A3,UGT1A4,UGT1A5,UGT1A6,UGT1A7,UGT1A8,UGT1A9:HLA-B:MRPL23	11_1972143:2_234680955:6_31323116:	38
UGT1A1,UGT1A10,UGT1A3,UGT1A4,UGT1A5,UGT1A6,UGT1A7,UGT1A8,UGT1A9:HLA-B:TRPM5	11_2427364:2_234680955:6_31323116:	37
UTP15:BAG6:NOTCH4	5_72868447:6_31611777:6_32166380:6_32185796:	37
UTP15:BAG6:SKIV2L	5_72868447:6_31611777:6_31929808:	38
UTP15:CDSN:SKIV2L	5_72868447:6_31085269:6_31929808:	38
UTP15:DDR1:FKBPL	5_72868447:6_30864927:6_32097290:	37
UTP15:DDR1:HLA-B	5_72868447:6_30864927:6_30865820:6_31323116:	45
UTP15:GTF2H4:HLA-B	5_72868447:6_30881103:6_31323116:	42
UTP15:HLA-B:ABHD16A	5_72868447:6_31323116:6_31657413:	42
UTP15:HLA-B:AIM1	5_72868447:6_106967778:6_31323116:	38
UTP15:HLA-B:ASCC2	22_30202079:5_72868447:6_31323116:	37
UTP15:HLA-B:ATP6V1G2-DDX39B	5_72868447:6_31323116:6_31506854:6_31513864:	39
UTP15:HLA-B:BAG6	5_72868447:6_31323116:6_31614102:	38
UTP15:HLA-B:C6orf10	5_72868447:6_31323116:6_32291359:6_32337686:	39
UTP15:HLA-B:C6orf47	5_72868447:6_31323116:6_31627523:	40
UTP15:HLA-B:COX8A	11_63742174:5_72868447:6_31323116:	39
UTP15:HLA-B:DDX39B	5_72868447:6_31323116:6_31506624:	39
UTP15:HLA-B:HLA-DRA	5_72868447:6_31323116:6_32411726:	42
UTP15:HLA-B:HORMAD2-AS1	22_30414091:5_72868447:6_31323116:	38
UTP15:HLA-B:IP6K3	5_72868447:6_31323116:6_33703089:	42
UTP15:HLA-B:ITGA7	12_56081643:5_72868447:6_31323116:	40
UTP15:HLA-B:ITPR3	5_72868447:6_31323116:6_33643558:	40
UTP15:HLA-B:MCCD1	5_72868447:6_31323116:6_31496776:6_31496925:	39
UTP15:HLA-B:MTMR3	22_30399000:5_72868447:6_31323116:	38
UTP15:HLA-B:NOTCH4	5_72868447:6_31323296:6_32166380:6_32185796:	38
UTP15:HLA-B:SEC31B	10_102247526:5_72868447:6_31323116:	37
UTP15:HLA-B:SKIV2L	5_72868447:6_31322470:6_31323296:6_31929808:	39
UTP15:HLA-B:SRMS	20_62172219:20_62173562:20_62174724:5_72868447:6_31323116:	43
UTP15:HLA-B:WNT8B	10_102222957:5_72868447:6_31323116:	37
UTP15:IL12B:HLA-B	5_158743846:5_72868447:6_31323116:	50
UTP15:MDC1:C6orf10	5_72868447:6_30671989:6_32335628:6_32337630:	47
UTP15:MDC1:CCHCR1	5_72868447:6_30671989:6_31112925:6_31116526:6_31118565:	43
UTP15:MDC1:CDSN	5_72868447:6_30671989:6_31084792:	42
UTP15:MDC1:DXO	5_72868447:6_30671989:6_31938412:6_31938451:	42
UTP15:MDC1:FKBPL	5_72868447:6_30671989:6_32097290:	43
UTP15:MDC1:HLA-B	5_72868447:6_30671989:6_30672463:6_31323116:	44
UTP15:MDC1:LTB	5_72868447:6_30671989:6_31549556:	38
UTP15:MDC1:SKIV2L	5_72868447:6_30671989:6_31928799:6_31929808:	49
UTP15:MUC21:HLA-B	5_72868447:6_30955681:6_31323116:	38
UTP15:PSORS1C1:SKIV2L	5_72868447:6_31097453:6_31929808:	38
UTP15:SFTA2:HLA-B	5_72868447:6_30899524:6_31323116:	38
UTP15:SKIV2L:ASCC2	22_30202079:5_72868447:6_31929808:	37
UTP15:SKIV2L:C6orf10	5_72868447:6_31929808:6_32337686:	37
UTP15:SKIV2L:NOTCH4	5_72868447:6_31929808:6_32184705:	39
UTP15:VARS2:HLA-B	5_72868447:6_30893728:6_30893941:6_31323116:	45
UTP15:VARS2:SKIV2L	5_72868447:6_30893941:6_31929808:	37
VARS2:CDSN:HLA-B	6_30888161:6_31084787:6_31323116:	37
VARS2:EHMT2:SLC26A11	17_78221850:6_30893941:6_31857154:	48
VARS2:HLA-B:CD19	16_28944700:6_30887972:6_31323116:	37
VARS2:HLA-B:DIABLO	12_122703014:6_30890871:6_31323116:	40
VARS2:HLA-B:ENDOU	12_48119016:6_30893941:6_31323116:	51
VARS2:HLA-B:HLA-DQA1	6_30893941:6_31323116:6_32610403:	37
VARS2:HLA-B:INPP5E	6_30890431:6_30893728:6_31323116:9_139324680:9_139328551:	44
VARS2:HLA-B:PMPCA	6_30890431:6_30893728:6_30893941:6_31323116:9_139313403:	51
VARS2:HLA-B:PRRC2A	6_30893941:6_31323116:6_31605199:	75
VARS2:HLA-B:VPS33A	12_122720310:6_30890871:6_31323116:	49
VARS2:PSORS1C1:HLA-B	6_30890871:6_31097301:6_31323116:	37
WWC2:HLA-B:MRPL23	11_1972143:4_184233428:6_31323116:	37
ZBTB40:FBXO36:HLA-B	1_22846657:2_230861519:6_31323116:	41
ZBTB40:HLA-B:MRPL23	11_1972143:1_22846657:6_31323116:	39
ZBTB40:HLA-B:TRPM5	11_2427364:1_22846657:6_31323116:	39
ZBTB40:NR1I3:DDR1	1_161200586:1_22846657:6_30864927:	45
ZBTB40:NR1I3:MDC1	1_161200586:1_22846657:6_30671989:	40
ZNF512:EHMT2:C6orf10	2_27838058:2_27839107:6_31857154:6_32268501:6_32299715:6_32317471:	39
