# Supplementary material for: A new perspective on population genetics: Deciphering the relationship between genetic variants and disease prevalence in Psoriasis
Source: PLoS One. 2026 Mar 13;21(3):e0344204. doi: 10.1371/journal.pone.0344204 (PMC12987435; doi:10.1371/journal.pone.0344204)
Supplement: S12 Table — (XLSX) [file pone.0344204.s017.xlsx]

## Sheet: Sheet4
Supplementary Table 12. Psoriasis-specific genotype combinations were merged in 303 gene combinations
Order	Psoriasis-specific gene combinations	Psoriasis-specific genotype combinations (GRCh37.hg19)	Genotype	Coding of patients	Counts of patients
1	NOC2L:HLA-B:PRRC2A	1_892460:6_31323116:6_31605199	GGTCCC	PA03789:PA03817:PA03858:PA03864:PA03867:PA03925:PA03949:PA03978:PA03980:PA04050:PA02482:PA02583-1:PA02658:PA02716-1:PA02726:PA02729:PA02776:PA02874:PA02877:PA02921:PA02955:PA02959:PA02960:PA03033-1:PA03038-1:PA03101:PA03164:PA03299:PA03307:PA03329:PA03359:PA03362:PA03366:PA03369:PA03374:PA03399:PA03426:PA03445:PA03449:PA03453:PA03462:PA03474:PA03490:PA03492:PA03498:PA03510:PA04097:PA04166:PA04171…	78
2	VARS2:HLA-B:PRRC2A	6_30893941:6_31323116:6_31605199	GGTCCC	PA03817:PA03858:PA03864:PA03867:PA03925:PA03942:PA03949:PA03978:PA03980:PA04106:PA02583-1:PA02658:PA02716-1:PA02726:PA02729:PA02776:PA02874:PA02921:PA02959:PA02960:PA03033-1:PA03038-1:PA03101:PA03164:PA03299:PA03307:PA03359:PA03362:PA03366:PA03369:PA03374:PA03399:PA03426:PA03445:PA03449:PA03453:PA03462:PA03474:PA03490:PA03492:PA03498:PA03510:PA04097:PA04166:PA04171:PA04181:PA04385:PA04391:PA05766…	75
3	C1orf106:HLA-B:PRRC2A	1_200867552:6_31323116:6_31605199	CCTCCC	PA03789:PA03817:PA03858:PA03864:PA03867:PA03925:PA03942:PA03949:PA03980:PA04050:PA04106:PA02482:PA02583-1:PA02658:PA02726:PA02729:PA02776:PA02877:PA02921:PA02955:PA02959:PA02960:PA03033-1:PA03038-1:PA03101:PA03164:PA03299:PA03307:PA03329:PA03362:PA03366:PA03369:PA03374:PA03399:PA03426:PA03449:PA03453:PA03462:PA03474:PA03490:PA03492:PA03498:PA03510:PA04097:PA04166:PA04171:PA04385:PA04391:PA05766:P…	71
4	DDR1:HLA-B:PRRC2A	6_30862423:6_31323116:6_31605199	CCTCCC	PA03789:PA03817:PA03858:PA03864:PA03867:PA03942:PA03978:PA03980:PA04050:PA04106:PA02482:PA02658:PA02716-1:PA02726:PA02729:PA02776:PA02874:PA02921:PA02955:PA02959:PA02960:PA03033-1:PA03038-1:PA03101:PA03164:PA03299:PA03307:PA03359:PA03362:PA03366:PA03369:PA03374:PA03399:PA03426:PA03449:PA03453:PA03462:PA03492:PA03510:PA04097:PA04166:PA04171:PA04181:PA04385:PA04391:PA05766:PF00015-2-2:PF00193-2-1:Z…	69
5	CDSN:HLA-B:ABHD16A	6_31084792:6_31323116:6_31657754	TTTCCC	PA03789:PA03817:PA03925:PA03942:PA03949:PA03978:PA03980:PA04050:PA04106:PA02658:PA02716-1:PA02726:PA02729:PA02776:PA02874:PA02877:PA02921:PA02955:PA02959:PA02960:PA03101:PA03164:PA03197:PA03307:PA03329:PA03362:PA03369:PA03374:PA03399:PA03445:PA03449:PA03453:PA03462:PA03497:PA03498:PA03510:PA04097:PA04181:PA04385:PA04391:PA05766:PF00015-2-2:PF00070-2-1:ZHG005:ZHG010:ZHG014:ZHG015:ZHG021:ZHG040:ZHG…	68
		6_31084435:6_31323116:6_31657754	AATCCC	PA03789:PA03817:PA04050:PA04106:PA02716-1:PA02877:PA02955:PA02959:PA02969:PA03197:PA03307:PA03329:PA03359:PA03362:PA03369:PA03374:PA03399:PA03449:PA03453:PA03510:PA04097:PA04181:PA04385:PA05766:PF00015-2-2:PF00070-2-1:ZHG005:ZHG014:ZHG040:ZHG042:ZHG043:ZHG088:ZHG105:ZHG106:ZHG108:ZHG113:ZHG132:ZHG138:ZHG167:ZHG178:ZHG192:ZHG206:
6	CDSN:HLA-B:PRRC2A	6_31084792:6_31323116:6_31605199	TTTCCC	PA03789:PA03817:PA03925:PA03942:PA03949:PA03978:PA03980:PA04050:PA04106:PA02658:PA02716-1:PA02726:PA02729:PA02776:PA02874:PA02877:PA02921:PA02955:PA02959:PA02960:PA03101:PA03164:PA03307:PA03329:PA03362:PA03369:PA03374:PA03399:PA03445:PA03449:PA03453:PA03462:PA03498:PA03510:PA04097:PA04181:PA04385:PA04391:PA05766:PF00015-2-2:PF00070-2-1:PF00193-2-1:ZHG005:ZHG010:ZHG036:ZHG040:ZHG042:ZHG043:ZHG088:…	65
		6_31084435:6_31323116:6_31605199	AATCCC	PA03789:PA03817:PA04050:PA04106:PA02482:PA02716-1:PA02877:PA02955:PA02959:PA03307:PA03329:PA03359:PA03362:PA03369:PA03374:PA03399:PA03449:PA03453:PA03510:PA04097:PA04181:PA04385:PA05766:PF00015-2-2:PF00070-2-1:ZHG005:ZHG036:ZHG040:ZHG042:ZHG043:ZHG088:ZHG105:ZHG106:ZHG108:ZHG113:ZHG132:ZHG138:ZHG142:ZHG167:ZHG178:ZHG192:ZHG206:
7	HLA-B:PRRC2A:STK19	6_31323116:6_31605199:6_31946837	TCCCGG	PA03789:PA03817:PA03864:PA03867:PA03925:PA03942:PA03949:PA03978:PA02726:PA02729:PA02877:PA02955:PA03033-1:PA03038-1:PA03299:PA03307:PA03362:PA03366:PA03369:PA03426:PA03449:PA03462:PA03490:PA03492:PA03510:PA04097:PA04171:PA04181:PA04391:PA05766:PF00015-2-2:ZHG010:ZHG042:ZHG043:ZHG088:ZHG106:ZHG108:ZHG138:ZHG154:ZHG168:ZHG178:ZHG184:ZHG192:	65
		6_31323116:6_31603770:6_31946614	TCAAAG	PA03864:PA03867:PA03900:PA02691:PA02729:PA02877:PA02894:PA02926:PA02934:PA02955:PA03121:PA03144:PA03181:PA03307:PA03362:PA03366:PA03369:PA03445:PA03449:PA03960:PA04171:PA04181:PA04203:PF00122-2-2:PF00145-1-1:ZHD091:ZHD101:ZHG009:ZHG010:ZHG021:ZHG042:ZHG043:ZHG074:ZHG088:ZHG106:ZHG132:ZHG154:ZHG168:ZHG178:ZHG184:ZHG199:ZHG206:
		6_31323116:6_31598489:6_31946614	TCAAAG	PA03864:PA03867:PA03900:PA02691:PA02729:PA02877:PA02894:PA02926:PA02934:PA02955:PA03121:PA03144:PA03181:PA03307:PA03362:PA03366:PA03369:PA03445:PA03449:PA03960:PA04171:PA04181:PA04203:PF00122-2-2:PF00145-1-1:ZHD091:ZHD101:ZHG009:ZHG010:ZHG021:ZHG042:ZHG043:ZHG074:ZHG088:ZHG106:ZHG132:ZHG154:ZHG168:ZHG178:ZHG184:ZHG199:ZHG206:
		6_31323116:6_31605167:6_31946614	TCGGAG	PA03864:PA03867:PA03900:PA04115:PA02691:PA02729:PA02877:PA02894:PA02926:PA02934:PA02955:PA03144:PA03181:PA03307:PA03362:PA03366:PA03369:PA03445:PA03449:PA04171:PA04181:PA04203:ZHD091:ZHD101:ZHG009:ZHG010:ZHG021:ZHG042:ZHG043:ZHG088:ZHG106:ZHG132:ZHG154:ZHG168:ZHG178:ZHG184:ZHG199:
		6_31323116:6_31600304:6_31946614	TCGGAG	PA03864:PA03867:PA03900:PA04115:PA02691:PA02729:PA02877:PA02894:PA02926:PA02934:PA02955:PA03144:PA03181:PA03307:PA03362:PA03366:PA03369:PA03445:PA03449:PA04171:PA04181:PA04203:ZHD091:ZHD101:ZHG009:ZHG010:ZHG021:ZHG042:ZHG043:ZHG088:ZHG106:ZHG132:ZHG154:ZHG168:ZHG178:ZHG199:ZHG206:
8	HLA-B:ABHD16A:STK19	6_31323116:6_31657754:6_31946837	TCCCGG	PA03789:PA03817:PA03864:PA03867:PA03925:PA03942:PA03949:PA03978:PA02726:PA02729:PA02877:PA02955:PA03033-1:PA03038-1:PA03299:PA03307:PA03362:PA03366:PA03369:PA03426:PA03449:PA03462:PA03490:PA03492:PA03510:PA04097:PA04171:PA04181:PA04391:PA05766:PF00015-2-2:ZHD101:ZHG010:ZHG021:ZHG042:ZHG043:ZHG088:ZHG106:ZHG108:ZHG138:ZHG154:ZHG168:ZHG178:ZHG184:ZHG192:	65
		6_31323116:6_31655438:6_31946614	TCGGAG	PA03864:PA03867:PA03900:PA02691:PA02729:PA02877:PA02894:PA02926:PA02934:PA02955:PA03121:PA03144:PA03181:PA03307:PA03362:PA03366:PA03369:PA03445:PA03449:PA03960:PA04171:PA04181:PA04203:PF00122-2-2:PF00145-1-1:ZHD091:ZHD101:ZHG009:ZHG010:ZHG021:ZHG042:ZHG043:ZHG074:ZHG088:ZHG106:ZHG132:ZHG154:ZHG168:ZHG178:ZHG184:ZHG199:ZHG206:
		6_31323116:6_31657924:6_31946614	TCGGAG	PA03864:PA03867:PA03900:PA04115:PA02691:PA02729:PA02877:PA02894:PA02926:PA02934:PA02955:PA03144:PA03181:PA03307:PA03362:PA03366:PA03369:PA03445:PA03449:PA04171:PA04181:PA04203:ZHD091:ZHD101:ZHG009:ZHG010:ZHG021:ZHG042:ZHG043:ZHG088:ZHG106:ZHG132:ZHG154:ZHG168:ZHG178:ZHG184:ZHG199:ZHG206:
9	HLA-B:LY6G6F:STK19	6_31323116:6_31678028:6_31946837	TCCCGG	PA03789:PA03817:PA03864:PA03867:PA03942:PA03978:PA03995:PA02726:PA02729:PA02877:PA02894:PA02926:PA02934:PA02955:PA03038-1:PA03299:PA03307:PA03362:PA03366:PA03369:PA03426:PA03449:PA03462:PA03490:PA03492:PA03510:PA04097:PA04171:PA04181:PA04391:PA05766:PF00015-2-2:ZHD091:ZHD101:ZHG010:ZHG021:ZHG042:ZHG043:ZHG088:ZHG106:ZHG108:ZHG138:ZHG154:ZHG168:ZHG184:ZHG192:	63
		6_31323116:6_31675501:6_31946614	TCGGAG	PA03864:PA03867:PA03900:PA02691:PA02729:PA02894:PA02926:PA02934:PA02955:PA03121:PA03144:PA03181:PA03307:PA03362:PA03366:PA03369:PA03445:PA03449:PA03960:PA04171:PA04181:PA04203:PF00122-2-2:PF00145-1-1:ZHD091:ZHD101:ZHG009:ZHG010:ZHG021:ZHG042:ZHG043:ZHG074:ZHG088:ZHG106:ZHG132:ZHG154:ZHG168:ZHG178:ZHG184:ZHG199:ZHG206:
		6_31323116:6_31675297:6_31946614	TCCCAG	PA03864:PA03867:PA03900:PA04115:PA02691:PA02729:PA02877:PA02894:PA02926:PA02934:PA02955:PA03144:PA03181:PA03307:PA03362:PA03366:PA03369:PA03445:PA03449:PA04171:PA04181:PA04203:ZHD091:ZHD101:ZHG009:ZHG010:ZHG021:ZHG042:ZHG043:ZHG088:ZHG106:ZHG132:ZHG154:ZHG168:ZHG178:ZHG184:ZHG199:ZHG206:
10	HLA-B:GPANK1:STK19	6_31323116:6_31630241:6_31946837	TCCCGG	PA03789:PA03817:PA03864:PA03867:PA03925:PA03942:PA03949:PA03978:PA02726:PA02729:PA02877:PA02955:PA03033-1:PA03038-1:PA03299:PA03307:PA03362:PA03366:PA03369:PA03426:PA03449:PA03462:PA03490:PA03492:PA03510:PA04097:PA04171:PA04181:PA04391:PA05766:PF00015-2-2:ZHD101:ZHG010:ZHG021:ZHG042:ZHG043:ZHG088:ZHG106:ZHG108:ZHG138:ZHG154:ZHG168:ZHG192:	63
		6_31323116:6_31632134:6_31946614	TCCCAG	PA03864:PA03867:PA03900:PA02691:PA02729:PA02877:PA02894:PA02926:PA02934:PA02955:PA03121:PA03181:PA03307:PA03362:PA03366:PA03369:PA03445:PA03449:PA03960:PA04171:PA04181:PA04203:PF00122-2-2:PF00145-1-1:ZHD091:ZHD101:ZHG009:ZHG010:ZHG021:ZHG042:ZHG043:ZHG074:ZHG088:ZHG106:ZHG132:ZHG154:ZHG168:ZHG178:ZHG184:ZHG199:ZHG206:
11	CCHCR1:HLA-B:TP53TG5	6_31124849:6_31323116:20_44005936	CTTCTC	PA03765:PA03864:PA03876:PA03942:PA03978:PA04050:PA02583-1:PA02691:PA02877:PA02894:PA02921:PA02934:PA03033-1:PA03111-1:PA03275:PA03290:PA03362:PA03366:PA03369:PA03385:PA03443:PA03492:PA03497:PA03983:PA04097:PA04131:PA04166:PA04171:PF00070-2-1:PF00193-2-1:ZHD091:ZHG015:ZHG021:ZHG053:ZHG080:ZHG083:ZHG085:ZHG106:ZHG158:ZHG178:ZHG184:ZHG192:ZHG199:	62
		6_31116246:6_31323116:20_44005936	AGTCTC	PA03765:PA03864:PA03876:PA03922:PA03942:PA04106:PA04115:PA02483:PA02726:PA02934:PA03111-1:PA03275:PA03359:PA03366:PA03369:PA03374:PA03385:PA03449:PA03492:PA03983:PA04097:PA04131:PA04181:PA04292:PA05750:PA05766:PF00193-2-1:ZHD091:ZHG005:ZHG015:ZHG043:ZHG080:ZHG085:ZHG105:ZHG108:ZHG142:ZHG158:ZHG192:ZHG199:
		6_31113276:6_31323116:20_44005936	GATCTC	PA03864:PA03876:PA03922:PA04106:PA04115:PA02483:PA02726:PA02776:PA02934:PA03111-1:PA03275:PA03359:PA03366:PA03369:PA03374:PA03449:PA03492:PA03983:PA04097:PA04131:PA04181:PA04292:PA05750:PA05766:PF00193-2-1:ZHD091:ZHG005:ZHG015:ZHG043:ZHG053:ZHG074:ZHG080:ZHG085:ZHG105:ZHG108:ZHG142:ZHG158:
		6_31113275:6_31323116:20_44005936	AGTCTC	PA03864:PA03876:PA03922:PA04106:PA04115:PA02483:PA02726:PA02776:PA02934:PA03111-1:PA03275:PA03359:PA03366:PA03369:PA03374:PA03449:PA03492:PA03983:PA04097:PA04131:PA04181:PA04292:PA05750:PA05766:PF00193-2-1:ZHD091:ZHG005:ZHG015:ZHG043:ZHG053:ZHG074:ZHG080:ZHG085:ZHG105:ZHG108:ZHG142:ZHG158:
12	HLA-B:AIF1:STK19	6_31323116:6_31583155:6_31946837	TCAAGG	PA03817:PA03864:PA03867:PA03881:PA03925:PA03942:PA03949:PA03978:PA02483:PA02726:PA02729:PA02877:PA02955:PA03033-1:PA03038-1:PA03093-1:PA03251:PA03299:PA03307:PA03362:PA03366:PA03369:PA03449:PA03462:PA03490:PA03492:PA03510:PA04097:PA04171:PA04181:PA04391:PA05766:PF00015-2-2:ZHG010:ZHG043:ZHG078:ZHG088:ZHG106:ZHG154:ZHG168:ZHG178:ZHG184:ZHG192:	61
		6_31323116:6_31583312:6_31946614	TCGGAG	PA03864:PA03867:PA03900:PA04115:PA02691:PA02729:PA02877:PA02894:PA02926:PA02934:PA02955:PA03144:PA03181:PA03307:PA03362:PA03366:PA03369:PA03445:PA03449:PA04171:PA04181:PA04203:ZHD091:ZHD101:ZHG009:ZHG010:ZHG021:ZHG042:ZHG043:ZHG088:ZHG106:ZHG132:ZHG154:ZHG168:ZHG178:ZHG184:ZHG199:ZHG206:
13	CCHCR1:HLA-B:PRRC2A	6_31118565:6_31323116:6_31605199	GGTCCC	PA03789:PA03817:PA03858:PA03925:PA03949:PA03978:PA03980:PA04050:PA04106:PA02583-1:PA02716-1:PA02726:PA02776:PA02877:PA02921:PA02955:PA02959:PA02960:PA03033-1:PA03101:PA03164:PA03299:PA03329:PA03359:PA03362:PA03374:PA03399:PA03445:PA03449:PA03453:PA03462:PA03490:PA03498:PA03510:PA04166:PA04181:PA04385:PA04391:PA05766:PF00070-2-1:ZHG005:ZHG010:ZHG042:ZHG043:ZHG088:ZHG105:ZHG106:ZHG108:ZHG113:ZHG115…	58
		6_31116526:6_31323116:6_31605199	GGTCCC	PA03789:PA03817:PA03858:PA03978:PA03980:PA04050:PA04106:PA02583-1:PA02716-1:PA02776:PA02877:PA02921:PA02955:PA02959:PA02960:PA03033-1:PA03101:PA03164:PA03329:PA03359:PA03362:PA03374:PA03399:PA03445:PA03449:PA03453:PA03490:PA03498:PA03510:PA04166:PA04171:PA04181:PA04385:PA04391:PA05766:PF00070-2-1:ZHG005:ZHG010:ZHG040:ZHG042:ZHG043:ZHG088:ZHG105:ZHG106:ZHG108:ZHG113:ZHG115:ZHG118:ZHG142:ZHG178:ZHG…
14	DDR1:LTA:PRRC2A	6_30864927:6_31540784:6_31602967	TCCCGG	PA03811:PA03817:PA03864:PA03881:PA03925:PA03942:PA03949:PA03997:PA04275:PA02729:PA02921:PA02946:PA02959:PA02960:PA02977:PA02983-1:PA02989:PA03033-1:PA3036:PA03038-1:PA03100:PA03101:PA03164:PA03299:PA03307:PA03445:PA03449:PA03474:PA03492:PA03497:PA03498:PA03510:PA04111:PA04128:PA04171:PA04214:PA04240:PA04278:PA04391:PA04790:PA05766:PF00015-2-2:PF00070-2-1:PF00071-2-1:PF00090-2-2:ZHD101:ZHG011:ZHG0…	58
		6_30864927:6_31540784:6_31605199	TCCCCC	PA03811:PA03817:PA03864:PA03925:PA03942:PA03949:PA03997:PA04275:PA02729:PA02921:PA02946:PA02959:PA02960:PA02977:PA02983-1:PA02989:PA03033-1:PA3036:PA03038-1:PA03101:PA03164:PA03299:PA03307:PA03445:PA03449:PA03474:PA03490:PA03492:PA03498:PA03510:PA04128:PA04171:PA04214:PA04240:PA04278:PA04391:PA04790:PA05766:PF00015-2-2:PF00070-2-1:PF00071-2-1:PF00090-2-2:ZHG011:ZHG108:ZHG113:ZHG115:ZHG138:ZHG168:…
15	MDC1:VARS2:HLA-DQA1	6_30671989:6_30888161:6_32605234	CGCCAG	PA03817:PA03858:PA03867:PA03876:PA03900:PA03922:PA03924:PA03957:PA04115:PA02455:PA02658:PA02776:PA02883:PA02894:PA02921:PA02926:PA02934:PA02959:PA02960:PA03033-1:PA03038-1:PA03101:PA03144:PA03299:PA03359:PA03362:PA03369:PA03385:PA03449:PA03462:PA03492:PA03510:PA04185:PA04370:PA04385:PA04391:PA05766:PF00015-2-2:PF00122-2-2:PF00193-2-1:ZHG001:ZHG002:ZHG009:ZHG010:ZHG028:ZHG040:ZHG053:ZHG074:ZHG085:…	57
		6_30671989:6_30890871:6_32605234	CGCCAG	PA03817:PA03858:PA03867:PA03876:PA03922:PA03924:PA03957:PA04115:PA02455:PA02658:PA02716-1:PA02776:PA02883:PA02894:PA02921:PA02926:PA02934:PA02959:PA02960:PA03101:PA03144:PA03275:PA03359:PA03362:PA03369:PA03385:PA03449:PA03462:PA03492:PA03510:PA04185:PA04370:PA04385:PA04391:PA05766:PF00015-2-2:PF00122-2-2:ZHG001:ZHG002:ZHG009:ZHG010:ZHG028:ZHG040:ZHG074:ZHG085:ZHG105:ZHG118:ZHG154:ZHG192:
16	HLA-B:NOTCH4:TP53TG5	6_31323116:6_32188603:20_44005936	TCTCTC	PA03765:PA03766:PA03864:PA03876:PA03922:PA03942:PA03966:PA03978:PA04050:PA04106:PA02583-1:PA02691:PA02776:PA02877:PA02921:PA02934:PA02960:PA03033-1:PA03111-1:PA03275:PA03290:PA03359:PA03362:PA03366:PA03385:PA03449:PA03492:PA03983:PA04097:PA04131:PA04181:PA04203:PA05750:PF00070-2-1:PF00193-2-1:ZHD091:ZHG005:ZHG021:ZHG030:ZHG043:ZHG053:ZHG071:ZHG080:ZHG085:ZHG105:ZHG106:ZHG108:ZHG115:ZHG142:ZHG158:…	57
		6_31323116:6_32171683:20_44005936	TCTCTC	PA03864:PA03942:PA03978:PA04106:PA02776:PA02877:PA02921:PA02934:PA02960:PA03033-1:PA03290:PA03359:PA03362:PA03366:PA03374:PA03385:PA03492:PA04097:PA04131:PA04203:PA04292:PA05766:PF00070-2-1:ZHD091:ZHG005:ZHG021:ZHG053:ZHG080:ZHG083:ZHG085:ZHG106:ZHG115:ZHG142:ZHG158:ZHG178:ZHG192:ZHG199:
17	HLA-B:PRRC2A:SKIV2L	6_31323116:6_31605199:6_31928799	TCCCCC	PA03789:PA03817:PA03864:PA03867:PA03925:PA03942:PA03949:PA03978:PA04106:PA02658:PA02726:PA02729:PA02877:PA02955:PA02959:PA03033-1:PA03164:PA03299:PA03307:PA03329:PA03362:PA03366:PA03369:PA03426:PA03445:PA03449:PA03462:PA03474:PA03490:PA03510:PA04097:PA04171:PA04181:PA04385:PA04391:PA05766:PF00015-2-2:PF00193-2-1:ZHG010:ZHG042:ZHG043:ZHG088:ZHG106:ZHG108:ZHG115:ZHG138:ZHG142:ZHG154:ZHG167:ZHG168:Z…	55
		6_31323116:6_31605199:6_31929014	TCCCCC	PA03789:PA03817:PA03864:PA03867:PA03925:PA03942:PA03949:PA03978:PA04106:PA02658:PA02726:PA02729:PA02877:PA02955:PA02959:PA03033-1:PA03164:PA03299:PA03307:PA03329:PA03362:PA03366:PA03369:PA03426:PA03449:PA03462:PA03474:PA03510:PA04097:PA04171:PA04181:PA04385:PA04391:PA05766:PF00015-2-2:PF00193-2-1:ZHG010:ZHG042:ZHG043:ZHG088:ZHG106:ZHG108:ZHG115:ZHG138:ZHG142:ZHG154:ZHG167:ZHG168:ZHG178:ZHG184:ZHG…
18	HLA-B:ABHD16A:MBD2	6_31323116:6_31657754:18_51731348	TCCCCC	PA03789:PA03817:PA03864:PA03867:PA03949:PA03980:PA04106:PA02716-1:PA02726:PA02729:PA02776:PA02874:PA02921:PA02959:PA02960:PA02969:PA03038-1:PA03101:PA03164:PA03329:PA03362:PA03366:PA03374:PA03449:PA03453:PA03462:PA03490:PA03497:PA03498:PA04097:PA04111:PA04166:PA04171:PA04181:PA04391:PA05766:PF00015-2-2:ZHD101:ZHG015:ZHG021:ZHG042:ZHG043:ZHG106:ZHG108:ZHG113:ZHG118:ZHG132:ZHG154:ZHG158:ZHG167:ZHG1…	55
19	DDR1:LTA:ABHD16A	6_30864927:6_31540784:6_31657754	TCCCCC	PA03811:PA03817:PA03864:PA03925:PA03942:PA03949:PA03997:PA04275:PA02729:PA02921:PA02946:PA02959:PA02960:PA02977:PA02983-1:PA02989:PA03033-1:PA3036:PA03038-1:PA03100:PA03101:PA03164:PA03299:PA03307:PA03445:PA03449:PA03490:PA03492:PA03497:PA03498:PA03510:PA04111:PA04128:PA04171:PA04214:PA04240:PA04391:PA04790:PA05766:PF00015-2-2:PF00070-2-1:PF00071-2-1:PF00090-2-2:ZHD101:ZHG011:ZHG014:ZHG021:ZHG108…	54
20	DDR1:LTA:GPANK1	6_30864927:6_31540784:6_31630241	TCCCCC	PA03811:PA03817:PA03864:PA03925:PA03931:PA03942:PA03949:PA03997:PA04275:PA02729:PA02921:PA02946:PA02959:PA02960:PA02977:PA02983-1:PA02989:PA03033-1:PA3036:PA03038-1:PA03101:PA03164:PA03299:PA03307:PA03445:PA03449:PA03474:PA03490:PA03492:PA03497:PA03498:PA03510:PA04111:PA04128:PA04171:PA04214:PA04240:PA04391:PA04790:PA05766:PF00015-2-2:PF00070-2-1:PF00071-2-1:PF00090-2-2:ZHD101:ZHG011:ZHG014:ZHG02…	54
21	SLC9A4:HLA-B:TP53TG5	2_103121654:6_31323116:20_44005936	GGTCTC	PA03766:PA03864:PA03876:PA03922:PA03942:PA03966:PA04050:PA04115:PA02583-1:PA02691:PA02726:PA02877:PA02894:PA02921:PA02934:PA02960:PA03275:PA03290:PA03359:PA03362:PA03374:PA03449:PA03492:PA03497:PA03983:PA04131:PA04166:PA04181:PA04203:PA04292:PA05750:PA05766:PF00070-2-1:ZHD091:ZHG005:ZHG015:ZHG021:ZHG030:ZHG053:ZHG071:ZHG080:ZHG085:ZHG105:ZHG106:ZHG142:ZHG158:ZHG178:ZHG192:ZHG199:	53
		2_103095404:6_31323116:20_44005936	GGTCTC	PA03766:PA03864:PA03876:PA03922:PA03942:PA03966:PA04050:PA04115:PA02583-1:PA02691:PA02726:PA02877:PA02894:PA02921:PA02934:PA02960:PA03290:PA03359:PA03362:PA03449:PA03492:PA03983:PA04131:PA04166:PA04203:PA04292:PF00070-2-1:ZHD091:ZHG005:ZHG015:ZHG030:ZHG043:ZHG053:ZHG071:ZHG074:ZHG080:ZHG083:ZHG085:ZHG105:ZHG106:ZHG142:ZHG158:ZHG178:ZHG184:ZHG192:ZHG199:
22	HLA-B:ITPR3:INPP5E	6_31323116:6_33662667:9_139328551	TCCCCT	PA03765:PA03817:PA03819:PA03864:PA03867:PA03876:PA03881:PA03955:PA04106:PA04115:PA02483:PA02583-1:PA02691:PA02716-1:PA02921:PA02955:PA03093-1:PA03101:PA03127:PA03144:PA03164:PA03275:PA03362:PA03385:PA03399:PA03497:PA03983:PA04166:PA04385:PF00015-2-2:ZHD091:ZHD102:ZHG005:ZHG009:ZHG014:ZHG015:ZHG026:ZHG043:ZHG053:ZHG080:ZHG088:ZHG132:ZHG135:ZHG138:ZHG167:ZHG184:ZHG192:ZHG199:	53
		6_31323116:6_33643558:9_139328551	TCGGCT	PA03765:PA03817:PA03819:PA03858:PA03864:PA03867:PA03876:PA03881:PA03922:PA03955:PA04115:PA02483:PA02583-1:PA02691:PA02716-1:PA02921:PA02955:PA03093-1:PA03101:PA03127:PA03144:PA03164:PA03275:PA03385:PA03399:PA03449:PA03497:PA03983:PA04166:PA04385:PF00015-2-2:ZHD091:ZHD102:ZHG009:ZHG014:ZHG015:ZHG043:ZHG053:ZHG080:ZHG088:ZHG115:ZHG132:ZHG135:ZHG138:ZHG167:ZHG184:ZHG192:ZHG199:
		6_31323116:6_33662667:9_139324680	TCCCTC	PA03765:PA03817:PA03819:PA03864:PA03867:PA03881:PA03955:PA04106:PA04115:PA02483:PA02583-1:PA02691:PA02716-1:PA02921:PA02955:PA03101:PA03127:PA03144:PA03164:PA03275:PA03362:PA03385:PA03399:PA03497:PA03983:PA04166:PF00073-2-1:ZHD091:ZHD102:ZHG005:ZHG009:ZHG014:ZHG015:ZHG026:ZHG043:ZHG053:ZHG080:ZHG088:ZHG132:ZHG135:ZHG138:ZHG167:ZHG184:ZHG192:ZHG199:
23	CCHCR1:HLA-B:HLA-DQA1	6_31110786:6_31323116:6_32610403	TTTCAA	PA03817:PA03858:PA03949:PA03980:PA02483:PA02658:PA02776:PA02926:PA02934:PA02955:PA02960:PA03101:PA03121:PA03359:PA03371:PA03372:PA03426:PA03445:PA03480:PA03490:PA03498:PA03510:PA04166:PA04181:PA04292:PA04400:PF00015-2-2:ZHD101:ZHD102:ZHG005:ZHG021:ZHG026:ZHG028:ZHG040:ZHG071:ZHG088:ZHG105:ZHG113:ZHG115:ZHG118:ZHG132:ZHG142:ZHG168:ZHG178:ZHG192:	53
		6_31118565:6_31323116:6_32609746	GGTCTT	PA03765:PA03766:PA03817:PA03819:PA03858:PA03949:PA03966:PA03980:PA02483:PA02776:PA02926:PA02955:PA02960:PA03101:PA03121:PA03299:PA03359:PA03372:PA03445:PA03480:PA03490:PA03498:PA03510:PA04166:PA04181:PA04292:PA05750:PF00122-2-2:PF00145-1-1:ZHD102:ZHG005:ZHG021:ZHG026:ZHG071:ZHG088:ZHG105:ZHG113:ZHG115:ZHG118:ZHG132:ZHG142:ZHG178:
		6_31116526:6_31323116:6_32609746	GGTCTT	PA03765:PA03766:PA03817:PA03819:PA03858:PA03966:PA03980:PA02776:PA02926:PA02955:PA02960:PA03101:PA03121:PA03359:PA03372:PA03445:PA03480:PA03490:PA03498:PA03510:PA04166:PA04181:PA04292:PA05750:PF00122-2-2:PF00145-1-1:ZHD102:ZHG005:ZHG021:ZHG026:ZHG040:ZHG071:ZHG088:ZHG105:ZHG113:ZHG115:ZHG118:ZHG142:ZHG178:
		6_31118565:6_31323116:6_32610403	GGTCAA	PA03765:PA03817:PA03858:PA03949:PA03980:PA02483:PA02776:PA02926:PA02955:PA02960:PA03101:PA03121:PA03359:PA03372:PA03445:PA03480:PA03490:PA03498:PA03510:PA04166:PA04181:PA04292:PA04400:PA05750:ZHD102:ZHG005:ZHG021:ZHG026:ZHG071:ZHG088:ZHG105:ZHG113:ZHG115:ZHG118:ZHG132:ZHG142:ZHG178:
24	C6orf15:HLA-B:PRRC2A	6_31079703:6_31323116:6_31605199	CCTCCC	PA03789:PA03817:PA03858:PA03864:PA03925:PA03942:PA03949:PA04050:PA04106:PA02658:PA02726:PA02729:PA02874:PA02877:PA02955:PA02959:PA03033-1:PA03038-1:PA03164:PA03299:PA03307:PA03329:PA03362:PA03369:PA03426:PA03449:PA03462:PA03492:PA03510:PA04097:PA04166:PA04385:PA05766:PF00015-2-2:PF00070-2-1:PF00193-2-1:ZHG036:ZHG042:ZHG043:ZHG080:ZHG088:ZHG106:ZHG108:ZHG113:ZHG138:ZHG142:ZHG167:ZHG168:ZHG178:ZHG1…	53
		6_31079236:6_31323116:6_31605199	GGTCCC	PA03789:PA03817:PA03864:PA03942:PA04050:PA04106:PA02729:PA02877:PA02955:PA02959:PA03038-1:PA03164:PA03307:PA03329:PA03362:PA03369:PA03426:PA03449:PA03490:PA03492:PA03510:PA04097:PA04385:PA05766:PF00015-2-2:PF00070-2-1:ZHG036:ZHG042:ZHG043:ZHG080:ZHG088:ZHG106:ZHG108:ZHG113:ZHG138:ZHG142:ZHG167:ZHG168:ZHG178:ZHG192:ZHG206:
		6_31079643:6_31323116:6_31605199	TTTCCC	PA03789:PA03817:PA03864:PA03942:PA04050:PA04106:PA02729:PA02877:PA02955:PA02959:PA03038-1:PA03164:PA03307:PA03329:PA03362:PA03369:PA03426:PA03449:PA03492:PA03510:PA04097:PA04385:PA05766:PF00015-2-2:PF00070-2-1:ZHG042:ZHG043:ZHG080:ZHG088:ZHG106:ZHG108:ZHG113:ZHG138:ZHG142:ZHG167:ZHG168:ZHG178:ZHG192:ZHG206:
25	TMCO4:VARS2:HLA-B	1_20066490:6_30887972:6_31323116	TTTTTC	PA03766:PA03819:PA03867:PA03900:PA03922:PA03957:PA03995:PA04115:PA02658:PA02716-1:PA02729:PA02776:PA02874:PA02883:PA02894:PA02921:PA02934:PA02960:PA03033-1:PA03038-1:PA03111-1:PA03127:PA03144:PA03197:PA03251:PA03275:PA03299:PA03307:PA03359:PA03362:PA03369:PA03372:PA03374:PA03399:PA03453:PA03462:PA03492:PA03510:PA03960:PA04131:PA04171:PA04181:PA04292:PA04385:PA04391:PF00122-2-2:ZHG005:ZHG021:ZHG07…	53
		1_20066485:6_30887972:6_31323116	GGTTTC	PA03766:PA03819:PA03867:PA03900:PA03922:PA03957:PA03995:PA04115:PA02658:PA02716-1:PA02729:PA02776:PA02874:PA02883:PA02894:PA02921:PA02934:PA02960:PA03033-1:PA03038-1:PA03111-1:PA03127:PA03144:PA03197:PA03251:PA03275:PA03299:PA03307:PA03359:PA03362:PA03369:PA03372:PA03374:PA03399:PA03453:PA03462:PA03492:PA03510:PA03960:PA04131:PA04171:PA04181:PA04292:PA04385:PA04391:PF00122-2-2:ZHG005:ZHG021:ZHG10…
26	TMEM17:HLA-B:INPP5E	2_62728299:6_31323116:9_139328551	CCTCCT	PA03765:PA03817:PA03819:PA03858:PA03864:PA03867:PA03876:PA03881:PA03922:PA03955:PA04050:PA04106:PA04115:PA02483:PA02691:PA02716-1:PA02921:PA02955:PA03093-1:PA03101:PA03127:PA03144:PA03164:PA03275:PA03362:PA03371:PA03385:PA03399:PA03449:PA03497:PA03983:PA04166:PA04385:PF00015-2-2:ZHD091:ZHD102:ZHG005:ZHG009:ZHG014:ZHG015:ZHG043:ZHG053:ZHG080:ZHG088:ZHG115:ZHG132:ZHG135:ZHG138:ZHG167:ZHG184:ZHG192:…	53
		2_62728299:6_31323116:9_139324680	CCTCTC	PA03765:PA03817:PA03819:PA03858:PA03864:PA03867:PA03881:PA03922:PA03955:PA04050:PA04106:PA04115:PA02483:PA02691:PA02716-1:PA02921:PA02955:PA03101:PA03127:PA03144:PA03164:PA03275:PA03362:PA03371:PA03385:PA03399:PA03449:PA03497:PA03983:PA04166:PF00073-2-1:ZHD091:ZHD102:ZHG005:ZHG009:ZHG014:ZHG015:ZHG043:ZHG053:ZHG080:ZHG088:ZHG115:ZHG132:ZHG135:ZHG138:ZHG167:ZHG184:ZHG192:ZHG199:
27	SLC22A4:CCHCR1:HLA-B	5_131663062:6_31122315:6_31323116	CTGCTC	PA03765:PA03858:PA03864:PA03876:PA03900:PA03924:PA03942:PA03949:PA03957:PA03978:PA02658:PA02726:PA02874:PA02921:PA02926:PA02934:PA03111-1:PA03121:PA03127:PA03251:PA03275:PA03299:PA03307:PA03366:PA03369:PA03426:PA03443:PA03474:PA03490:PA03497:PA03498:PA03983:PA04166:PA04171:PF00015-2-2:PF00070-2-1:PF00073-2-1:PF00247-3-4:ZHD091:ZHD101:ZHG009:ZHG021:ZHG028:ZHG036:ZHG055:ZHG080:ZHG085:ZHG154:ZHG168:…	52
28	CDSN:HLA-B:NOTCH4	6_31084792:6_31323116:6_32190406	TTTCAG	PA03789:PA03819:PA03900:PA03925:PA03942:PA03955:PA03978:PA03995:PA02874:PA02877:PA02921:PA02955:PA02960:PA03101:PA03121:PA03127:PA03144:PA03197:PA03329:PA03362:PA03372:PA03374:PA03399:PA03445:PA03462:PA03497:PA03498:PA03510:PA04097:PA04203:PA04292:PA04391:PA05766:PF00015-2-2:PF00070-2-1:ZHG009:ZHG010:ZHG014:ZHG021:ZHG028:ZHG042:ZHG053:ZHG088:ZHG106:ZHG113:ZHG132:ZHG142:ZHG167:ZHG178:ZHG192:ZHG199…	52
29	CDSN:PRRC2A:ATF6B	6_31084792:6_31605199:6_32085278	TTCCTC	PA03789:PA03817:PA03942:PA03949:PA03978:PA03980:PA04050:PA04106:PA02658:PA02716-1:PA02729:PA02776:PA02809:PA02877:PA02921:PA02955:PA02959:PA02960:PA03101:PA03307:PA03362:PA03369:PA03374:PA03399:PA03449:PA03453:PA03462:PA03498:PA03510:PA04097:PA04181:PA04385:PA04391:PA05766:PF00015-2-2:PF00070-2-1:ZHG005:ZHG010:ZHG040:ZHG042:ZHG043:ZHG059:ZHG088:ZHG105:ZHG108:ZHG113:ZHG115:ZHG118:ZHG142:ZHG172:ZHG…	52
30	CDSN:ABHD16A:ATF6B	6_31084792:6_31657754:6_32085278	TTCCTC	PA03789:PA03817:PA03942:PA03949:PA03978:PA03980:PA04050:PA04106:PA02658:PA02716-1:PA02729:PA02776:PA02809:PA02877:PA02921:PA02955:PA02959:PA02960:PA03101:PA03197:PA03307:PA03362:PA03369:PA03374:PA03399:PA03449:PA03453:PA03462:PA03498:PA03510:PA04097:PA04181:PA04385:PA04391:PA05766:PF00015-2-2:PF00070-2-1:ZHG005:ZHG010:ZHG015:ZHG021:ZHG040:ZHG042:ZHG043:ZHG088:ZHG105:ZHG108:ZHG113:ZHG115:ZHG118:ZH…	52
31	HLA-B:HLA-DRA:INPP5E	6_31323116:6_32411726:9_139328551	TCAACT	PA03765:PA03817:PA03819:PA03858:PA03867:PA03876:PA03881:PA03922:PA03955:PA04050:PA04106:PA04115:PA02483:PA02583-1:PA02691:PA02716-1:PA02921:PA02955:PA03093-1:PA03101:PA03127:PA03144:PA03164:PA03275:PA03362:PA03371:PA03385:PA03399:PA03449:PA03983:PA04166:PA04385:PF00015-2-2:ZHD091:ZHD102:ZHG005:ZHG009:ZHG015:ZHG026:ZHG043:ZHG053:ZHG080:ZHG088:ZHG115:ZHG132:ZHG135:ZHG138:ZHG167:ZHG184:ZHG192:ZHG199:	52
		6_31323116:6_32411726:9_139324680	TCAATC	PA03765:PA03817:PA03819:PA03858:PA03867:PA03881:PA03922:PA03955:PA04050:PA04106:PA04115:PA02483:PA02583-1:PA02691:PA02716-1:PA02921:PA02955:PA03101:PA03127:PA03144:PA03164:PA03275:PA03362:PA03371:PA03385:PA03399:PA03449:PA03983:PA04166:PF00073-2-1:ZHD091:ZHD102:ZHG005:ZHG009:ZHG015:ZHG026:ZHG043:ZHG053:ZHG080:ZHG088:ZHG115:ZHG132:ZHG135:ZHG138:ZHG167:ZHG184:ZHG192:ZHG199:
32	HLA-B:LY6G6C:TP53TG5	6_31323116:6_31687008:20_44005936	TCGGTC	PA03765:PA03864:PA03922:PA03942:PA03978:PA04106:PA02726:PA02776:PA02877:PA02921:PA02934:PA02960:PA03033-1:PA03111-1:PA03275:PA03359:PA03362:PA03366:PA03369:PA03374:PA03449:PA03492:PA03497:PA03983:PA04097:PA04131:PA04166:PA04171:PA04181:PA04203:PA05766:PF00070-2-1:PF00193-2-1:ZHD091:ZHG005:ZHG015:ZHG021:ZHG043:ZHG053:ZHG074:ZHG080:ZHG083:ZHG085:ZHG105:ZHG106:ZHG108:ZHG115:ZHG142:ZHG158:ZHG178:ZHG1…	52
33	SYT6:HLA-B:FRMD8	1_114640298:6_31323116:11_65168281	GGTCTC	PA03864:PA03900:PA03922:PA03925:PA03966:PA03978:PA03995:PA04106:PA02483:PA02583-1:PA02726:PA02776:PA02874:PA02877:PA02926:PA02934:PA02959:PA02969:PA03093-1:PA03101:PA03127:PA03197:PA03251:PA03275:PA03307:PA03366:PA03374:PA03399:PA03449:PA03462:PA03498:PA04097:PA04292:PF00015-2-2:PF00070-2-1:PF00247-3-4:ZHD091:ZHG009:ZHG010:ZHG028:ZHG053:ZHG055:ZHG067:ZHG071:ZHG078:ZHG088:ZHG132:ZHG154:ZHG167:ZHG1…	52
34	MDC1:SLC44A4:NOTCH4	6_30671989:6_31838713:6_32191620	CGGGCC	PA03922:PA03925:PA03942:PA03949:PA03955:PA03957:PA02716-1:PA02874:PA02921:PA02926:PA02934:PA03038-1:PA03101:PA03111-1:PA03181:PA03290:PA03299:PA03345:PA03359:PA03372:PA03385:PA03453:PA03462:PA03474:PA03498:PA04111:PA04113:PA04306:PF00122-2-2:ZHD091:ZHG009:ZHG028:ZHG036:ZHG040:ZHG055:ZHG067:ZHG074:ZHG088:ZHG118:ZHG154:ZHG158:ZHG178:ZHG192:	51
		6_30671989:6_31839331:6_32183175	CGCCGG	PA03925:PA03942:PA03949:PA03955:PA02716-1:PA02776:PA02921:PA02926:PA02934:PA03038-1:PA03101:PA03290:PA03359:PA03362:PA03374:PA03385:PA03399:PA03453:PA03462:PA03492:PA03497:PA03498:PA04111:PA04113:PA04306:PF00070-2-1:ZHD091:ZHG009:ZHG028:ZHG036:ZHG040:ZHG055:ZHG088:ZHG105:ZHG118:ZHG154:ZHG158:ZHG178:ZHG192:
		6_30671989:6_31839309:6_32183175	CGCCGG	PA03925:PA03942:PA03949:PA03955:PA02716-1:PA02776:PA02921:PA02926:PA02934:PA03038-1:PA03101:PA03290:PA03359:PA03362:PA03374:PA03385:PA03399:PA03453:PA03462:PA03492:PA03497:PA03498:PA04111:PA04113:PA04306:PF00070-2-1:ZHD091:ZHG009:ZHG028:ZHG036:ZHG040:ZHG055:ZHG088:ZHG105:ZHG118:ZHG154:ZHG158:ZHG178:ZHG192:
		6_30671989:6_31837250:6_32183175	CGGGGG	PA03925:PA03942:PA03949:PA03955:PA02716-1:PA02776:PA02921:PA02926:PA02934:PA03038-1:PA03101:PA03290:PA03359:PA03362:PA03374:PA03385:PA03399:PA03453:PA03462:PA03492:PA03497:PA03498:PA04111:PA04113:PA04306:PF00070-2-1:ZHD091:ZHG009:ZHG028:ZHG036:ZHG040:ZHG055:ZHG088:ZHG105:ZHG118:ZHG154:ZHG158:ZHG178:ZHG192:
		6_30671989:6_31837277:6_32183175	CGCCGG	PA03925:PA03942:PA03949:PA03955:PA02716-1:PA02776:PA02921:PA02926:PA02934:PA03038-1:PA03101:PA03290:PA03359:PA03362:PA03374:PA03385:PA03399:PA03453:PA03462:PA03497:PA03498:PA04111:PA04113:PA04306:PF00070-2-1:ZHD091:ZHG009:ZHG028:ZHG036:ZHG040:ZHG055:ZHG088:ZHG105:ZHG118:ZHG154:ZHG158:ZHG178:ZHG192:
35	HLA-B:PRRC2A:MBD2	6_31323116:6_31605199:18_51731348	TCCCCC	PA03789:PA03817:PA03864:PA03867:PA03949:PA03980:PA04106:PA02716-1:PA02726:PA02729:PA02776:PA02874:PA02921:PA02959:PA02960:PA03038-1:PA03101:PA03164:PA03329:PA03362:PA03366:PA03374:PA03449:PA03453:PA03462:PA03474:PA03490:PA03498:PA04097:PA04166:PA04171:PA04181:PA04391:PA05766:PF00015-2-2:PF00193-2-1:ZHG042:ZHG043:ZHG106:ZHG108:ZHG113:ZHG118:ZHG132:ZHG142:ZHG154:ZHG167:ZHG168:ZHG184:ZHG187:ZHG192:Z…	51
36	VARS2:HLA-B:PMPCA	6_30893941:6_31323116:9_139313403	GGTCAG	PA03817:PA03819:PA03858:PA03864:PA03867:PA03876:PA03922:PA03980:PA04115:PA02583-1:PA02691:PA02716-1:PA02921:PA03101:PA03127:PA03144:PA03164:PA03251:PA03275:PA03362:PA03385:PA03399:PA03449:PA03497:PA03983:PA04385:PF00015-2-2:PF00073-2-1:ZHD091:ZHG005:ZHG009:ZHG014:ZHG015:ZHG043:ZHG078:ZHG080:ZHG088:ZHG115:ZHG132:ZHG135:ZHG167:ZHG192:ZHG199:	51
		6_30893728:6_31323116:9_139313403	TTTCAG	PA03817:PA03819:PA03858:PA03867:PA03876:PA03881:PA03922:PA03955:PA03980:PA04050:PA04115:PA02483:PA02691:PA02716-1:PA02921:PA02955:PA03101:PA03127:PA03144:PA03164:PA03251:PA03275:PA03362:PA03371:PA03385:PA03399:PA03449:PA03497:PA04385:PF00015-2-2:ZHD102:ZHG005:ZHG009:ZHG015:ZHG026:ZHG043:ZHG080:ZHG132:ZHG135:ZHG167:ZHG192:ZHG199:
		6_30890431:6_31323116:9_139313403	GGTCAG	PA03817:PA03819:PA03858:PA03867:PA03876:PA03881:PA03922:PA03955:PA03980:PA04050:PA04115:PA02483:PA02691:PA02716-1:PA02921:PA02955:PA03101:PA03127:PA03164:PA03251:PA03275:PA03362:PA03371:PA03385:PA03399:PA03449:PA03497:PA04385:PF00015-2-2:ZHD102:ZHG005:ZHG009:ZHG015:ZHG026:ZHG043:ZHG080:ZHG132:ZHG135:ZHG167:ZHG192:ZHG199:
37	HLA-B:PRRC2A:INPP5E	6_31323116:6_31595882:9_139328551	TCAACT	PA03765:PA03817:PA03819:PA03858:PA03864:PA03867:PA03876:PA03881:PA03922:PA03955:PA04050:PA04106:PA04115:PA02483:PA02583-1:PA02691:PA02716-1:PA02921:PA02955:PA03093-1:PA03101:PA03127:PA03164:PA03275:PA03362:PA03371:PA03385:PA03399:PA03449:PA03983:PA04166:PF00015-2-2:ZHD091:ZHD102:ZHG005:ZHG009:ZHG015:ZHG026:ZHG043:ZHG053:ZHG080:ZHG088:ZHG115:ZHG132:ZHG135:ZHG138:ZHG167:ZHG184:ZHG192:ZHG199:	50
38	DDR1:HLA-B:CD19	6_30857072:6_31323116:16_28944700	CCTCGG	PA03766:PA03789:PA03817:PA03819:PA03867:PA03900:PA03924:PA03955:PA03957:PA03995:PA04115:PA02658:PA02874:PA02934:PA02960:PA03033-1:PA03038-1:PA03111-1:PA03127:PA03197:PA03251:PA03299:PA03359:PA03366:PA03369:PA03453:PA03462:PA03480:PA03492:PA03510:PA04131:PA04181:PA04203:PA04292:PA04385:PA04391:PA04400:PF00122-2-2:ZHG005:ZHG026:ZHG028:ZHG030:ZHG040:ZHG071:ZHG105:ZHG113:ZHG118:ZHG135:ZHG168:	49
39	KIF21B:HLA-B:INPP5E	1_200969942:6_31323116:9_139328551	AATCCT	PA03765:PA03817:PA03819:PA03858:PA03864:PA03867:PA03876:PA03881:PA03922:PA03955:PA04050:PA04115:PA02483:PA02583-1:PA02691:PA02716-1:PA02921:PA02955:PA03093-1:PA03101:PA03127:PA03144:PA03164:PA03362:PA03371:PA03385:PA03399:PA03449:PA03497:PA03983:PA04166:PA04385:ZHD091:ZHD102:ZHG005:ZHG009:ZHG014:ZHG015:ZHG026:ZHG053:ZHG080:ZHG088:ZHG115:ZHG132:ZHG135:ZHG167:ZHG192:ZHG199:	49
		1_200969921:6_31323116:9_139328551	GGTCCT	PA03765:PA03817:PA03819:PA03858:PA03864:PA03867:PA03876:PA03881:PA03922:PA03955:PA04050:PA04115:PA02483:PA02583-1:PA02691:PA02716-1:PA02921:PA02955:PA03093-1:PA03101:PA03127:PA03144:PA03164:PA03362:PA03371:PA03385:PA03399:PA03449:PA03497:PA03983:PA04166:PA04385:ZHD091:ZHD102:ZHG005:ZHG009:ZHG014:ZHG015:ZHG026:ZHG053:ZHG080:ZHG088:ZHG115:ZHG132:ZHG135:ZHG167:ZHG192:ZHG199:
		1_200969942:6_31323116:9_139324680	AATCTC	PA03765:PA03817:PA03819:PA03858:PA03864:PA03867:PA03881:PA03922:PA03955:PA04050:PA04115:PA02483:PA02583-1:PA02691:PA02716-1:PA02921:PA02955:PA03101:PA03127:PA03144:PA03164:PA03362:PA03371:PA03385:PA03399:PA03449:PA03497:PA03983:PA04166:PF00073-2-1:ZHD091:ZHD102:ZHG005:ZHG009:ZHG014:ZHG015:ZHG026:ZHG053:ZHG080:ZHG088:ZHG115:ZHG132:ZHG135:ZHG167:ZHG192:ZHG199:
		1_200969921:6_31323116:9_139324680	GGTCTC	PA03765:PA03817:PA03819:PA03858:PA03864:PA03867:PA03881:PA03922:PA03955:PA04050:PA04115:PA02483:PA02583-1:PA02691:PA02716-1:PA02921:PA02955:PA03101:PA03127:PA03144:PA03164:PA03362:PA03371:PA03385:PA03399:PA03449:PA03497:PA03983:PA04166:PF00073-2-1:ZHD091:ZHD102:ZHG005:ZHG009:ZHG014:ZHG015:ZHG026:ZHG053:ZHG080:ZHG088:ZHG115:ZHG132:ZHG135:ZHG167:ZHG192:ZHG199:
40	HLA-B:MCCD1:INPP5E	6_31323116:6_31496776:9_139328551	TCGGCT	PA03765:PA03817:PA03819:PA03858:PA03867:PA03876:PA03881:PA03922:PA03955:PA04050:PA04106:PA04115:PA02483:PA02583-1:PA02691:PA02716-1:PA02921:PA02955:PA03093-1:PA03127:PA03144:PA03164:PA03275:PA03362:PA03371:PA03385:PA03399:PA03449:PA03983:PA04166:PA04385:PF00015-2-2:ZHD091:ZHD102:ZHG005:ZHG009:ZHG015:ZHG026:ZHG043:ZHG053:ZHG080:ZHG088:ZHG115:ZHG132:ZHG138:ZHG167:ZHG184:ZHG192:ZHG199:	49
41	IL12B:HLA-B:INPP5E	5_158743846:6_31323116:9_139328551	GGTCCT	PA03765:PA03817:PA03819:PA03858:PA03867:PA03876:PA03881:PA03922:PA03955:PA04050:PA04106:PA04115:PA02483:PA02583-1:PA02691:PA02716-1:PA02921:PA02955:PA03093-1:PA03101:PA03127:PA03144:PA03164:PA03275:PA03362:PA03371:PA03385:PA03399:PA03449:PA03497:PA03983:PA04166:PA04385:PF00015-2-2:ZHD091:ZHD102:ZHG005:ZHG014:ZHG015:ZHG026:ZHG043:ZHG080:ZHG088:ZHG132:ZHG135:ZHG138:ZHG167:ZHG184:ZHG192:	49
		5_158743846:6_31323116:9_139324680	GGTCTC	PA03765:PA03817:PA03819:PA03858:PA03867:PA03881:PA03922:PA03955:PA04050:PA04106:PA04115:PA02483:PA02583-1:PA02691:PA02716-1:PA02921:PA02955:PA03101:PA03127:PA03144:PA03164:PA03275:PA03362:PA03371:PA03385:PA03399:PA03449:PA03497:PA03983:PA04166:ZHD091:ZHD102:ZHG005:ZHG014:ZHG015:ZHG026:ZHG043:ZHG080:ZHG088:ZHG132:ZHG135:ZHG138:ZHG167:ZHG184:ZHG192:
42	HLA-B:NOTCH4:VPS33A	6_31323116:6_32190390:12_122720310	TCTGCT	PA03858:PA03867:PA03925:PA02874:PA02877:PA02921:PA02969:PA03121:PA03127:PA03144:PA03197:PA03290:PA03299:PA03329:PA03362:PA03372:PA03374:PA03399:PA03462:PA03474:PA03497:PA03510:PA04131:PA04292:PA05766:PF00015-2-2:ZHG009:ZHG014:ZHG015:ZHG021:ZHG028:ZHG042:ZHG053:ZHG088:ZHG132:ZHG154:ZHG167:ZHG184:ZHG192:	49
		6_31323116:6_32171683:12_122720310	TCTCCT	PA03858:PA03867:PA02482:PA02658:PA02716-1:PA02874:PA02877:PA02921:PA03127:PA03164:PA03181:PA03197:PA03290:PA03299:PA03329:PA03359:PA03362:PA03372:PA03374:PA03399:PA03462:PA03474:PA04131:PA04292:PA05766:ZHG009:ZHG014:ZHG021:ZHG028:ZHG036:ZHG040:ZHG042:ZHG053:ZHG088:ZHG132:ZHG135:ZHG154:ZHG174:ZHG192:
		6_31323116:6_32190406:12_122720310	TCAGCT	PA03858:PA03867:PA03925:PA02874:PA02877:PA02921:PA02969:PA03121:PA03127:PA03144:PA03197:PA03290:PA03299:PA03329:PA03362:PA03372:PA03374:PA03399:PA03462:PA03474:PA03497:PA03510:PA04292:PA05766:PF00015-2-2:ZHG009:ZHG014:ZHG021:ZHG028:ZHG042:ZHG053:ZHG088:ZHG132:ZHG154:ZHG167:ZHG184:ZHG192:
43	HLA-B:CSNK2B:TP53TG5	6_31323116:6_31635710:20_44005936	TCTTTC	PA03766:PA03864:PA03942:PA03966:PA03978:PA04050:PA04106:PA04115:PA02583-1:PA02726:PA02776:PA02877:PA02921:PA02960:PA03033-1:PA03290:PA03359:PA03362:PA03366:PA03369:PA03374:PA03385:PA03449:PA03492:PA03497:PA04097:PA04166:PA04171:PA04181:PA05750:PA05766:PF00070-2-1:PF00193-2-1:ZHG005:ZHG015:ZHG021:ZHG030:ZHG043:ZHG071:ZHG080:ZHG105:ZHG106:ZHG108:ZHG115:ZHG142:ZHG158:ZHG178:ZHG184:ZHG192:	49
44	VARS2:HLA-B:VPS33A	6_30890871:6_31323116:12_122720310	CCTCCT	PA03817:PA03858:PA03867:PA03876:PA03980:PA04115:PA02658:PA02716-1:PA02874:PA02883:PA02921:PA02969:PA03111-1:PA03121:PA03127:PA03144:PA03164:PA03181:PA03197:PA03290:PA03359:PA03362:PA03374:PA03399:PA03443:PA03449:PA03462:PA03497:PA03510:PA04131:PA04292:PA05750:PA05766:PF00015-2-2:ZHD101:ZHG009:ZHG015:ZHG021:ZHG028:ZHG040:ZHG074:ZHG105:ZHG108:ZHG132:ZHG135:ZHG138:ZHG154:ZHG167:ZHG192:	49
45	DDR1:NOTCH4:FRMD8	6_30864927:6_32188640:11_65168281	TCCTTC	PA03810:PA03829:PA03864:PA03887:PA03900:PA03922:PA03925:PA03966:PA03978:PA03995:PA04106:PA01105:PA02583-1:PA02776:PA02926:PA02934:PA02946:PA02959:PA03101:PA03103:PA03127:PA03197:PA03275:PA03307:PA03315:PA03366:PA03373:PA03374:PA03399:PA03449:PA03484:PA03498:PA04097:PF00015-2-2:PF00070-2-1:PF00247-3-4:ZHD091:ZHG028:ZHG053:ZHG067:ZHG088:ZHG153:ZHG154:ZHG174:ZHG178:	49
		6_30864927:6_32188603:11_65168281	TCTCTC	PA03810:PA03829:PA03864:PA03887:PA03900:PA03922:PA03925:PA03966:PA03978:PA03995:PA04106:PA01105:PA02583-1:PA02776:PA02926:PA02934:PA02946:PA02959:PA03101:PA03103:PA03127:PA03197:PA03275:PA03307:PA03315:PA03366:PA03373:PA03399:PA03449:PA03484:PA03498:PA04097:PF00015-2-2:PF00070-2-1:PF00247-3-4:ZHD091:ZHG028:ZHG053:ZHG067:ZHG088:ZHG153:ZHG154:ZHG178:
		6_30864927:6_32185796:11_65168281	TCTCTC	PA03864:PA03900:PA03922:PA03925:PA03966:PA03978:PA04106:PA02483:PA02583-1:PA02776:PA02926:PA02934:PA02959:PA03093-1:PA03101:PA03197:PA03275:PA03307:PA03366:PA03374:PA03399:PA03449:PA03498:PA04097:PF00015-2-2:PF00070-2-1:PF00247-3-4:ZHD091:ZHG010:ZHG028:ZHG053:ZHG067:ZHG078:ZHG088:ZHG154:ZHG174:ZHG178:
		6_30864927:6_32163274:11_65168281	TCAGTC	PA03864:PA03900:PA03922:PA03925:PA03966:PA03978:PA04106:PA02483:PA02583-1:PA02776:PA02926:PA02934:PA02959:PA03093-1:PA03101:PA03197:PA03275:PA03307:PA03366:PA03374:PA03399:PA03449:PA03498:PA04097:PF00015-2-2:PF00070-2-1:PF00247-3-4:ZHD091:ZHG010:ZHG028:ZHG053:ZHG067:ZHG078:ZHG088:ZHG154:ZHG174:ZHG178:
46	HLA-B:HSPA1L:FRMD8	6_31323116:6_31778307:11_65168281	TCGGTC	PA03864:PA03900:PA03922:PA03925:PA03966:PA03978:PA03995:PA04106:PA02483:PA02583-1:PA02726:PA02776:PA02874:PA02877:PA02926:PA02934:PA02959:PA02969:PA03101:PA03127:PA03197:PA03275:PA03307:PA03366:PA03374:PA03399:PA03449:PA03462:PA03498:PA04097:PA04292:PF00015-2-2:PF00070-2-1:PF00247-3-4:ZHD091:ZHG009:ZHG010:ZHG028:ZHG053:ZHG055:ZHG067:ZHG071:ZHG088:ZHG132:ZHG154:ZHG167:ZHG174:ZHG178:ZHG199:	49
47	GTF2H4:EHMT2:SLC26A11	6_30881103:6_31857154:17_78221850	ACTCAA	PA03810:PA03822:PA03885:PA03916:PA03940:PA04016:PA04040:PA04062:PA04172:PA02772:PA02827:PA02830:PA02887:PA02982:PA03027:PA03058:PA03075:PA03079:PA03162:PA03238:PA03269:PA03273:PA03292:PA03361:PA03410:PA03415:PA03434:PA04142:PA04148:PA04222:PA04290:PA04310:PA04316:PA04724:PA04807:PA04809:PA05733:PF00041-2-1:PF00161-2-3:ZHD092:ZHD103:ZHG007:ZHG064:ZHG114:ZHG123:ZHG124:ZHG148:ZHG149:ZHG210:	49
48	KIF21B:HLA-B:PMPCA	1_200969942:6_31323116:9_139313403	AATCAG	PA03765:PA03817:PA03819:PA03858:PA03864:PA03867:PA03876:PA03881:PA03922:PA03955:PA04050:PA04115:PA02483:PA02583-1:PA02691:PA02716-1:PA02921:PA02955:PA03101:PA03127:PA03144:PA03164:PA03251:PA03362:PA03371:PA03385:PA03399:PA03449:PA03497:PA03983:PA04385:PF00073-2-1:ZHD091:ZHD102:ZHG005:ZHG009:ZHG014:ZHG015:ZHG026:ZHG078:ZHG080:ZHG088:ZHG115:ZHG132:ZHG135:ZHG167:ZHG192:ZHG199:	48
49	MDC1:NOTCH4:FRMD8	6_30671989:6_32188640:11_65168281	CGCTTC	PA03829:PA03864:PA03887:PA03900:PA03922:PA03925:PA03966:PA03978:PA03995:PA04106:PA01105:PA02583-1:PA02776:PA02926:PA02934:PA02946:PA02959:PA03101:PA03103:PA03275:PA03307:PA03315:PA03366:PA03373:PA03374:PA03399:PA03449:PA03462:PA03484:PA03498:PA04097:PF00015-2-2:PF00070-2-1:PF00247-3-4:ZHD091:ZHG009:ZHG028:ZHG029:ZHG053:ZHG067:ZHG071:ZHG088:ZHG140:ZHG153:ZHG154:ZHG178:	48
		6_30671989:6_32188642:11_65168281	CGCTTC	PA03829:PA03864:PA03887:PA03900:PA03922:PA03925:PA03966:PA03978:PA03995:PA04106:PA01105:PA02583-1:PA02926:PA02934:PA02946:PA02959:PA03101:PA03103:PA03275:PA03307:PA03315:PA03366:PA03373:PA03374:PA03399:PA03449:PA03462:PA03484:PA03498:PA04097:PA04292:PF00015-2-2:PF00070-2-1:PF00247-3-4:ZHD091:ZHG009:ZHG028:ZHG029:ZHG053:ZHG067:ZHG071:ZHG088:ZHG140:ZHG153:ZHG154:
		6_30671989:6_32188603:11_65168281	CGTCTC	PA03829:PA03864:PA03887:PA03900:PA03922:PA03925:PA03966:PA03978:PA03995:PA04106:PA01105:PA02583-1:PA02776:PA02926:PA02934:PA02946:PA02959:PA03101:PA03103:PA03275:PA03307:PA03315:PA03366:PA03373:PA03399:PA03449:PA03462:PA03484:PA03498:PA04097:PF00015-2-2:PF00070-2-1:PF00247-3-4:ZHD091:ZHG009:ZHG028:ZHG029:ZHG053:ZHG067:ZHG071:ZHG088:ZHG140:ZHG153:ZHG154:ZHG178:
		6_30671989:6_32189032:11_65168281	CGCTTC	PA03829:PA03864:PA03887:PA03900:PA03922:PA03925:PA03966:PA03978:PA03995:PA04106:PA01105:PA02550:PA02583-1:PA02926:PA02934:PA02946:PA02959:PA03101:PA03103:PA03275:PA03307:PA03315:PA03366:PA03373:PA03374:PA03399:PA03462:PA03484:PA03498:PA04097:PA04292:PF00015-2-2:PF00070-2-1:PF00247-3-4:ZHD091:ZHG009:ZHG028:ZHG053:ZHG088:ZHG153:ZHG154:
50	CCHCR1:HLA-B:STEAP2	6_31110786:6_31323116:7_89854446	TTTCGT	PA03766:PA03858:PA03881:PA03900:PA03922:PA03925:PA03949:PA03980:PA04106:PA02483:PA02583-1:PA02874:PA02877:PA02883:PA02959:PA02960:PA02969:PA03038-1:PA03093-1:PA03101:PA03127:PA03181:PA03197:PA03251:PA03275:PA03307:PA03399:PA03445:PA03449:PA03492:PA03498:PA04097:PA04400:PA05766:PF00070-2-1:PF00122-2-2:PF00247-3-4:ZHD101:ZHD102:ZHG009:ZHG014:ZHG036:ZHG040:ZHG042:ZHG085:ZHG118:ZHG187:ZHG192:	48
51	MDC1:CCHCR1:DNAH17	6_30671989:6_31118511:17_76420085	CGTTCT	PA03858:PA03867:PA03876:PA03920:PA02455:PA02583-1:PA02959:PA02969:PA03025:PA03038-1:PA03100:PA03103:PA03142:PA03144:PA03234:PA03345:PA03369:PA03490:PA03497:PA03498:PA04102:PA04111:PA04131:PA04166:PA04278:PA04790:PF00015-2-2:PF00070-2-1:PF00071-2-1:PF00193-2-1:PF00247-3-4:ZHD093:ZHG011:ZHG039:ZHG055:ZHG112:ZHG181:ZHG201:ZHG204:ZHG206:	48
		6_30671989:6_31113214:17_76420085	CGCCCT	PA03858:PA03867:PA03876:PA03920:PA02455:PA02583-1:PA02959:PA02969:PA03025:PA03038-1:PA03100:PA03103:PA03142:PA03144:PA03234:PA03345:PA03369:PA03490:PA03497:PA03498:PA04102:PA04111:PA04131:PA04166:PA04278:PA04790:PF00015-2-2:PF00070-2-1:PF00071-2-1:PF00193-2-1:PF00247-3-4:ZHD093:ZHG011:ZHG039:ZHG055:ZHG112:ZHG181:ZHG201:ZHG204:ZHG206:
		6_30671989:6_31118019:17_76420085	CGCTCT	PA03817:PA03829:PA03867:PA03876:PA03920:PA03989:PA04115:PA02583-1:PA02959:PA02969:PA03025:PA03038-1:PA03100:PA03142:PA03144:PA03181:PA03234:PA03345:PA03369:PA03453:PA03497:PA03498:PA04102:PA04111:PA04131:PA04278:PA04790:PA05766:PF00015-2-2:PF00070-2-1:PF00193-2-1:PF00247-3-4:ZHG039:ZHG055:ZHG074:ZHG181:ZHG201:ZHG206:
		6_30671989:6_31116142:17_76420085	CGAGCT	PA03817:PA03829:PA03867:PA03876:PA03920:PA03989:PA04115:PA02583-1:PA02959:PA02969:PA03025:PA03038-1:PA03100:PA03142:PA03144:PA03181:PA03234:PA03345:PA03369:PA03453:PA03497:PA03498:PA04102:PA04111:PA04131:PA04278:PA04790:PA05766:PF00015-2-2:PF00070-2-1:PF00193-2-1:PF00247-3-4:ZHG039:ZHG055:ZHG074:ZHG181:ZHG201:ZHG206:
		6_30671989:6_31112602:17_76420085	CGCGCT	PA03817:PA03829:PA03867:PA03876:PA03920:PA03989:PA04115:PA02583-1:PA02959:PA02969:PA03025:PA03038-1:PA03100:PA03142:PA03144:PA03181:PA03234:PA03345:PA03369:PA03453:PA03497:PA03498:PA04102:PA04111:PA04131:PA04278:PA04790:PA05766:PF00015-2-2:PF00070-2-1:PF00193-2-1:PF00247-3-4:ZHG039:ZHG055:ZHG074:ZHG181:ZHG201:ZHG206:
52	C6orf15:PRRC2A:SKIV2L	6_31079703:6_31605199:6_31929808	CCCCTC	PA03789:PA03817:PA03858:PA03864:PA03925:PA03942:PA03949:PA04050:PA04106:PA02658:PA02729:PA02809:PA02877:PA02955:PA02959:PA03033-1:PA03038-1:PA03299:PA03307:PA03329:PA03362:PA03369:PA03426:PA03449:PA03462:PA03492:PA03510:PA04097:PA04385:PA05766:PF00015-2-2:PF00070-2-1:PF00193-2-1:ZHG042:ZHG043:ZHG080:ZHG088:ZHG106:ZHG108:ZHG113:ZHG142:ZHG168:ZHG172:ZHG178:ZHG184:ZHG192:ZHG206:	48
		6_31079236:6_31605199:6_31929808	GGCCTC	PA03789:PA03817:PA03864:PA03942:PA04050:PA04106:PA02729:PA02809:PA02877:PA02955:PA02959:PA03038-1:PA03307:PA03329:PA03362:PA03369:PA03426:PA03449:PA03490:PA03492:PA03510:PA04097:PA04385:PA05766:PF00015-2-2:PF00070-2-1:ZHG042:ZHG043:ZHG080:ZHG088:ZHG106:ZHG108:ZHG113:ZHG142:ZHG168:ZHG172:ZHG178:ZHG192:ZHG206:
		6_31079643:6_31605199:6_31929808	TTCCTC	PA03789:PA03817:PA03864:PA03942:PA04050:PA04106:PA02729:PA02809:PA02877:PA02955:PA02959:PA03038-1:PA03307:PA03329:PA03362:PA03369:PA03426:PA03449:PA03492:PA03510:PA04097:PA04385:PA05766:PF00015-2-2:PF00070-2-1:ZHG042:ZHG043:ZHG080:ZHG088:ZHG106:ZHG108:ZHG113:ZHG142:ZHG168:ZHG172:ZHG178:ZHG192:ZHG206:
53	C6orf15:PRRC2A:NOTCH4	6_31079703:6_31605199:6_32185796	CCCCTC	PA03789:PA03817:PA03858:PA03864:PA03925:PA03942:PA04050:PA04106:PA02658:PA02729:PA02809:PA02877:PA02955:PA02959:PA03033-1:PA03038-1:PA03299:PA03307:PA03329:PA03362:PA03369:PA03426:PA03449:PA03462:PA03492:PA03510:PA04097:PA04385:PA05766:PF00015-2-2:PF00070-2-1:PF00193-2-1:ZHG036:ZHG042:ZHG043:ZHG080:ZHG088:ZHG106:ZHG108:ZHG113:ZHG142:ZHG168:ZHG172:ZHG178:ZHG184:ZHG192:ZHG206:	48
		6_31079703:6_31605199:6_32166380	CCCCGC	PA03789:PA03817:PA03858:PA03864:PA03925:PA03942:PA04050:PA04106:PA02658:PA02729:PA02809:PA02877:PA02955:PA02959:PA03033-1:PA03038-1:PA03299:PA03307:PA03329:PA03362:PA03369:PA03426:PA03449:PA03462:PA03492:PA03510:PA04097:PA04385:PA05766:PF00015-2-2:PF00070-2-1:PF00193-2-1:ZHG036:ZHG042:ZHG043:ZHG080:ZHG088:ZHG106:ZHG108:ZHG113:ZHG142:ZHG168:ZHG172:ZHG178:ZHG184:ZHG192:ZHG206:
		6_31079703:6_31605199:6_32163274	CCCCAG	PA03789:PA03817:PA03858:PA03864:PA03925:PA03942:PA04050:PA04106:PA02658:PA02729:PA02809:PA02877:PA02955:PA02959:PA03033-1:PA03038-1:PA03299:PA03307:PA03329:PA03362:PA03369:PA03426:PA03449:PA03462:PA03492:PA03510:PA04097:PA04385:PA05766:PF00015-2-2:PF00070-2-1:PF00193-2-1:ZHG042:ZHG043:ZHG088:ZHG106:ZHG108:ZHG113:ZHG142:ZHG168:ZHG178:ZHG184:ZHG192:ZHG206:
		6_31079236:6_31605199:6_32185796	GGCCTC	PA03789:PA03817:PA03864:PA03942:PA04050:PA04106:PA02729:PA02809:PA02877:PA02955:PA02959:PA03038-1:PA03307:PA03329:PA03362:PA03369:PA03426:PA03449:PA03490:PA03492:PA03510:PA04097:PA04385:PA05766:PF00015-2-2:PF00070-2-1:ZHG036:ZHG042:ZHG043:ZHG080:ZHG088:ZHG106:ZHG108:ZHG113:ZHG142:ZHG168:ZHG172:ZHG178:ZHG192:ZHG206:
		6_31079236:6_31605199:6_32166380	GGCCGC	PA03789:PA03817:PA03864:PA03942:PA04050:PA04106:PA02729:PA02809:PA02877:PA02955:PA02959:PA03038-1:PA03307:PA03329:PA03362:PA03369:PA03426:PA03449:PA03490:PA03492:PA03510:PA04097:PA04385:PA05766:PF00015-2-2:PF00070-2-1:ZHG036:ZHG042:ZHG043:ZHG080:ZHG088:ZHG106:ZHG108:ZHG113:ZHG142:ZHG168:ZHG172:ZHG178:ZHG192:ZHG206:
		6_31079643:6_31605199:6_32185796	TTCCTC	PA03789:PA03817:PA03864:PA03942:PA04050:PA04106:PA02729:PA02809:PA02877:PA02955:PA02959:PA03038-1:PA03307:PA03329:PA03362:PA03369:PA03426:PA03449:PA03492:PA03510:PA04097:PA04385:PA05766:PF00015-2-2:PF00070-2-1:ZHG042:ZHG043:ZHG080:ZHG088:ZHG106:ZHG108:ZHG113:ZHG142:ZHG168:ZHG172:ZHG178:ZHG192:ZHG206:
		6_31079643:6_31605199:6_32166380	TTCCGC	PA03789:PA03817:PA03864:PA03942:PA04050:PA04106:PA02729:PA02809:PA02877:PA02955:PA02959:PA03038-1:PA03307:PA03329:PA03362:PA03369:PA03426:PA03449:PA03492:PA03510:PA04097:PA04385:PA05766:PF00015-2-2:PF00070-2-1:ZHG042:ZHG043:ZHG080:ZHG088:ZHG106:ZHG108:ZHG113:ZHG142:ZHG168:ZHG172:ZHG178:ZHG192:ZHG206:
		6_31079236:6_31605199:6_32163274	GGCCAG	PA03789:PA03817:PA03864:PA03942:PA04050:PA04106:PA02729:PA02809:PA02877:PA02955:PA02959:PA03038-1:PA03307:PA03329:PA03362:PA03369:PA03426:PA03449:PA03490:PA03492:PA03510:PA04097:PA04385:PA05766:PF00015-2-2:PF00070-2-1:ZHG042:ZHG043:ZHG088:ZHG106:ZHG108:ZHG113:ZHG142:ZHG168:ZHG178:ZHG192:ZHG206:
54	C6orf15:PRRC2A:HLA-DRA	6_31079703:6_31605199:6_32411573	CCCCTC	PA03789:PA03817:PA03858:PA03864:PA03925:PA03942:PA04050:PA04106:PA02658:PA02729:PA02809:PA02877:PA02955:PA02959:PA03033-1:PA03038-1:PA03299:PA03307:PA03329:PA03362:PA03369:PA03426:PA03449:PA03462:PA03492:PA03510:PA04097:PA04385:PA05766:PF00015-2-2:PF00070-2-1:PF00193-2-1:ZHG036:ZHG042:ZHG043:ZHG080:ZHG088:ZHG106:ZHG108:ZHG113:ZHG142:ZHG168:ZHG172:ZHG178:ZHG184:ZHG192:ZHG206:	48
		6_31079236:6_31605199:6_32411573	GGCCTC	PA03789:PA03817:PA03864:PA03942:PA04050:PA04106:PA02729:PA02809:PA02877:PA02955:PA02959:PA03038-1:PA03307:PA03329:PA03362:PA03369:PA03426:PA03449:PA03490:PA03492:PA03510:PA04097:PA04385:PA05766:PF00015-2-2:PF00070-2-1:ZHG036:ZHG042:ZHG043:ZHG080:ZHG088:ZHG106:ZHG108:ZHG113:ZHG142:ZHG168:ZHG172:ZHG178:ZHG192:ZHG206:
		6_31079643:6_31605199:6_32411573	TTCCTC	PA03789:PA03817:PA03864:PA03942:PA04050:PA04106:PA02729:PA02809:PA02877:PA02955:PA02959:PA03038-1:PA03307:PA03329:PA03362:PA03369:PA03426:PA03449:PA03492:PA03510:PA04097:PA04385:PA05766:PF00015-2-2:PF00070-2-1:ZHG042:ZHG043:ZHG080:ZHG088:ZHG106:ZHG108:ZHG113:ZHG142:ZHG168:ZHG172:ZHG178:ZHG192:ZHG206:
55	PSORS1C1:HLA-B:STEAP2	6_31107648:6_31323116:7_89854446	CCTCGT	PA03766:PA03858:PA03881:PA03900:PA03922:PA03925:PA03949:PA03980:PA04106:PA02483:PA02583-1:PA02874:PA02877:PA02883:PA02959:PA02960:PA02969:PA03038-1:PA03093-1:PA03101:PA03127:PA03181:PA03197:PA03251:PA03275:PA03307:PA03399:PA03445:PA03449:PA03492:PA03498:PA04097:PA04400:PA05766:PF00070-2-1:PF00122-2-2:PF00247-3-4:ZHD101:ZHD102:ZHG009:ZHG014:ZHG036:ZHG040:ZHG042:ZHG085:ZHG118:ZHG187:ZHG192:	48
56	HLA-B:PRRC2A:PMEL	6_31323116:6_31605199:12_56348028	TCCCAA	PA03789:PA03858:PA03867:PA03925:PA03949:PA03978:PA04050:PA04106:PA02482:PA02583-1:PA02658:PA02729:PA02776:PA02877:PA02955:PA03038-1:PA03164:PA03299:PA03329:PA03359:PA03366:PA03369:PA03374:PA03445:PA03449:PA03453:PA03462:PA03474:PA03490:PA03498:PA04166:PA04171:PA04181:PA04385:PA05766:PF00193-2-1:ZHG005:ZHG010:ZHG036:ZHG040:ZHG042:ZHG043:ZHG105:ZHG113:ZHG118:ZHG132:ZHG154:ZHG184:	48
57	MUC21:HLA-B:FRMD8	6_30955119:6_31323116:11_65168281	AATCTC	PA03864:PA03900:PA03922:PA03925:PA03966:PA03978:PA03995:PA02483:PA02583-1:PA02726:PA02776:PA02874:PA02877:PA02926:PA02934:PA02969:PA03093-1:PA03101:PA03127:PA03197:PA03251:PA03275:PA03307:PA03366:PA03374:PA03399:PA03449:PA03462:PA03498:PA04292:PF00015-2-2:PF00070-2-1:PF00247-3-4:ZHD091:ZHG009:ZHG010:ZHG028:ZHG053:ZHG055:ZHG067:ZHG071:ZHG078:ZHG088:ZHG132:ZHG178:ZHG199:	48
		6_30955023:6_31323116:11_65168281	CCTCTC	PA03864:PA03900:PA03922:PA03925:PA03966:PA03978:PA03995:PA04106:PA02483:PA02583-1:PA02726:PA02776:PA02874:PA02877:PA02926:PA03093-1:PA03101:PA03197:PA03251:PA03275:PA03307:PA03366:PA03374:PA03399:PA03449:PA03462:PA03498:PA04292:PF00015-2-2:PF00070-2-1:PF00247-3-4:ZHD091:ZHG009:ZHG010:ZHG028:ZHG053:ZHG055:ZHG067:ZHG071:ZHG078:ZHG088:ZHG132:ZHG178:ZHG199:
		6_30955140:6_31323116:11_65168281	CCTCTC	PA03864:PA03900:PA03922:PA03925:PA03966:PA03978:PA04106:PA02483:PA02583-1:PA02726:PA02776:PA02874:PA02877:PA02926:PA02969:PA03093-1:PA03101:PA03197:PA03251:PA03275:PA03307:PA03374:PA03399:PA03449:PA03462:PA03498:PA04292:PF00070-2-1:PF00247-3-4:ZHD091:ZHG009:ZHG010:ZHG028:ZHG053:ZHG055:ZHG067:ZHG071:ZHG078:ZHG088:ZHG132:ZHG178:
		6_30954978:6_31323116:11_65168281	CCTCTC	PA03864:PA03900:PA03922:PA03925:PA03966:PA03978:PA02483:PA02583-1:PA02726:PA02776:PA02874:PA02877:PA02926:PA03093-1:PA03101:PA03197:PA03251:PA03275:PA03307:PA03366:PA03374:PA03399:PA03449:PA03462:PA03498:PA04097:PA04292:PF00070-2-1:PF00247-3-4:ZHD091:ZHG009:ZHG010:ZHG028:ZHG053:ZHG055:ZHG067:ZHG071:ZHG078:ZHG088:ZHG132:ZHG178:
58	OR2W3:HLA-B:ABHD16A	1_248059712:6_31323116:6_31657754	TCTCCC	PA03817:PA03867:PA03925:PA03942:PA03949:PA03978:PA04050:PA04106:PA02583-1:PA02716-1:PA02729:PA02921:PA02959:PA02960:PA03101:PA03299:PA03307:PA03362:PA03366:PA03374:PA03399:PA03426:PA03449:PA03453:PA03490:PA03492:PA03497:PA03498:PA03510:PA04097:PA04111:PA04166:PA04181:PA04385:PA05766:PF00015-2-2:PF00070-2-1:ZHD101:ZHG005:ZHG010:ZHG105:ZHG106:ZHG113:ZHG118:ZHG138:ZHG168:ZHG178:	47
59	CDSN:HLA-B:HLA-DQA1	6_31084034:6_31323116:6_32610403	CCTCAA	PA03765:PA03817:PA03858:PA03980:PA02483:PA02658:PA02776:PA02926:PA02934:PA02955:PA02960:PA03101:PA03121:PA03359:PA03372:PA03426:PA03445:PA03480:PA03490:PA03498:PA03510:PA04166:PA04181:PA04292:PA04400:PF00015-2-2:ZHD101:ZHD102:ZHG005:ZHG021:ZHG028:ZHG040:ZHG071:ZHG088:ZHG105:ZHG115:ZHG118:ZHG132:ZHG142:ZHG168:ZHG178:ZHG192:	47
		6_31084792:6_31323116:6_32610403	TTTCAA	PA03817:PA03949:PA03980:PA02483:PA02658:PA02776:PA02955:PA02960:PA03101:PA03121:PA03371:PA03372:PA03445:PA03480:PA03498:PA03510:PA04181:PA04292:PA04400:PA05750:PF00015-2-2:ZHD102:ZHG005:ZHG021:ZHG026:ZHG028:ZHG040:ZHG071:ZHG088:ZHG105:ZHG113:ZHG115:ZHG118:ZHG132:ZHG142:ZHG178:ZHG192:
60	UTP15:MDC1:C6orf10	5_72868447:6_30671989:6_32337630	CTCGAA	PA03817:PA03829:PA03876:PA03920:PA03949:PA03966:PA04106:PA02874:PA02926:PA02946:PA03090:PA03103:PA03105:PA03144:PA03164:PA03299:PA03315:PA03374:PA03399:PA03445:PA03453:PA03462:PA03492:PA03510:PA03983:PA04064:PA04097:PA04128:PA04289:PA04370:PA04383:PA04385:PA04790:PA05750:PF00070-2-1:PF00122-2-2:ZHD093:ZHG080:ZHG118:	47
		5_72868447:6_30671989:6_32335628	CTCGAA	PA03817:PA03829:PA03864:PA03876:PA03920:PA03949:PA03955:PA03966:PA04106:PA04115:PA02874:PA02926:PA3036:PA03090:PA03103:PA03105:PA03164:PA03275:PA03290:PA03445:PA03453:PA03462:PA03492:PA03497:PA03510:PA03983:PA04064:PA04097:PA04128:PA04289:PA04370:PA04385:PA05750:PF00070-2-1:PF00221-2-3:ZHD093:ZHG080:ZHG118:
61	HLA-B:AIF1:MBD2	6_31323116:6_31583155:18_51731348	TCAACC	PA03817:PA03864:PA03867:PA03949:PA03980:PA04106:PA02716-1:PA02726:PA02729:PA02776:PA02874:PA02921:PA02959:PA02960:PA03038-1:PA03101:PA03164:PA03251:PA03329:PA03362:PA03366:PA03374:PA03449:PA03453:PA03462:PA03490:PA03498:PA04097:PA04166:PA04171:PA04181:PA04391:PA05766:PF00015-2-2:ZHG015:ZHG043:ZHG078:ZHG106:ZHG118:ZHG132:ZHG142:ZHG154:ZHG167:ZHG168:ZHG184:ZHG192:ZHG206:	47
62	MUC21:HLA-B:HLA-DQA1	6_30955119:6_31323116:6_32610403	AATCAA	PA03765:PA03817:PA03858:PA03949:PA03980:PA02483:PA02658:PA02776:PA02926:PA02934:PA02955:PA02960:PA03101:PA03121:PA03359:PA03371:PA03372:PA03426:PA03445:PA03480:PA03490:PA03498:PA03510:PA04166:PA04292:PA04400:PA05750:PF00015-2-2:ZHD101:ZHD102:ZHG005:ZHG021:ZHG026:ZHG028:ZHG040:ZHG071:ZHG088:ZHG105:ZHG113:ZHG115:ZHG118:ZHG132:ZHG142:ZHG168:ZHG178:ZHG192:	46
		6_30955140:6_31323116:6_32610403	CCTCAA	PA03765:PA03817:PA03858:PA03949:PA03980:PA02483:PA02658:PA02776:PA02926:PA02955:PA03101:PA03121:PA03359:PA03371:PA03372:PA03426:PA03445:PA03480:PA03490:PA03498:PA03510:PA04166:PA04292:PA04400:PA05750:ZHD101:ZHD102:ZHG005:ZHG021:ZHG026:ZHG028:ZHG040:ZHG071:ZHG088:ZHG105:ZHG113:ZHG118:ZHG132:ZHG142:ZHG168:ZHG178:ZHG192:
		6_30954978:6_31323116:6_32610403	CCTCAA	PA03765:PA03817:PA03858:PA03949:PA03980:PA02483:PA02658:PA02776:PA02926:PA02955:PA03101:PA03121:PA03359:PA03371:PA03372:PA03426:PA03445:PA03480:PA03490:PA03498:PA03510:PA04166:PA04292:PA04400:PA05750:ZHD101:ZHD102:ZHG005:ZHG021:ZHG026:ZHG028:ZHG040:ZHG071:ZHG088:ZHG105:ZHG113:ZHG115:ZHG118:ZHG132:ZHG142:ZHG168:ZHG178:
63	TMEM9:HLA-B:FRMD8	1_201115863:6_31323116:11_65168281	GGTCTC	PA03864:PA03900:PA03922:PA03925:PA03966:PA03995:PA04106:PA02483:PA02726:PA02776:PA02874:PA02877:PA02926:PA02934:PA02959:PA02969:PA03093-1:PA03101:PA03127:PA03197:PA03251:PA03275:PA03307:PA03366:PA03374:PA03399:PA03449:PA03462:PA03498:PA04097:PA04292:PF00015-2-2:ZHD091:ZHG009:ZHG028:ZHG055:ZHG067:ZHG071:ZHG078:ZHG088:ZHG132:ZHG154:ZHG167:ZHG174:ZHG178:ZHG199:	46
64	HLA-B:MCCD1:PMPCA	6_31323116:6_31496925:9_139313403	TCAAAG	PA03765:PA03817:PA03819:PA03858:PA03867:PA03876:PA03881:PA03922:PA03955:PA04050:PA04115:PA02483:PA02583-1:PA02691:PA02716-1:PA02921:PA02955:PA03127:PA03144:PA03164:PA03251:PA03275:PA03362:PA03371:PA03385:PA03399:PA03449:PA03983:PA04385:PF00015-2-2:PF00073-2-1:ZHD091:ZHD102:ZHG005:ZHG009:ZHG015:ZHG026:ZHG043:ZHG078:ZHG080:ZHG088:ZHG115:ZHG132:ZHG167:ZHG192:ZHG199:	46
		6_31323116:6_31496776:9_139313403	TCGGAG	PA03765:PA03817:PA03819:PA03858:PA03867:PA03876:PA03881:PA03922:PA03955:PA04050:PA04115:PA02483:PA02583-1:PA02691:PA02716-1:PA02921:PA02955:PA03127:PA03144:PA03164:PA03251:PA03275:PA03362:PA03371:PA03385:PA03399:PA03449:PA03983:PA04385:PF00015-2-2:PF00073-2-1:ZHD091:ZHD102:ZHG005:ZHG009:ZHG015:ZHG026:ZHG043:ZHG078:ZHG080:ZHG088:ZHG115:ZHG132:ZHG167:ZHG192:ZHG199:
65	PSORS1C1:HLA-B:HLA-DQA1	6_31107648:6_31323116:6_32610403	CCTCAA	PA03817:PA03858:PA03949:PA03980:PA02483:PA02658:PA02776:PA02926:PA02934:PA02955:PA02960:PA03101:PA03121:PA03359:PA03371:PA03372:PA03426:PA03445:PA03480:PA03490:PA03498:PA03510:PA04166:PA04181:PA04292:PA04400:PA05750:PF00015-2-2:ZHD101:ZHD102:ZHG005:ZHG021:ZHG026:ZHG028:ZHG040:ZHG071:ZHG088:ZHG105:ZHG113:ZHG115:ZHG118:ZHG132:ZHG142:ZHG168:ZHG178:ZHG192:	46
66	DDR1:EHMT2:SLC26A11	6_30865820:6_31857154:17_78221850	ACTCAA	PA03810:PA03822:PA03885:PA03916:PA03940:PA04016:PA04040:PA04062:PA04172:PA02772:PA02827:PA02830:PA02887:PA02982:PA03027:PA03075:PA03079:PA03162:PA03238:PA03269:PA03273:PA03292:PA03361:PA03410:PA03415:PA03434:PA04142:PA04148:PA04222:PA04290:PA04310:PA04316:PA04807:PA04809:PA05733:PF00041-2-1:PF00161-2-3:ZHD092:ZHG007:ZHG064:ZHG114:ZHG123:ZHG124:ZHG148:ZHG149:ZHG210:	46
67	HLA-B:HLA-DQA1:QSOX2	6_31323116:6_32610403:9_139100667	TCAAGG	PA03765:PA03817:PA03858:PA03949:PA03980:PA02483:PA02776:PA02926:PA02934:PA02955:PA02960:PA03101:PA03121:PA03359:PA03371:PA03372:PA03426:PA03445:PA03480:PA03490:PA03498:PA03510:PA04166:PA04181:PA04292:PA04400:PA05750:PF00015-2-2:ZHD101:ZHD102:ZHG005:ZHG021:ZHG026:ZHG028:ZHG040:ZHG071:ZHG088:ZHG105:ZHG113:ZHG115:ZHG118:ZHG132:ZHG142:ZHG168:ZHG178:ZHG192:	46
68	NR1I3:DDR1:CCHCR1	1_161200586:6_30864927:6_31122330	GTTCGG	PA03874:PA03924:PA03925:PA03966:PA03978:PA03995:PA02716-1:PA02756:PA02904:PA02969:PA03090:PA03101:PA03105:PA03127:PA03144:PA03181:PA03275:PA03372:PA03373:PA03443:PA03445:PA03474:PA03497:PA04116:PA04128:PA04203:PA04214:PA04240:PA04241:PA04292:PA04306:PA04370:PA04790:ZHD091:ZHG005:ZHG014:ZHG026:ZHG039:ZHG106:ZHG108:ZHG113:ZHG167:ZHG172:ZHG178:ZHG187:	46
		1_161200586:6_30864927:6_31116502	GTTCCC	PA03874:PA03924:PA03925:PA03966:PA03978:PA03995:PA02716-1:PA02756:PA02904:PA02969:PA3036:PA03090:PA03101:PA03105:PA03127:PA03144:PA03181:PA03275:PA03372:PA03373:PA03443:PA03445:PA03474:PA03497:PA04116:PA04128:PA04203:PA04214:PA04240:PA04241:PA04292:PA04306:PA04370:PA04790:ZHD091:ZHG005:ZHG014:ZHG026:ZHG039:ZHG106:ZHG108:ZHG113:ZHG167:ZHG172:ZHG178:
		1_161200586:6_30864927:6_31110786	GTTCTT	PA03874:PA03924:PA03925:PA03966:PA03978:PA03995:PA02716-1:PA02756:PA02904:PA02969:PA03090:PA03101:PA03105:PA03127:PA03144:PA03181:PA03275:PA03372:PA03373:PA03443:PA03445:PA03474:PA03497:PA04116:PA04128:PA04203:PA04214:PA04240:PA04241:PA04292:PA04306:PA04370:PA04790:ZHD091:ZHG005:ZHG014:ZHG026:ZHG039:ZHG106:ZHG108:ZHG113:ZHG167:ZHG172:ZHG178:ZHG187:
		1_161200586:6_30864927:6_31118898	GTTCAA	PA03874:PA03924:PA03925:PA03966:PA03978:PA03995:PA02716-1:PA02756:PA02904:PA02969:PA3036:PA03090:PA03101:PA03127:PA03144:PA03181:PA03275:PA03372:PA03373:PA03445:PA03474:PA03497:PA04116:PA04128:PA04203:PA04214:PA04240:PA04241:PA04292:PA04306:PA04370:PA04790:ZHD091:ZHG005:ZHG014:ZHG026:ZHG039:ZHG106:ZHG108:ZHG113:ZHG167:ZHG172:ZHG178:ZHG187:
		1_161200586:6_30864927:6_31113239	GTTCCC	PA03874:PA03924:PA03925:PA03966:PA03978:PA03995:PA02716-1:PA02756:PA02904:PA02969:PA3036:PA03090:PA03101:PA03105:PA03127:PA03144:PA03275:PA03372:PA03443:PA03445:PA03474:PA03497:PA04116:PA04128:PA04203:PA04214:PA04240:PA04241:PA04292:PA04306:PA04370:PA04790:ZHD091:ZHG005:ZHG014:ZHG026:ZHG039:ZHG106:ZHG108:ZHG113:ZHG167:ZHG172:ZHG178:ZHG187:
		1_161200586:6_30864927:6_31112484	GTTCCC	PA03874:PA03924:PA03925:PA03966:PA03978:PA03995:PA02716-1:PA02756:PA02904:PA02969:PA3036:PA03090:PA03101:PA03127:PA03144:PA03181:PA03275:PA03372:PA03373:PA03445:PA03474:PA03497:PA04116:PA04128:PA04203:PA04214:PA04240:PA04241:PA04292:PA04306:PA04370:PA04790:ZHD091:ZHG005:ZHG014:ZHG026:ZHG039:ZHG106:ZHG108:ZHG113:ZHG167:ZHG172:ZHG178:ZHG187:
		1_161200586:6_30864927:6_31116220	GTTCGG	PA03874:PA03924:PA03925:PA03966:PA03978:PA03995:PA02716-1:PA02756:PA02904:PA02969:PA03090:PA03101:PA03127:PA03181:PA03275:PA03372:PA03373:PA03443:PA03445:PA03474:PA03497:PA04116:PA04128:PA04203:PA04214:PA04240:PA04241:PA04292:PA04306:PA04370:PA04790:ZHD091:ZHG005:ZHG014:ZHG026:ZHG039:ZHG106:ZHG108:ZHG113:ZHG167:ZHG172:ZHG178:ZHG187:
		1_161200586:6_30864927:6_31113326	GTTCGG	PA03874:PA03924:PA03925:PA03966:PA03978:PA03995:PA02716-1:PA02756:PA02969:PA03090:PA03101:PA03105:PA03127:PA03144:PA03181:PA03275:PA03372:PA03373:PA03443:PA03445:PA03474:PA03497:PA04116:PA04128:PA04203:PA04214:PA04240:PA04241:PA04306:PA04370:PA04790:ZHD091:ZHG005:ZHG014:ZHG026:ZHG039:ZHG108:ZHG113:ZHG167:ZHG172:ZHG178:ZHG187:
		1_161200586:6_30864927:6_31116133	GTTCAA	PA03874:PA03924:PA03925:PA03966:PA03978:PA03995:PA02716-1:PA02756:PA02904:PA02969:PA3036:PA03090:PA03101:PA03144:PA03181:PA03275:PA03372:PA03373:PA03445:PA03474:PA03497:PA04116:PA04128:PA04203:PA04214:PA04240:PA04241:PA04292:PA04306:PA04370:PA04790:ZHD091:ZHG014:ZHG026:ZHG039:ZHG106:ZHG108:ZHG167:ZHG172:ZHG178:ZHG187:
		1_161200586:6_30864927:6_31111148	GTTCTT	PA03874:PA03925:PA03966:PA03978:PA03995:PA02716-1:PA02756:PA02904:PA02969:PA3036:PA03101:PA03105:PA03127:PA03144:PA03181:PA03275:PA03372:PA03373:PA03443:PA03445:PA03497:PA04116:PA04128:PA04203:PA04214:PA04240:PA04292:PA04306:PA04370:PA04790:ZHG005:ZHG014:ZHG026:ZHG106:ZHG108:ZHG113:ZHG167:ZHG172:ZHG178:ZHG187:
		1_161200586:6_30864927:6_31111125	GTTCGG	PA03874:PA03925:PA03966:PA03978:PA03995:PA02716-1:PA02756:PA02904:PA02969:PA3036:PA03101:PA03105:PA03127:PA03144:PA03181:PA03275:PA03372:PA03373:PA03443:PA03445:PA03497:PA04116:PA04128:PA04203:PA04214:PA04240:PA04292:PA04306:PA04370:PA04790:ZHG005:ZHG014:ZHG026:ZHG106:ZHG108:ZHG113:ZHG167:ZHG172:ZHG178:ZHG187:
		1_161200586:6_30864927:6_31112602	GTTCCG	PA03924:PA03925:PA03978:PA03995:PA02716-1:PA02904:PA02969:PA3036:PA03090:PA03101:PA03127:PA03144:PA03181:PA03275:PA03372:PA03373:PA03445:PA03474:PA03497:PA04116:PA04128:PA04214:PA04240:PA04241:PA04292:PA04306:PA04370:PA04790:ZHD091:ZHG005:ZHG014:ZHG039:ZHG106:ZHG108:ZHG113:ZHG167:ZHG172:ZHG178:ZHG187:
		1_161200586:6_30864927:6_31110391	GTTCCG	PA03924:PA03925:PA03978:PA03995:PA02716-1:PA02904:PA02969:PA3036:PA03090:PA03101:PA03127:PA03144:PA03181:PA03275:PA03372:PA03373:PA03445:PA03474:PA03497:PA04116:PA04128:PA04214:PA04240:PA04241:PA04292:PA04306:PA04370:PA04790:ZHD091:ZHG005:ZHG014:ZHG039:ZHG106:ZHG108:ZHG113:ZHG167:ZHG172:ZHG178:ZHG187:
		1_161200586:6_30864927:6_31118019	GTTCCT	PA03924:PA03925:PA03978:PA03995:PA02716-1:PA02904:PA02969:PA3036:PA03101:PA03127:PA03144:PA03181:PA03275:PA03372:PA03373:PA03445:PA03474:PA03497:PA04116:PA04128:PA04214:PA04240:PA04241:PA04292:PA04306:PA04370:PA04790:ZHD091:ZHG005:ZHG014:ZHG039:ZHG106:ZHG108:ZHG113:ZHG167:ZHG172:ZHG178:ZHG187:
		1_161200586:6_30864927:6_31116142	GTTCAG	PA03924:PA03925:PA03978:PA03995:PA02716-1:PA02904:PA02969:PA3036:PA03090:PA03101:PA03144:PA03181:PA03275:PA03372:PA03373:PA03445:PA03474:PA03497:PA04116:PA04128:PA04214:PA04240:PA04241:PA04292:PA04306:PA04370:PA04790:ZHD091:ZHG005:ZHG014:ZHG039:ZHG106:ZHG108:ZHG167:ZHG172:ZHG178:ZHG187:
69	NR1I3:DDR1:NOTCH4	1_161200586:6_30864927:6_32188853	GTTCCC	PA03874:PA03924:PA03925:PA03966:PA03978:PA03995:PA02716-1:PA02756:PA02904:PA02969:PA3036:PA03090:PA03101:PA03105:PA03127:PA03144:PA03181:PA03275:PA03372:PA03373:PA03443:PA03445:PA03474:PA03497:PA04116:PA04128:PA04203:PA04214:PA04240:PA04241:PA04292:PA04306:PA04370:PA04790:ZHD091:ZHG005:ZHG014:ZHG026:ZHG039:ZHG106:ZHG108:ZHG113:ZHG167:ZHG172:ZHG178:ZHG187:	46
		1_161200586:6_30864927:6_32184835	GTTCCC	PA03874:PA03924:PA03925:PA03966:PA03978:PA03995:PA02716-1:PA02756:PA02904:PA02969:PA3036:PA03090:PA03101:PA03105:PA03127:PA03144:PA03181:PA03275:PA03372:PA03373:PA03443:PA03445:PA03474:PA03497:PA04116:PA04128:PA04203:PA04214:PA04240:PA04241:PA04292:PA04306:PA04370:PA04790:ZHD091:ZHG005:ZHG014:ZHG026:ZHG039:ZHG106:ZHG108:ZHG113:ZHG167:ZHG172:ZHG178:ZHG187:
		1_161200586:6_30864927:6_32178570	GTTCCC	PA03874:PA03924:PA03925:PA03966:PA03978:PA03995:PA02716-1:PA02756:PA02904:PA02969:PA3036:PA03090:PA03101:PA03105:PA03127:PA03144:PA03275:PA03372:PA03373:PA03443:PA03445:PA03474:PA03497:PA04116:PA04128:PA04203:PA04214:PA04240:PA04241:PA04292:PA04306:PA04370:PA04790:ZHD091:ZHG005:ZHG014:ZHG026:ZHG039:ZHG106:ZHG108:ZHG113:ZHG167:ZHG172:ZHG178:ZHG187:
		1_161200586:6_30864927:6_32191607	GTTCCC	PA03874:PA03924:PA03925:PA03966:PA03978:PA02716-1:PA02756:PA02904:PA02969:PA3036:PA03090:PA03101:PA03105:PA03127:PA03144:PA03275:PA03372:PA03373:PA03443:PA03474:PA03497:PA04116:PA04128:PA04203:PA04214:PA04240:PA04241:PA04292:PA04306:PA04370:PA04790:ZHD091:ZHG005:ZHG014:ZHG026:ZHG039:ZHG106:ZHG108:ZHG113:ZHG167:ZHG172:ZHG178:
		1_161200586:6_30864927:6_32188136	GTTCCC	PA03874:PA03924:PA03925:PA03966:PA03978:PA03995:PA02716-1:PA02756:PA02904:PA02969:PA3036:PA03090:PA03101:PA03105:PA03127:PA03181:PA03275:PA03372:PA03373:PA03443:PA03445:PA03474:PA03497:PA04116:PA04128:PA04203:PA04214:PA04240:PA04241:PA04292:PA04306:PA04370:ZHD091:ZHG005:ZHG039:ZHG106:ZHG108:ZHG113:ZHG167:ZHG172:ZHG178:ZHG187:
		1_161200586:6_30864927:6_32190484	GTTCGG	PA03874:PA03924:PA03925:PA03966:PA03978:PA03995:PA02716-1:PA02756:PA02904:PA02969:PA3036:PA03090:PA03101:PA03105:PA03127:PA03144:PA03275:PA03372:PA03443:PA03497:PA04116:PA04128:PA04203:PA04214:PA04240:PA04241:PA04292:PA04370:PA04790:ZHD091:ZHG005:ZHG014:ZHG026:ZHG039:ZHG106:ZHG108:ZHG113:ZHG167:ZHG172:ZHG178:
		1_161200586:6_30864927:6_32168771	GTTCGG	PA03924:PA03925:PA03978:PA03995:PA02716-1:PA02904:PA02969:PA3036:PA03101:PA03127:PA03144:PA03181:PA03275:PA03372:PA03373:PA03443:PA03445:PA03474:PA03497:PA04116:PA04128:PA04203:PA04214:PA04240:PA04241:PA04292:PA04306:PA04790:ZHD091:ZHG005:ZHG106:ZHG108:ZHG113:ZHG167:ZHG172:ZHG178:ZHG187:
70	NR1I3:DDR1:SLC44A4	1_161200586:6_30864927:6_31843776	GTTCCC	PA03924:PA03925:PA03966:PA03978:PA03995:PA02716-1:PA02756:PA02904:PA02969:PA3036:PA03090:PA03101:PA03105:PA03127:PA03144:PA03181:PA03275:PA03372:PA03373:PA03443:PA03445:PA03474:PA03497:PA04116:PA04128:PA04203:PA04214:PA04240:PA04241:PA04292:PA04306:PA04370:PA04790:ZHD091:ZHG005:ZHG014:ZHG026:ZHG039:ZHG106:ZHG108:ZHG113:ZHG167:ZHG172:ZHG178:ZHG187:	46
		1_161200586:6_30864927:6_31837009	GTTCGG	PA03874:PA03924:PA03925:PA03966:PA03978:PA03995:PA02716-1:PA02756:PA02904:PA02969:PA3036:PA03090:PA03101:PA03105:PA03127:PA03144:PA03181:PA03275:PA03372:PA03443:PA03445:PA03474:PA03497:PA04116:PA04128:PA04203:PA04214:PA04240:PA04241:PA04292:PA04306:PA04370:PA04790:ZHD091:ZHG005:ZHG014:ZHG026:ZHG039:ZHG106:ZHG108:ZHG113:ZHG167:ZHG172:ZHG178:ZHG187:
		1_161200586:6_30864927:6_31842598	GTTCTT	PA03874:PA03924:PA03925:PA03966:PA03978:PA03995:PA02716-1:PA02756:PA02904:PA3036:PA03090:PA03101:PA03105:PA03127:PA03181:PA03275:PA03372:PA03373:PA03443:PA03445:PA03474:PA03497:PA04116:PA04128:PA04214:PA04292:PA04306:PA04370:PA04790:ZHD091:ZHG005:ZHG014:ZHG026:ZHG106:ZHG108:ZHG113:ZHG172:ZHG178:
		1_161200586:6_30864927:6_31837066	GTTCCC	PA03924:PA03925:PA03978:PA03995:PA02716-1:PA02904:PA02969:PA3036:PA03101:PA03127:PA03144:PA03181:PA03275:PA03372:PA03373:PA03443:PA03445:PA03474:PA03497:PA04116:PA04128:PA04203:PA04214:PA04240:PA04292:PA04306:PA04790:ZHD091:ZHG005:ZHG014:ZHG106:ZHG108:ZHG113:ZHG167:ZHG172:ZHG178:ZHG187:
71	CCHCR1:HLA-B:PIGO	6_31116526:6_31323116:9_35089403	GGTCAG	PA03765:PA03900:PA03966:PA04106:PA04115:PA02583-1:PA02877:PA02883:PA02921:PA02959:PA02960:PA02969:PA03101:PA03121:PA03144:PA03164:PA03197:PA03290:PA03372:PA03385:PA03443:PA03445:PA03449:PA03480:PA03510:PA04171:PA04181:PA04203:PA04292:PA05750:PA05766:ZHD102:ZHG005:ZHG014:ZHG026:ZHG040:ZHG042:ZHG074:ZHG083:ZHG105:ZHG106:ZHG113:ZHG142:ZHG184:ZHG187:	46
		6_31118565:6_31323116:9_35089403	GGTCAG	PA03765:PA03900:PA03966:PA04106:PA04115:PA02583-1:PA02877:PA02883:PA02921:PA02959:PA02960:PA02969:PA03101:PA03121:PA03144:PA03164:PA03197:PA03290:PA03372:PA03385:PA03443:PA03445:PA03449:PA03462:PA03480:PA03510:PA04181:PA04203:PA04292:PA05750:PA05766:ZHD102:ZHG005:ZHG014:ZHG026:ZHG042:ZHG074:ZHG083:ZHG105:ZHG106:ZHG113:ZHG142:ZHG184:ZHG187:
72	HLA-B:HLA-DQA1:TAOK2	6_31323116:6_32610403:16_29990850	TCAACC	PA03765:PA03817:PA03858:PA03949:PA03980:PA02483:PA02658:PA02776:PA02926:PA02934:PA02955:PA02960:PA03101:PA03121:PA03359:PA03371:PA03372:PA03426:PA03445:PA03480:PA03490:PA03498:PA03510:PA04166:PA04181:PA04292:PA04400:PA05750:PF00015-2-2:ZHD102:ZHG005:ZHG021:ZHG026:ZHG028:ZHG040:ZHG071:ZHG088:ZHG105:ZHG113:ZHG115:ZHG118:ZHG132:ZHG142:ZHG168:ZHG178:ZHG192:	46
73	HLA-B:ITPR3:PMPCA	6_31323116:6_33662667:9_139313403	TCCCAG	PA03765:PA03817:PA03819:PA03864:PA03867:PA03876:PA03881:PA03955:PA03980:PA04115:PA02483:PA02583-1:PA02691:PA02716-1:PA02921:PA02955:PA03101:PA03127:PA03144:PA03164:PA03251:PA03275:PA03362:PA03385:PA03399:PA03497:PA03983:PA04385:PF00015-2-2:PF00073-2-1:ZHD091:ZHD102:ZHG005:ZHG009:ZHG014:ZHG015:ZHG026:ZHG043:ZHG078:ZHG080:ZHG088:ZHG132:ZHG135:ZHG167:ZHG192:ZHG199:	46
74	NR1I3:DDR1:PRRC2A	1_161200586:6_30864927:6_31604842	GTTCGG	PA03874:PA03924:PA03925:PA03966:PA03978:PA03995:PA02716-1:PA02756:PA02904:PA02969:PA3036:PA03090:PA03101:PA03105:PA03127:PA03144:PA03181:PA03275:PA03372:PA03443:PA03445:PA03474:PA03497:PA04116:PA04128:PA04203:PA04214:PA04240:PA04241:PA04292:PA04306:PA04370:PA04790:ZHD091:ZHG005:ZHG014:ZHG039:ZHG106:ZHG108:ZHG113:ZHG167:ZHG172:ZHG178:ZHG187:	46
		1_161200586:6_30864927:6_31600304	GTTCGG	PA03925:PA03966:PA03978:PA03995:PA02716-1:PA02756:PA02904:PA02969:PA3036:PA03090:PA03101:PA03105:PA03127:PA03144:PA03181:PA03373:PA03443:PA03445:PA03474:PA03497:PA04128:PA04203:PA04214:PA04240:PA04241:PA04292:PA04306:PA04370:PA04790:ZHD091:ZHG005:ZHG014:ZHG026:ZHG039:ZHG106:ZHG108:ZHG167:ZHG172:ZHG178:ZHG187:
		1_161200586:6_30864927:6_31605167	GTTCGG	PA03925:PA03966:PA03978:PA03995:PA02716-1:PA02756:PA02904:PA02969:PA3036:PA03101:PA03105:PA03127:PA03144:PA03181:PA03373:PA03443:PA03445:PA03474:PA03497:PA04128:PA04203:PA04214:PA04240:PA04241:PA04292:PA04306:PA04370:PA04790:ZHD091:ZHG014:ZHG026:ZHG039:ZHG106:ZHG108:ZHG113:ZHG167:ZHG178:ZHG187:
		1_161200586:6_30864927:6_31603770	GTTCAA	PA03924:PA03925:PA03978:PA03995:PA02716-1:PA02904:PA02969:PA3036:PA03101:PA03127:PA03144:PA03181:PA03275:PA03372:PA03373:PA03443:PA03445:PA03474:PA03497:PA04116:PA04128:PA04203:PA04214:PA04240:PA04241:PA04292:PA04306:PA04790:ZHD091:ZHG005:ZHG014:ZHG106:ZHG108:ZHG113:ZHG167:ZHG172:ZHG178:ZHG187:
		1_161200586:6_30864927:6_31598489	GTTCAA	PA03924:PA03925:PA03978:PA03995:PA02716-1:PA02904:PA02969:PA3036:PA03101:PA03127:PA03144:PA03181:PA03275:PA03372:PA03373:PA03443:PA03445:PA03474:PA03497:PA04116:PA04128:PA04203:PA04214:PA04240:PA04241:PA04292:PA04306:PA04790:ZHD091:ZHG005:ZHG014:ZHG106:ZHG108:ZHG113:ZHG167:ZHG172:ZHG178:ZHG187:
75	NR1I3:DDR1:MUC21	1_161200586:6_30864927:6_30955119	GTTCAA	PA03874:PA03924:PA03925:PA03966:PA03978:PA03995:PA02716-1:PA02756:PA02904:PA02969:PA3036:PA03090:PA03101:PA03105:PA03127:PA03144:PA03181:PA03275:PA03372:PA03373:PA03443:PA03445:PA03474:PA03497:PA04116:PA04203:PA04214:PA04241:PA04292:PA04306:PA04370:PA04790:ZHD091:ZHG005:ZHG026:ZHG039:ZHG106:ZHG108:ZHG113:ZHG172:ZHG178:ZHG187:	46
		1_161200586:6_30864927:6_30954873	GTTCGG	PA03874:PA03924:PA03925:PA03966:PA03978:PA03995:PA02716-1:PA02756:PA02904:PA02969:PA03090:PA03101:PA03127:PA03144:PA03181:PA03275:PA03372:PA03373:PA03445:PA03474:PA03497:PA04116:PA04128:PA04203:PA04214:PA04240:PA04241:PA04292:PA04306:PA04370:PA04790:ZHD091:ZHG005:ZHG014:ZHG026:ZHG039:ZHG106:ZHG108:ZHG113:ZHG167:ZHG172:ZHG178:
		1_161200586:6_30864927:6_30955010	GTTCCC	PA03924:PA03925:PA03978:PA03995:PA02716-1:PA02904:PA02969:PA3036:PA03090:PA03101:PA03105:PA03127:PA03144:PA03181:PA03275:PA03372:PA03373:PA03443:PA03445:PA03474:PA03497:PA04116:PA04128:PA04214:PA04240:PA04241:PA04292:PA04306:PA04370:PA04790:ZHD091:ZHG005:ZHG014:ZHG039:ZHG106:ZHG108:ZHG113:ZHG167:ZHG172:ZHG178:ZHG187:
		1_161200586:6_30864927:6_30955140	GTTCCC	PA03874:PA03924:PA03925:PA03966:PA03978:PA02716-1:PA02756:PA02904:PA02969:PA3036:PA03090:PA03101:PA03105:PA03144:PA03181:PA03275:PA03372:PA03373:PA03443:PA03445:PA03474:PA03497:PA04116:PA04203:PA04214:PA04240:PA04241:PA04292:PA04370:PA04790:ZHD091:ZHG005:ZHG014:ZHG026:ZHG039:ZHG108:ZHG113:ZHG172:ZHG178:ZHG187:
		1_161200586:6_30864927:6_30954491	GTTCCC	PA03874:PA03924:PA03925:PA03966:PA03978:PA03995:PA02716-1:PA02756:PA02904:PA02969:PA3036:PA03090:PA03105:PA03127:PA03275:PA03373:PA03443:PA03445:PA03474:PA04116:PA04128:PA04203:PA04214:PA04240:PA04241:PA04292:PA04306:PA04370:ZHD091:ZHG005:ZHG014:ZHG026:ZHG039:ZHG106:ZHG108:ZHG113:ZHG167:ZHG172:ZHG178:ZHG187:
		1_161200586:6_30864927:6_30955359	GTTCGG	PA03874:PA03925:PA03966:PA03978:PA02716-1:PA02756:PA02904:PA3036:PA03101:PA03105:PA03144:PA03181:PA03275:PA03372:PA03373:PA03443:PA03445:PA03474:PA03497:PA04116:PA04203:PA04214:PA04240:PA04241:PA04292:PA04306:PA04370:PA04790:ZHD091:ZHG005:ZHG026:ZHG039:ZHG108:ZHG113:ZHG167:ZHG172:ZHG178:ZHG187:
		1_161200586:6_30864927:6_30955023	GTTCCC	PA03874:PA03924:PA03925:PA03966:PA03978:PA03995:PA02716-1:PA02756:PA02904:PA3036:PA03101:PA03105:PA03144:PA03181:PA03275:PA03372:PA03373:PA03443:PA03445:PA03474:PA03497:PA04116:PA04203:PA04214:PA04241:PA04292:PA04370:PA04790:ZHD091:ZHG005:ZHG026:ZHG039:ZHG106:ZHG108:ZHG113:ZHG172:ZHG178:ZHG187:
76	NR1I3:DDR1:ABHD16A	1_161200586:6_30864927:6_31658323	GTTCGG	PA03874:PA03924:PA03925:PA03966:PA03978:PA03995:PA02716-1:PA02756:PA02904:PA02969:PA3036:PA03090:PA03101:PA03105:PA03127:PA03144:PA03181:PA03275:PA03372:PA03443:PA03445:PA03474:PA03497:PA04116:PA04128:PA04203:PA04214:PA04240:PA04241:PA04292:PA04306:PA04370:PA04790:ZHD091:ZHG005:ZHG014:ZHG026:ZHG039:ZHG106:ZHG108:ZHG113:ZHG167:ZHG172:ZHG178:ZHG187:	46
		1_161200586:6_30864927:6_31655681	GTTCCC	PA03924:PA03925:PA03966:PA03978:PA03995:PA02716-1:PA02756:PA02904:PA02969:PA3036:PA03090:PA03101:PA03105:PA03127:PA03144:PA03181:PA03275:PA03372:PA03373:PA03443:PA03445:PA03474:PA03497:PA04116:PA04128:PA04203:PA04214:PA04240:PA04241:PA04292:PA04306:PA04370:PA04790:ZHD091:ZHG005:ZHG014:ZHG039:ZHG106:ZHG108:ZHG113:ZHG167:ZHG172:ZHG187:
		1_161200586:6_30864927:6_31657924	GTTCGG	PA03925:PA03966:PA03978:PA03995:PA02716-1:PA02756:PA02904:PA02969:PA3036:PA03090:PA03101:PA03105:PA03127:PA03144:PA03181:PA03373:PA03443:PA03445:PA03474:PA03497:PA04128:PA04203:PA04214:PA04240:PA04292:PA04306:PA04370:PA04790:ZHD091:ZHG005:ZHG014:ZHG026:ZHG039:ZHG106:ZHG108:ZHG113:ZHG167:ZHG172:ZHG178:ZHG187:
		1_161200586:6_30864927:6_31655438	GTTCGG	PA03924:PA03925:PA03978:PA03995:PA02716-1:PA02904:PA02969:PA3036:PA03101:PA03127:PA03144:PA03181:PA03275:PA03372:PA03373:PA03443:PA03445:PA03474:PA03497:PA04116:PA04128:PA04203:PA04214:PA04240:PA04241:PA04292:PA04306:PA04790:ZHD091:ZHG005:ZHG014:ZHG106:ZHG108:ZHG167:ZHG172:ZHG178:ZHG187:
77	CCHCR1:HLA-B:CD6	6_31116502:6_31323116:11_60785352	CCTCGA	PA03867:PA03881:PA03924:PA03942:PA03957:PA03966:PA03980:PA04050:PA02583-1:PA02658:PA02691:PA02874:PA02877:PA02894:PA02921:PA02926:PA02969:PA03144:PA03329:PA03372:PA03399:PA03443:PA03445:PA03449:PA03453:PA03462:PA03490:PA04097:PA04171:PA04203:PA04385:PA04391:PA05750:PA05766:PF00070-2-1:PF00122-2-2:ZHG005:ZHG030:ZHG071:ZHG074:ZHG105:ZHG135:ZHG138:ZHG142:ZHG167:	46
		6_31116502:6_31323116:11_60785038	CCTCGA	PA03867:PA03881:PA03924:PA03942:PA03957:PA03966:PA03980:PA04050:PA02583-1:PA02658:PA02691:PA02874:PA02877:PA02894:PA02926:PA02969:PA03144:PA03329:PA03372:PA03399:PA03443:PA03445:PA03449:PA03453:PA03462:PA03490:PA04097:PA04171:PA04203:PA04385:PA04391:PA05750:PA05766:PF00070-2-1:PF00122-2-2:ZHG005:ZHG030:ZHG071:ZHG074:ZHG105:ZHG135:ZHG138:ZHG167:ZHG174:
		6_31116502:6_31323116:11_60784934	CCTCGA	PA03867:PA03881:PA03924:PA03942:PA03957:PA03966:PA03980:PA04050:PA02583-1:PA02658:PA02691:PA02874:PA02877:PA02894:PA02926:PA02969:PA03144:PA03329:PA03372:PA03399:PA03443:PA03445:PA03449:PA03453:PA03462:PA03490:PA04097:PA04171:PA04203:PA04385:PA04391:PA05750:PA05766:PF00070-2-1:PF00122-2-2:ZHG005:ZHG030:ZHG074:ZHG105:ZHG135:ZHG138:ZHG167:ZHG174:
78	NR1I3:DDR1:C6orf10	1_161200586:6_30864927:6_32335657	GTTCAA	PA03924:PA03925:PA03966:PA03978:PA03995:PA02716-1:PA02756:PA02904:PA02969:PA3036:PA03090:PA03101:PA03105:PA03127:PA03181:PA03275:PA03372:PA03373:PA03443:PA03445:PA03474:PA03497:PA04116:PA04128:PA04203:PA04214:PA04240:PA04241:PA04292:PA04306:PA04370:ZHD091:ZHG005:ZHG014:ZHG026:ZHG039:ZHG106:ZHG108:ZHG113:ZHG167:ZHG172:ZHG178:ZHG187:	46
		1_161200586:6_30864927:6_32298284	GTTCGG	PA03874:PA03924:PA03925:PA03966:PA03978:PA03995:PA02716-1:PA02756:PA02904:PA02969:PA3036:PA03090:PA03101:PA03105:PA03127:PA03144:PA03181:PA03372:PA03373:PA03443:PA03445:PA03474:PA03497:PA04128:PA04203:PA04214:PA04240:PA04241:PA04292:PA04306:PA04370:PA04790:ZHD091:ZHG005:ZHG014:ZHG039:ZHG106:ZHG108:ZHG113:ZHG167:ZHG178:ZHG187:
		1_161200586:6_30864927:6_32291407	GTTCGG	PA03874:PA03924:PA03925:PA03966:PA03978:PA03995:PA02716-1:PA02756:PA02904:PA02969:PA3036:PA03090:PA03105:PA03127:PA03144:PA03181:PA03372:PA03373:PA03443:PA03445:PA03474:PA03497:PA04128:PA04203:PA04214:PA04240:PA04292:PA04306:PA04370:PA04790:ZHD091:ZHG005:ZHG014:ZHG026:ZHG039:ZHG106:ZHG108:ZHG167:ZHG172:ZHG178:ZHG187:
		1_161200586:6_30864927:6_32337686	GTTCGG	PA03874:PA03924:PA03925:PA03966:PA03978:PA03995:PA02716-1:PA02756:PA02904:PA03090:PA03101:PA03105:PA03127:PA03144:PA03181:PA03372:PA03373:PA03443:PA03445:PA03474:PA04128:PA04203:PA04214:PA04240:PA04241:PA04292:PA04306:PA04370:PA04790:ZHD091:ZHG005:ZHG026:ZHG039:ZHG106:ZHG108:ZHG113:ZHG167:ZHG172:ZHG178:ZHG187:
79	NR1I3:DDR1:ITPR3	1_161200586:6_30864927:6_33662760	GTTCCC	PA03874:PA03924:PA03925:PA03966:PA03978:PA03995:PA02716-1:PA02904:PA02969:PA3036:PA03090:PA03101:PA03105:PA03127:PA03144:PA03181:PA03275:PA03372:PA03373:PA03443:PA03445:PA03474:PA03497:PA04116:PA04128:PA04203:PA04214:PA04240:PA04241:PA04292:PA04306:PA04370:PA04790:ZHD091:ZHG005:ZHG014:ZHG026:ZHG039:ZHG106:ZHG108:ZHG113:ZHG167:ZHG172:ZHG178:ZHG187:	46
		1_161200586:6_30864927:6_33652456	GTTCAA	PA03874:PA03924:PA03925:PA03966:PA03978:PA03995:PA02716-1:PA02904:PA02969:PA3036:PA03090:PA03101:PA03105:PA03127:PA03144:PA03181:PA03275:PA03372:PA03373:PA03443:PA03445:PA03474:PA03497:PA04116:PA04128:PA04203:PA04214:PA04240:PA04241:PA04292:PA04306:PA04370:PA04790:ZHD091:ZHG005:ZHG014:ZHG026:ZHG039:ZHG106:ZHG108:ZHG113:ZHG167:ZHG172:ZHG178:ZHG187:
		1_161200586:6_30864927:6_33662667	GTTCCC	PA03874:PA03925:PA03966:PA03978:PA03995:PA02716-1:PA02756:PA02904:PA02969:PA3036:PA03101:PA03105:PA03127:PA03144:PA03181:PA03275:PA03372:PA03373:PA03445:PA03474:PA03497:PA04116:PA04128:PA04203:PA04214:PA04240:PA04241:PA04292:PA04306:PA04370:PA04790:ZHD091:ZHG005:ZHG014:ZHG026:ZHG039:ZHG106:ZHG108:ZHG113:ZHG167:ZHG172:ZHG178:ZHG187:
		1_161200586:6_30864927:6_33623509	GTTCTT	PA03924:PA03925:PA03978:PA03995:PA02716-1:PA02756:PA02904:PA02969:PA03090:PA03101:PA03105:PA03127:PA03144:PA03181:PA03275:PA03372:PA03373:PA03443:PA03445:PA03474:PA03497:PA04116:PA04128:PA04203:PA04214:PA04240:PA04241:PA04292:PA04306:PA04790:ZHD091:ZHG005:ZHG014:ZHG039:ZHG106:ZHG108:ZHG113:ZHG167:ZHG172:ZHG178:ZHG187:
		1_161200586:6_30864927:6_33608216	GTTCGG	PA03874:PA03924:PA03925:PA03966:PA03978:PA03995:PA02716-1:PA02904:PA02969:PA03101:PA03105:PA03127:PA03144:PA03181:PA03275:PA03372:PA03443:PA03445:PA03474:PA03497:PA04116:PA04128:PA04203:PA04214:PA04241:PA04292:PA04306:PA04370:PA04790:ZHD091:ZHG005:ZHG026:ZHG039:ZHG106:ZHG108:ZHG113:ZHG167:ZHG172:ZHG178:ZHG187:
		1_161200586:6_30864927:6_33643558	GTTCGG	PA03924:PA03978:PA02716-1:PA02756:PA02904:PA02969:PA03090:PA03101:PA03105:PA03127:PA03144:PA03181:PA03275:PA03372:PA03373:PA03443:PA03445:PA03474:PA03497:PA04116:PA04128:PA04203:PA04214:PA04240:PA04241:PA04292:PA04306:PA04790:ZHD091:ZHG014:ZHG106:ZHG108:ZHG113:ZHG167:ZHG172:ZHG178:ZHG187:
80	CD74:MUC21:HLA-B	5_149792337:6_30955010:6_31323116	TCCCTC	PA03819:PA03881:PA03922:PA03925:PA03949:PA03978:PA03980:PA03995:PA04115:PA02483:PA02716-1:PA02776:PA02877:PA02921:PA03093-1:PA03121:PA03181:PA03275:PA03299:PA03307:PA03366:PA03374:PA03445:PA03453:PA03490:PA03510:PA03983:PA04097:PA04171:PA05750:PF00070-2-1:PF00145-1-1:PF00247-3-4:ZHG021:ZHG028:ZHG043:ZHG106:ZHG108:ZHG113:ZHG132:ZHG138:ZHG154:ZHG178:ZHG192:ZHG199:ZHG206:	46
		5_149792113:6_30955010:6_31323116	AGCCTC	PA03819:PA03881:PA03922:PA03925:PA03949:PA03978:PA03980:PA03995:PA04115:PA02483:PA02716-1:PA02776:PA02877:PA02921:PA03093-1:PA03121:PA03181:PA03275:PA03299:PA03307:PA03366:PA03374:PA03445:PA03453:PA03490:PA03510:PA03983:PA04097:PA04171:PA05750:PF00070-2-1:PF00247-3-4:ZHG021:ZHG028:ZHG043:ZHG106:ZHG108:ZHG113:ZHG132:ZHG138:ZHG154:ZHG178:ZHG192:ZHG199:ZHG206:
81	NR1I3:DDR1:EHMT2	1_161200586:6_30864927:6_31860576	GTTCCC	PA03874:PA03924:PA03925:PA03966:PA03978:PA03995:PA02716-1:PA02756:PA02904:PA02969:PA3036:PA03090:PA03101:PA03105:PA03127:PA03144:PA03181:PA03275:PA03372:PA03373:PA03443:PA03445:PA03474:PA03497:PA04116:PA04128:PA04203:PA04214:PA04240:PA04241:PA04292:PA04306:PA04370:PA04790:ZHD091:ZHG005:ZHG014:ZHG026:ZHG039:ZHG106:ZHG108:ZHG113:ZHG167:ZHG172:ZHG178:ZHG187:	46
		1_161200586:6_30864927:6_31856212	GTTCCC	PA03874:PA03924:PA03925:PA03966:PA03978:PA03995:PA02716-1:PA02756:PA02904:PA02969:PA3036:PA03090:PA03101:PA03105:PA03144:PA03181:PA03275:PA03372:PA03443:PA03445:PA03474:PA03497:PA04116:PA04128:PA04203:PA04214:PA04240:PA04241:PA04292:PA04306:PA04370:PA04790:ZHD091:ZHG005:ZHG014:ZHG026:ZHG039:ZHG106:ZHG108:ZHG113:ZHG167:ZHG172:
		1_161200586:6_30864927:6_31860156	GTTCCC	PA03874:PA03924:PA03925:PA03966:PA03978:PA03995:PA02904:PA02969:PA3036:PA03090:PA03101:PA03105:PA03181:PA03275:PA03372:PA03443:PA03445:PA03474:PA03497:PA04116:PA04128:PA04203:PA04214:PA04240:PA04241:PA04292:PA04306:PA04370:PA04790:ZHD091:ZHG005:ZHG014:ZHG026:ZHG039:ZHG106:ZHG108:ZHG113:ZHG167:ZHG172:ZHG178:ZHG187:
		1_161200586:6_30864927:6_31857154	GTTCCC	PA03874:PA03924:PA03925:PA03978:PA03995:PA02716-1:PA02756:PA02904:PA02969:PA3036:PA03101:PA03127:PA03144:PA03181:PA03275:PA03372:PA03373:PA03443:PA03445:PA03474:PA03497:PA04116:PA04128:PA04203:PA04214:PA04240:PA04241:PA04292:PA04306:PA04790:ZHD091:ZHG005:ZHG014:ZHG106:ZHG108:ZHG113:ZHG167:ZHG178:ZHG187:
		1_161200586:6_30864927:6_31860526	GTTCAA	PA03924:PA03925:PA03978:PA03995:PA02716-1:PA02904:PA02969:PA3036:PA03101:PA03127:PA03144:PA03181:PA03275:PA03372:PA03373:PA03443:PA03445:PA03474:PA03497:PA04116:PA04128:PA04203:PA04214:PA04240:PA04241:PA04292:PA04306:PA04790:ZHD091:ZHG005:ZHG014:ZHG106:ZHG108:ZHG113:ZHG167:ZHG172:ZHG178:ZHG187:
82	NR1I3:DDR1:PSORS1C1	1_161200586:6_30864927:6_31107648	GTTCCC	PA03874:PA03924:PA03925:PA03966:PA03978:PA03995:PA02716-1:PA02756:PA02904:PA02969:PA03090:PA03101:PA03105:PA03127:PA03144:PA03181:PA03275:PA03372:PA03373:PA03443:PA03445:PA03474:PA03497:PA04116:PA04128:PA04203:PA04214:PA04240:PA04241:PA04292:PA04306:PA04370:PA04790:ZHD091:ZHG005:ZHG014:ZHG026:ZHG039:ZHG106:ZHG108:ZHG113:ZHG167:ZHG172:ZHG178:ZHG187:	46
		1_161200586:6_30864927:6_31107361	GTTCCC	PA03874:PA03924:PA03925:PA03966:PA03995:PA02716-1:PA02756:PA02904:PA02969:PA03090:PA03101:PA03105:PA03127:PA03144:PA03181:PA03275:PA03372:PA03373:PA03443:PA03445:PA03474:PA03497:PA04116:PA04128:PA04203:PA04214:PA04240:PA04241:PA04306:PA04370:PA04790:ZHD091:ZHG005:ZHG014:ZHG026:ZHG039:ZHG106:ZHG108:ZHG113:ZHG167:ZHG172:ZHG178:ZHG187:
		1_161200586:6_30864927:6_31097453	GTTCGG	PA03874:PA03924:PA03925:PA03966:PA03978:PA03995:PA02716-1:PA02756:PA02904:PA02969:PA3036:PA03090:PA03101:PA03127:PA03144:PA03181:PA03275:PA03372:PA03373:PA03445:PA03474:PA03497:PA04116:PA04128:PA04203:PA04214:PA04241:PA04292:PA04306:PA04370:PA04790:ZHD091:ZHG005:ZHG014:ZHG026:ZHG039:ZHG106:ZHG108:ZHG113:ZHG167:ZHG172:ZHG178:ZHG187:
		1_161200586:6_30864927:6_31097484	GTTCTT	PA03874:PA03925:PA03966:PA03978:PA03995:PA02716-1:PA02756:PA02904:PA02969:PA03101:PA03105:PA03127:PA03144:PA03181:PA03275:PA03372:PA03373:PA03443:PA03445:PA03497:PA04116:PA04128:PA04203:PA04214:PA04240:PA04292:PA04306:PA04370:PA04790:ZHG005:ZHG014:ZHG026:ZHG106:ZHG108:ZHG113:ZHG167:ZHG172:ZHG178:ZHG187:
83	NR1I3:DDR1:SMARCA4	1_161200586:6_30864927:19_11120937	GTTCCC	PA03874:PA03924:PA03925:PA03966:PA03978:PA03995:PA02716-1:PA02756:PA02904:PA02969:PA3036:PA03090:PA03101:PA03105:PA03127:PA03144:PA03181:PA03372:PA03373:PA03443:PA03445:PA03474:PA03497:PA04116:PA04128:PA04203:PA04214:PA04240:PA04241:PA04292:PA04306:PA04370:PA04790:ZHD091:ZHG005:ZHG014:ZHG026:ZHG039:ZHG106:ZHG108:ZHG113:ZHG167:ZHG172:ZHG178:ZHG187:	46
		1_161200586:6_30864927:19_11095896	GTTCTT	PA03874:PA03924:PA03925:PA03966:PA03978:PA03995:PA02716-1:PA02756:PA02904:PA02969:PA3036:PA03090:PA03101:PA03105:PA03127:PA03144:PA03181:PA03372:PA03373:PA03443:PA03445:PA03474:PA03497:PA04116:PA04128:PA04203:PA04214:PA04240:PA04241:PA04292:PA04306:PA04370:PA04790:ZHD091:ZHG005:ZHG014:ZHG026:ZHG039:ZHG106:ZHG108:ZHG113:ZHG167:ZHG172:ZHG178:ZHG187:
		1_161200586:6_30864927:19_11145691	GTTCCC	PA03874:PA03924:PA03925:PA03966:PA03978:PA03995:PA02716-1:PA02756:PA02904:PA02969:PA3036:PA03090:PA03101:PA03105:PA03127:PA03144:PA03181:PA03373:PA03443:PA03445:PA03474:PA03497:PA04116:PA04128:PA04203:PA04214:PA04240:PA04241:PA04292:PA04306:PA04370:PA04790:ZHD091:ZHG005:ZHG014:ZHG026:ZHG039:ZHG106:ZHG108:ZHG113:ZHG167:ZHG172:ZHG178:ZHG187:
		1_161200586:6_30864927:19_11113997	GTTCGG	PA03874:PA03924:PA03925:PA03966:PA03978:PA03995:PA02716-1:PA02756:PA02904:PA02969:PA3036:PA03090:PA03101:PA03105:PA03127:PA03144:PA03181:PA03372:PA03373:PA03443:PA03445:PA03474:PA03497:PA04116:PA04128:PA04203:PA04214:PA04240:PA04241:PA04292:PA04306:PA04370:PA04790:ZHD091:ZHG005:ZHG014:ZHG026:ZHG039:ZHG106:ZHG108:ZHG113:ZHG167:ZHG178:ZHG187:
		1_161200586:6_30864927:19_11113651	GTTCTT	PA03874:PA03924:PA03925:PA03966:PA03978:PA03995:PA02716-1:PA02756:PA02904:PA02969:PA3036:PA03090:PA03101:PA03105:PA03127:PA03144:PA03181:PA03372:PA03373:PA03443:PA03445:PA03474:PA03497:PA04116:PA04128:PA04203:PA04214:PA04240:PA04241:PA04292:PA04306:PA04370:PA04790:ZHD091:ZHG005:ZHG014:ZHG039:ZHG106:ZHG108:ZHG167:ZHG172:ZHG178:ZHG187:
		1_161200586:6_30864927:19_11130195	GTTCGG	PA03874:PA03925:PA03966:PA03978:PA03995:PA02756:PA02904:PA02969:PA3036:PA03101:PA03105:PA03144:PA03181:PA03275:PA03372:PA03373:PA03443:PA03445:PA03474:PA03497:PA04116:PA04128:PA04203:PA04214:PA04240:PA04241:PA04292:PA04306:PA04370:PA04790:ZHD091:ZHG005:ZHG014:ZHG039:ZHG108:ZHG113:ZHG178:ZHG187:
84	MDC1:CDSN:SLC44A4	6_30671989:6_31084792:6_31838713	CGTTGG	PA03922:PA03925:PA03942:PA03949:PA03955:PA03957:PA02716-1:PA02729:PA02874:PA02883:PA02894:PA02921:PA03101:PA03111-1:PA03181:PA03275:PA03307:PA03345:PA03362:PA03369:PA03372:PA03374:PA03399:PA03453:PA03462:PA03497:PA03498:PA03510:PA04113:PA04306:PF00070-2-1:PF00247-3-4:ZHG009:ZHG028:ZHG036:ZHG040:ZHG053:ZHG055:ZHG067:ZHG074:ZHG088:ZHG105:ZHG118:ZHG178:ZHG192:	45
85	DDR1:CCHCR1:DNAH17	6_30864927:6_31118511:17_76420085	TCTTCT	PA03858:PA03867:PA03876:PA02455:PA02583-1:PA02959:PA02969:PA03038-1:PA03100:PA03103:PA03142:PA03144:PA03234:PA03345:PA03371:PA03490:PA03497:PA03498:PA04102:PA04111:PA04166:PA04240:PA04278:PA04790:PF00015-2-2:PF00070-2-1:PF00071-2-1:PF00193-2-1:PF00247-3-4:ZHD093:ZHD101:ZHG011:ZHG021:ZHG039:ZHG055:ZHG201:ZHG206:	45
		6_30864927:6_31116142:17_76420085	TCAGCT	PA03817:PA03829:PA03867:PA03876:PA03989:PA04115:PA02583-1:PA02959:PA02969:PA03038-1:PA03100:PA03142:PA03144:PA03181:PA03197:PA03234:PA03345:PA03371:PA03453:PA03497:PA03498:PA04102:PA04111:PA04240:PA04278:PA04790:PA05766:PF00015-2-2:PF00070-2-1:PF00193-2-1:PF00247-3-4:ZHD101:ZHG021:ZHG039:ZHG055:ZHG201:ZHG206:
		6_30864927:6_31113214:17_76420085	TCCCCT	PA03858:PA03867:PA03876:PA02455:PA02583-1:PA02959:PA02969:PA03038-1:PA03100:PA03103:PA03142:PA03144:PA03234:PA03345:PA03371:PA03490:PA03497:PA03498:PA04102:PA04111:PA04166:PA04240:PA04278:PA04790:PF00015-2-2:PF00070-2-1:PF00071-2-1:PF00193-2-1:PF00247-3-4:ZHD093:ZHD101:ZHG011:ZHG021:ZHG039:ZHG055:ZHG201:ZHG206:
		6_30864927:6_31112602:17_76420085	TCCGCT	PA03817:PA03829:PA03867:PA03876:PA03989:PA04115:PA02583-1:PA02959:PA02969:PA03038-1:PA03100:PA03142:PA03144:PA03181:PA03197:PA03234:PA03345:PA03371:PA03453:PA03497:PA03498:PA04102:PA04111:PA04240:PA04278:PA04790:PA05766:PF00015-2-2:PF00070-2-1:PF00193-2-1:PF00247-3-4:ZHD101:ZHG021:ZHG039:ZHG055:ZHG201:ZHG206:
86	HLA-B:PRRC2A:STEAP2	6_31323116:6_31605199:7_89856608	TCCCCC	PA03789:PA03817:PA03864:PA03867:PA03942:PA03978:PA04050:PA02658:PA02716-1:PA02726:PA02729:PA02955:PA03033-1:PA03164:PA03299:PA03329:PA03359:PA03362:PA03366:PA03453:PA03462:PA03474:PA03490:PA03510:PA04166:PA04171:PA04181:PA04385:PA04391:PF00015-2-2:PF00193-2-1:ZHG010:ZHG043:ZHG088:ZHG106:ZHG108:ZHG113:ZHG115:ZHG132:ZHG138:ZHG142:ZHG167:ZHG168:ZHG178:ZHG206:	45
87	DDR1:HLA-B:SKIV2L	6_30857072:6_31323116:6_31928799	GCTCCC	PA03864:PA03881:PA03925:PA03942:PA03949:PA04106:PA02483:PA02691:PA02726:PA02877:PA02955:PA02959:PA03093-1:PA03290:PA03329:PA03371:PA03385:PA03445:PA03449:PA03474:PA03490:PA03983:PA04097:PA05766:PF00015-2-2:PF00073-2-1:PF00247-3-4:ZHD101:ZHG010:ZHG015:ZHG042:ZHG078:ZHG085:ZHG088:ZHG106:ZHG108:ZHG115:ZHG142:ZHG154:ZHG167:ZHG178:ZHG184:ZHG192:ZHG199:ZHG206:	45
		6_30857072:6_31323116:6_31929014	GCTCCC	PA03864:PA03881:PA03925:PA03942:PA03949:PA04106:PA02483:PA02691:PA02726:PA02877:PA02955:PA02959:PA03093-1:PA03290:PA03329:PA03371:PA03385:PA03449:PA03474:PA03983:PA04097:PA05766:PF00015-2-2:PF00247-3-4:ZHD101:ZHG010:ZHG015:ZHG042:ZHG078:ZHG085:ZHG088:ZHG106:ZHG108:ZHG115:ZHG142:ZHG154:ZHG167:ZHG178:ZHG184:ZHG192:ZHG206:
88	HLA-B:CSNK2B:HLA-DQA1	6_31323116:6_31637474:6_32610403	TCCCAA	PA03765:PA03817:PA03949:PA03980:PA02483:PA02658:PA02776:PA02926:PA02934:PA02955:PA02960:PA03101:PA03121:PA03359:PA03371:PA03372:PA03426:PA03445:PA03480:PA03490:PA03498:PA03510:PA04181:PA04292:PA04400:PA05750:PF00015-2-2:ZHD101:ZHD102:ZHG005:ZHG021:ZHG026:ZHG028:ZHG040:ZHG071:ZHG088:ZHG105:ZHG113:ZHG115:ZHG118:ZHG132:ZHG142:ZHG168:ZHG178:ZHG192:	45
		6_31323116:6_31637474:6_32610403	TCCCAA	PA03765:PA03817:PA03949:PA03980:PA02483:PA02658:PA02776:PA02926:PA02934:PA02955:PA02960:PA03101:PA03121:PA03359:PA03371:PA03372:PA03426:PA03445:PA03480:PA03490:PA03498:PA03510:PA04181:PA04292:PA04400:PA05750:PF00015-2-2:ZHD101:ZHD102:ZHG005:ZHG021:ZHG026:ZHG028:ZHG040:ZHG071:ZHG088:ZHG105:ZHG113:ZHG115:ZHG118:ZHG132:ZHG142:ZHG168:ZHG178:ZHG192:
89	CCDC191:HLA-B:HLA-DQA1	3_113753801:6_31323116:6_32609746	CCTCTT	PA03765:PA03817:PA03858:PA03949:PA03966:PA03980:PA02483:PA02658:PA02776:PA02926:PA02934:PA02955:PA02960:PA03121:PA03299:PA03359:PA03371:PA03372:PA03426:PA03445:PA03480:PA03490:PA03510:PA04166:PA04181:PA05750:PF00015-2-2:PF00122-2-2:PF00145-1-1:ZHD102:ZHG005:ZHG021:ZHG026:ZHG028:ZHG040:ZHG071:ZHG105:ZHG113:ZHG118:ZHG132:ZHG142:ZHG167:ZHG168:ZHG178:ZHG192:	45
		3_113753801:6_31323116:6_32610403	CCTCAA	PA03765:PA03817:PA03858:PA03949:PA03980:PA02483:PA02658:PA02776:PA02926:PA02934:PA02955:PA02960:PA03121:PA03359:PA03371:PA03372:PA03426:PA03445:PA03480:PA03490:PA03510:PA04166:PA04181:PA05750:PF00015-2-2:ZHD102:ZHG005:ZHG021:ZHG026:ZHG028:ZHG040:ZHG071:ZHG105:ZHG113:ZHG118:ZHG132:ZHG142:ZHG168:ZHG178:ZHG192:
90	HLA-B:HLA-DQA1:IRF8	6_31323116:6_32610403:16_85948252	TCAAAA	PA03817:PA03858:PA03949:PA03980:PA02483:PA02658:PA02776:PA02926:PA02934:PA02955:PA02960:PA03101:PA03121:PA03359:PA03371:PA03372:PA03426:PA03445:PA03480:PA03490:PA03498:PA03510:PA04166:PA04181:PA04292:PA04400:PA05750:PF00015-2-2:ZHD101:ZHD102:ZHG005:ZHG021:ZHG026:ZHG028:ZHG040:ZHG071:ZHG088:ZHG115:ZHG118:ZHG132:ZHG142:ZHG168:ZHG178:ZHG192:	45
		6_31323116:6_32610403:16_85954801	TCAAGG	PA03817:PA03858:PA03949:PA03980:PA02658:PA02776:PA02926:PA02934:PA02955:PA02960:PA03101:PA03121:PA03359:PA03371:PA03372:PA03426:PA03445:PA03480:PA03490:PA03498:PA03510:PA04166:PA04181:PA04292:PA04400:PA05750:PF00015-2-2:ZHD101:ZHD102:ZHG005:ZHG021:ZHG026:ZHG028:ZHG040:ZHG071:ZHG088:ZHG115:ZHG118:ZHG132:ZHG168:ZHG178:ZHG192:
		6_31323116:6_32610403:16_85945369	TCAACC	PA03817:PA03858:PA03949:PA03980:PA02483:PA02658:PA02926:PA02934:PA02955:PA02960:PA03101:PA03121:PA03359:PA03371:PA03372:PA03426:PA03480:PA03490:PA03498:PA03510:PA04166:PA04181:PA04292:PA04400:PA05750:PF00015-2-2:ZHD101:ZHD102:ZHG005:ZHG021:ZHG028:ZHG040:ZHG071:ZHG088:ZHG105:ZHG115:ZHG118:ZHG132:ZHG142:ZHG168:ZHG178:ZHG192:
91	HLA-B:HLA-DQA1:RNF157	6_31323116:6_32610403:17_74151403	TCAAAA	PA03765:PA03817:PA03949:PA03980:PA02483:PA02658:PA02776:PA02926:PA02934:PA02955:PA02960:PA03101:PA03121:PA03359:PA03371:PA03372:PA03426:PA03480:PA03490:PA03498:PA03510:PA04166:PA04181:PA04292:PA04400:PA05750:PF00015-2-2:ZHD101:ZHD102:ZHG005:ZHG021:ZHG026:ZHG028:ZHG040:ZHG071:ZHG088:ZHG105:ZHG113:ZHG115:ZHG118:ZHG132:ZHG142:ZHG168:ZHG178:ZHG192:	45
92	DDR1:HLA-B:FRMD8	6_30864927:6_31323116:11_65168281	TCTCTC	PA03864:PA03900:PA03922:PA03925:PA03966:PA03978:PA03995:PA04106:PA02483:PA02583-1:PA02776:PA02874:PA02926:PA02934:PA02959:PA02969:PA03093-1:PA03101:PA03127:PA03197:PA03275:PA03307:PA03366:PA03374:PA03399:PA03449:PA03498:PA04097:PA04292:PF00015-2-2:PF00070-2-1:PF00247-3-4:ZHD091:ZHG010:ZHG028:ZHG053:ZHG055:ZHG067:ZHG078:ZHG088:ZHG154:ZHG167:ZHG174:ZHG178:ZHG199:	45
93	MUC21:HLA-B:CD6	6_30954873:6_31323116:11_60785352	GGTCGA	PA03867:PA03881:PA03924:PA03942:PA03957:PA03966:PA03980:PA04050:PA02583-1:PA02658:PA02691:PA02874:PA02877:PA02894:PA02921:PA02969:PA03144:PA03329:PA03372:PA03399:PA03445:PA03449:PA03453:PA03462:PA03490:PA04097:PA04171:PA04181:PA04203:PA04385:PA04391:PA05750:PA05766:PF00070-2-1:PF00122-2-2:ZHG005:ZHG030:ZHG071:ZHG074:ZHG105:ZHG135:ZHG138:ZHG142:ZHG167:	45
		6_30954873:6_31323116:11_60785038	GGTCGA	PA03867:PA03881:PA03924:PA03942:PA03957:PA03966:PA03980:PA04050:PA02583-1:PA02658:PA02691:PA02874:PA02877:PA02894:PA02969:PA03144:PA03329:PA03372:PA03399:PA03445:PA03449:PA03453:PA03462:PA03490:PA04097:PA04171:PA04181:PA04203:PA04385:PA04391:PA05750:PA05766:PF00070-2-1:PF00122-2-2:ZHG005:ZHG030:ZHG071:ZHG074:ZHG105:ZHG135:ZHG138:ZHG167:ZHG174:
		6_30954873:6_31323116:11_60784934	GGTCGA	PA03867:PA03881:PA03924:PA03942:PA03957:PA03966:PA03980:PA04050:PA02583-1:PA02658:PA02691:PA02874:PA02877:PA02894:PA02969:PA03144:PA03329:PA03372:PA03399:PA03445:PA03449:PA03453:PA03462:PA03490:PA04097:PA04171:PA04181:PA04203:PA04385:PA04391:PA05750:PA05766:PF00070-2-1:PF00122-2-2:ZHG005:ZHG030:ZHG074:ZHG105:ZHG135:ZHG138:ZHG167:ZHG174:
94	DDR1:HLA-B:KLC2	6_30864927:6_31323116:11_66031660	TCTCTC	PA03819:PA03924:PA03942:PA03957:PA03966:PA03978:PA03995:PA02583-1:PA02658:PA02716-1:PA02729:PA02894:PA02921:PA02969:PA03093-1:PA03101:PA03111-1:PA03127:PA03290:PA03329:PA03359:PA03366:PA03374:PA03474:PA03490:PA03492:PA03498:PA03960:PA04097:PA04111:PA04203:PA04292:PA04400:PF00070-2-1:ZHG010:ZHG021:ZHG026:ZHG040:ZHG053:ZHG055:ZHG083:ZHG154:ZHG158:ZHG178:ZHG199:	45
95	HLA-B:ABHD16A:VPS33A	6_31323116:6_31657754:12_122720310	TCCCCT	PA03817:PA03858:PA03867:PA03925:PA03949:PA03980:PA02658:PA02716-1:PA02874:PA02877:PA02921:PA02969:PA03038-1:PA03164:PA03197:PA03299:PA03329:PA03359:PA03362:PA03374:PA03399:PA03426:PA03449:PA03462:PA03497:PA03510:PA05766:PF00015-2-2:ZHD101:ZHG014:ZHG015:ZHG021:ZHG040:ZHG042:ZHG055:ZHG088:ZHG105:ZHG108:ZHG132:ZHG138:ZHG154:ZHG167:ZHG184:ZHG187:ZHG192:	45
96	TMEM17:UTP15:HLA-B	2_62728299:5_72868447:6_31323116	CCCTTC	PA03817:PA03864:PA03876:PA03881:PA03900:PA03949:PA03955:PA03957:PA03966:PA04106:PA04115:PA02691:PA02874:PA02921:PA02926:PA03144:PA03164:PA03251:PA03275:PA03290:PA03299:PA03369:PA03374:PA03399:PA03445:PA03453:PA03462:PA03492:PA03497:PA03498:PA03510:PA03983:PA04097:PA04181:PA04385:PA04391:PA05750:PA05766:PF00070-2-1:PF00122-2-2:ZHG067:ZHG080:ZHG118:ZHG187:ZHG206:	45
97	HLA-B:INPP5E:AVPI1	6_31323116:9_139328551:10_99439556	TCCTAA	PA03765:PA03817:PA03819:PA03864:PA03867:PA03876:PA03922:PA03955:PA04050:PA04106:PA04115:PA02483:PA02691:PA02716-1:PA02921:PA02955:PA03093-1:PA03127:PA03144:PA03164:PA03275:PA03362:PA03371:PA03385:PA03399:PA03449:PA03497:PA04166:PA04385:PF00015-2-2:ZHD091:ZHD102:ZHG005:ZHG009:ZHG014:ZHG015:ZHG043:ZHG080:ZHG115:ZHG132:ZHG135:ZHG167:ZHG184:ZHG199:	44
98	HLA-B:INPP5E:ASCC2	6_31323116:9_139328551:22_30202079	TCCTGG	PA03765:PA03817:PA03819:PA03858:PA03867:PA03876:PA03881:PA03922:PA03955:PA04050:PA04115:PA02483:PA02583-1:PA02691:PA02716-1:PA02921:PA02955:PA03093-1:PA03101:PA03127:PA03144:PA03275:PA03362:PA03385:PA03399:PA03449:PA03983:PA04166:PA04385:ZHD091:ZHD102:ZHG005:ZHG014:ZHG015:ZHG026:ZHG088:ZHG115:ZHG132:ZHG135:ZHG167:ZHG184:ZHG192:ZHG199:	44
		6_31323116:9_139324680:22_30202079	TCTCGG	PA03765:PA03817:PA03819:PA03858:PA03867:PA03881:PA03922:PA03955:PA04050:PA04115:PA02483:PA02583-1:PA02691:PA02716-1:PA02921:PA02955:PA03101:PA03127:PA03144:PA03275:PA03362:PA03385:PA03399:PA03449:PA03983:PA04166:PF00073-2-1:ZHD091:ZHD102:ZHG005:ZHG014:ZHG015:ZHG026:ZHG088:ZHG115:ZHG132:ZHG135:ZHG167:ZHG184:ZHG192:ZHG199:
99	MUC21:CCHCR1:HLA-B	6_30954245:6_31112925:6_31323116	TCTTTC	PA03817:PA03819:PA03922:PA03925:PA03949:PA03980:PA02482:PA02483:PA02583-1:PA02691:PA02726:PA02877:PA02921:PA02955:PA03033-1:PA03101:PA03121:PA03181:PA03251:PA03299:PA03329:PA03362:PA03372:PA03462:PA03490:PA03497:PA03498:PA04171:PA05750:PF00070-2-1:PF00122-2-2:PF00145-1-1:PF00247-3-4:ZHD102:ZHG009:ZHG021:ZHG042:ZHG055:ZHG074:ZHG088:ZHG113:ZHG135:ZHG178:	44
		6_30954245:6_31118565:6_31323116	TCGGTC	PA03817:PA03819:PA03922:PA03925:PA03949:PA03980:PA02483:PA02583-1:PA02691:PA02726:PA02877:PA02921:PA02955:PA03033-1:PA03101:PA03121:PA03144:PA03181:PA03251:PA03299:PA03329:PA03362:PA03372:PA03462:PA03490:PA03497:PA03498:PA05750:PF00070-2-1:PF00122-2-2:PF00145-1-1:ZHD102:ZHG009:ZHG021:ZHG042:ZHG055:ZHG074:ZHG088:ZHG113:ZHG135:ZHG178:
		6_30954245:6_31112899:6_31323116	TCTTTC	PA03817:PA03819:PA03922:PA03925:PA03949:PA02482:PA02483:PA02583-1:PA02691:PA02726:PA02877:PA02921:PA02955:PA03101:PA03121:PA03181:PA03251:PA03299:PA03329:PA03362:PA03372:PA03462:PA03490:PA03497:PA03498:PA04171:PA05750:PF00070-2-1:PF00122-2-2:PF00145-1-1:PF00247-3-4:ZHD102:ZHG009:ZHG021:ZHG042:ZHG055:ZHG088:ZHG113:ZHG135:ZHG178:
		6_30954245:6_31111180:6_31323116	TCCCTC	PA03817:PA03819:PA03922:PA03980:PA02482:PA02583-1:PA02691:PA02877:PA02921:PA02955:PA03033-1:PA03101:PA03121:PA03144:PA03181:PA03251:PA03299:PA03329:PA03362:PA03372:PA03490:PA03497:PA03498:PA04171:PA05750:PF00070-2-1:PF00122-2-2:PF00145-1-1:PF00247-3-4:ZHD102:ZHG009:ZHG021:ZHG042:ZHG055:ZHG074:ZHG088:ZHG113:ZHG178:
		6_30954245:6_31116526:6_31323116	TCGGTC	PA03817:PA03819:PA03922:PA03980:PA02583-1:PA02691:PA02877:PA02921:PA02955:PA03033-1:PA03101:PA03121:PA03144:PA03181:PA03251:PA03329:PA03362:PA03372:PA03490:PA03497:PA03498:PA04171:PA05750:PF00070-2-1:PF00122-2-2:PF00145-1-1:PF00247-3-4:ZHD102:ZHG009:ZHG021:ZHG042:ZHG055:ZHG074:ZHG088:ZHG113:ZHG135:ZHG178:
100	HLA-B:PRRC2A:ITPR3	6_31323116:6_31605199:6_33630624	TCCCCC	PA03858:PA03867:PA03942:PA03980:PA02583-1:PA02716-1:PA02726:PA02955:PA02960:PA03033-1:PA03101:PA03164:PA03299:PA03307:PA03329:PA03359:PA03426:PA03445:PA03449:PA03453:PA03462:PA03490:PA03510:PF00015-2-2:PF00070-2-1:PF00193-2-1:ZHG010:ZHG036:ZHG040:ZHG042:ZHG043:ZHG080:ZHG088:ZHG106:ZHG113:ZHG118:ZHG132:ZHG138:ZHG142:ZHG154:ZHG167:ZHG168:ZHG187:ZHG192:	44
101	MDC1:SLC44A4:SLC44A4	6_30671989:6_31839331:6_31843924	CGCCCC	PA03876:PA03925:PA03942:PA03949:PA03955:PA03995:PA02583-1:PA02716-1:PA02776:PA02894:PA02921:PA02926:PA02934:PA03038-1:PA03101:PA03290:PA03359:PA03362:PA03374:PA03385:PA03399:PA03453:PA03462:PA03492:PA03497:PA03498:PA04111:PA04113:PA04306:PF00070-2-1:ZHD091:ZHG009:ZHG028:ZHG036:ZHG040:ZHG055:ZHG067:ZHG088:ZHG105:ZHG118:ZHG154:ZHG158:ZHG178:ZHG192:	44
		6_30671989:6_31839309:6_31843924	CGCCCC	PA03876:PA03925:PA03942:PA03949:PA03955:PA03995:PA02583-1:PA02716-1:PA02776:PA02894:PA02921:PA02926:PA02934:PA03038-1:PA03101:PA03290:PA03359:PA03362:PA03374:PA03385:PA03399:PA03453:PA03462:PA03492:PA03497:PA03498:PA04111:PA04113:PA04306:PF00070-2-1:ZHD091:ZHG009:ZHG028:ZHG036:ZHG040:ZHG055:ZHG067:ZHG088:ZHG105:ZHG118:ZHG154:ZHG158:ZHG178:ZHG192:
		6_30671989:6_31837250:6_31843924	CGGGCC	PA03876:PA03925:PA03942:PA03949:PA03955:PA03995:PA02583-1:PA02716-1:PA02776:PA02894:PA02921:PA02926:PA02934:PA03038-1:PA03101:PA03290:PA03359:PA03362:PA03374:PA03385:PA03399:PA03453:PA03462:PA03492:PA03497:PA03498:PA04111:PA04113:PA04306:PF00070-2-1:ZHD091:ZHG009:ZHG028:ZHG036:ZHG040:ZHG055:ZHG067:ZHG088:ZHG105:ZHG118:ZHG154:ZHG158:ZHG178:ZHG192:
		6_30671989:6_31837277:6_31843924	CGCCCC	PA03876:PA03925:PA03942:PA03949:PA03955:PA03995:PA02583-1:PA02716-1:PA02776:PA02894:PA02921:PA02926:PA02934:PA03038-1:PA03101:PA03290:PA03359:PA03362:PA03374:PA03385:PA03399:PA03453:PA03462:PA03497:PA03498:PA04111:PA04113:PA04306:PF00070-2-1:ZHD091:ZHG009:ZHG028:ZHG036:ZHG040:ZHG055:ZHG067:ZHG088:ZHG105:ZHG118:ZHG154:ZHG158:ZHG178:ZHG192:
102	HLA-B:LTA:PRRC2A	6_31323116:6_31540784:6_31605199	TCCCCC	PA03789:PA03817:PA03864:PA03925:PA03942:PA03949:PA03980:PA04050:PA02729:PA02921:PA02955:PA02959:PA02960:PA03033-1:PA03038-1:PA03101:PA03164:PA03299:PA03307:PA03369:PA03426:PA03445:PA03449:PA03462:PA03474:PA03490:PA03492:PA03498:PA03510:PA04171:PA04385:PA04391:PA05766:PF00015-2-2:PF00070-2-1:ZHG036:ZHG108:ZHG113:ZHG115:ZHG138:ZHG142:ZHG168:ZHG184:ZHG206:	44
103	HLA-B:HLA-DQA1:CRTAC1	6_31323116:6_32609746:10_99682981	TCTTCC	PA03765:PA03766:PA03817:PA03819:PA03858:PA03949:PA03966:PA03980:PA02483:PA02658:PA02926:PA02934:PA02955:PA02960:PA03101:PA03121:PA03371:PA03480:PA03490:PA03498:PA03510:PA04166:PA04181:PA04292:PF00015-2-2:PF00122-2-2:PF00145-1-1:ZHD101:ZHD102:ZHG021:ZHG026:ZHG028:ZHG040:ZHG071:ZHG088:ZHG105:ZHG115:ZHG118:ZHG132:ZHG142:ZHG167:ZHG168:ZHG192:	44
		6_31323116:6_32610403:10_99682981	TCAACC	PA03765:PA03817:PA03858:PA03949:PA03980:PA02483:PA02658:PA02926:PA02934:PA02955:PA02960:PA03101:PA03121:PA03371:PA03480:PA03490:PA03498:PA03510:PA04166:PA04181:PA04292:PA04400:PF00015-2-2:ZHD101:ZHD102:ZHG021:ZHG026:ZHG028:ZHG040:ZHG071:ZHG088:ZHG105:ZHG115:ZHG118:ZHG132:ZHG142:ZHG168:ZHG192:
104	NR1I3:DDR1:C2	1_161200586:6_30864927:6_31905130	GTTCGG	PA03874:PA03924:PA03925:PA03966:PA03978:PA03995:PA02716-1:PA02756:PA02904:PA02969:PA3036:PA03090:PA03101:PA03105:PA03144:PA03181:PA03275:PA03372:PA03443:PA03445:PA03474:PA03497:PA04116:PA04128:PA04203:PA04214:PA04240:PA04241:PA04292:PA04306:PA04370:PA04790:ZHD091:ZHG005:ZHG014:ZHG026:ZHG039:ZHG106:ZHG108:ZHG113:ZHG167:ZHG172:ZHG178:ZHG187:	44
		1_161200586:6_30864927:6_31910929	GTTCGG	PA03874:PA03924:PA03925:PA03966:PA03978:PA03995:PA02716-1:PA02756:PA02904:PA02969:PA3036:PA03090:PA03101:PA03105:PA03181:PA03275:PA03372:PA03443:PA03445:PA03474:PA03497:PA04116:PA04128:PA04203:PA04214:PA04240:PA04241:PA04292:PA04370:PA04790:ZHD091:ZHG005:ZHG014:ZHG026:ZHG039:ZHG106:ZHG108:ZHG113:ZHG167:ZHG172:ZHG178:ZHG187:
		1_161200586:6_30864927:6_31910938	GTTCGG	PA03874:PA03924:PA03925:PA03966:PA03978:PA03995:PA02716-1:PA02756:PA02904:PA02969:PA3036:PA03090:PA03101:PA03105:PA03181:PA03275:PA03372:PA03443:PA03474:PA03497:PA04116:PA04128:PA04203:PA04214:PA04240:PA04241:PA04292:PA04370:PA04790:ZHD091:ZHG005:ZHG014:ZHG026:ZHG039:ZHG106:ZHG108:ZHG113:ZHG167:ZHG172:ZHG178:ZHG187:
105	HLA-B:HSPA1A:STK19	6_31323116:6_31783507:6_31946837	TCGGGG	PA03789:PA03817:PA03864:PA03867:PA03900:PA03978:PA03995:PA02691:PA02726:PA02729:PA02877:PA02894:PA02926:PA02934:PA02955:PA03038-1:PA03144:PA03307:PA03362:PA03366:PA03369:PA03371:PA03426:PA03449:PA03462:PA03490:PA03492:PA04097:PA04171:PA04181:PA04391:PA05766:PF00015-2-2:ZHD091:ZHG010:ZHG021:ZHG042:ZHG088:ZHG106:ZHG138:ZHG168:ZHG178:ZHG184:ZHG192:	44
106	LCE2B:HLA-B:STK19	1_152659471:6_31323116:6_31946837	GTTCGG	PA03765:PA03817:PA03864:PA03900:PA03922:PA03924:PA03942:PA03949:PA03955:PA03966:PA03995:PA02691:PA02729:PA02877:PA02894:PA02926:PA02934:PA03127:PA03144:PA03299:PA03307:PA03369:PA03462:PA03480:PA03490:PA03492:PA03510:PA03960:PA04171:PA04181:PF00122-2-2:PF00247-3-4:ZHD091:ZHD101:ZHG009:ZHG010:ZHG042:ZHG053:ZHG078:ZHG108:ZHG168:ZHG178:ZHG184:ZHG199:	44
107	HLA-B:PRRC2A:TMC6	6_31323116:6_31605199:17_76121318	TCCCGG	PA03817:PA03925:PA03978:PA04106:PA02482:PA02658:PA02716-1:PA02776:PA02955:PA03038-1:PA03164:PA03299:PA03307:PA03329:PA03359:PA03366:PA03426:PA03445:PA03449:PA03453:PA03474:PA03490:PA03492:PA03498:PA03510:PA04097:PA04391:PF00193-2-1:ZHG010:ZHG040:ZHG043:ZHG080:ZHG105:ZHG108:ZHG118:ZHG132:ZHG138:ZHG154:ZHG167:ZHG168:ZHG178:ZHG184:ZHG192:ZHG206:	44
108	MDC1:LTA:BTNL2	6_30671989:6_31540784:6_32370816	CGCCAG	PA03817:PA03819:PA03874:PA03914:PA03942:PA03957:PA03997:PA04115:PA02946:PA02959:PA02983-1:PA02989:PA03025:PA03033-1:PA03100:P0A3149-1:PA03164:PA03170:PA03234:PA03299:PA03372:PA03445:PA03462:PA03490:PA03497:PA03510:PA04064:PA04111:PA04113:PA04128:PA04185:PA04246:PA04278:PA04292:PA04790:ZHD091:ZHG002:ZHG006:ZHG028:ZHG039:ZHG053:ZHG067:ZHG108:ZHG153:	44
		6_30671989:6_31540784:6_32370646	CGCCGA	PA03817:PA03819:PA03874:PA03914:PA03942:PA03957:PA03997:PA04115:PA02959:PA02983-1:PA02989:PA03025:PA03033-1:PA03100:PA03164:PA03170:PA03234:PA03299:PA03445:PA03462:PA03490:PA03497:PA03510:PA04064:PA04111:PA04113:PA04128:PA04185:PA04278:PA04292:PA04790:ZHD091:ZHG002:ZHG006:ZHG039:ZHG053:ZHG067:ZHG108:ZHG153:
109	VARS2:HLA-B:INPP5E	6_30893728:6_31323116:9_139324680	TTTCTC	PA03817:PA03819:PA03858:PA03867:PA03881:PA03922:PA03955:PA04050:PA04115:PA02483:PA02691:PA02716-1:PA02921:PA02955:PA03101:PA03127:PA03144:PA03164:PA03275:PA03362:PA03371:PA03385:PA03399:PA03449:PA03497:PA04166:ZHD102:ZHG005:ZHG009:ZHG015:ZHG026:ZHG043:ZHG053:ZHG080:ZHG132:ZHG135:ZHG138:ZHG167:ZHG184:ZHG192:ZHG199:	44
		6_30890431:6_31323116:9_139328551	GGTCCT	PA03817:PA03819:PA03858:PA03867:PA03876:PA03881:PA03922:PA03955:PA04050:PA04115:PA02483:PA02691:PA02716-1:PA02921:PA02955:PA03101:PA03127:PA03164:PA03275:PA03362:PA03371:PA03385:PA03399:PA03449:PA03497:PA04166:PA04385:PF00015-2-2:ZHD102:ZHG005:ZHG009:ZHG015:ZHG026:ZHG043:ZHG080:ZHG132:ZHG135:ZHG138:ZHG167:ZHG192:ZHG199:
		6_30890431:6_31323116:9_139324680	GGTCTC	PA03817:PA03819:PA03858:PA03867:PA03881:PA03922:PA03955:PA04050:PA04115:PA02483:PA02691:PA02716-1:PA02921:PA02955:PA03101:PA03127:PA03164:PA03275:PA03362:PA03371:PA03385:PA03399:PA03449:PA03497:PA04166:ZHD102:ZHG005:ZHG009:ZHG015:ZHG026:ZHG043:ZHG080:ZHG132:ZHG135:ZHG138:ZHG167:ZHG192:ZHG199:
110	NR1I3:DDR1:NUDT22	1_161200586:6_30864927:11_63996908	GTTCGG	PA03874:PA03924:PA03925:PA03966:PA03995:PA02716-1:PA02756:PA02904:PA02969:PA3036:PA03090:PA03101:PA03105:PA03127:PA03144:PA03181:PA03275:PA03373:PA03443:PA03445:PA03474:PA03497:PA04116:PA04128:PA04203:PA04214:PA04240:PA04241:PA04292:PA04306:PA04370:PA04790:ZHD091:ZHG005:ZHG014:ZHG026:ZHG039:ZHG106:ZHG108:ZHG113:ZHG167:ZHG172:ZHG178:ZHG187:	44
111	NR1I3:SLC22A4:DDR1	1_161200586:5_131671599:6_30864927	GTGGTC	PA03874:PA03924:PA03925:PA03966:PA03978:PA03995:PA02756:PA02904:PA02969:PA3036:PA03090:PA03101:PA03105:PA03127:PA03144:PA03181:PA03275:PA03372:PA03373:PA03443:PA03445:PA03474:PA03497:PA04116:PA04128:PA04203:PA04214:PA04240:PA04241:PA04292:PA04370:PA04790:ZHD091:ZHG005:ZHG014:ZHG026:ZHG039:ZHG106:ZHG108:ZHG113:ZHG167:ZHG172:ZHG178:ZHG187:	44
112	HLA-B:PMPCA:AVPI1	6_31323116:9_139313403:10_99439556	TCAGAA	PA03765:PA03817:PA03819:PA03864:PA03867:PA03876:PA03922:PA03955:PA03980:PA04050:PA04115:PA02483:PA02691:PA02716-1:PA02921:PA02955:PA03127:PA03144:PA03164:PA03251:PA03275:PA03362:PA03371:PA03385:PA03399:PA03449:PA03497:PA04385:PF00015-2-2:PF00073-2-1:ZHD091:ZHD102:ZHG005:ZHG009:ZHG014:ZHG015:ZHG043:ZHG080:ZHG115:ZHG132:ZHG135:ZHG167:ZHG199:	43
113	NR1I3:TSSC1:DDR1	1_161200586:2_3193039:6_30864927	GTCCTC	PA03874:PA03924:PA03925:PA03966:PA03995:PA02716-1:PA02756:PA02904:PA02969:PA3036:PA03090:PA03101:PA03105:PA03127:PA03144:PA03181:PA03275:PA03372:PA03373:PA03445:PA03474:PA04116:PA04128:PA04203:PA04214:PA04240:PA04241:PA04292:PA04306:PA04370:PA04790:ZHD091:ZHG005:ZHG014:ZHG026:ZHG039:ZHG106:ZHG108:ZHG113:ZHG167:ZHG172:ZHG178:ZHG187:	43
114	MDC1:CDSN:C6orf10	6_30671989:6_31084792:6_32299873	CGTTGG	PA03817:PA03819:PA03900:PA03922:PA03942:PA03949:PA03955:PA03957:PA02729:PA02921:PA03093-1:PA03101:PA03111-1:PA03144:PA03170:PA03181:PA03275:PA03307:PA03345:PA03362:PA03369:PA03372:PA03373:PA03374:PA03399:PA03445:PA03449:PA03497:PA03498:PA03510:PA04113:PA04209:PA04278:PA04391:PA05766:PF00071-2-1:ZHG010:ZHG028:ZHG036:ZHG053:ZHG078:ZHG142:ZHG206:	43
115	NR1I3:CACNA1S:DDR1	1_161200586:1_201016296:6_30864927	GTGGTC	PA03874:PA03924:PA03925:PA03966:PA03978:PA03995:PA02716-1:PA02756:PA02904:PA02969:PA3036:PA03090:PA03101:PA03105:PA03127:PA03144:PA03181:PA03275:PA03372:PA03373:PA03443:PA03445:PA03474:PA03497:PA04116:PA04128:PA04203:PA04214:PA04241:PA04292:PA04306:PA04370:PA04790:ZHD091:ZHG005:ZHG014:ZHG026:ZHG039:ZHG106:ZHG108:ZHG113:ZHG172:ZHG178:	43
116	MUC21:CDSN:HLA-B	6_30954245:6_31084792:6_31323116	TCTTTC	PA03817:PA03819:PA03922:PA03925:PA03949:PA03980:PA02483:PA02658:PA02691:PA02726:PA02877:PA02921:PA02955:PA03101:PA03121:PA03144:PA03181:PA03251:PA03275:PA03329:PA03362:PA03371:PA03372:PA03462:PA03497:PA03498:PA05750:PF00070-2-1:PF00145-1-1:PF00193-2-1:PF00247-3-4:ZHD102:ZHG009:ZHG021:ZHG028:ZHG036:ZHG042:ZHG053:ZHG055:ZHG074:ZHG088:ZHG113:ZHG178:	43
117	MDC1:VARS2:SLC44A4	6_30671989:6_30893941:6_31839331	CGGGCC	PA03876:PA03925:PA03942:PA03949:PA03995:PA02583-1:PA02716-1:PA02776:PA02894:PA02921:PA02926:PA02934:PA03038-1:PA03101:PA03181:PA03290:PA03359:PA03362:PA03374:PA03385:PA03399:PA03453:PA03462:PA03492:PA03497:PA03498:PA04111:PA04113:PA04306:PF00070-2-1:ZHD091:ZHG009:ZHG028:ZHG036:ZHG040:ZHG055:ZHG088:ZHG105:ZHG118:ZHG154:ZHG158:ZHG178:ZHG192:	43
		6_30671989:6_30893941:6_31839309	CGGGCC	PA03876:PA03925:PA03942:PA03949:PA03995:PA02583-1:PA02716-1:PA02776:PA02894:PA02921:PA02926:PA02934:PA03038-1:PA03101:PA03181:PA03290:PA03359:PA03362:PA03374:PA03385:PA03399:PA03453:PA03462:PA03492:PA03497:PA03498:PA04111:PA04113:PA04306:PF00070-2-1:ZHD091:ZHG009:ZHG028:ZHG036:ZHG040:ZHG055:ZHG088:ZHG105:ZHG118:ZHG154:ZHG158:ZHG178:ZHG192:
		6_30671989:6_30893941:6_31837250	CGGGGG	PA03876:PA03925:PA03942:PA03949:PA03995:PA02583-1:PA02716-1:PA02776:PA02894:PA02921:PA02926:PA02934:PA03038-1:PA03101:PA03181:PA03290:PA03359:PA03362:PA03374:PA03385:PA03399:PA03453:PA03462:PA03492:PA03497:PA03498:PA04111:PA04113:PA04306:PF00070-2-1:ZHD091:ZHG009:ZHG028:ZHG036:ZHG040:ZHG055:ZHG088:ZHG105:ZHG118:ZHG154:ZHG158:ZHG178:ZHG192:
		6_30671989:6_30893941:6_31837277	CGGGCC	PA03876:PA03925:PA03942:PA03949:PA03995:PA02583-1:PA02716-1:PA02776:PA02894:PA02921:PA02926:PA02934:PA03038-1:PA03101:PA03181:PA03290:PA03359:PA03362:PA03374:PA03385:PA03399:PA03453:PA03462:PA03497:PA03498:PA04111:PA04113:PA04306:PF00070-2-1:ZHD091:ZHG009:ZHG028:ZHG036:ZHG040:ZHG055:ZHG088:ZHG105:ZHG118:ZHG154:ZHG158:ZHG178:ZHG192:
118	MUC21:HLA-B:SKIV2L	6_30954245:6_31323116:6_31928799	TCTCCC	PA03817:PA03864:PA03922:PA03925:PA03949:PA02483:PA02658:PA02691:PA02726:PA02877:PA02955:PA03033-1:PA03144:PA03251:PA03275:PA03299:PA03329:PA03362:PA03371:PA03372:PA03426:PA03462:PA03474:PA03490:PA03983:PA04171:PA05750:PF00073-2-1:PF00122-2-2:PF00145-1-1:PF00193-2-1:PF00247-3-4:ZHD101:ZHD102:ZHG009:ZHG021:ZHG028:ZHG042:ZHG053:ZHG085:ZHG088:ZHG178:	43
		6_30954245:6_31323116:6_31929014	TCTCCC	PA03817:PA03864:PA03922:PA03925:PA03949:PA02483:PA02658:PA02691:PA02726:PA02877:PA02955:PA03033-1:PA03144:PA03251:PA03275:PA03299:PA03329:PA03362:PA03371:PA03372:PA03426:PA03462:PA03474:PA03983:PA04171:PA05750:PF00122-2-2:PF00145-1-1:PF00193-2-1:PF00247-3-4:ZHD101:ZHD102:ZHG009:ZHG021:ZHG028:ZHG042:ZHG053:ZHG074:ZHG085:ZHG088:ZHG178:
119	HLA-B:SLC44A4:ITPR3	6_31323116:6_31838713:6_33630624	TCGGCC	PA03922:PA03924:PA03942:PA03980:PA04115:PA02583-1:PA02716-1:PA02883:PA02894:PA02926:PA03033-1:PA03101:PA03111-1:PA03181:PA03197:PA03290:PA03299:PA03307:PA03359:PA03372:PA03385:PA03453:PA03462:PA03497:PA03510:PA03983:PF00070-2-1:PF00145-1-1:PF00247-3-4:ZHD091:ZHG009:ZHG036:ZHG040:ZHG043:ZHG055:ZHG067:ZHG074:ZHG083:ZHG088:ZHG113:ZHG118:ZHG154:ZHG192:	43
120	MDC1:HLA-B:KLC2	6_30671989:6_31323116:11_66031660	CGTCTC	PA03819:PA03924:PA03942:PA03957:PA03966:PA03978:PA03995:PA02583-1:PA02658:PA02716-1:PA02729:PA02894:PA02921:PA02969:PA03093-1:PA03101:PA03111-1:PA03290:PA03329:PA03359:PA03366:PA03374:PA03474:PA03490:PA03492:PA03498:PA04097:PA04111:PA04203:PA04292:PA04400:PF00070-2-1:ZHG009:ZHG010:ZHG026:ZHG036:ZHG040:ZHG053:ZHG055:ZHG154:ZHG158:ZHG178:ZHG199:	43
121	GCKR:HLA-B:HLA-DQA1	2_27729480:6_31323116:6_32610403	GGTCAA	PA03765:PA03817:PA03858:PA03949:PA03980:PA02483:PA02658:PA02776:PA02926:PA02934:PA02955:PA02960:PA03101:PA03121:PA03359:PA03371:PA03372:PA03426:PA03445:PA03480:PA03490:PA03498:PA03510:PA04166:PA04181:PA04292:PA05750:PF00015-2-2:ZHD101:ZHG005:ZHG021:ZHG026:ZHG028:ZHG071:ZHG088:ZHG105:ZHG113:ZHG115:ZHG118:ZHG142:ZHG168:ZHG178:ZHG192:	43
		2_27728777:6_31323116:6_32610403	CCTCAA	PA03765:PA03817:PA03858:PA03949:PA03980:PA02483:PA02658:PA02776:PA02926:PA02934:PA02955:PA02960:PA03101:PA03121:PA03359:PA03371:PA03372:PA03426:PA03445:PA03480:PA03498:PA03510:PA04166:PA04181:PA04292:PA05750:PF00015-2-2:ZHD101:ZHG005:ZHG021:ZHG026:ZHG028:ZHG071:ZHG088:ZHG105:ZHG113:ZHG115:ZHG118:ZHG142:ZHG168:ZHG178:ZHG192:
122	NR1I3:DDR1:ARFGEF3	1_161200586:6_30864927:6_138655939	GTTCCC	PA03874:PA03924:PA03925:PA03966:PA03978:PA03995:PA02716-1:PA02756:PA02904:PA02969:PA3036:PA03090:PA03105:PA03127:PA03144:PA03181:PA03275:PA03372:PA03373:PA03443:PA03445:PA03474:PA03497:PA04128:PA04203:PA04214:PA04240:PA04241:PA04292:PA04306:PA04370:PA04790:ZHD091:ZHG005:ZHG014:ZHG039:ZHG106:ZHG108:ZHG113:ZHG167:ZHG172:ZHG178:ZHG187:	43
123	UTP15:MDC1:CCHCR1	5_72868447:6_30671989:6_31118565	CTCGGG	PA03817:PA03829:PA03900:PA03949:PA03955:PA03966:PA04106:PA04115:PA02921:PA02926:PA3036:PA03103:PA03105:PA03144:PA03164:PA03290:PA03299:PA03374:PA03399:PA03445:PA03453:PA03462:PA03497:PA03498:PA03510:PA04102:PA04128:PA04278:PA04289:PA04370:PA04383:PA04385:PA04391:PA04790:PA05750:PA05766:PF00070-2-1:PF00090-2-2:PF00122-2-2:ZHD093:ZHG067:ZHG118:ZHG200:	43
		5_72868447:6_30671989:6_31116526	CTCGGG	PA03817:PA03829:PA03900:PA03955:PA03966:PA04106:PA04115:PA02921:PA02926:PA3036:PA03103:PA03105:PA03144:PA03164:PA03290:PA03374:PA03399:PA03445:PA03453:PA03497:PA03498:PA03510:PA04102:PA04128:PA04278:PA04289:PA04370:PA04383:PA04385:PA04391:PA04790:PA05750:PA05766:PF00070-2-1:PF00090-2-2:PF00122-2-2:ZHD093:ZHG067:ZHG118:ZHG200:
		5_72868447:6_30671989:6_31112925	CTCGTT	PA03817:PA03829:PA03900:PA03949:PA03955:PA03966:PA04106:PA04115:PA02921:PA02926:PA3036:PA03103:PA03105:PA03164:PA03290:PA03299:PA03374:PA03399:PA03445:PA03453:PA03462:PA03497:PA03498:PA03510:PA04102:PA04128:PA04289:PA04370:PA04383:PA04385:PA04391:PA04790:PA05750:PA05766:PF00070-2-1:PF00090-2-2:PF00122-2-2:ZHG067:ZHG118:ZHG200:
124	CDSN:HLA-B:HLA-B	6_31084787:6_31323116:6_31323337	GATCTT	PA03922:PA03942:PA03995:PA04050:PA04106:PA02716-1:PA02776:PA02883:PA02955:PA02959:PA03121:PA03144:PA03181:PA03197:PA03359:PA03371:PA03372:PA03374:PA03399:PA03449:PA03453:PA03510:PA04292:PA05766:PF00015-2-2:PF00145-1-1:ZHG005:ZHG009:ZHG014:ZHG015:ZHG040:ZHG042:ZHG043:ZHG074:ZHG105:ZHG106:ZHG108:ZHG118:ZHG132:ZHG142:ZHG167:ZHG192:ZHG199:	43
125	HLA-B:C6orf10:TP53TG5	6_31323116:6_32335628:20_44005936	TCAATC	PA03765:PA03766:PA03864:PA03876:PA03966:PA03978:PA04050:PA04106:PA04115:PA02776:PA02877:PA02894:PA02934:PA02960:PA03275:PA03290:PA03359:PA03366:PA03385:PA03443:PA03492:PA03497:PA03983:PA04097:PA04131:PA04166:PA04181:PA04203:PA04292:PA05750:PF00070-2-1:ZHD091:ZHG021:ZHG071:ZHG080:ZHG105:ZHG106:ZHG108:ZHG115:ZHG158:ZHG178:ZHG192:ZHG199:	43
126	HLA-B:SKIV2L:STK19	6_31323116:6_31935567:6_31946614	TCGGAG	PA03864:PA03867:PA03900:PA04115:PA02691:PA02729:PA02877:PA02894:PA02926:PA02934:PA02955:PA03121:PA03144:PA03181:PA03307:PA03362:PA03366:PA03369:PA03445:PA03449:PA03960:PA04171:PA04181:PA04203:ZHD091:ZHD101:ZHG009:ZHG010:ZHG021:ZHG042:ZHG043:ZHG088:ZHG106:ZHG132:ZHG154:ZHG168:ZHG178:ZHG184:ZHG199:ZHG206:	43
		6_31323116:6_31930351:6_31946614	TCAAAG	PA03864:PA03867:PA03900:PA04115:PA02691:PA02729:PA02877:PA02894:PA02926:PA02934:PA02955:PA03121:PA03144:PA03181:PA03307:PA03362:PA03366:PA03369:PA03445:PA03449:PA03960:PA04171:PA04181:PA04203:ZHD091:ZHD101:ZHG009:ZHG010:ZHG021:ZHG042:ZHG043:ZHG088:ZHG106:ZHG132:ZHG154:ZHG168:ZHG178:ZHG184:ZHG199:ZHG206:
		6_31323116:6_31929808:6_31946614	TCTCAG	PA03864:PA03867:PA03900:PA02691:PA02729:PA02877:PA02894:PA02926:PA02934:PA02955:PA03121:PA03144:PA03307:PA03362:PA03366:PA03369:PA03445:PA03449:PA03960:PA04171:PA04181:PF00122-2-2:PF00145-1-1:ZHD091:ZHD101:ZHG009:ZHG010:ZHG021:ZHG042:ZHG043:ZHG074:ZHG088:ZHG106:ZHG154:ZHG168:ZHG178:ZHG184:ZHG206:
127	MDC1:PSORS1C1,PSORS1C2:HLA-B	6_30670292:6_31106606:6_31323116	TCTATC	PA03765:PA03881:PA03922:PA03978:PA04106:PA04115:PA02583-1:PA02691:PA02716-1:PA02776:PA02877:PA02883:PA02926:PA02959:PA03038-1:PA03101:PA03121:PA03127:PA03362:PA03374:PA03399:PA03426:PA03453:PA03498:PA04111:PA04171:PA04292:PA04391:PF00070-2-1:PF00073-2-1:PF00145-1-1:PF00247-3-4:ZHG005:ZHG040:ZHG043:ZHG055:ZHG085:ZHG105:ZHG115:ZHG118:ZHG142:ZHG168:	42
128	NR1I3:DDR1:PDE9A	1_161200586:6_30864927:21_44163839	GTTCGG	PA03874:PA03924:PA03925:PA03966:PA03978:PA03995:PA02716-1:PA02904:PA02969:PA3036:PA03090:PA03105:PA03127:PA03144:PA03181:PA03275:PA03372:PA03373:PA03443:PA03474:PA03497:PA04116:PA04128:PA04203:PA04214:PA04240:PA04241:PA04292:PA04306:PA04370:PA04790:ZHD091:ZHG005:ZHG014:ZHG026:ZHG039:ZHG106:ZHG108:ZHG167:ZHG172:ZHG178:ZHG187:	42
129	NR1I3:DDR1:CD27	1_161200586:6_30864927:12_6554628	GTTCGG	PA03874:PA03924:PA03925:PA03966:PA03978:PA03995:PA02716-1:PA02756:PA02904:PA02969:PA3036:PA03090:PA03101:PA03127:PA03144:PA03181:PA03275:PA03372:PA03373:PA03443:PA03445:PA03474:PA03497:PA04116:PA04203:PA04214:PA04240:PA04241:PA04292:PA04306:PA04370:PA04790:ZHG014:ZHG026:ZHG039:ZHG106:ZHG108:ZHG113:ZHG167:ZHG172:ZHG178:ZHG187:	42
130	NR1I3:DDR1:CD27-AS1	1_161200586:6_30864927:12_6554429	GTTCGG	PA03874:PA03924:PA03925:PA03966:PA03978:PA03995:PA02716-1:PA02756:PA02904:PA02969:PA3036:PA03090:PA03101:PA03127:PA03144:PA03181:PA03275:PA03372:PA03373:PA03443:PA03445:PA03474:PA03497:PA04116:PA04203:PA04214:PA04240:PA04241:PA04292:PA04306:PA04370:PA04790:ZHG014:ZHG026:ZHG039:ZHG106:ZHG108:ZHG113:ZHG167:ZHG172:ZHG178:ZHG187:	42
131	MDC1:CSNK2B:SLC44A4	6_30671989:6_31637734:6_31839331	CGAACC	PA03876:PA03925:PA03949:PA03955:PA03995:PA02716-1:PA02776:PA02894:PA02921:PA02926:PA02934:PA03038-1:PA03101:PA03181:PA03290:PA03359:PA03362:PA03374:PA03385:PA03399:PA03453:PA03462:PA03492:PA03497:PA03498:PA04111:PA04306:PF00070-2-1:ZHD091:ZHG009:ZHG028:ZHG036:ZHG040:ZHG055:ZHG067:ZHG088:ZHG105:ZHG118:ZHG154:ZHG158:ZHG178:ZHG192:	42
		6_30671989:6_31637734:6_31839309	CGAACC	PA03876:PA03925:PA03949:PA03955:PA03995:PA02716-1:PA02776:PA02894:PA02921:PA02926:PA02934:PA03038-1:PA03101:PA03181:PA03290:PA03359:PA03362:PA03374:PA03385:PA03399:PA03453:PA03462:PA03492:PA03497:PA03498:PA04111:PA04306:PF00070-2-1:ZHD091:ZHG009:ZHG028:ZHG036:ZHG040:ZHG055:ZHG067:ZHG088:ZHG105:ZHG118:ZHG154:ZHG158:ZHG178:ZHG192:
		6_30671989:6_31637734:6_31837250	CGAAGG	PA03876:PA03925:PA03949:PA03955:PA03995:PA02716-1:PA02776:PA02894:PA02921:PA02926:PA02934:PA03038-1:PA03101:PA03181:PA03290:PA03359:PA03362:PA03374:PA03385:PA03399:PA03453:PA03462:PA03492:PA03497:PA03498:PA04111:PA04306:PF00070-2-1:ZHD091:ZHG009:ZHG028:ZHG036:ZHG040:ZHG055:ZHG067:ZHG088:ZHG105:ZHG118:ZHG154:ZHG158:ZHG178:ZHG192:
		6_30671989:6_31637734:6_31837277	CGAACC	PA03876:PA03925:PA03949:PA03955:PA03995:PA02716-1:PA02776:PA02894:PA02921:PA02926:PA02934:PA03038-1:PA03101:PA03181:PA03290:PA03359:PA03362:PA03374:PA03385:PA03399:PA03453:PA03462:PA03497:PA03498:PA04111:PA04306:PF00070-2-1:ZHD091:ZHG009:ZHG028:ZHG036:ZHG040:ZHG055:ZHG067:ZHG088:ZHG105:ZHG118:ZHG154:ZHG158:ZHG178:ZHG192:
132	PRRC2A:SLC44A4:ATF6B	6_31605199:6_31843924:6_32085278	CCCCTC	PA03789:PA03942:PA03949:PA03980:PA04050:PA02583-1:PA02716-1:PA02729:PA02776:PA02921:PA03033-1:PA03038-1:PA03101:PA03299:PA03307:PA03359:PA03362:PA03369:PA03374:PA03399:PA03453:PA03462:PA03474:PA03492:PA03498:PA03510:PA04385:PA05766:PF00070-2-1:ZHG005:ZHG040:ZHG043:ZHG059:ZHG088:ZHG105:ZHG108:ZHG113:ZHG118:ZHG154:ZHG172:ZHG178:ZHG192:	42
133	DDR1:HLA-B:INPP5E	6_30864927:6_31323116:9_139328551	TCTCCT	PA03817:PA03819:PA03858:PA03864:PA03867:PA03876:PA03881:PA03922:PA03955:PA04106:PA04115:PA02483:PA02583-1:PA02716-1:PA02921:PA03093-1:PA03101:PA03127:PA03144:PA03164:PA03275:PA03362:PA03371:PA03385:PA03399:PA03449:PA03497:PA03983:PA04166:PF00015-2-2:ZHD091:ZHG005:ZHG014:ZHG026:ZHG053:ZHG080:ZHG088:ZHG115:ZHG138:ZHG167:ZHG192:ZHG199:	42
		6_30864927:6_31323116:9_139324680	TCTCTC	PA03817:PA03819:PA03858:PA03864:PA03867:PA03881:PA03922:PA03955:PA04106:PA04115:PA02483:PA02583-1:PA02716-1:PA02921:PA03101:PA03127:PA03144:PA03164:PA03275:PA03362:PA03371:PA03385:PA03399:PA03449:PA03497:PA03983:PA04166:ZHD091:ZHG005:ZHG014:ZHG026:ZHG053:ZHG080:ZHG088:ZHG115:ZHG138:ZHG167:ZHG192:ZHG199:
134	MDC1:HLA-B:PMPCA	6_30672463:6_31323116:9_139313403	GGTCAG	PA03765:PA03817:PA03819:PA03858:PA03864:PA03867:PA03876:PA03881:PA03922:PA03980:PA04115:PA02483:PA02691:PA02716-1:PA02921:PA03101:PA03127:PA03164:PA03251:PA03275:PA03362:PA03371:PA03385:PA03399:PA03449:PA03497:PA03983:PA04385:PF00015-2-2:ZHD091:ZHG009:ZHG014:ZHG015:ZHG043:ZHG078:ZHG080:ZHG088:ZHG115:ZHG132:ZHG167:ZHG192:ZHG199:	42
135	CCHCR1:HLA-B:ENDOU	6_31111148:6_31323116:12_48119049	TTTCAG	PA03765:PA03789:PA03817:PA03900:PA03925:PA03957:PA03995:PA04050:PA04106:PA02583-1:PA02691:PA02716-1:PA02874:PA02921:PA02926:PA02955:PA03164:PA03181:PA03275:PA03359:PA03374:PA03497:PA03960:PA04166:PA04203:PA04292:PA04391:PA05766:PF00015-2-2:PF00145-1-1:ZHD102:ZHG009:ZHG043:ZHG088:ZHG108:ZHG118:ZHG132:ZHG142:ZHG158:ZHG178:ZHG184:ZHG199:	42
		6_31111148:6_31323116:12_48104746	TTTCGC	PA03765:PA03789:PA03817:PA03900:PA03925:PA03957:PA03995:PA04050:PA04106:PA02583-1:PA02691:PA02716-1:PA02874:PA02921:PA02926:PA02955:PA03164:PA03181:PA03275:PA03359:PA03374:PA03497:PA03960:PA04166:PA04203:PA04292:PA04391:PA05766:PF00015-2-2:PF00145-1-1:ZHD102:ZHG009:ZHG043:ZHG088:ZHG108:ZHG118:ZHG132:ZHG142:ZHG158:ZHG178:ZHG184:ZHG199:
		6_31111125:6_31323116:12_48119049	GGTCAG	PA03765:PA03789:PA03817:PA03900:PA03925:PA03957:PA03995:PA04050:PA04106:PA02583-1:PA02691:PA02716-1:PA02874:PA02921:PA02926:PA02955:PA03164:PA03181:PA03275:PA03359:PA03374:PA03497:PA03960:PA04166:PA04203:PA04292:PA04391:PA05766:PF00015-2-2:PF00145-1-1:ZHD102:ZHG009:ZHG043:ZHG088:ZHG108:ZHG118:ZHG132:ZHG142:ZHG158:ZHG178:ZHG184:ZHG199:
		6_31111125:6_31323116:12_48104746	GGTCGC	PA03765:PA03789:PA03817:PA03900:PA03925:PA03957:PA03995:PA04050:PA04106:PA02583-1:PA02691:PA02716-1:PA02874:PA02921:PA02926:PA02955:PA03164:PA03181:PA03275:PA03359:PA03374:PA03497:PA03960:PA04166:PA04203:PA04292:PA04391:PA05766:PF00015-2-2:PF00145-1-1:ZHD102:ZHG009:ZHG043:ZHG088:ZHG108:ZHG118:ZHG132:ZHG142:ZHG158:ZHG178:ZHG184:ZHG199:
		6_31111148:6_31323116:12_48119016	TTTCGC	PA03765:PA03789:PA03817:PA03900:PA03925:PA03957:PA03995:PA04050:PA04106:PA02583-1:PA02691:PA02716-1:PA02874:PA02921:PA02926:PA02955:PA03164:PA03181:PA03275:PA03359:PA03374:PA03497:PA03960:PA04166:PA04203:PA04292:PA04391:PA05766:PF00015-2-2:PF00145-1-1:ZHD102:ZHG009:ZHG043:ZHG088:ZHG118:ZHG132:ZHG142:ZHG158:ZHG178:ZHG184:ZHG199:
		6_31111125:6_31323116:12_48119016	GGTCGC	PA03765:PA03789:PA03817:PA03900:PA03925:PA03957:PA03995:PA04050:PA04106:PA02583-1:PA02691:PA02716-1:PA02874:PA02921:PA02926:PA02955:PA03164:PA03181:PA03275:PA03359:PA03374:PA03497:PA03960:PA04166:PA04203:PA04292:PA04391:PA05766:PF00015-2-2:PF00145-1-1:ZHD102:ZHG009:ZHG043:ZHG088:ZHG118:ZHG132:ZHG142:ZHG158:ZHG178:ZHG184:ZHG199:
136	HLA-B:BAG6:STK19	6_31323116:6_31619576:6_31946614	TCAAAG	PA03864:PA03867:PA03900:PA02691:PA02729:PA02877:PA02894:PA02926:PA02934:PA02955:PA03121:PA03144:PA03181:PA03307:PA03362:PA03366:PA03369:PA03445:PA03449:PA03960:PA04171:PA04181:PA04203:PF00122-2-2:PF00145-1-1:ZHD091:ZHD101:ZHG009:ZHG010:ZHG021:ZHG042:ZHG043:ZHG074:ZHG088:ZHG106:ZHG132:ZHG154:ZHG168:ZHG178:ZHG184:ZHG199:ZHG206:	42
		6_31323116:6_31609272:6_31946614	TCTTAG	PA03864:PA03867:PA03900:PA02691:PA02729:PA02877:PA02894:PA02926:PA02934:PA02955:PA03121:PA03144:PA03181:PA03307:PA03362:PA03366:PA03369:PA03445:PA03449:PA03960:PA04171:PA04181:PA04203:PF00122-2-2:PF00145-1-1:ZHD091:ZHD101:ZHG009:ZHG010:ZHG021:ZHG042:ZHG043:ZHG074:ZHG088:ZHG106:ZHG132:ZHG154:ZHG168:ZHG178:ZHG184:ZHG199:ZHG206:
137	MDC1:SLC44A4:CFB	6_30671989:6_31839331:6_31917291	CGCCCC	PA03876:PA03925:PA03942:PA03949:PA03955:PA03995:PA02583-1:PA02716-1:PA02776:PA02894:PA02921:PA02926:PA02934:PA03038-1:PA03101:PA03181:PA03290:PA03359:PA03362:PA03374:PA03385:PA03399:PA03453:PA03492:PA03497:PA03498:PA04111:PA04113:PF00070-2-1:ZHD091:ZHG009:ZHG036:ZHG040:ZHG055:ZHG067:ZHG088:ZHG105:ZHG118:ZHG154:ZHG158:ZHG178:ZHG192:	42
		6_30671989:6_31839309:6_31917291	CGCCCC	PA03876:PA03925:PA03942:PA03949:PA03955:PA03995:PA02583-1:PA02716-1:PA02776:PA02894:PA02921:PA02926:PA02934:PA03038-1:PA03101:PA03181:PA03290:PA03359:PA03362:PA03374:PA03385:PA03399:PA03453:PA03492:PA03497:PA03498:PA04111:PA04113:PF00070-2-1:ZHD091:ZHG009:ZHG036:ZHG040:ZHG055:ZHG067:ZHG088:ZHG105:ZHG118:ZHG154:ZHG158:ZHG178:ZHG192:
		6_30671989:6_31837250:6_31917291	CGGGCC	PA03876:PA03925:PA03942:PA03949:PA03955:PA03995:PA02583-1:PA02716-1:PA02776:PA02894:PA02921:PA02926:PA02934:PA03038-1:PA03101:PA03181:PA03290:PA03359:PA03362:PA03374:PA03385:PA03399:PA03453:PA03492:PA03497:PA03498:PA04111:PA04113:PF00070-2-1:ZHD091:ZHG009:ZHG036:ZHG040:ZHG055:ZHG067:ZHG088:ZHG105:ZHG118:ZHG154:ZHG158:ZHG178:ZHG192:
		6_30671989:6_31837277:6_31917291	CGCCCC	PA03876:PA03925:PA03942:PA03949:PA03955:PA03995:PA02583-1:PA02716-1:PA02776:PA02894:PA02921:PA02926:PA02934:PA03038-1:PA03101:PA03181:PA03290:PA03359:PA03362:PA03374:PA03385:PA03399:PA03453:PA03497:PA03498:PA04111:PA04113:PF00070-2-1:ZHD091:ZHG009:ZHG036:ZHG040:ZHG055:ZHG067:ZHG088:ZHG105:ZHG118:ZHG154:ZHG158:ZHG178:ZHG192:
138	CD74:DDR1:HLA-B	5_149792337:6_30865820:6_31323116	TCCCTC	PA03819:PA03881:PA03922:PA03925:PA03949:PA03978:PA03980:PA03995:PA04115:PA02483:PA02716-1:PA02921:PA03093-1:PA03121:PA03181:PA03290:PA03299:PA03307:PA03366:PA03374:PA03453:PA03490:PA03510:PA03983:PA04097:PA04171:PA05750:PF00070-2-1:PF00145-1-1:PF00247-3-4:ZHG021:ZHG028:ZHG043:ZHG106:ZHG108:ZHG113:ZHG132:ZHG138:ZHG154:ZHG192:ZHG199:ZHG206:	42
		5_149792113:6_30865820:6_31323116	AGCCTC	PA03819:PA03881:PA03922:PA03925:PA03949:PA03978:PA03980:PA03995:PA04115:PA02483:PA02716-1:PA02921:PA03093-1:PA03121:PA03181:PA03290:PA03299:PA03307:PA03366:PA03374:PA03453:PA03490:PA03510:PA03983:PA04097:PA04171:PA05750:PF00070-2-1:PF00247-3-4:ZHG021:ZHG028:ZHG043:ZHG106:ZHG108:ZHG113:ZHG132:ZHG138:ZHG154:ZHG192:ZHG199:ZHG206:
139	HLA-B:CSNK2B:STK19	6_31323116:6_31634570:6_31946614	TCAAAG	PA03864:PA03867:PA03900:PA02691:PA02729:PA02877:PA02894:PA02926:PA02934:PA02955:PA03121:PA03144:PA03181:PA03307:PA03362:PA03366:PA03369:PA03445:PA03449:PA03960:PA04171:PA04181:PA04203:PF00122-2-2:PF00145-1-1:ZHD091:ZHD101:ZHG009:ZHG010:ZHG021:ZHG042:ZHG043:ZHG074:ZHG088:ZHG106:ZHG132:ZHG154:ZHG168:ZHG178:ZHG184:ZHG199:ZHG206:	42
140	MUC21:HLA-B:EVPL	6_30954245:6_31323116:17_74007846	TCTCAA	PA03819:PA03864:PA03925:PA03949:PA02482:PA02726:PA02877:PA03033-1:PA03101:PA03121:PA03144:PA03181:PA03251:PA03299:PA03371:PA03372:PA03426:PA03462:PA03474:PA03490:PA03498:PA04111:PA04171:PA05750:PF00070-2-1:PF00073-2-1:PF00122-2-2:PF00145-1-1:PF00193-2-1:PF00247-3-4:ZHD091:ZHD101:ZHD102:ZHG021:ZHG028:ZHG042:ZHG055:ZHG085:ZHG088:ZHG113:ZHG135:ZHG178:	42
141	HLA-B:CFB:ENDOU	6_31323116:6_31917291:12_48119049	TCCCAG	PA03765:PA03789:PA03817:PA03900:PA03925:PA03957:PA03995:PA04050:PA04106:PA02583-1:PA02658:PA02691:PA02716-1:PA02874:PA02921:PA02926:PA02955:PA03164:PA03181:PA03275:PA03359:PA03374:PA03474:PA03497:PA03960:PA04166:PA04203:PA04292:PA04391:PF00015-2-2:PF00145-1-1:ZHD102:ZHG009:ZHG043:ZHG088:ZHG108:ZHG118:ZHG132:ZHG142:ZHG158:ZHG178:ZHG184:	42
		6_31323116:6_31917291:12_48104746	TCCCGC	PA03765:PA03789:PA03817:PA03900:PA03925:PA03957:PA03995:PA04050:PA04106:PA02583-1:PA02658:PA02691:PA02716-1:PA02874:PA02921:PA02926:PA02955:PA03164:PA03181:PA03275:PA03359:PA03374:PA03474:PA03497:PA03960:PA04166:PA04203:PA04292:PA04391:PF00015-2-2:PF00145-1-1:ZHD102:ZHG009:ZHG043:ZHG088:ZHG108:ZHG118:ZHG132:ZHG142:ZHG158:ZHG178:ZHG184:
		6_31323116:6_31917291:12_48119016	TCCCGC	PA03765:PA03789:PA03817:PA03900:PA03925:PA03957:PA03995:PA04050:PA04106:PA02583-1:PA02658:PA02691:PA02716-1:PA02874:PA02921:PA02926:PA02955:PA03164:PA03181:PA03275:PA03359:PA03374:PA03474:PA03497:PA03960:PA04166:PA04203:PA04292:PA04391:PF00015-2-2:PF00145-1-1:ZHD102:ZHG009:ZHG043:ZHG088:ZHG118:ZHG132:ZHG142:ZHG158:ZHG178:ZHG184:
142	HLA-B:BAG6:FRMD8	6_31323116:6_31614102:11_65168281	TCTTTC	PA03864:PA03900:PA03925:PA03966:PA03978:PA03995:PA04106:PA02726:PA02776:PA02874:PA02877:PA02926:PA02934:PA02959:PA03101:PA03127:PA03197:PA03307:PA03366:PA03374:PA03399:PA03449:PA03462:PA03498:PA04097:PA04292:PF00015-2-2:PF00070-2-1:ZHD091:ZHG009:ZHG010:ZHG028:ZHG055:ZHG067:ZHG071:ZHG088:ZHG132:ZHG154:ZHG167:ZHG174:ZHG178:ZHG199:	42
143	NOC2L:MDC1:SLC44A4	1_892460:6_30671989:6_31839331	GGCGCC	PA03876:PA03925:PA03949:PA03995:PA02583-1:PA02716-1:PA02776:PA02894:PA02921:PA02926:PA02934:PA03038-1:PA03101:PA03181:PA03290:PA03359:PA03362:PA03374:PA03399:PA03453:PA03462:PA03492:PA03497:PA03498:PA04111:PA04113:PA04306:PF00070-2-1:ZHD091:ZHG009:ZHG028:ZHG036:ZHG040:ZHG055:ZHG067:ZHG088:ZHG105:ZHG118:ZHG154:ZHG158:ZHG178:ZHG192:	42
		1_892460:6_30671989:6_31839309	GGCGCC	PA03876:PA03925:PA03949:PA03995:PA02583-1:PA02716-1:PA02776:PA02894:PA02921:PA02926:PA02934:PA03038-1:PA03101:PA03181:PA03290:PA03359:PA03362:PA03374:PA03399:PA03453:PA03462:PA03492:PA03497:PA03498:PA04111:PA04113:PA04306:PF00070-2-1:ZHD091:ZHG009:ZHG028:ZHG036:ZHG040:ZHG055:ZHG067:ZHG088:ZHG105:ZHG118:ZHG154:ZHG158:ZHG178:ZHG192:
		1_892460:6_30671989:6_31837250	GGCGGG	PA03876:PA03925:PA03949:PA03995:PA02583-1:PA02716-1:PA02776:PA02894:PA02921:PA02926:PA02934:PA03038-1:PA03101:PA03181:PA03290:PA03359:PA03362:PA03374:PA03399:PA03453:PA03462:PA03492:PA03497:PA03498:PA04111:PA04113:PA04306:PF00070-2-1:ZHD091:ZHG009:ZHG028:ZHG036:ZHG040:ZHG055:ZHG067:ZHG088:ZHG105:ZHG118:ZHG154:ZHG158:ZHG178:ZHG192:
		1_892460:6_30671989:6_31837277	GGCGCC	PA03876:PA03925:PA03949:PA03995:PA02583-1:PA02716-1:PA02776:PA02894:PA02921:PA02926:PA02934:PA03038-1:PA03101:PA03181:PA03290:PA03359:PA03362:PA03374:PA03399:PA03453:PA03462:PA03497:PA03498:PA04111:PA04113:PA04306:PF00070-2-1:ZHD091:ZHG009:ZHG028:ZHG036:ZHG040:ZHG055:ZHG067:ZHG088:ZHG105:ZHG118:ZHG154:ZHG158:ZHG178:ZHG192:
144	HLA-B:NOTCH4:FRMD8	6_31323116:6_32188640:11_65168281	TCCTTC	PA03864:PA03900:PA03922:PA03925:PA03966:PA03978:PA03995:PA04106:PA02583-1:PA02776:PA02877:PA02926:PA02934:PA02959:PA03101:PA03127:PA03197:PA03275:PA03307:PA03366:PA03374:PA03399:PA03449:PA03462:PA03498:PA04097:PF00015-2-2:PF00070-2-1:PF00247-3-4:ZHD091:ZHG009:ZHG028:ZHG053:ZHG067:ZHG071:ZHG088:ZHG132:ZHG154:ZHG174:ZHG178:	41
		6_31323116:6_32188642:11_65168281	TCCTTC	PA03864:PA03900:PA03922:PA03925:PA03966:PA03978:PA03995:PA04106:PA02583-1:PA02877:PA02926:PA02934:PA02959:PA03101:PA03127:PA03197:PA03275:PA03307:PA03366:PA03374:PA03399:PA03449:PA03462:PA03498:PA04097:PA04292:PF00015-2-2:PF00070-2-1:PF00247-3-4:ZHD091:ZHG009:ZHG028:ZHG053:ZHG067:ZHG071:ZHG088:ZHG132:ZHG154:ZHG174:
		6_31323116:6_32188603:11_65168281	TCTCTC	PA03864:PA03900:PA03922:PA03925:PA03966:PA03978:PA03995:PA04106:PA02583-1:PA02776:PA02877:PA02926:PA02934:PA02959:PA03101:PA03127:PA03197:PA03275:PA03307:PA03366:PA03399:PA03449:PA03462:PA03498:PA04097:PF00015-2-2:PF00070-2-1:PF00247-3-4:ZHD091:ZHG009:ZHG028:ZHG053:ZHG067:ZHG071:ZHG088:ZHG132:ZHG154:ZHG178:
		6_31323116:6_32188383:11_65168281	TCCTTC	PA03864:PA03900:PA03922:PA03925:PA03978:PA03995:PA04106:PA02583-1:PA02776:PA02877:PA02926:PA02934:PA02959:PA03101:PA03127:PA03197:PA03275:PA03307:PA03366:PA03374:PA03399:PA03449:PA03462:PA03498:PA04097:PF00015-2-2:PF00070-2-1:PF00247-3-4:ZHD091:ZHG009:ZHG028:ZHG067:ZHG088:ZHG132:ZHG154:ZHG174:ZHG178:
145	GTF3C2:HLA-B:HLA-DQA1	2_27556721:6_31323116:6_32610403	GGTCAA	PA03765:PA03817:PA03858:PA03949:PA03980:PA02483:PA02658:PA02776:PA02926:PA02934:PA02955:PA02960:PA03101:PA03121:PA03359:PA03371:PA03372:PA03426:PA03445:PA03480:PA03490:PA03498:PA03510:PA04166:PA04181:PA04292:PA05750:PF00015-2-2:ZHG005:ZHG021:ZHG026:ZHG071:ZHG088:ZHG105:ZHG113:ZHG115:ZHG118:ZHG142:ZHG168:ZHG178:ZHG192:	41
146	NR1I3:IL12B:DDR1	1_161200586:5_158743846:6_30864927	GTGGTC	PA03874:PA03924:PA03925:PA03966:PA03995:PA02716-1:PA02756:PA02969:PA3036:PA03101:PA03105:PA03127:PA03144:PA03181:PA03275:PA03372:PA03373:PA03445:PA03474:PA03497:PA04116:PA04128:PA04203:PA04214:PA04241:PA04292:PA04306:PA04370:PA04790:ZHD091:ZHG005:ZHG014:ZHG026:ZHG039:ZHG106:ZHG108:ZHG113:ZHG167:ZHG172:ZHG178:ZHG187:	41
147	FAT2:HLA-B:STK19	5_150905398:6_31323116:6_31946614	CCTCAG	PA03864:PA03867:PA03900:PA04115:PA02691:PA02729:PA02877:PA02894:PA02926:PA02934:PA03121:PA03144:PA03181:PA03307:PA03362:PA03366:PA03445:PA03449:PA03960:PA04171:PA04181:PA04203:PF00122-2-2:PF00145-1-1:ZHD091:ZHD101:ZHG009:ZHG010:ZHG021:ZHG042:ZHG043:ZHG074:ZHG088:ZHG106:ZHG132:ZHG154:ZHG168:ZHG178:ZHG184:ZHG199:ZHG206:	41
148	NLRP3:HLA-B:HLA-DQA1	1_247588053:6_31323116:6_32610403	CCTCAA	PA03765:PA03858:PA03949:PA03980:PA02483:PA02658:PA02776:PA02926:PA02934:PA02955:PA02960:PA03101:PA03121:PA03359:PA03371:PA03372:PA03426:PA03445:PA03490:PA03498:PA03510:PA04181:PA04292:PA04400:PA05750:PF00015-2-2:ZHD101:ZHD102:ZHG005:ZHG021:ZHG026:ZHG028:ZHG040:ZHG071:ZHG088:ZHG105:ZHG113:ZHG115:ZHG142:ZHG168:ZHG192:	41
149	MDC1:CCHCR1:SLC44A4	6_30671989:6_31111148:6_31839331	CGTTCC	PA03925:PA03942:PA03949:PA03955:PA03995:PA02583-1:PA02716-1:PA02776:PA02894:PA02921:PA02926:PA03038-1:PA03101:PA03181:PA03290:PA03359:PA03362:PA03374:PA03385:PA03399:PA03453:PA03462:PA03492:PA03497:PA03498:PA04111:PA04113:PA04306:PF00070-2-1:ZHG009:ZHG028:ZHG036:ZHG040:ZHG055:ZHG067:ZHG088:ZHG105:ZHG118:ZHG158:ZHG178:ZHG192:	41
		6_30671989:6_31111148:6_31837250	CGTTGG	PA03925:PA03942:PA03949:PA03955:PA03995:PA02583-1:PA02716-1:PA02776:PA02894:PA02921:PA02926:PA03038-1:PA03101:PA03181:PA03290:PA03359:PA03362:PA03374:PA03385:PA03399:PA03453:PA03462:PA03492:PA03497:PA03498:PA04111:PA04113:PA04306:PF00070-2-1:ZHG009:ZHG028:ZHG036:ZHG040:ZHG055:ZHG067:ZHG088:ZHG105:ZHG118:ZHG158:ZHG178:ZHG192:
		6_30671989:6_31111125:6_31839331	CGGGCC	PA03925:PA03942:PA03949:PA03955:PA03995:PA02583-1:PA02716-1:PA02776:PA02894:PA02921:PA02926:PA03038-1:PA03101:PA03181:PA03290:PA03359:PA03362:PA03374:PA03385:PA03399:PA03453:PA03462:PA03492:PA03497:PA03498:PA04111:PA04113:PA04306:PF00070-2-1:ZHG009:ZHG028:ZHG036:ZHG040:ZHG055:ZHG067:ZHG088:ZHG105:ZHG118:ZHG158:ZHG178:ZHG192:
		6_30671989:6_31111148:6_31837277	CGTTCC	PA03925:PA03942:PA03949:PA03955:PA03995:PA02583-1:PA02716-1:PA02776:PA02894:PA02921:PA02926:PA03038-1:PA03101:PA03181:PA03290:PA03359:PA03362:PA03374:PA03385:PA03399:PA03453:PA03462:PA03497:PA03498:PA04111:PA04113:PA04306:PF00070-2-1:ZHG009:ZHG028:ZHG036:ZHG040:ZHG055:ZHG067:ZHG088:ZHG105:ZHG118:ZHG158:ZHG178:ZHG192:
		6_30671989:6_31111125:6_31837277	CGGGCC	PA03925:PA03942:PA03949:PA03955:PA03995:PA02583-1:PA02716-1:PA02776:PA02894:PA02921:PA02926:PA03038-1:PA03101:PA03181:PA03290:PA03359:PA03362:PA03374:PA03385:PA03399:PA03453:PA03462:PA03497:PA03498:PA04111:PA04113:PA04306:PF00070-2-1:ZHG009:ZHG028:ZHG036:ZHG040:ZHG055:ZHG067:ZHG088:ZHG105:ZHG118:ZHG158:ZHG178:ZHG192:
150	CELA3B:NR1I3:MDC1	1_22305012:1_161200586:6_30671989	GGGTCG	PA03874:PA03924:PA03925:PA03966:PA03978:PA03995:PA02716-1:PA02756:PA02904:PA02969:PA3036:PA03090:PA03101:PA03105:PA03144:PA03181:PA03275:PA03372:PA03373:PA03443:PA03445:PA03474:PA03497:PA04128:PA04131:PA04203:PA04241:PA04292:PA04306:PA04370:PA04385:PA04790:ZHD091:ZHG006:ZHG014:ZHG026:ZHG036:ZHG039:ZHG108:ZHG167:ZHG178:	41
		1_22310215:1_161200586:6_30671989	CCGTCG	PA03874:PA03924:PA03925:PA03966:PA03978:PA03995:PA02716-1:PA02904:PA02969:PA3036:PA03090:PA03101:PA03105:PA03144:PA03181:PA03275:PA03372:PA03373:PA03445:PA03474:PA03497:PA04128:PA04131:PA04203:PA04241:PA04292:PA04306:PA04370:PA04790:ZHD091:ZHG006:ZHG014:ZHG026:ZHG036:ZHG039:ZHG108:ZHG167:ZHG178:
151	C6orf15:PRRC2A:ATF6B	6_31079703:6_31605199:6_32085278	CCCCTC	PA03789:PA03817:PA03858:PA03864:PA03942:PA03949:PA04050:PA04106:PA02658:PA02729:PA02809:PA02877:PA02955:PA02959:PA03033-1:PA03038-1:PA03299:PA03307:PA03362:PA03369:PA03426:PA03449:PA03462:PA03492:PA03510:PA04097:PA04385:PA05766:PF00015-2-2:PF00070-2-1:ZHG042:ZHG043:ZHG080:ZHG088:ZHG108:ZHG113:ZHG142:ZHG168:ZHG172:ZHG178:ZHG192:	41
152	MDC1:SLC44A4:INCENP	6_30671989:6_31839331:11_61895741	CGCCAA	PA03876:PA03925:PA03942:PA03949:PA03955:PA03995:PA02583-1:PA02716-1:PA02921:PA02926:PA03038-1:PA03101:PA03181:PA03290:PA03359:PA03362:PA03374:PA03385:PA03399:PA03453:PA03462:PA03497:PA03498:PA04111:PA04113:PA04306:PF00070-2-1:ZHD091:ZHG009:ZHG028:ZHG036:ZHG040:ZHG055:ZHG067:ZHG088:ZHG105:ZHG118:ZHG154:ZHG158:ZHG178:ZHG192:	41
		6_30671989:6_31839309:11_61895741	CGCCAA	PA03876:PA03925:PA03942:PA03949:PA03955:PA03995:PA02583-1:PA02716-1:PA02921:PA02926:PA03038-1:PA03101:PA03181:PA03290:PA03359:PA03362:PA03374:PA03385:PA03399:PA03453:PA03462:PA03497:PA03498:PA04111:PA04113:PA04306:PF00070-2-1:ZHD091:ZHG009:ZHG028:ZHG036:ZHG040:ZHG055:ZHG067:ZHG088:ZHG105:ZHG118:ZHG154:ZHG158:ZHG178:ZHG192:
		6_30671989:6_31837277:11_61895741	CGCCAA	PA03876:PA03925:PA03942:PA03949:PA03955:PA03995:PA02583-1:PA02716-1:PA02921:PA02926:PA03038-1:PA03101:PA03181:PA03290:PA03359:PA03362:PA03374:PA03385:PA03399:PA03453:PA03462:PA03497:PA03498:PA04111:PA04113:PA04306:PF00070-2-1:ZHD091:ZHG009:ZHG028:ZHG036:ZHG040:ZHG055:ZHG067:ZHG088:ZHG105:ZHG118:ZHG154:ZHG158:ZHG178:ZHG192:
		6_30671989:6_31837250:11_61895741	CGGGAA	PA03876:PA03925:PA03942:PA03949:PA03955:PA03995:PA02583-1:PA02716-1:PA02921:PA02926:PA03038-1:PA03101:PA03181:PA03290:PA03359:PA03362:PA03374:PA03385:PA03399:PA03453:PA03462:PA03497:PA03498:PA04111:PA04113:PA04306:PF00070-2-1:ZHD091:ZHG009:ZHG028:ZHG036:ZHG040:ZHG055:ZHG067:ZHG088:ZHG105:ZHG118:ZHG154:ZHG158:ZHG178:ZHG192:
153	MDC1:HLA-C:SLC44A4	6_30671989:6_31236900:6_31839331	CGGGCC	PA03925:PA03942:PA03949:PA03955:PA03995:PA02583-1:PA02716-1:PA02776:PA02894:PA02921:PA02926:PA03038-1:PA03101:PA03181:PA03290:PA03359:PA03362:PA03374:PA03385:PA03399:PA03453:PA03462:PA03492:PA03497:PA03498:PA04111:PA04113:PA04306:PF00070-2-1:ZHG009:ZHG028:ZHG036:ZHG040:ZHG055:ZHG067:ZHG088:ZHG105:ZHG118:ZHG158:ZHG178:ZHG192:	41
		6_30671989:6_31236900:6_31839309	CGGGCC	PA03925:PA03942:PA03949:PA03955:PA03995:PA02583-1:PA02716-1:PA02776:PA02894:PA02921:PA02926:PA03038-1:PA03101:PA03181:PA03290:PA03359:PA03362:PA03374:PA03385:PA03399:PA03453:PA03462:PA03492:PA03497:PA03498:PA04111:PA04113:PA04306:PF00070-2-1:ZHG009:ZHG028:ZHG036:ZHG040:ZHG055:ZHG067:ZHG088:ZHG105:ZHG118:ZHG158:ZHG178:ZHG192:
		6_30671989:6_31236900:6_31837250	CGGGGG	PA03925:PA03942:PA03949:PA03955:PA03995:PA02583-1:PA02716-1:PA02776:PA02894:PA02921:PA02926:PA03038-1:PA03101:PA03181:PA03290:PA03359:PA03362:PA03374:PA03385:PA03399:PA03453:PA03462:PA03492:PA03497:PA03498:PA04111:PA04113:PA04306:PF00070-2-1:ZHG009:ZHG028:ZHG036:ZHG040:ZHG055:ZHG067:ZHG088:ZHG105:ZHG118:ZHG158:ZHG178:ZHG192:
		6_30671989:6_31238868:6_31839331	CGCCCC	PA03925:PA03949:PA03955:PA03995:PA02583-1:PA02716-1:PA02776:PA02894:PA02921:PA02926:PA03038-1:PA03101:PA03181:PA03290:PA03359:PA03362:PA03374:PA03385:PA03399:PA03453:PA03462:PA03492:PA03497:PA03498:PA04111:PA04113:PA04306:PF00070-2-1:ZHG009:ZHG028:ZHG036:ZHG040:ZHG055:ZHG067:ZHG088:ZHG105:ZHG118:ZHG158:ZHG178:ZHG192:
		6_30671989:6_31238868:6_31839309	CGCCCC	PA03925:PA03949:PA03955:PA03995:PA02583-1:PA02716-1:PA02776:PA02894:PA02921:PA02926:PA03038-1:PA03101:PA03181:PA03290:PA03359:PA03362:PA03374:PA03385:PA03399:PA03453:PA03462:PA03492:PA03497:PA03498:PA04111:PA04113:PA04306:PF00070-2-1:ZHG009:ZHG028:ZHG036:ZHG040:ZHG055:ZHG067:ZHG088:ZHG105:ZHG118:ZHG158:ZHG178:ZHG192:
		6_30671989:6_31238868:6_31837250	CGCCGG	PA03925:PA03949:PA03955:PA03995:PA02583-1:PA02716-1:PA02776:PA02894:PA02921:PA02926:PA03038-1:PA03101:PA03181:PA03290:PA03359:PA03362:PA03374:PA03385:PA03399:PA03453:PA03462:PA03492:PA03497:PA03498:PA04111:PA04113:PA04306:PF00070-2-1:ZHG009:ZHG028:ZHG036:ZHG040:ZHG055:ZHG067:ZHG088:ZHG105:ZHG118:ZHG158:ZHG178:ZHG192:
		6_30671989:6_31236900:6_31837277	CGGGCC	PA03925:PA03942:PA03949:PA03955:PA03995:PA02583-1:PA02716-1:PA02776:PA02894:PA02921:PA02926:PA03038-1:PA03101:PA03181:PA03290:PA03359:PA03362:PA03374:PA03385:PA03399:PA03453:PA03462:PA03497:PA03498:PA04111:PA04113:PA04306:PF00070-2-1:ZHG009:ZHG028:ZHG036:ZHG040:ZHG055:ZHG067:ZHG088:ZHG105:ZHG118:ZHG158:ZHG178:ZHG192:
		6_30671989:6_31238868:6_31837277	CGCCCC	PA03925:PA03949:PA03955:PA03995:PA02583-1:PA02716-1:PA02776:PA02894:PA02921:PA02926:PA03038-1:PA03101:PA03181:PA03290:PA03359:PA03362:PA03374:PA03385:PA03399:PA03453:PA03462:PA03497:PA03498:PA04111:PA04113:PA04306:PF00070-2-1:ZHG009:ZHG028:ZHG036:ZHG040:ZHG055:ZHG067:ZHG088:ZHG105:ZHG118:ZHG158:ZHG178:ZHG192:
154	MDC1:HLA-DQA1:MLN	6_30671989:6_32609813:6_33762625	CGCCGA	PA03874:PA03914:PA03955:PA03957:PA03966:PA01105:PA02658:PA02729:PA02776:PA02874:PA02921:PA03025:PA03090:PA03144:PA03275:PA03362:PA03366:PA03369:PA03374:PA03399:PA03480:PA03498:PA03510:PA04064:PA04166:PA04278:PA04400:PF00015-2-2:PF00071-2-1:PF00122-2-2:ZHG002:ZHG029:ZHG030:ZHG053:ZHG071:ZHG080:ZHG105:ZHG108:ZHG115:ZHG181:ZHG199:	41
155	MDC1:BAG6:SLC44A4	6_30671989:6_31609813:6_31839331	CGCCCC	PA03876:PA03925:PA03949:PA03955:PA03995:PA02716-1:PA02776:PA02894:PA02921:PA02926:PA02934:PA03038-1:PA03101:PA03181:PA03290:PA03359:PA03362:PA03374:PA03385:PA03399:PA03453:PA03462:PA03492:PA03497:PA03498:PA04111:PA04306:PF00070-2-1:ZHD091:ZHG009:ZHG028:ZHG036:ZHG040:ZHG055:ZHG088:ZHG105:ZHG118:ZHG154:ZHG158:ZHG178:ZHG192:	41
		6_30671989:6_31609813:6_31839309	CGCCCC	PA03876:PA03925:PA03949:PA03955:PA03995:PA02716-1:PA02776:PA02894:PA02921:PA02926:PA02934:PA03038-1:PA03101:PA03181:PA03290:PA03359:PA03362:PA03374:PA03385:PA03399:PA03453:PA03462:PA03492:PA03497:PA03498:PA04111:PA04306:PF00070-2-1:ZHD091:ZHG009:ZHG028:ZHG036:ZHG040:ZHG055:ZHG088:ZHG105:ZHG118:ZHG154:ZHG158:ZHG178:ZHG192:
		6_30671989:6_31609813:6_31837250	CGCCGG	PA03876:PA03925:PA03949:PA03955:PA03995:PA02716-1:PA02776:PA02894:PA02921:PA02926:PA02934:PA03038-1:PA03101:PA03181:PA03290:PA03359:PA03362:PA03374:PA03385:PA03399:PA03453:PA03462:PA03492:PA03497:PA03498:PA04111:PA04306:PF00070-2-1:ZHD091:ZHG009:ZHG028:ZHG036:ZHG040:ZHG055:ZHG088:ZHG105:ZHG118:ZHG154:ZHG158:ZHG178:ZHG192:
		6_30671989:6_31609813:6_31837277	CGCCCC	PA03876:PA03925:PA03949:PA03955:PA03995:PA02716-1:PA02776:PA02894:PA02921:PA02926:PA02934:PA03038-1:PA03101:PA03181:PA03290:PA03359:PA03362:PA03374:PA03385:PA03399:PA03453:PA03462:PA03497:PA03498:PA04111:PA04306:PF00070-2-1:ZHD091:ZHG009:ZHG028:ZHG036:ZHG040:ZHG055:ZHG088:ZHG105:ZHG118:ZHG154:ZHG158:ZHG178:ZHG192:
156	MDC1:SLC44A4:COX8A	6_30671989:6_31839331:11_63742174	CGCCCC	PA03876:PA03925:PA03942:PA03949:PA03955:PA03995:PA02583-1:PA02716-1:PA02894:PA02921:PA02926:PA02934:PA03038-1:PA03101:PA03181:PA03290:PA03359:PA03362:PA03374:PA03385:PA03399:PA03462:PA03492:PA03497:PA03498:PA04111:PA04113:PA04306:PF00070-2-1:ZHD091:ZHG009:ZHG028:ZHG036:ZHG040:ZHG055:ZHG067:ZHG088:ZHG105:ZHG118:ZHG154:ZHG158:	41
		6_30671989:6_31839309:11_63742174	CGCCCC	PA03876:PA03925:PA03942:PA03949:PA03955:PA03995:PA02583-1:PA02716-1:PA02894:PA02921:PA02926:PA02934:PA03038-1:PA03101:PA03181:PA03290:PA03359:PA03362:PA03374:PA03385:PA03399:PA03462:PA03492:PA03497:PA03498:PA04111:PA04113:PA04306:PF00070-2-1:ZHD091:ZHG009:ZHG028:ZHG036:ZHG040:ZHG055:ZHG067:ZHG088:ZHG105:ZHG118:ZHG154:ZHG158:
		6_30671989:6_31837250:11_63742174	CGGGCC	PA03876:PA03925:PA03942:PA03949:PA03955:PA03995:PA02583-1:PA02716-1:PA02894:PA02921:PA02926:PA02934:PA03038-1:PA03101:PA03181:PA03290:PA03359:PA03362:PA03374:PA03385:PA03399:PA03462:PA03492:PA03497:PA03498:PA04111:PA04113:PA04306:PF00070-2-1:ZHD091:ZHG009:ZHG028:ZHG036:ZHG040:ZHG055:ZHG067:ZHG088:ZHG105:ZHG118:ZHG154:ZHG158:
		6_30671989:6_31837277:11_63742174	CGCCCC	PA03876:PA03925:PA03942:PA03949:PA03955:PA03995:PA02583-1:PA02716-1:PA02894:PA02921:PA02926:PA02934:PA03038-1:PA03101:PA03181:PA03290:PA03359:PA03362:PA03374:PA03385:PA03399:PA03462:PA03497:PA03498:PA04111:PA04113:PA04306:PF00070-2-1:ZHD091:ZHG009:ZHG028:ZHG036:ZHG040:ZHG055:ZHG067:ZHG088:ZHG105:ZHG118:ZHG154:ZHG158:
157	NDST1:VARS2:HLA-B	5_149919739:6_30890431:6_31323116	GCGGTC	PA03789:PA03858:PA03881:PA03922:PA03924:PA03978:PA03980:PA04115:PA02483:PA02658:PA02716-1:PA02874:PA02921:PA02926:PA02969:PA03127:PA03290:PA03307:PA03329:PA03366:PA03369:PA03453:PA03510:PA04166:PA04171:PA04181:PA05750:PA05766:ZHG015:ZHG021:ZHG030:ZHG043:ZHG083:ZHG105:ZHG106:ZHG108:ZHG118:ZHG132:ZHG167:ZHG168:ZHG199:	41
158	HLA-B:PRRC2A:VPS33A	6_31323116:6_31605199:12_122720310	TCCCCT	PA03817:PA03858:PA03867:PA03925:PA03949:PA03980:PA02482:PA02658:PA02716-1:PA02874:PA02877:PA02921:PA03038-1:PA03164:PA03299:PA03329:PA03359:PA03362:PA03374:PA03399:PA03426:PA03449:PA03462:PA03474:PA03510:PA05766:PF00015-2-2:PF00193-2-1:ZHG036:ZHG040:ZHG042:ZHG088:ZHG105:ZHG108:ZHG132:ZHG138:ZHG154:ZHG167:ZHG184:ZHG187:ZHG192:	41
159	MDC1:LTA:SLC44A4	6_30671989:6_31540784:6_31843924	CGCCTC	PA03811:PA03817:PA03819:PA03864:PA03900:PA03914:PA03997:PA04275:PA02591:PA02875:PA02946:PA02959:PA02960:PA02977:PA02983-1:PA03025:PA03100:P0A3149-1:PA03164:PA03181:PA03234:PA03449:PA03490:PA04064:PA04131:PA04241:PA04246:PA04292:PA04391:PF00015-2-2:PF00071-2-1:PF00090-2-2:ZHD090:ZHG002:ZHG006:ZHG014:ZHG039:ZHG115:ZHG142:ZHG168:ZHG184:	41
160	NR1I3:MDC1:C6orf10	1_161200586:6_30671989:6_32298284	GTCGGG	PA03874:PA03924:PA03925:PA03966:PA03978:PA03995:PA02716-1:PA02756:PA02904:PA02969:PA3036:PA03090:PA03101:PA03105:PA03144:PA03181:PA03372:PA03373:PA03443:PA03445:PA03474:PA03497:PA04128:PA04131:PA04203:PA04241:PA04292:PA04306:PA04370:PA04385:PA04790:ZHD091:ZHG006:ZHG014:ZHG036:ZHG039:ZHG108:ZHG167:ZHG178:	41
		1_161200586:6_30671989:6_32335657	GTCGAA	PA03924:PA03925:PA03966:PA03978:PA03995:PA02716-1:PA02756:PA02904:PA02969:PA3036:PA03090:PA03101:PA03105:PA03181:PA03275:PA03372:PA03373:PA03443:PA03445:PA03474:PA03497:PA04128:PA04131:PA04203:PA04241:PA04292:PA04306:PA04370:PA04385:ZHD091:ZHG014:ZHG026:ZHG036:ZHG039:ZHG108:ZHG167:ZHG178:
		1_161200586:6_30671989:6_32291407	GTCGGG	PA03874:PA03924:PA03925:PA03966:PA03978:PA03995:PA02716-1:PA02756:PA02904:PA02969:PA3036:PA03090:PA03105:PA03144:PA03181:PA03372:PA03373:PA03443:PA03445:PA03474:PA03497:PA04128:PA04131:PA04203:PA04292:PA04306:PA04370:PA04385:PA04790:ZHD091:ZHG006:ZHG014:ZHG026:ZHG039:ZHG108:ZHG167:ZHG178:
161	KPRP:SLC44A4:EHMT2	1_152732106:6_31838713:6_31857154	TAAATC	PA03810:PA03827:PA03914:PA03916:PA04156:PA04212:PA04228:PA02485:PA02829:PA02882:PA02887:PA02902:PA03049:PA03058:PA03075:PA03105:PA03112-1:PA03273:PA03355:PA03377:PA03412:PA03865:PA04121:PA04142:PA04164:PA04222:PA04751:PA04807:PA04809:PA05719:ZHD092:ZHD095:ZHG002:ZHG029:ZHG039:ZHG041:ZHG047:ZHG066:ZHG117:ZHG120:ZHG143:	41
162	NR1I3:DDR1:GTF2H4	1_161200586:6_30864927:6_30881103	GTTCCC	PA03924:PA03925:PA03978:PA03995:PA02716-1:PA02904:PA02969:PA3036:PA03090:PA03101:PA03105:PA03127:PA03144:PA03181:PA03275:PA03372:PA03373:PA03443:PA03445:PA03474:PA03497:PA04116:PA04128:PA04214:PA04240:PA04241:PA04292:PA04306:PA04370:PA04790:ZHD091:ZHG005:ZHG014:ZHG039:ZHG106:ZHG108:ZHG113:ZHG167:ZHG172:ZHG178:ZHG187:	41
163	MTHFR:NR1I3:DDR1	1_11850927:1_161200586:6_30864927	CCGTTC	PA03874:PA03924:PA03925:PA03966:PA03978:PA03995:PA02716-1:PA02756:PA02969:PA3036:PA03090:PA03101:PA03105:PA03127:PA03144:PA03181:PA03275:PA03372:PA03373:PA03443:PA03445:PA03474:PA03497:PA04116:PA04128:PA04203:PA04214:PA04240:PA04241:PA04292:PA04306:PA04370:ZHG005:ZHG014:ZHG026:ZHG039:ZHG106:ZHG108:ZHG167:ZHG172:ZHG187:	41
164	AIF1:SLC44A4:ATF6B	6_31583155:6_31843924:6_32085278	AACCTC	PA03881:PA03942:PA03949:PA03980:PA04050:PA02483:PA02716-1:PA02729:PA02776:PA02921:PA03033-1:PA03038-1:PA03093-1:PA03101:PA03197:PA03251:PA03299:PA03307:PA03359:PA03362:PA03369:PA03374:PA03399:PA03453:PA03462:PA03492:PA03498:PA03510:PA05766:PF00070-2-1:ZHG005:ZHG040:ZHG043:ZHG059:ZHG088:ZHG105:ZHG118:ZHG154:ZHG172:ZHG178:ZHG192:	41
165	DDR1:VWA7;VARS:MLN	6_30864927:6_31745284:6_33768897	TCCCAG	PA03810:PA03829:PA03858:PA03914:PA03966:PA04275:PA01105:PA02658:PA02921:PA02959:PA02989:PA3036:PA03038-1:PA03103:PA03197:PA03362:PA03371:PA03374:PA03399:PA03449:PA03480:PA03492:PA03498:PA04097:PA04111:PA04166:PA04171:PA04240:PA04241:PA04370:PA04400:PF00015-2-2:PF00071-2-1:ZHG005:ZHG021:ZHG030:ZHG037:ZHG105:ZHG108:ZHG172:ZHG201:	41
166	NR1I3:MDC1:GTF2H4	1_161200586:6_30671989:6_30879987	GTCGCC	PA03874:PA03924:PA03925:PA03966:PA03978:PA03995:PA02716-1:PA02756:PA02904:PA02969:PA3036:PA03090:PA03101:PA03105:PA03144:PA03181:PA03275:PA03372:PA03373:PA03443:PA03445:PA03474:PA03497:PA04128:PA04131:PA04203:PA04241:PA04292:PA04306:PA04370:PA04385:PA04790:ZHD091:ZHG006:ZHG014:ZHG026:ZHG036:ZHG039:ZHG108:ZHG167:ZHG178:	41
167	NR1I3:MDC1:DNAH17	1_161200586:6_30671989:17_76451929	GTCGAA	PA03874:PA03924:PA03925:PA03966:PA03978:PA03995:PA02716-1:PA02756:PA02904:PA02969:PA3036:PA03090:PA03101:PA03105:PA03144:PA03181:PA03275:PA03372:PA03373:PA03443:PA03445:PA03474:PA03497:PA04128:PA04131:PA04203:PA04241:PA04292:PA04306:PA04370:PA04385:PA04790:ZHD091:ZHG006:ZHG014:ZHG026:ZHG036:ZHG039:ZHG108:ZHG167:ZHG178:	41
		1_161200586:6_30671989:17_76421467	GTCGAA	PA03874:PA03924:PA03925:PA03966:PA03978:PA03995:PA02716-1:PA02756:PA02969:PA3036:PA03090:PA03101:PA03105:PA03144:PA03181:PA03275:PA03372:PA03373:PA03443:PA03445:PA03474:PA03497:PA04131:PA04203:PA04241:PA04292:PA04306:PA04370:PA04385:PA04790:ZHD091:ZHG006:ZHG014:ZHG026:ZHG036:ZHG039:ZHG108:ZHG167:
		1_161200586:6_30671989:17_76421464	GTCGCC	PA03874:PA03924:PA03925:PA03966:PA03978:PA03995:PA02716-1:PA02756:PA02969:PA3036:PA03090:PA03101:PA03105:PA03144:PA03181:PA03275:PA03372:PA03373:PA03443:PA03445:PA03474:PA03497:PA04131:PA04203:PA04241:PA04292:PA04306:PA04370:PA04385:PA04790:ZHD091:ZHG006:ZHG014:ZHG026:ZHG036:ZHG039:ZHG108:ZHG167:
		1_161200586:6_30671989:17_76425176	GTCGGG	PA03874:PA03924:PA03925:PA03966:PA03978:PA03995:PA02716-1:PA02756:PA02969:PA3036:PA03090:PA03101:PA03105:PA03144:PA03181:PA03275:PA03372:PA03373:PA03443:PA03445:PA03474:PA03497:PA04131:PA04203:PA04241:PA04292:PA04306:PA04370:PA04385:PA04790:ZHD091:ZHG006:ZHG014:ZHG026:ZHG039:ZHG108:ZHG167:
168	NR1I3:MDC1:EHMT2	1_161200586:6_30671989:6_31860576	GTCGCC	PA03874:PA03924:PA03925:PA03966:PA03978:PA03995:PA02716-1:PA02756:PA02904:PA02969:PA3036:PA03090:PA03101:PA03105:PA03144:PA03181:PA03275:PA03372:PA03373:PA03443:PA03445:PA03474:PA03497:PA04128:PA04131:PA04203:PA04241:PA04292:PA04306:PA04370:PA04385:PA04790:ZHD091:ZHG006:ZHG014:ZHG026:ZHG036:ZHG039:ZHG108:ZHG167:ZHG178:	41
		1_161200586:6_30671989:6_31856212	GTCGCC	PA03874:PA03924:PA03925:PA03966:PA03978:PA03995:PA02716-1:PA02756:PA02904:PA02969:PA3036:PA03090:PA03101:PA03105:PA03144:PA03181:PA03275:PA03372:PA03443:PA03445:PA03474:PA03497:PA04128:PA04131:PA04203:PA04241:PA04292:PA04306:PA04370:PA04385:PA04790:ZHD091:ZHG006:ZHG014:ZHG026:ZHG039:ZHG108:ZHG167:
169	MDC1:SLC44A4:LTBR	6_30671989:6_31839331:12_6493813	CGCCGG	PA03876:PA03925:PA03942:PA03949:PA03955:PA03995:PA02583-1:PA02716-1:PA02776:PA02921:PA02926:PA02934:PA03038-1:PA03101:PA03181:PA03290:PA03359:PA03362:PA03374:PA03385:PA03399:PA03453:PA03462:PA03492:PA03497:PA04111:PA04113:PA04306:PF00070-2-1:ZHG009:ZHG028:ZHG036:ZHG040:ZHG067:ZHG088:ZHG105:ZHG118:ZHG154:ZHG158:ZHG178:ZHG192:	41
		6_30671989:6_31839309:12_6493813	CGCCGG	PA03876:PA03925:PA03942:PA03949:PA03955:PA03995:PA02583-1:PA02716-1:PA02776:PA02921:PA02926:PA02934:PA03038-1:PA03101:PA03181:PA03290:PA03359:PA03362:PA03374:PA03385:PA03399:PA03453:PA03462:PA03492:PA03497:PA04111:PA04113:PA04306:PF00070-2-1:ZHG009:ZHG028:ZHG036:ZHG040:ZHG067:ZHG088:ZHG105:ZHG118:ZHG154:ZHG158:ZHG178:ZHG192:
		6_30671989:6_31837250:12_6493813	CGGGGG	PA03876:PA03925:PA03942:PA03949:PA03955:PA03995:PA02583-1:PA02716-1:PA02776:PA02921:PA02926:PA02934:PA03038-1:PA03101:PA03181:PA03290:PA03359:PA03362:PA03374:PA03385:PA03399:PA03453:PA03462:PA03492:PA03497:PA04111:PA04113:PA04306:PF00070-2-1:ZHG009:ZHG028:ZHG036:ZHG040:ZHG067:ZHG088:ZHG105:ZHG118:ZHG154:ZHG158:ZHG178:ZHG192:
		6_30671989:6_31837277:12_6493813	CGCCGG	PA03876:PA03925:PA03942:PA03949:PA03955:PA03995:PA02583-1:PA02716-1:PA02776:PA02921:PA02926:PA02934:PA03038-1:PA03101:PA03181:PA03290:PA03359:PA03362:PA03374:PA03385:PA03399:PA03453:PA03462:PA03497:PA04111:PA04113:PA04306:PF00070-2-1:ZHG009:ZHG028:ZHG036:ZHG040:ZHG067:ZHG088:ZHG105:ZHG118:ZHG154:ZHG158:ZHG178:ZHG192:
170	PASK:HLA-B:ATF6B	2_242077496:6_31323116:6_32095393	TCTCTT	PA03819:PA03858:PA03881:PA03922:PA03925:PA03978:PA03980:PA04115:PA02483:PA02877:PA02934:PA02955:PA02960:PA03033-1:PA03038-1:PA03093-1:PA03127:PA03164:PA03374:PA03399:PA03449:PA03497:PA03510:PA03960:PA03983:PA04166:PA04171:PA04292:PF00015-2-2:ZHG010:ZHG036:ZHG043:ZHG055:ZHG074:ZHG078:ZHG083:ZHG088:ZHG108:ZHG113:ZHG154:ZHG178:	41
171	NR1I3:MDC1:NOP56	1_161200586:6_30671989:20_2636218	GTCGCC	PA03874:PA03924:PA03925:PA03966:PA03978:PA02716-1:PA02756:PA02904:PA02969:PA3036:PA03090:PA03101:PA03105:PA03144:PA03181:PA03275:PA03372:PA03373:PA03443:PA03445:PA03474:PA03497:PA04128:PA04131:PA04203:PA04241:PA04292:PA04306:PA04370:PA04385:PA04790:ZHD091:ZHG006:ZHG014:ZHG026:ZHG036:ZHG039:ZHG108:ZHG167:ZHG178:	40
172	CAD:HLA-B:HLA-DQA1	2_27462076:6_31323116:6_32610403	CCTCAA	PA03765:PA03817:PA03858:PA03949:PA03980:PA02483:PA02658:PA02776:PA02926:PA02934:PA02955:PA02960:PA03101:PA03121:PA03359:PA03371:PA03372:PA03426:PA03445:PA03480:PA03490:PA03498:PA03510:PA04166:PA04181:PA04292:PA05750:PF00015-2-2:ZHG005:ZHG021:ZHG026:ZHG071:ZHG088:ZHG105:ZHG113:ZHG115:ZHG142:ZHG168:ZHG178:ZHG192:	40
173	TRIM54:HLA-B:HLA-DQA1	2_27505782:6_31323116:6_32610403	CCTCAA	PA03765:PA03817:PA03858:PA03949:PA03980:PA02483:PA02658:PA02926:PA02934:PA02955:PA02960:PA03101:PA03121:PA03359:PA03371:PA03372:PA03426:PA03445:PA03480:PA03490:PA03498:PA03510:PA04166:PA04181:PA04292:PA05750:PF00015-2-2:ZHG005:ZHG021:ZHG026:ZHG071:ZHG088:ZHG105:ZHG113:ZHG115:ZHG118:ZHG142:ZHG168:ZHG178:ZHG192:	40
174	CAPN10:CD74:HLA-B	2_241538061:5_149792337:6_31323116	TTTCTC	PA03819:PA03881:PA03922:PA03925:PA03949:PA03978:PA03980:PA03995:PA04115:PA02483:PA02776:PA02877:PA02921:PA03093-1:PA03181:PA03275:PA03299:PA03366:PA03374:PA03453:PA03490:PA03510:PA03983:PA04171:PA05750:PF00070-2-1:PF00145-1-1:PF00247-3-4:ZHG021:ZHG028:ZHG030:ZHG043:ZHG067:ZHG071:ZHG113:ZHG132:ZHG138:ZHG154:ZHG192:ZHG199:	40
175	GTF2H4:HLA-B:PRRC2A	6_30877760:6_31323116:6_31602967	CCTCGG	PA03789:PA03817:PA03867:PA03978:PA02658:PA02716-1:PA02729:PA02776:PA02874:PA02921:PA02960:PA03033-1:PA03038-1:PA03164:PA03197:PA03251:PA03299:PA03307:PA03359:PA03362:PA03366:PA03369:PA03374:PA03399:PA03453:PA03462:PA03492:PA03510:PA04171:PA04181:PA04385:PA04391:PF00193-2-1:ZHG005:ZHG021:ZHG040:ZHG113:ZHG118:ZHG138:ZHG168:	40
		6_30877202:6_31323116:6_31602967	CCTCGG	PA03789:PA03817:PA03867:PA03978:PA02658:PA02716-1:PA02729:PA02776:PA02874:PA02921:PA02960:PA03033-1:PA03038-1:PA03164:PA03197:PA03251:PA03299:PA03307:PA03359:PA03362:PA03366:PA03369:PA03374:PA03399:PA03453:PA03462:PA03492:PA03510:PA04171:PA04181:PA04385:PA04391:PF00193-2-1:ZHG005:ZHG021:ZHG040:ZHG113:ZHG118:ZHG138:ZHG168:
		6_30878579:6_31323116:6_31602967	TTTCGG	PA03789:PA03817:PA03867:PA03978:PA02658:PA02716-1:PA02776:PA02874:PA02921:PA02960:PA03033-1:PA03038-1:PA03164:PA03197:PA03251:PA03299:PA03307:PA03359:PA03362:PA03366:PA03369:PA03374:PA03399:PA03453:PA03462:PA03492:PA03510:PA04171:PA04181:PA04385:PA04391:PF00193-2-1:ZHG005:ZHG021:ZHG040:ZHG113:ZHG118:ZHG138:ZHG168:
		6_30878919:6_31323116:6_31602967	CCTCGG	PA03789:PA03817:PA03867:PA03978:PA02658:PA02716-1:PA02729:PA02776:PA02874:PA02921:PA02960:PA03033-1:PA03038-1:PA03164:PA03197:PA03251:PA03299:PA03307:PA03359:PA03362:PA03366:PA03369:PA03374:PA03399:PA03453:PA03462:PA03492:PA03510:PA04171:PA04181:PA04391:PF00193-2-1:ZHG005:ZHG021:ZHG040:ZHG118:ZHG138:ZHG168:
		6_30878769:6_31323116:6_31602967	TTTCGG	PA03789:PA03817:PA03867:PA03978:PA02658:PA02716-1:PA02729:PA02874:PA02921:PA02960:PA03033-1:PA03038-1:PA03164:PA03197:PA03251:PA03299:PA03307:PA03359:PA03362:PA03366:PA03369:PA03374:PA03399:PA03453:PA03462:PA03492:PA03510:PA04171:PA04181:PA04385:PA04391:ZHG005:ZHG021:ZHG040:ZHG118:ZHG138:ZHG168:
176	SLC36A1:HLA-B:STK19	5_150867452:6_31323116:6_31946614	AATCAG	PA03864:PA03867:PA03900:PA04115:PA02691:PA02729:PA02877:PA02894:PA02926:PA02934:PA03121:PA03144:PA03181:PA03307:PA03362:PA03366:PA03445:PA03449:PA03960:PA04171:PA04181:PA04203:PF00122-2-2:PF00145-1-1:ZHD091:ZHD101:ZHG009:ZHG010:ZHG021:ZHG042:ZHG043:ZHG074:ZHG088:ZHG132:ZHG154:ZHG168:ZHG178:ZHG184:ZHG199:ZHG206:	40
177	MDC1:PSORS1C1,PSORS1C2:SKIV2L	6_30670292:6_31106606:6_31929808	TCTATC	PA03765:PA03881:PA03922:PA03978:PA04106:PA02583-1:PA02691:PA02716-1:PA02776:PA02877:PA02883:PA02926:PA02959:PA03038-1:PA03101:PA03121:PA03362:PA03374:PA03399:PA03426:PA03453:PA03498:PA04111:PA04171:PA04391:PF00070-2-1:PF00073-2-1:PF00145-1-1:PF00247-3-4:ZHG005:ZHG040:ZHG043:ZHG055:ZHG085:ZHG105:ZHG115:ZHG118:ZHG142:ZHG168:ZHG172:	40
178	NR1I3:CACNA1S:MDC1	1_161200586:1_201016296:6_30671989	GTGGCG	PA03874:PA03924:PA03925:PA03966:PA03978:PA03995:PA02716-1:PA02756:PA02904:PA02969:PA3036:PA03090:PA03101:PA03105:PA03144:PA03181:PA03275:PA03372:PA03373:PA03443:PA03445:PA03474:PA03497:PA04128:PA04131:PA04203:PA04241:PA04292:PA04306:PA04370:PA04385:PA04790:ZHD091:ZHG006:ZHG014:ZHG026:ZHG036:ZHG039:ZHG108:ZHG178:	40
179	DDR1:HLA-B:HLA-DQA1	6_30862423:6_31323116:6_32610403	CCTCAA	PA03765:PA03817:PA03858:PA03980:PA02658:PA02776:PA02926:PA02934:PA02955:PA02960:PA03101:PA03121:PA03359:PA03371:PA03372:PA03426:PA03480:PA03510:PA04166:PA04181:PA04292:PA04400:PA05750:PF00015-2-2:ZHD101:ZHD102:ZHG005:ZHG021:ZHG026:ZHG028:ZHG040:ZHG071:ZHG105:ZHG113:ZHG115:ZHG118:ZHG132:ZHG142:ZHG168:ZHG192:	40
180	MDC1:HLA-B:HLA-DQA1	6_30671989:6_31323337:6_32609746	CGTTTT	PA03817:PA03819:PA03858:PA03874:PA03914:PA03966:PA02550:PA02658:PA02776:PA02926:PA02934:PA03090:PA03359:PA03372:PA03480:PA03490:PA03510:PA04166:PA04292:PA04306:PA05750:PF00015-2-2:PF00110-2-1:PF00122-2-2:PF00193-2-1:ZHG026:ZHG028:ZHG040:ZHG071:ZHG088:ZHG105:ZHG112:ZHG118:ZHG142:ZHG167:ZHG168:ZHG178:ZHG181:ZHG192:ZHG204:	40
181	HLA-B:BTNL2:HLA-DRA	6_31323116:6_32370835:6_32407709	TCTTCA	PA03765:PA03867:PA03900:PA03978:PA02658:PA02716-1:PA02729:PA02776:PA02877:PA02921:PA02926:PA02934:PA02955:PA03038-1:PA03101:PA03121:PA03307:PA03359:PA03366:PA03369:PA03449:PA03498:PA04391:PF00070-2-1:ZHG005:ZHG009:ZHG036:ZHG040:ZHG042:ZHG080:ZHG085:ZHG088:ZHG106:ZHG113:ZHG115:ZHG118:ZHG142:ZHG154:ZHG168:ZHG178:	40
182	HLA-B:BTNL2:HLA-DQA1	6_31323116:6_32369488:6_32610403	TCGGAA	PA03765:PA03817:PA03949:PA02483:PA02658:PA02776:PA02926:PA02934:PA02955:PA03101:PA03121:PA03359:PA03372:PA03426:PA03445:PA03480:PA03490:PA03498:PA03510:PA04181:PA04400:PA05750:PF00015-2-2:ZHD101:ZHD102:ZHG005:ZHG026:ZHG028:ZHG040:ZHG071:ZHG088:ZHG105:ZHG113:ZHG115:ZHG118:ZHG132:ZHG142:ZHG168:ZHG178:ZHG192:	40
183	CDSN:PRRC2A:NOTCH4	6_31084435:6_31605199:6_32185796	AACCTC	PA03789:PA03817:PA04050:PA04106:PA02716-1:PA02809:PA02877:PA02955:PA02959:PA03307:PA03329:PA03359:PA03362:PA03369:PA03374:PA03399:PA03449:PA03453:PA03510:PA04097:PA04181:PA04385:PA05766:PF00015-2-2:PF00070-2-1:ZHG005:ZHG036:ZHG040:ZHG042:ZHG043:ZHG059:ZHG088:ZHG105:ZHG106:ZHG108:ZHG113:ZHG142:ZHG178:ZHG192:ZHG206:	40
		6_31084435:6_31605199:6_32166380	AACCGC	PA03789:PA03817:PA04050:PA04106:PA02716-1:PA02809:PA02877:PA02955:PA02959:PA03307:PA03329:PA03359:PA03362:PA03369:PA03374:PA03399:PA03449:PA03453:PA03510:PA04097:PA04181:PA04385:PA05766:PF00015-2-2:PF00070-2-1:ZHG005:ZHG036:ZHG040:ZHG042:ZHG043:ZHG059:ZHG088:ZHG105:ZHG106:ZHG108:ZHG113:ZHG142:ZHG178:ZHG192:ZHG206:
		6_31084435:6_31605199:6_32163274	AACCAG	PA03789:PA03817:PA04050:PA04106:PA02716-1:PA02809:PA02877:PA02955:PA02959:PA03307:PA03329:PA03359:PA03362:PA03369:PA03374:PA03399:PA03449:PA03453:PA03510:PA04097:PA04181:PA04385:PA05766:PF00015-2-2:PF00070-2-1:ZHG005:ZHG040:ZHG042:ZHG043:ZHG059:ZHG088:ZHG105:ZHG106:ZHG108:ZHG113:ZHG142:ZHG178:ZHG192:ZHG206:
184	CCHCR1:HLA-B:LY6G6C	6_31122315:6_31323116:6_31687008	CCTCGG	PA03789:PA03817:PA03819:PA03922:PA04106:PA02482:PA02716-1:PA02776:PA02883:PA02955:PA02960:PA03164:PA03197:PA03359:PA03374:PA03399:PA03449:PA03453:PA03510:PA04181:PA04203:PA04385:PA05766:PF00122-2-2:PF00145-1-1:ZHG005:ZHG010:ZHG014:ZHG040:ZHG042:ZHG043:ZHG074:ZHG105:ZHG108:ZHG113:ZHG115:ZHG118:ZHG132:ZHG142:ZHG187:	40
185	MDC1:SLC44A4:NCAPD2	6_30671989:6_31837250:12_6637941	CGGGCC	PA03876:PA03925:PA03942:PA03949:PA03955:PA03995:PA02716-1:PA02776:PA02894:PA02921:PA02926:PA03038-1:PA03101:PA03181:PA03290:PA03359:PA03362:PA03374:PA03399:PA03453:PA03462:PA03492:PA03497:PA03498:PA04111:PA04113:PA04306:PF00070-2-1:ZHD091:ZHG009:ZHG028:ZHG040:ZHG055:ZHG067:ZHG088:ZHG105:ZHG118:ZHG154:ZHG158:ZHG192:	40
186	DDR1:HLA-B:ENDOU	6_30862423:6_31323116:12_48119049	CCTCAG	PA03765:PA03789:PA03817:PA03900:PA03957:PA03995:PA04050:PA04106:PA02658:PA02691:PA02716-1:PA02874:PA02921:PA02926:PA02955:PA03164:PA03181:PA03275:PA03359:PA03374:PA03497:PA03960:PA04166:PA04203:PA04292:PA04391:PA05766:PF00015-2-2:PF00145-1-1:ZHD102:ZHG009:ZHG043:ZHG108:ZHG118:ZHG132:ZHG142:ZHG158:ZHG174:ZHG184:ZHG199:	40
		6_30862423:6_31323116:12_48104746	CCTCGC	PA03765:PA03789:PA03817:PA03900:PA03957:PA03995:PA04050:PA04106:PA02658:PA02691:PA02716-1:PA02874:PA02921:PA02926:PA02955:PA03164:PA03181:PA03275:PA03359:PA03374:PA03497:PA03960:PA04166:PA04203:PA04292:PA04391:PA05766:PF00015-2-2:PF00145-1-1:ZHD102:ZHG009:ZHG043:ZHG108:ZHG118:ZHG132:ZHG142:ZHG158:ZHG174:ZHG184:ZHG199:
		6_30865279:6_31323116:12_48119016	CCTCGC	PA03765:PA03789:PA03817:PA03900:PA03957:PA03995:PA04050:PA04106:PA02658:PA02691:PA02716-1:PA02874:PA02921:PA02926:PA02955:PA03164:PA03181:PA03275:PA03359:PA03374:PA03497:PA03960:PA04166:PA04203:PA04292:PA04391:PA05766:PF00015-2-2:PF00145-1-1:ZHD102:ZHG009:ZHG043:ZHG118:ZHG132:ZHG142:ZHG158:ZHG174:ZHG184:ZHG199:
		6_30862423:6_31323116:12_48119016	CCTCGC	PA03765:PA03789:PA03817:PA03900:PA03957:PA03995:PA04050:PA04106:PA02658:PA02691:PA02716-1:PA02874:PA02921:PA02926:PA02955:PA03164:PA03181:PA03275:PA03359:PA03374:PA03497:PA03960:PA04166:PA04203:PA04292:PA04391:PA05766:PF00015-2-2:PF00145-1-1:ZHD102:ZHG009:ZHG043:ZHG118:ZHG132:ZHG142:ZHG158:ZHG174:ZHG184:ZHG199:
187	MDC1:EHMT2:SLC26A11	6_30672463:6_31857154:17_78221850	AGTCAA	PA03810:PA03822:PA03916:PA03940:PA04016:PA04040:PA04062:PA04172:PA02827:PA02830:PA02887:PA02982:PA03027:PA03075:PA03079:PA03162:PA03238:PA03273:PA03292:PA03361:PA03410:PA03415:PA03434:PA04142:PA04148:PA04164:PA04222:PA04290:PA04316:PA04724:PA04807:PA04809:PA05733:ZHG007:ZHG064:ZHG123:ZHG124:ZHG148:ZHG149:ZHG210:	40
188	VARS2:HLA-B:DIABLO	6_30890871:6_31323116:12_122703014	CCTCCT	PA03817:PA03858:PA03867:PA03876:PA03924:PA03980:PA02716-1:PA02874:PA02921:PA02969:PA03111-1:PA03121:PA03127:PA03144:PA03164:PA03181:PA03197:PA03290:PA03359:PA03374:PA03443:PA03449:PA03462:PA03497:PA03510:PA04131:PA05750:PA05766:ZHD101:ZHG009:ZHG015:ZHG021:ZHG028:ZHG074:ZHG108:ZHG132:ZHG135:ZHG138:ZHG154:ZHG192:	40
189	MDC1:CCHCR1:WBP2	6_30671989:6_31122315:17_73847799	CGGCAG	PA03825:PA03867:PA03900:PA03914:PA03978:PA02583-1:PA02658:PA02921:PA02926:PA02934:PA02946:PA02969:PA03038-1:P0A3149-1:PA03275:PA03307:PA03372:PA03385:PA03443:PA03462:PA04102:PA04111:PA04113:PA04166:PA04241:PA04246:PA04278:PA04366:PA04386:PA04790:PF00110-2-1:ZHD091:ZHG006:ZHG028:ZHG055:ZHG078:ZHG088:ZHG158:ZHG181:ZHG201:	40
		6_30671989:6_31122315:17_73847613	CGGCGA	PA03825:PA03867:PA03900:PA03914:PA03978:PA02583-1:PA02658:PA02921:PA02926:PA02934:PA02946:PA02969:PA03038-1:P0A3149-1:PA03275:PA03307:PA03372:PA03385:PA03443:PA03462:PA04102:PA04111:PA04113:PA04166:PA04241:PA04246:PA04278:PA04366:PA04386:PA04790:PF00110-2-1:ZHD091:ZHG006:ZHG028:ZHG055:ZHG078:ZHG088:ZHG158:ZHG181:ZHG201:
		6_30671989:6_31124849:17_73847799	CGCTAG	PA03825:PA03867:PA03900:PA03914:PA03978:PA02583-1:PA02658:PA02921:PA02926:PA02934:PA02946:PA02969:PA03038-1:P0A3149-1:PA03275:PA03307:PA03372:PA03385:PA03443:PA04102:PA04111:PA04166:PA04241:PA04246:PA04278:PA04366:PA04386:PA04790:PF00110-2-1:ZHD091:ZHG006:ZHG028:ZHG055:ZHG078:ZHG088:ZHG158:ZHG181:
		6_30671989:6_31124849:17_73847613	CGCTGA	PA03825:PA03867:PA03900:PA03914:PA03978:PA02583-1:PA02658:PA02921:PA02926:PA02934:PA02946:PA02969:PA03038-1:P0A3149-1:PA03275:PA03307:PA03372:PA03385:PA03443:PA04102:PA04111:PA04166:PA04241:PA04246:PA04278:PA04366:PA04386:PA04790:PF00110-2-1:ZHD091:ZHG006:ZHG028:ZHG055:ZHG078:ZHG088:ZHG158:ZHG181:
190	MDC1:C6orf15:DNAH17	6_30671989:6_31079371:17_76420085	CGCCCT	PA03817:PA03858:PA03867:PA03876:PA03920:PA04115:PA02455:PA02959:PA02969:PA03025:PA03038-1:PA03100:PA03103:PA03142:PA03144:PA03181:PA03234:PA03345:PA03369:PA03490:PA04102:PA04111:PA04131:PA04166:PA05766:PF00015-2-2:PF00070-2-1:PF00071-2-1:PF00193-2-1:PF00247-3-4:ZHD093:ZHG011:ZHG039:ZHG074:ZHG112:ZHG181:ZHG201:ZHG204:ZHG206:	40
		6_30671989:6_31079264:17_76420085	CGCCCT	PA03817:PA03858:PA03867:PA03876:PA03920:PA04115:PA02455:PA02959:PA02969:PA03025:PA03038-1:PA03100:PA03103:PA03142:PA03144:PA03181:PA03234:PA03345:PA03369:PA03490:PA04102:PA04111:PA04131:PA04166:PA05766:PF00015-2-2:PF00070-2-1:PF00071-2-1:PF00193-2-1:PF00247-3-4:ZHD093:ZHG011:ZHG039:ZHG074:ZHG112:ZHG181:ZHG201:ZHG204:ZHG206:
		6_30671989:6_31079242:17_76420085	CGAACT	PA03817:PA03858:PA03867:PA03876:PA03920:PA04115:PA02455:PA02959:PA02969:PA03025:PA03038-1:PA03100:PA03103:PA03142:PA03144:PA03181:PA03234:PA03345:PA03369:PA03490:PA04102:PA04111:PA04131:PA04166:PA05766:PF00015-2-2:PF00070-2-1:PF00071-2-1:PF00193-2-1:PF00247-3-4:ZHD093:ZHG011:ZHG039:ZHG074:ZHG112:ZHG181:ZHG201:ZHG204:ZHG206:
		6_30671989:6_31080367:17_76420085	CGCCCT	PA03817:PA03867:PA03876:PA03920:PA04115:PA02455:PA02959:PA03025:PA03038-1:PA03100:PA03103:PA03142:PA03144:PA03181:PA03234:PA03345:PA03369:PA03490:PA03497:PA04102:PA04111:PA04131:PA04166:PA05766:PF00015-2-2:PF00070-2-1:PF00071-2-1:PF00193-2-1:PF00247-3-4:ZHD093:ZHG011:ZHG039:ZHG074:ZHG112:ZHG181:ZHG201:ZHG204:
191	MDC1:NOTCH4:DNAH17	6_30671989:6_32190484:17_76420085	CGGGCT	PA03817:PA03829:PA03858:PA03867:PA03876:PA03989:PA04115:PA02455:PA02583-1:PA02959:PA02969:PA03025:PA03038-1:PA03100:PA03103:PA03144:PA03234:PA03345:PA03369:PA03453:PA03490:PA03497:PA03498:PA04102:PA04131:PA04166:PA04278:PA04790:PF00015-2-2:PF00070-2-1:PF00071-2-1:PF00193-2-1:PF00247-3-4:ZHD093:ZHG039:ZHG112:ZHG181:ZHG201:ZHG204:ZHG206:	40
192	NR1I3:MDC1:SMARCA4	1_161200586:6_30671989:19_11120937	GTCGCC	PA03874:PA03924:PA03925:PA03966:PA03978:PA03995:PA02716-1:PA02756:PA02904:PA02969:PA3036:PA03090:PA03101:PA03105:PA03144:PA03181:PA03372:PA03373:PA03443:PA03445:PA03474:PA03497:PA04128:PA04131:PA04203:PA04241:PA04292:PA04306:PA04370:PA04385:PA04790:ZHD091:ZHG006:ZHG014:ZHG026:ZHG036:ZHG039:ZHG108:ZHG167:ZHG178:	40
		1_161200586:6_30671989:19_11113997	GTCGGG	PA03874:PA03924:PA03925:PA03966:PA03978:PA03995:PA02716-1:PA02756:PA02904:PA02969:PA3036:PA03090:PA03101:PA03105:PA03144:PA03181:PA03372:PA03373:PA03443:PA03445:PA03474:PA03497:PA04128:PA04131:PA04203:PA04241:PA04292:PA04306:PA04370:PA04385:PA04790:ZHD091:ZHG006:ZHG014:ZHG026:ZHG036:ZHG039:ZHG108:ZHG167:ZHG178:
		1_161200586:6_30671989:19_11095896	GTCGTT	PA03874:PA03924:PA03925:PA03966:PA03978:PA03995:PA02716-1:PA02756:PA02904:PA02969:PA3036:PA03090:PA03101:PA03105:PA03144:PA03181:PA03372:PA03373:PA03443:PA03445:PA03474:PA03497:PA04128:PA04131:PA04203:PA04241:PA04292:PA04306:PA04370:PA04385:PA04790:ZHD091:ZHG006:ZHG014:ZHG026:ZHG036:ZHG039:ZHG108:ZHG167:ZHG178:
		1_161200586:6_30671989:19_11145691	GTCGCC	PA03874:PA03924:PA03925:PA03966:PA03978:PA03995:PA02716-1:PA02756:PA02904:PA02969:PA3036:PA03090:PA03101:PA03105:PA03144:PA03181:PA03373:PA03443:PA03445:PA03474:PA03497:PA04128:PA04131:PA04203:PA04241:PA04292:PA04306:PA04370:PA04385:PA04790:ZHD091:ZHG006:ZHG014:ZHG026:ZHG036:ZHG039:ZHG108:ZHG167:ZHG178:
		1_161200586:6_30671989:19_11113651	GTCGTT	PA03874:PA03924:PA03925:PA03966:PA03978:PA03995:PA02716-1:PA02756:PA02904:PA02969:PA3036:PA03090:PA03101:PA03105:PA03144:PA03181:PA03372:PA03373:PA03443:PA03445:PA03474:PA03497:PA04128:PA04131:PA04203:PA04241:PA04292:PA04306:PA04370:PA04385:PA04790:ZHD091:ZHG006:ZHG014:ZHG039:ZHG108:ZHG167:ZHG178:
193	MDC1:DDR1:DNAH17	6_30671989:6_30864927:17_76420085	CGTCCT	PA03817:PA03829:PA03858:PA03867:PA03876:PA03989:PA04115:PA02455:PA02583-1:PA02959:PA02969:PA03038-1:PA03100:PA03103:PA03142:PA03144:PA03181:PA03234:PA03345:PA03453:PA03490:PA03497:PA03498:PA04102:PA04111:PA04166:PA04278:PA04790:PA05766:PF00015-2-2:PF00070-2-1:PF00071-2-1:PF00193-2-1:PF00247-3-4:ZHD093:ZHG011:ZHG039:ZHG055:ZHG201:ZHG206:	40
194	NR1I3:DDR1:HLA-DQA1	1_161200586:6_30864927:6_32609789	GTTCAA	PA03924:PA03925:PA03966:PA03978:PA02716-1:PA02756:PA02904:PA02969:PA3036:PA03090:PA03101:PA03105:PA03127:PA03181:PA03275:PA03372:PA03443:PA03445:PA03474:PA03497:PA04116:PA04128:PA04203:PA04214:PA04240:PA04241:PA04292:PA04306:PA04370:ZHD091:ZHG005:ZHG014:ZHG026:ZHG039:ZHG106:ZHG108:ZHG113:ZHG172:ZHG178:ZHG187:	40
195	NR1I3:EAF1:DDR1	1_161200586:3_15480726:6_30864927	GTCCTC	PA03874:PA03924:PA03925:PA03995:PA02716-1:PA02756:PA02904:PA02969:PA3036:PA03090:PA03101:PA03127:PA03144:PA03275:PA03372:PA03443:PA03445:PA03474:PA03497:PA04116:PA04128:PA04203:PA04214:PA04240:PA04241:PA04292:PA04306:PA04370:PA04790:ZHD091:ZHG005:ZHG014:ZHG039:ZHG106:ZHG108:ZHG113:ZHG167:ZHG172:ZHG178:ZHG187:	40
		1_161200586:3_15476055:6_30864927	GTAATC	PA03874:PA03924:PA03925:PA03995:PA02716-1:PA02756:PA02904:PA02969:PA3036:PA03090:PA03101:PA03127:PA03144:PA03275:PA03372:PA03443:PA03445:PA03474:PA03497:PA04116:PA04128:PA04203:PA04214:PA04240:PA04241:PA04292:PA04306:PA04370:PA04790:ZHD091:ZHG005:ZHG014:ZHG039:ZHG106:ZHG108:ZHG113:ZHG167:ZHG172:ZHG178:ZHG187:
196	NR1I3:SLC36A2:MDC1	1_161200586:5_150704758:6_30671989	GTGGCG	PA03874:PA03924:PA03925:PA03966:PA03978:PA03995:PA02716-1:PA02756:PA02904:PA02969:PA3036:PA03090:PA03101:PA03105:PA03144:PA03181:PA03275:PA03372:PA03373:PA03443:PA03445:PA03474:PA03497:PA04128:PA04131:PA04203:PA04241:PA04292:PA04306:PA04370:PA04385:PA04790:ZHD091:ZHG014:ZHG026:ZHG036:ZHG039:ZHG108:ZHG167:ZHG178:	40
		1_161200586:5_150704724:6_30671989	GTCCCG	PA03874:PA03924:PA03925:PA03966:PA03978:PA03995:PA02716-1:PA02756:PA02904:PA02969:PA3036:PA03101:PA03105:PA03144:PA03181:PA03275:PA03372:PA03373:PA03443:PA03474:PA03497:PA04128:PA04131:PA04203:PA04241:PA04292:PA04306:PA04370:PA04385:PA04790:ZHD091:ZHG014:ZHG026:ZHG036:ZHG039:ZHG108:ZHG167:ZHG178:
197	NIT1:NR1I3:MDC1	1_161089288:1_161200586:6_30671989	CCGTCG	PA03874:PA03924:PA03925:PA03966:PA03978:PA03995:PA02716-1:PA02756:PA02904:PA02969:PA3036:PA03090:PA03101:PA03105:PA03144:PA03181:PA03275:PA03372:PA03373:PA03443:PA03445:PA03474:PA03497:PA04128:PA04131:PA04203:PA04241:PA04292:PA04306:PA04370:PA04385:PA04790:ZHD091:ZHG006:ZHG014:ZHG026:ZHG039:ZHG108:ZHG167:ZHG178:	40
198	UTP15:HLA-B:ITPR3	5_72868447:6_31323116:6_33643558	CTTCGG	PA03817:PA03864:PA03876:PA03881:PA03900:PA03955:PA03957:PA04115:PA02691:PA02874:PA02921:PA02926:PA03144:PA03164:PA03251:PA03275:PA03290:PA03299:PA03369:PA03374:PA03399:PA03445:PA03453:PA03462:PA03492:PA03497:PA03510:PA03983:PA04097:PA04181:PA04385:PA04391:PA05766:PF00070-2-1:PF00122-2-2:ZHG067:ZHG080:ZHG118:ZHG187:ZHG206:	40
199	DDR1:C6orf10:KLC2	6_30864927:6_32299822:11_66031660	TCAGTC	PA03819:PA03924:PA03942:PA03957:PA03966:PA03978:PA02583-1:PA02658:PA02716-1:PA02729:PA02894:PA02983-1:PA02989:PA03093-1:PA03101:PA03111-1:PA03290:PA03329:PA03359:PA03366:PA03373:PA03374:PA03474:PA03484:PA03490:PA03492:PA03498:PA03960:PA04097:PA04400:PF00070-2-1:PF00071-2-1:ZHG010:ZHG021:ZHG026:ZHG040:ZHG053:ZHG083:ZHG158:ZHG178:	40
200	NR1I3:ABCG8:MDC1	1_161200586:2_44079913:6_30671989	GTCCCG	PA03874:PA03924:PA03925:PA03966:PA03978:PA03995:PA02716-1:PA02756:PA02904:PA02969:PA3036:PA03090:PA03101:PA03105:PA03144:PA03275:PA03372:PA03373:PA03443:PA03445:PA03474:PA03497:PA04128:PA04131:PA04203:PA04241:PA04292:PA04306:PA04370:PA04385:PA04790:ZHD091:ZHG006:ZHG014:ZHG026:ZHG036:ZHG039:ZHG108:ZHG167:ZHG178:	40
201	CDSN:HLA-B:STEAP2	6_31084792:6_31323116:7_89854446	TTTCGT	PA03766:PA03881:PA03900:PA03922:PA03925:PA03949:PA03980:PA04106:PA02483:PA02874:PA02877:PA02883:PA02959:PA02960:PA03093-1:PA03101:PA03127:PA03181:PA03197:PA03251:PA03275:PA03307:PA03399:PA03445:PA03449:PA03498:PA04097:PA04400:PA05766:PF00070-2-1:PF00247-3-4:ZHD102:ZHG009:ZHG014:ZHG036:ZHG040:ZHG042:ZHG118:ZHG187:ZHG192:	40
202	HLA-B:SLC44A4:CHD4	6_31323116:6_31837009:12_6709945	TCGGAG	PA03789:PA03867:PA03925:PA03980:PA04115:PA02716-1:PA02776:PA02894:PA02969:PA03038-1:PA03101:PA03181:PA03329:PA03362:PA03369:PA03385:PA03399:PA03480:PA04111:PA04131:PA04171:PA04181:PA05750:PF00015-2-2:PF00073-2-1:PF00145-1-1:ZHG015:ZHG055:ZHG074:ZHG080:ZHG083:ZHG105:ZHG106:ZHG113:ZHG118:ZHG135:ZHG138:ZHG154:ZHG168:ZHG206:	40
203	HLA-C:HLA-B:STK19	6_31238068:6_31323116:6_31946614	CCTCAG	PA03864:PA03867:PA03900:PA04115:PA02691:PA02729:PA02877:PA02894:PA02926:PA02934:PA02955:PA03121:PA03144:PA03181:PA03307:PA03362:PA03366:PA03369:PA03445:PA03960:PA04171:PA04203:PF00122-2-2:PF00145-1-1:ZHD091:ZHD101:ZHG009:ZHG021:ZHG042:ZHG043:ZHG074:ZHG088:ZHG106:ZHG154:ZHG168:ZHG178:ZHG184:ZHG199:ZHG206:	39
204	GTF2H4:HLA-B:ABHD16A	6_30877760:6_31323116:6_31657754	CCTCCC	PA03789:PA03817:PA03867:PA03978:PA02658:PA02716-1:PA02729:PA02776:PA02874:PA02921:PA02960:PA03033-1:PA03038-1:PA03164:PA03197:PA03299:PA03307:PA03359:PA03362:PA03366:PA03369:PA03374:PA03399:PA03453:PA03462:PA03492:PA03510:PA04171:PA04181:PA04385:PA04391:ZHG005:ZHG021:ZHG040:ZHG105:ZHG113:ZHG118:ZHG138:ZHG168:	39
		6_30877202:6_31323116:6_31657754	CCTCCC	PA03789:PA03817:PA03867:PA03978:PA02658:PA02716-1:PA02729:PA02776:PA02874:PA02921:PA02960:PA03033-1:PA03038-1:PA03164:PA03197:PA03299:PA03307:PA03359:PA03362:PA03366:PA03369:PA03374:PA03399:PA03453:PA03462:PA03492:PA03510:PA04171:PA04181:PA04385:PA04391:ZHG005:ZHG021:ZHG040:ZHG105:ZHG113:ZHG118:ZHG138:ZHG168:
		6_30878579:6_31323116:6_31657754	TTTCCC	PA03789:PA03817:PA03867:PA03978:PA02658:PA02716-1:PA02776:PA02874:PA02921:PA02960:PA03033-1:PA03038-1:PA03164:PA03197:PA03299:PA03307:PA03359:PA03362:PA03366:PA03369:PA03374:PA03399:PA03453:PA03462:PA03492:PA03510:PA04171:PA04181:PA04385:PA04391:ZHG005:ZHG021:ZHG040:ZHG105:ZHG113:ZHG118:ZHG138:ZHG168:
		6_30878919:6_31323116:6_31657754	CCTCCC	PA03789:PA03817:PA03867:PA03978:PA02658:PA02716-1:PA02729:PA02776:PA02874:PA02921:PA02960:PA03033-1:PA03038-1:PA03164:PA03197:PA03299:PA03307:PA03359:PA03362:PA03366:PA03369:PA03374:PA03399:PA03453:PA03462:PA03492:PA03510:PA04171:PA04181:PA04391:ZHG005:ZHG021:ZHG040:ZHG105:ZHG118:ZHG138:ZHG168:
		6_30878769:6_31323116:6_31657754	TTTCCC	PA03789:PA03817:PA03867:PA03978:PA02658:PA02716-1:PA02729:PA02874:PA02921:PA02960:PA03033-1:PA03038-1:PA03164:PA03197:PA03299:PA03307:PA03359:PA03362:PA03366:PA03369:PA03374:PA03399:PA03453:PA03462:PA03492:PA03510:PA04171:PA04181:PA04385:PA04391:ZHG005:ZHG021:ZHG040:ZHG105:ZHG118:ZHG138:ZHG168:
205	NR1I3:DDR1:IDE	1_161200586:6_30864927:10_94250332	GTTCGG	PA03874:PA03966:PA03995:PA02716-1:PA02904:PA02969:PA3036:PA03090:PA03101:PA03105:PA03127:PA03144:PA03181:PA03275:PA03372:PA03373:PA03443:PA03445:PA03474:PA04116:PA04128:PA04203:PA04214:PA04240:PA04241:PA04292:PA04306:PA04370:ZHD091:ZHG005:ZHG014:ZHG026:ZHG039:ZHG106:ZHG108:ZHG113:ZHG167:ZHG178:ZHG187:	39
206	MDC1:PSORS1C1,PSORS1C2:NOTCH4	6_30670292:6_31106606:6_32185796	TCTATC	PA03765:PA03881:PA03922:PA03978:PA04106:PA02583-1:PA02691:PA02716-1:PA02776:PA02877:PA02883:PA02926:PA02959:PA03038-1:PA03101:PA03121:PA03234:PA03362:PA03374:PA03399:PA03426:PA03453:PA03498:PA04171:PA04391:PF00070-2-1:PF00073-2-1:PF00145-1-1:PF00247-3-4:ZHG005:ZHG040:ZHG043:ZHG085:ZHG105:ZHG115:ZHG118:ZHG142:ZHG168:ZHG172:	39
207	KPRP:HLA-B:HLA-DQA1	1_152733376:6_31323116:6_32610403	CCTCAA	PA03765:PA03817:PA03980:PA02483:PA02658:PA02926:PA02934:PA02955:PA02960:PA03101:PA03121:PA03359:PA03372:PA03426:PA03445:PA03480:PA03490:PA03498:PA03510:PA04181:PA04292:PA04400:PF00015-2-2:ZHD101:ZHD102:ZHG005:ZHG021:ZHG026:ZHG028:ZHG040:ZHG071:ZHG088:ZHG105:ZHG113:ZHG115:ZHG118:ZHG132:ZHG168:ZHG192:	39
208	MDC1:PSORS1C1:SLC44A4	6_30671989:6_31097484:6_31839331	CGTTCC	PA03925:PA03942:PA03949:PA03955:PA03995:PA02583-1:PA02716-1:PA02776:PA02894:PA02921:PA02926:PA03038-1:PA03101:PA03181:PA03359:PA03362:PA03374:PA03399:PA03453:PA03462:PA03492:PA03497:PA03498:PA04111:PA04113:PA04306:PF00070-2-1:ZHG009:ZHG028:ZHG036:ZHG040:ZHG055:ZHG067:ZHG088:ZHG105:ZHG118:ZHG158:ZHG178:ZHG192:	39
		6_30671989:6_31097484:6_31839309	CGTTCC	PA03925:PA03942:PA03949:PA03955:PA03995:PA02583-1:PA02716-1:PA02776:PA02894:PA02921:PA02926:PA03038-1:PA03101:PA03181:PA03359:PA03362:PA03374:PA03399:PA03453:PA03462:PA03492:PA03497:PA03498:PA04111:PA04113:PA04306:PF00070-2-1:ZHG009:ZHG028:ZHG036:ZHG040:ZHG055:ZHG067:ZHG088:ZHG105:ZHG118:ZHG158:ZHG178:ZHG192:
		6_30671989:6_31097484:6_31837250	CGTTGG	PA03925:PA03942:PA03949:PA03955:PA03995:PA02583-1:PA02716-1:PA02776:PA02894:PA02921:PA02926:PA03038-1:PA03101:PA03181:PA03359:PA03362:PA03374:PA03399:PA03453:PA03462:PA03492:PA03497:PA03498:PA04111:PA04113:PA04306:PF00070-2-1:ZHG009:ZHG028:ZHG036:ZHG040:ZHG055:ZHG067:ZHG088:ZHG105:ZHG118:ZHG158:ZHG178:ZHG192:
209	HLA-B:PRRC2A:C6orf10	6_31323116:6_31605199:6_32317471	TCCCAA	PA03789:PA03817:PA03864:PA03942:PA03949:PA02482:PA02726:PA02729:PA02921:PA02955:PA03033-1:PA03038-1:PA03101:PA03299:PA03307:PA03362:PA03369:PA03374:PA03399:PA03426:PA03445:PA03449:PA03474:PA03490:PA03498:PA03510:PA04171:PA04391:PA05766:PF00193-2-1:ZHG010:ZHG036:ZHG043:ZHG113:ZHG138:ZHG142:ZHG154:ZHG184:ZHG206:	39
		6_31323116:6_31605199:6_32299873	TCCCGG	PA03789:PA03817:PA03864:PA03942:PA03949:PA02482:PA02726:PA02729:PA02921:PA02955:PA03033-1:PA03038-1:PA03101:PA03299:PA03307:PA03362:PA03369:PA03374:PA03399:PA03426:PA03445:PA03449:PA03474:PA03490:PA03498:PA03510:PA04171:PA04391:PA05766:ZHG010:ZHG036:ZHG043:ZHG113:ZHG138:ZHG142:ZHG154:ZHG184:ZHG206:
		6_31323116:6_31605199:6_32299715	TCCCGG	PA03789:PA03817:PA03864:PA03942:PA03949:PA02482:PA02726:PA02729:PA02921:PA02955:PA03033-1:PA03038-1:PA03101:PA03299:PA03307:PA03362:PA03369:PA03374:PA03399:PA03426:PA03445:PA03449:PA03474:PA03490:PA03498:PA03510:PA04171:PA04391:PA05766:PF00193-2-1:ZHG010:ZHG043:ZHG113:ZHG138:ZHG142:ZHG154:ZHG184:ZHG206:
		6_31323116:6_31605199:6_32298372	TCCCAA	PA03789:PA03817:PA03864:PA03942:PA03949:PA02482:PA02726:PA02729:PA02921:PA02955:PA03033-1:PA03038-1:PA03101:PA03299:PA03307:PA03362:PA03369:PA03374:PA03399:PA03426:PA03445:PA03449:PA03474:PA03490:PA03498:PA03510:PA04171:PA04391:PA05766:PF00193-2-1:ZHG010:ZHG036:ZHG113:ZHG138:ZHG142:ZHG154:ZHG184:ZHG206:
		6_31323116:6_31605199:6_32268501	TCCCAA	PA03789:PA03817:PA03864:PA03942:PA03949:PA02726:PA02729:PA02921:PA02955:PA03033-1:PA03038-1:PA03101:PA03299:PA03307:PA03362:PA03369:PA03374:PA03399:PA03426:PA03445:PA03449:PA03490:PA03498:PA03510:PA04171:PA04391:PA05766:PF00193-2-1:ZHG010:ZHG036:ZHG043:ZHG113:ZHG138:ZHG142:ZHG154:ZHG184:ZHG206:
210	MDC1:CCHCR1:HLA-B	6_30670292:6_31116526:6_31323116	TCGGTC	PA03765:PA03922:PA03978:PA04106:PA04115:PA02583-1:PA02691:PA02716-1:PA02776:PA02877:PA02883:PA02926:PA02959:PA02969:PA03101:PA03121:PA03127:PA03362:PA03374:PA03399:PA03453:PA03490:PA03498:PA04171:PA04181:PA04292:PA04391:PF00070-2-1:PF00145-1-1:PF00247-3-4:ZHD102:ZHG005:ZHG040:ZHG043:ZHG055:ZHG105:ZHG115:ZHG118:ZHG142:	39
		6_30670292:6_31111180:6_31323116	TCCCTC	PA03765:PA03922:PA03978:PA04106:PA04115:PA02583-1:PA02691:PA02716-1:PA02776:PA02877:PA02883:PA02926:PA02959:PA02969:PA03101:PA03121:PA03127:PA03362:PA03374:PA03399:PA03453:PA03490:PA03498:PA04171:PA04181:PA04292:PA04391:PF00070-2-1:PF00145-1-1:PF00247-3-4:ZHD102:ZHG005:ZHG040:ZHG043:ZHG055:ZHG105:ZHG115:ZHG118:ZHG142:
		6_30670292:6_31112925:6_31323116	TCTTTC	PA03765:PA03922:PA03978:PA04106:PA04115:PA02583-1:PA02691:PA02716-1:PA02776:PA02877:PA02883:PA02926:PA02959:PA02969:PA03101:PA03121:PA03127:PA03362:PA03374:PA03399:PA03453:PA03490:PA03498:PA04171:PA04181:PA04292:PA04391:PF00070-2-1:PF00145-1-1:PF00247-3-4:ZHD102:ZHG005:ZHG040:ZHG055:ZHG115:ZHG118:ZHG142:
211	CCHCR1:HLA-B:STK19	6_31118019:6_31323116:6_31946614	CTTCAG	PA03864:PA03867:PA03900:PA04115:PA02691:PA02729:PA02877:PA02894:PA02934:PA02955:PA03121:PA03144:PA03181:PA03307:PA03362:PA03366:PA03369:PA03445:PA03449:PA03960:PA04171:PF00122-2-2:PF00145-1-1:ZHD091:ZHD101:ZHG009:ZHG010:ZHG021:ZHG042:ZHG043:ZHG074:ZHG088:ZHG106:ZHG132:ZHG154:ZHG168:ZHG178:ZHG199:ZHG206:	39
		6_31112602:6_31323116:6_31946614	CGTCAG	PA03864:PA03867:PA03900:PA04115:PA02691:PA02729:PA02877:PA02894:PA02934:PA02955:PA03121:PA03144:PA03181:PA03307:PA03362:PA03366:PA03369:PA03445:PA03449:PA03960:PA04171:PF00122-2-2:PF00145-1-1:ZHD091:ZHD101:ZHG009:ZHG010:ZHG021:ZHG042:ZHG043:ZHG074:ZHG088:ZHG106:ZHG132:ZHG154:ZHG168:ZHG178:ZHG199:ZHG206:
		6_31116142:6_31323116:6_31946614	AGTCAG	PA03867:PA03900:PA04115:PA02691:PA02729:PA02877:PA02894:PA02934:PA02955:PA03121:PA03144:PA03181:PA03307:PA03362:PA03366:PA03369:PA03445:PA03449:PA03960:PA04171:PF00122-2-2:PF00145-1-1:ZHD091:ZHD101:ZHG009:ZHG010:ZHG021:ZHG042:ZHG043:ZHG074:ZHG088:ZHG106:ZHG132:ZHG154:ZHG168:ZHG178:ZHG199:ZHG206:
		6_31110391:6_31323116:6_31946614	CGTCAG	PA03864:PA03867:PA03900:PA04115:PA02691:PA02729:PA02877:PA02894:PA02934:PA02955:PA03121:PA03144:PA03181:PA03307:PA03362:PA03366:PA03369:PA03445:PA03449:PA03960:PA04171:PF00122-2-2:PF00145-1-1:ZHD091:ZHD101:ZHG009:ZHG010:ZHG021:ZHG042:ZHG043:ZHG074:ZHG088:ZHG106:ZHG154:ZHG168:ZHG178:ZHG199:ZHG206:
212	HLA-C:HLA-B:HLA-DQA1	6_31238886:6_31323116:6_32610403	AATCAA	PA03765:PA03817:PA03858:PA03949:PA02483:PA02658:PA02776:PA02926:PA02934:PA02955:PA03121:PA03359:PA03371:PA03372:PA03426:PA03480:PA03490:PA03510:PA04166:PA04292:PA04400:PA05750:PF00015-2-2:ZHD101:ZHD102:ZHG005:ZHG026:ZHG028:ZHG040:ZHG071:ZHG088:ZHG105:ZHG113:ZHG118:ZHG132:ZHG142:ZHG168:ZHG178:ZHG192:	39
213	CCHCR1:HLA-B:MRPL23	6_31122330:6_31323116:11_1972143	GGTCAG	PA03766:PA03819:PA03864:PA03966:PA03978:PA04106:PA02482:PA02877:PA02894:PA02926:PA03101:PA03111-1:PA03366:PA03449:PA03497:PA03960:PA04097:PA04166:PA04292:PA04400:PA05750:ZHD091:ZHD101:ZHG009:ZHG010:ZHG014:ZHG015:ZHG026:ZHG040:ZHG053:ZHG115:ZHG118:ZHG135:ZHG138:ZHG142:ZHG174:ZHG187:ZHG192:	39
		6_31118898:6_31323116:11_1972143	AATCAG	PA03765:PA03766:PA03819:PA03864:PA03966:PA03978:PA04106:PA02482:PA02877:PA02894:PA03101:PA03111-1:PA03366:PA03449:PA03497:PA03960:PA04097:PA04292:PA04400:PA05750:ZHD091:ZHD101:ZHG009:ZHG010:ZHG014:ZHG015:ZHG026:ZHG040:ZHG053:ZHG115:ZHG118:ZHG135:ZHG138:ZHG142:ZHG174:ZHG187:ZHG192:
		6_31113239:6_31323116:11_1972143	CCTCAG	PA03765:PA03766:PA03819:PA03864:PA03966:PA03978:PA04106:PA02482:PA02877:PA02894:PA02926:PA03101:PA03111-1:PA03366:PA03449:PA03497:PA03960:PA04097:PA04166:PA04292:PA04400:PA05750:ZHD091:ZHD101:ZHG009:ZHG010:ZHG014:ZHG015:ZHG026:ZHG040:ZHG115:ZHG118:ZHG138:ZHG142:ZHG174:ZHG187:ZHG192:
214	DDR1:AIF1:SLC44A4	6_30864927:6_31583155:6_31843924	TCAACC	PA03881:PA03925:PA03942:PA03949:PA02483:PA02716-1:PA02729:PA02776:PA02874:PA02921:PA03033-1:PA03038-1:PA03093-1:PA03101:PA03197:PA03299:PA03307:PA03359:PA03362:PA03373:PA03374:PA03399:PA03445:PA03453:PA03492:PA03498:PA03510:PA05766:PF00070-2-1:ZHG005:ZHG040:ZHG078:ZHG088:ZHG105:ZHG154:ZHG172:ZHG178:ZHG192:ZHG206:	39
215	MDC1:SLC44A4:HDAC7	6_30671989:6_31839331:12_48181778	CGCCCC	PA03876:PA03925:PA03949:PA03955:PA02583-1:PA02716-1:PA02776:PA02894:PA02934:PA03038-1:PA03101:PA03181:PA03290:PA03359:PA03362:PA03374:PA03385:PA03399:PA03453:PA03462:PA03492:PA03497:PA03498:PA04111:PA04113:PA04306:PF00070-2-1:ZHD091:ZHG009:ZHG036:ZHG040:ZHG055:ZHG067:ZHG105:ZHG118:ZHG154:ZHG158:ZHG178:ZHG192:	39
		6_30671989:6_31839309:12_48181778	CGCCCC	PA03876:PA03925:PA03949:PA03955:PA02583-1:PA02716-1:PA02776:PA02894:PA02934:PA03038-1:PA03101:PA03181:PA03290:PA03359:PA03362:PA03374:PA03385:PA03399:PA03453:PA03462:PA03492:PA03497:PA03498:PA04111:PA04113:PA04306:PF00070-2-1:ZHD091:ZHG009:ZHG036:ZHG040:ZHG055:ZHG067:ZHG105:ZHG118:ZHG154:ZHG158:ZHG178:ZHG192:
		6_30671989:6_31837250:12_48181778	CGGGCC	PA03876:PA03925:PA03949:PA03955:PA02583-1:PA02716-1:PA02776:PA02894:PA02934:PA03038-1:PA03101:PA03181:PA03290:PA03359:PA03362:PA03374:PA03385:PA03399:PA03453:PA03462:PA03492:PA03497:PA03498:PA04111:PA04113:PA04306:PF00070-2-1:ZHD091:ZHG009:ZHG036:ZHG040:ZHG055:ZHG067:ZHG105:ZHG118:ZHG154:ZHG158:ZHG178:ZHG192:
		6_30671989:6_31837277:12_48181778	CGCCCC	PA03876:PA03925:PA03949:PA03955:PA02583-1:PA02716-1:PA02776:PA02894:PA02934:PA03038-1:PA03101:PA03181:PA03290:PA03359:PA03362:PA03374:PA03385:PA03399:PA03453:PA03462:PA03497:PA03498:PA04111:PA04113:PA04306:PF00070-2-1:ZHD091:ZHG009:ZHG036:ZHG040:ZHG055:ZHG067:ZHG105:ZHG118:ZHG154:ZHG158:ZHG178:ZHG192:
216	NR1I3:DDR1:VARS2	1_161200586:6_30864927:6_30893941	GTTCGG	PA03924:PA03925:PA03978:PA03995:PA02716-1:PA02904:PA02969:PA03090:PA03101:PA03105:PA03127:PA03144:PA03181:PA03275:PA03372:PA03373:PA03443:PA03445:PA03474:PA03497:PA04116:PA04128:PA04214:PA04240:PA04241:PA04292:PA04306:PA04370:PA04790:ZHD091:ZHG005:ZHG014:ZHG039:ZHG106:ZHG108:ZHG113:ZHG167:ZHG172:ZHG178:	39
217	CCHCR1:HLA-B:TRPM5	6_31113239:6_31323116:11_2427364	CCTCCT	PA03789:PA03819:PA03881:PA03924:PA03949:PA03957:PA03978:PA03980:PA02482:PA02483:PA02726:PA02921:PA02926:PA03127:PA03197:PA03366:PA03374:PA03385:PA03399:PA03462:PA03474:PA03490:PA03492:PA03497:PA03960:PA04181:PA04385:PA05750:PF00122-2-2:ZHD102:ZHG021:ZHG030:ZHG040:ZHG071:ZHG115:ZHG158:ZHG187:ZHG192:	39
		6_31122330:6_31323116:11_2427364	GGTCCT	PA03789:PA03819:PA03881:PA03924:PA03949:PA03957:PA03978:PA03980:PA02482:PA02483:PA02726:PA02921:PA02926:PA03127:PA03197:PA03366:PA03374:PA03399:PA03462:PA03474:PA03490:PA03492:PA03497:PA03960:PA04181:PA04385:PA05750:PF00122-2-2:ZHD102:ZHG021:ZHG030:ZHG040:ZHG071:ZHG115:ZHG158:ZHG187:ZHG192:
		6_31118898:6_31323116:11_2427364	AATCCT	PA03789:PA03819:PA03881:PA03924:PA03949:PA03957:PA03978:PA03980:PA02482:PA02483:PA02726:PA02921:PA03127:PA03197:PA03366:PA03374:PA03385:PA03399:PA03462:PA03474:PA03492:PA03497:PA03960:PA04181:PA04385:PA05750:PF00122-2-2:ZHD102:ZHG021:ZHG030:ZHG040:ZHG071:ZHG083:ZHG115:ZHG158:ZHG187:ZHG192:
		6_31110786:6_31323116:11_2427364	TTTCCT	PA03789:PA03819:PA03881:PA03924:PA03949:PA03957:PA03978:PA03980:PA02482:PA02483:PA02726:PA02921:PA02926:PA03127:PA03197:PA03366:PA03374:PA03399:PA03462:PA03474:PA03490:PA03492:PA03497:PA03960:PA04181:PA04385:PF00122-2-2:ZHD102:ZHG021:ZHG030:ZHG040:ZHG071:ZHG083:ZHG115:ZHG158:ZHG187:ZHG192:
218	NOC2L:HLA-B:HLA-DQA1	1_892460:6_31323116:6_32610403	GGTCAA	PA03765:PA03817:PA03858:PA03949:PA03980:PA02483:PA02658:PA02776:PA02926:PA02934:PA02955:PA02960:PA03101:PA03359:PA03426:PA03445:PA03480:PA03490:PA03498:PA03510:PA04166:PA04181:PA04292:PA05750:PF00015-2-2:ZHD102:ZHG005:ZHG021:ZHG026:ZHG028:ZHG040:ZHG071:ZHG088:ZHG105:ZHG113:ZHG118:ZHG142:ZHG178:ZHG192:	39
219	C6orf15:HLA-B:MRPL23	6_31079350:6_31323116:11_1972143	TTTCAG	PA03765:PA03766:PA03819:PA03864:PA03966:PA03978:PA04106:PA02482:PA02877:PA02894:PA02926:PA03101:PA03111-1:PA03366:PA03449:PA03497:PA03960:PA04097:PA04166:PA04292:PA04400:PA05750:ZHD091:ZHD101:ZHG009:ZHG010:ZHG014:ZHG015:ZHG026:ZHG040:ZHG053:ZHG115:ZHG118:ZHG135:ZHG138:ZHG142:ZHG174:ZHG187:ZHG192:	39
220	HLA-B:NOTCH4:MRPL23	6_31323116:6_32188853:11_1972143	TCCCAG	PA03765:PA03766:PA03819:PA03864:PA03966:PA03978:PA04106:PA02877:PA02894:PA02926:PA03101:PA03111-1:PA03366:PA03449:PA03497:PA03960:PA04097:PA04166:PA04292:PA04400:PA05750:ZHD091:ZHD101:ZHG009:ZHG010:ZHG014:ZHG015:ZHG026:ZHG040:ZHG053:ZHG115:ZHG118:ZHG135:ZHG138:ZHG142:ZHG174:ZHG187:ZHG192:	39
		6_31323116:6_32184835:11_1972143	TCCCAG	PA03765:PA03766:PA03819:PA03864:PA03966:PA03978:PA04106:PA02482:PA02877:PA02894:PA02926:PA03101:PA03111-1:PA03366:PA03449:PA03497:PA03960:PA04097:PA04166:PA04292:PA04400:PA05750:ZHD091:ZHD101:ZHG009:ZHG010:ZHG014:ZHG026:ZHG040:ZHG053:ZHG115:ZHG118:ZHG135:ZHG138:ZHG142:ZHG174:ZHG187:ZHG192:
221	CCHCR1:NOTCH4:FRMD8	6_31112602:6_32185796:11_65168281	CGTCTC	PA03864:PA03900:PA03922:PA03925:PA03978:PA04106:PA02483:PA02583-1:PA02776:PA02877:PA02934:PA02959:PA03093-1:PA03101:PA03197:PA03251:PA03275:PA03307:PA03366:PA03374:PA03399:PA03449:PA03462:PA03498:PA04097:PF00015-2-2:PF00070-2-1:PF00247-3-4:ZHD091:ZHG009:ZHG010:ZHG028:ZHG053:ZHG078:ZHG084:ZHG088:ZHG154:ZHG174:ZHG178:	39
		6_31118019:6_32185796:11_65168281	CTTCTC	PA03864:PA03900:PA03922:PA03925:PA03978:PA04106:PA02483:PA02583-1:PA02776:PA02877:PA02934:PA02959:PA03093-1:PA03101:PA03197:PA03251:PA03275:PA03307:PA03366:PA03374:PA03399:PA03449:PA03462:PA03498:PA04097:PF00015-2-2:PF00070-2-1:PF00247-3-4:ZHD091:ZHG009:ZHG010:ZHG028:ZHG078:ZHG084:ZHG088:ZHG154:ZHG174:ZHG178:
		6_31118019:6_32166380:11_65168281	CTGCTC	PA03864:PA03900:PA03922:PA03925:PA03978:PA04106:PA02483:PA02583-1:PA02776:PA02877:PA02934:PA02959:PA03093-1:PA03101:PA03197:PA03251:PA03275:PA03307:PA03366:PA03374:PA03399:PA03449:PA03462:PA03498:PA04097:PF00015-2-2:PF00070-2-1:PF00247-3-4:ZHD091:ZHG009:ZHG010:ZHG028:ZHG078:ZHG084:ZHG088:ZHG154:ZHG174:ZHG178:
		6_31112602:6_32166380:11_65168281	CGGCTC	PA03864:PA03900:PA03922:PA03925:PA03978:PA04106:PA02483:PA02583-1:PA02776:PA02877:PA02934:PA02959:PA03093-1:PA03101:PA03197:PA03251:PA03275:PA03307:PA03366:PA03374:PA03399:PA03449:PA03462:PA03498:PA04097:PF00015-2-2:PF00070-2-1:PF00247-3-4:ZHD091:ZHG009:ZHG010:ZHG028:ZHG078:ZHG084:ZHG088:ZHG154:ZHG174:ZHG178:
		6_31112602:6_32163274:11_65168281	CGAGTC	PA03864:PA03900:PA03922:PA03925:PA03978:PA04106:PA02483:PA02583-1:PA02776:PA02877:PA02934:PA02959:PA03093-1:PA03101:PA03197:PA03251:PA03275:PA03307:PA03366:PA03374:PA03399:PA03449:PA03462:PA03498:PA04097:PF00015-2-2:PF00070-2-1:PF00247-3-4:ZHD091:ZHG009:ZHG010:ZHG028:ZHG053:ZHG078:ZHG088:ZHG154:ZHG174:ZHG178:
		6_31118019:6_32163274:11_65168281	CTAGTC	PA03864:PA03900:PA03922:PA03925:PA03978:PA04106:PA02483:PA02583-1:PA02776:PA02877:PA02934:PA02959:PA03093-1:PA03101:PA03197:PA03251:PA03275:PA03307:PA03366:PA03374:PA03399:PA03449:PA03462:PA03498:PA04097:PF00015-2-2:PF00070-2-1:PF00247-3-4:ZHD091:ZHG009:ZHG010:ZHG028:ZHG078:ZHG088:ZHG154:ZHG174:ZHG178:
		6_31116142:6_32185796:11_65168281	AGTCTC	PA03900:PA03922:PA03925:PA03978:PA04106:PA02483:PA02583-1:PA02877:PA02934:PA02959:PA03093-1:PA03101:PA03197:PA03251:PA03275:PA03307:PA03366:PA03374:PA03399:PA03449:PA03462:PA03498:PA04097:PF00015-2-2:PF00070-2-1:PF00247-3-4:ZHD091:ZHG009:ZHG010:ZHG028:ZHG053:ZHG078:ZHG084:ZHG088:ZHG154:ZHG174:ZHG178:
		6_31110391:6_32185796:11_65168281	CGTCTC	PA03864:PA03900:PA03922:PA03925:PA03978:PA04106:PA02483:PA02583-1:PA02776:PA02877:PA02934:PA02959:PA03093-1:PA03101:PA03197:PA03251:PA03275:PA03307:PA03366:PA03374:PA03399:PA03449:PA03462:PA03498:PA04097:PF00015-2-2:PF00070-2-1:PF00247-3-4:ZHD091:ZHG009:ZHG010:ZHG028:ZHG078:ZHG088:ZHG154:ZHG174:ZHG178:
		6_31110391:6_32166380:11_65168281	CGGCTC	PA03864:PA03900:PA03922:PA03925:PA03978:PA04106:PA02483:PA02583-1:PA02776:PA02877:PA02934:PA02959:PA03093-1:PA03101:PA03197:PA03251:PA03275:PA03307:PA03366:PA03374:PA03399:PA03449:PA03462:PA03498:PA04097:PF00015-2-2:PF00070-2-1:PF00247-3-4:ZHD091:ZHG009:ZHG010:ZHG028:ZHG078:ZHG088:ZHG154:ZHG174:ZHG178:
		6_31110391:6_32163274:11_65168281	CGAGTC	PA03864:PA03900:PA03922:PA03925:PA03978:PA04106:PA02483:PA02583-1:PA02776:PA02877:PA02934:PA02959:PA03093-1:PA03101:PA03197:PA03251:PA03275:PA03307:PA03366:PA03374:PA03399:PA03449:PA03462:PA03498:PA04097:PF00015-2-2:PF00070-2-1:PF00247-3-4:ZHD091:ZHG009:ZHG010:ZHG028:ZHG078:ZHG088:ZHG154:ZHG174:ZHG178:
222	MDC1:HLA-B:DNAH17	6_30671989:6_31322888:17_76420085	CGGGCT	PA03817:PA03829:PA03858:PA03867:PA03876:PA04115:PA02455:PA02583-1:PA02959:PA03025:PA03038-1:PA03100:PA03103:PA03142:PA03144:PA03234:PA03345:PA03453:PA03497:PA03498:PA04166:PA04278:PA04790:PA05766:PF00015-2-2:PF00070-2-1:PF00071-2-1:PF00193-2-1:PF00247-3-4:ZHD093:ZHG011:ZHG039:ZHG055:ZHG074:ZHG112:ZHG181:ZHG201:ZHG204:ZHG206:	39
223	HLA-B:ATP6V1G2-DDX39B:TRPM5	6_31323116:6_31514247:11_2427364	TCAACT	PA03789:PA03819:PA03881:PA03924:PA03949:PA03957:PA03978:PA03980:PA02482:PA02483:PA02726:PA02921:PA02926:PA03127:PA03197:PA03366:PA03374:PA03399:PA03462:PA03474:PA03490:PA03492:PA03497:PA03960:PA04181:PA04385:PA05750:PF00122-2-2:ZHD102:ZHG021:ZHG030:ZHG040:ZHG071:ZHG083:ZHG115:ZHG158:ZHG187:ZHG192:	39
		6_31323116:6_31508069:11_2427364	TCTTCT	PA03789:PA03819:PA03881:PA03924:PA03949:PA03957:PA03978:PA03980:PA02482:PA02483:PA02726:PA02921:PA02926:PA03127:PA03197:PA03366:PA03374:PA03385:PA03399:PA03462:PA03474:PA03490:PA03497:PA03960:PA04181:PA04385:PA05750:PF00122-2-2:ZHD102:ZHG021:ZHG030:ZHG040:ZHG071:ZHG083:ZHG115:ZHG158:ZHG187:ZHG192:
224	HLA-B:ATP6V1G2-DDX39B:MRPL23	6_31323116:6_31514247:11_1972143	TCAAAG	PA03766:PA03819:PA03864:PA03966:PA03978:PA04106:PA02482:PA02877:PA02894:PA02926:PA03101:PA03111-1:PA03366:PA03449:PA03497:PA03960:PA04097:PA04166:PA04292:PA04400:PA05750:ZHD091:ZHD101:ZHG009:ZHG010:ZHG014:ZHG015:ZHG026:ZHG040:ZHG053:ZHG115:ZHG118:ZHG135:ZHG138:ZHG142:ZHG174:ZHG187:ZHG192:	39
		6_31323116:6_31508069:11_1972143	TCTTAG	PA03765:PA03766:PA03819:PA03864:PA03966:PA03978:PA04106:PA02482:PA02877:PA02894:PA02926:PA03101:PA03111-1:PA03366:PA03449:PA03497:PA03960:PA04097:PA04166:PA04292:PA04400:PA05750:ZHD091:ZHD101:ZHG009:ZHG010:ZHG014:ZHG015:ZHG026:ZHG040:ZHG115:ZHG118:ZHG135:ZHG138:ZHG142:ZHG174:ZHG187:ZHG192:
225	HLA-B:ZBTB12:TRPM5	6_31323116:6_31867835:11_2427364	TCGGCT	PA03789:PA03819:PA03881:PA03924:PA03949:PA03957:PA03978:PA03980:PA02482:PA02483:PA02726:PA02921:PA02926:PA03127:PA03197:PA03366:PA03374:PA03385:PA03399:PA03462:PA03474:PA03490:PA03492:PA03497:PA03960:PA04181:PA04385:PA05750:PF00122-2-2:ZHD102:ZHG021:ZHG030:ZHG040:ZHG071:ZHG083:ZHG115:ZHG158:ZHG187:ZHG192:	39
226	HLA-C:HLA-B:TRPM5	6_31238868:6_31323116:11_2427364	CCTCCT	PA03789:PA03819:PA03881:PA03924:PA03949:PA03957:PA03978:PA03980:PA02482:PA02483:PA02726:PA02921:PA02926:PA03127:PA03197:PA03374:PA03385:PA03399:PA03462:PA03474:PA03490:PA03492:PA03497:PA03960:PA04181:PA04385:PA05750:PF00122-2-2:ZHD102:ZHG021:ZHG030:ZHG040:ZHG071:ZHG083:ZHG115:ZHG158:ZHG192:	39
		6_31238822:6_31323116:11_2427364	GGTCCT	PA03789:PA03819:PA03881:PA03924:PA03949:PA03957:PA03978:PA03980:PA02482:PA02483:PA02726:PA02921:PA02926:PA03127:PA03197:PA03366:PA03374:PA03385:PA03399:PA03462:PA03474:PA03490:PA03492:PA03497:PA03960:PA04181:PA04385:PA05750:PF00122-2-2:ZHD102:ZHG021:ZHG030:ZHG040:ZHG071:ZHG158:ZHG187:ZHG192:
		6_31236900:6_31323116:11_2427364	GGTCCT	PA03789:PA03819:PA03881:PA03924:PA03949:PA03957:PA03978:PA03980:PA02482:PA02483:PA02726:PA02921:PA02926:PA03197:PA03374:PA03385:PA03399:PA03462:PA03474:PA03490:PA03492:PA03497:PA03960:PA04181:PA04385:PA05750:PF00122-2-2:ZHD102:ZHG021:ZHG030:ZHG040:ZHG071:ZHG083:ZHG115:ZHG158:ZHG187:ZHG192:
227	SKIV2L:NOTCH4:FRMD8	6_31929808:6_32188640:11_65168281	TCCTTC	PA03864:PA03900:PA03922:PA03925:PA03966:PA03978:PA03995:PA04106:PA02583-1:PA02776:PA02877:PA02926:PA02934:PA02959:PA03101:PA03197:PA03275:PA03307:PA03366:PA03374:PA03399:PA03449:PA03462:PA03498:PA04097:PF00015-2-2:PF00070-2-1:PF00247-3-4:ZHD091:ZHG009:ZHG028:ZHG053:ZHG067:ZHG071:ZHG084:ZHG088:ZHG154:ZHG174:ZHG178:	39
		6_31929808:6_32188603:11_65168281	TCTCTC	PA03864:PA03900:PA03922:PA03925:PA03966:PA03978:PA03995:PA04106:PA02583-1:PA02776:PA02877:PA02926:PA02934:PA02959:PA03101:PA03197:PA03275:PA03307:PA03366:PA03399:PA03449:PA03462:PA03498:PA04097:PF00015-2-2:PF00070-2-1:PF00247-3-4:ZHD091:ZHG009:ZHG028:ZHG053:ZHG067:ZHG071:ZHG084:ZHG088:ZHG154:ZHG178:
228	KPRP:NR1I3:MDC1	1_152733376:1_161200586:6_30671989	CCGTCG	PA03874:PA03924:PA03925:PA03966:PA03978:PA03995:PA02716-1:PA02756:PA02904:PA02969:PA3036:PA03090:PA03101:PA03105:PA03144:PA03181:PA03275:PA03372:PA03373:PA03445:PA03474:PA03497:PA04128:PA04131:PA04203:PA04241:PA04292:PA04306:PA04370:PA04385:PA04790:ZHD091:ZHG006:ZHG014:ZHG026:ZHG036:ZHG039:ZHG108:ZHG167:	39
229	HLA-B:TRPM5:INCENP	6_31323116:11_2427364:11_61919391	TCCTGG	PA03789:PA03819:PA03881:PA03924:PA03949:PA03957:PA03978:PA03980:PA02482:PA02483:PA02726:PA02921:PA02926:PA03127:PA03197:PA03366:PA03374:PA03385:PA03399:PA03462:PA03474:PA03490:PA03492:PA03497:PA03960:PA04181:PA04385:PA05750:PF00122-2-2:ZHD102:ZHG021:ZHG030:ZHG040:ZHG071:ZHG083:ZHG115:ZHG158:ZHG187:ZHG192:	39
230	ATAD3A:NR1I3:MDC1	1_1455586:1_161200586:6_30671989	CCGTCG	PA03874:PA03924:PA03925:PA03966:PA03978:PA03995:PA02716-1:PA02756:PA02904:PA02969:PA3036:PA03090:PA03101:PA03105:PA03144:PA03181:PA03275:PA03372:PA03373:PA03443:PA03445:PA03474:PA03497:PA04128:PA04131:PA04203:PA04241:PA04292:PA04306:PA04370:PA04385:PA04790:ZHG006:ZHG014:ZHG026:ZHG036:ZHG039:ZHG167:ZHG178:	39
231	FBXO36:MDC1:HLA-B	2_230861519:6_30671760:6_31323116	TGCCTC	PA03765:PA03766:PA03858:PA03867:PA03900:PA03922:PA03995:PA04115:PA02729:PA02874:PA02934:PA03101:PA03111-1:PA03197:PA03329:PA03374:PA03399:PA03426:PA03443:PA03462:PA03480:PA03492:PA03498:PA03983:PA04166:PA04181:PA04203:PA05766:PF00015-2-2:PF00070-2-1:PF00073-2-1:PF00122-2-2:ZHD091:ZHD102:ZHG010:ZHG026:ZHG115:ZHG167:ZHG192:	39
		2_230861519:6_30672718:6_31323116	TGGGTC	PA03765:PA03766:PA03858:PA03867:PA03900:PA03922:PA03995:PA04115:PA02729:PA02874:PA02934:PA03101:PA03111-1:PA03197:PA03329:PA03374:PA03399:PA03426:PA03443:PA03462:PA03480:PA03492:PA03498:PA03983:PA04166:PA04181:PA04203:PA05766:PF00015-2-2:PF00070-2-1:PF00122-2-2:ZHD091:ZHD102:ZHG010:ZHG026:ZHG115:ZHG167:ZHG192:
		2_230861519:6_30671969:6_31323116	TGGGTC	PA03765:PA03766:PA03858:PA03867:PA03900:PA03922:PA03995:PA04115:PA02729:PA02874:PA02934:PA03101:PA03111-1:PA03197:PA03329:PA03374:PA03399:PA03426:PA03443:PA03462:PA03480:PA03492:PA03498:PA03983:PA04166:PA04181:PA04203:PA05766:PF00015-2-2:PF00070-2-1:PF00122-2-2:ZHD091:ZHD102:ZHG010:ZHG026:ZHG115:ZHG167:ZHG192:
		2_230861519:6_30668447:6_31323116	TGAATC	PA03765:PA03766:PA03858:PA03867:PA03900:PA03922:PA03995:PA04115:PA02729:PA02874:PA02934:PA03101:PA03111-1:PA03197:PA03329:PA03374:PA03399:PA03426:PA03443:PA03462:PA03480:PA03492:PA03498:PA03983:PA04166:PA04181:PA04203:PA05766:PF00015-2-2:PF00070-2-1:PF00073-2-1:PF00122-2-2:ZHD091:ZHD102:ZHG010:ZHG115:ZHG167:ZHG192:
		2_230861519:6_30673489:6_31323116	TGGGTC	PA03765:PA03766:PA03858:PA03867:PA03900:PA03922:PA03995:PA04115:PA02729:PA02874:PA02934:PA03101:PA03111-1:PA03197:PA03374:PA03399:PA03426:PA03443:PA03462:PA03480:PA03492:PA03498:PA03983:PA04166:PA04181:PA04203:PA05766:PF00015-2-2:PF00070-2-1:PF00122-2-2:ZHD091:ZHD102:ZHG010:ZHG026:ZHG115:ZHG167:ZHG192:
		2_230861519:6_30673432:6_31323116	TGCCTC	PA03765:PA03766:PA03858:PA03867:PA03900:PA03922:PA03995:PA04115:PA02729:PA02874:PA02934:PA03101:PA03111-1:PA03197:PA03329:PA03374:PA03399:PA03426:PA03443:PA03480:PA03492:PA03498:PA03983:PA04166:PA04181:PA04203:PA05766:PF00015-2-2:PF00070-2-1:PF00122-2-2:ZHD091:ZHD102:ZHG010:ZHG026:ZHG115:ZHG167:ZHG192:
		2_230861519:6_30673422:6_31323116	TGAATC	PA03765:PA03766:PA03858:PA03867:PA03900:PA03922:PA03995:PA04115:PA02729:PA02874:PA02934:PA03101:PA03111-1:PA03197:PA03374:PA03399:PA03426:PA03443:PA03462:PA03480:PA03492:PA03498:PA03983:PA04166:PA04181:PA04203:PA05766:PF00015-2-2:PF00070-2-1:PF00122-2-2:ZHD091:ZHD102:ZHG010:ZHG026:ZHG115:ZHG167:ZHG192:
		2_230861519:6_30673186:6_31323116	TGCCTC	PA03765:PA03766:PA03858:PA03867:PA03900:PA03922:PA03995:PA04115:PA02729:PA02874:PA02934:PA03101:PA03111-1:PA03197:PA03329:PA03374:PA03399:PA03426:PA03443:PA03480:PA03492:PA03498:PA03983:PA04166:PA04181:PA04203:PA05766:PF00015-2-2:PF00070-2-1:PF00122-2-2:ZHD091:ZHD102:ZHG010:ZHG026:ZHG115:ZHG167:ZHG192:
		2_230861519:6_30673113:6_31323116	TGGGTC	PA03765:PA03766:PA03858:PA03867:PA03900:PA03922:PA03995:PA04115:PA02729:PA02874:PA02934:PA03101:PA03111-1:PA03197:PA03329:PA03374:PA03399:PA03426:PA03443:PA03480:PA03492:PA03498:PA03983:PA04166:PA04181:PA04203:PA05766:PF00015-2-2:PF00070-2-1:PF00122-2-2:ZHD091:ZHD102:ZHG010:ZHG026:ZHG115:ZHG167:ZHG192:
		2_230861519:6_30671452:6_31323116	TGTTTC	PA03765:PA03766:PA03858:PA03867:PA03900:PA03922:PA03995:PA04115:PA02729:PA02874:PA02934:PA03101:PA03197:PA03329:PA03374:PA03399:PA03426:PA03443:PA03462:PA03480:PA03492:PA03498:PA03983:PA04166:PA04181:PA04203:PA05766:PF00015-2-2:PF00070-2-1:PF00122-2-2:ZHD091:ZHD102:ZHG010:ZHG026:ZHG115:ZHG167:ZHG192:
232	NR1I3:RIOK2:MDC1	1_161200586:5_96512854:6_30671989	GTCCCG	PA03874:PA03924:PA03925:PA03966:PA03978:PA03995:PA02716-1:PA02756:PA02904:PA02969:PA3036:PA03090:PA03101:PA03105:PA03144:PA03181:PA03275:PA03372:PA03373:PA03443:PA03445:PA03474:PA03497:PA04128:PA04131:PA04203:PA04241:PA04292:PA04306:PA04370:PA04385:PA04790:ZHD091:ZHG014:ZHG026:ZHG039:ZHG108:ZHG167:ZHG178:	39
233	HLA-B:NELFE:NOTCH4	6_31323116:6_31921475:6_32180431	TCAGAA	PA03819:PA03864:PA03867:PA03900:PA03978:PA04115:PA02691:PA02729:PA02877:PA02955:PA03144:PA03307:PA03329:PA03362:PA03366:PA03369:PA03371:PA03445:PA03449:PA04131:PA04171:PA04181:PA04391:PF00015-2-2:PF00193-2-1:ZHG009:ZHG010:ZHG021:ZHG042:ZHG043:ZHG088:ZHG106:ZHG142:ZHG154:ZHG168:ZHG178:ZHG184:ZHG206:	38
		6_31323116:6_31921475:6_32180241	TCAGCC	PA03819:PA03864:PA03867:PA03900:PA03978:PA04115:PA02691:PA02729:PA02877:PA02955:PA03144:PA03307:PA03329:PA03366:PA03369:PA03371:PA03445:PA03449:PA04131:PA04171:PA04181:PA04391:PF00015-2-2:PF00193-2-1:ZHG009:ZHG010:ZHG021:ZHG042:ZHG043:ZHG088:ZHG106:ZHG142:ZHG154:ZHG168:ZHG178:ZHG184:ZHG206:
234	VARS2:HLA-B:ENDOU	6_30893941:6_31323116:12_48119016	GGTCGC	PA03817:PA03900:PA03925:PA03957:PA03995:PA04106:PA02583-1:PA02658:PA02691:PA02716-1:PA02874:PA02921:PA02926:PA03164:PA03181:PA03275:PA03359:PA03374:PA03474:PA03497:PA03960:PA04166:PA04292:PA04391:PA05766:PF00015-2-2:PF00145-1-1:ZHG009:ZHG043:ZHG088:ZHG118:ZHG132:ZHG142:ZHG158:ZHG174:ZHG178:ZHG184:ZHG199:	38
235	FBXO36:MUC21:HLA-B	2_230861519:6_30954491:6_31323116	TGCCTC	PA03765:PA03766:PA03858:PA03867:PA03900:PA03995:PA04115:PA02729:PA02874:PA02934:PA03111-1:PA03197:PA03329:PA03374:PA03399:PA03426:PA03443:PA03462:PA03480:PA03492:PA03498:PA03983:PA04166:PA04181:PA04203:PA05766:PF00015-2-2:PF00070-2-1:PF00122-2-2:ZHD091:ZHD102:ZHG010:ZHG021:ZHG026:ZHG088:ZHG115:ZHG167:ZHG192:	38
236	MDC1:PSORS1C1,PSORS1C2:ATF6B	6_30670292:6_31106606:6_32085278	TCTATC	PA03765:PA03881:PA03978:PA04106:PA02583-1:PA02691:PA02716-1:PA02776:PA02877:PA02883:PA02926:PA02959:PA03038-1:PA03101:PA03121:PA03362:PA03374:PA03399:PA03426:PA03453:PA03498:PA04111:PA04171:PA04391:PF00070-2-1:PF00073-2-1:PF00145-1-1:PF00247-3-4:ZHG005:ZHG040:ZHG043:ZHG085:ZHG105:ZHG115:ZHG118:ZHG142:ZHG168:ZHG172:	38
237	PASK:HLA-B:SKIV2L	2_242077496:6_31323116:6_31935567	TCTCGG	PA03819:PA03858:PA03881:PA03925:PA03978:PA03980:PA04115:PA02483:PA02877:PA02934:PA02955:PA02960:PA03033-1:PA03038-1:PA03093-1:PA03127:PA03164:PA03299:PA03374:PA03399:PA03449:PA03497:PA03510:PA03960:PA04166:PA04171:PA04292:PF00015-2-2:ZHG010:ZHG036:ZHG043:ZHG055:ZHG078:ZHG088:ZHG108:ZHG113:ZHG154:ZHG178:	38
238	DDR1:SLC44A4:NOTCH4	6_30864927:6_31839331:6_32183175	TCCCGG	PA03925:PA03942:PA03949:PA03955:PA02716-1:PA02776:PA02921:PA02926:PA02934:PA03038-1:PA03101:PA03197:PA03290:PA03359:PA03362:PA03374:PA03385:PA03399:PA03453:PA03492:PA03497:PA03498:PA04111:PA04306:PF00070-2-1:ZHD091:ZHG005:ZHG028:ZHG040:ZHG055:ZHG088:ZHG105:ZHG113:ZHG154:ZHG158:ZHG172:ZHG178:ZHG192:	38
		6_30864927:6_31839309:6_32183175	TCCCGG	PA03925:PA03942:PA03949:PA03955:PA02716-1:PA02776:PA02921:PA02926:PA02934:PA03038-1:PA03101:PA03197:PA03290:PA03359:PA03362:PA03374:PA03385:PA03399:PA03453:PA03492:PA03497:PA03498:PA04111:PA04306:PF00070-2-1:ZHD091:ZHG005:ZHG028:ZHG040:ZHG055:ZHG088:ZHG105:ZHG113:ZHG154:ZHG158:ZHG172:ZHG178:ZHG192:
		6_30864927:6_31837250:6_32183175	TCGGGG	PA03925:PA03942:PA03949:PA03955:PA02716-1:PA02776:PA02921:PA02926:PA02934:PA03038-1:PA03101:PA03197:PA03290:PA03359:PA03362:PA03374:PA03385:PA03399:PA03453:PA03492:PA03497:PA03498:PA04111:PA04306:PF00070-2-1:ZHD091:ZHG005:ZHG028:ZHG040:ZHG055:ZHG088:ZHG105:ZHG113:ZHG154:ZHG158:ZHG172:ZHG178:ZHG192:
		6_30864927:6_31837277:6_32183175	TCCCGG	PA03925:PA03942:PA03949:PA03955:PA02716-1:PA02776:PA02921:PA02926:PA02934:PA03038-1:PA03101:PA03197:PA03290:PA03359:PA03362:PA03374:PA03385:PA03399:PA03453:PA03497:PA03498:PA04111:PA04306:PF00070-2-1:ZHD091:ZHG005:ZHG028:ZHG040:ZHG055:ZHG088:ZHG105:ZHG113:ZHG154:ZHG158:ZHG172:ZHG178:ZHG192:
239	MDC1:DDR1:ITPR3	6_30671989:6_30864927:6_33589332	CGTCTC	PA03819:PA03867:PA03922:PA03942:PA03995:PA01105:PA02729:PA02756:PA02776:PA02901:PA02904:PA02960:PA03100:PA03101:PA03142:PA03144:PA03170:PA03181:PA03345:PA03359:PA03372:PA03399:PA04102:PA04166:PA04203:PA04241:PA04292:PA04342:PA04370:PA04383:PA04790:PF00090-2-2:ZHG001:ZHG040:ZHG067:ZHG085:ZHG178:ZHG201:	38
240	MDC1:SLC44A4:C6orf10	6_30671989:6_31838713:6_32317471	CGGGAA	PA03922:PA03942:PA03949:PA03955:PA03957:PA02729:PA02921:PA03033-1:PA03038-1:PA03101:PA03111-1:PA03181:PA03275:PA03290:PA03299:PA03307:PA03345:PA03362:PA03369:PA03372:PA03374:PA03385:PA03399:PA03474:PA03497:PA03498:PA03510:PA04111:PA04113:PF00122-2-2:ZHG009:ZHG028:ZHG036:ZHG053:ZHG067:ZHG074:ZHG154:ZHG158:	38
		6_30671989:6_31838713:6_32299715	CGGGGG	PA03922:PA03942:PA03949:PA03955:PA03957:PA02729:PA02921:PA03033-1:PA03038-1:PA03101:PA03111-1:PA03181:PA03275:PA03290:PA03299:PA03307:PA03345:PA03362:PA03369:PA03372:PA03374:PA03385:PA03399:PA03474:PA03497:PA03498:PA03510:PA04111:PA04113:PF00122-2-2:ZHG009:ZHG028:ZHG053:ZHG067:ZHG074:ZHG154:ZHG158:
		6_30671989:6_31838713:6_32298372	CGGGAA	PA03922:PA03942:PA03949:PA03955:PA03957:PA02729:PA02921:PA03033-1:PA03038-1:PA03101:PA03111-1:PA03181:PA03275:PA03290:PA03299:PA03307:PA03345:PA03362:PA03369:PA03372:PA03374:PA03385:PA03399:PA03474:PA03498:PA03510:PA04111:PA04113:PF00122-2-2:ZHG009:ZHG028:ZHG036:ZHG053:ZHG067:ZHG074:ZHG154:ZHG158:
241	DDR1:VARS2:HLA-B	6_30857072:6_30893831:6_31323116	GCAGTC	PA03858:PA03876:PA03942:PA03980:PA04050:PA02482:PA02691:PA02726:PA02926:PA02955:PA02959:PA02969:PA03101:PA03181:PA03290:PA03371:PA03385:PA03443:PA03449:PA03497:PA04166:PA05766:PF00015-2-2:PF00073-2-1:ZHD101:ZHG010:ZHG015:ZHG036:ZHG085:ZHG106:ZHG108:ZHG132:ZHG154:ZHG167:ZHG184:ZHG192:ZHG199:ZHG206:	38
		6_30857072:6_30884806:6_31323116	GCCATC	PA03858:PA03876:PA03942:PA03980:PA04050:PA02482:PA02691:PA02726:PA02926:PA02955:PA02959:PA02969:PA03101:PA03181:PA03290:PA03371:PA03385:PA03443:PA03449:PA03497:PA04166:PA05766:PF00015-2-2:PF00073-2-1:ZHD101:ZHG010:ZHG015:ZHG036:ZHG085:ZHG106:ZHG108:ZHG132:ZHG154:ZHG167:ZHG184:ZHG192:ZHG199:ZHG206:
		6_30857072:6_30887988:6_31323116	GCTCTC	PA03858:PA03876:PA03942:PA03980:PA04050:PA02691:PA02726:PA02926:PA02955:PA02959:PA02969:PA03101:PA03181:PA03290:PA03371:PA03385:PA03443:PA03449:PA03497:PA04166:PA05766:PF00015-2-2:PF00073-2-1:ZHD101:ZHG010:ZHG015:ZHG036:ZHG085:ZHG106:ZHG108:ZHG132:ZHG154:ZHG167:ZHG184:ZHG192:ZHG199:ZHG206:
242	MUC21:HLA-B:STK19	6_30954245:6_31323116:6_31946837	TCTCGG	PA03817:PA03864:PA03922:PA03925:PA03949:PA02483:PA02691:PA02726:PA02877:PA02955:PA03033-1:PA03121:PA03144:PA03251:PA03275:PA03299:PA03362:PA03371:PA03372:PA03426:PA03462:PA03490:PA03983:PA04171:PA05750:PF00122-2-2:PF00145-1-1:PF00247-3-4:ZHD091:ZHD101:ZHD102:ZHG009:ZHG021:ZHG042:ZHG053:ZHG088:ZHG135:ZHG178:	38
243	MDC1:CCHCR1:TRIM65	6_30671989:6_31122315:17_73888354	CGGCAG	PA03825:PA03867:PA03900:PA03914:PA03978:PA02583-1:PA02658:PA02921:PA02926:PA02934:PA02946:PA02969:PA03038-1:P0A3149-1:PA03275:PA03307:PA03329:PA03372:PA03385:PA03443:PA04102:PA04111:PA04113:PA04241:PA04246:PA04278:PA04366:PA04790:PF00110-2-1:ZHD091:ZHG006:ZHG028:ZHG055:ZHG078:ZHG088:ZHG158:ZHG181:ZHG201:	38
244	GTF2H4:PRRC2A:ATF6B	6_30877760:6_31602967:6_32085278	CCGGTC	PA03789:PA03817:PA03867:PA03978:PA02658:PA02716-1:PA02729:PA02776:PA02921:PA02960:PA03033-1:PA03038-1:PA03197:PA03251:PA03299:PA03307:PA03348:PA03359:PA03362:PA03366:PA03369:PA03374:PA03399:PA03453:PA03462:PA03492:PA03510:PA04171:PA04181:PA04385:PA04391:ZHG005:ZHG021:ZHG040:ZHG059:ZHG113:ZHG118:ZHG168:	38
		6_30878579:6_31602967:6_32085278	TTGGTC	PA03789:PA03817:PA03867:PA03978:PA02658:PA02716-1:PA02776:PA02921:PA02960:PA03033-1:PA03038-1:PA03197:PA03251:PA03299:PA03307:PA03348:PA03359:PA03362:PA03366:PA03369:PA03374:PA03399:PA03453:PA03462:PA03492:PA03510:PA04171:PA04181:PA04385:PA04391:ZHG005:ZHG021:ZHG040:ZHG059:ZHG113:ZHG118:ZHG168:
		6_30877202:6_31602967:6_32085278	CCGGTC	PA03789:PA03817:PA03867:PA03978:PA02658:PA02716-1:PA02729:PA02776:PA02921:PA02960:PA03033-1:PA03038-1:PA03197:PA03251:PA03299:PA03307:PA03348:PA03359:PA03362:PA03366:PA03369:PA03374:PA03399:PA03453:PA03462:PA03492:PA03510:PA04171:PA04181:PA04385:PA04391:ZHG005:ZHG021:ZHG040:ZHG113:ZHG118:ZHG168:
245	CDSN:ABHD16A:NOTCH4	6_31084435:6_31657754:6_32185796	AACCTC	PA03789:PA03817:PA04050:PA04106:PA02716-1:PA02809:PA02877:PA02955:PA02959:PA03197:PA03307:PA03329:PA03359:PA03362:PA03369:PA03374:PA03399:PA03449:PA03453:PA03510:PA04097:PA04181:PA04385:PA05766:PF00015-2-2:PF00070-2-1:ZHG005:ZHG040:ZHG042:ZHG043:ZHG088:ZHG105:ZHG106:ZHG108:ZHG113:ZHG178:ZHG192:ZHG206:	38
		6_31084435:6_31657754:6_32166380	AACCGC	PA03789:PA03817:PA04050:PA04106:PA02716-1:PA02809:PA02877:PA02955:PA02959:PA03197:PA03307:PA03329:PA03359:PA03362:PA03369:PA03374:PA03399:PA03449:PA03453:PA03510:PA04097:PA04181:PA04385:PA05766:PF00015-2-2:PF00070-2-1:ZHG005:ZHG040:ZHG042:ZHG043:ZHG088:ZHG105:ZHG106:ZHG108:ZHG113:ZHG178:ZHG192:ZHG206:
		6_31084435:6_31657754:6_32163274	AACCAG	PA03789:PA03817:PA04050:PA04106:PA02716-1:PA02809:PA02877:PA02955:PA02959:PA03197:PA03307:PA03329:PA03359:PA03362:PA03369:PA03374:PA03399:PA03449:PA03453:PA03510:PA04097:PA04181:PA04385:PA05766:PF00015-2-2:PF00070-2-1:ZHG005:ZHG040:ZHG042:ZHG043:ZHG088:ZHG105:ZHG106:ZHG108:ZHG113:ZHG178:ZHG192:ZHG206:
246	HLA-B:HLA-DQA1:MLN	6_31323116:6_32610403:6_33766725	TCAACC	PA03765:PA03817:PA03858:PA03949:PA03980:PA02483:PA02658:PA02776:PA02926:PA02934:PA02955:PA02960:PA03101:PA03121:PA03359:PA03371:PA03372:PA03445:PA03480:PA03498:PA03510:PA04166:PA04181:PA04292:PA04400:PA05750:PF00015-2-2:ZHD101:ZHG021:ZHG040:ZHG071:ZHG088:ZHG105:ZHG115:ZHG132:ZHG142:ZHG168:ZHG192:	38
247	HLA-B:MCCD1:TRPM5	6_31323116:6_31497622:11_2427364	TCAACT	PA03789:PA03819:PA03881:PA03924:PA03949:PA03957:PA03978:PA03980:PA02482:PA02483:PA02726:PA02921:PA02926:PA03127:PA03197:PA03366:PA03374:PA03385:PA03399:PA03462:PA03474:PA03490:PA03492:PA03497:PA03960:PA04181:PA04385:PA05750:PF00122-2-2:ZHD102:ZHG021:ZHG030:ZHG040:ZHG083:ZHG115:ZHG158:ZHG187:ZHG192:	38
248	HLA-B:MCCD1:MRPL23	6_31323116:6_31497622:11_1972143	TCAAAG	PA03765:PA03766:PA03819:PA03864:PA03966:PA03978:PA04106:PA02482:PA02877:PA02894:PA02926:PA03101:PA03366:PA03449:PA03497:PA03960:PA04097:PA04166:PA04292:PA04400:PA05750:ZHD091:ZHD101:ZHG009:ZHG010:ZHG014:ZHG015:ZHG026:ZHG040:ZHG053:ZHG115:ZHG118:ZHG135:ZHG138:ZHG142:ZHG174:ZHG187:ZHG192:	38
249	MDC1:C6orf10:KLC2	6_30671989:6_32299822:11_66031660	CGAGTC	PA03819:PA03924:PA03942:PA03957:PA03966:PA03978:PA02583-1:PA02658:PA02716-1:PA02729:PA02894:PA02983-1:PA02989:PA03093-1:PA03101:PA03111-1:PA03290:PA03329:PA03359:PA03366:PA03373:PA03374:PA03474:PA03484:PA03490:PA03492:PA03498:PA04097:PA04400:PF00070-2-1:PF00071-2-1:ZHG010:ZHG026:ZHG036:ZHG040:ZHG053:ZHG158:ZHG178:	38
250	HLA-B:PRRC2A:TRPM5	6_31323116:6_31605016:11_2427364	TCTTCT	PA03789:PA03819:PA03881:PA03924:PA03949:PA03957:PA03978:PA03980:PA02482:PA02483:PA02726:PA02921:PA02926:PA03127:PA03197:PA03366:PA03374:PA03385:PA03399:PA03462:PA03474:PA03490:PA03492:PA03497:PA03960:PA04181:PA04385:PA05750:PF00122-2-2:ZHD102:ZHG021:ZHG030:ZHG040:ZHG071:ZHG115:ZHG158:ZHG187:ZHG192:	38
251	C6orf15:HLA-B:TRPM5	6_31079350:6_31323116:11_2427364	TTTCCT	PA03789:PA03819:PA03881:PA03924:PA03949:PA03957:PA03978:PA03980:PA02482:PA02483:PA02726:PA02921:PA02926:PA03127:PA03197:PA03366:PA03374:PA03385:PA03399:PA03462:PA03474:PA03492:PA03497:PA03960:PA04181:PA04385:PA05750:PF00122-2-2:ZHD102:ZHG021:ZHG030:ZHG040:ZHG071:ZHG083:ZHG115:ZHG158:ZHG187:ZHG192:	38
252	CDSN:PRRC2A:SKIV2L	6_31084435:6_31605199:6_31929808	AACCTC	PA03789:PA03817:PA04050:PA04106:PA02716-1:PA02809:PA02877:PA02955:PA02959:PA03307:PA03329:PA03359:PA03362:PA03369:PA03374:PA03399:PA03449:PA03453:PA03510:PA04097:PA04181:PA04385:PA05766:PF00015-2-2:PF00070-2-1:ZHG005:ZHG040:ZHG042:ZHG043:ZHG088:ZHG105:ZHG106:ZHG108:ZHG113:ZHG142:ZHG178:ZHG192:ZHG206:	38
253	CACNA1S:MDC1:DXO	1_201009182:6_30671989:6_31938107	GACGAA	PA03811:PA03874:PA03978:PA04106:PA02716-1:PA02874:PA02875:PA02894:PA02904:PA02926:PA02934:PA02946:PA02983-1:PA3036:PA03105:PA03275:PA03359:PA03369:PA03374:PA03480:PA03484:PA04102:PA04111:PA04128:PA04209:PA04289:PA04342:PA04383:PA04391:PA05766:PF00015-2-2:PF00221-2-3:ZHG002:ZHG010:ZHG085:ZHG142:ZHG154:ZHG158:	38
254	HLA-B:STEAP2:TP53TG5	6_31323116:7_89856608:20_44005936	TCCCTC	PA03765:PA03864:PA03876:PA03942:PA03966:PA03978:PA04050:PA04115:PA02691:PA02726:PA02894:PA02934:PA03033-1:PA03111-1:PA03290:PA03359:PA03362:PA03366:PA03385:PA03443:PA04166:PA04171:PA04181:PA04203:PA04292:PA05750:PF00193-2-1:ZHD091:ZHG015:ZHG021:ZHG043:ZHG106:ZHG108:ZHG115:ZHG142:ZHG158:ZHG178:ZHG199:	38
255	HLA-B:TRPM5:SMARCA4	6_31323116:11_2427364:19_11113997	TCCTGG	PA03789:PA03819:PA03881:PA03924:PA03949:PA03957:PA03978:PA03980:PA02482:PA02483:PA02726:PA02921:PA02926:PA03127:PA03197:PA03366:PA03374:PA03385:PA03399:PA03462:PA03474:PA03490:PA03492:PA03497:PA03960:PA04181:PA04385:PA05750:PF00122-2-2:ZHD102:ZHG021:ZHG030:ZHG040:ZHG083:ZHG115:ZHG158:ZHG187:ZHG192:	38
		6_31323116:11_2427364:19_11095896	TCCTTT	PA03789:PA03819:PA03881:PA03924:PA03949:PA03957:PA03978:PA03980:PA02482:PA02483:PA02726:PA02921:PA02926:PA03127:PA03197:PA03366:PA03374:PA03385:PA03399:PA03462:PA03474:PA03490:PA03492:PA03497:PA03960:PA04181:PA04385:PA05750:PF00122-2-2:ZHD102:ZHG021:ZHG030:ZHG040:ZHG083:ZHG115:ZHG158:ZHG187:ZHG192:
		6_31323116:11_2427364:19_11145691	TCCTCC	PA03789:PA03819:PA03881:PA03924:PA03949:PA03957:PA03978:PA03980:PA02482:PA02483:PA02726:PA02921:PA02926:PA03127:PA03197:PA03366:PA03374:PA03385:PA03399:PA03462:PA03474:PA03490:PA03492:PA03497:PA03960:PA04181:PA04385:PA05750:PF00122-2-2:ZHD102:ZHG021:ZHG030:ZHG040:ZHG115:ZHG158:ZHG187:ZHG192:
		6_31323116:11_2427364:19_11120937	TCCTCC	PA03789:PA03819:PA03881:PA03924:PA03949:PA03957:PA03978:PA03980:PA02483:PA02726:PA02921:PA02926:PA03127:PA03197:PA03366:PA03374:PA03385:PA03399:PA03462:PA03474:PA03490:PA03492:PA03497:PA03960:PA04181:PA04385:PA05750:PF00122-2-2:ZHD102:ZHG021:ZHG030:ZHG040:ZHG083:ZHG115:ZHG158:ZHG187:ZHG192:
		6_31323116:11_2427364:19_11113651	TCCTTT	PA03789:PA03819:PA03881:PA03924:PA03949:PA03957:PA03978:PA03980:PA02482:PA02483:PA02726:PA02921:PA02926:PA03127:PA03197:PA03366:PA03374:PA03385:PA03399:PA03462:PA03474:PA03490:PA03492:PA03497:PA03960:PA04181:PA04385:PA05750:PF00122-2-2:ZHD102:ZHG021:ZHG030:ZHG040:ZHG115:ZHG158:ZHG187:ZHG192:
256	NOTCH4:NOTCH4:FRMD8	6_32185796:6_32188640:11_65168281	TCCTTC	PA03864:PA03900:PA03922:PA03925:PA03966:PA03978:PA04106:PA02583-1:PA02776:PA02877:PA02926:PA02934:PA02959:PA03101:PA03197:PA03275:PA03307:PA03366:PA03374:PA03399:PA03449:PA03462:PA03498:PA04097:PF00015-2-2:PF00070-2-1:PF00247-3-4:ZHD091:ZHG009:ZHG028:ZHG053:ZHG067:ZHG071:ZHG084:ZHG088:ZHG154:ZHG174:ZHG178:	38
		6_32166380:6_32188640:11_65168281	GCCTTC	PA03864:PA03900:PA03922:PA03925:PA03966:PA03978:PA04106:PA02583-1:PA02776:PA02877:PA02926:PA02934:PA02959:PA03101:PA03197:PA03275:PA03307:PA03366:PA03374:PA03399:PA03449:PA03462:PA03498:PA04097:PF00015-2-2:PF00070-2-1:PF00247-3-4:ZHD091:ZHG009:ZHG028:ZHG067:ZHG071:ZHG084:ZHG088:ZHG154:ZHG174:ZHG178:
		6_32163274:6_32188640:11_65168281	AGCTTC	PA03864:PA03900:PA03922:PA03925:PA03966:PA03978:PA04106:PA02583-1:PA02776:PA02877:PA02926:PA02934:PA02959:PA03101:PA03197:PA03275:PA03307:PA03366:PA03374:PA03399:PA03449:PA03462:PA03498:PA04097:PF00015-2-2:PF00070-2-1:PF00247-3-4:ZHD091:ZHG009:ZHG028:ZHG053:ZHG067:ZHG071:ZHG088:ZHG154:ZHG174:ZHG178:
257	UTP15:BAG6:SKIV2L	5_72868447:6_31611777:6_31929808	CTCCTC	PA03817:PA03864:PA03876:PA03881:PA03900:PA03949:PA03955:PA03966:PA04106:PA02691:PA02809:PA02921:PA02926:PA03090:PA03144:PA03251:PA03290:PA03299:PA03369:PA03374:PA03399:PA03445:PA03453:PA03462:PA03492:PA03498:PA03510:PA04097:PA04181:PA04385:PA04391:PA05750:PA05766:PF00070-2-1:ZHG067:ZHG080:ZHG118:ZHG206:	38
258	HLA-B:FRMD8:CHD4	6_31323116:11_65168281:12_6709945	TCTCGG	PA03864:PA03900:PA03922:PA03978:PA03995:PA04106:PA02483:PA02583-1:PA02726:PA02874:PA02877:PA02926:PA02934:PA03093-1:PA03127:PA03197:PA03251:PA03275:PA03307:PA03366:PA03374:PA03449:PA03462:PA03498:PA04097:PA04292:PF00070-2-1:ZHD091:ZHG009:ZHG010:ZHG028:ZHG067:ZHG088:ZHG167:ZHG174:ZHG178:ZHG199:	37
259	STK32B:HLA-B:MRPL23	4_5418539:6_31323116:11_1972143	TTTCAG	PA03765:PA03766:PA03819:PA03864:PA03966:PA03978:PA04106:PA02482:PA02877:PA02894:PA02926:PA03101:PA03111-1:PA03366:PA03449:PA03960:PA04097:PA04166:PA04292:PA04400:PA05750:ZHD091:ZHD101:ZHG009:ZHG010:ZHG015:ZHG026:ZHG040:ZHG053:ZHG115:ZHG118:ZHG135:ZHG138:ZHG142:ZHG174:ZHG187:ZHG192:	37
260	NR1I3:IL12B:MDC1	1_161200586:5_158743846:6_30671989	GTGGCG	PA03874:PA03924:PA03925:PA03966:PA03995:PA02716-1:PA02756:PA02969:PA3036:PA03101:PA03105:PA03144:PA03181:PA03275:PA03372:PA03373:PA03445:PA03474:PA03497:PA04128:PA04131:PA04203:PA04241:PA04292:PA04306:PA04370:PA04385:PA04790:ZHD091:ZHG006:ZHG014:ZHG026:ZHG036:ZHG039:ZHG108:ZHG167:ZHG178:	37
261	NR1I3:TSSC1:MDC1	1_161200586:2_3193039:6_30671989	GTCCCG	PA03874:PA03924:PA03925:PA03966:PA03995:PA02716-1:PA02756:PA02904:PA02969:PA3036:PA03090:PA03101:PA03105:PA03144:PA03181:PA03275:PA03372:PA03373:PA03445:PA03474:PA04128:PA04131:PA04203:PA04241:PA04292:PA04306:PA04370:PA04385:PA04790:ZHD091:ZHG006:ZHG014:ZHG026:ZHG039:ZHG108:ZHG167:ZHG178:	37
262	GTF2H4:HLA-B:GPANK1	6_30877760:6_31323116:6_31630241	CCTCCC	PA03789:PA03817:PA03867:PA03978:PA02658:PA02716-1:PA02729:PA02776:PA02874:PA02921:PA02960:PA03033-1:PA03038-1:PA03164:PA03197:PA03299:PA03307:PA03359:PA03362:PA03366:PA03369:PA03374:PA03399:PA03453:PA03462:PA03492:PA03510:PA04171:PA04181:PA04385:PA04391:PF00193-2-1:ZHG005:ZHG021:ZHG040:ZHG138:ZHG168:	37
		6_30877202:6_31323116:6_31630241	CCTCCC	PA03789:PA03817:PA03867:PA03978:PA02658:PA02716-1:PA02729:PA02776:PA02874:PA02921:PA02960:PA03033-1:PA03038-1:PA03164:PA03197:PA03299:PA03307:PA03359:PA03362:PA03366:PA03369:PA03374:PA03399:PA03453:PA03462:PA03492:PA03510:PA04171:PA04181:PA04385:PA04391:PF00193-2-1:ZHG005:ZHG021:ZHG040:ZHG138:ZHG168:
263	MDC1:INPP5E:VPS33A	6_30671989:9_139328551:12_122720310	CGCTCT	PA03817:PA03829:PA03858:PA03867:PA03876:PA04115:PA02716-1:PA02901:PA02904:PA02921:PA02932:PA02983-1:PA02989:PA03093-1:PA03100:PA03144:PA03164:PA03362:PA03399:PA03449:PA03497:PA03983:PA04128:PA04290:PA04306:PF00015-2-2:ZHG001:ZHG009:ZHG014:ZHG026:ZHG053:ZHG088:ZHG112:ZHG153:ZHG167:ZHG184:ZHG192:	37
264	HLA-B:ARFGEF3:MRPL23	6_31323116:6_138638442:11_1972143	TCAAAG	PA03765:PA03766:PA03819:PA03864:PA03966:PA03978:PA04106:PA02482:PA02877:PA02894:PA02926:PA03101:PA03111-1:PA03366:PA03449:PA03497:PA03960:PA04097:PA04166:PA04292:PA04400:ZHD091:ZHD101:ZHG009:ZHG010:ZHG014:ZHG026:ZHG040:ZHG053:ZHG115:ZHG118:ZHG135:ZHG138:ZHG142:ZHG174:ZHG187:ZHG192:	37
265	AQP10:MDC1:DNAH17	1_154296076:6_30671989:17_76420085	TTCGCT	PA03817:PA03858:PA03867:PA03876:PA03920:PA03989:PA04115:PA02455:PA02583-1:PA02969:PA03025:PA03100:PA03103:PA03142:PA03181:PA03234:PA03345:PA03490:PA03497:PA03498:PA04102:PA04111:PA04131:PA04166:PA04278:PA05766:PF00015-2-2:PF00070-2-1:PF00071-2-1:PF00247-3-4:ZHD093:ZHG011:ZHG039:ZHG074:ZHG201:ZHG204:ZHG206:	37
266	CCHCR1:HLA-B:ITPR3	6_31124849:6_31323116:6_33651129	TTTCCC	PA03789:PA03817:PA03819:PA03922:PA03925:PA03949:PA03995:PA04106:PA04115:PA02483:PA02716-1:PA02726:PA02883:PA02955:PA02960:PA03164:PA03197:PA03359:PA03449:PA03453:PA03462:PA03510:PA04203:PA04292:PA04385:PA05750:PF00145-1-1:ZHG010:ZHG014:ZHG040:ZHG042:ZHG043:ZHG067:ZHG113:ZHG118:ZHG132:ZHG142:	37
267	MDC1:HLA-B:SLC44A4	6_30671989:6_31322367:6_31839331	CGTTCC	PA03925:PA03942:PA03949:PA03955:PA02583-1:PA02716-1:PA02776:PA02894:PA02926:PA03038-1:PA03101:PA03181:PA03290:PA03359:PA03362:PA03374:PA03385:PA03399:PA03453:PA03462:PA03492:PA03497:PA03498:PA04111:PA04113:PF00070-2-1:ZHG028:ZHG036:ZHG040:ZHG055:ZHG067:ZHG088:ZHG105:ZHG118:ZHG154:ZHG158:ZHG178:	37
		6_30671989:6_31322367:6_31839309	CGTTCC	PA03925:PA03942:PA03949:PA03955:PA02583-1:PA02716-1:PA02776:PA02894:PA02926:PA03038-1:PA03101:PA03181:PA03290:PA03359:PA03362:PA03374:PA03385:PA03399:PA03453:PA03462:PA03492:PA03497:PA03498:PA04111:PA04113:PF00070-2-1:ZHG028:ZHG036:ZHG040:ZHG055:ZHG067:ZHG088:ZHG105:ZHG118:ZHG154:ZHG158:ZHG178:
		6_30671989:6_31322367:6_31837250	CGTTGG	PA03925:PA03942:PA03949:PA03955:PA02583-1:PA02716-1:PA02776:PA02894:PA02926:PA03038-1:PA03101:PA03181:PA03290:PA03359:PA03362:PA03374:PA03385:PA03399:PA03453:PA03462:PA03492:PA03497:PA03498:PA04111:PA04113:PF00070-2-1:ZHG028:ZHG036:ZHG040:ZHG055:ZHG067:ZHG088:ZHG105:ZHG118:ZHG154:ZHG158:ZHG178:
268	MDC1:MUC21:HLA-DQA1	6_30671989:6_30955359:6_32610403	CGGGAA	PA03817:PA03858:PA03914:PA03949:PA02658:PA02776:PA02926:PA03101:PA03359:PA03372:PA03445:PA03480:PA03490:PA03498:PA03510:PA04064:PA04166:PA04289:PA04292:PA04306:PA04400:PA05750:PF00015-2-2:ZHG026:ZHG028:ZHG040:ZHG071:ZHG088:ZHG105:ZHG112:ZHG118:ZHG142:ZHG168:ZHG178:ZHG181:ZHG192:ZHG204:	37
269	VARS2:HLA-B:HLA-DQA1	6_30893941:6_31323116:6_32610403	GGTCAA	PA03817:PA03858:PA03949:PA03980:PA02658:PA02776:PA02926:PA02934:PA02960:PA03101:PA03121:PA03359:PA03372:PA03426:PA03445:PA03490:PA03498:PA03510:PA04166:PA04181:PA04292:PF00015-2-2:ZHD101:ZHG005:ZHG021:ZHG028:ZHG040:ZHG088:ZHG105:ZHG113:ZHG115:ZHG118:ZHG132:ZHG142:ZHG168:ZHG178:ZHG192:	37
270	HLA-B:C6orf10:HLA-DQA1	6_31323116:6_32339548:6_32610401	TCGGAG	PA03765:PA03817:PA03819:PA02482:PA02658:PA02776:PA02926:PA02934:PA02955:PA02960:PA03101:PA03121:PA03127:PA03164:PA03181:PA03359:PA03374:PA03426:PA03443:PA03445:PA03453:PA03490:PA03497:PA03498:PA03510:PA04171:ZHG005:ZHG021:ZHG040:ZHG088:ZHG105:ZHG113:ZHG115:ZHG118:ZHG142:ZHG168:ZHG178:	37
271	CCHCR1:CCHCR1:HLA-B	6_31113276:6_31122315:6_31323116	GACCTC	PA03817:PA03819:PA03922:PA03995:PA04106:PA04115:PA02482:PA02716-1:PA02776:PA02883:PA02955:PA03164:PA03197:PA03359:PA03374:PA03399:PA03449:PA03453:PA03510:PA04181:PA04292:PA05750:PA05766:PF00122-2-2:PF00145-1-1:ZHG005:ZHG014:ZHG040:ZHG042:ZHG043:ZHG074:ZHG105:ZHG108:ZHG113:ZHG118:ZHG132:ZHG142:	37
		6_31113275:6_31122315:6_31323116	AGCCTC	PA03817:PA03819:PA03922:PA03995:PA04106:PA04115:PA02482:PA02716-1:PA02776:PA02883:PA02955:PA03164:PA03197:PA03359:PA03374:PA03399:PA03449:PA03453:PA03510:PA04181:PA04292:PA05750:PA05766:PF00122-2-2:PF00145-1-1:ZHG005:ZHG014:ZHG040:ZHG042:ZHG043:ZHG074:ZHG105:ZHG108:ZHG113:ZHG118:ZHG132:ZHG142:
272	MDC1:GTF2H4:SLC44A4	6_30671989:6_30878769:6_31838713	CGTTGG	PA03922:PA03924:PA03955:PA03957:PA04115:PA02716-1:PA02729:PA02874:PA02883:PA02894:PA02921:PA02934:PA03033-1:PA03038-1:PA03111-1:PA03275:PA03299:PA03307:PA03359:PA03362:PA03369:PA03372:PA03374:PA03399:PA03453:PA03462:PA03492:PA03510:PF00122-2-2:ZHG009:ZHG028:ZHG040:ZHG053:ZHG067:ZHG074:ZHG105:ZHG118:	37
		6_30671989:6_30877760:6_31838713	CGCCGG	PA03922:PA03924:PA03955:PA03957:PA04115:PA02716-1:PA02729:PA02874:PA02883:PA02894:PA02921:PA02934:PA03033-1:PA03038-1:PA03111-1:PA03275:PA03299:PA03307:PA03359:PA03362:PA03369:PA03372:PA03374:PA03399:PA03453:PA03462:PA03492:PA03510:PF00122-2-2:ZHG009:ZHG028:ZHG040:ZHG053:ZHG067:ZHG074:ZHG105:ZHG118:
273	VARS2:CDSN:HLA-B	6_30888161:6_31084787:6_31323116	CCGATC	PA03922:PA03942:PA03995:PA02776:PA02883:PA02959:PA02969:PA03121:PA03144:PA03164:PA03181:PA03197:PA03359:PA03371:PA03372:PA03374:PA03399:PA03449:PA03453:PA03510:PA04292:PA05766:PF00015-2-2:ZHG005:ZHG009:ZHG015:ZHG040:ZHG074:ZHG105:ZHG106:ZHG108:ZHG118:ZHG132:ZHG167:ZHG192:ZHG199:ZHG206:	37
274	ITK:CDSN:HLA-B	5_156650052:6_31084787:6_31323116	CCGATC	PA03942:PA03995:PA04050:PA04106:PA02716-1:PA02776:PA02883:PA02955:PA02959:PA02969:PA03121:PA03144:PA03181:PA03197:PA03371:PA03372:PA03374:PA03399:PA03449:PA03453:PA03510:PA04292:PA05766:PF00145-1-1:ZHG005:ZHG014:ZHG015:ZHG040:ZHG042:ZHG043:ZHG074:ZHG105:ZHG106:ZHG108:ZHG118:ZHG167:ZHG206:	37
275	MDC1:AIF1:SLC44A4	6_30671989:6_31583155:6_31843924	CGAACC	PA03925:PA03942:PA03949:PA02716-1:PA02729:PA02776:PA02874:PA02921:PA03033-1:PA03038-1:PA03093-1:PA03101:PA03299:PA03307:PA03359:PA03362:PA03369:PA03373:PA03374:PA03399:PA03445:PA03453:PA03462:PA03492:PA03498:PA03510:PA05766:PF00070-2-1:ZHG040:ZHG078:ZHG088:ZHG105:ZHG118:ZHG154:ZHG178:ZHG192:ZHG206:	37
276	PSORS1C1,PSORS1C2:HLA-B:PRRC2A	6_31106643:6_31323116:6_31605199	GATCCC	PA03817:PA03864:PA04106:PA02482:PA02716-1:PA02729:PA02776:PA02874:PA02955:PA03038-1:PA03164:PA03307:PA03369:PA03374:PA03399:PA03426:PA03449:PA03453:PA03492:PA03510:PA04097:PA04181:PA05766:ZHG005:ZHG036:ZHG040:ZHG042:ZHG043:ZHG080:ZHG105:ZHG108:ZHG113:ZHG118:ZHG132:ZHG138:ZHG142:ZHG168:	37
277	MDC1:HLA-DQA1:LEMD2	6_30671989:6_32609813:6_33740325	CGCCCG	PA03874:PA03914:PA03955:PA03957:PA03966:PA01105:PA02658:PA02729:PA02776:PA02874:PA02921:PA03025:PA03090:PA03144:PA03275:PA03362:PA03366:PA03369:PA03374:PA03399:PA03480:PA03498:PA04064:PA04166:PA04278:PA04400:PF00071-2-1:PF00122-2-2:ZHG002:ZHG029:ZHG030:ZHG071:ZHG105:ZHG108:ZHG115:ZHG181:ZHG199:	37
278	VARS2:HLA-B:CD19	6_30887972:6_31323116:16_28944700	TTTCGG	PA03766:PA03819:PA03867:PA03900:PA03957:PA03995:PA04115:PA02658:PA02874:PA02934:PA02960:PA03033-1:PA03038-1:PA03111-1:PA03127:PA03197:PA03251:PA03299:PA03359:PA03362:PA03366:PA03369:PA03453:PA03462:PA03492:PA03510:PA04131:PA04181:PA04292:PA04385:PA04391:PF00122-2-2:ZHG005:ZHG040:ZHG105:ZHG118:ZHG168:	37
279	VARS2:PSORS1C1:HLA-B	6_30890871:6_31097301:6_31323116	CCTCTC	PA03817:PA03819:PA03922:PA03942:PA03995:PA04115:PA02716-1:PA02776:PA02883:PA03121:PA03164:PA03181:PA03197:PA03359:PA03374:PA03399:PA03449:PA03453:PA03510:PA04292:PA05750:PA05766:PF00015-2-2:PF00073-2-1:PF00122-2-2:ZHG005:ZHG015:ZHG040:ZHG043:ZHG074:ZHG105:ZHG108:ZHG113:ZHG118:ZHG132:ZHG167:ZHG192:	37
280	HLA-B:PRRC2A:TP53TG5	6_31323116:6_31605199:20_44005936	TCCCTC	PA03864:PA03942:PA03978:PA04050:PA04106:PA02583-1:PA02726:PA02776:PA02877:PA02921:PA02960:PA03033-1:PA03359:PA03362:PA03366:PA03369:PA03374:PA03449:PA03492:PA04097:PA04166:PA04171:PA04181:PA05766:PF00070-2-1:PF00193-2-1:ZHG005:ZHG043:ZHG080:ZHG105:ZHG106:ZHG108:ZHG115:ZHG142:ZHG178:ZHG184:ZHG192:	37
281	NR1I3:MDC1:LEMD2	1_161200586:6_30671989:6_33745932	GTCGCC	PA03874:PA03924:PA03925:PA03966:PA03978:PA03995:PA02716-1:PA02756:PA02904:PA02969:PA03101:PA03105:PA03144:PA03181:PA03275:PA03372:PA03373:PA03443:PA03474:PA03497:PA04128:PA04131:PA04203:PA04241:PA04292:PA04306:PA04370:PA04790:ZHD091:ZHG006:ZHG014:ZHG026:ZHG036:ZHG039:ZHG108:ZHG167:ZHG178:	37
282	HLA-B:C6orf10:STEAP2	6_31323116:6_32339548:7_89854446	TCGGGT	PA03881:PA03900:PA03922:PA03925:PA03949:PA04106:PA02583-1:PA02877:PA02883:PA02959:PA02960:PA02969:PA03038-1:PA03093-1:PA03101:PA03127:PA03181:PA03197:PA03251:PA03275:PA03307:PA03399:PA03445:PA03449:PA03492:PA03498:PA04097:PA05766:PF00070-2-1:PF00122-2-2:PF00247-3-4:ZHG009:ZHG036:ZHG040:ZHG042:ZHG085:ZHG118:	37
283	HLA-B:PRRC2A:MRPL23	6_31323116:6_31605016:11_1972143	TCTTAG	PA03765:PA03766:PA03819:PA03864:PA03966:PA03978:PA04106:PA02482:PA02877:PA02894:PA02926:PA03101:PA03111-1:PA03366:PA03449:PA03497:PA03960:PA04097:PA04166:PA04292:PA04400:PA05750:ZHD091:ZHD101:ZHG009:ZHG010:ZHG014:ZHG015:ZHG026:ZHG040:ZHG115:ZHG118:ZHG135:ZHG138:ZHG142:ZHG187:ZHG192:	37
284	CACNA1S:MDC1:PSORS1C1	1_201009182:6_30671989:6_31107648	GACGCC	PA03811:PA03874:PA03978:PA04106:PA02716-1:PA02874:PA02875:PA02894:PA02904:PA02926:PA02934:PA02946:PA03033-1:PA03105:PA03275:PA03359:PA03369:PA03374:PA03480:PA03484:PA04102:PA04111:PA04128:PA04209:PA04289:PA04342:PA04383:PA04391:PA05766:PF00015-2-2:PF00221-2-3:ZHG002:ZHG010:ZHG085:ZHG142:ZHG154:ZHG158:	37
285	HLA-B:MRPL23:INCENP	6_31323116:11_1972143:11_61919391	TCAGGG	PA03766:PA03819:PA03864:PA03966:PA03978:PA04106:PA02482:PA02877:PA02894:PA02926:PA03101:PA03111-1:PA03366:PA03449:PA03497:PA03960:PA04097:PA04166:PA04292:PA04400:PA05750:ZHD091:ZHD101:ZHG009:ZHG010:ZHG014:ZHG026:ZHG040:ZHG053:ZHG115:ZHG118:ZHG135:ZHG138:ZHG142:ZHG174:ZHG187:ZHG192:	37
286	CACNA1S:MDC1:CCHCR1	1_201009182:6_30671989:6_31110786	GACGTT	PA03811:PA03874:PA03978:PA04106:PA02716-1:PA02874:PA02875:PA02894:PA02904:PA02926:PA02934:PA02946:PA03033-1:PA03105:PA03275:PA03359:PA03369:PA03374:PA03480:PA03484:PA04102:PA04111:PA04128:PA04209:PA04289:PA04342:PA04383:PA04391:PA05766:PF00015-2-2:PF00221-2-3:ZHG002:ZHG010:ZHG085:ZHG142:ZHG154:ZHG158:	37
287	HLA-B:BTNL2:GART	6_31323116:6_32372963:21_34876708	TCGGCG	PA03766:PA03924:PA03955:PA03978:PA04050:PA02483:PA02583-1:PA02877:PA03038-1:PA03093-1:PA03121:PA03275:PA03329:PA03369:PA03371:PA03426:PA03445:PA03474:PA03498:PA03510:PA04166:PA04171:PA04391:PA05766:PF00015-2-2:PF00070-2-1:PF00247-3-4:ZHD101:ZHG005:ZHG014:ZHG042:ZHG080:ZHG088:ZHG106:ZHG113:ZHG178:ZHG184:	37
		6_31323116:6_32372863:21_34876708	TCAACG	PA03766:PA03924:PA03955:PA03978:PA04050:PA02483:PA02583-1:PA02877:PA03038-1:PA03093-1:PA03121:PA03275:PA03329:PA03369:PA03371:PA03426:PA03445:PA03474:PA03498:PA03510:PA04166:PA04171:PA04391:PA05766:PF00015-2-2:PF00070-2-1:PF00247-3-4:ZHD101:ZHG005:ZHG014:ZHG042:ZHG080:ZHG088:ZHG106:ZHG113:ZHG178:ZHG184:
		6_31323116:6_32370908:21_34876708	TCTTCG	PA03766:PA03924:PA03955:PA03978:PA04050:PA02483:PA02583-1:PA02877:PA03038-1:PA03093-1:PA03121:PA03275:PA03329:PA03369:PA03371:PA03426:PA03445:PA03474:PA03498:PA03510:PA04166:PA04171:PA04391:PA05766:PF00015-2-2:PF00070-2-1:PF00247-3-4:ZHD101:ZHG005:ZHG014:ZHG042:ZHG080:ZHG088:ZHG106:ZHG113:ZHG178:ZHG184:
		6_31323116:6_32370879:21_34876708	TCCCCG	PA03766:PA03924:PA03955:PA03978:PA04050:PA02483:PA02583-1:PA02877:PA03038-1:PA03093-1:PA03121:PA03275:PA03329:PA03369:PA03371:PA03426:PA03445:PA03474:PA03498:PA03510:PA04166:PA04171:PA04391:PA05766:PF00015-2-2:PF00070-2-1:PF00247-3-4:ZHD101:ZHG005:ZHG014:ZHG042:ZHG080:ZHG088:ZHG106:ZHG113:ZHG178:ZHG184:
		6_31323116:6_32370794:21_34876708	TCCCCG	PA03766:PA03924:PA03955:PA03978:PA04050:PA02483:PA02583-1:PA02877:PA03038-1:PA03093-1:PA03121:PA03275:PA03329:PA03369:PA03371:PA03426:PA03445:PA03474:PA03498:PA03510:PA04166:PA04171:PA04391:PA05766:PF00015-2-2:PF00070-2-1:PF00247-3-4:ZHD101:ZHG005:ZHG014:ZHG042:ZHG080:ZHG088:ZHG106:ZHG113:ZHG178:ZHG184:
288	CDSN:PRRC2A:HLA-DRA	6_31084435:6_31605199:6_32411573	AACCTC	PA03789:PA03817:PA04050:PA04106:PA02716-1:PA02809:PA02877:PA02955:PA02959:PA03307:PA03329:PA03359:PA03362:PA03369:PA03449:PA03510:PA04097:PA04181:PA04385:PA05766:PF00015-2-2:PF00070-2-1:ZHG005:ZHG036:ZHG040:ZHG042:ZHG043:ZHG059:ZHG088:ZHG105:ZHG106:ZHG108:ZHG113:ZHG142:ZHG178:ZHG192:ZHG206:	37
289	HLA-B:ZBTB12:MRPL23	6_31323116:6_31867835:11_1972143	TCGGAG	PA03765:PA03766:PA03819:PA03864:PA03966:PA03978:PA04106:PA02482:PA02877:PA02894:PA02926:PA03101:PA03366:PA03449:PA03497:PA03960:PA04097:PA04166:PA04292:PA04400:PA05750:ZHD091:ZHD101:ZHG009:ZHG010:ZHG014:ZHG015:ZHG026:ZHG040:ZHG115:ZHG118:ZHG135:ZHG138:ZHG142:ZHG174:ZHG187:ZHG192:	37
290	PSORS1C1:HLA-B:STK19	6_31097484:6_31323116:6_31946614	TTTCAG	PA03864:PA03900:PA04115:PA02691:PA02729:PA02877:PA02894:PA02926:PA02955:PA03121:PA03144:PA03181:PA03307:PA03362:PA03369:PA03445:PA03449:PA03960:PA04181:PA04203:PF00122-2-2:PF00145-1-1:ZHD101:ZHG009:ZHG010:ZHG021:ZHG042:ZHG043:ZHG074:ZHG088:ZHG106:ZHG132:ZHG168:ZHG178:ZHG184:ZHG199:ZHG206:	37
291	MDC1:DDR1:STK19	6_30671989:6_30864927:6_31946614	CGTCAG	PA03864:PA03867:PA03874:PA03887:PA03900:PA03997:PA04115:PA02591:PA02729:PA02894:PA02926:PA02934:PA02946:PA03142:PA03144:PA03181:PA03307:PA03345:PA03362:PA03366:PA03445:PA03449:PA03484:PA04203:PF00090-2-2:PF00122-2-2:ZHD091:ZHG001:ZHG010:ZHG042:ZHG088:ZHG154:ZHG166:ZHG168:ZHG178:ZHG199:ZHG206:	37
292	CACNA1S:HLA-B:MRPL23	1_201016296:6_31323116:11_1972143	GGTCAG	PA03765:PA03766:PA03819:PA03864:PA03966:PA03978:PA04106:PA02482:PA02877:PA02894:PA02926:PA03101:PA03111-1:PA03366:PA03449:PA03497:PA03960:PA04097:PA04166:PA04292:PA04400:PA05750:ZHD091:ZHD101:ZHG009:ZHG010:ZHG014:ZHG015:ZHG026:ZHG040:ZHG053:ZHG115:ZHG118:ZHG135:ZHG138:ZHG174:ZHG192:	37
293	STK32B:HLA-B:TRPM5	4_5448377:6_31323116:11_2427364	TTTCCT	PA03789:PA03819:PA03881:PA03924:PA03949:PA03957:PA03978:PA03980:PA02483:PA02726:PA02921:PA02926:PA03127:PA03197:PA03366:PA03374:PA03385:PA03399:PA03462:PA03474:PA03492:PA03497:PA03960:PA04181:PA04385:PA05750:PF00122-2-2:ZHD102:ZHG021:ZHG030:ZHG040:ZHG071:ZHG083:ZHG115:ZHG158:ZHG187:ZHG192:	37
294	MDC1:SKIV2L:KLC2	6_30671989:6_31929808:11_66031660	CGTCTC	PA03924:PA03942:PA03957:PA03966:PA03978:PA03995:PA02583-1:PA02658:PA02716-1:PA02729:PA02894:PA02921:PA03093-1:PA03101:PA03111-1:PA03290:PA03329:PA03359:PA03366:PA03374:PA03474:PA03490:PA03492:PA03498:PA04097:PA04111:PA04400:PF00070-2-1:ZHG009:ZHG010:ZHG026:ZHG040:ZHG053:ZHG055:ZHG154:ZHG158:ZHG178:	37
295	MDC1:LTA:LEMD2	6_30671989:6_31540784:6_33740325	CGCCCG	PA03864:PA03874:PA03876:PA03914:PA03955:PA03957:PA03966:PA01105:PA02455:PA02729:PA02921:PA02959:PA03025:PA03038-1:PA03090:PA03275:PA03369:PA03474:PA03480:PA03492:PA03498:PA04064:PA04111:PA04131:PA04241:PA04278:PA04400:PF00071-2-1:ZHG002:ZHG029:ZHG030:ZHG071:ZHG108:ZHG115:ZHG181:ZHG184:ZHG206:	37
296	CACNA1S:MDC1:DDR1	1_201009182:6_30671989:6_30862423	GACGCC	PA03811:PA03874:PA03978:PA04106:PA02716-1:PA02874:PA02875:PA02894:PA02926:PA02934:PA02946:PA02983-1:PA03033-1:PA03105:PA03275:PA03359:PA03369:PA03374:PA03480:PA03484:PA04102:PA04111:PA04128:PA04209:PA04289:PA04342:PA04383:PA04391:PA05766:PF00015-2-2:PF00221-2-3:ZHG002:ZHG010:ZHG085:ZHG142:ZHG154:ZHG158:	37
297	HLA-B:BTNL2:SON	6_31323116:6_32372963:21_34945721	TCGGCT	PA03924:PA03955:PA03978:PA04050:PA02483:PA02583-1:PA02877:PA03038-1:PA03093-1:PA03121:PA03275:PA03307:PA03329:PA03369:PA03371:PA03372:PA03426:PA03445:PA03474:PA03498:PA03510:PA04166:PA04171:PA04391:PA05766:PF00015-2-2:PF00070-2-1:PF00247-3-4:ZHD101:ZHG014:ZHG042:ZHG080:ZHG088:ZHG106:ZHG113:ZHG178:ZHG184:	37
		6_31323116:6_32372863:21_34945721	TCAACT	PA03924:PA03955:PA03978:PA04050:PA02483:PA02583-1:PA02877:PA03038-1:PA03093-1:PA03121:PA03275:PA03307:PA03329:PA03369:PA03371:PA03372:PA03426:PA03445:PA03474:PA03498:PA03510:PA04166:PA04171:PA04391:PA05766:PF00015-2-2:PF00070-2-1:PF00247-3-4:ZHD101:ZHG014:ZHG042:ZHG080:ZHG088:ZHG106:ZHG113:ZHG178:ZHG184:
		6_31323116:6_32370908:21_34945721	TCTTCT	PA03924:PA03955:PA03978:PA04050:PA02483:PA02583-1:PA02877:PA03038-1:PA03093-1:PA03121:PA03275:PA03307:PA03329:PA03369:PA03371:PA03372:PA03426:PA03445:PA03474:PA03498:PA03510:PA04166:PA04171:PA04391:PA05766:PF00015-2-2:PF00070-2-1:PF00247-3-4:ZHD101:ZHG014:ZHG042:ZHG080:ZHG088:ZHG106:ZHG113:ZHG178:ZHG184:
		6_31323116:6_32370879:21_34945721	TCCCCT	PA03924:PA03955:PA03978:PA04050:PA02483:PA02583-1:PA02877:PA03038-1:PA03093-1:PA03121:PA03275:PA03307:PA03329:PA03369:PA03371:PA03372:PA03426:PA03445:PA03474:PA03498:PA03510:PA04166:PA04171:PA04391:PA05766:PF00015-2-2:PF00070-2-1:PF00247-3-4:ZHD101:ZHG014:ZHG042:ZHG080:ZHG088:ZHG106:ZHG113:ZHG178:ZHG184:
		6_31323116:6_32370794:21_34945721	TCCCCT	PA03924:PA03955:PA03978:PA04050:PA02483:PA02583-1:PA02877:PA03038-1:PA03093-1:PA03121:PA03275:PA03307:PA03329:PA03369:PA03371:PA03372:PA03426:PA03445:PA03474:PA03498:PA03510:PA04166:PA04171:PA04391:PA05766:PF00015-2-2:PF00070-2-1:PF00247-3-4:ZHD101:ZHG014:ZHG042:ZHG080:ZHG088:ZHG106:ZHG113:ZHG178:ZHG184:
298	NR1I3:MDC1:ARFGEF3	1_161200586:6_30671989:6_138655939	GTCGCC	PA03874:PA03924:PA03925:PA03966:PA03978:PA03995:PA02716-1:PA02756:PA02904:PA02969:PA3036:PA03090:PA03105:PA03144:PA03181:PA03275:PA03372:PA03373:PA03443:PA03445:PA03474:PA03497:PA04128:PA04131:PA04203:PA04241:PA04292:PA04306:PA04370:PA04385:PA04790:ZHD091:ZHG014:ZHG039:ZHG108:ZHG167:ZHG178:	37
299	FLOT1:HLA-B:STK19	6_30697931:6_31323116:6_31946614	TTTCAG	PA03864:PA03867:PA03900:PA04115:PA02691:PA02729:PA02877:PA02894:PA02926:PA02934:PA02955:PA03121:PA03144:PA03181:PA03307:PA03362:PA03366:PA03369:PA03445:PA03960:PA04171:PA04181:PA04203:PF00122-2-2:PF00145-1-1:ZHD091:ZHG009:ZHG010:ZHG043:ZHG074:ZHG106:ZHG132:ZHG154:ZHG168:ZHG184:ZHG199:ZHG206:	37
300	GTF2H4:ABHD16A:ATF6B	6_30877760:6_31657754:6_32085278	CCCCTC	PA03789:PA03817:PA03867:PA03978:PA02658:PA02716-1:PA02729:PA02776:PA02921:PA02960:PA03033-1:PA03038-1:PA03197:PA03299:PA03307:PA03348:PA03359:PA03362:PA03366:PA03369:PA03374:PA03399:PA03453:PA03462:PA03492:PA03510:PA04171:PA04181:PA04385:PA04391:ZHG005:ZHG021:ZHG040:ZHG105:ZHG113:ZHG118:ZHG168:	37
		6_30877202:6_31657754:6_32085278	CCCCTC	PA03789:PA03817:PA03867:PA03978:PA02658:PA02716-1:PA02729:PA02776:PA02921:PA02960:PA03033-1:PA03038-1:PA03197:PA03299:PA03307:PA03348:PA03359:PA03362:PA03366:PA03369:PA03374:PA03399:PA03453:PA03462:PA03492:PA03510:PA04171:PA04181:PA04385:PA04391:ZHG005:ZHG021:ZHG040:ZHG105:ZHG113:ZHG118:ZHG168:
301	HLA-B:HLA-DQA1:FERMT3	6_31323116:6_32610403:11_63978067	TCAACC	PA03765:PA03858:PA03949:PA03980:PA02483:PA02658:PA02776:PA02926:PA02934:PA02960:PA03101:PA03121:PA03371:PA03372:PA03426:PA03498:PA03510:PA04166:PA04292:PA04400:PA05750:ZHD101:ZHD102:ZHG005:ZHG021:ZHG026:ZHG028:ZHG040:ZHG071:ZHG088:ZHG105:ZHG113:ZHG115:ZHG118:ZHG132:ZHG168:ZHG192:	37
302	HLA-B:PTPRN2:TRPM5	6_31323116:7_157873884:11_2427364	TCGGCT	PA03789:PA03819:PA03881:PA03924:PA03949:PA03957:PA03978:PA03980:PA02483:PA02726:PA02921:PA02926:PA03127:PA03197:PA03366:PA03374:PA03385:PA03399:PA03462:PA03474:PA03490:PA03492:PA03497:PA03960:PA04181:PA04385:PA05750:PF00122-2-2:ZHD102:ZHG021:ZHG030:ZHG040:ZHG071:ZHG115:ZHG158:ZHG187:ZHG192:	37
303	NR1I3:MDC1:BTNL2	1_161200586:6_30671989:6_32369488	GTCGGG	PA03874:PA03924:PA03925:PA03966:PA03978:PA03995:PA02716-1:PA02756:PA02904:PA02969:PA3036:PA03090:PA03101:PA03144:PA03181:PA03275:PA03372:PA03373:PA03443:PA03445:PA03474:PA03497:PA04128:PA04131:PA04203:PA04241:PA04370:PA04790:ZHD091:ZHG006:ZHG014:ZHG026:ZHG036:ZHG039:ZHG108:ZHG167:ZHG178:	37
