# Supplementary material for: A new perspective on population genetics: Deciphering the relationship between genetic variants and disease prevalence in Psoriasis
Source: PLoS One. 2026 Mar 13;21(3):e0344204. doi: 10.1371/journal.pone.0344204 (PMC12987435; doi:10.1371/journal.pone.0344204)
Supplement: S13 Table — (XLSX) [file pone.0344204.s018.xlsx]

## Sheet: Sheet1
Supplementary Table 13.The frequency of psoriasis-specific genotype combinations in different ethnics
Gene combinations	Genotype combinations (GRCh37.hg19)	ASW	CEU	CHB	GBR	IBS	ITU	JPT	TSI	YRI
MDC1:SLC44A4:NOTCH4	6_30671989_CG:6_31838713_GG:6_32191620_CC	0.0127323	0.0309492	0.00709235	0.0439932	0.0150313	0.0521067	0.00190423	0.0177545	0.0238864
MDC1:SLC44A4:NOTCH4	6_30671989_CG:6_31839331_CC:6_32183175_GG	0.00812843	0.0123797	0.00518885	0.017575	0.00235094	0.0242723	0.000768093	0.00606101	0.0199093
MDC1:SLC44A4:NOTCH4	6_30671989_CG:6_31839309_CC:6_32183175_GG	0.00812843	0.0123797	0.00518885	0.017575	0.00235094	0.0242723	0.000768093	0.00606101	0.0199093
MDC1:SLC44A4:NOTCH4	6_30671989_CG:6_31837250_GG:6_32183175_GG	0.00812843	0.0123797	0.00518885	0.017575	0.00235094	0.01753	0.000768093	0.00606101	0.0199093
MDC1:SLC44A4:NOTCH4	6_30671989_CG:6_31837277_CC:6_32183175_GG	0.00812843	0.0123797	0.00518885	0.017575	0.00235094	0.01753	0.000768093	0.00606101	0.0199093
MDC1:CDSN:C6orf10	6_30671989_CG:6_31084792_TT:6_32299873_GG	0.0232619	0.0122993	0.0025624	0.0144724	0.00581857	0.0218807	0.000608074	0.00808135	0.0197188
CCHCR1:HLA-B:HLA-DQA1	6_31110786_TT:6_31323116_TC:6_32610403_AA	0.0114547	0.0393899	0.0194742	0.0261873	0.00852215	0.0173953	0.0256698	0.0124281	0.002934
CCHCR1:HLA-B:HLA-DQA1	6_31118565_GG:6_31323116_TC:6_32609746_TT	0.00687282	0.0366567	0.0144839	0.0185968	0.0150689	0.0137202	0.0117125	0.0168076	0.00342936
CCHCR1:HLA-B:HLA-DQA1	6_31116526_GG:6_31323116_TC:6_32609746_TT	0.00601372	0.0347274	0.0138928	0.0170787	0.0137954	0.0107802	0.0113347	0.0127832	0.00342936
CCHCR1:HLA-B:HLA-DQA1	6_31118565_GG:6_31323116_TC:6_32610403_AA	0.00549826	0.0320746	0.011928	0.0185968	0.0104323	0.0137202	0.0103346	0.0117653	0.00228624
CCHCR1:HLA-B:ITPR3	6_31124849_TT:6_31323116_TC:6_33651129_CC	0.0422679	0.0448831	0.0233517	0.0378942	0.0214523	0.0400091	0.0175577	0.0424687	0.014289
DDR1:HLA-B:HLA-DQA1	6_30862423_CC:6_31323116_TC:6_32610403_AA	0.00870557	0.0365764	0.0197176	0.0204944	0.0119016	0.0203353	0.0323372	0.0127596	0.00240055
DDR1:SLC44A4:NOTCH4	6_30864927_TC:6_31839331_CC:6_32183175_GG	0.00162569	0.013332	0.00518885	0.0188303	0.00182851	0.0233734	0.000768093	0.00686915	0.00132729
DDR1:SLC44A4:NOTCH4	6_30864927_TC:6_31839309_CC:6_32183175_GG	0.00162569	0.013332	0.00518885	0.0188303	0.00182851	0.0233734	0.000768093	0.00686915	0.00132729
DDR1:SLC44A4:NOTCH4	6_30864927_TC:6_31837250_GG:6_32183175_GG	0.00162569	0.013332	0.00518885	0.0188303	0.00182851	0.0168808	0.000768093	0.00686915	0.00132729
DDR1:SLC44A4:NOTCH4	6_30864927_TC:6_31837277_CC:6_32183175_GG	0.00162569	0.013332	0.00518885	0.0188303	0.00182851	0.0168808	0.000768093	0.00686915	0.00132729
MDC1:VARS2:HLA-DQA1	6_30671989_CG:6_30888161_CC:6_32605234_AG	0.000704905	0.0097135	0.00390765	0.00757991	0.00681772	0.0569917	0.000117348	0.0113874	0.01467
MDC1:VARS2:HLA-DQA1	6_30671989_CG:6_30890871_CC:6_32605234_AG	0.000704905	0.0097135	0.00390765	0.00757991	0.00681772	0.0569917	0.000117348	0.0113874	0.014932
MUC21:CDSN:HLA-B	6_30954245_TC:6_31084792_TT:6_31323116_TC	0.0274913	0.0332805	0.0125191	0.0194142	0.00852215	0.0230304	0.0204025	0.019885	0.00377229
CCHCR1:HLA-B:PRRC2A	6_31118565_GG:6_31323116_TC:6_31605199_CC	0.00962195	0.0366567	0.0272639	0.0314715	0.0452066	0.0727171	0.024114	0.0504227	0.0331504
CCHCR1:HLA-B:PRRC2A	6_31116526_GG:6_31323116_TC:6_31605199_CC	0.00841921	0.0347274	0.0261511	0.0289024	0.0413863	0.0571349	0.0233362	0.0383497	0.0331504
MDC1:HLA-B:HLA-DQA1	6_30671989_CG:6_31323337_TT:6_32609746_TT	0.00286368	0.0254025	0.00451165	0.0156986	0.0055394	0.00966823	0.000740534	0.00587734	0.00257202
CDSN:HLA-B:PRRC2A	6_31084792_TT:6_31323116_TC:6_31605199_CC	0.00962195	0.0173637	0.0089025	0.0122032	0.0114608	0.0259704	0.0140017	0.0142036	0.00994513
CDSN:HLA-B:PRRC2A	6_31084435_AA:6_31323116_TC:6_31605199_CC	0.00761738	0.00964651	0.0166922	0.00963413	0.00955069	0.0116867	0.0171132	0.00568143	0.0132602
VARS2:HLA-B:PRRC2A	6_30893941_GG:6_31323116_TC:6_31605199_CC	0.0180412	0.0430877	0.0495201	0.037252	0.0541205	0.111673	0.0793429	0.0511329	0.0475156
MDC1:VARS2:SLC44A4	6_30671989_CG:6_30893941_GG:6_31839331_CC	0.00892145	0.0188509	0.00733028	0.0237058	0.00499574	0.0393853	0.00145084	0.013224	0.0194568
MDC1:VARS2:SLC44A4	6_30671989_CG:6_30893941_GG:6_31839309_CC	0.00892145	0.0188509	0.00733028	0.0237058	0.00499574	0.0393853	0.00145084	0.013224	0.0194568
MDC1:VARS2:SLC44A4	6_30671989_CG:6_30893941_GG:6_31837250_GG	0.00892145	0.0188509	0.00733028	0.0237058	0.00499574	0.0284449	0.00145084	0.013224	0.0194568
MDC1:VARS2:SLC44A4	6_30671989_CG:6_30893941_GG:6_31837277_CC	0.00892145	0.0188509	0.00733028	0.0237058	0.00499574	0.0284449	0.00145084	0.013224	0.0194568
DDR1:HLA-B:PRRC2A	6_30862423_CC:6_31323116_TC:6_31605199_CC	0.0152348	0.0418015	0.0450689	0.0346829	0.0515737	0.107777	0.0754536	0.0546838	0.034808
MDC1:DDR1:ITPR3	6_30671989_CG:6_30864927_TC:6_33589332_TC	0.000154198	0.00281357	0.000480449	0.00195071	0.000205707	0.00330755	1.51129e-05	0.00124894	5.95374e-05
MDC1:CCHCR1:SLC44A4	6_30671989_CG:6_31111148_TT:6_31839331_CC	0.0120935	0.0278543	0.00675375	0.0371936	0.00628876	0.0457969	0.00118059	0.0196524	0.0244342
MDC1:CCHCR1:SLC44A4	6_30671989_CG:6_31111148_TT:6_31837250_GG	0.0120935	0.0278543	0.00675375	0.0371936	0.00628876	0.0330755	0.00118059	0.0196524	0.0244342
MDC1:CCHCR1:SLC44A4	6_30671989_CG:6_31111125_GG:6_31839331_CC	0.010904	0.0278543	0.00675375	0.0367849	0.00628876	0.043965	0.00118059	0.0196524	0.0230767
MDC1:CCHCR1:SLC44A4	6_30671989_CG:6_31111148_TT:6_31837277_CC	0.0120935	0.0278543	0.00675375	0.0371936	0.00628876	0.0330755	0.00118059	0.0196524	0.0244342
MDC1:CCHCR1:SLC44A4	6_30671989_CG:6_31111125_GG:6_31837277_CC	0.010904	0.0278543	0.00675375	0.0367849	0.00628876	0.0317525	0.00118059	0.0196524	0.0230767
CCHCR1:HLA-B:STEAP2	6_31110786_TT:6_31323116_TC:7_89854446_GT	0.0658645	0.103164	0.0389484	0.0624467	0.0520798	0.0800182	0.0787206	0.0976496	0.024939
MDC1:HLA-B:SLC44A4	6_30671989_CG:6_31322367_TT:6_31839331_CC	0.0114988	0.0250407	0.00724792	0.0322889	0.0055247	0.0384694	0.0010668	0.0191014	0.0244342
MDC1:HLA-B:SLC44A4	6_30671989_CG:6_31322367_TT:6_31839309_CC	0.0114988	0.0250407	0.00724792	0.0322889	0.0055247	0.0384694	0.0010668	0.0191014	0.0244342
MDC1:HLA-B:SLC44A4	6_30671989_CG:6_31322367_TT:6_31837250_GG	0.0114988	0.0250407	0.00724792	0.0322889	0.0055247	0.0277834	0.0010668	0.0191014	0.0244342
MDC1:SLC44A4:C6orf10	6_30671989_CG:6_31838713_GG:6_32317471_AA	0.0164772	0.0159435	0.00496464	0.0281831	0.0100209	0.0350092	0.00114858	0.0106527	0.0372466
MDC1:SLC44A4:C6orf10	6_30671989_CG:6_31838713_GG:6_32299715_GG	0.0164772	0.0159435	0.00496464	0.0281831	0.0100209	0.0350092	0.00114858	0.011718	0.0372466
MDC1:SLC44A4:C6orf10	6_30671989_CG:6_31838713_GG:6_32298372_AA	0.0164772	0.0159435	0.00496464	0.0281831	0.0100209	0.0350092	0.00114858	0.011718	0.0372466
CDSN:HLA-B:NOTCH4	6_31084792_TT:6_31323116_TC:6_32190406_AG	0.0357387	0.0347274	0.0147448	0.0249612	0.0167504	0.0269504	0.016802	0.0255664	0.00840192
MUC21:CCHCR1:HLA-B	6_30954245_TC:6_31112925_TT:6_31323116_TC	0.0274913	0.0702588	0.0406872	0.0500683	0.0350355	0.0829093	0.0498727	0.0715861	0.0129934
MUC21:CCHCR1:HLA-B	6_30954245_TC:6_31118565_GG:6_31323116_TC	0.0274913	0.0702588	0.0383399	0.0500683	0.0336151	0.064485	0.0351376	0.0705918	0.0125743
MUC21:CCHCR1:HLA-B	6_30954245_TC:6_31112899_TT:6_31323116_TC	0.0274913	0.0702588	0.0406872	0.0500683	0.0350355	0.0829093	0.0498727	0.0715861	0.0129934
MUC21:CCHCR1:HLA-B	6_30954245_TC:6_31111180_CC:6_31323116_TC	0.0229094	0.0665609	0.0391223	0.0449593	0.0317213	0.0690911	0.0487392	0.0546838	0.0127839
MUC21:CCHCR1:HLA-B	6_30954245_TC:6_31116526_GG:6_31323116_TC	0.0240549	0.0665609	0.036775	0.0459811	0.0307744	0.0506668	0.0340041	0.0536895	0.0125743
HLA-B:PRRC2A:ITPR3	6_31323116_TC:6_31605199_CC:6_33630624_CC	0.00641463	0.0160775	0.0344972	0.0192683	0.0235584	0.0519408	0.0412272	0.0205952	0.0198903
HLA-B:PRRC2A:C6orf10	6_31323116_TC:6_31605199_CC:6_32317471_AA	0.0176402	0.0218654	0.0194742	0.0263333	0.0280153	0.0558364	0.0295591	0.0213054	0.0508307
HLA-B:PRRC2A:C6orf10	6_31323116_TC:6_31605199_CC:6_32299873_GG	0.0176402	0.0218654	0.0194742	0.0263333	0.0280153	0.0558364	0.0295591	0.0234359	0.0508307
HLA-B:PRRC2A:C6orf10	6_31323116_TC:6_31605199_CC:6_32299715_GG	0.0176402	0.0218654	0.0194742	0.0263333	0.0280153	0.0558364	0.0295591	0.0234359	0.0508307
HLA-B:PRRC2A:C6orf10	6_31323116_TC:6_31605199_CC:6_32298372_AA	0.0176402	0.0218654	0.0194742	0.0263333	0.0280153	0.0558364	0.0295591	0.0234359	0.0508307
HLA-B:PRRC2A:C6orf10	6_31323116_TC:6_31605199_CC:6_32268501_AA	0.0176402	0.0218654	0.0194742	0.0263333	0.0280153	0.0558364	0.0295591	0.0234359	0.0508307
C6orf15:HLA-B:PRRC2A	6_31079703_CC:6_31323116_TC:6_31605199_CC	0.0212485	0.0553067	0.0239255	0.0494552	0.0534838	0.0662245	0.0248919	0.0582347	0.0530407
C6orf15:HLA-B:PRRC2A	6_31079236_GG:6_31323116_TC:6_31605199_CC	0.00441006	0.0167206	0.0155794	0.0160569	0.0216482	0.0428512	0.0202247	0.0241461	0.0226528
C6orf15:HLA-B:PRRC2A	6_31079643_TT:6_31323116_TC:6_31605199_CC	0.00441006	0.0167206	0.0155794	0.0160569	0.0216482	0.0428512	0.0202247	0.0241461	0.0226528
MDC1:CCHCR1:HLA-B	6_30670292_TC:6_31116526_GG:6_31323116_TC	0.00841921	0.0535381	0.02942	0.0315299	0.0244073	0.0107802	0.0233362	0.0191748	0
MDC1:CCHCR1:HLA-B	6_30670292_TC:6_31111180_CC:6_31323116_TC	0.00801829	0.0535381	0.0312978	0.0308292	0.0251583	0.0147002	0.0334485	0.0195299	0
MDC1:CCHCR1:HLA-B	6_30670292_TC:6_31112925_TT:6_31323116_TC	0.00962195	0.0565125	0.0325498	0.0343325	0.0277868	0.0176403	0.0342264	0.0255664	0
MDC1:MUC21:HLA-DQA1	6_30671989_CG:6_30955359_GG:6_32610403_AA	0.00396509	0.0247594	0.00493261	0.0185968	0.00489289	0.0198453	0.000960116	0.00771401	0.00376276
VARS2:HLA-B:HLA-DQA1	6_30893941_GG:6_31323116_TC:6_32610403_AA	0.0103092	0.0377018	0.0216651	0.0220125	0.0124894	0.0210703	0.0340041	0.011931	0.00327694
HLA-B:PRRC2A:SKIV2L	6_31323116_TC:6_31605199_CC:6_31928799_CC	0.0196448	0.0334412	0.0244819	0.0333983	0.04648	0.10518	0.0318927	0.0532634	0.0502782
HLA-B:PRRC2A:SKIV2L	6_31323116_TC:6_31605199_CC:6_31929014_CC	0.0196448	0.0334412	0.0244819	0.0333983	0.04648	0.10518	0.0318927	0.0532634	0.0502782
MDC1:PSORS1C1,PSORS1C2:ATF6B	6_30670292_TC:6_31106606_TA:6_32085278_TC	0.000308396	0.0128888	0.000856573	0.00668816	0.000638345	0.00716165	0	0.00265705	0
CDSN:HLA-B:ABHD16A	6_31084792_TT:6_31323116_TC:6_31657754_CC	0.0123711	0.0419623	0.00973711	0.0266252	0.017632	0.0274404	0.0140017	0.0246195	0.00788752
CDSN:HLA-B:ABHD16A	6_31084435_AA:6_31323116_TC:6_31657754_CC	0.00979377	0.0233124	0.0182571	0.0210199	0.0146934	0.0123482	0.0171132	0.00984782	0.0105167
C6orf15:PRRC2A:ATF6B	6_31079703_CC:6_31605199_CC:6_32085278_TC	0.003269	0.0276533	0.00125923	0.0224796	0.00534838	0.0483948	0	0.0140566	0
MDC1:SLC44A4:INCENP	6_30671989_CG:6_31839331_CC:11_61895741_AA	0.00495636	0.00365764	0	0.00490465	0.000352641	0.00137391	1.42239e-05	0.00257134	0.00113121
MDC1:SLC44A4:INCENP	6_30671989_CG:6_31839309_CC:11_61895741_AA	0.00495636	0.00365764	0	0.00490465	0.000352641	0.00137391	1.42239e-05	0.00257134	0.00113121
MDC1:SLC44A4:INCENP	6_30671989_CG:6_31837277_CC:11_61895741_AA	0.00495636	0.00365764	0	0.00490465	0.000352641	0.000992265	1.42239e-05	0.00257134	0.00113121
MDC1:SLC44A4:INCENP	6_30671989_CG:6_31837250_GG:11_61895741_AA	0.00495636	0.00365764	0	0.00490465	0.000352641	0.000992265	1.42239e-05	0.00257134	0.00113121
HLA-B:C6orf10:HLA-DQA1	6_31323116_TC:6_32339548_GG:6_32610401_AG	0.0195303	0.0277605	0.0604744	0.0227716	0.0157709	0.034472	0.0958338	0.015695	0.00555365
MDC1:PSORS1C1,PSORS1C2:NOTCH4	6_30670292_TC:6_31106606_TA:6_32185796_TC	0	0.0128888	0.00256972	0.00668816	0.000638345	0.00791551	0	0.00189789	0
HLA-B:PRRC2A:STK19	6_31323116_TC:6_31605199_CC:6_31946837_GG	0.0200457	0.0334412	0.0250383	0.0333983	0.04648	0.10518	0.0388936	0.0532634	0.0535932
HLA-B:PRRC2A:STK19	6_31323116_TC:6_31603770_AA:6_31946614_AG	0.0352805	0.0814594	0.0461817	0.0747375	0.0793442	0.0733051	0.124682	0.0873994	0.00157179
HLA-B:PRRC2A:STK19	6_31323116_TC:6_31598489_AA:6_31946614_AG	0.0352805	0.0814594	0.0461817	0.0747375	0.0793442	0.0733051	0.124682	0.0873994	0.00157179
HLA-B:PRRC2A:STK19	6_31323116_TC:6_31605167_GG:6_31946614_AG	0.0368841	0.101824	0.0445125	0.100428	0.093058	0.0749712	0.11368	0.123098	0.00225766
HLA-B:PRRC2A:STK19	6_31323116_TC:6_31600304_GG:6_31946614_AG	0.0368841	0.101824	0.0445125	0.100428	0.093058	0.0749712	0.11368	0.123098	0.00225766
DDR1:VARS2:HLA-B	6_30857072_GC:6_30893831_AG:6_31323116_TC	0.0138602	0.029529	0.0484073	0.0398211	0.0143668	0.0341535	0.038538	0.0489313	0.00594422
DDR1:VARS2:HLA-B	6_30857072_GC:6_30884806_CA:6_31323116_TC	0.0138602	0.029529	0.0484073	0.0398211	0.0143668	0.0341535	0.038538	0.0489313	0.00594422
DDR1:VARS2:HLA-B	6_30857072_GC:6_30887988_TC:6_31323116_TC	0.0138602	0.029529	0.0484073	0.0398211	0.0143668	0.0341535	0.038538	0.0489313	0.00594422
MDC1:CDSN:SLC44A4	6_30671989_CG:6_31084792_TT:6_31838713_GG	0.00898754	0.012661	0.00226955	0.0130605	0.00409945	0.0162833	0.000544066	0.00710179	0.00728738
CCHCR1:CCHCR1:HLA-B	6_31113276_GA:6_31122315_CC:6_31323116_TC	0.0109965	0.0295826	0.0130755	0.0269756	0.0100405	0.0254804	0.011557	0.0155766	0.00468679
CCHCR1:CCHCR1:HLA-B	6_31113275_AG:6_31122315_CC:6_31323116_TC	0.0192439	0.0419087	0.0153012	0.0361718	0.015428	0.0262644	0.0133349	0.0202164	0.00743027
CDSN:HLA-B:HLA-DQA1	6_31084034_CC:6_31323116_TC:6_32610403_AA	0.0139747	0.0557086	0.0238559	0.0345369	0.0152811	0.0198453	0.0266699	0.0175651	0.00411523
CDSN:HLA-B:HLA-DQA1	6_31084792_TT:6_31323116_TC:6_32610403_AA	0.00549826	0.0151933	0.00389484	0.007211	0.00264481	0.00490008	0.00600073	0.00331417	0.000685871
HLA-B:BTNL2:HLA-DRA	6_31323116_TC:6_32370835_TT:6_32407709_CA	0.0372851	0.0485809	0.0277855	0.0392372	0.0335988	0.0382206	0.0270699	0.0695976	0.0218621
MDC1:HLA-C:SLC44A4	6_30671989_CG:6_31236900_GG:6_31839331_CC	0.00931796	0.0213831	0.00650666	0.0269756	0.00458433	0.043965	0.00123748	0.01653	0.0201356
MDC1:HLA-C:SLC44A4	6_30671989_CG:6_31236900_GG:6_31839309_CC	0.00931796	0.0213831	0.00650666	0.0269756	0.00458433	0.043965	0.00123748	0.01653	0.0201356
MDC1:HLA-C:SLC44A4	6_30671989_CG:6_31236900_GG:6_31837250_GG	0.00931796	0.0213831	0.00650666	0.0269756	0.00458433	0.0317525	0.00123748	0.01653	0.0201356
MDC1:HLA-C:SLC44A4	6_30671989_CG:6_31236900_GG:6_31837277_CC	0.00931796	0.0213831	0.00650666	0.0269756	0.00458433	0.0317525	0.00123748	0.01653	0.0201356
C1orf106:HLA-B:PRRC2A	1_200867552_CC:6_31323116_TC:6_31605199_CC	0.023253	0.0598084	0.0422869	0.0552357	0.0636712	0.119464	0.0622297	0.067467	0.0580133
MDC1:GTF2H4:SLC44A4	6_30671989_CG:6_30878769_TT:6_31838713_GG	0.000748961	0.00187571	0.00297879	0.00343697	0.000683241	0.0203542	0.000574292	0.00319581	0.00161942
MDC1:GTF2H4:SLC44A4	6_30671989_CG:6_30877760_CC:6_31838713_GG	0.000748961	0.00187571	0.00297879	0.00343697	0.000683241	0.01954	0.000574292	0.00319581	0.00161942
DDR1:CCHCR1:DNAH17	6_30864927_TC:6_31118511_TT:17_76420085_CT	0.000185038	0	0.00395341	0	0	0	0.000684527	0	0
DDR1:CCHCR1:DNAH17	6_30864927_TC:6_31116142_AG:17_76420085_CT	7.93018e-05	0	0.00168386	0	0	0	9.95676e-05	0	0
DDR1:CCHCR1:DNAH17	6_30864927_TC:6_31113214_CC:17_76420085_CT	0.000185038	0	0.00395341	0	0	0	0.000684527	0	0
DDR1:CCHCR1:DNAH17	6_30864927_TC:6_31112602_CG:17_76420085_CT	7.93018e-05	0	0.00168386	0	0	0	9.95676e-05	0	0
MDC1:PSORS1C1,PSORS1C2:HLA-B	6_30670292_TC:6_31106606_TA:6_31323116_TC	0.00200457	0.0257776	0.0162749	0.0147139	0.00638345	0.00980015	0.0194468	0.0110078	0
MUC21:HLA-B:STK19	6_30954245_TC:6_31323116_TC:6_31946837_GG	0.0572735	0.0640957	0.0352101	0.0531337	0.0345621	0.0932729	0.0566735	0.0745688	0.0203285
SLC22A4:CCHCR1:HLA-B	5_131663062_CT:6_31122315_GC:6_31323116_TC	0.0297822	0.0702588	0.0365142	0.0627678	0.0391823	0.0516223	0.0373378	0.0485289	0.0162132
HLA-B:PRRC2A:MBD2	6_31323116_TC:6_31605199_CC:18_51731348_CC	0.0240549	0.0617377	0.0450689	0.0578048	0.0681282	0.124658	0.0591183	0.075279	0.0596708
HLA-B:PRRC2A:STEAP2	6_31323116_TC:6_31605199_CC:7_89856608_CC	0.00521189	0.0154344	0.0289331	0.0237642	0.0191014	0.0376571	0.0311149	0.0205952	0.0215478
GTF2H4:HLA-B:PRRC2A	6_30877760_CC:6_31323116_TC:6_31602967_GG	0.00160366	0.00503762	0.01278	0.00569289	0.00254685	0.0358686	0.01858	0.0104396	0.00163847
GTF2H4:HLA-B:PRRC2A	6_30877202_CC:6_31323116_TC:6_31602967_GG	0.00160366	0.00503762	0.01278	0.00569289	0.00254685	0.0358686	0.01858	0.0104396	0.00163847
GTF2H4:HLA-B:PRRC2A	6_30878579_TT:6_31323116_TC:6_31602967_GG	0.00160366	0.00503762	0.01278	0.00569289	0.00254685	0.0358686	0.01858	0.0104396	0.00163847
GTF2H4:HLA-B:PRRC2A	6_30878919_CC:6_31323116_TC:6_31602967_GG	0.00160366	0.00503762	0.01278	0.00569289	0.00254685	0.0373631	0.01858	0.0104396	0.00163847
GTF2H4:HLA-B:PRRC2A	6_30878769_TT:6_31323116_TC:6_31602967_GG	0.00160366	0.00503762	0.01278	0.00569289	0.00254685	0.0373631	0.01858	0.0104396	0.00163847
MUC21:HLA-B:SKIV2L	6_30954245_TC:6_31323116_TC:6_31928799_CC	0.056128	0.0640957	0.0344276	0.0531337	0.0345621	0.0932729	0.0464723	0.0745688	0.019071
MUC21:HLA-B:SKIV2L	6_30954245_TC:6_31323116_TC:6_31929014_CC	0.056128	0.0640957	0.0344276	0.0531337	0.0345621	0.0932729	0.0464723	0.0745688	0.019071
DDR1:HLA-B:SKIV2L	6_30857072_GC:6_31323116_TC:6_31928799_CC	0.0617409	0.0404082	0.0443734	0.0470613	0.0262195	0.0813658	0.0464723	0.0692425	0.0338077
DDR1:HLA-B:SKIV2L	6_30857072_GC:6_31323116_TC:6_31929014_CC	0.0617409	0.0404082	0.0443734	0.0470613	0.0262195	0.0813658	0.0464723	0.0692425	0.0338077
MDC1:CSNK2B:SLC44A4	6_30671989_CG:6_31637734_AA:6_31839331_CC	0.00971447	0.0132238	0.00387105	0.0196186	0.00193952	0.0215245	0.00046939	0.00789768	0.0244342
MDC1:CSNK2B:SLC44A4	6_30671989_CG:6_31637734_AA:6_31839309_CC	0.00971447	0.0132238	0.00387105	0.0196186	0.00193952	0.0215245	0.00046939	0.00789768	0.0244342
MDC1:CSNK2B:SLC44A4	6_30671989_CG:6_31637734_AA:6_31837250_GG	0.00971447	0.0132238	0.00387105	0.0196186	0.00193952	0.0155455	0.00046939	0.00789768	0.0244342
MDC1:CSNK2B:SLC44A4	6_30671989_CG:6_31637734_AA:6_31837277_CC	0.00971447	0.0132238	0.00387105	0.0196186	0.00193952	0.0155455	0.00046939	0.00789768	0.0244342
HLA-B:CSNK2B:HLA-DQA1	6_31323116_TC:6_31637474_CC:6_32610403_AA	0.0139747	0.0557086	0.0243428	0.0345369	0.0157219	0.0249904	0.0336707	0.0177308	0.00411523
HLA-B:CSNK2B:HLA-DQA1	6_31323116_TC:6_31637474_CC:6_32610403_AA	0.0139747	0.0557086	0.0243428	0.0345369	0.0157219	0.0249904	0.0336707	0.0177308	0.00411523
VARS2:CDSN:HLA-B	6_30888161_CC:6_31084787_GA:6_31323116_TC	0.00687282	0.0217582	0.0381834	0.0266252	0.0193299	0.0222953	0.0513395	0.0212817	0.0272062
MDC1:HLA-DQA1:MLN	6_30671989_CG:6_32609813_CC:6_33762625_GA	0.00555113	0.0241699	0.00691847	0.0282575	0.0234359	0.0457969	0.0011557	0.027697	0.0160037
HLA-B:NOTCH4:VPS33A	6_31323116_TC:6_32190390_TG:12_122720310_CT	0.0148911	0.0554138	0.0420782	0.0449593	0.0237869	0.0541213	0.0410716	0.0328103	0.00266728
HLA-B:NOTCH4:VPS33A	6_31323116_TC:6_32171683_TC:12_122720310_CT	0.0126002	0.0518768	0.0367228	0.0429157	0.0263174	0.0460607	0.0547622	0.0351539	0.00326741
HLA-B:NOTCH4:VPS33A	6_31323116_TC:6_32190406_AG:12_122720310_CT	0.0148911	0.0565929	0.0405481	0.0459811	0.028848	0.0633335	0.0410716	0.0421846	0.00326741
ITK:CDSN:HLA-B	5_156650052_CC:6_31084787_GA:6_31323116_TC	0.104811	0.0667753	0.0450689	0.0920789	0.0561776	0.0283469	0.054451	0.0652181	0.0519833
CCHCR1:HLA-B:STK19	6_31118019_CT:6_31323116_TC:6_31946614_AG	0.0144329	0.038586	0.0127973	0.0490465	0.0391823	0.0374856	0.00977896	0.0615489	0.00100023
CCHCR1:HLA-B:STK19	6_31112602_CG:6_31323116_TC:6_31946614_AG	0.0144329	0.038586	0.0127973	0.0490465	0.0391823	0.0374856	0.00977896	0.0615489	0.00100023
CCHCR1:HLA-B:STK19	6_31116142_AG:6_31323116_TC:6_31946614_AG	0.0144329	0.038586	0.0127973	0.0490465	0.0391823	0.0374856	0.00977896	0.0615489	0.00100023
CCHCR1:HLA-B:STK19	6_31110391_CG:6_31323116_TC:6_31946614_AG	0.0152348	0.038586	0.0127973	0.0490465	0.0391823	0.0374856	0.00977896	0.0615489	0.000971651
MDC1:AIF1:SLC44A4	6_30671989_CG:6_31583155_AA:6_31843924_CC	0.00317207	0.00707411	0.00451622	0.0100322	0.00426107	0.0174537	0.000498727	0.0123914	0.00247676
MDC1:CCHCR1:DNAH17	6_30671989_CG:6_31118511_TT:17_76420085_CT	0.000925188	0	0.00395341	0	0	0	0.000684527	0	0
MDC1:CCHCR1:DNAH17	6_30671989_CG:6_31113214_CC:17_76420085_CT	0.000925188	0	0.00395341	0	0	0	0.000684527	0	0
MDC1:CCHCR1:DNAH17	6_30671989_CG:6_31118019_CT:17_76420085_CT	0.000396509	0	0.00168386	0	0	0	9.95676e-05	0	0
MDC1:CCHCR1:DNAH17	6_30671989_CG:6_31116142_AG:17_76420085_CT	0.000396509	0	0.00168386	0	0	0	9.95676e-05	0	0
MDC1:CCHCR1:DNAH17	6_30671989_CG:6_31112602_CG:17_76420085_CT	0.000396509	0	0.00168386	0	0	0	9.95676e-05	0	0
C6orf15:PRRC2A:SKIV2L	6_31079703_CC:6_31605199_CC:6_31929808_TC	0.0016345	0.0297805	0.00251847	0.0247276	0.00534838	0.0509419	0	0.0140566	0
C6orf15:PRRC2A:SKIV2L	6_31079236_GG:6_31605199_CC:6_31929808_TC	0.000339235	0.00900341	0.00163993	0.00802844	0.00216482	0.0329624	0	0.00582837	0
C6orf15:PRRC2A:SKIV2L	6_31079643_TT:6_31605199_CC:6_31929808_TC	0.000339235	0.00900341	0.00163993	0.00802844	0.00216482	0.0329624	0	0.00582837	0
HLA-B:BTNL2:HLA-DQA1	6_31323116_TC:6_32369488_GG:6_32610403_AA	0.0135165	0.0450171	0.0226388	0.028844	0.0143995	0.0215603	0.0293369	0.0169023	0.00411523
KPRP:HLA-B:HLA-DQA1	1_152733376_CC:6_31323116_TC:6_32610403_AA	0.0139747	0.0551459	0.0221519	0.0345369	0.0157219	0.0249904	0.0333374	0.0177308	0.00411523
MDC1:BAG6:SLC44A4	6_30671989_CG:6_31609813_CC:6_31839331_CC	0.00971447	0.0132238	0.00387105	0.0200273	0.00193952	0.0215245	0.000483614	0.00789768	0.0244342
MDC1:BAG6:SLC44A4	6_30671989_CG:6_31609813_CC:6_31839309_CC	0.00971447	0.0132238	0.00387105	0.0200273	0.00193952	0.0215245	0.000483614	0.00789768	0.0244342
MDC1:BAG6:SLC44A4	6_30671989_CG:6_31609813_CC:6_31837250_GG	0.00971447	0.0132238	0.00387105	0.0200273	0.00193952	0.0155455	0.000483614	0.00789768	0.0244342
MDC1:BAG6:SLC44A4	6_30671989_CG:6_31609813_CC:6_31837277_CC	0.00971447	0.0132238	0.00387105	0.0200273	0.00193952	0.0155455	0.000483614	0.00789768	0.0244342
MDC1:PSORS1C1:SLC44A4	6_30671989_CG:6_31097484_TT:6_31839331_CC	0.0087232	0.024478	0.00593012	0.0343325	0.00434924	0.0416751	0.00112369	0.0161627	0.014027
MDC1:PSORS1C1:SLC44A4	6_30671989_CG:6_31097484_TT:6_31839309_CC	0.0087232	0.024478	0.00593012	0.0343325	0.00434924	0.0416751	0.00112369	0.0161627	0.014027
MDC1:PSORS1C1:SLC44A4	6_30671989_CG:6_31097484_TT:6_31837250_GG	0.0087232	0.024478	0.00593012	0.0343325	0.00434924	0.0300987	0.00112369	0.0161627	0.014027
PSORS1C1,PSORS1C2:HLA-B:PRRC2A	6_31106643_GA:6_31323116_TC:6_31605199_CC	0.00962195	0.0327981	0.0250383	0.0314715	0.0337458	0.0558364	0.0404493	0.0411904	0.0232053
C6orf15:PRRC2A:NOTCH4	6_31079703_CC:6_31605199_CC:6_32185796_TC	0	0.0276533	0.0037777	0.0224796	0.00534838	0.053489	0	0.0100405	0
C6orf15:PRRC2A:NOTCH4	6_31079703_CC:6_31605199_CC:6_32166380_GC	0.00817249	0.0319077	0.0037777	0.0292235	0.0187193	0.0560361	0	0.0160647	0.110501
C6orf15:PRRC2A:NOTCH4	6_31079703_CC:6_31605199_CC:6_32163274_AG	0.00817249	0.0319077	0.0037777	0.0292235	0.0187193	0.0560361	0	0.0160647	0.110501
C6orf15:PRRC2A:NOTCH4	6_31079236_GG:6_31605199_CC:6_32185796_TC	0	0.00836031	0.0024599	0.00729858	0.00216482	0.0346106	0	0.00416312	0
C6orf15:PRRC2A:NOTCH4	6_31079236_GG:6_31605199_CC:6_32166380_GC	0.00169618	0.00964651	0.0024599	0.00948816	0.00757688	0.0362587	0	0.00666099	0.0471933
C6orf15:PRRC2A:NOTCH4	6_31079643_TT:6_31605199_CC:6_32185796_TC	0	0.00836031	0.0024599	0.00729858	0.00216482	0.0346106	0	0.00416312	0
C6orf15:PRRC2A:NOTCH4	6_31079643_TT:6_31605199_CC:6_32166380_GC	0.00169618	0.00964651	0.0024599	0.00948816	0.00757688	0.0362587	0	0.00666099	0.0471933
C6orf15:PRRC2A:NOTCH4	6_31079236_GG:6_31605199_CC:6_32163274_AG	0.00169618	0.00964651	0.0024599	0.00948816	0.00757688	0.0362587	0	0.00666099	0.0471933
HLA-B:SLC44A4:ITPR3	6_31323116_TC:6_31838713_GG:6_33630624_CC	0.0155784	0.0234464	0.0334191	0.0324057	0.0187259	0.0313605	0.0400493	0.0199087	0.0116598
MDC1:HLA-DQA1:LEMD2	6_30671989_CG:6_32609813_CC:6_33740325_CG	0.00555113	0.0235804	0.0066302	0.0282575	0.0234359	0.0457969	0.0011557	0.027697	0.0160037
CDSN:PRRC2A:NOTCH4	6_31084435_AA:6_31605199_CC:6_32185796_TC	0	0.00482326	0.00263561	0.00437915	0.000955069	0.00943924	0	0.000979557	0
CDSN:PRRC2A:NOTCH4	6_31084435_AA:6_31605199_CC:6_32166380_GC	0.00292976	0.00556529	0.00263561	0.00569289	0.00334274	0.00988873	0	0.00156729	0.0276254
CDSN:PRRC2A:NOTCH4	6_31084435_AA:6_31605199_CC:6_32163274_AG	0.00292976	0.00556529	0.00263561	0.00569289	0.00334274	0.00988873	0	0.00156729	0.0276254
GTF2H4:HLA-B:ABHD16A	6_30877760_CC:6_31323116_TC:6_31657754_CC	0.00103092	0.00621664	0.01278	0.00700664	0.00293867	0.0329285	0.0147796	0.0110788	0.00175278
GTF2H4:HLA-B:ABHD16A	6_30877202_CC:6_31323116_TC:6_31657754_CC	0.00103092	0.00621664	0.01278	0.00700664	0.00293867	0.0329285	0.0147796	0.0110788	0.00175278
GTF2H4:HLA-B:ABHD16A	6_30878579_TT:6_31323116_TC:6_31657754_CC	0.00103092	0.00621664	0.01278	0.00700664	0.00293867	0.0329285	0.0147796	0.0110788	0.00175278
GTF2H4:HLA-B:ABHD16A	6_30878919_CC:6_31323116_TC:6_31657754_CC	0.00103092	0.00621664	0.01278	0.00700664	0.00293867	0.0343005	0.0147796	0.0110788	0.00175278
GTF2H4:HLA-B:ABHD16A	6_30878769_TT:6_31323116_TC:6_31657754_CC	0.00103092	0.00621664	0.01278	0.00700664	0.00293867	0.0343005	0.0147796	0.0110788	0.00175278
MDC1:HLA-B:KLC2	6_30671989_CG:6_31323116_TC:11_66031660_TC	0.00801829	0.0184624	0.0033906	0.0167575	0.00866908	0.0291065	0.000933446	0.0184647	0.00485825
MDC1:SLC44A4:SLC44A4	6_30671989_CG:6_31839331_CC:6_31843924_CC	0.00951622	0.0123797	0.00387105	0.0183924	0.00170443	0.0224405	0.00046939	0.00808135	0.0235292
MDC1:SLC44A4:SLC44A4	6_30671989_CG:6_31839309_CC:6_31843924_CC	0.00951622	0.0123797	0.00387105	0.0183924	0.00170443	0.0224405	0.00046939	0.00808135	0.0235292
MDC1:SLC44A4:SLC44A4	6_30671989_CG:6_31837250_GG:6_31843924_CC	0.00951622	0.0123797	0.00387105	0.0183924	0.00170443	0.016207	0.00046939	0.00808135	0.0235292
MDC1:SLC44A4:SLC44A4	6_30671989_CG:6_31837277_CC:6_31843924_CC	0.00951622	0.0123797	0.00387105	0.0183924	0.00170443	0.016207	0.00046939	0.00808135	0.0235292
CAD:HLA-B:HLA-DQA1	2_27462076_CC:6_31323116_TC:6_32610403_AA	0.00641463	0.0337628	0.0197176	0.0223921	0.00969762	0.0102902	0.0306704	0.0101082	0.00205761
PSORS1C1:HLA-B:HLA-DQA1	6_31107648_CC:6_31323116_TC:6_32610403_AA	0.0114547	0.0393899	0.0194742	0.0261873	0.00852215	0.0173953	0.0256698	0.0124281	0.002934
VARS2:HLA-B:CD19	6_30887972_TT:6_31323116_TC:16_28944700_GG	0.0028064	0.00450171	0.0218042	0.00481706	0.00191014	0.0508383	0.0248919	0.00321948	0.00268633
CCHCR1:HLA-B:MRPL23	6_31122330_GG:6_31323116_TC:11_1972143_AG	0.0286368	0.00750284	0.0299068	0.00604323	0.00298765	0.066886	0.062852	0.015979	0.0150511
CCHCR1:HLA-B:MRPL23	6_31118898_AA:6_31323116_TC:11_1972143_AG	0.0332186	0.00932496	0.0319934	0.00674389	0.00435903	0.0602709	0.0616074	0.0168312	0.0205761
CCHCR1:HLA-B:MRPL23	6_31113239_CC:6_31323116_TC:11_1972143_AG	0.0349368	0.0106112	0.0358186	0.00797005	0.00524063	0.0749712	0.0547622	0.0227968	0.0205761
CCHCR1:HLA-B:TP53TG5	6_31124849_CT:6_31323116_TC:20_44005936_TC	0.0108247	0.0188911	0.0279942	0.0246984	0.0185136	0.0562284	0.0361822	0.0244775	0.00571559
CCHCR1:HLA-B:TP53TG5	6_31116246_AG:6_31323116_TC:20_44005936_TC	0.0136311	0.0176853	0.0255599	0.0236474	0.0157709	0.0529208	0.0271366	0.0302063	0.00552507
CCHCR1:HLA-B:TP53TG5	6_31113276_GA:6_31323116_TC:20_44005936_TC	0.00962195	0.019293	0.0286028	0.0231219	0.0140566	0.0716636	0.0427607	0.0244775	0.00390565
CCHCR1:HLA-B:TP53TG5	6_31113275_AG:6_31323116_TC:20_44005936_TC	0.0168384	0.0273318	0.0334713	0.0310044	0.0215992	0.0738686	0.0493393	0.0317687	0.00619189
VARS2:PSORS1C1:HLA-B	6_30890871_CC:6_31097301_TC:6_31323116_TC	0.00641463	0.0209812	0.0445473	0.0273259	0.0141056	0.0514508	0.066008	0.0183463	0.027692
HLA-B:LY6G6F:STK19	6_31323116_TC:6_31678028_CC:6_31946837_GG	0.0315004	0.0766362	0.0352101	0.0698328	0.0726995	0.0873194	0.0611185	0.0869969	0.0332647
HLA-B:LY6G6F:STK19	6_31323116_TC:6_31675501_GG:6_31946614_AG	0.028064	0.0953933	0.0461817	0.087583	0.0901193	0.0733051	0.106346	0.0997092	0.0011717
HLA-B:LY6G6F:STK19	6_31323116_TC:6_31675297_CC:6_31946614_AG	0.032875	0.101824	0.0445125	0.100428	0.0920784	0.0716391	0.106346	0.119405	0.00182899
HLA-B:NOTCH4:TP53TG5	6_31323116_TC:6_32188603_TC:20_44005936_TC	0.0056128	0.0168814	0.0164314	0.0225964	0.0178279	0.0474082	0.0304259	0.0234359	0.00400091
HLA-B:NOTCH4:TP53TG5	6_31323116_TC:6_32171683_TC:20_44005936_TC	0.00882012	0.0176853	0.0292113	0.0220709	0.0178279	0.0441007	0.04605	0.0234359	0.00466773
NOC2L:HLA-B:PRRC2A	1_892460_GG:6_31323116_TC:6_31605199_CC	0.0180412	0.063667	0.0495201	0.0526666	0.0649447	0.129852	0.0676748	0.067467	0.0353605
HLA-B:ABHD16A:MBD2	6_31323116_TC:6_31657754_CC:18_51731348_CC	0.0309277	0.149199	0.0492941	0.12612	0.104813	0.131714	0.0591183	0.130484	0.0473251
HLA-B:ABHD16A:STK19	6_31323116_TC:6_31657754_CC:6_31946837_GG	0.0257731	0.0808163	0.0273856	0.072869	0.0715077	0.111134	0.0388936	0.0923233	0.042505
HLA-B:ABHD16A:STK19	6_31323116_TC:6_31655438_GG:6_31946614_AG	0.0400915	0.0975369	0.0461817	0.0910863	0.093058	0.0733051	0.124682	0.104633	0.00177183
HLA-B:ABHD16A:STK19	6_31323116_TC:6_31657924_GG:6_31946614_AG	0.0320732	0.101824	0.0445125	0.100428	0.093058	0.0749712	0.106346	0.119405	0.00182899
MDC1:SLC44A4:COX8A	6_30671989_CG:6_31839331_CC:11_63742174_CC	0.0107057	0.0278543	0.0077421	0.0371936	0.00628876	0.0448809	0.00137972	0.0194687	0.021493
MDC1:SLC44A4:COX8A	6_30671989_CG:6_31839309_CC:11_63742174_CC	0.0107057	0.0278543	0.0077421	0.0371936	0.00628876	0.0448809	0.00137972	0.0194687	0.021493
MDC1:SLC44A4:COX8A	6_30671989_CG:6_31837250_GG:11_63742174_CC	0.0107057	0.0278543	0.0077421	0.0371936	0.00628876	0.032414	0.00137972	0.0194687	0.021493
MDC1:SLC44A4:COX8A	6_30671989_CG:6_31837277_CC:11_63742174_CC	0.0107057	0.0278543	0.0077421	0.0371936	0.00628876	0.032414	0.00137972	0.0194687	0.021493
PRRC2A:SLC44A4:ATF6B	6_31605199_CC:6_31843924_CC:6_32085278_TC	0.0029606	0.0141482	0.00137637	0.0131374	0.00184647	0.046497	0	0.00754259	0
C6orf15:PRRC2A:HLA-DRA	6_31079703_CC:6_31605199_CC:6_32411573_TC	0.0016345	0.0276533	0.00251847	0.0179837	0.0160452	0.0509419	0	0.022089	0
C6orf15:PRRC2A:HLA-DRA	6_31079236_GG:6_31605199_CC:6_32411573_TC	0.000339235	0.00836031	0.00163993	0.00583887	0.00649447	0.0329624	0	0.00915886	0
C6orf15:PRRC2A:HLA-DRA	6_31079643_TT:6_31605199_CC:6_32411573_TC	0.000339235	0.00836031	0.00163993	0.00583887	0.00649447	0.0329624	0	0.00915886	0
HLA-B:PRRC2A:TP53TG5	6_31323116_TC:6_31605199_CC:20_44005936_TC	0.0028064	0.00964651	0.0194742	0.011561	0.013371	0.0584334	0.0287813	0.0156239	0.00552507
MDC1:CCHCR1:TRIM65	6_30671989_CG:6_31122315_GC:17_73888354_AG	0.0148911	0.0160239	0.00422795	0.0247648	0.0141056	0.0423875	0.00115747	0.0244889	0.0273872
CDSN:PRRC2A:ATF6B	6_31084792_TT:6_31605199_CC:6_32085278_TC	0.0014803	0.00868186	0.000468553	0.00554692	0.00114608	0.0189784	0	0.00342845	0
DDR1:LTA:PRRC2A	6_30864927_TC:6_31540784_CC:6_31602967_GG	0.00104855	0.023735	0.00576539	0.0349337	0.015748	0.101628	0.00156463	0.0380787	0.00109231
DDR1:LTA:PRRC2A	6_30864927_TC:6_31540784_CC:6_31605199_CC	0.000524273	0.01212	0.00527122	0.0197062	0.011811	0.0882994	0.00124459	0.0233135	0.00147335
NDST1:VARS2:HLA-B	5_149919739_GC:6_30890431_GG:6_31323116_TC	0.00567008	0.0437308	0.0486855	0.0586514	0.0273786	0.0478982	0.0282923	0.0676091	0.00304832
CCHCR1:HLA-B:LY6G6C	6_31122315_CC:6_31323116_TC:6_31687008_GG	0.0077892	0.0412924	0.0169704	0.0337195	0.017632	0.0219523	0.0122237	0.0169023	0.00411523
DDR1:AIF1:SLC44A4	6_30864927_TC:6_31583155_AA:6_31843924_CC	0.000634414	0.00761827	0.00451622	0.0107488	0.00331417	0.0168073	0.000498727	0.0140436	0.000165117
DDR1:HLA-B:INPP5E	6_30864927_TC:6_31323116_TC:9_139328551_CT	0.000286368	0.0120045	0.00234734	0.0118237	0.0025142	0.0133772	0.000511173	0.00764626	0
DDR1:HLA-B:INPP5E	6_30864927_TC:6_31323116_TC:9_139324680_TC	0.000687282	0.0127548	0.00208652	0.0113858	0.00285704	0.0121032	0.000444498	0.009256	0.00028578
MDC1:SLC44A4:HDAC7	6_30671989_CG:6_31839331_CC:12_48181778_CC	0.00733542	0.0171628	0.00798919	0.0179837	0.00293867	0.0357216	0.00119481	0.00808135	0.0183256
MDC1:SLC44A4:HDAC7	6_30671989_CG:6_31839309_CC:12_48181778_CC	0.00733542	0.0171628	0.00798919	0.0179837	0.00293867	0.0357216	0.00119481	0.00808135	0.0183256
MDC1:SLC44A4:HDAC7	6_30671989_CG:6_31837250_GG:12_48181778_CC	0.00733542	0.0171628	0.00798919	0.0179837	0.00293867	0.0257989	0.00119481	0.00808135	0.0183256
MDC1:SLC44A4:HDAC7	6_30671989_CG:6_31837277_CC:12_48181778_CC	0.00733542	0.0171628	0.00798919	0.0179837	0.00293867	0.0257989	0.00119481	0.00808135	0.0183256
NR1I3:DDR1:VARS2	1_161200586_GT:6_30864927_TC:6_30893941_GG	0.000793018	0.0241678	0.00610857	0.016163	0.0165137	0.0400336	0.00154152	0.0329719	0
CCHCR1:HLA-B:TRPM5	6_31113239_CC:6_31323116_TC:11_2427364_CT	0.0838484	0.135292	0.0501461	0.114237	0.0803564	0.0924644	0.0449832	0.106385	0.0545267
CCHCR1:HLA-B:TRPM5	6_31122330_GG:6_31323116_TC:11_2427364_CT	0.0687282	0.0956612	0.0418696	0.0866196	0.0458106	0.0824928	0.0516285	0.0745688	0.0398853
CCHCR1:HLA-B:TRPM5	6_31118898_AA:6_31323116_TC:11_2427364_CT	0.0797247	0.118893	0.0447907	0.0966624	0.0668385	0.0743342	0.0506061	0.0785458	0.0545267
CCHCR1:HLA-B:TRPM5	6_31110786_TT:6_31323116_TC:11_2427364_CT	0.0687282	0.0956612	0.0389484	0.0866196	0.0435577	0.0643625	0.0393603	0.0745688	0.0388756
GTF3C2:HLA-B:HLA-DQA1	2_27556721_GG:6_31323116_TC:6_32610403_AA	0	0.0174441	0.0189874	0.0136629	0.00617121	0.0061251	0.0283368	0.00695976	0.00327694
HLA-B:NELFE:NOTCH4	6_31323116_TC:6_31921475_AG:6_32180431_AA	0.0384878	0.092285	0.0389484	0.086532	0.0977109	0.0864373	0.0721198	0.118363	0.00400091
HLA-B:NELFE:NOTCH4	6_31323116_TC:6_31921475_AG:6_32180241_CC	0.0254294	0.0834959	0.0261685	0.0776569	0.0781687	0.0782052	0.0611185	0.108894	0.00270538
MDC1:NOTCH4:FRMD8	6_30671989_CG:6_32188640_CT:11_65168281_TC	0.00647631	0.00900341	0.00382987	0.0159773	0.00573041	0.0481376	0.00154596	0.00991802	0.0195045
MDC1:NOTCH4:FRMD8	6_30671989_CG:6_32188642_CT:11_65168281_TC	0.00647631	0.00900341	0.00524834	0.0159773	0.00573041	0.0481376	0.00188023	0.00991802	0.0190401
MDC1:NOTCH4:FRMD8	6_30671989_CG:6_32188603_TC:11_65168281_TC	0.00647631	0.00900341	0.00382987	0.0159773	0.00573041	0.0481376	0.00154596	0.00991802	0.0195045
MDC1:NOTCH4:FRMD8	6_30671989_CG:6_32189032_CT:11_65168281_TC	0.00647631	0.00900341	0.00524834	0.0159773	0.00573041	0.0481376	0.00188023	0.00991802	0.0195045
MDC1:PSORS1C1,PSORS1C2:SKIV2L	6_30670292_TC:6_31106606_TA:6_31929808_TC	0.000154198	0.0138803	0.00171315	0.00735697	0.000638345	0.00753858	0	0.00265705	0
MDC1:SLC44A4:NCAPD2	6_30671989_CG:6_31837250_GG:12_6637941_CC	0.0105075	0.0166	0.00831864	0.0237058	0.00423169	0.0214991	0.00145084	0.013775	0.0244342
NR1I3:MDC1:LEMD2	1_161200586_GT:6_30671989_CG:6_33745932_CC	0.0053749	0.0328249	0.00706947	0.0236686	0.0267272	0.0488245	0.00157175	0.0432352	0
DDR1:HLA-B:CD19	6_30857072_CC:6_31323116_TC:16_28944700_GG	0.0056128	0.00450171	0.0240993	0.00481706	0.00191014	0.0406706	0.0236473	0.00724383	0.00268633
HLA-B:CSNK2B:TP53TG5	6_31323116_TC:6_31635710_TT:20_44005936_TC	0.00681555	0.026126	0.031037	0.0294279	0.0246848	0.0771762	0.0304259	0.0364559	0.00381039
DDR1:EHMT2:SLC26A11	6_30865820_AC:6_31857154_TC:17_78221850_AA	0	8.65713e-05	0.00237022	0.000214976	0.000104486	0.000621933	4.44498e-05	0.00445699	0
HLA-B:LTA:PRRC2A	6_31323116_TC:6_31540784_CC:6_31605199_CC	0.00681555	0.0225085	0.0200306	0.0289024	0.0337458	0.0882994	0.0311149	0.03977	0.0176802
NOC2L:HLA-B:HLA-DQA1	1_892460_GG:6_31323116_TC:6_32610403_AA	0.0103092	0.0557086	0.0216651	0.0311212	0.0149872	0.0245004	0.0290035	0.0157423	0.00243865
HLA-B:NOTCH4:MRPL23	6_31323116_TC:6_32188853_CC:11_1972143_AG	0.0349368	0.0106112	0.0351231	0.00797005	0.00524063	0.0749712	0.0640966	0.0227968	0.0205761
HLA-B:NOTCH4:MRPL23	6_31323116_TC:6_32184835_CC:11_1972143_AG	0.0343641	0.0106112	0.0351231	0.00797005	0.00524063	0.0735011	0.0640966	0.0227968	0.0205761
TRIM54:HLA-B:HLA-DQA1	2_27505782_CC:6_31323116_TC:6_32610403_AA	0.00664373	0.0343255	0.0197176	0.0235306	0.0104323	0.00980015	0.0290035	0.0114339	0.00217193
VARS2:HLA-B:VPS33A	6_30890871_CC:6_31323116_TC:12_122720310_CT	0.00229094	0.0341915	0.0466686	0.0245232	0.0161953	0.0806063	0.0645411	0.0242171	0.00380087
GTF2H4:PRRC2A:ATF6B	6_30877760_CC:6_31602967_GG:6_32085278_TC	0.000246717	0.00251881	0.000672629	0.00258768	0.000254685	0.0262116	0	0.00251991	0
GTF2H4:PRRC2A:ATF6B	6_30878579_TT:6_31602967_GG:6_32085278_TC	0.000246717	0.00251881	0.000672629	0.00258768	0.000254685	0.0262116	0	0.00251991	0
GTF2H4:PRRC2A:ATF6B	6_30877202_CC:6_31602967_GG:6_32085278_TC	0.000246717	0.00251881	0.000672629	0.00258768	0.000254685	0.0262116	0	0.00251991	0
HLA-B:AIF1:STK19	6_31323116_TC:6_31583155_AA:6_31946837_GG	0.00859103	0.0167206	0.0164314	0.0182173	0.0238359	0.0277834	0.0188912	0.0408353	0.00184804
HLA-B:AIF1:STK19	6_31323116_TC:6_31583312_GG:6_31946614_AG	0.0320732	0.103968	0.0439561	0.103932	0.0950171	0.0749712	0.106346	0.119405	0.00185757
NR1I3:TSSC1:MDC1	1_161200586_GT:2_3193039_CC:6_30671989_CG	0.00475811	0.0331599	0.00638311	0.0234085	0.0264774	0.0488245	0.00148107	0.0432352	0
SLC9A4:HLA-B:TP53TG5	2_103121654_GG:6_31323116_TC:20_44005936_TC	0.0228521	0.0333609	0.0444256	0.0420398	0.0308561	0.0915089	0.0559179	0.0453094	0.00924021
SLC9A4:HLA-B:TP53TG5	2_103095404_GG:6_31323116_TC:20_44005936_TC	0.0128293	0.0100484	0.00425998	0.00788247	0.00891397	0.00992265	0.00493393	0.0119784	0.000762079
UTP15:MDC1:C6orf10	5_72868447_CT:6_30671989_CG:6_32337630_AA	0.000528679	0.00214367	0.00609942	0.00700399	0.00164566	0.0141207	0.000360933	0.00617121	0.00838287
UTP15:MDC1:C6orf10	5_72868447_CT:6_30671989_CG:6_32335628_AA	0.00198254	0.00359065	0.00609942	0.0135249	0.00352641	0.0164105	0.000348487	0.00994251	0.00419143
CDSN:ABHD16A:ATF6B	6_31084792_TT:6_31657754_CC:6_32085278_TC	0.00190324	0.0209812	0.000512479	0.0121024	0.0017632	0.0200526	0	0.00594265	0
HLA-B:C6orf10:STEAP2	6_31323116_TC:6_32339548_GG:7_89854446_GT	0.040836	0.0412656	0.0360273	0.0235306	0.0413047	0.0755102	0.0899664	0.0664018	0.0171658
HLA-B:HLA-DQA1:CRTAC1	6_31323116_TC:6_32609746_TT:10_99682981_CC	0.00830466	0.0392291	0.0266032	0.021633	0.0123098	0.0105352	0.0340041	0.0182279	0.00314358
HLA-B:HLA-DQA1:CRTAC1	6_31323116_TC:6_32610403_AA:10_99682981_CC	0.00664373	0.0343255	0.0219085	0.021633	0.00852215	0.0105352	0.0300036	0.0127596	0.00209572
HLA-B:NOTCH4:FRMD8	6_31323116_TC:6_32188640_CT:11_65168281_TC	0.0168384	0.0180068	0.0145535	0.0251071	0.0127342	0.0463547	0.0386491	0.0191748	0.0156036
HLA-B:NOTCH4:FRMD8	6_31323116_TC:6_32188642_CT:11_65168281_TC	0.0168384	0.0180068	0.0199437	0.0251071	0.0127342	0.0463547	0.0470057	0.0191748	0.0152321
HLA-B:NOTCH4:FRMD8	6_31323116_TC:6_32188603_TC:11_65168281_TC	0.0168384	0.0180068	0.0145535	0.0251071	0.0127342	0.0463547	0.0386491	0.0191748	0.0156036
HLA-B:NOTCH4:FRMD8	6_31323116_TC:6_32188383_CT:11_65168281_TC	0.0240549	0.0188643	0.0177876	0.0233555	0.0117547	0.0517448	0.0386491	0.0213054	0.0148605
KIF21B:HLA-B:INPP5E	1_200969942_AA:6_31323116_TC:9_139328551_CT	0.00715919	0.0668825	0.0408437	0.060695	0.0308887	0.0427042	0.0429385	0.0395807	0
KIF21B:HLA-B:INPP5E	1_200969921_GG:6_31323116_TC:9_139328551_CT	0.00715919	0.0668825	0.0408437	0.060695	0.0308887	0.0427042	0.0429385	0.0395807	0
KIF21B:HLA-B:INPP5E	1_200969942_AA:6_31323116_TC:9_139324680_TC	0.0171821	0.0710626	0.0363055	0.058447	0.0351008	0.0386371	0.0373378	0.0479134	0.0100023
KIF21B:HLA-B:INPP5E	1_200969921_GG:6_31323116_TC:9_139324680_TC	0.0171821	0.0710626	0.0363055	0.058447	0.0351008	0.0386371	0.0373378	0.0479134	0.0102881
CCDC191:HLA-B:HLA-DQA1	3_113753801_CC:6_31323116_TC:6_32609746_TT	0.016323	0.063667	0.0268988	0.0345369	0.0227094	0.0240104	0.0358932	0.025093	0.00537266
CCDC191:HLA-B:HLA-DQA1	3_113753801_CC:6_31323116_TC:6_32610403_AA	0.0130584	0.0557086	0.0221519	0.0345369	0.0157219	0.0240104	0.0316705	0.0175651	0.00358177
DDR1:LTA:ABHD16A	6_30864927_TC:6_31540784_CC:6_31657754_CC	0.000674065	0.0292899	0.00576539	0.0429953	0.0181708	0.0932974	0.00124459	0.04041	0.00116852
HLA-B:FRMD8:CHD4	6_31323116_TC:11_65168281_TC:12_6709945_GG	0.0553262	0.0235804	0.0436605	0.030946	0.0112649	0.0539008	0.0752091	0.0225837	0.0386374
HLA-B:HLA-DQA1:QSOX2	6_31323116_TC:6_32610403_AA:9_139100667_GG	0.0139747	0.0557086	0.0238559	0.0345369	0.0157219	0.0249904	0.0300036	0.0177308	0.00411523
HLA-C:HLA-B:STK19	6_31238068_CC:6_31323116_TC:6_31946614_AG	0.0473079	0.101824	0.0400612	0.0992607	0.0950171	0.0766372	0.0953449	0.126791	0.00305784
KIF21B:HLA-B:PMPCA	1_200969942_AA:6_31323116_TC:9_139313403_AG	0.0286368	0.0773329	0.0408437	0.0696869	0.0379089	0.0366036	0.0373378	0.0604126	0.0180041
OR2W3:HLA-B:ABHD16A	1_248059712_TC:6_31323116_TC:6_31657754_CC	0.0159793	0.0637206	0.0346884	0.0644611	0.0411414	0.064485	0.0412272	0.0640108	0.0192806
CELA3B:NR1I3:MDC1	1_22305012_GG:1_161200586_GT:6_30671989_CG	0.0053749	0.0331599	0.00686356	0.0236686	0.0267272	0.049308	0.00155663	0.0432352	0
CELA3B:NR1I3:MDC1	1_22310215_CC:1_161200586_GT:6_30671989_CG	0.0053749	0.0331599	0.00679493	0.0236686	0.0267272	0.043507	0.00148107	0.0432352	0
HLA-B:PRRC2A:MRPL23	6_31323116_TC:6_31605016_TT:11_1972143_AG	0.0343641	0.0103968	0.0351231	0.00797005	0.00499574	0.0727661	0.0647189	0.0221576	0.0205761
HLA-B:PRRC2A:VPS33A	6_31323116_TC:6_31605199_CC:12_122720310_CT	0.00400915	0.0282964	0.0244819	0.0224796	0.0197381	0.0610304	0.0342264	0.0234359	0.00386755
NR1I3:DDR1:CCHCR1	1_161200586_GT:6_30864927_TC:6_31122330_GG	0.000881131	0.0252499	0.00590266	0.0192284	0.011851	0.0423612	0.00152641	0.0343457	0
NR1I3:DDR1:CCHCR1	1_161200586_GT:6_30864927_TC:6_31116502_CC	0.000969244	0.0310214	0.00645175	0.0225725	0.0180679	0.0372406	0.00154152	0.040299	0
NR1I3:DDR1:CCHCR1	1_161200586_GT:6_30864927_TC:6_31110786_TT	0.000881131	0.0252499	0.00549085	0.0192284	0.0112682	0.033051	0.0011637	0.0343457	0
NR1I3:DDR1:CCHCR1	1_161200586_GT:6_30864927_TC:6_31118898_AA	0.00102211	0.0313821	0.00631448	0.0214578	0.0172908	0.0381716	0.00149618	0.0361775	0
NR1I3:DDR1:CCHCR1	1_161200586_GT:6_30864927_TC:6_31113239_CC	0.00107498	0.0357106	0.00706947	0.0253593	0.0207878	0.0474817	0.00132994	0.0489999	0
NR1I3:DDR1:CCHCR1	1_161200586_GT:6_30864927_TC:6_31112484_CC	0.00102211	0.0313821	0.00631448	0.0214578	0.0172908	0.0372406	0.00149618	0.0361775	0
NR1I3:DDR1:CCHCR1	1_161200586_GT:6_30864927_TC:6_31116220_GG	0.000881131	0.0252499	0.00590266	0.0192284	0.011851	0.0423612	0.00152641	0.0343457	0
NR1I3:DDR1:CCHCR1	1_161200586_GT:6_30864927_TC:6_31113326_GG	0.000881131	0.0252499	0.00590266	0.0192284	0.011851	0.0423612	0.00152641	0.0343457	0
NR1I3:DDR1:CCHCR1	1_161200586_GT:6_30864927_TC:6_31116133_AA	0.00102211	0.0313821	0.00631448	0.0214578	0.0172908	0.0381716	0.00149618	0.0361775	0
NR1I3:DDR1:CCHCR1	1_161200586_GT:6_30864927_TC:6_31111148_TT	0.00107498	0.0357106	0.00562812	0.0253593	0.0207878	0.0465507	0.00125437	0.0489999	0
NR1I3:DDR1:CCHCR1	1_161200586_GT:6_30864927_TC:6_31111125_GG	0.000969244	0.0357106	0.00562812	0.0250806	0.0207878	0.0446887	0.00125437	0.0489999	0
NR1I3:DDR1:CCHCR1	1_161200586_GT:6_30864927_TC:6_31112602_CG	0.000317207	0.0129857	0.00157862	0.0117043	0.00777116	0.0209478	0.000120904	0.0228972	0
NR1I3:DDR1:CCHCR1	1_161200586_GT:6_30864927_TC:6_31110391_CG	0.00033483	0.0129857	0.00157862	0.0117043	0.00777116	0.0209478	0.000120904	0.0228972	0
NR1I3:DDR1:CCHCR1	1_161200586_GT:6_30864927_TC:6_31118019_CT	0.000317207	0.0129857	0.00157862	0.0117043	0.00777116	0.0209478	0.000120904	0.0228972	0
NR1I3:DDR1:CCHCR1	1_161200586_GT:6_30864927_TC:6_31116142_AG	0.000317207	0.0129857	0.00157862	0.0117043	0.00777116	0.0209478	0.000120904	0.0228972	0
PSORS1C1:HLA-B:STEAP2	6_31107648_CC:6_31323116_TC:7_89854446_GT	0.0658645	0.103164	0.0389484	0.0624467	0.0520798	0.0800182	0.0787206	0.0976496	0.024939
VARS2:HLA-B:ENDOU	6_30893941_GG:6_31323116_TC:12_48119016_GC	0.0798966	0.0466784	0.0417826	0.0406385	0.0555083	0.0568899	0.0521396	0.0528373	0.0483349
CACNA1S:MDC1:PSORS1C1	1_201009182_GA:6_30671989_CG:6_31107648_CC	0.0363467	0.0178192	0.00585691	0.0179466	0.00937436	0.0361286	0.00143751	0.0156117	0.0458438
CCHCR1:NOTCH4:FRMD8	6_31112602_CG:6_32185796_TC:11_65168281_TC	0	0.00771721	0.00195749	0.0111469	0.000979557	0.0391818	0	0.00367334	0
CCHCR1:NOTCH4:FRMD8	6_31118019_CT:6_32185796_TC:11_65168281_TC	0	0.00771721	0.00195749	0.0111469	0.000979557	0.0391818	0	0.00367334	0
CCHCR1:NOTCH4:FRMD8	6_31118019_CT:6_32166380_GC:11_65168281_TC	0.00832669	0.00890447	0.00195749	0.014491	0.00342845	0.0410476	0	0.00587734	0.0270895
CCHCR1:NOTCH4:FRMD8	6_31112602_CG:6_32166380_GC:11_65168281_TC	0.00832669	0.00890447	0.00195749	0.014491	0.00342845	0.0410476	0	0.00587734	0.0270895
CCHCR1:NOTCH4:FRMD8	6_31112602_CG:6_32163274_AG:11_65168281_TC	0.00832669	0.00890447	0.00195749	0.014491	0.00342845	0.0410476	0	0.00587734	0.0270895
CCHCR1:NOTCH4:FRMD8	6_31118019_CT:6_32163274_AG:11_65168281_TC	0.00832669	0.00890447	0.00195749	0.014491	0.00342845	0.0410476	0	0.00587734	0.0270895
CCHCR1:NOTCH4:FRMD8	6_31116142_AG:6_32185796_TC:11_65168281_TC	0	0.00771721	0.00195749	0.0111469	0.000979557	0.0391818	0	0.00367334	0
CCHCR1:NOTCH4:FRMD8	6_31110391_CG:6_32185796_TC:11_65168281_TC	0	0.00771721	0.00195749	0.0111469	0.000979557	0.0391818	0	0.00367334	0
CCHCR1:NOTCH4:FRMD8	6_31110391_CG:6_32166380_GC:11_65168281_TC	0.00878928	0.00890447	0.00195749	0.014491	0.00342845	0.0410476	0	0.00587734	0.0263155
CCHCR1:NOTCH4:FRMD8	6_31110391_CG:6_32163274_AG:11_65168281_TC	0.00878928	0.00890447	0.00195749	0.014491	0.00342845	0.0410476	0	0.00587734	0.0263155
DDR1:HLA-B:ENDOU	6_30862423_CC:6_31323116_TC:12_48119049_AG	0.0674682	0.045285	0.0380269	0.0378359	0.0528961	0.0549054	0.0495838	0.0565066	0.0354081
DDR1:HLA-B:ENDOU	6_30862423_CC:6_31323116_TC:12_48104746_GC	0.0478807	0.045285	0.0380269	0.0394123	0.0502513	0.0589724	0.0495838	0.0546838	0.0294067
DDR1:HLA-B:ENDOU	6_30865279_CC:6_31323116_TC:12_48119016_GC	0.104753	0.0668825	0.0399048	0.0581551	0.0666099	0.064828	0.0500949	0.074119	0.0606996
DDR1:HLA-B:ENDOU	6_30862423_CC:6_31323116_TC:12_48119016_GC	0.0674682	0.045285	0.0380269	0.0378359	0.0528961	0.0549054	0.0495838	0.0565066	0.0354081
DDR1:NOTCH4:FRMD8	6_30864927_TC:6_32188640_CT:11_65168281_TC	0.00129526	0.00969598	0.00382987	0.0171185	0.00445699	0.0463547	0.00154596	0.0112404	0.0013003
DDR1:NOTCH4:FRMD8	6_30864927_TC:6_32188603_TC:11_65168281_TC	0.00129526	0.00969598	0.00382987	0.0171185	0.00445699	0.0463547	0.00154596	0.0112404	0.0013003
DDR1:NOTCH4:FRMD8	6_30864927_TC:6_32185796_TC:11_65168281_TC	0	0.00300114	0.000425541	0.00398104	0.000171423	0.0226384	0	0.00124894	0
DDR1:NOTCH4:FRMD8	6_30864927_TC:6_32163274_AG:11_65168281_TC	0.000462594	0.00346285	0.000425541	0.00517536	0.000599979	0.0237164	0	0.0019983	0.000773986
FBXO36:MUC21:HLA-B	2_230861519_TG:6_30954491_CC:6_31323116_TC	0.0641463	0.0791014	0.0285158	0.0874954	0.0614183	0.0360156	0.025203	0.117156	0.0343317
HLA-B:GPANK1:STK19	6_31323116_TC:6_31630241_CC:6_31946837_GG	0.0286368	0.0808163	0.0273856	0.072869	0.0715077	0.113118	0.0388936	0.0923233	0.043429
HLA-B:GPANK1:STK19	6_31323116_TC:6_31632134_CC:6_31946614_AG	0.0352805	0.0814594	0.0461817	0.0747375	0.0793442	0.0733051	0.124682	0.0873994	0.00157179
HLA-B:MRPL23:INCENP	6_31323116_TC:11_1972143_AG:11_61919391_GG	0.0343641	0.0106112	0.0347754	0.00779489	0.00524063	0.0749712	0.0640966	0.0219445	0.0205761
CACNA1S:MDC1:CCHCR1	1_201009182_GA:6_30671989_CG:6_31110786_TT	0.0363467	0.0178192	0.00585691	0.0179466	0.00937436	0.0361286	0.00143751	0.0156117	0.0458438
CDSN:ABHD16A:NOTCH4	6_31084435_AA:6_31657754_CC:6_32185796_TC	0	0.0116562	0.0028827	0.00955451	0.00146934	0.00997354	0	0.0016979	0
CDSN:ABHD16A:NOTCH4	6_31084435_AA:6_31657754_CC:6_32166380_GC	0.00376684	0.0134495	0.0028827	0.0124209	0.00514268	0.0104485	0	0.00271664	0.0219098
CDSN:ABHD16A:NOTCH4	6_31084435_AA:6_31657754_CC:6_32163274_AG	0.00376684	0.0134495	0.0028827	0.0124209	0.00514268	0.0104485	0	0.00271664	0.0219098
GCKR:HLA-B:HLA-DQA1	2_27729480_GG:6_31323116_TC:6_32610403_AA	0.00458188	0.0208204	0.0194742	0.0136629	0.00749361	0.0066151	0.0270033	0.00745688	0.00171468
GCKR:HLA-B:HLA-DQA1	2_27728777_CC:6_31323116_TC:6_32610403_AA	0.00458188	0.0208204	0.0194742	0.0136629	0.00749361	0.0066151	0.0270033	0.00745688	0.00171468
HLA-B:ITPR3:INPP5E	6_31323116_TC:6_33662667_CC:9_139328551_CT	0.0111683	0.0565929	0.0460078	0.0441418	0.0287337	0.0478492	0.0485614	0.0350829	0
HLA-B:ITPR3:INPP5E	6_31323116_TC:6_33643558_GG:9_139328551_CT	0.0114547	0.0505906	0.0389658	0.0315299	0.0175994	0.0385881	0.0388491	0.022489	0
HLA-B:ITPR3:INPP5E	6_31323116_TC:6_33662667_CC:9_139324680_TC	0.026804	0.0601299	0.0408959	0.0425069	0.0326519	0.0432922	0.0422273	0.0424687	0.0237197
MDC1:HLA-B:DNAH17	6_30671989_CG:6_31322888_GG:17_76420085_CT	0.000925188	0	0.00439268	0	0	0	0.000883662	0	0
NR1I3:DDR1:NOTCH4	1_161200586_GT:6_30864927_TC:6_32188853_CC	0.00107498	0.0357106	0.0069322	0.0253593	0.0207878	0.0474817	0.00155663	0.0489999	0
NR1I3:DDR1:NOTCH4	1_161200586_GT:6_30864927_TC:6_32184835_CC	0.00105736	0.0357106	0.0069322	0.0253593	0.0207878	0.0465507	0.00155663	0.0489999	0
NR1I3:DDR1:NOTCH4	1_161200586_GT:6_30864927_TC:6_32178570_CC	0.000933999	0.0357106	0.00542221	0.0253593	0.0203993	0.0442232	0.0014055	0.0471681	0
NR1I3:DDR1:NOTCH4	1_161200586_GT:6_30864927_TC:6_32191607_CC	0.000916376	0.0310214	0.00590266	0.0206218	0.016708	0.0395681	0.0011637	0.0407569	0
NR1I3:DDR1:NOTCH4	1_161200586_GT:6_30864927_TC:6_32188136_CC	0.00105736	0.0357106	0.0069322	0.0253593	0.0207878	0.0465507	0.00155663	0.0489999	0
NR1I3:DDR1:NOTCH4	1_161200586_GT:6_30864927_TC:6_32190484_GG	0.000422943	0.0310214	0.00384359	0.0217365	0.0149595	0.0288614	0.00107302	0.0366354	0
NR1I3:DDR1:NOTCH4	1_161200586_GT:6_30864927_TC:6_32168771_GG	0.000828263	0.0284964	0.00631448	0.0200645	0.0174851	0.0423612	0.00154152	0.0370934	0
NR1I3:DDR1:SLC44A4	1_161200586_GT:6_30864927_TC:6_31843776_CC	0.00107498	0.0357106	0.0069322	0.0253593	0.0207878	0.0474817	0.00155663	0.0489999	0
NR1I3:DDR1:SLC44A4	1_161200586_GT:6_30864927_TC:6_31837009_GG	0.00107498	0.0353499	0.00706947	0.0253593	0.020205	0.0456197	0.00134505	0.0471681	0
NR1I3:DDR1:SLC44A4	1_161200586_GT:6_30864927_TC:6_31842598_TT	0.000986867	0.0252499	0.00562812	0.0192284	0.0139881	0.0404991	0.00114858	0.0366354	0
NR1I3:DDR1:SLC44A4	1_161200586_GT:6_30864927_TC:6_31837066_CC	0.000793018	0.0342678	0.00638311	0.0239659	0.020205	0.0465507	0.00154152	0.0444205	0
FAT2:HLA-B:STK19	5_150905398_CC:6_31323116_TC:6_31946614_AG	0.0312713	0.0621664	0.0484073	0.0560531	0.059753	0.0741382	0.0867883	0.0701657	0.0022005
HLA-B:BTNL2:GART	6_31323116_TC:6_32372963_GG:21_34876708_CG	0.0119129	0.0542348	0.038392	0.0224796	0.033305	0.0615205	0.0536509	0.0354143	0
HLA-B:BTNL2:GART	6_31323116_TC:6_32372863_AA:21_34876708_CG	0.0119129	0.0542348	0.038392	0.0224796	0.0336968	0.0615205	0.0536509	0.0354143	0
HLA-B:BTNL2:GART	6_31323116_TC:6_32370908_TT:21_34876708_CG	0.0119129	0.0542348	0.038392	0.0224796	0.0336968	0.0615205	0.0536509	0.0354143	0
HLA-B:BTNL2:GART	6_31323116_TC:6_32370879_CC:21_34876708_CG	0.0119129	0.0542348	0.038392	0.0224796	0.0336968	0.0615205	0.0536509	0.0354143	0
HLA-B:BTNL2:GART	6_31323116_TC:6_32370794_CC:21_34876708_CG	0.0119129	0.0542348	0.038392	0.0224796	0.0336968	0.0615205	0.0536509	0.0354143	0
HLA-B:MCCD1:INPP5E	6_31323116_TC:6_31496776_GG:9_139328551_CT	0.0143184	0.0557354	0.0403742	0.0457183	0.0262195	0.0427042	0.0419162	0.036882	0
HLA-B:PRRC2A:INPP5E	6_31323116_TC:6_31595882_AA:9_139328551_CT	0.00916376	0.0411584	0.0413132	0.0394123	0.0211911	0.0457912	0.0516285	0.0310348	0
NR1I3:DDR1:C2	1_161200586_GT:6_30864927_TC:6_31905130_GG	0.000810641	0.0310214	0.00638311	0.0200645	0.0161251	0.0335165	0.0014055	0.0412149	0
NR1I3:DDR1:C2	1_161200586_GT:6_30864927_TC:6_31910929_GG	0.000810641	0.0310214	0.00638311	0.0200645	0.0161251	0.0325855	0.00139039	0.0412149	0
NR1I3:DDR1:C2	1_161200586_GT:6_30864927_TC:6_31910938_GG	0.000810641	0.0310214	0.00638311	0.0200645	0.0161251	0.0325855	0.00139039	0.0412149	0
CCHCR1:HLA-B:PIGO	6_31116526_GG:6_31323116_TC:9_35089403_AG	0.00240549	0.00144698	0.0335061	0.00262749	0.0084895	0.0118582	0.0226694	0.00383497	0.00171468
CCHCR1:HLA-B:PIGO	6_31118565_GG:6_31323116_TC:9_35089403_AG	0.00274913	0.00152736	0.0349319	0.00286104	0.00927314	0.0150922	0.0234251	0.00504227	0.00171468
CDSN:PRRC2A:HLA-DRA	6_31084435_AA:6_31605199_CC:6_32411573_TC	0.000585952	0.00482326	0.00175707	0.00350332	0.00286521	0.00898976	0	0.00215503	0
HLA-B:HLA-DQA1:TAOK2	6_31323116_TC:6_32610403_AA:16_29990850_CC	0.0139747	0.0557086	0.0243428	0.0345369	0.0157219	0.0249904	0.0343375	0.0177308	0.00411523
HLA-B:INPP5E:AVPI1	6_31323116_TC:9_139328551_CT:10_99439556_AA	0.0168957	0.0754572	0.0422521	0.063848	0.0341213	0.0411606	0.0449832	0.0418296	0
HLA-B:ITPR3:PMPCA	6_31323116_TC:6_33662667_CC:9_139313403_AG	0.0446733	0.0654355	0.0460078	0.0506814	0.0352641	0.0410136	0.0422273	0.0535475	0.0426955
HLA-B:ZBTB12:MRPL23	6_31323116_TC:6_31867835_GG:11_1972143_AG	0.0349368	0.0106112	0.0347754	0.00797005	0.00524063	0.0742362	0.0647189	0.0227968	0.0205761
MDC1:HLA-B:PMPCA	6_30672463_GG:6_31323116_TC:9_139313403_AG	0.0618554	0.0961704	0.04413	0.0805472	0.0467249	0.0445417	0.0457833	0.0679641	0.0416667
MDC1:LTA:SLC44A4	6_30671989_CG:6_31540784_CC:6_31843924_TC	0.00449377	0.0206328	0.00691847	0.0292607	0.0245306	0.0795848	0.00170687	0.0349702	0.00152416
NR1I3:DDR1:PRRC2A	1_161200586_GT:6_30864927_TC:6_31604842_GG	0.000986867	0.0357106	0.00706947	0.0253593	0.0207878	0.0474817	0.00134505	0.0489999	0
NR1I3:DDR1:PRRC2A	1_161200586_GT:6_30864927_TC:6_31600304_GG	0.000810641	0.0342678	0.00549085	0.0239659	0.0184565	0.0418957	0.0014055	0.0457943	0
NR1I3:DDR1:PRRC2A	1_161200586_GT:6_30864927_TC:6_31605167_GG	0.000810641	0.0342678	0.00549085	0.0239659	0.0184565	0.0418957	0.0014055	0.0457943	0
NR1I3:DDR1:PRRC2A	1_161200586_GT:6_30864927_TC:6_31603770_AA	0.000775395	0.0274142	0.00569676	0.0178351	0.0157366	0.0409646	0.00154152	0.032514	0
NR1I3:DDR1:PRRC2A	1_161200586_GT:6_30864927_TC:6_31598489_AA	0.000775395	0.0274142	0.00569676	0.0178351	0.0157366	0.0409646	0.00154152	0.032514	0
PSORS1C1:HLA-B:STK19	6_31097484_TT:6_31323116_TC:6_31946614_AG	0.0352805	0.0932496	0.0400612	0.0980929	0.0724873	0.0758042	0.0965672	0.108326	0.00177183
STK32B:HLA-B:MRPL23	4_5418539_TT:6_31323116_TC:11_1972143_AG	0.0286368	0.00685974	0.0281681	0.00507981	0.00303663	0.0573309	0.0572514	0.015766	0.0165752
HLA-B:HLA-DQA1:IRF8	6_31323116_TC:6_32610403_AA:16_85948252_AA	0.0137456	0.0557086	0.0238559	0.0345369	0.0157219	0.0247454	0.033004	0.0177308	0.00411523
HLA-B:HLA-DQA1:IRF8	6_31323116_TC:6_32610403_AA:16_85954801_GG	0.0139747	0.0557086	0.0233691	0.0345369	0.0157219	0.0247454	0.0316705	0.0177308	0.00407712
HLA-B:HLA-DQA1:IRF8	6_31323116_TC:6_32610403_AA:16_85945369_CC	0.0139747	0.0557086	0.0238559	0.0345369	0.0157219	0.0247454	0.0333374	0.0177308	0.00411523
HLA-B:HSPA1L:FRMD8	6_31323116_TC:6_31778307_GG:11_65168281_TC	0.0733674	0.0420159	0.0549799	0.0531337	0.0254685	0.105646	0.0929668	0.0438891	0.0401235
MDC1:DDR1:STK19	6_30671989_CG:6_30864927_TC:6_31946614_AG	0.000308396	0.00750284	0.000732113	0.0111469	0.00308561	0.0224913	4.88948e-05	0.0108241	3.57225e-05
NR1I3:DDR1:MUC21	1_161200586_GT:6_30864927_TC:6_30954873_GG	0.000881131	0.0202	0.00610857	0.0130976	0.0126281	0.0367751	0.00146595	0.0274766	0
NR1I3:DDR1:MUC21	1_161200586_GT:6_30864927_TC:6_30955010_CC	0.000722527	0.0299392	0.00528494	0.0222939	0.016708	0.0432922	0.00151129	0.0380093	0
NR1I3:DDR1:MUC21	1_161200586_GT:6_30864927_TC:6_30954491_CC	0.000986867	0.0295785	0.00562812	0.0225725	0.0192336	0.0456197	0.00122415	0.0462523	0
NR1I3:DDR1:MUC21	1_161200586_GT:6_30864927_TC:6_30955359_GG	0.000793018	0.0317428	0.00528494	0.0214578	0.0143766	0.0363096	0.00108813	0.0412149	0
NR1I3:MDC1:C6orf10	1_161200586_GT:6_30671989_CG:6_32298284_GG	0.00449377	0.0331599	0.00624584	0.0236686	0.0267272	0.0468909	0.00155663	0.0428311	0
NR1I3:MDC1:C6orf10	1_161200586_GT:6_30671989_CG:6_32335657_AA	0.0053749	0.0304803	0.00521631	0.0223682	0.0254783	0.0478577	0.0014055	0.0412149	0
NR1I3:MDC1:C6orf10	1_161200586_GT:6_30671989_CG:6_32291407_GG	0.00422943	0.0328249	0.00590266	0.0234085	0.0267272	0.0464075	0.00152641	0.0428311	0
NR1I3:MDC1:NOP56	1_161200586_GT:6_30671989_CG:20_2636218_CC	0.00414132	0.0187571	0.00658902	0.0174264	0.0167357	0.0406066	0.00149618	0.029901	0
CCHCR1:HLA-B:ENDOU	6_31111148_TT:6_31323116_TC:12_48119049_AG	0.108304	0.0689726	0.0384963	0.0637604	0.0698751	0.066151	0.0424274	0.0785221	0.0606996
CCHCR1:HLA-B:ENDOU	6_31111148_TT:6_31323116_TC:12_48104746_GC	0.0768611	0.0689726	0.0384963	0.0664171	0.0663813	0.0710511	0.0424274	0.0759892	0.0504115
CCHCR1:HLA-B:ENDOU	6_31111125_GG:6_31323116_TC:12_48119049_AG	0.0976513	0.0689726	0.0384963	0.0630598	0.0698751	0.063505	0.0424274	0.0785221	0.0573274
CCHCR1:HLA-B:ENDOU	6_31111125_GG:6_31323116_TC:12_48104746_GC	0.069301	0.0689726	0.0384963	0.0656872	0.0663813	0.0682091	0.0424274	0.0759892	0.0476109
CCHCR1:HLA-B:ENDOU	6_31111148_TT:6_31323116_TC:12_48119016_GC	0.108304	0.0689726	0.0384963	0.0637604	0.0698751	0.066151	0.0424274	0.0785221	0.0606996
CCHCR1:HLA-B:ENDOU	6_31111125_GG:6_31323116_TC:12_48119016_GC	0.0976513	0.0689726	0.0384963	0.0630598	0.0698751	0.063505	0.0424274	0.0785221	0.0573274
HLA-B:BAG6:STK19	6_31323116_TC:6_31619576_AA:6_31946614_AG	0.0352805	0.0814594	0.0461817	0.0747375	0.0793442	0.0733051	0.124682	0.0873994	0.00157179
HLA-B:BAG6:STK19	6_31323116_TC:6_31609272_TT:6_31946614_AG	0.032875	0.0814594	0.0461817	0.0747375	0.0793442	0.0733051	0.124682	0.0873994	0.0014289
HLA-B:HLA-DQA1:MLN	6_31323116_TC:6_32610403_AA:6_33766725_CC	0.0139747	0.0557086	0.0216651	0.0345369	0.0157219	0.0208253	0.0270033	0.0177308	0.00411523
HLA-B:HLA-DQA1:RNF157	6_31323116_TC:6_32610403_AA:17_74151403_AA	0.0139747	0.0557086	0.0245862	0.0345369	0.0157219	0.0249904	0.0340041	0.0177308	0.00411523
HLA-B:HSPA1A:STK19	6_31323116_TC:6_31783507_GG:6_31946837_GG	0.0143184	0.0627023	0.0383399	0.0561699	0.0452882	0.067474	0.0700085	0.0603652	0.0813138
HLA-B:MCCD1:TRPM5	6_31323116_TC:6_31497622_AA:11_2427364_CT	0.0838484	0.135292	0.0501461	0.111727	0.0796054	0.0906514	0.053162	0.103402	0.0540219
HLA-B:PMPCA:AVPI1	6_31323116_TC:9_139313403_AG:10_99439556_AA	0.0675827	0.0872473	0.0422521	0.073307	0.0418761	0.0352805	0.0391158	0.0638451	0.0555556
HLA-B:PRRC2A:PMEL	6_31323116_TC:6_31605199_CC:12_56348028_AA	0.00801829	0.0392291	0.0350536	0.0353251	0.0432964	0.0934935	0.0630076	0.0546838	0.0160227
KPRP:SLC44A4:EHMT2	1_152732106_TA:6_31838713_AA:6_31857154_TC	0	0.000981141	0.00371548	0.00203829	0.000528961	0.0010554	0.000515618	0.00721607	0
MDC1:EHMT2:SLC26A11	6_30672463_AG:6_31857154_TC:17_78221850_AA	0	0.000173143	0.0021332	0.000143318	5.22431e-05	5.65393e-05	4.44498e-05	0.00274276	0
NR1I3:DDR1:GTF2H4	1_161200586_GT:6_30864927_TC:6_30881103_CC	0.00102211	0.0353499	0.00638311	0.0245232	0.0203993	0.0470162	0.00155663	0.0444205	0
SLC36A1:HLA-B:STK19	5_150867452_AA:6_31323116_TC:6_31946614_AG	0.0489116	0.106112	0.0467381	0.1051	0.101874	0.0833013	0.0880106	0.131715	0.00308642
TMEM9:HLA-B:FRMD8	1_201115863_GG:6_31323116_TC:11_65168281_TC	0.0733674	0.0424446	0.0495897	0.0531337	0.0262032	0.10888	0.0961005	0.0455935	0.0401235
VARS2:HLA-B:DIABLO	6_30890871_CC:6_31323116_TC:12_122703014_CT	0.00504007	0.0372998	0.0360621	0.0280266	0.0214197	0.0857513	0.0601406	0.0271525	0.0206333
CACNA1S:HLA-B:MRPL23	1_201016296_GG:6_31323116_TC:11_1972143_AG	0.0326459	0.00889623	0.0309501	0.00586806	0.00435903	0.0485108	0.0622297	0.0183226	0.0205761
HLA-B:ATP6V1G2-DDX39B:TRPM5	6_31323116_TC:6_31514247_AA:11_2427364_CT	0.0742265	0.105227	0.0433301	0.0954071	0.0698424	0.0906514	0.0516285	0.0914711	0.0434194
HLA-B:ATP6V1G2-DDX39B:TRPM5	6_31323116_TC:6_31508069_TT:11_2427364_CT	0.0838484	0.129826	0.0457644	0.110471	0.0758504	0.0761472	0.0521396	0.101414	0.0545267
HLA-B:MCCD1:MRPL23	6_31323116_TC:6_31497622_AA:11_1972143_AG	0.0349368	0.0106112	0.0358186	0.00779489	0.00519165	0.0735011	0.0647189	0.0221576	0.0203856
IL12B:HLA-B:INPP5E	5_158743846_GG:6_31323116_TC:9_139328551_CT	0.010882	0.0677399	0.04413	0.0559655	0.0269378	0.0483638	0.0480503	0.0314846	0
IL12B:HLA-B:INPP5E	5_158743846_GG:6_31323116_TC:9_139324680_TC	0.0261167	0.0719737	0.0392266	0.0538927	0.0306112	0.0437577	0.0417828	0.0381129	0.019433
LCE2B:HLA-B:STK19	1_152659471_GT:6_31323116_TC:6_31946837_GG	0.0744556	0.0209008	0.0414696	0.0182173	0.0178769	0.0416751	0.0311149	0.0266317	0.043429
MDC1:C6orf10:KLC2	6_30671989_CG:6_32299822_AG:11_66031660_TC	0.0141862	0.0262733	0.00410441	0.0167575	0.0177716	0.0470181	0.00115747	0.0267419	0.0246961
MDC1:CCHCR1:WBP2	6_30671989_CG:6_31122315_GC:17_73847799_AG	0.019473	0.0215707	0.00461231	0.0263625	0.0151635	0.0511144	0.00123215	0.0299989	0.0268395
MDC1:CCHCR1:WBP2	6_30671989_CG:6_31122315_GC:17_73847613_GA	0.0137456	0.0172565	0.00461231	0.0247648	0.0151635	0.0436342	0.00123215	0.0257134	0.0224575
MDC1:CCHCR1:WBP2	6_30671989_CG:6_31124849_CT:17_73847799_AG	0.020222	0.0220396	0.00505158	0.0288148	0.017059	0.0532007	0.00129082	0.028199	0.035008
MDC1:CCHCR1:WBP2	6_30671989_CG:6_31124849_CT:17_73847613_GA	0.0142743	0.0176317	0.00505158	0.0270685	0.017059	0.0454152	0.00129082	0.0241706	0.0292924
MDC1:SLC44A4:CFB	6_30671989_CG:6_31839331_CC:6_31917291_CC	0.011697	0.0272916	0.00790682	0.0359674	0.00611244	0.0357216	0.0013086	0.0191014	0.0242079
MDC1:SLC44A4:CFB	6_30671989_CG:6_31839309_CC:6_31917291_CC	0.011697	0.0272916	0.00790682	0.0359674	0.00611244	0.0357216	0.0013086	0.0191014	0.0242079
MDC1:SLC44A4:CFB	6_30671989_CG:6_31837250_GG:6_31917291_CC	0.011697	0.0272916	0.00790682	0.0359674	0.00611244	0.0257989	0.0013086	0.0191014	0.0242079
MDC1:SLC44A4:CFB	6_30671989_CG:6_31837277_CC:6_31917291_CC	0.011697	0.0272916	0.00790682	0.0359674	0.00611244	0.0257989	0.0013086	0.0191014	0.0242079
NR1I3:TSSC1:DDR1	1_161200586_GT:2_3193039_CC:6_30864927_TC	0.000951622	0.0357106	0.00638311	0.0250806	0.0205936	0.0470162	0.00148107	0.0489999	0
STK32B:HLA-B:TRPM5	4_5448377_TT:6_31323116_TC:11_2427364_CT	0.0783502	0.125726	0.0452775	0.107961	0.0750994	0.0698016	0.0460056	0.101414	0.0545267
DDR1:HLA-B:FRMD8	6_30864927_TC:6_31323116_TC:11_65168281_TC	0.00120274	0.00600227	0.00269509	0.0087583	0.00171423	0.0280284	0.00104457	0.00724383	0.000371513
HLA-B:AIF1:MBD2	6_31323116_TC:6_31583155_AA:18_51731348_CC	0.0103092	0.0308688	0.0295765	0.0315299	0.0349375	0.0329285	0.0287146	0.0577139	0.00205761
HLA-B:ATP6V1G2-DDX39B:MRPL23	6_31323116_TC:6_31514247_AA:11_1972143_AG	0.0309277	0.00825313	0.0309501	0.00665631	0.00455494	0.0735011	0.062852	0.0196009	0.0163847
HLA-B:ATP6V1G2-DDX39B:MRPL23	6_31323116_TC:6_31508069_TT:11_1972143_AG	0.0349368	0.0101824	0.0326889	0.0077073	0.00494677	0.061741	0.0634743	0.0217315	0.0205761
HLA-B:PRRC2A:TMC6	6_31323116_TC:6_31605199_CC:17_76121318_GG	0.0224512	0.0533774	0.0317151	0.0423902	0.0560307	0.122061	0.0373378	0.0632059	0.0596708
HLA-B:PRRC2A:TRPM5	6_31323116_TC:6_31605016_TT:11_2427364_CT	0.0824739	0.132559	0.0491724	0.114237	0.0766014	0.0897449	0.053162	0.103402	0.0545267
HLA-B:ZBTB12:TRPM5	6_31323116_TC:6_31867835_GG:11_2427364_CT	0.0838484	0.135292	0.0486855	0.114237	0.0803564	0.0915579	0.053162	0.106385	0.0545267
MDC1:C6orf15:DNAH17	6_30671989_CG:6_31079371_CC:17_76420085_CT	0.00125561	0	0.00497837	0	0	0	0.000771649	0	0
MDC1:C6orf15:DNAH17	6_30671989_CG:6_31079264_CC:17_76420085_CT	0.00125561	0	0.00497837	0	0	0	0.000771649	0	0
MDC1:C6orf15:DNAH17	6_30671989_CG:6_31079242_AA:17_76420085_CT	0.00123358	0	0.00497837	0	0	0	0.000771649	0	0
MDC1:C6orf15:DNAH17	6_30671989_CG:6_31080367_CC:17_76420085_CT	0.00125561	0	0.00497837	0	0	0	0.000771649	0	0
MDC1:NOTCH4:DNAH17	6_30671989_CG:6_32190484_GG:17_76420085_CT	0.000528679	0	0.00409983	0	0	0	0.000883662	0	0
MDC1:SKIV2L:KLC2	6_30671989_CG:6_31929808_TC:11_66031660_TC	0.000616792	0.00994127	0.000356905	0.00837877	0.000866908	0.0223896	0	0.00445699	0
NLRP3:HLA-B:HLA-DQA1	1_247588053_CC:6_31323116_TC:6_32610403_AA	0.0135165	0.0438916	0.0214216	0.028844	0.0121955	0.0196003	0.0273366	0.0132567	0.00411523
NR1I3:DDR1:ABHD16A	1_161200586_GT:6_30864927_TC:6_31658323_GG	0.00107498	0.0357106	0.00706947	0.0253593	0.0207878	0.0474817	0.00134505	0.0489999	0
NR1I3:DDR1:ABHD16A	1_161200586_GT:6_30864927_TC:6_31655681_CC	0.00107498	0.0357106	0.00679493	0.0253593	0.0207878	0.0474817	0.00155663	0.0489999	0
NR1I3:DDR1:ABHD16A	1_161200586_GT:6_30864927_TC:6_31657924_GG	0.000704905	0.0342678	0.00549085	0.0239659	0.0184565	0.0418957	0.00131483	0.0444205	0
NR1I3:DDR1:ABHD16A	1_161200586_GT:6_30864927_TC:6_31655438_GG	0.000881131	0.0328249	0.00569676	0.0217365	0.0184565	0.0409646	0.00154152	0.0389252	0
NR1I3:DDR1:ARFGEF3	1_161200586_GT:6_30864927_TC:6_138655939_CC	0.00105736	0.0357106	0.00658902	0.0253593	0.0207878	0.0451542	0.00148107	0.0489999	0
NR1I3:IL12B:DDR1	1_161200586_GT:5_158743846_GG:6_30864927_TC	0.00066966	0.0284964	0.00645175	0.0197858	0.0145709	0.0437577	0.00142062	0.032056	0
NR1I3:IL12B:MDC1	1_161200586_GT:5_158743846_GG:6_30671989_CG	0.0033483	0.0264609	0.00645175	0.0184667	0.018734	0.0454407	0.00142062	0.0282847	0
UTP15:MDC1:CCHCR1	5_72868447_CT:6_30671989_CG:6_31118565_GG	0.00317207	0.00305473	0.0069505	0.0118343	0.00417291	0.0213719	0.000385824	0.012171	0.00785894
UTP15:MDC1:CCHCR1	5_72868447_CT:6_30671989_CG:6_31116526_GG	0.00277556	0.00289395	0.00666681	0.0108683	0.00382027	0.0167922	0.000373378	0.00925682	0.00785894
UTP15:MDC1:CCHCR1	5_72868447_CT:6_30671989_CG:6_31112925_TT	0.00317207	0.00305473	0.00737604	0.0118343	0.00434924	0.0274781	0.000547622	0.0123424	0.0081209
CAPN10:CD74:HLA-B	2_241538061_TT:5_149792337_TC:6_31323116_TC	0.0340205	0.0281357	0.0540409	0.0391788	0.0348069	0.0260194	0.0700085	0.0284072	0.0245294
CCHCR1:HLA-B:CD6	6_31116502_CC:6_31323116_TC:11_60785352_GA	0.0850512	0.0921778	0.0473988	0.0945896	0.0622509	0.0940815	0.0476058	0.0854109	0.0428669
CCHCR1:HLA-B:CD6	6_31116502_CC:6_31323116_TC:11_60785038_GA	0.0913513	0.0898733	0.0473988	0.0945896	0.0622509	0.0940815	0.0476058	0.0854109	0.0400091
HLA-B:MCCD1:PMPCA	6_31323116_TC:6_31496925_AA:9_139313403_AG	0.0526916	0.0644441	0.0403742	0.0524914	0.0321785	0.0366036	0.0364489	0.0562935	0.0437243
HLA-B:MCCD1:PMPCA	6_31323116_TC:6_31496776_GG:9_139313403_AG	0.0572735	0.0644441	0.0403742	0.0524914	0.0321785	0.0366036	0.0364489	0.0562935	0.0473251
HLA-C:HLA-B:TRPM5	6_31238822_GG:6_31323116_TC:11_2427364_CT	0.0824739	0.128459	0.0447907	0.110471	0.0750994	0.0761472	0.0516285	0.0954481	0.0525072
HLA-C:HLA-B:TRPM5	6_31236900_GG:6_31323116_TC:11_2427364_CT	0.0646045	0.103861	0.0384616	0.0828535	0.0585775	0.0870254	0.044472	0.0894826	0.0449341
MDC1:LTA:BTNL2	6_30671989_CG:6_31540784_CC:6_32370816_AG	0.00486825	0.0051582	0.00658902	0.0108683	0.00856623	0.0743945	0.00167131	0.0137138	0.0121933
MDC1:LTA:BTNL2	6_30671989_CG:6_31540784_CC:6_32370646_GA	0.00486825	0.0051582	0.00658902	0.0108683	0.00856623	0.0743945	0.00167131	0.0137138	0.0125743
MTHFR:NR1I3:DDR1	1_11850927_CC:1_161200586_GT:6_30864927_TC	0.00100449	0.0313821	0.0059713	0.0231299	0.0194279	0.0325855	0.00126949	0.0476261	0
MUC21:HLA-B:CD6	6_30954873_GG:6_31323116_TC:11_60785352_GA	0.0773192	0.0600227	0.0448776	0.0548853	0.0435087	0.0929054	0.0452721	0.0582347	0.0394376
MUC21:HLA-B:CD6	6_30954873_GG:6_31323116_TC:11_60785038_GA	0.0830466	0.0585222	0.0448776	0.0548853	0.0435087	0.0929054	0.0452721	0.0582347	0.0368084
NR1I3:CACNA1S:DDR1	1_161200586_GT:1_201016296_GG:6_30864927_TC	0.00100449	0.0299392	0.00610857	0.0186711	0.0172908	0.0307235	0.00151129	0.0393831	0
NR1I3:DDR1:C6orf10	1_161200586_GT:6_30864927_TC:6_32335657_AA	0.00107498	0.0328249	0.00521631	0.0239659	0.0198164	0.0460852	0.0014055	0.0467102	0
NR1I3:DDR1:C6orf10	1_161200586_GT:6_30864927_TC:6_32298284_GG	0.000898754	0.0357106	0.00624584	0.0253593	0.0207878	0.0451542	0.00155663	0.048542	0
NR1I3:DDR1:C6orf10	1_161200586_GT:6_30864927_TC:6_32291407_GG	0.000845886	0.0353499	0.00590266	0.0250806	0.0207878	0.0446887	0.00152641	0.048542	0
NR1I3:DDR1:C6orf10	1_161200586_GT:6_30864927_TC:6_32337686_GG	0.000652037	0.0212821	0.00528494	0.0150483	0.0104911	0.0423612	0.00155663	0.0334298	0
NR1I3:DDR1:ITPR3	1_161200586_GT:6_30864927_TC:6_33662760_CC	0.00107498	0.0357106	0.00700083	0.0253593	0.0207878	0.0474817	0.00157175	0.0489999	0
NR1I3:DDR1:ITPR3	1_161200586_GT:6_30864927_TC:6_33652456_AA	0.00107498	0.0357106	0.00700083	0.0253593	0.0207878	0.0474817	0.00157175	0.0489999	0
NR1I3:DDR1:ITPR3	1_161200586_GT:6_30864927_TC:6_33662667_CC	0.000687282	0.0238071	0.00672629	0.0156057	0.0155423	0.0432922	0.00143573	0.0357196	0
NR1I3:DDR1:ITPR3	1_161200586_GT:6_30864927_TC:6_33623509_TT	0.00102211	0.0328249	0.00665766	0.0234085	0.0182622	0.0465507	0.00154152	0.0421308	0
NR1I3:DDR1:ITPR3	1_161200586_GT:6_30864927_TC:6_33608216_GG	0.000845886	0.0259714	0.00679493	0.0220152	0.0172908	0.0404991	0.00143573	0.0393831	0
NR1I3:DDR1:ITPR3	1_161200586_GT:6_30864927_TC:6_33643558_GG	0.000704905	0.0212821	0.00569676	0.0111469	0.00951967	0.034913	0.00114858	0.0228972	0
NR1I3:MDC1:SMARCA4	1_161200586_GT:6_30671989_CG:19_11120937_CC	0.00528679	0.0301453	0.00624584	0.0195071	0.0232302	0.0425402	0.00157175	0.0383864	0
NR1I3:MDC1:SMARCA4	1_161200586_GT:6_30671989_CG:19_11113997_GG	0.00493433	0.0301453	0.00624584	0.0195071	0.0232302	0.0425402	0.00157175	0.0379823	0
NR1I3:MDC1:SMARCA4	1_161200586_GT:6_30671989_CG:19_11095896_TT	0.00484622	0.026126	0.00617721	0.0176865	0.0209821	0.0425402	0.00157175	0.0355579	0
NR1I3:MDC1:SMARCA4	1_161200586_GT:6_30671989_CG:19_11145691_CC	0.00528679	0.0301453	0.00638311	0.0195071	0.0232302	0.0420568	0.00157175	0.0383864	0
NR1I3:MDC1:SMARCA4	1_161200586_GT:6_30671989_CG:19_11113651_TT	0.00466999	0.026126	0.00617721	0.0179466	0.0209821	0.0425402	0.00157175	0.0355579	0
SKIV2L:NOTCH4:FRMD8	6_31929808_TC:6_32188640_CT:11_65168281_TC	0.00129526	0.00969598	0.00153195	0.0125536	0.00127342	0.0356575	0	0.00462841	0
SKIV2L:NOTCH4:FRMD8	6_31929808_TC:6_32188603_TC:11_65168281_TC	0.00129526	0.00969598	0.00153195	0.0125536	0.00127342	0.0356575	0	0.00462841	0
AIF1:SLC44A4:ATF6B	6_31583155_AA:6_31843924_CC:6_32085278_TC	0.00126883	0.00707411	0.000903245	0.00716588	0.000946906	0.0122822	0	0.00578265	0
CD74:DDR1:HLA-B	5_149792337_TC:6_30865820_CC:6_31323116_TC	0.0327605	0.0393899	0.059831	0.0565202	0.0445699	0.0396906	0.0801208	0.0352249	0.0209572
CD74:DDR1:HLA-B	5_149792113_AG:6_30865820_CC:6_31323116_TC	0.0297822	0.0472679	0.059831	0.0642275	0.0445699	0.0374856	0.0801208	0.0352249	0.017604
CD74:MUC21:HLA-B	5_149792337_TC:6_30955010_CC:6_31323116_TC	0.0258304	0.0333609	0.0495375	0.051382	0.0365048	0.0410136	0.0777872	0.0314373	0.0169086
CD74:MUC21:HLA-B	5_149792113_AG:6_30955010_CC:6_31323116_TC	0.0234821	0.040033	0.0495375	0.0583887	0.0365048	0.0387351	0.0777872	0.0314373	0.0142032
HLA-B:CSNK2B:STK19	6_31323116_TC:6_31634570_AA:6_31946614_AG	0.0392896	0.0975369	0.0461817	0.0922541	0.093058	0.0733051	0.124682	0.104633	0.00177183
MDC1:DDR1:DNAH17	6_30671989_CG:6_30864927_TC:17_76420085_CT	2.20283e-05	0	0.000366057	0	0	0	1.24459e-05	0	0
MUC21:HLA-B:EVPL	6_30954245_TC:6_31323116_TC:17_74007846_AA	0.0355096	0.0517696	0.0422521	0.0429157	0.0227257	0.0610304	0.0566735	0.0526953	0.0119456
NR1I3:DDR1:EHMT2	1_161200586_GT:6_30864927_TC:6_31860576_CC	0.000898754	0.0353499	0.00645175	0.0248019	0.0184565	0.0465507	0.00157175	0.0444205	0
NR1I3:DDR1:EHMT2	1_161200586_GT:6_30864927_TC:6_31856212_CC	0.00105736	0.0346285	0.00665766	0.0245232	0.020205	0.0391026	0.00139039	0.0476261	0
NR1I3:DDR1:EHMT2	1_161200586_GT:6_30864927_TC:6_31860156_CC	0.000933999	0.0302999	0.00658902	0.0209005	0.0188451	0.0381716	0.00139039	0.0416728	0
NR1I3:DDR1:EHMT2	1_161200586_GT:6_30864927_TC:6_31857154_CC	0.00107498	0.0349892	0.00658902	0.0248019	0.0205936	0.0465507	0.00155663	0.0444205	0
NR1I3:DDR1:EHMT2	1_161200586_GT:6_30864927_TC:6_31860526_AA	0.000986867	0.0342678	0.00638311	0.0239659	0.020205	0.0465507	0.00154152	0.0444205	0
NR1I3:DDR1:HLA-DQA1	1_161200586_GT:6_30864927_TC:6_32609789_AA	0.00103973	0.0339071	0.00631448	0.0234085	0.0188451	0.0409646	0.00134505	0.0453364	0
NR1I3:DDR1:PDE9A	1_161200586_GT:6_30864927_TC:21_44163839_GG	0.00105736	0.0349892	0.00672629	0.0248019	0.0200107	0.0363096	0.00126949	0.0476261	0
NR1I3:DDR1:PSORS1C1	1_161200586_GT:6_30864927_TC:6_31107648_CC	0.000881131	0.0252499	0.00549085	0.0192284	0.0112682	0.033051	0.0011637	0.0343457	0
NR1I3:DDR1:PSORS1C1	1_161200586_GT:6_30864927_TC:6_31107361_CC	0.000881131	0.0252499	0.00590266	0.0192284	0.011851	0.0423612	0.00152641	0.0343457	0
NR1I3:DDR1:PSORS1C1	1_161200586_GT:6_30864927_TC:6_31097453_GG	0.000793018	0.0194785	0.00542221	0.013655	0.0116567	0.0288614	0.00114858	0.0251869	0
NR1I3:DDR1:PSORS1C1	1_161200586_GT:6_30864927_TC:6_31097484_TT	0.000775395	0.0313821	0.00494176	0.0234085	0.0143766	0.0423612	0.00119392	0.040299	0
NR1I3:EAF1:DDR1	1_161200586_GT:3_15480726_CC:6_30864927_TC	0.000845886	0.0321035	0.00610857	0.0236872	0.0188451	0.0414301	0.00145084	0.0435046	0
NR1I3:EAF1:DDR1	1_161200586_GT:3_15476055_AA:6_30864927_TC	0.000845886	0.0321035	0.00610857	0.0236872	0.0188451	0.0414301	0.00145084	0.0435046	0
NR1I3:SLC36A2:MDC1	1_161200586_GT:5_150704758_GG:6_30671989_CG	0.00237905	0.0117232	0.00686356	0.00832304	0.00749361	0.0323886	0.00155663	0.0145464	0
NR1I3:SLC36A2:MDC1	1_161200586_GT:5_150704724_CC:6_30671989_CG	0.00237905	0.0117232	0.00686356	0.00832304	0.00749361	0.0323886	0.00155663	0.0141424	0
AQP10:MDC1:DNAH17	1_154296076_TT:6_30671989_CG:17_76420085_CT	0.000462594	0	0.00563727	0	0	0	0.000908554	0	0
DDR1:HLA-B:KLC2	6_30864927_TC:6_31323116_TC:11_66031660_TC	0.00160366	0.0198825	0.0033906	0.0179545	0.00674262	0.0280284	0.000933446	0.0209266	0.000323884
DDR1:VWA7;VARS:MLN	6_30864927_TC:6_31745284_CC:6_33768897_AG	0.000281962	0.0155973	0.00358736	0.0263943	0.0119996	0.0308705	0.00114414	0.0256726	0.00389137
HLA-B:ABHD16A:VPS33A	6_31323116_TC:6_31657754_CC:12_122720310_CT	0.00515462	0.068383	0.026777	0.0490465	0.0303663	0.064485	0.0342264	0.0406222	0.00306737
KPRP:NR1I3:MDC1	1_152733376_CC:1_161200586_GT:6_30671989_CG	0.0053749	0.0328249	0.00624584	0.0236686	0.0267272	0.049308	0.00151129	0.0432352	0
MDC1:LTA:LEMD2	6_30671989_CG:6_31540784_CC:6_33740325_CG	0.00524273	0.0187571	0.00378869	0.0326048	0.0214156	0.0519031	0.000924556	0.0267419	0.0121933
NIT1:NR1I3:MDC1	1_161089288_CC:1_161200586_GT:6_30671989_CG	0.0053749	0.0331599	0.0069322	0.0236686	0.0267272	0.049308	0.00157175	0.0432352	0
NR1I3:MDC1:GTF2H4	1_161200586_GT:6_30671989_CG:6_30879987_CC	0.00502245	0.0254561	0.0069322	0.019247	0.02348	0.0478577	0.00157175	0.0387905	0
TMEM17:UTP15:HLA-B	2_62728299_CC:5_72868447_CT:6_31323116_TC	0.0209621	0.0106112	0.0544409	0.0345369	0.013975	0.0374856	0.0320483	0.0354616	0.0113169
UTP15:HLA-B:ITPR3	5_72868447_CT:6_31323116_TC:6_33643558_GG	0.0137456	0.00632382	0.0447385	0.0151811	0.00639978	0.0275629	0.0236473	0.0165708	0.00754458
VARS2:HLA-B:INPP5E	6_30893728_TT:6_31323116_TC:9_139324680_TC	0.00687282	0.0437308	0.0292113	0.0371936	0.0159178	0.0391026	0.0297814	0.0304904	0.0114312
VARS2:HLA-B:INPP5E	6_30890431_GG:6_31323116_TC:9_139328551_CT	0.00257731	0.0411584	0.0328627	0.0386241	0.0140077	0.0437332	0.0342486	0.0251877	0
VARS2:HLA-B:INPP5E	6_30890431_GG:6_31323116_TC:9_139324680_TC	0.00618554	0.0437308	0.0292113	0.0371936	0.0159178	0.0395681	0.0297814	0.0304904	0.0114312
CACNA1S:MDC1:DDR1	1_201009182_GA:6_30671989_CG:6_30862423_CC	0.0276235	0.0165464	0.00593012	0.0140451	0.0130918	0.0422349	0.00181089	0.016028	0.0375086
CDSN:PRRC2A:SKIV2L	6_31084435_AA:6_31605199_CC:6_31929808_TC	0.000585952	0.00519428	0.00175707	0.00481706	0.000955069	0.00898976	0	0.00137138	0
DDR1:C6orf10:KLC2	6_30864927_TC:6_32299822_AG:11_66031660_TC	0.00283724	0.0282944	0.00410441	0.0179545	0.0138224	0.0452767	0.00115747	0.0303075	0.00164641
DDR1:LTA:GPANK1	6_30864927_TC:6_31540784_CC:6_31630241_CC	0.000748961	0.0292899	0.00576539	0.0429953	0.0181708	0.0949635	0.00124459	0.04041	0.00119392
HLA-B:BTNL2:SON	6_31323116_TC:6_32372963_GG:21_34945721_CT	0.0714773	0.113186	0.0371923	0.0809267	0.0624468	0.0754122	0.0662747	0.102076	0.0257297
HLA-B:BTNL2:SON	6_31323116_TC:6_32372863_AA:21_34945721_CT	0.0714773	0.113186	0.0371923	0.0809267	0.0631815	0.0754122	0.0662747	0.102076	0.0257297
HLA-B:BTNL2:SON	6_31323116_TC:6_32370908_TT:21_34945721_CT	0.0714773	0.113186	0.0371923	0.0809267	0.0631815	0.0754122	0.0662747	0.102076	0.0257297
HLA-B:BTNL2:SON	6_31323116_TC:6_32370879_CC:21_34945721_CT	0.0714773	0.113186	0.0371923	0.0809267	0.0631815	0.0754122	0.0662747	0.102076	0.0257297
HLA-B:BTNL2:SON	6_31323116_TC:6_32370794_CC:21_34945721_CT	0.0714773	0.113186	0.0371923	0.0809267	0.0631815	0.0754122	0.0662747	0.102076	0.0257297
HLA-B:CFB:ENDOU	6_31323116_TC:6_31917291_CC:12_48119049_AG	0.104753	0.0675792	0.0450689	0.0616584	0.067916	0.0515978	0.0470279	0.0763206	0.0601376
HLA-B:CFB:ENDOU	6_31323116_TC:6_31917291_CC:12_48104746_GC	0.074341	0.0675792	0.0450689	0.0642275	0.0645202	0.0554199	0.0470279	0.0738586	0.0499447
HLA-B:CFB:ENDOU	6_31323116_TC:6_31917291_CC:12_48119016_GC	0.104753	0.0675792	0.0450689	0.0616584	0.067916	0.0515978	0.0470279	0.0763206	0.0601376
HLA-B:INPP5E:ASCC2	6_31323116_TC:9_139328551_CT:22_30202079_GG	0.0088774	0.0814594	0.0394353	0.0630598	0.0373538	0.0401316	0.0465167	0.0427291	0
HLA-B:INPP5E:ASCC2	6_31323116_TC:9_139324680_TC:22_30202079_GG	0.0213057	0.0865506	0.0350536	0.0607242	0.0424475	0.0363096	0.0404493	0.0517247	0.0151463
HLA-B:TRPM5:INCENP	6_31323116_TC:11_2427364_CT:11_61919391_GG	0.0824739	0.135292	0.0486855	0.111727	0.0803564	0.0924644	0.0526508	0.102408	0.0545267
NR1I3:ABCG8:MDC1	1_161200586_GT:2_44079913_CC:6_30671989_CG	0.0053749	0.0331599	0.00686356	0.0236686	0.0267272	0.049308	0.00157175	0.0432352	0
NR1I3:DDR1:NUDT22	1_161200586_GT:6_30864927_TC:11_63996908_GG	0.00107498	0.0349892	0.0069322	0.0253593	0.0207878	0.0474817	0.00152641	0.0489999	0
NR1I3:MDC1:ARFGEF3	1_161200586_GT:6_30671989_CG:6_138655939_CC	0.00528679	0.0331599	0.00658902	0.0236686	0.0267272	0.0468909	0.00148107	0.0432352	0
NR1I3:MDC1:DNAH17	1_161200586_GT:6_30671989_CG:17_76451929_AA	0.0053749	0.0331599	0.0069322	0.0236686	0.0267272	0.049308	0.00151129	0.042023	0
NR1I3:MDC1:DNAH17	1_161200586_GT:6_30671989_CG:17_76421467_AA	0.00343641	0.0190921	0.00638311	0.0150855	0.0174851	0.0396397	0.00154152	0.0294969	0
NR1I3:MDC1:DNAH17	1_161200586_GT:6_30671989_CG:17_76421464_CC	0.00343641	0.0190921	0.00638311	0.0150855	0.0174851	0.0396397	0.00154152	0.0294969	0
NR1I3:MDC1:DNAH17	1_161200586_GT:6_30671989_CG:17_76425176_GG	0.00440566	0.0190921	0.00638311	0.0150855	0.0179847	0.0396397	0.00154152	0.0294969	0
NR1I3:SLC22A4:DDR1	1_161200586_GT:5_131671599_GG:6_30864927_TC	0.00107498	0.0357106	0.00700083	0.0253593	0.0207878	0.0474817	0.00154152	0.0489999	0
ATAD3A:NR1I3:MDC1	1_1455586_CC:1_161200586_GT:6_30671989_CG	0.0053749	0.0331599	0.0069322	0.0236686	0.0267272	0.049308	0.00154152	0.0432352	0
CACNA1S:MDC1:DXO	1_201009182_GA:6_30671989_CG:6_31938107_AA	0.021808	0.0196012	0.00571048	0.0187268	0.0137383	0.0366375	0.00149351	0.0149872	0.0267918
CDSN:HLA-B:HLA-B	6_31084787_GA:6_31323116_TC:6_31323337_TT	0.0446733	0.0592725	0.0363055	0.07211	0.0350355	0.0121032	0.0381157	0.0329523	0.0174897
FBXO36:MDC1:HLA-B	2_230861519_TG:6_30671760_CC:6_31323116_TC	0.0698737	0.0955005	0.0340799	0.0972171	0.0645202	0.0352805	0.0248919	0.121796	0.0346555
FBXO36:MDC1:HLA-B	2_230861519_TG:6_30672718_GG:6_31323116_TC	0.0698737	0.0955005	0.0340799	0.0972171	0.0645202	0.0352805	0.0248919	0.121796	0.0346555
FBXO36:MDC1:HLA-B	2_230861519_TG:6_30671969_GG:6_31323116_TC	0.0698737	0.0955005	0.0340799	0.0972171	0.0645202	0.0352805	0.0248919	0.121796	0.0346555
FBXO36:MDC1:HLA-B	2_230861519_TG:6_30668447_AA:6_31323116_TC	0.0698737	0.0955005	0.0340799	0.0972171	0.0645202	0.0352805	0.0248919	0.121796	0.0346555
FBXO36:MDC1:HLA-B	2_230861519_TG:6_30673489_GG:6_31323116_TC	0.0515462	0.0945358	0.0319934	0.0939765	0.0620386	0.0352805	0.0217804	0.115996	0.0233196
FBXO36:MDC1:HLA-B	2_230861519_TG:6_30673432_CC:6_31323116_TC	0.0652918	0.0945358	0.0340799	0.0982973	0.0638998	0.032708	0.0273811	0.119476	0.03336
FBXO36:MDC1:HLA-B	2_230861519_TG:6_30673422_AA:6_31323116_TC	0.0515462	0.0945358	0.0319934	0.0939765	0.0620386	0.0352805	0.0217804	0.115996	0.0233196
FBXO36:MDC1:HLA-B	2_230861519_TG:6_30673186_CC:6_31323116_TC	0.0641463	0.0935712	0.0326889	0.0961369	0.0601775	0.029768	0.0248919	0.115996	0.0327122
FBXO36:MDC1:HLA-B	2_230861519_TG:6_30673113_GG:6_31323116_TC	0.0641463	0.0926065	0.0326889	0.0950567	0.0601775	0.029768	0.0248919	0.115996	0.0327122
FBXO36:MDC1:HLA-B	2_230861519_TG:6_30671452_TT:6_31323116_TC	0.0698737	0.0955005	0.0340799	0.0972171	0.0645202	0.0352805	0.0248919	0.121796	0.0346555
FLOT1:HLA-B:STK19	6_30697931_TT:6_31323116_TC:6_31946614_AG	0.0449024	0.10504	0.0478509	0.102764	0.100894	0.0799692	0.079454	0.124329	0.00240055
GTF2H4:ABHD16A:ATF6B	6_30877760_CC:6_31657754_CC:6_32085278_TC	0.000158604	0.00310832	0.000672629	0.00318484	0.000293867	0.0240631	0	0.00267419	0
GTF2H4:ABHD16A:ATF6B	6_30877202_CC:6_31657754_CC:6_32085278_TC	0.000158604	0.00310832	0.000672629	0.00318484	0.000293867	0.0240631	0	0.00267419	0
GTF2H4:EHMT2:SLC26A11	6_30881103_AC:6_31857154_TC:17_78221850_AA	0	8.65713e-05	0.00237022	0.000214976	0.000104486	5.65393e-05	4.44498e-05	0.00342845	0
GTF2H4:HLA-B:GPANK1	6_30877760_CC:6_31323116_TC:6_31630241_CC	0.00114547	0.00621664	0.01278	0.00700664	0.00293867	0.0335165	0.0147796	0.0110788	0.00179089
GTF2H4:HLA-B:GPANK1	6_30877202_CC:6_31323116_TC:6_31630241_CC	0.00114547	0.00621664	0.01278	0.00700664	0.00293867	0.0335165	0.0147796	0.0110788	0.00179089
HLA-B:ARFGEF3:MRPL23	6_31323116_TC:6_138638442_AA:11_1972143_AG	0.0349368	0.0106112	0.0340799	0.00797005	0.00524063	0.0749712	0.062852	0.0227968	0.0205761
HLA-B:BAG6:FRMD8	6_31323116_TC:6_31614102_TT:11_65168281_TC	0.0300686	0.027439	0.0393483	0.0338654	0.0178769	0.0862413	0.0772982	0.0302536	0.0148605
HLA-B:C6orf10:TP53TG5	6_31323116_TC:6_32335628_AA:20_44005936_TC	0.00601372	0.0269298	0.0261685	0.0294279	0.0205707	0.0474082	0.023025	0.0302063	0.00304832
HLA-B:HLA-DQA1:FERMT3	6_31323116_TC:6_32610403_AA:11_63978067_CC	0.0128293	0.0371391	0.0219085	0.0231511	0.0124894	0.0230304	0.0270033	0.0140852	0.0038866
HLA-B:PTPRN2:TRPM5	6_31323116_TC:7_157873884_GG:11_2427364_CT	0.0838484	0.135292	0.0486855	0.114237	0.0803564	0.0924644	0.053162	0.106385	0.0545267
HLA-B:STEAP2:TP53TG5	6_31323116_TC:7_89856608_CC:20_44005936_TC	0.00521189	0.00964651	0.0316456	0.0194434	0.0102854	0.031973	0.0328929	0.0151031	0.00371513
NR1I3:MDC1:BTNL2	1_161200586_GT:6_30671989_CG:6_32369488_GG	0.00519867	0.0267959	0.00638311	0.0197672	0.0244791	0.0425402	0.00132994	0.0412149	0
NR1I3:MDC1:EHMT2	1_161200586_GT:6_30671989_CG:6_31860576_CC	0.00449377	0.0328249	0.00645175	0.0231484	0.0237298	0.0483411	0.00157175	0.0391945	0
NR1I3:MDC1:EHMT2	1_161200586_GT:6_30671989_CG:6_31856212_CC	0.00528679	0.032155	0.00665766	0.0228884	0.0259779	0.0406066	0.00139039	0.042023	0
NR1I3:RIOK2:MDC1	1_161200586_GT:5_96512854_CC:6_30671989_CG	0.0053749	0.0331599	0.00700083	0.0236686	0.0267272	0.049308	0.00148107	0.0432352	0
PASK:HLA-B:SKIV2L	2_242077496_TC:6_31323116_TC:6_31935567_GG	0.0416951	0.106915	0.0309501	0.104049	0.0857439	0.0579679	0.0733422	0.109723	0.0231005
TMCO4:VARS2:HLA-B	1_20066490_TT:6_30887972_TT:6_31323116_TC	0.00143184	0.00793158	0.0310544	0.00948816	0.00396721	0.0539008	0.0435608	0.00795401	0.00120027
TMCO4:VARS2:HLA-B	1_20066485_GG:6_30887972_TT:6_31323116_TC	0.00143184	0.00793158	0.0310544	0.00948816	0.00396721	0.0539008	0.0435608	0.00795401	0.00120027
TMEM17:HLA-B:INPP5E	2_62728299_CC:6_31323116_TC:9_139328551_CT	0.0174684	0.0848893	0.0474162	0.0717305	0.0384313	0.0524798	0.0526508	0.0481265	0
TMEM17:HLA-B:INPP5E	2_62728299_CC:6_31323116_TC:9_139324680_TC	0.0419242	0.0901949	0.0421478	0.0690738	0.0436719	0.0474817	0.0457833	0.0582584	0.0308642
CDSN:HLA-B:STEAP2	6_31084792_TT:6_31323116_TC:7_89854446_GT	0.031615	0.0397919	0.00778969	0.0171955	0.0161627	0.0225404	0.0184022	0.0260399	0.0058299
HLA-B:HLA-DRA:INPP5E	6_31323116_TC:6_32411726_AA:9_139328551_CT	0.0105956	0.0565929	0.0455384	0.0441418	0.0280153	0.0493928	0.0454944	0.0323842	0
HLA-B:HLA-DRA:INPP5E	6_31323116_TC:6_32411726_AA:9_139324680_TC	0.0254294	0.0601299	0.0404785	0.0425069	0.0318356	0.0446887	0.0395603	0.0392019	0.0200046
HLA-B:LY6G6C:TP53TG5	6_31323116_TC:6_31687008_GG:20_44005936_TC	0.00681555	0.0269298	0.0371227	0.0289024	0.0246848	0.061741	0.0452277	0.0265607	0.00342936
HLA-B:SKIV2L:STK19	6_31323116_TC:6_31935567_GG:6_31946614_AG	0.0416951	0.101824	0.0495201	0.0945896	0.0989353	0.0758042	0.122237	0.126791	0.00277206
HLA-B:SKIV2L:STK19	6_31323116_TC:6_31930351_AA:6_31946614_AG	0.0489116	0.100752	0.0489637	0.0934219	0.0999149	0.0766372	0.11857	0.126791	0.00302926
HLA-B:SKIV2L:STK19	6_31323116_TC:6_31929808_TC:6_31946614_AG	0.000801829	0.0150057	0.00111281	0.0128455	0.00195911	0.0166603	0	0.00861684	0
HLA-B:SLC44A4:CHD4	6_31323116_TC:6_31837009_GG:12_6709945_AG	0.0524053	0.10504	0.0358186	0.0956406	0.0865929	0.108047	0.0593405	0.107284	0.00411523
HLA-B:TRPM5:SMARCA4	6_31323116_TC:11_2427364_CT:19_11113997_GG	0.0769756	0.122993	0.0443038	0.0941517	0.0698424	0.0797732	0.053162	0.0934596	0.0459438
HLA-B:TRPM5:SMARCA4	6_31323116_TC:11_2427364_CT:19_11095896_TT	0.075601	0.106594	0.043817	0.0853642	0.0630835	0.0797732	0.053162	0.0874941	0.0439243
HLA-B:TRPM5:SMARCA4	6_31323116_TC:11_2427364_CT:19_11145691_CC	0.0824739	0.122993	0.0452775	0.0941517	0.0698424	0.0788667	0.053162	0.0944538	0.0545267
HLA-B:TRPM5:SMARCA4	6_31323116_TC:11_2427364_CT:19_11120937_CC	0.0824739	0.122993	0.0443038	0.0941517	0.0698424	0.0797732	0.053162	0.0944538	0.0545267
HLA-B:TRPM5:SMARCA4	6_31323116_TC:11_2427364_CT:19_11113651_TT	0.0728519	0.106594	0.043817	0.0866196	0.0630835	0.0797732	0.053162	0.0874941	0.0419048
MDC1:INPP5E:VPS33A	6_30671989_CG:9_139328551_CT:12_122720310_CT	0.00110141	0.0188643	0.00543594	0.0175564	0.00501044	0.0251119	0.000899664	0.00767728	0
MDC1:SLC44A4:LTBR	6_30671989_CG:6_31839331_CC:12_6493813_GG	0.0120935	0.0278543	0.00790682	0.0371936	0.00628876	0.0467128	0.00143662	0.0196524	0.0244342
MDC1:SLC44A4:LTBR	6_30671989_CG:6_31839309_CC:12_6493813_GG	0.0120935	0.0278543	0.00790682	0.0371936	0.00628876	0.0467128	0.00143662	0.0196524	0.0244342
MDC1:SLC44A4:LTBR	6_30671989_CG:6_31837250_GG:12_6493813_GG	0.0120935	0.0278543	0.00790682	0.0371936	0.00628876	0.033737	0.00143662	0.0196524	0.0244342
MDC1:SLC44A4:LTBR	6_30671989_CG:6_31837277_CC:12_6493813_GG	0.0120935	0.0278543	0.00790682	0.0371936	0.00628876	0.033737	0.00143662	0.0196524	0.0244342
NOC2L:MDC1:SLC44A4	1_892460_GG:6_30671989_CG:6_31839331_CC	0.00892145	0.0278543	0.00733028	0.0335151	0.00599489	0.0457969	0.00123748	0.0174484	0.0144795
NOC2L:MDC1:SLC44A4	1_892460_GG:6_30671989_CG:6_31839309_CC	0.00892145	0.0278543	0.00733028	0.0335151	0.00599489	0.0457969	0.00123748	0.0174484	0.0144795
NOC2L:MDC1:SLC44A4	1_892460_GG:6_30671989_CG:6_31837250_GG	0.00892145	0.0278543	0.00733028	0.0335151	0.00599489	0.0330755	0.00123748	0.0174484	0.0144795
NOC2L:MDC1:SLC44A4	1_892460_GG:6_30671989_CG:6_31837277_CC	0.00892145	0.0278543	0.00733028	0.0335151	0.00599489	0.0330755	0.00123748	0.0174484	0.0144795
NOTCH4:NOTCH4:FRMD8	6_32185796_TC:6_32188640_CT:11_65168281_TC	0	0.00900341	0.00229792	0.0114123	0.00127342	0.0374404	0	0.00330601	0
NOTCH4:NOTCH4:FRMD8	6_32166380_GC:6_32188640_CT:11_65168281_TC	0.00647631	0.0103886	0.00229792	0.014836	0.00445699	0.0392232	0	0.00528961	0.0325074
NOTCH4:NOTCH4:FRMD8	6_32163274_AG:6_32188640_CT:11_65168281_TC	0.00647631	0.0103886	0.00229792	0.014836	0.00445699	0.0392232	0	0.00528961	0.0325074
NR1I3:CACNA1S:MDC1	1_161200586_GT:1_201016296_GG:6_30671989_CG	0.00502245	0.0278007	0.00610857	0.0174264	0.0222311	0.0319051	0.00151129	0.0347498	0
NR1I3:DDR1:CD27	1_161200586_GT:6_30864927_TC:12_6554628_GG	0.000775395	0.0252499	0.00652038	0.015327	0.0124338	0.0218788	0.00146595	0.0302242	0
NR1I3:DDR1:CD27-AS1	1_161200586_GT:6_30864927_TC:12_6554429_GG	0.000810641	0.0252499	0.00652038	0.0150483	0.0124338	0.0218788	0.00146595	0.0302242	0
NR1I3:DDR1:IDE	1_161200586_GT:6_30864927_TC:10_94250332_GG	0.00107498	0.0357106	0.00679493	0.0253593	0.0207878	0.0474817	0.00152641	0.0489999	0
NR1I3:DDR1:SMARCA4	1_161200586_GT:6_30864927_TC:19_11120937_CC	0.00105736	0.0324642	0.00624584	0.0209005	0.0180679	0.0409646	0.00157175	0.0435046	0
NR1I3:DDR1:SMARCA4	1_161200586_GT:6_30864927_TC:19_11095896_TT	0.000969244	0.0281357	0.00617721	0.0189498	0.0163194	0.0409646	0.00157175	0.040299	0
NR1I3:DDR1:SMARCA4	1_161200586_GT:6_30864927_TC:19_11145691_CC	0.00105736	0.0324642	0.00638311	0.0209005	0.0180679	0.0404991	0.00157175	0.0435046	0
NR1I3:DDR1:SMARCA4	1_161200586_GT:6_30864927_TC:19_11113997_GG	0.000986867	0.0324642	0.00624584	0.0209005	0.0180679	0.0409646	0.00157175	0.0430467	0
NR1I3:DDR1:SMARCA4	1_161200586_GT:6_30864927_TC:19_11113651_TT	0.000933999	0.0281357	0.00617721	0.0192284	0.0163194	0.0409646	0.00157175	0.040299	0
NR1I3:DDR1:SMARCA4	1_161200586_GT:6_30864927_TC:19_11130195_GG	0.000828263	0.0357106	0.00686356	0.0253593	0.0207878	0.0428267	0.00155663	0.0489999	0
PASK:HLA-B:ATF6B	2_242077496_TC:6_31323116_TC:6_32095393_TT	0.0489116	0.111417	0.0351231	0.116894	0.0908376	0.064975	0.0762759	0.113984	0.0257202
SYT6:HLA-B:FRMD8	1_114640298_GG:6_31323116_TC:11_65168281_TC	0.0733674	0.0424446	0.0549799	0.0531337	0.0262032	0.109958	0.107591	0.0455935	0.0401235
UTP15:BAG6:SKIV2L	5_72868447_CT:6_31611777_CC:6_31929808_TC	0.000978055	0.00375142	0.00419867	0.0119551	0.00104486	0.0237465	0	0.00639978	0
VARS2:HLA-B:PMPCA	6_30893941_GG:6_31323116_TC:9_139313403_AG	0.0515462	0.0664269	0.0417826	0.0524914	0.0374681	0.0379266	0.0453388	0.0494285	0.0442387
VARS2:HLA-B:PMPCA	6_30893728_TT:6_31323116_TC:9_139313403_AG	0.0114547	0.0475895	0.0328627	0.0443462	0.0171912	0.0370446	0.0297814	0.0384444	0.0205761
VARS2:HLA-B:PMPCA	6_30890431_GG:6_31323116_TC:9_139313403_AG	0.0103092	0.0475895	0.0328627	0.0443462	0.0171912	0.0374856	0.0297814	0.0384444	0.0205761
