# Supplementary material for: A new perspective on population genetics: Deciphering the relationship between genetic variants and disease prevalence in Psoriasis
Source: PLoS One. 2026 Mar 13;21(3):e0344204. doi: 10.1371/journal.pone.0344204 (PMC12987435; doi:10.1371/journal.pone.0344204)
Supplement: S14 Table — (XLSX) [file pone.0344204.s019.xlsx]

## Sheet: background noise1
Supplementary Table 14-1.The frequency of genotype combinations in different ethnics in noise backgrounda
Genotype combinations (GRCh37.hg19)	ASW	CEU	CHB	GBR	IBS	ITU	JPT	TSI	YRI
1_1231507_GG:2_234621787_GC:9_135357630_GT	0.00567008	0	0.00605092	0	0	0	0.00149351	0	0.00790181
1_1231507_GG:2_234622282_TC:9_135357630_GT	0.00567008	0	0.00605092	0	0	0	0.00149351	0	0.00790181
1_1231507_GG:2_234627608_GT:9_135357630_GT	0.00515462	0	0.00542496	0	0	0	0.00149351	0	0.00790181
1_1231507_GG:17_46136133_GG:22_30034994_TT	0.0293813	0.0648542	0.0232995	0.0721896	0.0996765	0.203608	0.0397648	0.116567	0.0338649
1_2075560_GG:1_20020993_GG:7_129037029_CC	8.81131e-05	0.00960013	0.00593012	0.00679962	0.00577286	0.00593663	0.00249986	0.00836542	0
1_2075560_GG:3_46620614_TT:9_117390300_CA	0.0022557	0.00584356	0.00960899	0.00705043	0.00574674	0.00364679	0.00358088	0.00491085	0.000978001
1_2075560_GG:4_155161666_CT:12_6658860_CC	0.00687282	0.0124663	0.00800017	0.0140544	0.0147978	0.0112042	0.00367689	0.0150852	0.0021235
1_2075560_GT:6_31708147_CT:22_21988599_AG	0.0177548	0.0309492	0.008401	0.0375413	0.0241951	0.0458044	0.00821433	0.056758	0.0104857
1_2075560_GT:6_31713124_GA:22_21988599_AG	0.010882	0.0261878	0.00864809	0.0261157	0.0181463	0.0386475	0.00657146	0.0464384	0.00226718
1_2075560_GT:6_31731881_TC:22_21988599_AG	0.00916376	0.0261878	0.00864809	0.0261157	0.0169365	0.0372161	0.00657146	0.0464384	0.00198379
1_2075560_GT:6_31748820_AG:22_21988599_AG	0.0177548	0.0285685	0.0118602	0.0375413	0.0290341	0.0500986	0.00657146	0.0653577	0.0153035
1_2075560_GT:10_90588273_TC:10_90681048_TC	0.000308396	0.000204061	0.00274542	0.000326446	0	0.00549468	0.00184822	0.000239992	0
1_2075560_GT:10_90681048_TC:10_100015563_CG	0.0070931	0.00197259	0.00851082	0.00152341	0	0.00905006	0.00595539	0.00263991	0.00326583
1_2077409_GG:1_20020993_GG:6_111527988_GA	0.00229094	0.0172802	0.00576539	0.0141659	0.0142101	0.00920178	0.00210514	0.0115522	0.00105024
1_2077409_GG:1_20020993_GG:7_129037029_CC	8.81131e-05	0.00960013	0.00593012	0.00679962	0.00577286	0.00593663	0.00249986	0.00836542	0
1_2077409_GA:6_31708147_CT:22_21988599_AG	0.0177548	0.0309492	0.008401	0.0375413	0.0241951	0.0458044	0.00821433	0.056758	0.0104857
1_2077409_GA:6_31713124_GA:22_21988599_AG	0.010882	0.0261878	0.00864809	0.0261157	0.0181463	0.0386475	0.00657146	0.0464384	0.00226718
1_2077409_GA:6_31731881_TC:22_21988599_AG	0.00916376	0.0261878	0.00864809	0.0261157	0.0169365	0.0372161	0.00657146	0.0464384	0.00198379
1_2077409_GA:6_31748820_AG:22_21988599_AG	0.0177548	0.0285685	0.0118602	0.0375413	0.0290341	0.0500986	0.00657146	0.0653577	0.0153035
1_2077409_GA:6_159172941_TC:17_73831016_AG	0.000220283	0	0.0138369	0	0	0.000507912	0.0194504	0	0.000323884
1_2077409_GA:10_90588273_TC:10_90681048_TC	0.000308396	0.000204061	0.00274542	0.000326446	0	0.00549468	0.00184822	0.000239992	0
1_2077409_GA:10_90681048_TC:10_100015563_CG	0.0070931	0.00197259	0.00851082	0.00152341	0	0.00905006	0.00595539	0.00263991	0.00326583
1_2082458_TT:1_20020993_GG:7_129037029_CC	8.81131e-05	0.00960013	0.00593012	0.00679962	0.00577286	0.00593663	0.00249986	0.00836542	0
1_2082458_TC:6_31708147_CT:22_21988599_AG	0.0177548	0.0309492	0.008401	0.0375413	0.0241951	0.0458044	0.00821433	0.056758	0.0104857
1_2082458_TC:6_31713124_GA:22_21988599_AG	0.010882	0.0261878	0.00864809	0.0261157	0.0181463	0.0386475	0.00657146	0.0464384	0.00226718
1_2082458_TC:6_31731881_TC:22_21988599_AG	0.00916376	0.0261878	0.00864809	0.0261157	0.0169365	0.0372161	0.00657146	0.0464384	0.00198379
1_2082458_TC:6_31748820_AG:22_21988599_AG	0.0177548	0.0285685	0.0118602	0.0375413	0.0290341	0.0500986	0.00657146	0.0653577	0.0153035
1_2082458_TC:6_159172941_TC:17_73831016_AG	0.000220283	0	0.0138369	0	0	0.000507912	0.0194504	0	0.000323884
1_2082458_TC:10_90588273_TC:10_90681048_TC	0.000308396	0.000204061	0.00274542	0.000326446	0	0.00549468	0.00184822	0.000239992	0
1_2529552_GG:1_11772340_GG:9_135983504_CC	0.125826	0.0362259	0.0316456	0.0678476	0.140797	0.0124952	0.0341481	0.0825179	0.182042
1_2529552_GG:1_11772340_GG:9_135985166_AA	0.0251651	0.0362259	0.0316456	0.0678476	0.133386	0.0124952	0.0341481	0.0825179	0
1_2529552_GG:1_11854476_TT:13_41331026_GG	0	0	0	0	0	0	0.0241451	0	0.0068349
1_2529552_GG:1_11888384_AA:13_41331026_GG	0	0	0	0	0	0	0.0238002	0	8.33524e-05
1_2529552_GG:1_11897592_AA:13_41331026_GG	0	0	0	0	0	0	0.0238002	0	0.00225051
1_2529552_GG:1_12348214_CC:9_135983504_CC	0.150497	0.0484644	0.032978	0.0801836	0.169272	0.0163399	0.0344931	0.109005	0.216049
1_2529552_GG:1_12348214_CC:9_135985166_AA	0.0300994	0.0484644	0.032978	0.0801836	0.160363	0.0163399	0.0344931	0.109005	0
1_2529552_GG:1_12348214_TC:12_6619284_CC	0	0	0.00133245	0	0	0	0.00344931	0	0
1_2529552_GG:1_12348214_TC:12_6635567_AA	0	0	0.00133245	0	0	0	0.00310438	0	0
1_2529552_GG:1_19401445_CC:9_135983504_CC	0.128293	0.0465063	0.0309794	0.0757779	0.164526	0.0150583	0.034838	0.106968	0.182042
1_2529552_GG:1_19401445_CC:9_135985166_AA	0.0256585	0.0465063	0.0309794	0.0757779	0.155867	0.0150583	0.034838	0.106968	0
1_2529552_GG:1_19410913_GG:9_135983504_CC	0.150497	0.0465063	0.0309794	0.0757779	0.164526	0.0150583	0.034838	0.106968	0.216049
1_2529552_GG:1_19410913_GG:9_135985166_AA	0.0300994	0.0465063	0.0309794	0.0757779	0.155867	0.0150583	0.034838	0.106968	0
1_2529552_GG:1_19419251_GG:9_135983504_CC	0.150497	0.0465063	0.0309794	0.0757779	0.164526	0.0150583	0.034838	0.106968	0.216049
1_2529552_GG:1_19419251_GG:9_135985166_AA	0.0300994	0.0465063	0.0309794	0.0757779	0.155867	0.0150583	0.034838	0.106968	0
1_2529552_GG:1_19431700_CC:9_135983504_CC	0.150497	0.0465063	0.0309794	0.0757779	0.164526	0.0150583	0.034838	0.106968	0.216049
1_2529552_GG:1_19431700_CC:9_135985166_AA	0.0300994	0.0465063	0.0309794	0.0757779	0.155867	0.0150583	0.034838	0.106968	0
1_2529552_GG:1_19439347_CC:9_135983504_CC	0.150497	0.0479749	0.0336443	0.0801836	0.169272	0.0163399	0.0341481	0.109005	0.216049
1_2529552_GG:1_19439347_CC:9_135985166_AA	0.0300994	0.0479749	0.0336443	0.0801836	0.160363	0.0163399	0.0341481	0.109005	0
1_2529552_GG:1_19448312_GG:9_135983504_CC	0.150497	0.0465063	0.0309794	0.0757779	0.164526	0.0150583	0.034838	0.106968	0.216049
1_2529552_GG:1_19448312_GG:9_135985166_AA	0.0300994	0.0465063	0.0309794	0.0757779	0.155867	0.0150583	0.034838	0.106968	0
1_2529552_GG:1_19503936_AA:9_135983504_CC	0.150497	0.0465063	0.0309794	0.0757779	0.164526	0.0150583	0.034838	0.106968	0.216049
1_2529552_GG:1_19503936_AA:9_135985166_AA	0.0300994	0.0465063	0.0309794	0.0757779	0.155867	0.0150583	0.034838	0.106968	0
1_2529552_GG:1_19559306_AA:9_135983504_CC	0.150497	0.0465063	0.0313125	0.0757779	0.164526	0.0150583	0.034838	0.107986	0.216049
1_2529552_GG:1_19559306_AA:9_135985166_AA	0.0300994	0.0465063	0.0313125	0.0757779	0.155867	0.0150583	0.034838	0.107986	0
1_2529552_GG:1_19561618_TT:9_135983504_CC	0.150497	0.0465063	0.0313125	0.0757779	0.164526	0.0150583	0.034838	0.107986	0.216049
1_2529552_GG:1_19561618_TT:9_135985166_AA	0.0300994	0.0465063	0.0313125	0.0757779	0.155867	0.0150583	0.034838	0.107986	0
1_2529552_GG:1_19565587_GG:9_135983504_CC	0.150497	0.0465063	0.0313125	0.0757779	0.164526	0.0150583	0.034838	0.107986	0.216049
1_2529552_GG:1_19565587_GG:9_135985166_AA	0.0300994	0.0465063	0.0313125	0.0757779	0.155867	0.0150583	0.034838	0.107986	0
1_2529552_GG:1_19566957_GG:9_135983504_CC	0.150497	0.0465063	0.0313125	0.0757779	0.164526	0.0150583	0.034838	0.107986	0.216049
1_2529552_GG:1_19566957_GG:9_135985166_AA	0.0300994	0.0465063	0.0313125	0.0757779	0.155867	0.0150583	0.034838	0.107986	0
1_2529552_GG:1_19584030_GG:9_135983504_CC	0.150497	0.0440586	0.0309794	0.0713722	0.161362	0.0145777	0.0344931	0.106968	0.216049
1_2529552_GG:1_19584030_GG:9_135985166_AA	0.0300994	0.0440586	0.0309794	0.0713722	0.15287	0.0145777	0.0344931	0.106968	0
1_2529552_GG:1_19593826_AA:9_135983504_CC	0.150497	0.0440586	0.0309794	0.0713722	0.161362	0.0145777	0.0344931	0.106968	0.216049
1_2529552_GG:1_19593826_AA:9_135985166_AA	0.0300994	0.0440586	0.0309794	0.0713722	0.15287	0.0145777	0.0344931	0.106968	0
1_2529552_GG:1_19595159_CC:9_135983504_CC	0.150497	0.0440586	0.0309794	0.0713722	0.161362	0.0145777	0.0344931	0.106968	0.216049
1_2529552_GG:1_19595159_CC:9_135985166_AA	0.0300994	0.0440586	0.0309794	0.0713722	0.15287	0.0145777	0.0344931	0.106968	0
1_2529552_GG:1_19597156_TT:9_135983504_CC	0.150497	0.0440586	0.0309794	0.0713722	0.161362	0.0145777	0.0344931	0.106968	0.216049
1_2529552_GG:1_19597156_TT:9_135985166_AA	0.0300994	0.0440586	0.0309794	0.0713722	0.15287	0.0145777	0.0344931	0.106968	0
1_2529552_GG:1_19609204_GG:9_135983504_CC	0.150497	0.0440586	0.0309794	0.0713722	0.161362	0.0145777	0.0344931	0.106968	0.216049
1_2529552_GG:1_19609204_GG:9_135985166_AA	0.0300994	0.0440586	0.0309794	0.0713722	0.15287	0.0145777	0.0344931	0.106968	0
1_2529552_GG:1_19610598_AA:9_135983504_CC	0.150497	0.0440586	0.0309794	0.0713722	0.161362	0.0145777	0.0344931	0.106968	0.216049
1_2529552_GG:1_19610598_AA:9_135985166_AA	0.0300994	0.0440586	0.0309794	0.0713722	0.15287	0.0145777	0.0344931	0.106968	0
1_2529552_GG:1_19611469_GG:9_135983504_CC	0.150497	0.0440586	0.0309794	0.0713722	0.161362	0.0145777	0.0344931	0.106968	0.216049
1_2529552_GG:1_19611469_GG:9_135985166_AA	0.0300994	0.0440586	0.0309794	0.0713722	0.15287	0.0145777	0.0344931	0.106968	0
1_2529552_GG:1_19632425_CC:9_135983504_CC	0.150497	0.0484644	0.0313125	0.0801836	0.169272	0.0147379	0.034838	0.109005	0.216049
1_2529552_GG:1_19632425_CC:9_135985166_AA	0.0300994	0.0484644	0.0313125	0.0801836	0.160363	0.0147379	0.034838	0.109005	0
1_2529552_GG:1_19634940_CC:9_135983504_CC	0.0962195	0.0484644	0.0313125	0.0801836	0.169272	0.0147379	0.034838	0.109005	0.0900206
1_2529552_GG:1_19634940_CC:9_135985166_AA	0.0192439	0.0484644	0.0313125	0.0801836	0.160363	0.0147379	0.034838	0.109005	0
1_2529552_GG:1_19634964_CC:9_135983504_CC	0.088818	0.0484644	0.0313125	0.0801836	0.169272	0.0147379	0.034838	0.109005	0.0880201
1_2529552_GG:1_19634964_CC:9_135985166_AA	0.0177636	0.0484644	0.0313125	0.0801836	0.160363	0.0147379	0.034838	0.109005	0
1_2529552_GG:1_22310466_CC:9_135983504_CC	0.150497	0.0484644	0.032978	0.0801836	0.169272	0.0163399	0.0355279	0.109005	0.216049
1_2529552_GG:1_22310466_CC:9_135985166_AA	0.0300994	0.0484644	0.032978	0.0801836	0.160363	0.0163399	0.0355279	0.109005	0
1_2529552_GG:1_22817865_GG:9_135983504_CC	0.145563	0.0484644	0.0319787	0.0801836	0.166108	0.0156991	0.0338032	0.10493	0.202046
1_2529552_GG:1_22817865_GG:9_135985166_AA	0.0291126	0.0484644	0.0319787	0.0801836	0.157366	0.0156991	0.0338032	0.10493	0
1_2529552_GG:1_22843998_TT:9_135983504_CC	0.140629	0.0484644	0.0319787	0.0801836	0.166108	0.0156991	0.0338032	0.10493	0.178041
1_2529552_GG:1_22843998_TT:9_135985166_AA	0.0281257	0.0484644	0.0319787	0.0801836	0.157366	0.0156991	0.0338032	0.10493	0
1_2529552_GG:1_161641384_GG:9_135983504_CC	0.0937523	0.0298619	0.0279814	0.044938	0.105993	0.0121748	0.0317336	0.0855741	0.154035
1_2529552_GG:1_161641384_GG:9_135985166_AA	0.0187505	0.0298619	0.0279814	0.044938	0.100414	0.0121748	0.0317336	0.0855741	0
1_2529552_GG:1_201052199_TT:9_135983504_CC	0.0912852	0.0298619	0.0309794	0.044938	0.0806812	0.0128156	0.0324235	0.0601056	0.116027
1_2529552_GG:1_201052199_TT:9_135985166_AA	0.018257	0.0298619	0.0309794	0.044938	0.0764349	0.0128156	0.0324235	0.0601056	0
1_2529552_GG:1_206646427_AC:13_41345036_TT	0	0	0	0	0	0	0.0151769	0	0
1_2529552_GG:2_163291981_GG:9_135983504_CC	0.14803	0.0484644	0.0293138	0.0801836	0.169272	0.0163399	0.029664	0.109005	0.216049
1_2529552_GG:2_163291981_GG:9_135985166_AA	0.029606	0.0484644	0.0293138	0.0801836	0.160363	0.0163399	0.029664	0.109005	0
1_2529552_GG:2_163291981_GG:13_41331026_GG	0	0	0	0	0	0	0.029664	0	0.00900206
1_2529552_GG:2_218762713_GG:9_135983504_CC	0.103621	0.0484644	0.0309794	0.0784213	0.169272	0.0161797	0.0306988	0.107986	0.124028
1_2529552_GG:2_218762713_GG:9_135985166_AA	0.0207242	0.0484644	0.0309794	0.0784213	0.160363	0.0161797	0.0306988	0.107986	0
1_2529552_GG:2_228493211_GG:7_128807732_GG	0.0155432	0.0109657	0.00541306	0.00528683	0.00782666	0.0299564	0.00862326	0.0211584	0.00250057
1_2529552_GG:2_241463595_TT:9_135983504_CC	0.115957	0.0332887	0.0339774	0.0537494	0.0996651	0.0136166	0.034838	0.0611244	0.128029
1_2529552_GG:2_241463595_TT:9_135985166_AA	0.0231914	0.0332887	0.0339774	0.0537494	0.0944195	0.0136166	0.034838	0.0611244	0
1_2529552_GG:2_242402903_CC:9_135983504_CC	0.14803	0.0479749	0.02998	0.0801836	0.169272	0.0134564	0.0341481	0.106968	0.216049
1_2529552_GG:2_242402903_CC:9_135985166_AA	0.029606	0.0479749	0.02998	0.0801836	0.160363	0.0134564	0.0341481	0.106968	0
1_2529552_GG:2_242422773_CC:9_135983504_CC	0.14803	0.0479749	0.02998	0.0801836	0.169272	0.0134564	0.0341481	0.106968	0.216049
1_2529552_GG:2_242422773_CC:9_135985166_AA	0.029606	0.0479749	0.02998	0.0801836	0.160363	0.0134564	0.0341481	0.106968	0
1_2529552_GG:2_242423548_AA:9_135983504_CC	0.135694	0.0479749	0.0256496	0.0801836	0.169272	0.0134564	0.0269046	0.106968	0.216049
1_2529552_GG:2_242423548_AA:9_135985166_AA	0.0271388	0.0479749	0.0256496	0.0801836	0.160363	0.0134564	0.0269046	0.106968	0
1_2529552_GG:2_242439595_GG:9_135983504_CC	0.14803	0.0479749	0.02998	0.0801836	0.169272	0.0134564	0.0341481	0.106968	0.216049
1_2529552_GG:2_242439595_GG:9_135985166_AA	0.029606	0.0479749	0.02998	0.0801836	0.160363	0.0134564	0.0341481	0.106968	0
1_2529552_GG:3_15915154_TT:9_135983504_CC	0.115957	0.0293724	0.0316456	0.0467003	0.0965011	0.0118544	0.0324235	0.0631619	0.158036
1_2529552_GG:3_15915154_TT:9_135985166_AA	0.0231914	0.0293724	0.0316456	0.0467003	0.0914221	0.0118544	0.0324235	0.0631619	0
1_2529552_GG:4_103527876_TT:9_135983504_CC	0.120891	0.0421004	0.0306463	0.0687288	0.158199	0.0139369	0.0331133	0.100855	0.184042
1_2529552_GG:4_103527876_TT:9_135985166_AA	0.0241782	0.0421004	0.0306463	0.0687288	0.149872	0.0139369	0.0331133	0.100855	0
1_2529552_GG:4_103534557_CC:9_135983504_CC	0.14803	0.0421004	0.0306463	0.0687288	0.158199	0.0139369	0.0331133	0.100855	0.214049
1_2529552_GG:4_103534557_CC:9_135985166_AA	0.029606	0.0421004	0.0306463	0.0687288	0.149872	0.0139369	0.0331133	0.100855	0
1_2529552_GG:5_33982568_GG:7_128807732_GG	0.0384878	0.0184067	0.00532979	0.00980266	0.0171521	0.0819396	0.0110378	0.0411414	0.00808518
1_2529552_GG:5_168134957_GG:9_135983504_CC	0.150497	0.0460167	0.0316456	0.0740156	0.159781	0.0156991	0.0313887	0.101874	0.216049
1_2529552_GG:5_168134957_GG:9_135985166_AA	0.0300994	0.0460167	0.0316456	0.0740156	0.151371	0.0156991	0.0313887	0.101874	0
1_2529552_GG:6_31661164_CC:9_135983504_CC	0.150497	0.0484644	0.0323118	0.0801836	0.169272	0.0163399	0.0355279	0.109005	0.216049
1_2529552_GG:6_31661164_CC:9_135985166_AA	0.0300994	0.0484644	0.0323118	0.0801836	0.160363	0.0163399	0.0355279	0.109005	0
1_2529552_GG:6_137540425_CC:9_135983504_CC	0.150497	0.0484644	0.0336443	0.0801836	0.169272	0.0163399	0.0331133	0.109005	0.216049
1_2529552_GG:6_137540425_CC:9_135985166_AA	0.0300994	0.0484644	0.0336443	0.0801836	0.160363	0.0163399	0.0331133	0.109005	0
1_2529552_GG:6_137540425_CC:13_41331026_GG	0	0	0	0	0	0	0.0331133	0	0.00900206
1_2529552_GG:6_138583859_AA:9_135983504_CC	0.150497	0.0484644	0.0319787	0.0801836	0.169272	0.0163399	0.0344931	0.109005	0.216049
1_2529552_GG:6_138583859_AA:9_135985166_AA	0.0300994	0.0484644	0.0319787	0.0801836	0.160363	0.0163399	0.0344931	0.109005	0
1_2529552_GG:6_167271586_TT:9_135983504_CC	0.145563	0.0484644	0.0303132	0.0801836	0.169272	0.0161797	0.0334583	0.109005	0.214049
1_2529552_GG:6_167271586_TT:9_135985166_AA	0.0291126	0.0484644	0.0303132	0.0801836	0.160363	0.0161797	0.0334583	0.109005	0
1_2529552_GG:7_37172722_GG:9_135983504_CC	0.150497	0.0479749	0.0326449	0.0775401	0.166108	0.0163399	0.0344931	0.109005	0.216049
1_2529552_GG:7_37172722_GG:9_135985166_AA	0.0300994	0.0479749	0.0326449	0.0775401	0.157366	0.0163399	0.0344931	0.109005	0
1_2529552_GG:7_128807732_GG:9_35398406_CC	0.0325666	0.0123364	0.00657895	0.0057274	0.0103245	0.04934	0.0141422	0.0239012	0.00616808
1_2529552_GG:7_128807732_GG:10_75519322_TT	0.0133227	0.00137071	0.00582945	0.000220284	0.000499574	0.02467	0.010003	0.00117547	0.00266728
1_2529552_GG:7_128807732_GG:11_64503363_AG	0.0125826	0.00430795	0.00366423	0.00132171	0.00249787	0.0220268	0.00689861	0.00744464	0.00341745
1_2529552_GG:7_128807732_GG:12_111894072_TC	0.0103621	0.00646193	0.00507995	0.00341441	0.00499574	0.037005	0.00827833	0.0125383	0.00266728
1_2529552_GG:7_128807732_GG:12_111923417_AG	0.0014803	0	0.00524651	0.000110142	0.000166525	0.0132161	0.00983052	0	0
1_2529552_GG:7_128807732_GG:12_111993712_CT	0.0088818	0	0.00524651	0.000110142	0.000166525	0.0132161	0.00983052	0	0.00266728
1_2529552_GG:7_128807732_GG:17_72477385_GG	0.0347871	0.00274142	0.00507995	0.00110142	0.00399659	0.0237889	0.00931313	0.00470188	0.00850194
1_2529552_GG:7_128807732_GG:19_11446520_TT	0.0185038	0.00509121	0.00707862	0.00253327	0.00516227	0.0484589	0.0139697	0.00744464	0.00433432
1_2529552_GG:7_128807732_GG:20_42815190_GA	0.0029606	0.00469958	0.00324784	0.00297384	0.00632794	0.0308375	0.00707108	0.0144975	0.00033341
1_2529552_GG:7_128807732_GG:21_44323720_CC	0.0429287	0.0168402	0.00732845	0.00848095	0.0156533	0.0784154	0.0137972	0.0364395	0.00900206
1_2529552_GG:7_148702486_AA:13_41331026_GG	0	0	0	0	0	0	0.0327684	0	0.00300069
1_2529552_GG:7_148702496_CC:13_41331026_GG	0	0	0	0	0	0	0.0327684	0	0.00341745
1_2529552_GG:7_157208617_CC:15_38631920_AG	0.0515638	0.0732352	0.00324784	0.0648738	0.0547866	0.00841023	0.00482903	0.0612811	0.0906874
1_2529552_GG:9_34647802_GG:9_135983504_CC	0.145563	0.0406318	0.0333112	0.0696099	0.147125	0.0132962	0.0355279	0.0967803	0.216049
1_2529552_GG:9_34647802_GG:9_135985166_AA	0.0291126	0.0406318	0.0333112	0.0696099	0.139381	0.0132962	0.0355279	0.0967803	0
1_2529552_GG:9_34648020_GG:9_135983504_CC	0.145563	0.0406318	0.0333112	0.0696099	0.147125	0.0132962	0.0355279	0.0967803	0.216049
1_2529552_GG:9_34648020_GG:9_135985166_AA	0.0291126	0.0406318	0.0333112	0.0696099	0.139381	0.0132962	0.0355279	0.0967803	0
1_2529552_GG:9_34689695_GG:9_135983504_CC	0.150497	0.0484644	0.0293138	0.0801836	0.169272	0.0161797	0.0275944	0.109005	0.216049
1_2529552_GG:9_34689695_GG:9_135985166_AA	0.0300994	0.0484644	0.0293138	0.0801836	0.160363	0.0161797	0.0275944	0.109005	0
1_2529552_GG:9_117350243_GG:9_135983504_CC	0.150497	0.0484644	0.0323118	0.0801836	0.169272	0.0132962	0.0355279	0.109005	0.216049
1_2529552_GG:9_117350243_GG:9_135985166_AA	0.0300994	0.0484644	0.0323118	0.0801836	0.160363	0.0132962	0.0355279	0.109005	0
1_2529552_GG:9_117386719_TC:19_49558498_CC	0	0	0.00966024	0	0	0.0122549	0.00163842	0	0
1_2529552_GG:9_117386719_TC:19_49558509_AA	0	0	0.00966024	0	0	0.011534	0.00163842	0	0
1_2529552_GG:9_117390335_CC:9_135983504_CC	0.140629	0.0484644	0.0289807	0.0801836	0.169272	0.0107331	0.0351829	0.109005	0.198045
1_2529552_GG:9_117390335_CC:9_135985166_AA	0.0281257	0.0484644	0.0289807	0.0801836	0.160363	0.0107331	0.0351829	0.109005	0
1_2529552_GG:9_132404183_CC:9_135983504_CC	0.150497	0.0484644	0.0326449	0.0801836	0.169272	0.0163399	0.034838	0.109005	0.216049
1_2529552_GG:9_132404183_CC:9_135985166_AA	0.0300994	0.0484644	0.0326449	0.0801836	0.160363	0.0163399	0.034838	0.109005	0
1_2529552_GG:9_132569553_CC:9_135983504_CC	0.111023	0.0239875	0.032978	0.0361267	0.0806812	0.00945149	0.0341481	0.0601056	0.210048
1_2529552_GG:9_132569553_CC:9_135985166_AA	0.0222045	0.0239875	0.032978	0.0361267	0.0764349	0.00945149	0.0341481	0.0601056	0
1_2529552_GG:9_135983504_CC:9_136029301_CC	0.150497	0.0484644	0.0303132	0.0801836	0.16769	0.0163399	0.0344931	0.109005	0.216049
1_2529552_GG:9_135983504_CC:10_101502968_AA	0.145563	0.0411213	0.0319787	0.0652042	0.134469	0.0144175	0.0338032	0.0825179	0.216049
1_2529552_GG:9_135983504_CC:10_101606683_GG	0.111023	0.0460167	0.0323118	0.0722533	0.150289	0.0158593	0.0334583	0.0957615	0.126029
1_2529552_GG:9_135983504_CC:11_2418102_CC	0.150497	0.0484644	0.0339774	0.0801836	0.16769	0.0163399	0.0358728	0.109005	0.216049
1_2529552_GG:9_135983504_CC:11_2427134_TT	0.150497	0.0484644	0.0336443	0.0801836	0.169272	0.0163399	0.034838	0.109005	0.216049
1_2529552_GG:9_135983504_CC:11_61015777_CC	0.150497	0.0484644	0.032978	0.0801836	0.169272	0.0163399	0.0358728	0.109005	0.216049
1_2529552_GG:9_135983504_CC:11_64603236_TT	0.150497	0.0484644	0.0306463	0.0801836	0.169272	0.0163399	0.0334583	0.109005	0.216049
1_2529552_GG:9_135983504_CC:11_65788072_TT	0.101154	0.0484644	0.0259827	0.0801836	0.169272	0.0163399	0.0317336	0.109005	0.17604
1_2529552_GG:9_135983504_CC:11_66052931_GG	0.150497	0.0479749	0.0333112	0.0801836	0.169272	0.0163399	0.034838	0.107986	0.216049
1_2529552_GG:9_135983504_CC:15_38631920_GG	0.0937523	0.0283933	0.0333112	0.0484626	0.0790993	0.0128156	0.0334583	0.0590869	0.136031
1_2529552_GG:9_135983504_CC:16_10971073_TT	0.150497	0.0484644	0.0333112	0.0801836	0.169272	0.0163399	0.0344931	0.109005	0.216049
1_2529552_GG:9_135983504_CC:16_28500806_CC	0.150497	0.0484644	0.0339774	0.0801836	0.169272	0.0163399	0.034838	0.109005	0.216049
1_2529552_GG:9_135983504_CC:16_31049298_AA	0.150497	0.0484644	0.0336443	0.0801836	0.169272	0.0163399	0.034838	0.109005	0.216049
1_2529552_GG:9_135983504_CC:17_40705773_TT	0.150497	0.0484644	0.0313125	0.0801836	0.169272	0.0163399	0.0303539	0.109005	0.216049
1_2529552_GG:9_135983504_CC:17_40724977_GG	0.14803	0.0484644	0.032978	0.0801836	0.169272	0.0140971	0.0334583	0.109005	0.212048
1_2529552_GG:9_135983504_CC:17_46136133_GG	0.140629	0.037205	0.0223185	0.0599174	0.140797	0.0136166	0.0244901	0.0855741	0.216049
1_2529552_GG:9_135983504_CC:17_46152291_GG	0.125826	0.037205	0.0223185	0.0599174	0.140797	0.0136166	0.0244901	0.0855741	0.158036
1_2529552_GG:9_135983504_CC:17_46152322_TT	0.125826	0.0376946	0.0223185	0.0607985	0.140797	0.0136166	0.0244901	0.0855741	0.158036
1_2529552_GG:9_135983504_CC:17_46154202_AA	0.0641463	0.0283933	0.0223185	0.0475814	0.107575	0.0118544	0.0244901	0.0570494	0.0580133
1_2529552_GG:9_135983504_CC:17_61987333_TT	0.150497	0.0484644	0.0339774	0.0801836	0.169272	0.0163399	0.0358728	0.109005	0.216049
1_2529552_GG:9_135983504_CC:17_73517426_AA	0.150497	0.0484644	0.0309794	0.0801836	0.169272	0.0148981	0.0358728	0.109005	0.212048
1_2529552_GG:9_135983504_CC:17_78079731_CC	0.150497	0.0479749	0.0309794	0.0784213	0.169272	0.013136	0.0258698	0.109005	0.216049
1_2529552_GG:9_135983504_CC:17_78084867_GG	0.108555	0.0479749	0.0309794	0.076659	0.169272	0.0112136	0.0258698	0.109005	0.138032
1_2529552_GG:9_135983504_CC:17_78092381_GG	0.108555	0.0484644	0.0306463	0.076659	0.169272	0.0112136	0.0258698	0.109005	0.152035
1_2529552_GG:9_135983504_CC:17_78093133_GG	0.108555	0.0484644	0.0306463	0.076659	0.169272	0.0112136	0.0282843	0.109005	0.140032
1_2529552_GG:9_135983504_CC:17_78114020_CC	0.140629	0.0484644	0.0306463	0.0784213	0.169272	0.0128156	0.0244901	0.109005	0.212048
1_2529552_GG:9_135983504_CC:19_49147659_TT	0.150497	0.0484644	0.0326449	0.0801836	0.169272	0.0163399	0.0358728	0.109005	0.216049
1_2529552_GG:9_135983504_CC:19_49540100_GG	0.150497	0.0484644	0.0326449	0.0801836	0.169272	0.0163399	0.0331133	0.109005	0.216049
1_2529552_GG:9_135983504_CC:20_62664365_CC	0.133227	0.0347573	0.0333112	0.0546306	0.115485	0.0128156	0.0338032	0.0804804	0.202046
1_2529552_GG:9_135983504_CC:21_43413553_TT	0.118424	0.0254561	0.0316456	0.0370078	0.102829	0.0100923	0.0293191	0.0611244	0.166038
1_2529552_GG:9_135983504_CC:21_45163512_GG	0.150497	0.0484644	0.0316456	0.0801836	0.169272	0.0163399	0.0355279	0.109005	0.216049
1_2529552_GG:9_135983504_CC:22_21988599_GG	0.118424	0.0303515	0.0313125	0.0528683	0.0980831	0.0108932	0.0334583	0.0550119	0.170039
1_2529552_GG:9_135983504_CC:22_21989008_CC	0.145563	0.0484644	0.0326449	0.0801836	0.164526	0.0163399	0.0331133	0.106968	0.216049
1_2529552_GG:9_135983504_CC:22_45593661_CC	0.128293	0.0337782	0.0316456	0.0458192	0.115485	0.0144175	0.0313887	0.078443	0.208048
1_2529552_GG:9_135983504_CC:22_45684998_GG	0.150497	0.0484644	0.0316456	0.0801836	0.169272	0.0163399	0.0344931	0.109005	0.216049
1_2529552_GG:9_135985166_AA:9_136029301_CC	0.0300994	0.0484644	0.0303132	0.0801836	0.158865	0.0163399	0.0344931	0.109005	0
1_2529552_GG:9_135985166_AA:10_101502968_AA	0.0291126	0.0411213	0.0319787	0.0652042	0.127391	0.0144175	0.0338032	0.0825179	0
1_2529552_GG:9_135985166_AA:10_101606683_GG	0.0222045	0.0460167	0.0323118	0.0722533	0.142379	0.0158593	0.0334583	0.0957615	0
1_2529552_GG:9_135985166_AA:11_2418102_CC	0.0300994	0.0484644	0.0339774	0.0801836	0.158865	0.0163399	0.0358728	0.109005	0
1_2529552_GG:9_135985166_AA:11_2427134_TT	0.0300994	0.0484644	0.0336443	0.0801836	0.160363	0.0163399	0.034838	0.109005	0
1_2529552_GG:9_135985166_AA:11_61015777_CC	0.0300994	0.0484644	0.032978	0.0801836	0.160363	0.0163399	0.0358728	0.109005	0
1_2529552_GG:9_135985166_AA:11_64603236_TT	0.0300994	0.0484644	0.0306463	0.0801836	0.160363	0.0163399	0.0334583	0.109005	0
1_2529552_GG:9_135985166_AA:11_65788072_TT	0.0202308	0.0484644	0.0259827	0.0801836	0.160363	0.0163399	0.0317336	0.109005	0
1_2529552_GG:9_135985166_AA:11_66052931_GG	0.0300994	0.0479749	0.0333112	0.0801836	0.160363	0.0163399	0.034838	0.107986	0
1_2529552_GG:9_135985166_AA:15_38631920_GG	0.0187505	0.0283933	0.0333112	0.0484626	0.0749361	0.0128156	0.0334583	0.0590869	0
1_2529552_GG:9_135985166_AA:16_10971073_TT	0.0300994	0.0484644	0.0333112	0.0801836	0.160363	0.0163399	0.0344931	0.109005	0
1_2529552_GG:9_135985166_AA:16_28500806_CC	0.0300994	0.0484644	0.0339774	0.0801836	0.160363	0.0163399	0.034838	0.109005	0
1_2529552_GG:9_135985166_AA:16_31049298_AA	0.0300994	0.0484644	0.0336443	0.0801836	0.160363	0.0163399	0.034838	0.109005	0
1_2529552_GG:9_135985166_AA:17_40705773_TT	0.0300994	0.0484644	0.0313125	0.0801836	0.160363	0.0163399	0.0303539	0.109005	0
1_2529552_GG:9_135985166_AA:17_40724977_GG	0.029606	0.0484644	0.032978	0.0801836	0.160363	0.0140971	0.0334583	0.109005	0
1_2529552_GG:9_135985166_AA:17_46136133_GG	0.0281257	0.037205	0.0223185	0.0599174	0.133386	0.0136166	0.0244901	0.0855741	0
1_2529552_GG:9_135985166_AA:17_46152291_GG	0.0251651	0.037205	0.0223185	0.0599174	0.133386	0.0136166	0.0244901	0.0855741	0
1_2529552_GG:9_135985166_AA:17_46152322_TT	0.0251651	0.0376946	0.0223185	0.0607985	0.133386	0.0136166	0.0244901	0.0855741	0
1_2529552_GG:9_135985166_AA:17_46154202_AA	0.0128293	0.0283933	0.0223185	0.0475814	0.101913	0.0118544	0.0244901	0.0570494	0
1_2529552_GG:9_135985166_AA:17_61987333_TT	0.0300994	0.0484644	0.0339774	0.0801836	0.160363	0.0163399	0.0358728	0.109005	0
1_2529552_GG:9_135985166_AA:17_73517426_AA	0.0300994	0.0484644	0.0309794	0.0801836	0.160363	0.0148981	0.0358728	0.109005	0
1_2529552_GG:9_135985166_AA:17_78079731_CC	0.0300994	0.0479749	0.0309794	0.0784213	0.160363	0.013136	0.0258698	0.109005	0
1_2529552_GG:9_135985166_AA:17_78084867_GG	0.0217111	0.0479749	0.0309794	0.076659	0.160363	0.0112136	0.0258698	0.109005	0
1_2529552_GG:9_135985166_AA:17_78092381_GG	0.0217111	0.0484644	0.0306463	0.076659	0.160363	0.0112136	0.0258698	0.109005	0
1_2529552_GG:9_135985166_AA:17_78093133_GG	0.0217111	0.0484644	0.0306463	0.076659	0.160363	0.0112136	0.0282843	0.109005	0
1_2529552_GG:9_135985166_AA:17_78114020_CC	0.0281257	0.0484644	0.0306463	0.0784213	0.160363	0.0128156	0.0244901	0.109005	0
1_2529552_GG:9_135985166_AA:19_49147659_TT	0.0300994	0.0484644	0.0326449	0.0801836	0.160363	0.0163399	0.0358728	0.109005	0
1_2529552_GG:9_135985166_AA:19_49540100_GG	0.0300994	0.0484644	0.0326449	0.0801836	0.160363	0.0163399	0.0331133	0.109005	0
1_2529552_GG:9_135985166_AA:20_62664365_CC	0.0266454	0.0347573	0.0333112	0.0546306	0.109407	0.0128156	0.0338032	0.0804804	0
1_2529552_GG:9_135985166_AA:21_43413553_TT	0.0236848	0.0254561	0.0316456	0.0370078	0.097417	0.0100923	0.0293191	0.0611244	0
1_2529552_GG:9_135985166_AA:21_45163512_GG	0.0300994	0.0484644	0.0316456	0.0801836	0.160363	0.0163399	0.0355279	0.109005	0
1_2529552_GG:9_135985166_AA:22_21988599_GG	0.0236848	0.0303515	0.0313125	0.0528683	0.0929208	0.0108932	0.0334583	0.0550119	0
1_2529552_GG:9_135985166_AA:22_21989008_CC	0.0291126	0.0484644	0.0326449	0.0801836	0.155867	0.0163399	0.0331133	0.106968	0
1_2529552_GG:9_135985166_AA:22_45593661_CC	0.0256585	0.0337782	0.0316456	0.0458192	0.109407	0.0144175	0.0313887	0.078443	0
1_2529552_GG:9_135985166_AA:22_45684998_GG	0.0300994	0.0484644	0.0316456	0.0801836	0.160363	0.0163399	0.0344931	0.109005	0
1_2529552_GG:10_94372942_TT:13_41331026_GG	0	0	0	0	0	0	0.0206958	0	0.00616808
1_2529552_GG:10_102056745_CC:13_41331026_GG	0	0	0	0	0	0	0.0272495	0	0.00750171
1_2529552_GG:10_102059329_GG:13_41331026_GG	0	0	0	0	0	0	0.0272495	0	0.00425097
1_2529552_GG:11_64496357_TG:13_41331026_GG	0	0	0	0	0	0	0.0141422	0	0.0017504
1_2529552_GG:11_76507282_CC:13_41331026_GG	0	0	0	0	0	0	0.029664	0	0.00825189
1_2529552_GG:11_76507403_GG:13_41331026_GG	0	0	0	0	0	0	0.029664	0	0.00583467
1_2529552_GG:13_41331026_GG:18_67365815_GG	0	0	0	0	0	0	0.0344931	0	0.00900206
1_2529552_GG:13_41331026_GG:20_42806429_TT	0	0	0	0	0	0	0.030009	0	0.00408427
1_2529552_GG:13_41345036_TT:21_34889505_AA	0	0	0	0	0	0	0.0258698	0	0
1_7913029_AA:1_12348214_TC:12_6619284_CC	0	0	0.00140566	0	0	0	0.00341375	0	0
1_7913029_AA:1_12348214_TC:12_6635567_AA	0	0	0.00140566	0	0	0	0.00307237	0	0
1_7913029_AA:1_206646427_AC:13_41345036_TT	0	0	0	0	0	0	0.0150205	0	0
1_7913029_GA:3_190930196_TC:19_34868642_GA	0.00193849	0.000432856	0.0056629	0	0.000527328	0.00207311	0.0066568	0.000445699	0
1_7913029_GA:3_190930196_TC:19_34954873_CG	0.000704905	0.000463775	0.0056629	0	0.000558348	0.00223896	0.0066568	0.000514268	0
1_7913029_AA:7_128807732_GG:19_11446520_TT	0.0168516	0.00342987	0.00746756	0.00183128	0.00349212	0.0535899	0.0138257	0.00721199	0.00408665
1_7913029_AA:7_128807732_GG:21_44323720_CC	0.0390958	0.011345	0.00773112	0.00613081	0.010589	0.0867182	0.013655	0.0353008	0.00848765
1_7913029_AA:7_157208617_CC:15_38631920_AG	0.0469599	0.0493374	0.00342629	0.0468967	0.0370616	0.00930072	0.00477924	0.0593661	0.0855053
1_7913029_AA:9_117386719_TC:19_49558498_CC	0	0	0.010191	0	0	0.0135525	0.00162153	0	0
1_7913029_AA:9_117386719_TC:19_49558509_AA	0	0	0.010191	0	0	0.0127553	0.00162153	0	0
1_7913029_AA:9_135470414_TC:22_30034994_TT	0.0128072	0.0207771	0.0175707	0.0310522	0.0236563	0.0659023	0.0437813	0.0451698	0.00392947
1_7913029_AA:11_61896215_AG:12_6635567_AA	0	0.0155004	0.00421697	0.024364	0.0135179	0.0106294	0.0161299	0.0318846	0
1_7913029_GA:19_34868642_GA:21_46057806_AA	0.0087232	0.0207771	0.00832779	0.00836019	0.0258391	0.00697319	0.0049926	0.00817114	0.00280064
1_7913029_GA:19_34954873_CG:21_46057806_AA	0.00317207	0.0222612	0.00832779	0.00668816	0.027359	0.00753104	0.0049926	0.00942824	0.00185042
1_8390246_TT:2_234621825_CT:11_66052931_AG	0	0.000824488	0.00565283	0	0	0	0.00441653	0.00104078	0
1_8390246_TT:2_234622282_TC:11_66052931_AG	0	0.000824488	0.00565283	0	0	0	0.00441653	0.00104078	0
1_8390246_TT:5_96130836_CT:11_66052931_AG	0	0.00159745	0.00740716	0	0	0	0.00736089	0.0012073	0
1_8390246_TT:17_46152291_GG:22_30034994_TT	0.00808878	0.0352469	0.0217666	0.0514351	0.0518725	0.136566	0.0391967	0.0594493	0.00564415
1_8390246_TT:17_46152322_TT:22_30034994_TT	0.00808878	0.0357106	0.0217666	0.0521915	0.0518725	0.136566	0.0391967	0.0594493	0.00564415
1_8390246_TT:17_46154202_AA:22_30034994_TT	0.00412369	0.0268989	0.0217666	0.0408455	0.0396329	0.118893	0.0391967	0.0396329	0.0020719
1_11772340_GG:1_12348214_TC:12_6567787_CC	0	0	0.00173877	0	0	0	0.00352043	0	0
1_11772340_GG:1_12348214_TC:12_6569983_TT	0	0	0.00173877	0	0	0	0.00352043	0	0
1_11772340_GG:1_12348214_TC:12_6619284_CC	0	0	0.00139102	0	0	0	0.00352043	0	0
1_11772340_GG:1_12348214_TC:12_6635567_AA	0	0	0.00139102	0	0	0	0.00316838	0	0
1_11772340_GG:1_206646427_AC:13_41345036_TT	0	0	0	0	0	0	0.0154899	0	0
1_11772340_GG:2_219267913_GG:22_30034994_TT	0.00741472	0.0240235	0.0212999	0.0367849	0.0345816	0.102534	0.0356443	0.0449617	0.00252836
1_11772340_GG:2_228493211_GG:7_128807732_GG	0.0141554	0.0085417	0.005651	0.00490465	0.00682915	0.0274894	0.00880106	0.0178524	0.00216716
1_11772340_GG:5_33982568_GG:7_128807732_GG	0.0350514	0.0143378	0.00556406	0.00909403	0.014966	0.0751917	0.0112654	0.0347131	0.00700716
1_11772340_GG:6_167271586_TT:9_135983504_CC	0.132566	0.0377512	0.0316456	0.0743872	0.147698	0.0148472	0.0341481	0.0919731	0.185509
1_11772340_GG:6_167271586_TT:9_135985166_AA	0.0265132	0.0377512	0.0316456	0.0743872	0.139925	0.0148472	0.0341481	0.0919731	0
1_11772340_GG:7_128807732_GG:9_35398406_CC	0.0296589	0.00960941	0.00686814	0.00531337	0.00900866	0.0452767	0.0144337	0.0201666	0.00534567
1_11772340_GG:7_128807732_GG:10_75519322_TT	0.0121332	0.00106771	0.00608569	0.00020436	0.000435903	0.0226384	0.0102092	0.000991802	0.00231164
1_11772340_GG:7_128807732_GG:11_64503363_AG	0.0114591	0.00335567	0.00382529	0.00122616	0.00217952	0.0202128	0.00704085	0.00628141	0.00296179
1_11772340_GG:7_128807732_GG:12_111894072_TC	0.00943691	0.0050335	0.00530325	0.00316758	0.00435903	0.0339575	0.00844902	0.0105792	0.00231164
1_11772340_GG:7_128807732_GG:12_111923417_AG	0.00134813	0	0.00547712	0.00010218	0.000145301	0.0121277	0.0100332	0	0
1_11772340_GG:7_128807732_GG:12_111993712_CT	0.00808878	0	0.00547712	0.00010218	0.000145301	0.0121277	0.0100332	0	0.00231164
1_11772340_GG:7_128807732_GG:17_72477385_GG	0.0316811	0.00213542	0.00530325	0.0010218	0.00348722	0.0218298	0.00950515	0.00396721	0.00736835
1_11772340_GG:7_128807732_GG:19_11446520_TT	0.0168516	0.00396579	0.00738977	0.00235014	0.00450433	0.0444682	0.0142577	0.00628141	0.00375641
1_11772340_GG:7_128807732_GG:20_42815190_GA	0.00269626	0.00366073	0.0033906	0.00275886	0.00552144	0.0282979	0.00721687	0.0122322	0.000288955
1_11772340_GG:7_128807732_GG:21_44323720_CC	0.0390958	0.0131176	0.00765058	0.00786787	0.0136583	0.0719576	0.0140817	0.0307459	0.00780178
1_11772340_GG:7_157208617_CC:15_38631920_AG	0.0469599	0.0570463	0.0033906	0.0601841	0.047804	0.00771762	0.0049286	0.0517059	0.0785957
1_11772340_GG:9_132404183_CC:9_135983504_CC	0.13706	0.0377512	0.0340799	0.0743872	0.147698	0.0149942	0.0355563	0.0919731	0.187243
1_11772340_GG:9_132404183_CC:9_135985166_AA	0.027412	0.0377512	0.0340799	0.0743872	0.139925	0.0149942	0.0355563	0.0919731	0
1_11772340_GG:9_135470414_TC:22_30034994_TT	0.0128072	0.0240235	0.0173877	0.0398503	0.0305132	0.0546848	0.0451495	0.0393415	0.00361194
1_11772340_GG:9_135983504_CC:17_46136133_GG	0.128072	0.0289808	0.0232995	0.055586	0.122852	0.0124952	0.024995	0.0722032	0.187243
1_11772340_GG:9_135983504_CC:17_73517426_AA	0.13706	0.0377512	0.0323411	0.0743872	0.147698	0.0136712	0.0366124	0.0919731	0.183775
1_11772340_GG:9_135985166_AA:17_46136133_GG	0.0256145	0.0289808	0.0232995	0.055586	0.116386	0.0124952	0.024995	0.0722032	0
1_11772340_GG:9_135985166_AA:17_73517426_AA	0.027412	0.0377512	0.0323411	0.0743872	0.139925	0.0136712	0.0366124	0.0919731	0
1_11772340_GG:11_61896215_AG:12_6635567_AA	0	0.0179223	0.00417305	0.0312671	0.0174361	0.00882014	0.016634	0.0277705	0
1_11772340_GG:17_72469958_GG:22_30034994_TT	0.0330292	0.0116686	0.0182571	0.0112398	0.0264448	0.0592419	0.0372285	0.0157366	0.0379253
1_11854476_TT:1_11888384_AA:13_41331026_GG	0	0	0	0	0	0	0.0171754	0	6.50942e-05
1_11854476_TT:1_12175818_GA:22_30034994_TT	0.0155696	0.0145069	0.0139559	0.0168664	0.0276562	0.0368071	0.0319239	0.0216482	0.0152971
1_11854476_TT:1_22310466_CC:13_41331026_GG	0	0	0	0	0	0	0.0256387	0	0.00703018
1_11854476_TT:1_22817865_GG:13_41331026_GG	0	0	0	0	0	0	0.0243941	0	0.00657452
1_11854476_TT:1_22843998_TT:13_41331026_GG	0	0	0	0	0	0	0.0243941	0	0.00579339
1_11854476_TT:1_154171954_GG:13_41331026_GG	0	0	0	0	0	0	0.0251408	0	0.00703018
1_11854476_TT:1_201291001_TT:13_41331026_GG	0	0	0	0	0	0	0.0251408	0	0.00703018
1_11854476_TT:1_206646427_AC:13_41345036_TT	0	0	0	0	0	0	0.0109524	0	0
1_11854476_TT:2_218762713_GG:13_41331026_GG	0	0	0	0	0	0	0.0221538	0	0.00403584
1_11854476_TT:2_219267913_GG:22_30034994_TT	0.00552469	0.0149335	0.0136768	0.0195867	0.0213707	0.0368071	0.025203	0.0288643	0.0022783
1_11854476_TT:2_234601755_CC:13_41331026_GG	0	0	0	0	0	0	0.0229005	0	0.00703018
1_11854476_TT:2_234622282_TC:11_66052931_AG	0	0.000758529	0.00485666	0	0	0	0.00448054	0.00106119	0
1_11854476_TT:2_241463595_TT:13_41331026_GG	0	0	0	0	0	0	0.0251408	0	0.00416603
1_11854476_TT:3_15915154_TT:13_41331026_GG	0	0	0	0	0	0	0.0233984	0	0.00514245
1_11854476_TT:3_15915154_TT:13_41345036_TT	0	0	0	0	0	0	0.0233984	0	0
1_11854476_TT:3_28533658_AG:22_30034994_TT	0.00602694	0.0110935	0.0147933	0.014146	0.019485	0.0441685	0.0263232	0.0230914	0.00520754
1_11854476_TT:3_45518211_AA:13_41331026_GG	0	0	0	0	0	0	0.0231495	0	0.00703018
1_11854476_TT:3_46620614_TT:19_49558678_GG	0.00535728	0.00682676	0.00781531	0.0112624	0.012571	0.00807382	0.00236473	0.00814992	0.00859244
1_11854476_TT:3_49723141_AA:13_41331026_GG	0	0	0	0	0	0	0.0233984	0	0.00703018
1_11854476_TT:3_189590850_GG:13_41331026_GG	0	0	0	0	0	0	0.0253897	0	0.00703018
1_11854476_TT:4_5469810_TT:13_41345036_TT	0	0	0	0	0	0	0.0194157	0	0
1_11854476_TT:4_103527876_TT:13_41331026_GG	0	0	0	0	0	0	0.0238962	0	0.00598867
1_11854476_TT:4_103534557_CC:13_41331026_GG	0	0	0	0	0	0	0.0238962	0	0.00696508
1_11854476_TT:5_96121524_TC:22_30034994_TT	0.0170763	0.0226136	0.0156306	0.0206749	0.0351988	0.0441685	0.0235228	0.0310291	0.016599
1_11854476_TT:5_96122260_GT:22_30034994_TT	0.0170763	0.0196269	0.0150724	0.0206749	0.0314275	0.0425327	0.0235228	0.0303075	0.016599
1_11854476_TT:5_96122281_CA:22_30034994_TT	0.0170763	0.0196269	0.0150724	0.0206749	0.0314275	0.0425327	0.0235228	0.0303075	0.016599
1_11854476_TT:5_96124330_CT:22_30034994_TT	0.0170763	0.0196269	0.0150724	0.0206749	0.0314275	0.0425327	0.0235228	0.0303075	0.0162736
1_11854476_TT:5_96125910_TC:22_30034994_TT	0.0170763	0.0196269	0.0150724	0.0206749	0.0314275	0.0417147	0.0235228	0.0303075	0.0162736
1_11854476_TT:5_96126197_GA:22_30034994_TT	0.0170763	0.0196269	0.0150724	0.0206749	0.0314275	0.0425327	0.0235228	0.0303075	0.0162736
1_11854476_TT:5_96126308_GA:22_30034994_TT	0.0170763	0.0196269	0.0150724	0.0206749	0.0314275	0.0425327	0.0235228	0.0303075	0.0162736
1_11854476_TT:5_96127905_CT:22_30034994_TT	0.0165741	0.0149335	0.0150724	0.0168664	0.0207421	0.0417147	0.0235228	0.0245346	0.0156226
1_11854476_TT:5_96129512_GA:22_30034994_TT	0.0165741	0.0149335	0.0150724	0.0168664	0.0207421	0.0417147	0.0235228	0.0245346	0.0156226
1_11854476_TT:5_96139250_GC:22_30034994_TT	0.0180808	0.0183469	0.0145141	0.021219	0.025142	0.0400789	0.0263232	0.0331939	0.01725
1_11854476_TT:5_131312327_TT:13_41331026_GG	0	0	0	0	0	0	0.0231495	0	0.00703018
1_11854476_TT:5_131312327_TT:13_41345036_TT	0	0	0	0	0	0	0.0231495	0	0
1_11854476_TT:6_31084964_CC:13_41345036_TT	0	0	0	0	0	0	0.0191668	0	0
1_11854476_TT:6_31085269_GG:13_41345036_TT	0	0	0	0	0	0	0.0191668	0	0
1_11854476_TT:6_31583166_GG:13_41345036_TT	0	0	0	0	0	0	0.0149351	0	0
1_11854476_TT:6_31583931_CC:13_41331026_GG	0	0	0	0	0	0	0.0149351	0	0.00618395
1_11854476_TT:6_31583931_CC:13_41345036_TT	0	0	0	0	0	0	0.0149351	0	0
1_11854476_TT:6_31611840_CC:13_41331026_GG	0	0	0	0	0	0	0.0149351	0	0.00657452
1_11854476_TT:6_31611840_CC:13_41345036_TT	0	0	0	0	0	0	0.0149351	0	0
1_11854476_TT:6_31627449_CC:13_41331026_GG	0	0	0	0	0	0	0.0149351	0	0.00657452
1_11854476_TT:6_31627449_CC:13_41345036_TT	0	0	0	0	0	0	0.0149351	0	0
1_11854476_TT:6_31657701_CC:13_41345036_TT	0	0	0	0	0	0	0.0149351	0	0
1_11854476_TT:6_31661164_CC:13_41331026_GG	0	0	0	0	0	0	0.0256387	0	0.00703018
1_11854476_TT:6_31675765_GG:13_41331026_GG	0	0	0	0	0	0	0.0149351	0	0.00637924
1_11854476_TT:6_31675765_GG:13_41345036_TT	0	0	0	0	0	0	0.0149351	0	0
1_11854476_TT:6_31713124_AA:13_41345036_TT	0	0	0	0	0	0	0.0146862	0	0
1_11854476_TT:6_31731881_CC:13_41345036_TT	0	0	0	0	0	0	0.0146862	0	0
1_11854476_TT:6_31846741_CC:13_41331026_GG	0	0	0	0	0	0	0.0149351	0	0.00644433
1_11854476_TT:6_31846741_CC:13_41345036_TT	0	0	0	0	0	0	0.0149351	0	0
1_11854476_TT:6_111689082_CC:13_41331026_GG	0	0	0	0	0	0	0.0256387	0	0.00703018
1_11854476_TT:6_137540425_CC:13_41345036_TT	0	0	0	0	0	0	0.0238962	0	0
1_11854476_TT:6_138583859_AA:13_41331026_GG	0	0	0	0	0	0	0.0248919	0	0.00703018
1_11854476_TT:7_37172722_GG:13_41331026_GG	0	0	0	0	0	0	0.0248919	0	0.00703018
1_11854476_TT:7_107545799_CC:13_41345036_TT	0	0	0	0	0	0	0.0196646	0	0
1_11854476_TT:7_107564366_GG:13_41331026_GG	0	0	0	0	0	0	0.0196646	0	0.00540282
1_11854476_TT:7_107872816_AA:20_62664365_TC	0	0.00327116	0.00502413	0.00293801	0	0.00166226	0.0126949	0.00318356	0
1_11854476_TT:7_128804218_GA:22_30034994_TT	0.0130584	0.0128002	0.0103274	0.0206749	0.0201136	0.0327174	0.0156819	0.0245346	0.0113915
1_11854476_TT:7_148702486_AA:13_41331026_GG	0	0	0	0	0	0	0.0236473	0	0.00234339
1_11854476_TT:7_148702486_AA:13_41345036_TT	0	0	0	0	0	0	0.0236473	0	0
1_11854476_TT:7_148702496_CC:13_41331026_GG	0	0	0	0	0	0	0.0236473	0	0.00266886
1_11854476_TT:7_148702496_CC:13_41345036_TT	0	0	0	0	0	0	0.0236473	0	0
1_11854476_TT:9_34647802_GG:13_41331026_GG	0	0	0	0	0	0	0.0256387	0	0.00703018
1_11854476_TT:9_34648020_GG:13_41331026_GG	0	0	0	0	0	0	0.0256387	0	0.00703018
1_11854476_TT:9_35398406_CC:13_41345036_TT	0	0	0	0	0	0	0.0204114	0	0
1_11854476_TT:9_132404183_CC:13_41331026_GG	0	0	0	0	0	0	0.0251408	0	0.00703018
1_11854476_TT:9_135357630_TT:13_41331026_GG	0	0	0	0	0	0	0.0256387	0	0.00657452
1_11854476_TT:10_31137471_TT:13_41331026_GG	0	0	0	0	0	0	0.0253897	0	0.00703018
1_11854476_TT:10_75156333_GG:13_41331026_GG	0	0	0	0	0	0	0.0256387	0	0.00703018
1_11854476_TT:10_94372942_TT:13_41331026_GG	0	0	0	0	0	0	0.0149351	0	0.00481697
1_11854476_TT:10_94413380_GG:13_41345036_TT	0	0	0	0	0	0	0.0256387	0	0
1_11854476_TT:10_100183515_CG:11_76507282_TC	0.00267864	0	0.00586148	0	0	0	0.00528953	0	0.00175754
1_11854476_TT:10_100183515_GG:13_41331026_GG	0	0	0	0	0	0	0.024643	0	0.0068349
1_11854476_TT:10_100186914_AA:13_41331026_GG	0	0	0	0	0	0	0.0236473	0	0.00546792
1_11854476_TT:10_100186959_AA:13_41331026_GG	0	0	0	0	0	0	0.0236473	0	0.00540282
1_11854476_TT:10_101502968_AA:13_41331026_GG	0	0	0	0	0	0	0.0243941	0	0.00703018
1_11854476_TT:10_101502968_AA:13_41345036_TT	0	0	0	0	0	0	0.0243941	0	0
1_11854476_TT:10_101606683_GG:13_41331026_GG	0	0	0	0	0	0	0.0241451	0	0.00410094
1_11854476_TT:10_102056745_CC:13_41331026_GG	0	0	0	0	0	0	0.0196646	0	0.00585848
1_11854476_TT:10_102059329_GG:13_41331026_GG	0	0	0	0	0	0	0.0196646	0	0.00331981
1_11854476_TT:11_2427134_TT:13_41331026_GG	0	0	0	0	0	0	0.0251408	0	0.00703018
1_11854476_TT:11_61015777_CC:13_41331026_GG	0	0	0	0	0	0	0.0258876	0	0.00703018
1_11854476_TT:11_64497354_CC:13_41331026_GG	0	0	0	0	0	0	0.0251408	0	0.00703018
1_11854476_TT:11_65408708_GG:13_41331026_GG	0	0	0	0	0	0	0.0229005	0	0.00703018
1_11854476_TT:11_65732800_CC:22_30034994_TT	0.00803591	0.0102401	0.0122812	0.00870522	0.0138281	0.0196305	0.0358443	0.0180402	0.0136698
1_11854476_TT:11_65733289_AA:22_30034994_TT	0.00401796	0.00896012	0.0122812	0.00870522	0.0119424	0.0179946	0.0358443	0.016597	0.00423113
1_11854476_TT:11_66001418_CC:22_30034994_TT	0.0170763	0.0311471	0.0156306	0.0299242	0.0483983	0.0572555	0.0308037	0.0505125	0.0218066
1_11854476_TT:11_66002681_GG:22_30034994_TT	0.0170763	0.0311471	0.0156306	0.0299242	0.0483983	0.0572555	0.0308037	0.0505125	0.0218066
1_11854476_TT:11_66006323_GG:22_30034994_TT	0.0145651	0.0311471	0.0156306	0.0299242	0.0483983	0.0572555	0.0308037	0.0505125	0.0179009
1_11854476_TT:11_76507282_CC:13_41331026_GG	0	0	0	0	0	0	0.021407	0	0.00644433
1_11854476_TT:11_76507403_GG:13_41331026_GG	0	0	0	0	0	0	0.021407	0	0.0045566
1_11854476_TT:11_128772452_CC:13_41331026_GG	0	0	0	0	0	0	0.01842	0	0.00689999
1_11854476_TT:12_6635567_AA:12_111894072_TT	0	0.000474081	0.00357271	0.00195867	0.00215503	0.000844321	0.00336041	0.00203748	0
1_11854476_TT:12_6635567_AA:12_111923417_AA	0	0.023467	0.00491248	0.0440702	0.0285541	0.00907645	0.0106413	0.0545026	0
1_11854476_TT:12_6635567_AA:12_111993712_CC	0	0.023467	0.00513577	0.0440702	0.0285541	0.00907645	0.0106413	0.0545026	0
1_11854476_TT:12_48110613_AG:22_30034994_TT	0.00954265	0.0183469	0.0161889	0.0152341	0.0257705	0.0294457	0.0240829	0.0223698	0.00813678
1_11854476_TT:12_111894072_TC:22_30034994_TT	0.00703143	0.0140802	0.0170262	0.0168664	0.0188565	0.0343533	0.0268832	0.0230914	0.0104151
1_11854476_TT:13_41331026_GG:15_38631920_GG	0	0	0	0	0	0	0.0241451	0	0.00442641
1_11854476_TT:13_41331026_GG:15_85619248_CC	0	0	0	0	0	0	0.0241451	0	0.00703018
1_11854476_TT:13_41331026_GG:16_28500806_CC	0	0	0	0	0	0	0.0251408	0	0.00703018
1_11854476_TT:13_41331026_GG:16_31049298_AA	0	0	0	0	0	0	0.0251408	0	0.00703018
1_11854476_TT:13_41331026_GG:17_40724977_GG	0	0	0	0	0	0	0.0241451	0	0.00689999
1_11854476_TT:13_41331026_GG:17_61987333_TT	0	0	0	0	0	0	0.0258876	0	0.00703018
1_11854476_TT:13_41331026_GG:17_72926420_GG	0	0	0	0	0	0	0.0241451	0	0.00703018
1_11854476_TT:13_41331026_GG:17_76183602_CC	0	0	0	0	0	0	0.021656	0	0.00403584
1_11854476_TT:13_41331026_GG:19_808577_CC	0	0	0	0	0	0	0.0251408	0	0.00703018
1_11854476_TT:13_41331026_GG:19_829555_CC	0	0	0	0	0	0	0.0251408	0	0.00703018
1_11854476_TT:13_41331026_GG:19_49147659_TT	0	0	0	0	0	0	0.0258876	0	0.00703018
1_11854476_TT:13_41331026_GG:20_42806429_TT	0	0	0	0	0	0	0.021656	0	0.00318962
1_11854476_TT:13_41331026_GG:20_62664365_CC	0	0	0	0	0	0	0.0243941	0	0.00657452
1_11854476_TT:13_41331026_GG:21_45163512_GG	0	0	0	0	0	0	0.0256387	0	0.00703018
1_11854476_TT:13_41331026_GG:22_21989008_CC	0	0	0	0	0	0	0.0238962	0	0.00703018
1_11854476_TT:13_41331026_GG:22_45593661_CC	0	0	0	0	0	0	0.0226516	0	0.0067698
1_11854476_TT:13_41331026_GG:22_45684998_GG	0	0	0	0	0	0	0.0248919	0	0.00703018
1_11854476_TT:13_41345036_TT:17_76183602_CC	0	0	0	0	0	0	0.021656	0	0
1_11854476_TT:13_41345036_TT:19_33693785_GG	0	0	0	0	0	0	0.0176732	0	0
1_11854476_TT:13_41345036_TT:19_33697546_CC	0	0	0	0	0	0	0.0176732	0	0
1_11854476_TT:13_41345036_TT:20_44996254_CC	0	0	0	0	0	0	0.0149351	0	0
1_11854476_TT:13_41345036_TT:20_44999028_TT	0	0	0	0	0	0	0.0149351	0	0
1_11854476_TT:13_41345036_TT:20_44999958_AA	0	0	0	0	0	0	0.0149351	0	0
1_11854476_TT:13_41345036_TT:20_45000422_GG	0	0	0	0	0	0	0.0149351	0	0
1_11854476_TT:13_41345036_TT:20_45140681_TT	0	0	0	0	0	0	0.0236473	0	0
1_11854476_TT:13_41345036_TT:21_34889505_AA	0	0	0	0	0	0	0.0186689	0	0
1_11854476_TT:17_72469958_GG:22_30034994_TT	0.02461	0.00725343	0.011723	0.00598484	0.0163423	0.0212663	0.0263232	0.0101025	0.0341745
1_11854476_TT:19_46856963_AG:22_30034994_TT	0.00200898	0.0106668	0.0114438	0.00924929	0.0119424	0.0188125	0.0207225	0.0115457	0.00260377
1_11854476_TT:19_46857015_TC:22_30034994_TT	0.00200898	0.0102401	0.011723	0.00924929	0.0119424	0.0188125	0.0207225	0.0115457	0.00260377
1_11854476_TT:19_46857286_GA:22_30034994_TT	0.0135606	0.0183469	0.0122812	0.0233953	0.0339417	0.025356	0.0263232	0.0389668	0.0159481
1_11854476_TT:19_46890247_CG:22_30034994_TT	0.00301347	0.0128002	0.0114438	0.0130578	0.0144566	0.0212663	0.0218426	0.0137105	0.00162736
1_11854476_TT:19_49143025_CC:22_30034994_TT	0.0185831	0.0328538	0.0145141	0.0391735	0.0527981	0.0548017	0.0151218	0.0577286	0.0201792
1_11854476_TT:20_44680412_CC:22_30034994_TT	0.0301347	0.0281604	0.0167471	0.0272038	0.037713	0.0556196	0.0196024	0.0396884	0.0348254
1_11854476_TT:21_35281393_GG:22_30034994_TT	0.0180808	0.0157869	0.0133977	0.0272038	0.037713	0.0498941	0.0296836	0.0375236	0.0201792
1_11854476_TT:21_35284734_GG:22_30034994_TT	0.0180808	0.0157869	0.0133977	0.0272038	0.037713	0.0498941	0.0296836	0.0375236	0.0201792
1_11854476_TT:21_35286740_GA:22_30034994_TT	0.00251122	0.00853345	0.011723	0.00816114	0.0144566	0.0237201	0.0196024	0.0122673	0.000325471
1_11854476_TT:22_30034994_TT:22_45579422_AA	0.0105471	0.0119468	0.0125603	0.0103374	0.0182279	0.0212663	0.0274433	0.016597	0.0123679
1_11888384_AA:1_12175818_GA:22_30034994_TT	0.0016389	0.00883027	0.0137271	0.0111071	0.0191079	0.0223472	0.0314678	0.0183177	0.000186551
1_11888384_AA:1_22310466_CC:13_41331026_GG	0	0	0	0	0	0	0.0252724	0	8.57339e-05
1_11888384_AA:1_22817865_GG:13_41331026_GG	0	0	0	0	0	0	0.0240456	0	8.01771e-05
1_11888384_AA:1_22843998_TT:13_41331026_GG	0	0	0	0	0	0	0.0240456	0	7.06511e-05
1_11888384_AA:1_154171954_GG:13_41331026_GG	0	0	0	0	0	0	0.0247817	0	8.57339e-05
1_11888384_AA:1_201291001_TT:13_41331026_GG	0	0	0	0	0	0	0.0247817	0	8.57339e-05
1_11888384_AA:1_206646427_AC:13_41345036_TT	0	0	0	0	0	0	0.010796	0	0
1_11888384_AA:2_218762713_GG:13_41331026_GG	0	0	0	0	0	0	0.0218373	0	4.92176e-05
1_11888384_AA:2_219267913_GG:22_30034994_TT	0.000581546	0.00908998	0.0134526	0.0128986	0.0147652	0.0223472	0.024843	0.0244236	2.77841e-05
1_11888384_AA:2_234601755_CC:13_41331026_GG	0	0	0	0	0	0	0.0225734	0	8.57339e-05
1_11888384_AA:2_234622282_TC:11_66052931_AG	0	0.000461713	0.00477704	0	0	0	0.00441653	0.000897928	0
1_11888384_AA:2_241463595_TT:13_41331026_GG	0	0	0	0	0	0	0.0247817	0	5.08053e-05
1_11888384_AA:3_15915154_TT:13_41331026_GG	0	0	0	0	0	0	0.0230641	0	6.27127e-05
1_11888384_AA:3_15915154_TT:13_41345036_TT	0	0	0	0	0	0	0.0230641	0	0
1_11888384_AA:3_28533658_AG:22_30034994_TT	0.000634414	0.00675256	0.0145508	0.00931565	0.0134624	0.0268166	0.0259471	0.0195389	6.35066e-05
1_11888384_AA:3_45518211_AA:13_41331026_GG	0	0	0	0	0	0	0.0228188	0	8.57339e-05
1_11888384_AA:3_49723141_AA:13_41331026_GG	0	0	0	0	0	0	0.0230641	0	8.57339e-05
1_11888384_AA:3_189590850_GG:13_41331026_GG	0	0	0	0	0	0	0.025027	0	8.57339e-05
1_11888384_AA:4_5469810_TT:13_41345036_TT	0	0	0	0	0	0	0.0191383	0	0
1_11888384_AA:4_103527876_TT:13_41331026_GG	0	0	0	0	0	0	0.0235548	0	7.30326e-05
1_11888384_AA:4_103534557_CC:13_41331026_GG	0	0	0	0	0	0	0.0235548	0	8.494e-05
1_11888384_AA:5_96121524_TC:22_30034994_TT	0.00179751	0.0137648	0.0153744	0.0136152	0.0243191	0.0268166	0.0231868	0.0262554	0.000202427
1_11888384_AA:5_96122260_GT:22_30034994_TT	0.00179751	0.0119468	0.0148253	0.0136152	0.0217135	0.0258234	0.0231868	0.0256448	0.000202427
1_11888384_AA:5_96122281_CA:22_30034994_TT	0.00179751	0.0119468	0.0148253	0.0136152	0.0217135	0.0258234	0.0231868	0.0256448	0.000202427
1_11888384_AA:5_96124330_CT:22_30034994_TT	0.00179751	0.0119468	0.0148253	0.0136152	0.0217135	0.0258234	0.0231868	0.0256448	0.000198458
1_11888384_AA:5_96125910_TC:22_30034994_TT	0.00179751	0.0119468	0.0148253	0.0136152	0.0217135	0.0253268	0.0231868	0.0256448	0.000198458
1_11888384_AA:5_96126197_GA:22_30034994_TT	0.00179751	0.0119468	0.0148253	0.0136152	0.0217135	0.0258234	0.0231868	0.0256448	0.000198458
1_11888384_AA:5_96126308_GA:22_30034994_TT	0.00179751	0.0119468	0.0148253	0.0136152	0.0217135	0.0258234	0.0231868	0.0256448	0.000198458
1_11888384_AA:5_96127905_CT:22_30034994_TT	0.00174464	0.00908998	0.0148253	0.0111071	0.0143309	0.0253268	0.0231868	0.0207601	0.00019052
1_11888384_AA:5_96129512_GA:22_30034994_TT	0.00174464	0.00908998	0.0148253	0.0111071	0.0143309	0.0253268	0.0231868	0.0207601	0.00019052
1_11888384_AA:5_96139250_GC:22_30034994_TT	0.00190324	0.0111677	0.0142762	0.0139735	0.0173708	0.0243336	0.0259471	0.0280872	0.000210366
1_11888384_AA:5_131312327_TT:13_41331026_GG	0	0	0	0	0	0	0.0228188	0	8.57339e-05
1_11888384_AA:5_131312327_TT:13_41345036_TT	0	0	0	0	0	0	0.0228188	0	0
1_11888384_AA:6_31084964_CC:13_41345036_TT	0	0	0	0	0	0	0.018893	0	0
1_11888384_AA:6_31085269_GG:13_41345036_TT	0	0	0	0	0	0	0.018893	0	0
1_11888384_AA:6_31583166_GG:13_41345036_TT	0	0	0	0	0	0	0.0147218	0	0
1_11888384_AA:6_31583931_CC:13_41331026_GG	0	0	0	0	0	0	0.0147218	0	7.54141e-05
1_11888384_AA:6_31583931_CC:13_41345036_TT	0	0	0	0	0	0	0.0147218	0	0
1_11888384_AA:6_31611840_CC:13_41331026_GG	0	0	0	0	0	0	0.0147218	0	8.01771e-05
1_11888384_AA:6_31611840_CC:13_41345036_TT	0	0	0	0	0	0	0.0147218	0	0
1_11888384_AA:6_31627449_CC:13_41331026_GG	0	0	0	0	0	0	0.0147218	0	8.01771e-05
1_11888384_AA:6_31627449_CC:13_41345036_TT	0	0	0	0	0	0	0.0147218	0	0
1_11888384_AA:6_31657701_CC:13_41345036_TT	0	0	0	0	0	0	0.0147218	0	0
1_11888384_AA:6_31661164_CC:13_41331026_GG	0	0	0	0	0	0	0.0252724	0	8.57339e-05
1_11888384_AA:6_31675765_GG:13_41331026_GG	0	0	0	0	0	0	0.0147218	0	7.77956e-05
1_11888384_AA:6_31675765_GG:13_41345036_TT	0	0	0	0	0	0	0.0147218	0	0
1_11888384_AA:6_31713124_AA:13_41345036_TT	0	0	0	0	0	0	0.0144764	0	0
1_11888384_AA:6_31731881_CC:13_41345036_TT	0	0	0	0	0	0	0.0144764	0	0
1_11888384_AA:6_31846741_CC:13_41331026_GG	0	0	0	0	0	0	0.0147218	0	7.85894e-05
1_11888384_AA:6_31846741_CC:13_41345036_TT	0	0	0	0	0	0	0.0147218	0	0
1_11888384_AA:6_111689082_CC:13_41331026_GG	0	0	0	0	0	0	0.0252724	0	8.57339e-05
1_11888384_AA:6_137540425_CC:13_41345036_TT	0	0	0	0	0	0	0.0235548	0	0
1_11888384_AA:6_138583859_AA:13_41331026_GG	0	0	0	0	0	0	0.0245363	0	8.57339e-05
1_11888384_AA:7_37172722_GG:13_41331026_GG	0	0	0	0	0	0	0.0245363	0	8.57339e-05
1_11888384_AA:7_107545799_CC:13_41345036_TT	0	0	0	0	0	0	0.0193837	0	0
1_11888384_AA:7_107564366_GG:13_41331026_GG	0	0	0	0	0	0	0.0193837	0	6.58881e-05
1_11888384_AA:7_128804218_GA:22_30034994_TT	0.00137456	0.00779141	0.0101581	0.0136152	0.0138967	0.0198642	0.0154579	0.0207601	0.000138921
1_11888384_AA:7_148702486_AA:13_41331026_GG	0	0	0	0	0	0	0.0233095	0	2.8578e-05
1_11888384_AA:7_148702486_AA:13_41345036_TT	0	0	0	0	0	0	0.0233095	0	0
1_11888384_AA:7_148702496_CC:13_41331026_GG	0	0	0	0	0	0	0.0233095	0	3.25471e-05
1_11888384_AA:7_148702496_CC:13_41345036_TT	0	0	0	0	0	0	0.0233095	0	0
1_11888384_AA:9_34647802_GG:13_41331026_GG	0	0	0	0	0	0	0.0252724	0	8.57339e-05
1_11888384_AA:9_34648020_GG:13_41331026_GG	0	0	0	0	0	0	0.0252724	0	8.57339e-05
1_11888384_AA:9_35398406_CC:13_41345036_TT	0	0	0	0	0	0	0.0201198	0	0
1_11888384_AA:9_132404183_CC:13_41331026_GG	0	0	0	0	0	0	0.0247817	0	8.57339e-05
1_11888384_AA:9_135357630_TT:13_41331026_GG	0	0	0	0	0	0	0.0252724	0	8.01771e-05
1_11888384_AA:10_31137471_TT:13_41331026_GG	0	0	0	0	0	0	0.025027	0	8.57339e-05
1_11888384_AA:10_75156333_GG:13_41331026_GG	0	0	0	0	0	0	0.0252724	0	8.57339e-05
1_11888384_AA:10_94372942_TT:13_41331026_GG	0	0	0	0	0	0	0.0147218	0	5.87436e-05
1_11888384_AA:10_94413380_GG:13_41345036_TT	0	0	0	0	0	0	0.0252724	0	0
1_11888384_AA:10_100183515_GG:13_41331026_GG	0	0	0	0	0	0	0.0242909	0	8.33524e-05
1_11888384_AA:10_100186914_AA:13_41331026_GG	0	0	0	0	0	0	0.0233095	0	6.66819e-05
1_11888384_AA:10_100186959_AA:13_41331026_GG	0	0	0	0	0	0	0.0233095	0	6.58881e-05
1_11888384_AA:10_101502968_AA:13_41331026_GG	0	0	0	0	0	0	0.0240456	0	8.57339e-05
1_11888384_AA:10_101502968_AA:13_41345036_TT	0	0	0	0	0	0	0.0240456	0	0
1_11888384_AA:10_101606683_GG:13_41331026_GG	0	0	0	0	0	0	0.0238002	0	5.00114e-05
1_11888384_AA:10_102056745_CC:13_41331026_GG	0	0	0	0	0	0	0.0193837	0	7.14449e-05
1_11888384_AA:10_102059329_GG:13_41331026_GG	0	0	0	0	0	0	0.0193837	0	4.04854e-05
1_11888384_AA:11_2427134_TT:13_41331026_GG	0	0	0	0	0	0	0.0247817	0	8.57339e-05
1_11888384_AA:11_61015777_CC:13_41331026_GG	0	0	0	0	0	0	0.0255178	0	8.57339e-05
1_11888384_AA:11_64497354_CC:13_41331026_GG	0	0	0	0	0	0	0.0247817	0	8.57339e-05
1_11888384_AA:11_65408708_GG:13_41331026_GG	0	0	0	0	0	0	0.0225734	0	8.57339e-05
1_11888384_AA:11_65732800_CC:22_30034994_TT	0.000845886	0.00623313	0.0120799	0.0057327	0.00955395	0.0119185	0.0353323	0.0152648	0.000166705
1_11888384_AA:11_65733289_AA:22_30034994_TT	0.000422943	0.00545399	0.0120799	0.0057327	0.00825114	0.0109253	0.0353323	0.0140436	5.15991e-05
1_11888384_AA:11_66001418_CC:22_30034994_TT	0.00179751	0.0189591	0.0153744	0.0197062	0.0334388	0.0347623	0.0303637	0.0427414	0.000265934
1_11888384_AA:11_66002681_GG:22_30034994_TT	0.00179751	0.0189591	0.0153744	0.0197062	0.0334388	0.0347623	0.0303637	0.0427414	0.000265934
1_11888384_AA:11_66006323_GG:22_30034994_TT	0.00153317	0.0189591	0.0153744	0.0197062	0.0334388	0.0347623	0.0303637	0.0427414	0.000218304
1_11888384_AA:11_76507282_CC:13_41331026_GG	0	0	0	0	0	0	0.0211012	0	7.85894e-05
1_11888384_AA:11_76507403_GG:13_41331026_GG	0	0	0	0	0	0	0.0211012	0	5.55683e-05
1_11888384_AA:11_128772452_CC:13_41331026_GG	0	0	0	0	0	0	0.0181569	0	8.41462e-05
1_11888384_AA:12_48110613_AG:22_30034994_TT	0.00100449	0.0111677	0.0159235	0.0100322	0.0178051	0.0178777	0.0237389	0.0189283	9.9229e-05
1_11888384_AA:12_111894072_TC:22_30034994_TT	0.00074015	0.00857055	0.0167471	0.0111071	0.0130281	0.0208574	0.0264992	0.0195389	0.000127013
1_11888384_AA:13_41331026_GG:15_38631920_GG	0	0	0	0	0	0	0.0238002	0	5.39806e-05
1_11888384_AA:13_41331026_GG:15_85619248_CC	0	0	0	0	0	0	0.0238002	0	8.57339e-05
1_11888384_AA:13_41331026_GG:16_28500806_CC	0	0	0	0	0	0	0.0247817	0	8.57339e-05
1_11888384_AA:13_41331026_GG:16_31049298_AA	0	0	0	0	0	0	0.0247817	0	8.57339e-05
1_11888384_AA:13_41331026_GG:17_40724977_GG	0	0	0	0	0	0	0.0238002	0	8.41462e-05
1_11888384_AA:13_41331026_GG:17_61987333_TT	0	0	0	0	0	0	0.0255178	0	8.57339e-05
1_11888384_AA:13_41331026_GG:17_72926420_GG	0	0	0	0	0	0	0.0238002	0	8.57339e-05
1_11888384_AA:13_41331026_GG:17_76183602_CC	0	0	0	0	0	0	0.0213466	0	4.92176e-05
1_11888384_AA:13_41331026_GG:19_808577_CC	0	0	0	0	0	0	0.0247817	0	8.57339e-05
1_11888384_AA:13_41331026_GG:19_829555_CC	0	0	0	0	0	0	0.0247817	0	8.57339e-05
1_11888384_AA:13_41331026_GG:19_49147659_TT	0	0	0	0	0	0	0.0255178	0	8.57339e-05
1_11888384_AA:13_41331026_GG:20_42806429_TT	0	0	0	0	0	0	0.0213466	0	3.88978e-05
1_11888384_AA:13_41331026_GG:20_62664365_CC	0	0	0	0	0	0	0.0240456	0	8.01771e-05
1_11888384_AA:13_41331026_GG:21_45163512_GG	0	0	0	0	0	0	0.0252724	0	8.57339e-05
1_11888384_AA:13_41331026_GG:22_21989008_CC	0	0	0	0	0	0	0.0235548	0	8.57339e-05
1_11888384_AA:13_41331026_GG:22_45593661_CC	0	0	0	0	0	0	0.022328	0	8.25586e-05
1_11888384_AA:13_41331026_GG:22_45684998_GG	0	0	0	0	0	0	0.0245363	0	8.57339e-05
1_11888384_AA:13_41345036_TT:17_76183602_CC	0	0	0	0	0	0	0.0213466	0	0
1_11888384_AA:13_41345036_TT:19_33693785_GG	0	0	0	0	0	0	0.0174208	0	0
1_11888384_AA:13_41345036_TT:19_33697546_CC	0	0	0	0	0	0	0.0174208	0	0
1_11888384_AA:13_41345036_TT:20_44996254_CC	0	0	0	0	0	0	0.0147218	0	0
1_11888384_AA:13_41345036_TT:20_44999028_TT	0	0	0	0	0	0	0.0147218	0	0
1_11888384_AA:13_41345036_TT:20_44999958_AA	0	0	0	0	0	0	0.0147218	0	0
1_11888384_AA:13_41345036_TT:20_45000422_GG	0	0	0	0	0	0	0.0147218	0	0
1_11888384_AA:13_41345036_TT:20_45140681_TT	0	0	0	0	0	0	0.0233095	0	0
1_11888384_AA:13_41345036_TT:21_34889505_AA	0	0	0	0	0	0	0.0184022	0	0
1_11888384_AA:17_72469958_GG:22_30034994_TT	0.00259053	0.00441513	0.0115308	0.00394123	0.011291	0.0129117	0.0259471	0.00854827	0.000416762
1_11888384_AA:19_46856963_AG:22_30034994_TT	0.000211471	0.00649284	0.0112562	0.006091	0.00825114	0.0114219	0.0204265	0.00976945	3.17533e-05
1_11888384_AA:19_46857015_TC:22_30034994_TT	0.000211471	0.00623313	0.0115308	0.006091	0.00825114	0.0114219	0.0204265	0.00976945	3.17533e-05
1_11888384_AA:19_46857286_GA:22_30034994_TT	0.00142743	0.0111677	0.0120799	0.0154066	0.0234506	0.0153947	0.0259471	0.0329719	0.000194489
1_11888384_AA:19_46890247_CG:22_30034994_TT	0.000317207	0.00779141	0.0112562	0.00859906	0.00998822	0.0129117	0.0215306	0.0116012	1.98458e-05
1_11888384_AA:19_49143025_CC:22_30034994_TT	0.00195611	0.019998	0.0142762	0.0257972	0.0364787	0.0332725	0.0149058	0.0488473	0.000246088
1_11888384_AA:20_44680412_CC:22_30034994_TT	0.00317207	0.0171411	0.0164725	0.0179147	0.0260562	0.0337691	0.0193223	0.0335825	0.0004247
1_11888384_AA:21_35281393_GG:22_30034994_TT	0.00190324	0.00960941	0.013178	0.0179147	0.0260562	0.0302928	0.0292595	0.0317507	0.000246088
1_11888384_AA:21_35284734_GG:22_30034994_TT	0.00190324	0.00960941	0.013178	0.0179147	0.0260562	0.0302928	0.0292595	0.0317507	0.000246088
1_11888384_AA:21_35286740_GA:22_30034994_TT	0.000264339	0.00519428	0.0115308	0.00537441	0.00998822	0.0144015	0.0193223	0.01038	3.96916e-06
1_11888384_AA:22_30034994_TT:22_45579422_AA	0.00111023	0.00727199	0.0123544	0.00680759	0.0125938	0.0129117	0.0270513	0.0140436	0.000150828
1_11897592_AA:1_19401445_CC:13_41331026_GG	0	0	0	0	0	0	0.0247817	0	0.00195045
1_11897592_AA:1_19431700_CC:13_41331026_GG	0	0	0	0	0	0	0.0247817	0	0.00231481
1_11897592_AA:1_19503936_AA:13_41331026_GG	0	0	0	0	0	0	0.0247817	0	0.00231481
1_11897592_AA:1_19559306_AA:13_41331026_GG	0	0	0	0	0	0	0.0247817	0	0.00231481
1_11897592_AA:1_19561618_TT:13_41331026_GG	0	0	0	0	0	0	0.0247817	0	0.00231481
1_11897592_AA:1_19565587_GG:13_41331026_GG	0	0	0	0	0	0	0.0247817	0	0.00231481
1_11897592_AA:1_19566957_GG:13_41331026_GG	0	0	0	0	0	0	0.0247817	0	0.00231481
1_11897592_AA:1_19593826_AA:13_41331026_GG	0	0	0	0	0	0	0.0245363	0	0.00231481
1_11897592_AA:1_19595159_CC:13_41331026_GG	0	0	0	0	0	0	0.0245363	0	0.00231481
1_11897592_AA:1_19597156_TT:13_41331026_GG	0	0	0	0	0	0	0.0245363	0	0.00231481
1_11897592_AA:1_19609204_GG:13_41331026_GG	0	0	0	0	0	0	0.0245363	0	0.00231481
1_11897592_AA:1_19610598_AA:13_41331026_GG	0	0	0	0	0	0	0.0245363	0	0.00231481
1_11897592_AA:1_22843998_TT:13_41331026_GG	0	0	0	0	0	0	0.0240456	0	0.00190758
1_11897592_AA:1_154171954_GG:13_41331026_GG	0	0	0	0	0	0	0.0247817	0	0.00231481
1_11897592_AA:1_206646427_AC:13_41345036_TT	0	0	0	0	0	0	0.010796	0	0
1_11897592_AA:2_218762713_GG:13_41331026_GG	0	0	0	0	0	0	0.0218373	0	0.00132888
1_11897592_AA:2_219267913_GG:22_30034994_TT	0.00203541	0.00941462	0.0134526	0.0133763	0.0147652	0.0236617	0.024843	0.0249787	0.000750171
1_11897592_AA:2_234601755_CC:13_41331026_GG	0	0	0	0	0	0	0.0225734	0	0.00231481
1_11897592_AA:2_241463595_TT:13_41331026_GG	0	0	0	0	0	0	0.0247817	0	0.00137174
1_11897592_AA:3_15915154_TT:13_41345036_TT	0	0	0	0	0	0	0.0230641	0	0
1_11897592_AA:4_103527876_TT:13_41331026_GG	0	0	0	0	0	0	0.0235548	0	0.00197188
1_11897592_AA:4_103534557_CC:13_41331026_GG	0	0	0	0	0	0	0.0235548	0	0.00229338
1_11897592_AA:5_131312327_TT:13_41331026_GG	0	0	0	0	0	0	0.0228188	0	0.00231481
1_11897592_AA:5_131312327_TT:13_41345036_TT	0	0	0	0	0	0	0.0228188	0	0
1_11897592_AA:6_31084964_CC:13_41345036_TT	0	0	0	0	0	0	0.018893	0	0
1_11897592_AA:6_31085269_GG:13_41345036_TT	0	0	0	0	0	0	0.018893	0	0
1_11897592_AA:6_31583931_CC:13_41345036_TT	0	0	0	0	0	0	0.0147218	0	0
1_11897592_AA:6_31611840_CC:13_41331026_GG	0	0	0	0	0	0	0.0147218	0	0.00216478
1_11897592_AA:6_31611840_CC:13_41345036_TT	0	0	0	0	0	0	0.0147218	0	0
1_11897592_AA:6_31627449_CC:13_41331026_GG	0	0	0	0	0	0	0.0147218	0	0.00216478
1_11897592_AA:6_31627449_CC:13_41345036_TT	0	0	0	0	0	0	0.0147218	0	0
1_11897592_AA:6_31657701_CC:13_41331026_GG	0	0	0	0	0	0	0.0147218	0	0.00229338
1_11897592_AA:6_31657701_CC:13_41345036_TT	0	0	0	0	0	0	0.0147218	0	0
1_11897592_AA:6_31661164_CC:13_41331026_GG	0	0	0	0	0	0	0.0252724	0	0.00231481
1_11897592_AA:6_31675765_GG:13_41331026_GG	0	0	0	0	0	0	0.0147218	0	0.00210048
1_11897592_AA:6_31675765_GG:13_41345036_TT	0	0	0	0	0	0	0.0147218	0	0
1_11897592_AA:6_31708147_TT:13_41345036_TT	0	0	0	0	0	0	0.0115321	0	0
1_11897592_AA:6_31713124_AA:13_41345036_TT	0	0	0	0	0	0	0.0144764	0	0
1_11897592_AA:6_31731881_CC:13_41345036_TT	0	0	0	0	0	0	0.0144764	0	0
1_11897592_AA:6_31846741_CC:13_41331026_GG	0	0	0	0	0	0	0.0147218	0	0.00212191
1_11897592_AA:6_31846741_CC:13_41345036_TT	0	0	0	0	0	0	0.0147218	0	0
1_11897592_AA:6_111689082_CC:13_41331026_GG	0	0	0	0	0	0	0.0252724	0	0.00231481
1_11897592_AA:6_137540425_CC:13_41345036_TT	0	0	0	0	0	0	0.0235548	0	0
1_11897592_AA:6_138583859_AA:13_41331026_GG	0	0	0	0	0	0	0.0245363	0	0.00231481
1_11897592_AA:7_37172722_GG:13_41331026_GG	0	0	0	0	0	0	0.0245363	0	0.00231481
1_11897592_AA:7_107545799_CC:13_41345036_TT	0	0	0	0	0	0	0.0193837	0	0
1_11897592_AA:7_148702486_AA:13_41331026_GG	0	0	0	0	0	0	0.0233095	0	0.000771605
1_11897592_AA:7_148702486_AA:13_41345036_TT	0	0	0	0	0	0	0.0233095	0	0
1_11897592_AA:7_148702496_CC:13_41331026_GG	0	0	0	0	0	0	0.0233095	0	0.000878772
1_11897592_AA:7_148702496_CC:13_41345036_TT	0	0	0	0	0	0	0.0233095	0	0
1_11897592_AA:9_34647802_GG:13_41331026_GG	0	0	0	0	0	0	0.0252724	0	0.00231481
1_11897592_AA:9_34648020_GG:13_41331026_GG	0	0	0	0	0	0	0.0252724	0	0.00231481
1_11897592_AA:9_35398406_CC:13_41345036_TT	0	0	0	0	0	0	0.0201198	0	0
1_11897592_AA:9_117093029_CC:13_41345036_TT	0	0	0	0	0	0	0.0159486	0	0
1_11897592_AA:9_132404183_CC:13_41331026_GG	0	0	0	0	0	0	0.0247817	0	0.00231481
1_11897592_AA:9_135357630_TT:13_41331026_GG	0	0	0	0	0	0	0.0252724	0	0.00216478
1_11897592_AA:10_31137471_TT:13_41331026_GG	0	0	0	0	0	0	0.025027	0	0.00231481
1_11897592_AA:10_75156333_GG:13_41331026_GG	0	0	0	0	0	0	0.0252724	0	0.00231481
1_11897592_AA:10_91099630_TT:13_41345036_TT	0	0	0	0	0	0	0.013495	0	0
1_11897592_AA:10_94372942_TT:13_41331026_GG	0	0	0	0	0	0	0.0147218	0	0.00158608
1_11897592_AA:10_94413380_GG:13_41345036_TT	0	0	0	0	0	0	0.0252724	0	0
1_11897592_AA:10_100183515_CG:11_76507282_TC	0.000986867	0	0.00576539	0	0	0	0.00521396	0	0.000578704
1_11897592_AA:10_100183515_GG:13_41331026_GG	0	0	0	0	0	0	0.0242909	0	0.00225051
1_11897592_AA:10_100186914_AA:13_41331026_GG	0	0	0	0	0	0	0.0233095	0	0.00180041
1_11897592_AA:10_100186959_AA:13_41331026_GG	0	0	0	0	0	0	0.0233095	0	0.00177898
1_11897592_AA:10_101502968_AA:13_41331026_GG	0	0	0	0	0	0	0.0240456	0	0.00231481
1_11897592_AA:10_101502968_AA:13_41345036_TT	0	0	0	0	0	0	0.0240456	0	0
1_11897592_AA:10_101606683_GG:13_41331026_GG	0	0	0	0	0	0	0.0238002	0	0.00135031
1_11897592_AA:10_102056745_CC:13_41331026_GG	0	0	0	0	0	0	0.0193837	0	0.00192901
1_11897592_AA:10_102059329_GG:13_41331026_GG	0	0	0	0	0	0	0.0193837	0	0.00109311
1_11897592_AA:11_2427134_TT:13_41331026_GG	0	0	0	0	0	0	0.0247817	0	0.00231481
1_11897592_AA:11_61015777_CC:13_41331026_GG	0	0	0	0	0	0	0.0255178	0	0.00231481
1_11897592_AA:11_64497354_CC:13_41331026_GG	0	0	0	0	0	0	0.0247817	0	0.00231481
1_11897592_AA:11_65408708_GG:13_41331026_GG	0	0	0	0	0	0	0.0225734	0	0.00231481
1_11897592_AA:11_65732800_CC:22_30034994_TT	0.0029606	0.00645574	0.0120799	0.00594503	0.00955395	0.0126196	0.0353323	0.0156117	0.00450103
1_11897592_AA:11_65733289_AA:22_30034994_TT	0.0014803	0.00564877	0.0120799	0.00594503	0.00825114	0.0115679	0.0353323	0.0143628	0.00139318
1_11897592_AA:11_65788072_TT:13_41345036_TT	0	0	0	0	0	0	0.0225734	0	0
1_11897592_AA:11_76507282_CC:13_41331026_GG	0	0	0	0	0	0	0.0211012	0	0.00212191
1_11897592_AA:11_76507403_GG:13_41331026_GG	0	0	0	0	0	0	0.0211012	0	0.00150034
1_11897592_AA:11_128772452_CC:13_41331026_GG	0	0	0	0	0	0	0.0181569	0	0.00227195
1_11897592_AA:13_41331026_GG:15_38631920_GG	0	0	0	0	0	0	0.0238002	0	0.00145748
1_11897592_AA:13_41331026_GG:15_85619248_CC	0	0	0	0	0	0	0.0238002	0	0.00231481
1_11897592_AA:13_41331026_GG:16_28500806_CC	0	0	0	0	0	0	0.0247817	0	0.00231481
1_11897592_AA:13_41331026_GG:17_40724977_GG	0	0	0	0	0	0	0.0238002	0	0.00227195
1_11897592_AA:13_41331026_GG:17_61987333_TT	0	0	0	0	0	0	0.0255178	0	0.00231481
1_11897592_AA:13_41331026_GG:17_76183602_CC	0	0	0	0	0	0	0.0213466	0	0.00132888
1_11897592_AA:13_41331026_GG:19_808577_CC	0	0	0	0	0	0	0.0247817	0	0.00231481
1_11897592_AA:13_41331026_GG:19_829555_CC	0	0	0	0	0	0	0.0247817	0	0.00231481
1_11897592_AA:13_41331026_GG:19_48949764_GG	0	0	0	0	0	0	0.0245363	0	0.00225051
1_11897592_AA:13_41331026_GG:19_49147659_TT	0	0	0	0	0	0	0.0255178	0	0.00231481
1_11897592_AA:13_41331026_GG:20_62664365_CC	0	0	0	0	0	0	0.0240456	0	0.00216478
1_11897592_AA:13_41331026_GG:21_45163512_GG	0	0	0	0	0	0	0.0252724	0	0.00231481
1_11897592_AA:13_41331026_GG:22_21989008_CC	0	0	0	0	0	0	0.0235548	0	0.00231481
1_11897592_AA:13_41331026_GG:22_45593661_CC	0	0	0	0	0	0	0.022328	0	0.00222908
1_11897592_AA:13_41331026_GG:22_45684998_GG	0	0	0	0	0	0	0.0245363	0	0.00231481
1_11897592_AA:13_41345036_TT:17_76183602_CC	0	0	0	0	0	0	0.0213466	0	0
1_11897592_AA:13_41345036_TT:19_33693785_GG	0	0	0	0	0	0	0.0174208	0	0
1_11897592_AA:13_41345036_TT:19_33697546_CC	0	0	0	0	0	0	0.0174208	0	0
1_11897592_AA:13_41345036_TT:20_44996254_CC	0	0	0	0	0	0	0.0147218	0	0
1_11897592_AA:13_41345036_TT:20_44999028_TT	0	0	0	0	0	0	0.0147218	0	0
1_11897592_AA:13_41345036_TT:20_44999958_AA	0	0	0	0	0	0	0.0147218	0	0
1_11897592_AA:13_41345036_TT:20_45000422_GG	0	0	0	0	0	0	0.0147218	0	0
1_11897592_AA:13_41345036_TT:20_45140681_TT	0	0	0	0	0	0	0.0233095	0	0
1_11897592_AA:19_46856963_AG:22_30034994_TT	0.00074015	0.00672473	0.0112562	0.00631659	0.00825114	0.0120938	0.0204265	0.00999149	0.000857339
1_11897592_AA:19_46857015_TC:22_30034994_TT	0.00074015	0.00645574	0.0115308	0.00631659	0.00825114	0.0120938	0.0204265	0.00999149	0.000857339
1_11897592_AA:19_46857286_GA:22_30034994_TT	0.00499601	0.0115665	0.0120799	0.0159773	0.0234506	0.0163003	0.0259471	0.0337213	0.0052512
1_11897592_AA:20_44680412_CC:22_30034994_TT	0.0111023	0.0177533	0.0164725	0.0185782	0.0260562	0.0357555	0.0193223	0.0343457	0.0114669
1_11897592_AA:21_35281393_GG:22_30034994_TT	0.00666135	0.0099526	0.013178	0.0185782	0.0260562	0.0320748	0.0292595	0.0324723	0.00664438
1_11897592_AA:21_35284734_GG:22_30034994_TT	0.00666135	0.0099526	0.013178	0.0185782	0.0260562	0.0320748	0.0292595	0.0324723	0.00664438
1_11897592_AA:21_35286740_GA:22_30034994_TT	0.000925188	0.00537978	0.0115308	0.00557346	0.00998822	0.0152487	0.0193223	0.010616	0.000107167
1_11897592_AA:22_30034994_TT:22_45579422_AA	0.00388579	0.0075317	0.0123544	0.00705972	0.0125938	0.0136712	0.0270513	0.0143628	0.00407236
1_12081895_AG:1_154186918_CG:9_117386719_TC	0	0	0.0099787	0	0	0	0.0165531	0	0
1_12081895_GG:1_206646427_AC:13_41345036_TT	0	0	0	0	0	0	0.0131429	0	0
1_12081895_AG:6_31555130_AA:10_75867193_GG	0.00172702	0	0.00799468	0	0	0	0.0206603	0	0
1_12081895_GG:6_31611840_CC:13_41345036_TT	0	0	0	0	0	0	0.0179222	0	0
1_12081895_GG:6_31675765_GG:13_41345036_TT	0	0	0	0	0	0	0.0179222	0	0
1_12081895_GG:7_107545799_CC:13_41345036_TT	0	0	0	0	0	0	0.0235975	0	0
1_12081895_GG:7_128807732_GG:12_111923417_AG	0.00158604	0	0.00547712	0.000120758	0.000174688	0.0158593	0.00851303	0	0
1_12081895_GG:7_128807732_GG:12_111993712_CT	0.00951622	0	0.00547712	0.000120758	0.000174688	0.0158593	0.00851303	0	0.00274348
1_12081895_GG:7_128807732_GG:19_11446520_TT	0.0198254	0.00530558	0.00738977	0.00277744	0.00541532	0.0581507	0.0120975	0.00829767	0.00445816
1_12081895_GG:7_128807732_GG:20_42815190_GA	0.00317207	0.00489746	0.0033906	0.00326048	0.00663813	0.037005	0.00612341	0.0161586	0.000342936
1_12081895_GG:7_128807732_GG:21_44323720_CC	0.045995	0.0175492	0.00765058	0.00929839	0.0164206	0.0940984	0.0119481	0.0406149	0.00925926
1_12081895_GG:7_157208617_CC:15_38631920_AG	0.0552469	0.0763187	0.0033906	0.0711267	0.0574723	0.0100923	0.00418184	0.0683029	0.0932785
1_12081895_GG:9_35398406_CC:13_41345036_TT	0	0	0	0	0	0	0.0244936	0	0
1_12081895_AG:9_117386719_TC:12_48134695_CT	0	0	0.010828	0	0	0	0.0182422	0	0
1_12081895_AG:9_117386719_TC:22_39711351_GG	0	0	0.0129511	0	0	0	0.0243229	0	0
1_12081895_GG:13_41345036_TT:17_76183602_CC	0	0	0	0	0	0	0.0259871	0	0
1_12081895_GG:13_41345036_TT:20_44996254_CC	0	0	0	0	0	0	0.0179222	0	0
1_12081895_GG:13_41345036_TT:20_44999028_TT	0	0	0	0	0	0	0.0179222	0	0
1_12081895_GG:13_41345036_TT:20_44999958_AA	0	0	0	0	0	0	0.0179222	0	0
1_12081895_GG:13_41345036_TT:20_45000422_GG	0	0	0	0	0	0	0.0179222	0	0
1_12175818_GA:1_12252573_TC:1_161697149_GG	0	0.00315367	0.00265391	0	0	0	0.0123642	0	0
1_12175818_GA:2_219296545_GG:22_30034994_TT	0.0114723	0.0135608	0.0189892	0.0160436	0.0186051	0.0801869	0.0360284	0.0154035	0.011193
1_12175818_GG:9_117386719_TC:19_49136651_AG	0	0	0.0148884	0	0	0.00296832	0.00890152	0	0
1_12175818_GA:12_6085352_AG:19_49143025_TC	0	0	0.00521631	0	0	0	0.00476324	0	0
1_12175818_GG:19_1008683_AG:19_1008879_CG	0.000986867	0.00173143	0.00972338	0.00222939	0	0.00237465	0.01271	0.00238032	0.000444546
1_12252573_CC:1_12348214_TC:12_6567787_CC	0	0	0.00184859	0	0	0	0.00355599	0	0
1_12252573_CC:1_12348214_TC:12_6569983_TT	0	0	0.00184859	0	0	0	0.00355599	0	0
1_12252573_CC:1_12348214_TC:12_6619284_CC	0	0	0.00147887	0	0	0	0.00355599	0	0
1_12252573_CC:1_12348214_TC:12_6635567_AA	0	0	0.00147887	0	0	0	0.00320039	0	0
1_12252573_TC:1_12401868_AC:11_64527080_CT	0	0.00072555	0.00156489	0	0	0	0.00290524	0	0
1_12252573_TC:1_12401868_AC:11_64544135_TC	0	0.00072555	0.00156489	0	0	0	0.00290524	0	0
1_12252573_TC:1_12401868_AC:19_48715153_CT	0	0.0014511	0.00139102	0	0	0	0.00249986	0	0
1_12252573_TC:1_153122310_AA:17_72469958_GG	0	0.000595693	0.00238303	0	0	0	0.00635099	0	0
1_12252573_TC:1_155289545_GG:12_122865029_CT	0	0.000278265	0.0032396	0	0	0	0.00426718	0	0
1_12252573_TC:1_155429725_CC:12_122865029_CT	0	0.000306091	0.0032396	0	0	0	0.0043383	0	0
1_12252573_CC:1_206646427_AC:13_41345036_TT	0	0	0	0	0	0	0.0156463	0	0
1_12252573_CC:2_228493211_GG:7_128807732_GG	0.0169309	0.011312	0.0060079	0.0057964	0.00821032	0.0359477	0.00888996	0.0235828	0.00257202
1_12252573_CC:5_33982568_GG:7_128807732_GG	0.0419242	0.018988	0.00591548	0.0107475	0.0179928	0.0983276	0.0113792	0.0458555	0.00831619
1_12252573_TC:5_72798845_AA:6_20758760_AA	0	0.00331753	0.00201697	0	0	0	0.00500683	0	0
1_12252573_TC:5_96130836_CT:17_73826611_AG	0	0.000479234	0.00361664	0	0	0	0.00839213	0	0
1_12252573_TC:5_96130836_CT:17_73830270_AG	0	0.000511183	0.00375574	0	0	0	0.00824989	0	0
1_12252573_TC:5_96130836_CT:17_73831016_AG	0	0	0.00389484	0	0	0	0.00725421	0	0
1_12252573_TC:5_96130836_CT:17_73840272_TC	0	0.000319489	0.00375574	0	0	0	0.00768093	0	0
1_12252573_TC:5_96130836_CT:17_73842892_TC	0	0.000351438	0.00368619	0	0	0	0.00768093	0	0
1_12252573_TC:6_31084792_CT:17_73831016_AG	0	0	0.00368985	0	0	0	0.0085237	0	0
1_12252573_CC:6_167271586_TT:9_135983504_CC	0.15856	0.0499949	0.0336443	0.0879121	0.17757	0.0194156	0.0344931	0.121495	0.220165
1_12252573_CC:6_167271586_TT:9_135985166_AA	0.0317119	0.0499949	0.0336443	0.0879121	0.168224	0.0194156	0.0344931	0.121495	0
1_12252573_CC:7_128807732_GG:9_35398406_CC	0.0354743	0.012726	0.00730192	0.00627943	0.0108306	0.059208	0.0145795	0.0266399	0.00634431
1_12252573_CC:7_128807732_GG:10_75519322_TT	0.0145122	0.001414	0.00647005	0.000241517	0.000524063	0.029604	0.0103124	0.00131016	0.00274348
1_12252573_CC:7_128807732_GG:11_64503363_AG	0.013706	0.00444399	0.00406689	0.0014491	0.00262032	0.0264321	0.00711197	0.00829767	0.00351509
1_12252573_CC:7_128807732_GG:12_111894072_TC	0.0112873	0.00666599	0.00563819	0.00374351	0.00524063	0.044406	0.00853437	0.013975	0.00274348
1_12252573_CC:7_128807732_GG:12_111923417_AG	0.00161247	0	0.00582305	0.000120758	0.000174688	0.0158593	0.0101346	0	0
1_12252573_CC:7_128807732_GG:12_111993712_CT	0.00967482	0	0.00582305	0.000120758	0.000174688	0.0158593	0.0101346	0	0.00274348
1_12252573_CC:7_128807732_GG:17_72477385_GG	0.037893	0.00282799	0.00563819	0.00120758	0.00419251	0.0285467	0.00960116	0.00524063	0.00874486
1_12252573_CC:7_128807732_GG:20_42815190_GA	0.00322494	0.00484799	0.00360474	0.00326048	0.00663813	0.037005	0.00728977	0.0161586	0.000342936
1_12252573_CC:7_148702486_AA:13_41331026_GG	0	0	0	0	0	0	0.0337819	0	0.00308642
1_12252573_CC:7_148702496_CC:13_41331026_GG	0	0	0	0	0	0	0.0337819	0	0.00351509
1_12252573_CC:9_132404183_CC:9_135983504_CC	0.163934	0.0499949	0.0362323	0.0879121	0.17757	0.0196078	0.0359155	0.121495	0.222222
1_12252573_CC:9_132404183_CC:9_135985166_AA	0.0327869	0.0499949	0.0362323	0.0879121	0.168224	0.0196078	0.0359155	0.121495	0
1_12252573_TC:9_135470414_TC:17_72469958_GG	0	0.000613213	0.00307488	0	0	0	0.00952648	0	0
1_12252573_CC:9_135470414_TC:22_30034994_TT	0.0153185	0.0318149	0.0184859	0.0470958	0.0366844	0.071511	0.0456055	0.0519696	0.00428669
1_12252573_CC:9_135983504_CC:17_46136133_GG	0.153185	0.0383799	0.0247711	0.0656925	0.147698	0.0163399	0.0252475	0.0953795	0.222222
1_12252573_CC:9_135983504_CC:17_73517426_AA	0.163934	0.0499949	0.0343837	0.0879121	0.17757	0.0178777	0.0369822	0.121495	0.218107
1_12252573_CC:9_135985166_AA:17_46136133_GG	0.0306369	0.0383799	0.0247711	0.0656925	0.139925	0.0163399	0.0252475	0.0953795	0
1_12252573_CC:9_135985166_AA:17_73517426_AA	0.0327869	0.0499949	0.0343837	0.0879121	0.168224	0.0178777	0.0369822	0.121495	0
1_12252573_TC:10_90767640_CC:17_72469958_GG	0	0.00145419	0.00292113	0	0	0	0.00618386	0	0
1_12252573_CC:10_94372942_TT:13_41331026_GG	0	0	0	0	0	0	0.0213359	0	0.00634431
1_12252573_CC:10_102056745_CC:13_41331026_GG	0	0	0	0	0	0	0.0280923	0	0.00771605
1_12252573_CC:10_102059329_GG:13_41331026_GG	0	0	0	0	0	0	0.0280923	0	0.00437243
1_12252573_CC:11_61896215_AG:12_6635567_AA	0	0.023735	0.00443661	0.0369521	0.0209625	0.011534	0.016802	0.0366844	0
1_12252573_TC:11_65787666_AG:20_42815190_AA	0	0.00150469	0.00161065	0	0	0	0.00364844	0	0
1_12252573_CC:11_76507282_CC:13_41331026_GG	0	0	0	0	0	0	0.0305815	0	0.00848765
1_12252573_CC:11_76507403_GG:13_41331026_GG	0	0	0	0	0	0	0.0305815	0	0.00600137
1_12252573_TC:17_73831016_AG:19_48715153_CT	0	0	0.00409983	0	0	0	0.00671014	0	0
1_12252573_TC:17_73831016_AG:21_46057806_AA	0	0	0.00512479	0	0	0	0.00489659	0	0
1_12348214_TC:1_19401445_CC:12_6619284_CC	0	0	0.00136173	0	0	0	0.00359155	0	0
1_12348214_TC:1_19401445_CC:12_6635567_AA	0	0	0.00136173	0	0	0	0.00323239	0	0
1_12348214_TC:1_19410913_GG:12_6567787_CC	0	0	0.00170216	0	0	0	0.00359155	0	0
1_12348214_TC:1_19410913_GG:12_6569983_TT	0	0	0.00170216	0	0	0	0.00359155	0	0
1_12348214_TC:1_19410913_GG:12_6619284_CC	0	0	0.00136173	0	0	0	0.00359155	0	0
1_12348214_TC:1_19410913_GG:12_6635567_AA	0	0	0.00136173	0	0	0	0.00323239	0	0
1_12348214_TC:1_19419251_GG:12_6567787_CC	0	0	0.00170216	0	0	0	0.00359155	0	0
1_12348214_TC:1_19419251_GG:12_6569983_TT	0	0	0.00170216	0	0	0	0.00359155	0	0
1_12348214_TC:1_19419251_GG:12_6619284_CC	0	0	0.00136173	0	0	0	0.00359155	0	0
1_12348214_TC:1_19419251_GG:12_6635567_AA	0	0	0.00136173	0	0	0	0.00323239	0	0
1_12348214_TC:1_19431700_CC:12_6567787_CC	0	0	0.00170216	0	0	0	0.00359155	0	0
1_12348214_TC:1_19431700_CC:12_6569983_TT	0	0	0.00170216	0	0	0	0.00359155	0	0
1_12348214_TC:1_19431700_CC:12_6619284_CC	0	0	0.00136173	0	0	0	0.00359155	0	0
1_12348214_TC:1_19431700_CC:12_6635567_AA	0	0	0.00136173	0	0	0	0.00323239	0	0
1_12348214_TC:1_19439347_CC:12_6567787_CC	0	0	0.00184859	0	0	0	0.00352043	0	0
1_12348214_TC:1_19439347_CC:12_6569983_TT	0	0	0.00184859	0	0	0	0.00352043	0	0
1_12348214_TC:1_19439347_CC:12_6619284_CC	0	0	0.00147887	0	0	0	0.00352043	0	0
1_12348214_TC:1_19439347_CC:12_6635567_AA	0	0	0.00147887	0	0	0	0.00316838	0	0
1_12348214_TC:1_19448312_GG:12_6567787_CC	0	0	0.00170216	0	0	0	0.00359155	0	0
1_12348214_TC:1_19448312_GG:12_6569983_TT	0	0	0.00170216	0	0	0	0.00359155	0	0
1_12348214_TC:1_19448312_GG:12_6619284_CC	0	0	0.00136173	0	0	0	0.00359155	0	0
1_12348214_TC:1_19448312_GG:12_6635567_AA	0	0	0.00136173	0	0	0	0.00323239	0	0
1_12348214_TC:1_19503936_AA:12_6567787_CC	0	0	0.00170216	0	0	0	0.00359155	0	0
1_12348214_TC:1_19503936_AA:12_6569983_TT	0	0	0.00170216	0	0	0	0.00359155	0	0
1_12348214_TC:1_19503936_AA:12_6619284_CC	0	0	0.00136173	0	0	0	0.00359155	0	0
1_12348214_TC:1_19503936_AA:12_6635567_AA	0	0	0.00136173	0	0	0	0.00323239	0	0
1_12348214_TC:1_19559306_AA:12_6567787_CC	0	0	0.00172047	0	0	0	0.00359155	0	0
1_12348214_TC:1_19559306_AA:12_6569983_TT	0	0	0.00172047	0	0	0	0.00359155	0	0
1_12348214_TC:1_19559306_AA:12_6619284_CC	0	0	0.00137637	0	0	0	0.00359155	0	0
1_12348214_TC:1_19559306_AA:12_6635567_AA	0	0	0.00137637	0	0	0	0.00323239	0	0
1_12348214_TC:1_19561618_TT:12_6567787_CC	0	0	0.00172047	0	0	0	0.00359155	0	0
1_12348214_TC:1_19561618_TT:12_6569983_TT	0	0	0.00172047	0	0	0	0.00359155	0	0
1_12348214_TC:1_19561618_TT:12_6619284_CC	0	0	0.00137637	0	0	0	0.00359155	0	0
1_12348214_TC:1_19561618_TT:12_6635567_AA	0	0	0.00137637	0	0	0	0.00323239	0	0
1_12348214_TC:1_19565587_GG:12_6567787_CC	0	0	0.00172047	0	0	0	0.00359155	0	0
1_12348214_TC:1_19565587_GG:12_6569983_TT	0	0	0.00172047	0	0	0	0.00359155	0	0
1_12348214_TC:1_19565587_GG:12_6619284_CC	0	0	0.00137637	0	0	0	0.00359155	0	0
1_12348214_TC:1_19565587_GG:12_6635567_AA	0	0	0.00137637	0	0	0	0.00323239	0	0
1_12348214_TC:1_19566957_GG:12_6567787_CC	0	0	0.00172047	0	0	0	0.00359155	0	0
1_12348214_TC:1_19566957_GG:12_6569983_TT	0	0	0.00172047	0	0	0	0.00359155	0	0
1_12348214_TC:1_19566957_GG:12_6619284_CC	0	0	0.00137637	0	0	0	0.00359155	0	0
1_12348214_TC:1_19566957_GG:12_6635567_AA	0	0	0.00137637	0	0	0	0.00323239	0	0
1_12348214_TC:1_19584030_GG:12_6567787_CC	0	0	0.00170216	0	0	0	0.00355599	0	0
1_12348214_TC:1_19584030_GG:12_6569983_TT	0	0	0.00170216	0	0	0	0.00355599	0	0
1_12348214_TC:1_19584030_GG:12_6619284_CC	0	0	0.00136173	0	0	0	0.00355599	0	0
1_12348214_TC:1_19584030_GG:12_6635567_AA	0	0	0.00136173	0	0	0	0.00320039	0	0
1_12348214_TC:1_19593826_AA:12_6567787_CC	0	0	0.00170216	0	0	0	0.00355599	0	0
1_12348214_TC:1_19593826_AA:12_6569983_TT	0	0	0.00170216	0	0	0	0.00355599	0	0
1_12348214_TC:1_19593826_AA:12_6619284_CC	0	0	0.00136173	0	0	0	0.00355599	0	0
1_12348214_TC:1_19593826_AA:12_6635567_AA	0	0	0.00136173	0	0	0	0.00320039	0	0
1_12348214_TC:1_19595159_CC:12_6567787_CC	0	0	0.00170216	0	0	0	0.00355599	0	0
1_12348214_TC:1_19595159_CC:12_6569983_TT	0	0	0.00170216	0	0	0	0.00355599	0	0
1_12348214_TC:1_19595159_CC:12_6619284_CC	0	0	0.00136173	0	0	0	0.00355599	0	0
1_12348214_TC:1_19595159_CC:12_6635567_AA	0	0	0.00136173	0	0	0	0.00320039	0	0
1_12348214_TC:1_19597156_TT:12_6567787_CC	0	0	0.00170216	0	0	0	0.00355599	0	0
1_12348214_TC:1_19597156_TT:12_6569983_TT	0	0	0.00170216	0	0	0	0.00355599	0	0
1_12348214_TC:1_19597156_TT:12_6619284_CC	0	0	0.00136173	0	0	0	0.00355599	0	0
1_12348214_TC:1_19597156_TT:12_6635567_AA	0	0	0.00136173	0	0	0	0.00320039	0	0
1_12348214_TC:1_19609204_GG:12_6567787_CC	0	0	0.00170216	0	0	0	0.00355599	0	0
1_12348214_TC:1_19609204_GG:12_6569983_TT	0	0	0.00170216	0	0	0	0.00355599	0	0
1_12348214_TC:1_19609204_GG:12_6619284_CC	0	0	0.00136173	0	0	0	0.00355599	0	0
1_12348214_TC:1_19609204_GG:12_6635567_AA	0	0	0.00136173	0	0	0	0.00320039	0	0
1_12348214_TC:1_19610598_AA:12_6567787_CC	0	0	0.00170216	0	0	0	0.00355599	0	0
1_12348214_TC:1_19610598_AA:12_6569983_TT	0	0	0.00170216	0	0	0	0.00355599	0	0
1_12348214_TC:1_19610598_AA:12_6619284_CC	0	0	0.00136173	0	0	0	0.00355599	0	0
1_12348214_TC:1_19610598_AA:12_6635567_AA	0	0	0.00136173	0	0	0	0.00320039	0	0
1_12348214_TC:1_19611469_GG:12_6567787_CC	0	0	0.00170216	0	0	0	0.00355599	0	0
1_12348214_TC:1_19611469_GG:12_6569983_TT	0	0	0.00170216	0	0	0	0.00355599	0	0
1_12348214_TC:1_19611469_GG:12_6619284_CC	0	0	0.00136173	0	0	0	0.00355599	0	0
1_12348214_TC:1_19611469_GG:12_6635567_AA	0	0	0.00136173	0	0	0	0.00320039	0	0
1_12348214_TC:1_19632425_CC:12_6567787_CC	0	0	0.00172047	0	0	0	0.00359155	0	0
1_12348214_TC:1_19632425_CC:12_6569983_TT	0	0	0.00172047	0	0	0	0.00359155	0	0
1_12348214_TC:1_19632425_CC:12_6619284_CC	0	0	0.00137637	0	0	0	0.00359155	0	0
1_12348214_TC:1_19632425_CC:12_6635567_AA	0	0	0.00137637	0	0	0	0.00323239	0	0
1_12348214_TC:1_19634940_CC:12_6567787_CC	0	0	0.00172047	0	0	0	0.00359155	0	0
1_12348214_TC:1_19634940_CC:12_6569983_TT	0	0	0.00172047	0	0	0	0.00359155	0	0
1_12348214_TC:1_19634940_CC:12_6619284_CC	0	0	0.00137637	0	0	0	0.00359155	0	0
1_12348214_TC:1_19634940_CC:12_6635567_AA	0	0	0.00137637	0	0	0	0.00323239	0	0
1_12348214_TC:1_19634964_CC:12_6567787_CC	0	0	0.00172047	0	0	0	0.00359155	0	0
1_12348214_TC:1_19634964_CC:12_6569983_TT	0	0	0.00172047	0	0	0	0.00359155	0	0
1_12348214_TC:1_19634964_CC:12_6619284_CC	0	0	0.00137637	0	0	0	0.00359155	0	0
1_12348214_TC:1_19634964_CC:12_6635567_AA	0	0	0.00137637	0	0	0	0.00323239	0	0
1_12348214_TC:1_22310466_CC:12_6619284_CC	0	0	0.00144958	0	0	0	0.00366266	0	0
1_12348214_TC:1_22310466_CC:12_6635567_AA	0	0	0.00144958	0	0	0	0.0032964	0	0
1_12348214_TC:1_22328207_GG:12_6567787_CC	0	0	0.00181198	0	0	0	0.00337819	0	0
1_12348214_TC:1_22328207_GG:12_6569983_TT	0	0	0.00181198	0	0	0	0.00337819	0	0
1_12348214_TC:1_22328207_GG:12_6619284_CC	0	0	0.00144958	0	0	0	0.00337819	0	0
1_12348214_TC:1_22328207_GG:12_6635567_AA	0	0	0.00144958	0	0	0	0.00304037	0	0
1_12348214_TC:1_22817865_GG:12_6567787_CC	0	0	0.00175707	0	0	0	0.00348487	0	0
1_12348214_TC:1_22817865_GG:12_6569983_TT	0	0	0.00175707	0	0	0	0.00348487	0	0
1_12348214_TC:1_22817865_GG:12_6619284_CC	0	0	0.00140566	0	0	0	0.00348487	0	0
1_12348214_TC:1_22817865_GG:12_6635567_AA	0	0	0.00140566	0	0	0	0.00313638	0	0
1_12348214_TC:1_22843998_TT:12_6567787_CC	0	0	0.00175707	0	0	0	0.00348487	0	0
1_12348214_TC:1_22843998_TT:12_6569983_TT	0	0	0.00175707	0	0	0	0.00348487	0	0
1_12348214_TC:1_22843998_TT:12_6619284_CC	0	0	0.00140566	0	0	0	0.00348487	0	0
1_12348214_TC:1_22843998_TT:12_6635567_AA	0	0	0.00140566	0	0	0	0.00313638	0	0
1_12348214_TC:1_22922722_TT:12_6619284_CC	0	0	0.00121531	0	0	0	0.00280923	0	0
1_12348214_TC:1_22922722_TT:12_6635567_AA	0	0	0.00121531	0	0	0	0.00252831	0	0
1_12348214_CC:1_23758134_GG:9_135983504_CC	0.0967482	0.0408122	0.0308037	0.0695568	0.151018	0.0163399	0.0312927	0.0953795	0.158436
1_12348214_CC:1_23758134_GG:9_135985166_AA	0.0193496	0.0408122	0.0308037	0.0695568	0.143069	0.0163399	0.0312927	0.0953795	0
1_12348214_TC:1_23758134_GG:12_6567787_CC	0	0	0.00155574	0	0	0	0.00312927	0	0
1_12348214_TC:1_23758134_GG:12_6569983_TT	0	0	0.00155574	0	0	0	0.00312927	0	0
1_12348214_TC:1_23758134_GG:12_6619284_CC	0	0	0.00124459	0	0	0	0.00312927	0	0
1_12348214_TC:1_23758134_GG:12_6635567_AA	0	0	0.00124459	0	0	0	0.00281634	0	0
1_12348214_CC:1_23765472_GG:9_135983504_CC	0.0967482	0.0413223	0.0308037	0.0695568	0.151018	0.0163399	0.0305815	0.0953795	0.158436
1_12348214_CC:1_23765472_GG:9_135985166_AA	0.0193496	0.0413223	0.0308037	0.0695568	0.143069	0.0163399	0.0305815	0.0953795	0
1_12348214_TC:1_23765472_GG:12_6567787_CC	0	0	0.00155574	0	0	0	0.00305815	0	0
1_12348214_TC:1_23765472_GG:12_6569983_TT	0	0	0.00155574	0	0	0	0.00305815	0	0
1_12348214_TC:1_23765472_GG:12_6619284_CC	0	0	0.00124459	0	0	0	0.00305815	0	0
1_12348214_TC:1_23765472_GG:12_6635567_AA	0	0	0.00124459	0	0	0	0.00275233	0	0
1_12348214_TC:1_24782710_CC:12_6567787_CC	0	0	0.00170216	0	0	0	0.00359155	0	0
1_12348214_TC:1_24782710_CC:12_6569983_TT	0	0	0.00170216	0	0	0	0.00359155	0	0
1_12348214_TC:1_24782710_CC:12_6619284_CC	0	0	0.00136173	0	0	0	0.00359155	0	0
1_12348214_TC:1_24782710_CC:12_6635567_AA	0	0	0.00136173	0	0	0	0.00323239	0	0
1_12348214_TC:1_154171954_GG:12_6619284_CC	0	0	0.00144958	0	0	0	0.00359155	0	0
1_12348214_TC:1_154171954_GG:12_6635567_AA	0	0	0.00144958	0	0	0	0.00323239	0	0
1_12348214_TC:1_161641384_GG:12_6619284_CC	0	0	0.00122995	0	0	0	0.00327151	0	0
1_12348214_TC:1_161641384_GG:12_6635567_AA	0	0	0.00122995	0	0	0	0.00294436	0	0
1_12348214_CC:1_197889319_CC:9_135983504_CC	0.163934	0.0499949	0.0355148	0.0879121	0.17757	0.0196078	0.0362711	0.121495	0.222222
1_12348214_CC:1_197889319_CC:9_135985166_AA	0.0327869	0.0499949	0.0355148	0.0879121	0.168224	0.0196078	0.0362711	0.121495	0
1_12348214_TC:1_197889319_CC:12_6619284_CC	0	0	0.00143494	0	0	0	0.00362711	0	0
1_12348214_TC:1_197889319_CC:12_6635567_AA	0	0	0.00143494	0	0	0	0.00326439	0	0
1_12348214_TC:1_201052199_TT:12_6567787_CC	0	0	0.00170216	0	0	0	0.00334263	0	0
1_12348214_TC:1_201052199_TT:12_6569983_TT	0	0	0.00170216	0	0	0	0.00334263	0	0
1_12348214_TC:1_201052199_TT:12_6619284_CC	0	0	0.00136173	0	0	0	0.00334263	0	0
1_12348214_TC:1_201052199_TT:12_6635567_AA	0	0	0.00136173	0	0	0	0.00300836	0	0
1_12348214_CC:2_27728827_TT:9_135983504_CC	0.163934	0.0505051	0.0311661	0.0879121	0.17757	0.0196078	0.0305815	0.121495	0.222222
1_12348214_CC:2_27728827_TT:9_135985166_AA	0.0327869	0.0505051	0.0311661	0.0879121	0.168224	0.0196078	0.0305815	0.121495	0
1_12348214_TC:2_27849899_AA:12_6619284_CC	0	0	0.0014203	0	0	0	0.00362711	0	0
1_12348214_TC:2_27849899_AA:12_6635567_AA	0	0	0.0014203	0	0	0	0.00326439	0	0
1_12348214_TC:2_163256949_GG:12_6619284_CC	0	0	0.00122995	0	0	0	0.00302259	0	0
1_12348214_TC:2_163256949_GG:12_6635567_AA	0	0	0.00122995	0	0	0	0.00272033	0	0
1_12348214_TC:2_163291981_GG:12_6567787_CC	0	0	0.00161065	0	0	0	0.00305815	0	0
1_12348214_TC:2_163291981_GG:12_6569983_TT	0	0	0.00161065	0	0	0	0.00305815	0	0
1_12348214_TC:2_163291981_GG:12_6619284_CC	0	0	0.00128852	0	0	0	0.00305815	0	0
1_12348214_TC:2_163291981_GG:12_6635567_AA	0	0	0.00128852	0	0	0	0.00275233	0	0
1_12348214_TC:2_233749914_GG:12_6619284_CC	0	0	0.00127388	0	0	0	0.00284479	0	0
1_12348214_TC:2_233749914_GG:12_6635567_AA	0	0	0.00127388	0	0	0	0.00256031	0	0
1_12348214_TC:2_233759650_TT:12_6619284_CC	0	0	0.00125923	0	0	0	0.00280923	0	0
1_12348214_TC:2_233759650_TT:12_6635567_AA	0	0	0.00125923	0	0	0	0.00252831	0	0
1_12348214_TC:2_234601755_CC:12_6567787_CC	0	0	0.00177537	0	0	0	0.00327151	0	0
1_12348214_TC:2_234601755_CC:12_6569983_TT	0	0	0.00177537	0	0	0	0.00327151	0	0
1_12348214_TC:2_234601755_CC:12_6619284_CC	0	0	0.0014203	0	0	0	0.00327151	0	0
1_12348214_TC:2_234601755_CC:12_6635567_AA	0	0	0.0014203	0	0	0	0.00294436	0	0
1_12348214_TC:2_234621787_GC:5_96130836_CT	0	0	0.00403394	0	0	0	0.00341375	0	0
1_12348214_TC:2_234621825_CT:5_96130836_CT	0	0	0.00403394	0	0	0	0.00341375	0	0
1_12348214_TC:2_234622282_TC:5_96130836_CT	0	0	0.00403394	0	0	0	0.00341375	0	0
1_12348214_TC:2_234627608_GT:5_96130836_CT	0	0	0.00361664	0	0	0	0.00341375	0	0
1_12348214_TC:2_241463595_TT:12_6567787_CC	0	0	0.00186689	0	0	0	0.00359155	0	0
1_12348214_TC:2_241463595_TT:12_6569983_TT	0	0	0.00186689	0	0	0	0.00359155	0	0
1_12348214_TC:2_241463595_TT:12_6619284_CC	0	0	0.00149351	0	0	0	0.00359155	0	0
1_12348214_TC:2_241463595_TT:12_6635567_AA	0	0	0.00149351	0	0	0	0.00323239	0	0
1_12348214_TC:2_242402903_CC:12_6619284_CC	0	0	0.0013178	0	0	0	0.00352043	0	0
1_12348214_TC:2_242402903_CC:12_6635567_AA	0	0	0.0013178	0	0	0	0.00316838	0	0
1_12348214_TC:2_242422773_CC:12_6619284_CC	0	0	0.0013178	0	0	0	0.00352043	0	0
1_12348214_TC:2_242422773_CC:12_6635567_AA	0	0	0.0013178	0	0	0	0.00316838	0	0
1_12348214_TC:2_242423548_AA:12_6619284_CC	0	0	0.00112745	0	0	0	0.00277367	0	0
1_12348214_TC:2_242423548_AA:12_6635567_AA	0	0	0.00112745	0	0	0	0.0024963	0	0
1_12348214_TC:2_242439595_GG:12_6619284_CC	0	0	0.0013178	0	0	0	0.00352043	0	0
1_12348214_TC:2_242439595_GG:12_6635567_AA	0	0	0.0013178	0	0	0	0.00316838	0	0
1_12348214_TC:2_242695306_CC:12_6619284_CC	0	0	0.00143494	0	0	0	0.00362711	0	0
1_12348214_TC:2_242695306_CC:12_6635567_AA	0	0	0.00143494	0	0	0	0.00326439	0	0
1_12348214_TC:3_15915154_TT:12_6619284_CC	0	0	0.00139102	0	0	0	0.00334263	0	0
1_12348214_TC:3_15915154_TT:12_6635567_AA	0	0	0.00139102	0	0	0	0.00300836	0	0
1_12348214_TC:3_45588857_TT:12_6567787_CC	0	0	0.00168386	0	0	0	0.00305815	0	0
1_12348214_TC:3_45588857_TT:12_6569983_TT	0	0	0.00168386	0	0	0	0.00305815	0	0
1_12348214_TC:3_45588857_TT:12_6619284_CC	0	0	0.00134709	0	0	0	0.00305815	0	0
1_12348214_TC:3_45588857_TT:12_6635567_AA	0	0	0.00134709	0	0	0	0.00275233	0	0
1_12348214_TC:3_189590850_GG:12_6567787_CC	0	0	0.00179368	0	0	0	0.00362711	0	0
1_12348214_TC:3_189590850_GG:12_6569983_TT	0	0	0.00179368	0	0	0	0.00362711	0	0
1_12348214_TC:3_189590850_GG:12_6619284_CC	0	0	0.00143494	0	0	0	0.00362711	0	0
1_12348214_TC:3_189590850_GG:12_6635567_AA	0	0	0.00143494	0	0	0	0.00326439	0	0
1_12348214_TC:4_5448377_TT:12_6567787_CC	0	0	0.00170216	0	0	0	0.00320039	0	0
1_12348214_TC:4_5448377_TT:12_6569983_TT	0	0	0.00170216	0	0	0	0.00320039	0	0
1_12348214_TC:4_5448377_TT:12_6619284_CC	0	0	0.00136173	0	0	0	0.00320039	0	0
1_12348214_TC:4_5448377_TT:12_6635567_AA	0	0	0.00136173	0	0	0	0.00288035	0	0
1_12348214_TC:4_5469810_TT:12_6619284_CC	0	0	0.00128852	0	0	0	0.00277367	0	0
1_12348214_TC:4_5469810_TT:12_6635567_AA	0	0	0.00128852	0	0	0	0.0024963	0	0
1_12348214_TC:4_5469901_AA:12_6619284_CC	0	0	0.00133245	0	0	0	0.00312927	0	0
1_12348214_TC:4_5469901_AA:12_6635567_AA	0	0	0.00133245	0	0	0	0.00281634	0	0
1_12348214_TC:4_103527876_TT:12_6567787_CC	0	0	0.00168386	0	0	0	0.00341375	0	0
1_12348214_TC:4_103527876_TT:12_6569983_TT	0	0	0.00168386	0	0	0	0.00341375	0	0
1_12348214_TC:4_103527876_TT:12_6619284_CC	0	0	0.00134709	0	0	0	0.00341375	0	0
1_12348214_TC:4_103527876_TT:12_6635567_AA	0	0	0.00134709	0	0	0	0.00307237	0	0
1_12348214_TC:4_103534557_CC:12_6567787_CC	0	0	0.00168386	0	0	0	0.00341375	0	0
1_12348214_TC:4_103534557_CC:12_6569983_TT	0	0	0.00168386	0	0	0	0.00341375	0	0
1_12348214_TC:4_103534557_CC:12_6619284_CC	0	0	0.00134709	0	0	0	0.00341375	0	0
1_12348214_TC:4_103534557_CC:12_6635567_AA	0	0	0.00134709	0	0	0	0.00307237	0	0
1_12348214_CC:5_131312327_TT:9_135983504_CC	0.142435	0.0341802	0.0308037	0.057964	0.126125	0.0119185	0.0330707	0.077212	0.222222
1_12348214_CC:5_131312327_TT:9_135985166_AA	0.028487	0.0341802	0.0308037	0.057964	0.119486	0.0119185	0.0330707	0.077212	0
1_12348214_TC:5_131312327_TT:12_6567787_CC	0	0	0.00155574	0	0	0	0.00330707	0	0
1_12348214_TC:5_131312327_TT:12_6569983_TT	0	0	0.00155574	0	0	0	0.00330707	0	0
1_12348214_TC:5_131312327_TT:12_6619284_CC	0	0	0.00124459	0	0	0	0.00330707	0	0
1_12348214_TC:5_131312327_TT:12_6635567_AA	0	0	0.00124459	0	0	0	0.00297636	0	0
1_12348214_CC:5_131995843_CC:9_135983504_CC	0.0295619	0.0295888	0.0170326	0.0598961	0.129444	0.00884275	0.0184911	0.0817539	0.0246914
1_12348214_CC:5_131995843_CC:9_135985166_AA	0.00591239	0.0295888	0.0170326	0.0598961	0.122631	0.00884275	0.0184911	0.0817539	0
1_12348214_CC:5_131995964_GG:9_135983504_CC	0.104811	0.0295888	0.0166702	0.0598961	0.137741	0.00903499	0.0184911	0.0828893	0.162551
1_12348214_CC:5_131995964_GG:9_135985166_AA	0.0209621	0.0295888	0.0166702	0.0598961	0.130492	0.00903499	0.0184911	0.0828893	0
1_12348214_TC:6_31085269_GG:12_6619284_CC	0	0	0.0011421	0	0	0	0.00273811	0	0
1_12348214_TC:6_31085269_GG:12_6635567_AA	0	0	0.0011421	0	0	0	0.0024643	0	0
1_12348214_TC:6_31661164_CC:12_6567787_CC	0	0	0.00177537	0	0	0	0.00366266	0	0
1_12348214_TC:6_31661164_CC:12_6569983_TT	0	0	0.00177537	0	0	0	0.00366266	0	0
1_12348214_TC:6_31661164_CC:12_6619284_CC	0	0	0.0014203	0	0	0	0.00366266	0	0
1_12348214_TC:6_31661164_CC:12_6635567_AA	0	0	0.0014203	0	0	0	0.0032964	0	0
1_12348214_TC:6_106634569_CC:12_6567787_CC	0	0	0.00170216	0	0	0	0.00334263	0	0
1_12348214_TC:6_106634569_CC:12_6569983_TT	0	0	0.00170216	0	0	0	0.00334263	0	0
1_12348214_TC:6_106634569_CC:12_6619284_CC	0	0	0.00136173	0	0	0	0.00334263	0	0
1_12348214_TC:6_106634569_CC:12_6635567_AA	0	0	0.00136173	0	0	0	0.00300836	0	0
1_12348214_TC:6_111689082_CC:12_6567787_CC	0	0	0.00175707	0	0	0	0.00366266	0	0
1_12348214_TC:6_111689082_CC:12_6569983_TT	0	0	0.00175707	0	0	0	0.00366266	0	0
1_12348214_TC:6_111689082_CC:12_6619284_CC	0	0	0.00140566	0	0	0	0.00366266	0	0
1_12348214_TC:6_111689082_CC:12_6635567_AA	0	0	0.00140566	0	0	0	0.0032964	0	0
1_12348214_TC:6_137540425_CC:12_6619284_CC	0	0	0.00147887	0	0	0	0.00341375	0	0
1_12348214_TC:6_137540425_CC:12_6635567_AA	0	0	0.00147887	0	0	0	0.00307237	0	0
1_12348214_TC:6_138583859_AA:12_6567787_CC	0	0	0.00175707	0	0	0	0.00355599	0	0
1_12348214_TC:6_138583859_AA:12_6569983_TT	0	0	0.00175707	0	0	0	0.00355599	0	0
1_12348214_TC:6_138583859_AA:12_6619284_CC	0	0	0.00140566	0	0	0	0.00355599	0	0
1_12348214_TC:6_138583859_AA:12_6635567_AA	0	0	0.00140566	0	0	0	0.00320039	0	0
1_12348214_TC:6_159172941_CC:12_6619284_CC	0	0	0.00137637	0	0	0	0.00323595	0	0
1_12348214_TC:6_159172941_CC:12_6635567_AA	0	0	0.00137637	0	0	0	0.00291235	0	0
1_12348214_CC:6_167271586_TT:9_135983504_CC	0.15856	0.0505051	0.032978	0.0879121	0.17757	0.0194156	0.0344931	0.121495	0.220165
1_12348214_CC:6_167271586_TT:9_135985166_AA	0.0317119	0.0505051	0.032978	0.0879121	0.168224	0.0194156	0.0344931	0.121495	0
1_12348214_TC:7_37172722_GG:12_6567787_CC	0	0	0.00179368	0	0	0	0.00355599	0	0
1_12348214_TC:7_37172722_GG:12_6569983_TT	0	0	0.00179368	0	0	0	0.00355599	0	0
1_12348214_TC:7_37172722_GG:12_6619284_CC	0	0	0.00143494	0	0	0	0.00355599	0	0
1_12348214_TC:7_37172722_GG:12_6635567_AA	0	0	0.00143494	0	0	0	0.00320039	0	0
1_12348214_CC:7_128807732_GG:12_111923417_AG	0.00161247	0	0.00570774	0.000120758	0.000174688	0.0158593	0.0101346	0	0
1_12348214_CC:7_128807732_GG:12_111993712_CT	0.00967482	0	0.00570774	0.000120758	0.000174688	0.0158593	0.0101346	0	0.00274348
1_12348214_CC:7_128807732_GG:19_11446520_TT	0.0201559	0.00530558	0.00770092	0.00277744	0.00541532	0.0581507	0.0144017	0.00829767	0.00445816
1_12348214_CC:7_128807732_GG:21_44323720_CC	0.0467616	0.0175492	0.00797271	0.00929839	0.0164206	0.0940984	0.0142239	0.0406149	0.00925926
1_12348214_CC:7_157208617_CC:15_38631920_AG	0.0561677	0.0763187	0.00353336	0.0711267	0.0574723	0.0100923	0.00497838	0.0683029	0.0932785
1_12348214_TC:9_34254542_TT:12_6567787_CC	0	0	0.00162895	0	0	0	0.00344931	0	0
1_12348214_TC:9_34254542_TT:12_6569983_TT	0	0	0.00162895	0	0	0	0.00344931	0	0
1_12348214_TC:9_34254542_TT:12_6619284_CC	0	0	0.00130316	0	0	0	0.00344931	0	0
1_12348214_TC:9_34254542_TT:12_6635567_AA	0	0	0.00130316	0	0	0	0.00310438	0	0
1_12348214_TC:9_34647802_GG:12_6619284_CC	0	0	0.00146423	0	0	0	0.00366266	0	0
1_12348214_TC:9_34647802_GG:12_6635567_AA	0	0	0.00146423	0	0	0	0.0032964	0	0
1_12348214_TC:9_34648020_GG:12_6619284_CC	0	0	0.00146423	0	0	0	0.00366266	0	0
1_12348214_TC:9_34648020_GG:12_6635567_AA	0	0	0.00146423	0	0	0	0.0032964	0	0
1_12348214_TC:9_117350243_GG:12_6619284_CC	0	0	0.0014203	0	0	0	0.00366266	0	0
1_12348214_TC:9_117350243_GG:12_6635567_AA	0	0	0.0014203	0	0	0	0.0032964	0	0
1_12348214_CC:9_117386719_TC:19_49558498_CC	0	0	0.0105095	0	0	0.0147059	0.00168909	0	0
1_12348214_CC:9_117386719_TC:19_49558509_AA	0	0	0.0105095	0	0	0.0138408	0.00168909	0	0
1_12348214_TC:9_117390335_CC:12_6619284_CC	0	0	0.00127388	0	0	0	0.00362711	0	0
1_12348214_TC:9_117390335_CC:12_6635567_AA	0	0	0.00127388	0	0	0	0.00326439	0	0
1_12348214_CC:9_132404183_CC:9_135983504_CC	0.163934	0.0505051	0.0355148	0.0879121	0.17757	0.0196078	0.0359155	0.121495	0.222222
1_12348214_CC:9_132404183_CC:9_135985166_AA	0.0327869	0.0505051	0.0355148	0.0879121	0.168224	0.0196078	0.0359155	0.121495	0
1_12348214_TC:9_132569553_CC:12_6567787_CC	0	0	0.00181198	0	0	0	0.00352043	0	0
1_12348214_TC:9_132569553_CC:12_6569983_TT	0	0	0.00181198	0	0	0	0.00352043	0	0
1_12348214_TC:9_132569553_CC:12_6619284_CC	0	0	0.00144958	0	0	0	0.00352043	0	0
1_12348214_TC:9_132569553_CC:12_6635567_AA	0	0	0.00144958	0	0	0	0.00316838	0	0
1_12348214_TC:9_135357630_TT:12_6567787_CC	0	0	0.00183028	0	0	0	0.00366266	0	0
1_12348214_TC:9_135357630_TT:12_6569983_TT	0	0	0.00183028	0	0	0	0.00366266	0	0
1_12348214_TC:9_135357630_TT:12_6619284_CC	0	0	0.00146423	0	0	0	0.00366266	0	0
1_12348214_TC:9_135357630_TT:12_6635567_AA	0	0	0.00146423	0	0	0	0.0032964	0	0
1_12348214_CC:9_135470414_TC:22_30034994_TT	0.0153185	0.0321396	0.0181198	0.0470958	0.0366844	0.071511	0.0456055	0.0519696	0.00428669
1_12348214_CC:9_135983504_CC:10_6245317_GG	0.0483741	0.023467	0.0279045	0.043473	0.0763385	0.0119185	0.0323595	0.0533671	0.0864198
1_12348214_CC:9_135983504_CC:11_64496357_TG	0.0349368	0.0112233	0.0144958	0.0115928	0.0232335	0.00480584	0.0145795	0.0204385	0.0432099
1_12348214_CC:9_135983504_CC:17_46136133_GG	0.153185	0.0387716	0.0242805	0.0656925	0.147698	0.0163399	0.0252475	0.0953795	0.222222
1_12348214_CC:9_135983504_CC:17_73517426_AA	0.163934	0.0505051	0.0337028	0.0879121	0.17757	0.0178777	0.0369822	0.121495	0.218107
1_12348214_CC:9_135985166_AA:10_6245317_GG	0.00967482	0.023467	0.0279045	0.043473	0.0723207	0.0119185	0.0323595	0.0533671	0
1_12348214_CC:9_135985166_AA:11_64496357_TG	0.00698737	0.0112233	0.0144958	0.0115928	0.0220107	0.00480584	0.0145795	0.0204385	0
1_12348214_CC:9_135985166_AA:17_46136133_GG	0.0306369	0.0387716	0.0242805	0.0656925	0.139925	0.0163399	0.0252475	0.0953795	0
1_12348214_CC:9_135985166_AA:17_73517426_AA	0.0327869	0.0505051	0.0337028	0.0879121	0.168224	0.0178777	0.0369822	0.121495	0
1_12348214_TC:9_136029301_CC:12_6567787_CC	0	0	0.00166556	0	0	0	0.00355599	0	0
1_12348214_TC:9_136029301_CC:12_6569983_TT	0	0	0.00166556	0	0	0	0.00355599	0	0
1_12348214_TC:9_136029301_CC:12_6619284_CC	0	0	0.00133245	0	0	0	0.00355599	0	0
1_12348214_TC:9_136029301_CC:12_6635567_AA	0	0	0.00133245	0	0	0	0.00320039	0	0
1_12348214_TC:10_31137471_TT:12_6619284_CC	0	0	0.00137637	0	0	0	0.00362711	0	0
1_12348214_TC:10_31137471_TT:12_6635567_AA	0	0	0.00137637	0	0	0	0.00326439	0	0
1_12348214_TC:10_75156333_GG:12_6619284_CC	0	0	0.00147887	0	0	0	0.00366266	0	0
1_12348214_TC:10_75156333_GG:12_6635567_AA	0	0	0.00147887	0	0	0	0.0032964	0	0
1_12348214_TC:10_75867193_GG:12_6619284_CC	0	0	0.00122995	0	0	0	0.00295147	0	0
1_12348214_TC:10_75867193_GG:12_6635567_AA	0	0	0.00122995	0	0	0	0.00265632	0	0
1_12348214_TC:10_94413380_GG:12_6619284_CC	0	0	0.00139102	0	0	0	0.00366266	0	0
1_12348214_TC:10_94413380_GG:12_6635567_AA	0	0	0.00139102	0	0	0	0.0032964	0	0
1_12348214_TC:10_100183515_GG:12_6567787_CC	0	0	0.00175707	0	0	0	0.00352043	0	0
1_12348214_TC:10_100183515_GG:12_6569983_TT	0	0	0.00175707	0	0	0	0.00352043	0	0
1_12348214_TC:10_100183515_GG:12_6619284_CC	0	0	0.00140566	0	0	0	0.00352043	0	0
1_12348214_TC:10_100183515_GG:12_6635567_AA	0	0	0.00140566	0	0	0	0.00316838	0	0
1_12348214_TC:10_100186914_AA:12_6567787_CC	0	0	0.00162895	0	0	0	0.00337819	0	0
1_12348214_TC:10_100186914_AA:12_6569983_TT	0	0	0.00162895	0	0	0	0.00337819	0	0
1_12348214_TC:10_100186914_AA:12_6619284_CC	0	0	0.00130316	0	0	0	0.00337819	0	0
1_12348214_TC:10_100186914_AA:12_6635567_AA	0	0	0.00130316	0	0	0	0.00304037	0	0
1_12348214_TC:10_100186959_AA:12_6567787_CC	0	0	0.00162895	0	0	0	0.00337819	0	0
1_12348214_TC:10_100186959_AA:12_6569983_TT	0	0	0.00162895	0	0	0	0.00337819	0	0
1_12348214_TC:10_100186959_AA:12_6619284_CC	0	0	0.00130316	0	0	0	0.00337819	0	0
1_12348214_TC:10_100186959_AA:12_6635567_AA	0	0	0.00130316	0	0	0	0.00304037	0	0
1_12348214_TC:10_101502968_AA:12_6567787_CC	0	0	0.00175707	0	0	0	0.00348487	0	0
1_12348214_TC:10_101502968_AA:12_6569983_TT	0	0	0.00175707	0	0	0	0.00348487	0	0
1_12348214_TC:10_101502968_AA:12_6619284_CC	0	0	0.00140566	0	0	0	0.00348487	0	0
1_12348214_TC:10_101502968_AA:12_6635567_AA	0	0	0.00140566	0	0	0	0.00313638	0	0
1_12348214_TC:10_101606683_GG:12_6567787_CC	0	0	0.00177537	0	0	0	0.00344931	0	0
1_12348214_TC:10_101606683_GG:12_6569983_TT	0	0	0.00177537	0	0	0	0.00344931	0	0
1_12348214_TC:10_101606683_GG:12_6619284_CC	0	0	0.0014203	0	0	0	0.00344931	0	0
1_12348214_TC:10_101606683_GG:12_6635567_AA	0	0	0.0014203	0	0	0	0.00310438	0	0
1_12348214_TC:10_102056745_CC:12_6567787_CC	0	0	0.00148253	0	0	0	0.00280923	0	0
1_12348214_TC:10_102056745_CC:12_6569983_TT	0	0	0.00148253	0	0	0	0.00280923	0	0
1_12348214_TC:10_102056745_CC:12_6619284_CC	0	0	0.00118602	0	0	0	0.00280923	0	0
1_12348214_TC:10_102056745_CC:12_6635567_AA	0	0	0.00118602	0	0	0	0.00252831	0	0
1_12348214_TC:10_102059329_GG:12_6567787_CC	0	0	0.00148253	0	0	0	0.00280923	0	0
1_12348214_TC:10_102059329_GG:12_6569983_TT	0	0	0.00148253	0	0	0	0.00280923	0	0
1_12348214_TC:10_102059329_GG:12_6619284_CC	0	0	0.00118602	0	0	0	0.00280923	0	0
1_12348214_TC:10_102059329_GG:12_6635567_AA	0	0	0.00118602	0	0	0	0.00252831	0	0
1_12348214_TC:11_2418102_CC:12_6567787_CC	0	0	0.00186689	0	0	0	0.00369822	0	0
1_12348214_TC:11_2418102_CC:12_6569983_TT	0	0	0.00186689	0	0	0	0.00369822	0	0
1_12348214_TC:11_2418102_CC:12_6619284_CC	0	0	0.00149351	0	0	0	0.00369822	0	0
1_12348214_TC:11_2418102_CC:12_6635567_AA	0	0	0.00149351	0	0	0	0.0033284	0	0
1_12348214_TC:11_2427134_TT:12_6567787_CC	0	0	0.00184859	0	0	0	0.00359155	0	0
1_12348214_TC:11_2427134_TT:12_6569983_TT	0	0	0.00184859	0	0	0	0.00359155	0	0
1_12348214_TC:11_2427134_TT:12_6619284_CC	0	0	0.00147887	0	0	0	0.00359155	0	0
1_12348214_TC:11_2427134_TT:12_6635567_AA	0	0	0.00147887	0	0	0	0.00323239	0	0
1_12348214_TC:11_61015777_CC:12_6567787_CC	0	0	0.00181198	0	0	0	0.00369822	0	0
1_12348214_TC:11_61015777_CC:12_6569983_TT	0	0	0.00181198	0	0	0	0.00369822	0	0
1_12348214_TC:11_61015777_CC:12_6619284_CC	0	0	0.00144958	0	0	0	0.00369822	0	0
1_12348214_TC:11_61015777_CC:12_6635567_AA	0	0	0.00144958	0	0	0	0.0033284	0	0
1_12348214_TC:11_64497354_CC:12_6619284_CC	0	0	0.00147887	0	0	0	0.00359155	0	0
1_12348214_TC:11_64497354_CC:12_6635567_AA	0	0	0.00147887	0	0	0	0.00323239	0	0
1_12348214_TC:11_64603236_TT:12_6567787_CC	0	0	0.00168386	0	0	0	0.00344931	0	0
1_12348214_TC:11_64603236_TT:12_6569983_TT	0	0	0.00168386	0	0	0	0.00344931	0	0
1_12348214_TC:11_64603236_TT:12_6619284_CC	0	0	0.00134709	0	0	0	0.00344931	0	0
1_12348214_TC:11_64603236_TT:12_6635567_AA	0	0	0.00134709	0	0	0	0.00310438	0	0
1_12348214_TC:11_65787666_GG:12_6619284_CC	0	0	0.00127388	0	0	0	0.00298703	0	0
1_12348214_TC:11_65787666_GG:12_6635567_AA	0	0	0.00127388	0	0	0	0.00268832	0	0
1_12348214_TC:11_66052931_GG:12_6619284_CC	0	0	0.00146423	0	0	0	0.00359155	0	0
1_12348214_TC:11_66052931_GG:12_6635567_AA	0	0	0.00146423	0	0	0	0.00323239	0	0
1_12348214_TC:11_76507282_CC:12_6567787_CC	0	0	0.00161065	0	0	0	0.00305815	0	0
1_12348214_TC:11_76507282_CC:12_6569983_TT	0	0	0.00161065	0	0	0	0.00305815	0	0
1_12348214_TC:11_76507282_CC:12_6619284_CC	0	0	0.00128852	0	0	0	0.00305815	0	0
1_12348214_TC:11_76507282_CC:12_6635567_AA	0	0	0.00128852	0	0	0	0.00275233	0	0
1_12348214_TC:12_6085352_GG:12_6567787_CC	0	0	0.00183028	0	0	0	0.00362711	0	0
1_12348214_TC:12_6085352_GG:12_6569983_TT	0	0	0.00183028	0	0	0	0.00362711	0	0
1_12348214_TC:12_6085352_GG:12_6619284_CC	0	0	0.00146423	0	0	0	0.00362711	0	0
1_12348214_TC:12_6085352_GG:12_6635567_AA	0	0	0.00146423	0	0	0	0.00326439	0	0
1_12348214_TC:12_6567787_CC:12_6569983_TT	0	0	9.15142e-05	0	0	0	0.000355599	0	0
1_12348214_TC:12_6567787_CC:12_6619284_CC	0	0	7.32113e-05	0	0	0	0.000355599	0	0
1_12348214_TC:12_6567787_CC:12_6635567_AA	0	0	7.32113e-05	0	0	0	0.000320039	0	0
1_12348214_TC:12_6567787_CC:12_6658860_CC	0	0	0.000860233	0	0	0	0.00167131	0	0
1_12348214_TC:12_6567787_CC:12_6679743_GG	0	0	0.000933444	0	0	0	0.00170687	0	0
1_12348214_TC:12_6567787_CC:16_10971073_TT	0	0	0.00183028	0	0	0	0.00355599	0	0
1_12348214_TC:12_6567787_CC:16_23403744_AA	0	0	0.00177537	0	0	0	0.00355599	0	0
1_12348214_TC:12_6567787_CC:16_23409440_GG	0	0	0.00177537	0	0	0	0.00359155	0	0
1_12348214_TC:12_6567787_CC:16_23428193_AA	0	0	0.00177537	0	0	0	0.00359155	0	0
1_12348214_TC:12_6567787_CC:17_40724977_GG	0	0	0.00181198	0	0	0	0.00344931	0	0
1_12348214_TC:12_6567787_CC:17_61987333_TT	0	0	0.00186689	0	0	0	0.00369822	0	0
1_12348214_TC:12_6567787_CC:17_72926420_GG	0	0	0.00181198	0	0	0	0.00344931	0	0
1_12348214_TC:12_6567787_CC:17_77926491_GG	0	0	0.00164725	0	0	0	0.00302259	0	0
1_12348214_TC:12_6567787_CC:17_78084867_GG	0	0	0.00170216	0	0	0	0.00266699	0	0
1_12348214_TC:12_6567787_CC:17_78092381_GG	0	0	0.00168386	0	0	0	0.00266699	0	0
1_12348214_TC:12_6567787_CC:17_78093133_GG	0	0	0.00168386	0	0	0	0.00291591	0	0
1_12348214_TC:12_6567787_CC:17_78114020_CC	0	0	0.00168386	0	0	0	0.00252475	0	0
1_12348214_TC:12_6567787_CC:19_1008683_GG	0	0	0.00140932	0	0	0	0.00263143	0	0
1_12348214_TC:12_6567787_CC:19_48976647_GG	0	0	0.00183028	0	0	0	0.00359155	0	0
1_12348214_TC:12_6567787_CC:20_45140681_TT	0	0	0.00155574	0	0	0	0.00337819	0	0
1_12348214_TC:12_6567787_CC:20_62664365_CC	0	0	0.00183028	0	0	0	0.00348487	0	0
1_12348214_TC:12_6567787_CC:21_44323720_CC	0	0	0.00161065	0	0	0	0.00284479	0	0
1_12348214_TC:12_6567787_CC:22_21989008_CC	0	0	0.00179368	0	0	0	0.00341375	0	0
1_12348214_TC:12_6567787_CC:22_45593661_CC	0	0	0.00173877	0	0	0	0.00323595	0	0
1_12348214_TC:12_6569983_TT:12_6619284_CC	0	0	7.32113e-05	0	0	0	0.000355599	0	0
1_12348214_TC:12_6569983_TT:12_6635567_AA	0	0	7.32113e-05	0	0	0	0.000320039	0	0
1_12348214_TC:12_6569983_TT:12_6658860_CC	0	0	0.000860233	0	0	0	0.00167131	0	0
1_12348214_TC:12_6569983_TT:12_6679743_GG	0	0	0.000933444	0	0	0	0.00170687	0	0
1_12348214_TC:12_6569983_TT:16_10971073_TT	0	0	0.00183028	0	0	0	0.00355599	0	0
1_12348214_TC:12_6569983_TT:16_23403744_AA	0	0	0.00177537	0	0	0	0.00355599	0	0
1_12348214_TC:12_6569983_TT:16_23409440_GG	0	0	0.00177537	0	0	0	0.00359155	0	0
1_12348214_TC:12_6569983_TT:16_23428193_AA	0	0	0.00177537	0	0	0	0.00359155	0	0
1_12348214_TC:12_6569983_TT:17_40724977_GG	0	0	0.00181198	0	0	0	0.00344931	0	0
1_12348214_TC:12_6569983_TT:17_61987333_TT	0	0	0.00186689	0	0	0	0.00369822	0	0
1_12348214_TC:12_6569983_TT:17_72926420_GG	0	0	0.00181198	0	0	0	0.00344931	0	0
1_12348214_TC:12_6569983_TT:17_77926491_GG	0	0	0.00164725	0	0	0	0.00302259	0	0
1_12348214_TC:12_6569983_TT:17_78084867_GG	0	0	0.00170216	0	0	0	0.00266699	0	0
1_12348214_TC:12_6569983_TT:17_78092381_GG	0	0	0.00168386	0	0	0	0.00266699	0	0
1_12348214_TC:12_6569983_TT:17_78093133_GG	0	0	0.00168386	0	0	0	0.00291591	0	0
1_12348214_TC:12_6569983_TT:17_78114020_CC	0	0	0.00168386	0	0	0	0.00252475	0	0
1_12348214_TC:12_6569983_TT:19_1008683_GG	0	0	0.00140932	0	0	0	0.00263143	0	0
1_12348214_TC:12_6569983_TT:19_48976647_GG	0	0	0.00183028	0	0	0	0.00359155	0	0
1_12348214_TC:12_6569983_TT:20_45140681_TT	0	0	0.00155574	0	0	0	0.00337819	0	0
1_12348214_TC:12_6569983_TT:20_62664365_CC	0	0	0.00183028	0	0	0	0.00348487	0	0
1_12348214_TC:12_6569983_TT:21_44323720_CC	0	0	0.00161065	0	0	0	0.00284479	0	0
1_12348214_TC:12_6569983_TT:22_21989008_CC	0	0	0.00179368	0	0	0	0.00341375	0	0
1_12348214_TC:12_6569983_TT:22_45593661_CC	0	0	0.00173877	0	0	0	0.00323595	0	0
1_12348214_TC:12_6619284_CC:12_6635567_AA	0	0	5.85691e-05	0	0	0	0.000320039	0	0
1_12348214_TC:12_6619284_CC:12_6658860_CC	0	0	0.000688187	0	0	0	0.00167131	0	0
1_12348214_TC:12_6619284_CC:12_6679743_GG	0	0	0.000746756	0	0	0	0.00170687	0	0
1_12348214_TC:12_6619284_CC:12_6709316_CC	0	0	0.0010396	0	0	0	0.00320039	0	0
1_12348214_TC:12_6619284_CC:12_6970635_GG	0	0	0.00139102	0	0	0	0.00366266	0	0
1_12348214_TC:12_6619284_CC:15_38631920_GG	0	0	0.00146423	0	0	0	0.00344931	0	0
1_12348214_TC:12_6619284_CC:16_10971073_TT	0	0	0.00146423	0	0	0	0.00355599	0	0
1_12348214_TC:12_6619284_CC:16_12061626_GG	0	0	0.00102496	0	0	0	0.00227583	0	0
1_12348214_TC:12_6619284_CC:16_23403744_AA	0	0	0.0014203	0	0	0	0.00355599	0	0
1_12348214_TC:12_6619284_CC:16_23409440_GG	0	0	0.0014203	0	0	0	0.00359155	0	0
1_12348214_TC:12_6619284_CC:16_23428193_AA	0	0	0.0014203	0	0	0	0.00359155	0	0
1_12348214_TC:12_6619284_CC:16_23456548_GG	0	0	0.0014203	0	0	0	0.00359155	0	0
1_12348214_TC:12_6619284_CC:16_28500806_CC	0	0	0.00149351	0	0	0	0.00359155	0	0
1_12348214_TC:12_6619284_CC:16_31049298_AA	0	0	0.00147887	0	0	0	0.00359155	0	0
1_12348214_TC:12_6619284_CC:17_40724977_GG	0	0	0.00144958	0	0	0	0.00344931	0	0
1_12348214_TC:12_6619284_CC:17_61987333_TT	0	0	0.00149351	0	0	0	0.00369822	0	0
1_12348214_TC:12_6619284_CC:17_72926420_GG	0	0	0.00144958	0	0	0	0.00344931	0	0
1_12348214_TC:12_6619284_CC:17_73517426_AA	0	0	0.00136173	0	0	0	0.00369822	0	0
1_12348214_TC:12_6619284_CC:17_73888273_CC	0	0	0.0011421	0	0	0	0.00263143	0	0
1_12348214_TC:12_6619284_CC:17_77926491_GG	0	0	0.0013178	0	0	0	0.00302259	0	0
1_12348214_TC:12_6619284_CC:17_78079731_CC	0	0	0.00136173	0	0	0	0.00266699	0	0
1_12348214_TC:12_6619284_CC:17_78084867_GG	0	0	0.00136173	0	0	0	0.00266699	0	0
1_12348214_TC:12_6619284_CC:17_78092381_GG	0	0	0.00134709	0	0	0	0.00266699	0	0
1_12348214_TC:12_6619284_CC:17_78093133_GG	0	0	0.00134709	0	0	0	0.00291591	0	0
1_12348214_TC:12_6619284_CC:17_78114020_CC	0	0	0.00134709	0	0	0	0.00252475	0	0
1_12348214_TC:12_6619284_CC:18_77513841_GG	0	0	0.00127388	0	0	0	0.00320039	0	0
1_12348214_TC:12_6619284_CC:19_1008683_GG	0	0	0.00112745	0	0	0	0.00263143	0	0
1_12348214_TC:12_6619284_CC:19_11446520_TT	0	0	0.00124459	0	0	0	0.00288035	0	0
1_12348214_TC:12_6619284_CC:19_48949764_GG	0	0	0.00134709	0	0	0	0.00355599	0	0
1_12348214_TC:12_6619284_CC:19_48976647_GG	0	0	0.00146423	0	0	0	0.00359155	0	0
1_12348214_TC:12_6619284_CC:19_49539597_TT	0	0	0.00130316	0	0	0	0.00341375	0	0
1_12348214_TC:12_6619284_CC:19_49540100_GG	0	0	0.00143494	0	0	0	0.00341375	0	0
1_12348214_TC:12_6619284_CC:20_30661292_GG	0	0	0.00139102	0	0	0	0.00362711	0	0
1_12348214_TC:12_6619284_CC:20_43739100_GG	0	0	0.0014203	0	0	0	0.00337819	0	0
1_12348214_TC:12_6619284_CC:20_44999028_TT	0	0	0.000951747	0	0	0	0.00213359	0	0
1_12348214_TC:12_6619284_CC:20_44999958_AA	0	0	0.000951747	0	0	0	0.00213359	0	0
1_12348214_TC:12_6619284_CC:20_45000422_GG	0	0	0.000951747	0	0	0	0.00213359	0	0
1_12348214_TC:12_6619284_CC:20_45003788_CC	0	0	0.000893178	0	0	0	0.00195579	0	0
1_12348214_TC:12_6619284_CC:20_45140681_TT	0	0	0.00124459	0	0	0	0.00337819	0	0
1_12348214_TC:12_6619284_CC:20_62664365_CC	0	0	0.00146423	0	0	0	0.00348487	0	0
1_12348214_TC:12_6619284_CC:21_43413553_TT	0	0	0.00139102	0	0	0	0.00302259	0	0
1_12348214_TC:12_6619284_CC:21_44323720_CC	0	0	0.00128852	0	0	0	0.00284479	0	0
1_12348214_TC:12_6619284_CC:21_45163512_GG	0	0	0.00139102	0	0	0	0.00366266	0	0
1_12348214_TC:12_6619284_CC:22_21989008_CC	0	0	0.00143494	0	0	0	0.00341375	0	0
1_12348214_TC:12_6619284_CC:22_30034994_GG	0	0	0.00096639	0	0	0	0.00216915	0	0
1_12348214_TC:12_6619284_CC:22_39355717_AA	0	0	0.00136173	0	0	0	0.00352043	0	0
1_12348214_TC:12_6619284_CC:22_45593661_CC	0	0	0.00139102	0	0	0	0.00323595	0	0
1_12348214_TC:12_6635567_AA:12_6658860_CC	0	0	0.000688187	0	0	0	0.00150418	0	0
1_12348214_TC:12_6635567_AA:12_6679743_GG	0	0	0.000746756	0	0	0	0.00153619	0	0
1_12348214_TC:12_6635567_AA:12_6709316_CC	0	0	0.0010396	0	0	0	0.00288035	0	0
1_12348214_TC:12_6635567_AA:12_6970635_GG	0	0	0.00139102	0	0	0	0.0032964	0	0
1_12348214_TC:12_6635567_AA:15_38631920_GG	0	0	0.00146423	0	0	0	0.00310438	0	0
1_12348214_TC:12_6635567_AA:16_10971073_TT	0	0	0.00146423	0	0	0	0.00320039	0	0
1_12348214_TC:12_6635567_AA:16_12061626_GG	0	0	0.00102496	0	0	0	0.00204825	0	0
1_12348214_TC:12_6635567_AA:16_23403744_AA	0	0	0.0014203	0	0	0	0.00320039	0	0
1_12348214_TC:12_6635567_AA:16_23409440_GG	0	0	0.0014203	0	0	0	0.00323239	0	0
1_12348214_TC:12_6635567_AA:16_23428193_AA	0	0	0.0014203	0	0	0	0.00323239	0	0
1_12348214_TC:12_6635567_AA:16_23456548_GG	0	0	0.0014203	0	0	0	0.00323239	0	0
1_12348214_TC:12_6635567_AA:16_28500806_CC	0	0	0.00149351	0	0	0	0.00323239	0	0
1_12348214_TC:12_6635567_AA:16_31049298_AA	0	0	0.00147887	0	0	0	0.00323239	0	0
1_12348214_TC:12_6635567_AA:17_40724977_GG	0	0	0.00144958	0	0	0	0.00310438	0	0
1_12348214_TC:12_6635567_AA:17_61987333_TT	0	0	0.00149351	0	0	0	0.0033284	0	0
1_12348214_TC:12_6635567_AA:17_72926420_GG	0	0	0.00144958	0	0	0	0.00310438	0	0
1_12348214_TC:12_6635567_AA:17_73517426_AA	0	0	0.00136173	0	0	0	0.0033284	0	0
1_12348214_TC:12_6635567_AA:17_73888273_CC	0	0	0.0011421	0	0	0	0.00236829	0	0
1_12348214_TC:12_6635567_AA:17_77926491_GG	0	0	0.0013178	0	0	0	0.00272033	0	0
1_12348214_TC:12_6635567_AA:17_78079731_CC	0	0	0.00136173	0	0	0	0.00240029	0	0
1_12348214_TC:12_6635567_AA:17_78084867_GG	0	0	0.00136173	0	0	0	0.00240029	0	0
1_12348214_TC:12_6635567_AA:17_78092381_GG	0	0	0.00134709	0	0	0	0.00240029	0	0
1_12348214_TC:12_6635567_AA:17_78093133_GG	0	0	0.00134709	0	0	0	0.00262432	0	0
1_12348214_TC:12_6635567_AA:17_78114020_CC	0	0	0.00134709	0	0	0	0.00227227	0	0
1_12348214_TC:12_6635567_AA:18_77513841_GG	0	0	0.00127388	0	0	0	0.00288035	0	0
1_12348214_TC:12_6635567_AA:19_1008683_GG	0	0	0.00112745	0	0	0	0.00236829	0	0
1_12348214_TC:12_6635567_AA:19_11446520_TT	0	0	0.00124459	0	0	0	0.00259231	0	0
1_12348214_TC:12_6635567_AA:19_48949764_GG	0	0	0.00134709	0	0	0	0.00320039	0	0
1_12348214_TC:12_6635567_AA:19_48976647_GG	0	0	0.00146423	0	0	0	0.00323239	0	0
1_12348214_TC:12_6635567_AA:19_49539597_TT	0	0	0.00130316	0	0	0	0.00307237	0	0
1_12348214_TC:12_6635567_AA:19_49540100_GG	0	0	0.00143494	0	0	0	0.00307237	0	0
1_12348214_TC:12_6635567_AA:20_30661292_GG	0	0	0.00139102	0	0	0	0.00326439	0	0
1_12348214_TC:12_6635567_AA:20_43739100_GG	0	0	0.0014203	0	0	0	0.00304037	0	0
1_12348214_TC:12_6635567_AA:20_44999028_TT	0	0	0.000951747	0	0	0	0.00192023	0	0
1_12348214_TC:12_6635567_AA:20_44999958_AA	0	0	0.000951747	0	0	0	0.00192023	0	0
1_12348214_TC:12_6635567_AA:20_45000422_GG	0	0	0.000951747	0	0	0	0.00192023	0	0
1_12348214_TC:12_6635567_AA:20_45003788_CC	0	0	0.000893178	0	0	0	0.00176021	0	0
1_12348214_TC:12_6635567_AA:20_45140681_TT	0	0	0.00124459	0	0	0	0.00304037	0	0
1_12348214_TC:12_6635567_AA:20_62664365_CC	0	0	0.00146423	0	0	0	0.00313638	0	0
1_12348214_TC:12_6635567_AA:21_43413553_TT	0	0	0.00139102	0	0	0	0.00272033	0	0
1_12348214_TC:12_6635567_AA:21_44323720_CC	0	0	0.00128852	0	0	0	0.00256031	0	0
1_12348214_TC:12_6635567_AA:21_45163512_GG	0	0	0.00139102	0	0	0	0.0032964	0	0
1_12348214_TC:12_6635567_AA:22_21989008_CC	0	0	0.00143494	0	0	0	0.00307237	0	0
1_12348214_TC:12_6635567_AA:22_30034994_GG	0	0	0.00096639	0	0	0	0.00195224	0	0
1_12348214_TC:12_6635567_AA:22_39355717_AA	0	0	0.00136173	0	0	0	0.00316838	0	0
1_12348214_TC:12_6635567_AA:22_45593661_CC	0	0	0.00139102	0	0	0	0.00291235	0	0
1_12401868_AC:2_233721455_GA:7_157208617_CC	0.0366374	0.0348264	0.00881556	0.0282389	0.0173594	0.00663395	0.00526997	0.0234122	0.0369227
1_12401868_CC:2_234527064_CA:22_21988599_AG	0	0	0.00761032	0	0	0	0.00476058	0	0
1_12401868_AC:5_33982568_GG:7_157208617_CC	0.0680409	0.0682017	0.0144666	0.0628315	0.0364901	0.0140218	0.00864816	0.0571694	0.0942501
1_12401868_AC:6_31084792_CT:15_85619248_TC	0.0304519	0.0623313	0.00751148	0.0621255	0.0592142	0.0240933	0.00555712	0.0627798	0
1_12401868_AC:6_32191620_CC:7_157208617_CC	0.0444883	0.0478863	0.011302	0.0451822	0.023382	0.00964938	0.00851303	0.0272235	0.0573274
1_12401868_CC:7_128807732_GG:19_11446520_TT	0.00892145	0.00337628	0.00653411	0.0017092	0.00364395	0.0370568	0.0122415	0.00573857	0.00272443
1_12401868_AC:7_157208617_CC:17_72473553_CC	0.065424	0.0123343	0.0142405	0.00705972	0.00885683	0.00361852	0.00770226	0.00762259	0.104938
1_12401868_AC:9_34397545_GG:12_48134695_CC	0.00999203	0.0222612	0.00528586	0.0183553	0.0442589	0.0184544	0.00486459	0.0296855	0.0081733
1_12401868_AC:9_117390335_TC:12_122865029_CT	0.00666135	0	0.00782446	0	0	0.00961923	0.000675637	0	0.00668724
1_12401868_AC:10_6245317_TG:13_100008313_GC	0.0687547	0.0326168	0.00959801	0.0147139	0.0222686	0.0111571	0.00483081	0.0152689	0.041438
1_19401445_CC:1_23758134_GG:9_135983504_CC	0.0824739	0.0391632	0.0289368	0.065735	0.146783	0.0150583	0.0316056	0.0935967	0.133497
1_19401445_CC:1_23758134_GG:9_135985166_AA	0.0164948	0.0391632	0.0289368	0.065735	0.139058	0.0150583	0.0316056	0.0935967	0
1_19401445_CC:1_23765472_GG:9_135983504_CC	0.0824739	0.0396527	0.0289368	0.065735	0.146783	0.0150583	0.0308873	0.0935967	0.133497
1_19401445_CC:1_23765472_GG:9_135985166_AA	0.0164948	0.0396527	0.0289368	0.065735	0.139058	0.0150583	0.0308873	0.0935967	0
1_19401445_CC:1_197889319_CC:9_135983504_CC	0.139747	0.0479749	0.0333624	0.0830818	0.172591	0.01807	0.0366338	0.119224	0.187243
1_19401445_CC:1_197889319_CC:9_135985166_AA	0.0279495	0.0479749	0.0333624	0.0830818	0.163508	0.01807	0.0366338	0.119224	0
1_19401445_CC:1_206646427_AC:13_41345036_TT	0	0	0	0	0	0	0.0158028	0	0
1_19401445_CC:2_27728827_TT:9_135983504_CC	0.139747	0.0484644	0.0292772	0.0830818	0.172591	0.01807	0.0308873	0.119224	0.187243
1_19401445_CC:2_27728827_TT:9_135985166_AA	0.0279495	0.0484644	0.0292772	0.0830818	0.163508	0.01807	0.0308873	0.119224	0
1_19401445_CC:2_228493211_GG:7_128807732_GG	0.0144329	0.0109657	0.00553203	0.00547792	0.00798013	0.0331283	0.00897886	0.023142	0.00216716
1_19401445_CC:5_33982568_GG:7_128807732_GG	0.0357387	0.0184067	0.00544692	0.010157	0.0174884	0.0906156	0.0114929	0.0449984	0.00700716
1_19401445_CC:5_131312327_TT:9_135983504_CC	0.12142	0.0327992	0.0289368	0.0547792	0.122588	0.0109837	0.0334014	0.0757688	0.187243
1_19401445_CC:5_131312327_TT:9_135985166_AA	0.024284	0.0327992	0.0289368	0.0547792	0.116136	0.0109837	0.0334014	0.0757688	0
1_19401445_CC:5_131995843_CC:9_135983504_CC	0.0252003	0.0283933	0.0160003	0.0566052	0.125814	0.0081492	0.018676	0.0802258	0.0208048
1_19401445_CC:5_131995843_CC:9_135985166_AA	0.00504007	0.0283933	0.0160003	0.0566052	0.119193	0.0081492	0.018676	0.0802258	0
1_19401445_CC:5_131995964_GG:9_135983504_CC	0.0893467	0.0283933	0.0156599	0.0566052	0.133879	0.00832636	0.018676	0.08134	0.136965
1_19401445_CC:5_131995964_GG:9_135985166_AA	0.0178693	0.0283933	0.0156599	0.0566052	0.126833	0.00832636	0.018676	0.08134	0
1_19401445_CC:6_167271586_TT:9_135983504_CC	0.135165	0.0484644	0.0309794	0.0830818	0.172591	0.0178928	0.034838	0.119224	0.185509
1_19401445_CC:6_167271586_TT:9_135985166_AA	0.0270331	0.0484644	0.0309794	0.0830818	0.163508	0.0178928	0.034838	0.119224	0
1_19401445_CC:7_128807732_GG:9_35398406_CC	0.0302404	0.0123364	0.00672355	0.00593441	0.010527	0.0545642	0.0147253	0.0261419	0.00534567
1_19401445_CC:7_128807732_GG:10_75519322_TT	0.0123711	0.00137071	0.00595757	0.000228247	0.00050937	0.0272821	0.0104155	0.00128567	0.00231164
1_19401445_CC:7_128807732_GG:11_64503363_AG	0.0116838	0.00430795	0.00374476	0.00136948	0.00254685	0.024359	0.00718309	0.00814257	0.00296179
1_19401445_CC:7_128807732_GG:12_111894072_TC	0.00962195	0.00646193	0.0051916	0.00353782	0.0050937	0.0409232	0.00861971	0.0137138	0.00231164
1_19401445_CC:7_128807732_GG:12_111923417_AG	0.00137456	0	0.00536181	0.000114123	0.00016979	0.0146154	0.0102359	0	0
1_19401445_CC:7_128807732_GG:12_111993712_CT	0.00824739	0	0.00536181	0.000114123	0.00016979	0.0146154	0.0102359	0	0.00231164
1_19401445_CC:7_128807732_GG:17_72477385_GG	0.0323023	0.00274142	0.0051916	0.00114123	0.00407496	0.0263078	0.00969717	0.00514268	0.00736835
1_19401445_CC:7_128807732_GG:19_11446520_TT	0.0171821	0.00509121	0.00723419	0.00262484	0.00526349	0.0535899	0.0145458	0.00814257	0.00375641
1_19401445_CC:7_128807732_GG:20_42815190_GA	0.00274913	0.00469958	0.00331922	0.00308133	0.00645202	0.0341026	0.00736267	0.0158566	0.000288955
1_19401445_CC:7_128807732_GG:21_44323720_CC	0.0398624	0.0168402	0.00748952	0.00878749	0.0159603	0.0867182	0.0143662	0.0398557	0.00780178
1_19401445_CC:7_148702486_AA:13_41331026_GG	0	0	0	0	0	0	0.0341197	0	0.00260059
1_19401445_CC:7_148702496_CC:13_41331026_GG	0	0	0	0	0	0	0.0341197	0	0.00296179
1_19401445_CC:7_157208617_CC:15_38631920_AG	0.0478807	0.0732352	0.00331922	0.0672186	0.0558609	0.00930072	0.00502816	0.0670262	0.0785957
1_19401445_CC:9_132404183_CC:9_135983504_CC	0.139747	0.0484644	0.0333624	0.0830818	0.172591	0.01807	0.0362746	0.119224	0.187243
1_19401445_CC:9_132404183_CC:9_135985166_AA	0.0279495	0.0484644	0.0333624	0.0830818	0.163508	0.01807	0.0362746	0.119224	0
1_19401445_CC:9_135983504_CC:10_6245317_GG	0.0412369	0.0225188	0.0262133	0.0410844	0.0741982	0.0109837	0.0326831	0.0523696	0.0728166
1_19401445_CC:9_135983504_CC:11_64496357_TG	0.0297822	0.0107699	0.0136173	0.0109558	0.0225821	0.00442891	0.0147253	0.0200564	0.0364083
1_19401445_CC:9_135983504_CC:17_46136133_GG	0.130584	0.037205	0.022809	0.0620831	0.143557	0.0150583	0.0255	0.0935967	0.187243
1_19401445_CC:9_135983504_CC:17_73517426_AA	0.139747	0.0484644	0.0316602	0.0830818	0.172591	0.0164756	0.0373521	0.119224	0.183775
1_19401445_CC:9_135985166_AA:10_6245317_GG	0.00824739	0.0225188	0.0262133	0.0410844	0.070293	0.0109837	0.0326831	0.0523696	0
1_19401445_CC:9_135985166_AA:11_64496357_TG	0.00595645	0.0107699	0.0136173	0.0109558	0.0213935	0.00442891	0.0147253	0.0200564	0
1_19401445_CC:9_135985166_AA:17_46136133_GG	0.0261167	0.037205	0.022809	0.0620831	0.136002	0.0150583	0.0255	0.0935967	0
1_19401445_CC:9_135985166_AA:17_73517426_AA	0.0279495	0.0484644	0.0316602	0.0830818	0.163508	0.0164756	0.0373521	0.119224	0
1_19401445_CC:10_94372942_TT:13_41331026_GG	0	0	0	0	0	0	0.0215493	0	0.00534567
1_19401445_CC:10_102056745_CC:13_41331026_GG	0	0	0	0	0	0	0.0283732	0	0.00650149
1_19401445_CC:10_102059329_GG:13_41331026_GG	0	0	0	0	0	0	0.0283732	0	0.00368418
1_19401445_CC:11_76507282_CC:13_41331026_GG	0	0	0	0	0	0	0.0308873	0	0.00715163
1_19401445_CC:11_76507403_GG:13_41331026_GG	0	0	0	0	0	0	0.0308873	0	0.00505671
1_19410913_GG:1_23758134_GG:9_135983504_CC	0.0967482	0.0391632	0.0289368	0.065735	0.146783	0.0150583	0.0316056	0.0935967	0.158436
1_19410913_GG:1_23758134_GG:9_135985166_AA	0.0193496	0.0391632	0.0289368	0.065735	0.139058	0.0150583	0.0316056	0.0935967	0
1_19410913_GG:1_23765472_GG:9_135983504_CC	0.0967482	0.0396527	0.0289368	0.065735	0.146783	0.0150583	0.0308873	0.0935967	0.158436
1_19410913_GG:1_23765472_GG:9_135985166_AA	0.0193496	0.0396527	0.0289368	0.065735	0.139058	0.0150583	0.0308873	0.0935967	0
1_19410913_GG:1_197889319_CC:9_135983504_CC	0.163934	0.0479749	0.0333624	0.0830818	0.172591	0.01807	0.0366338	0.119224	0.222222
1_19410913_GG:1_197889319_CC:9_135985166_AA	0.0327869	0.0479749	0.0333624	0.0830818	0.163508	0.01807	0.0366338	0.119224	0
1_19410913_GG:2_27728827_TT:9_135983504_CC	0.163934	0.0484644	0.0292772	0.0830818	0.172591	0.01807	0.0308873	0.119224	0.222222
1_19410913_GG:2_27728827_TT:9_135985166_AA	0.0327869	0.0484644	0.0292772	0.0830818	0.163508	0.01807	0.0308873	0.119224	0
1_19410913_GG:2_228493211_GG:7_128807732_GG	0.0169309	0.0109657	0.00553203	0.00547792	0.00798013	0.0331283	0.00897886	0.023142	0.00257202
1_19410913_GG:5_33982568_GG:7_128807732_GG	0.0419242	0.0184067	0.00544692	0.010157	0.0174884	0.0906156	0.0114929	0.0449984	0.00831619
1_19410913_GG:5_131312327_TT:9_135983504_CC	0.142435	0.0327992	0.0289368	0.0547792	0.122588	0.0109837	0.0334014	0.0757688	0.222222
1_19410913_GG:5_131312327_TT:9_135985166_AA	0.028487	0.0327992	0.0289368	0.0547792	0.116136	0.0109837	0.0334014	0.0757688	0
1_19410913_GG:5_131995843_CC:9_135983504_CC	0.0295619	0.0283933	0.0160003	0.0566052	0.125814	0.0081492	0.018676	0.0802258	0.0246914
1_19410913_GG:5_131995843_CC:9_135985166_AA	0.00591239	0.0283933	0.0160003	0.0566052	0.119193	0.0081492	0.018676	0.0802258	0
1_19410913_GG:5_131995964_GG:9_135983504_CC	0.104811	0.0283933	0.0156599	0.0566052	0.133879	0.00832636	0.018676	0.08134	0.162551
1_19410913_GG:5_131995964_GG:9_135985166_AA	0.0209621	0.0283933	0.0156599	0.0566052	0.126833	0.00832636	0.018676	0.08134	0
1_19410913_GG:6_167271586_TT:9_135983504_CC	0.15856	0.0484644	0.0309794	0.0830818	0.172591	0.0178928	0.034838	0.119224	0.220165
1_19410913_GG:6_167271586_TT:9_135985166_AA	0.0317119	0.0484644	0.0309794	0.0830818	0.163508	0.0178928	0.034838	0.119224	0
1_19410913_GG:7_128807732_GG:9_35398406_CC	0.0354743	0.0123364	0.00672355	0.00593441	0.010527	0.0545642	0.0147253	0.0261419	0.00634431
1_19410913_GG:7_128807732_GG:10_75519322_TT	0.0145122	0.00137071	0.00595757	0.000228247	0.00050937	0.0272821	0.0104155	0.00128567	0.00274348
1_19410913_GG:7_128807732_GG:11_64503363_AG	0.013706	0.00430795	0.00374476	0.00136948	0.00254685	0.024359	0.00718309	0.00814257	0.00351509
1_19410913_GG:7_128807732_GG:12_111894072_TC	0.0112873	0.00646193	0.0051916	0.00353782	0.0050937	0.0409232	0.00861971	0.0137138	0.00274348
1_19410913_GG:7_128807732_GG:12_111923417_AG	0.00161247	0	0.00536181	0.000114123	0.00016979	0.0146154	0.0102359	0	0
1_19410913_GG:7_128807732_GG:12_111993712_CT	0.00967482	0	0.00536181	0.000114123	0.00016979	0.0146154	0.0102359	0	0.00274348
1_19410913_GG:7_128807732_GG:17_72477385_GG	0.037893	0.00274142	0.0051916	0.00114123	0.00407496	0.0263078	0.00969717	0.00514268	0.00874486
1_19410913_GG:7_128807732_GG:19_11446520_TT	0.0201559	0.00509121	0.00723419	0.00262484	0.00526349	0.0535899	0.0145458	0.00814257	0.00445816
1_19410913_GG:7_128807732_GG:20_42815190_GA	0.00322494	0.00469958	0.00331922	0.00308133	0.00645202	0.0341026	0.00736267	0.0158566	0.000342936
1_19410913_GG:7_128807732_GG:21_44323720_CC	0.0467616	0.0168402	0.00748952	0.00878749	0.0159603	0.0867182	0.0143662	0.0398557	0.00925926
1_19410913_GG:7_157208617_CC:15_38631920_AG	0.0561677	0.0732352	0.00331922	0.0672186	0.0558609	0.00930072	0.00502816	0.0670262	0.0932785
1_19410913_GG:9_132404183_CC:9_135983504_CC	0.163934	0.0484644	0.0333624	0.0830818	0.172591	0.01807	0.0362746	0.119224	0.222222
1_19410913_GG:9_132404183_CC:9_135985166_AA	0.0327869	0.0484644	0.0333624	0.0830818	0.163508	0.01807	0.0362746	0.119224	0
1_19410913_GG:9_135983504_CC:10_6245317_GG	0.0483741	0.0225188	0.0262133	0.0410844	0.0741982	0.0109837	0.0326831	0.0523696	0.0864198
1_19410913_GG:9_135983504_CC:11_64496357_TG	0.0349368	0.0107699	0.0136173	0.0109558	0.0225821	0.00442891	0.0147253	0.0200564	0.0432099
1_19410913_GG:9_135983504_CC:17_46136133_GG	0.153185	0.037205	0.022809	0.0620831	0.143557	0.0150583	0.0255	0.0935967	0.222222
1_19410913_GG:9_135983504_CC:17_73517426_AA	0.163934	0.0484644	0.0316602	0.0830818	0.172591	0.0164756	0.0373521	0.119224	0.218107
1_19410913_GG:9_135985166_AA:10_6245317_GG	0.00967482	0.0225188	0.0262133	0.0410844	0.070293	0.0109837	0.0326831	0.0523696	0
1_19410913_GG:9_135985166_AA:11_64496357_TG	0.00698737	0.0107699	0.0136173	0.0109558	0.0213935	0.00442891	0.0147253	0.0200564	0
1_19410913_GG:9_135985166_AA:17_46136133_GG	0.0306369	0.037205	0.022809	0.0620831	0.136002	0.0150583	0.0255	0.0935967	0
1_19410913_GG:9_135985166_AA:17_73517426_AA	0.0327869	0.0484644	0.0316602	0.0830818	0.163508	0.0164756	0.0373521	0.119224	0
1_19419251_GG:1_23758134_GG:9_135983504_CC	0.0967482	0.0391632	0.0289368	0.065735	0.146783	0.0150583	0.0316056	0.0935967	0.158436
1_19419251_GG:1_23758134_GG:9_135985166_AA	0.0193496	0.0391632	0.0289368	0.065735	0.139058	0.0150583	0.0316056	0.0935967	0
1_19419251_GG:1_23765472_GG:9_135983504_CC	0.0967482	0.0396527	0.0289368	0.065735	0.146783	0.0150583	0.0308873	0.0935967	0.158436
1_19419251_GG:1_23765472_GG:9_135985166_AA	0.0193496	0.0396527	0.0289368	0.065735	0.139058	0.0150583	0.0308873	0.0935967	0
1_19419251_GG:1_197889319_CC:9_135983504_CC	0.163934	0.0479749	0.0333624	0.0830818	0.172591	0.01807	0.0366338	0.119224	0.222222
1_19419251_GG:1_197889319_CC:9_135985166_AA	0.0327869	0.0479749	0.0333624	0.0830818	0.163508	0.01807	0.0366338	0.119224	0
1_19419251_GG:2_27728827_TT:9_135983504_CC	0.163934	0.0484644	0.0292772	0.0830818	0.172591	0.01807	0.0308873	0.119224	0.222222
1_19419251_GG:2_27728827_TT:9_135985166_AA	0.0327869	0.0484644	0.0292772	0.0830818	0.163508	0.01807	0.0308873	0.119224	0
1_19419251_GG:5_131312327_TT:9_135983504_CC	0.142435	0.0327992	0.0289368	0.0547792	0.122588	0.0109837	0.0334014	0.0757688	0.222222
1_19419251_GG:5_131312327_TT:9_135985166_AA	0.028487	0.0327992	0.0289368	0.0547792	0.116136	0.0109837	0.0334014	0.0757688	0
1_19419251_GG:5_131995843_CC:9_135983504_CC	0.0295619	0.0283933	0.0160003	0.0566052	0.125814	0.0081492	0.018676	0.0802258	0.0246914
1_19419251_GG:5_131995843_CC:9_135985166_AA	0.00591239	0.0283933	0.0160003	0.0566052	0.119193	0.0081492	0.018676	0.0802258	0
1_19419251_GG:5_131995964_GG:9_135983504_CC	0.104811	0.0283933	0.0156599	0.0566052	0.133879	0.00832636	0.018676	0.08134	0.162551
1_19419251_GG:5_131995964_GG:9_135985166_AA	0.0209621	0.0283933	0.0156599	0.0566052	0.126833	0.00832636	0.018676	0.08134	0
1_19419251_GG:6_167271586_TT:9_135983504_CC	0.15856	0.0484644	0.0309794	0.0830818	0.172591	0.0178928	0.034838	0.119224	0.220165
1_19419251_GG:6_167271586_TT:9_135985166_AA	0.0317119	0.0484644	0.0309794	0.0830818	0.163508	0.0178928	0.034838	0.119224	0
1_19419251_GG:7_128807732_GG:9_35398406_CC	0.0354743	0.0123364	0.00672355	0.00593441	0.010527	0.0545642	0.0147253	0.0261419	0.00634431
1_19419251_GG:7_128807732_GG:12_111923417_AG	0.00161247	0	0.00536181	0.000114123	0.00016979	0.0146154	0.0102359	0	0
1_19419251_GG:7_128807732_GG:12_111993712_CT	0.00967482	0	0.00536181	0.000114123	0.00016979	0.0146154	0.0102359	0	0.00274348
1_19419251_GG:7_128807732_GG:17_72477385_GG	0.037893	0.00274142	0.0051916	0.00114123	0.00407496	0.0263078	0.00969717	0.00514268	0.00874486
1_19419251_GG:7_128807732_GG:19_11446520_TT	0.0201559	0.00509121	0.00723419	0.00262484	0.00526349	0.0535899	0.0145458	0.00814257	0.00445816
1_19419251_GG:7_128807732_GG:21_44323720_CC	0.0467616	0.0168402	0.00748952	0.00878749	0.0159603	0.0867182	0.0143662	0.0398557	0.00925926
1_19419251_GG:9_117386719_TC:19_49558498_CC	0	0	0.00987255	0	0	0.0135525	0.00170598	0	0
1_19419251_GG:9_117386719_TC:19_49558509_AA	0	0	0.00987255	0	0	0.0127553	0.00170598	0	0
1_19419251_GG:9_132404183_CC:9_135983504_CC	0.163934	0.0484644	0.0333624	0.0830818	0.172591	0.01807	0.0362746	0.119224	0.222222
1_19419251_GG:9_132404183_CC:9_135985166_AA	0.0327869	0.0484644	0.0333624	0.0830818	0.163508	0.01807	0.0362746	0.119224	0
1_19419251_GG:9_135983504_CC:10_6245317_GG	0.0483741	0.0225188	0.0262133	0.0410844	0.0741982	0.0109837	0.0326831	0.0523696	0.0864198
1_19419251_GG:9_135983504_CC:11_64496357_TG	0.0349368	0.0107699	0.0136173	0.0109558	0.0225821	0.00442891	0.0147253	0.0200564	0.0432099
1_19419251_GG:9_135983504_CC:17_46136133_GG	0.153185	0.037205	0.022809	0.0620831	0.143557	0.0150583	0.0255	0.0935967	0.222222
1_19419251_GG:9_135983504_CC:17_73517426_AA	0.163934	0.0484644	0.0316602	0.0830818	0.172591	0.0164756	0.0373521	0.119224	0.218107
1_19419251_GG:9_135985166_AA:10_6245317_GG	0.00967482	0.0225188	0.0262133	0.0410844	0.070293	0.0109837	0.0326831	0.0523696	0
1_19419251_GG:9_135985166_AA:11_64496357_TG	0.00698737	0.0107699	0.0136173	0.0109558	0.0213935	0.00442891	0.0147253	0.0200564	0
1_19419251_GG:9_135985166_AA:17_46136133_GG	0.0306369	0.037205	0.022809	0.0620831	0.136002	0.0150583	0.0255	0.0935967	0
1_19419251_GG:9_135985166_AA:17_73517426_AA	0.0327869	0.0484644	0.0316602	0.0830818	0.163508	0.0164756	0.0373521	0.119224	0
1_19431700_CC:1_23758134_GG:9_135983504_CC	0.0967482	0.0391632	0.0289368	0.065735	0.146783	0.0150583	0.0316056	0.0935967	0.158436
1_19431700_CC:1_23758134_GG:9_135985166_AA	0.0193496	0.0391632	0.0289368	0.065735	0.139058	0.0150583	0.0316056	0.0935967	0
1_19431700_CC:1_23765472_GG:9_135983504_CC	0.0967482	0.0396527	0.0289368	0.065735	0.146783	0.0150583	0.0308873	0.0935967	0.158436
1_19431700_CC:1_23765472_GG:9_135985166_AA	0.0193496	0.0396527	0.0289368	0.065735	0.139058	0.0150583	0.0308873	0.0935967	0
1_19431700_CC:1_197889319_CC:9_135983504_CC	0.163934	0.0479749	0.0333624	0.0830818	0.172591	0.01807	0.0366338	0.119224	0.222222
1_19431700_CC:1_197889319_CC:9_135985166_AA	0.0327869	0.0479749	0.0333624	0.0830818	0.163508	0.01807	0.0366338	0.119224	0
1_19431700_CC:1_206646427_AC:13_41345036_TT	0	0	0	0	0	0	0.0158028	0	0
1_19431700_CC:2_27728827_TT:9_135983504_CC	0.163934	0.0484644	0.0292772	0.0830818	0.172591	0.01807	0.0308873	0.119224	0.222222
1_19431700_CC:2_27728827_TT:9_135985166_AA	0.0327869	0.0484644	0.0292772	0.0830818	0.163508	0.01807	0.0308873	0.119224	0
1_19431700_CC:2_228493211_GG:7_128807732_GG	0.0169309	0.0109657	0.00553203	0.00547792	0.00798013	0.0331283	0.00897886	0.023142	0.00257202
1_19431700_CC:5_33982568_GG:7_128807732_GG	0.0419242	0.0184067	0.00544692	0.010157	0.0174884	0.0906156	0.0114929	0.0449984	0.00831619
1_19431700_CC:5_131312327_TT:9_135983504_CC	0.142435	0.0327992	0.0289368	0.0547792	0.122588	0.0109837	0.0334014	0.0757688	0.222222
1_19431700_CC:5_131312327_TT:9_135985166_AA	0.028487	0.0327992	0.0289368	0.0547792	0.116136	0.0109837	0.0334014	0.0757688	0
1_19431700_CC:5_131995843_CC:9_135983504_CC	0.0295619	0.0283933	0.0160003	0.0566052	0.125814	0.0081492	0.018676	0.0802258	0.0246914
1_19431700_CC:5_131995843_CC:9_135985166_AA	0.00591239	0.0283933	0.0160003	0.0566052	0.119193	0.0081492	0.018676	0.0802258	0
1_19431700_CC:5_131995964_GG:9_135983504_CC	0.104811	0.0283933	0.0156599	0.0566052	0.133879	0.00832636	0.018676	0.08134	0.162551
1_19431700_CC:5_131995964_GG:9_135985166_AA	0.0209621	0.0283933	0.0156599	0.0566052	0.126833	0.00832636	0.018676	0.08134	0
1_19431700_CC:6_167271586_TT:9_135983504_CC	0.15856	0.0484644	0.0309794	0.0830818	0.172591	0.0178928	0.034838	0.119224	0.220165
1_19431700_CC:6_167271586_TT:9_135985166_AA	0.0317119	0.0484644	0.0309794	0.0830818	0.163508	0.0178928	0.034838	0.119224	0
1_19431700_CC:7_128807732_GG:9_35398406_CC	0.0354743	0.0123364	0.00672355	0.00593441	0.010527	0.0545642	0.0147253	0.0261419	0.00634431
1_19431700_CC:7_128807732_GG:10_75519322_TT	0.0145122	0.00137071	0.00595757	0.000228247	0.00050937	0.0272821	0.0104155	0.00128567	0.00274348
1_19431700_CC:7_128807732_GG:11_64503363_AG	0.013706	0.00430795	0.00374476	0.00136948	0.00254685	0.024359	0.00718309	0.00814257	0.00351509
1_19431700_CC:7_128807732_GG:12_111894072_TC	0.0112873	0.00646193	0.0051916	0.00353782	0.0050937	0.0409232	0.00861971	0.0137138	0.00274348
1_19431700_CC:7_128807732_GG:12_111923417_AG	0.00161247	0	0.00536181	0.000114123	0.00016979	0.0146154	0.0102359	0	0
1_19431700_CC:7_128807732_GG:12_111993712_CT	0.00967482	0	0.00536181	0.000114123	0.00016979	0.0146154	0.0102359	0	0.00274348
1_19431700_CC:7_128807732_GG:17_72477385_GG	0.037893	0.00274142	0.0051916	0.00114123	0.00407496	0.0263078	0.00969717	0.00514268	0.00874486
1_19431700_CC:7_128807732_GG:19_11446520_TT	0.0201559	0.00509121	0.00723419	0.00262484	0.00526349	0.0535899	0.0145458	0.00814257	0.00445816
1_19431700_CC:7_128807732_GG:20_42815190_GA	0.00322494	0.00469958	0.00331922	0.00308133	0.00645202	0.0341026	0.00736267	0.0158566	0.000342936
1_19431700_CC:7_128807732_GG:21_44323720_CC	0.0467616	0.0168402	0.00748952	0.00878749	0.0159603	0.0867182	0.0143662	0.0398557	0.00925926
1_19431700_CC:7_148702486_AA:13_41331026_GG	0	0	0	0	0	0	0.0341197	0	0.00308642
1_19431700_CC:7_148702496_CC:13_41331026_GG	0	0	0	0	0	0	0.0341197	0	0.00351509
1_19431700_CC:7_157208617_CC:15_38631920_AG	0.0561677	0.0732352	0.00331922	0.0672186	0.0558609	0.00930072	0.00502816	0.0670262	0.0932785
1_19431700_CC:9_132404183_CC:9_135983504_CC	0.163934	0.0484644	0.0333624	0.0830818	0.172591	0.01807	0.0362746	0.119224	0.222222
1_19431700_CC:9_132404183_CC:9_135985166_AA	0.0327869	0.0484644	0.0333624	0.0830818	0.163508	0.01807	0.0362746	0.119224	0
1_19431700_CC:9_135983504_CC:10_6245317_GG	0.0483741	0.0225188	0.0262133	0.0410844	0.0741982	0.0109837	0.0326831	0.0523696	0.0864198
1_19431700_CC:9_135983504_CC:11_64496357_TG	0.0349368	0.0107699	0.0136173	0.0109558	0.0225821	0.00442891	0.0147253	0.0200564	0.0432099
1_19431700_CC:9_135983504_CC:17_46136133_GG	0.153185	0.037205	0.022809	0.0620831	0.143557	0.0150583	0.0255	0.0935967	0.222222
1_19431700_CC:9_135983504_CC:17_73517426_AA	0.163934	0.0484644	0.0316602	0.0830818	0.172591	0.0164756	0.0373521	0.119224	0.218107
1_19431700_CC:9_135985166_AA:10_6245317_GG	0.00967482	0.0225188	0.0262133	0.0410844	0.070293	0.0109837	0.0326831	0.0523696	0
1_19431700_CC:9_135985166_AA:11_64496357_TG	0.00698737	0.0107699	0.0136173	0.0109558	0.0213935	0.00442891	0.0147253	0.0200564	0
1_19431700_CC:9_135985166_AA:17_46136133_GG	0.0306369	0.037205	0.022809	0.0620831	0.136002	0.0150583	0.0255	0.0935967	0
1_19431700_CC:9_135985166_AA:17_73517426_AA	0.0327869	0.0484644	0.0316602	0.0830818	0.163508	0.0164756	0.0373521	0.119224	0
1_19431700_CC:10_94372942_TT:13_41331026_GG	0	0	0	0	0	0	0.0215493	0	0.00634431
1_19431700_CC:10_102056745_CC:13_41331026_GG	0	0	0	0	0	0	0.0283732	0	0.00771605
1_19431700_CC:10_102059329_GG:13_41331026_GG	0	0	0	0	0	0	0.0283732	0	0.00437243
1_19431700_CC:11_76507282_CC:13_41331026_GG	0	0	0	0	0	0	0.0308873	0	0.00848765
1_19431700_CC:11_76507403_GG:13_41331026_GG	0	0	0	0	0	0	0.0308873	0	0.00600137
1_19431700_CC:17_72469958_GG:22_30034994_TT	0.0395055	0.0149799	0.0178727	0.0125536	0.0309018	0.0713941	0.0379806	0.0203993	0.0450103
1_19439347_CC:1_23758134_GG:9_135983504_CC	0.0967482	0.0403999	0.031426	0.0695568	0.151018	0.0163399	0.0309797	0.0953795	0.158436
1_19439347_CC:1_23758134_GG:9_135985166_AA	0.0193496	0.0403999	0.031426	0.0695568	0.143069	0.0163399	0.0309797	0.0953795	0
1_19439347_CC:1_23765472_GG:9_135983504_CC	0.0967482	0.0409049	0.031426	0.0695568	0.151018	0.0163399	0.0302757	0.0953795	0.158436
1_19439347_CC:1_23765472_GG:9_135985166_AA	0.0193496	0.0409049	0.031426	0.0695568	0.143069	0.0163399	0.0302757	0.0953795	0
1_19439347_CC:1_197889319_CC:9_135983504_CC	0.163934	0.0494899	0.0362323	0.0879121	0.17757	0.0196078	0.0359083	0.121495	0.222222
1_19439347_CC:1_197889319_CC:9_135985166_AA	0.0327869	0.0494899	0.0362323	0.0879121	0.168224	0.0196078	0.0359083	0.121495	0
1_19439347_CC:2_27728827_TT:9_135983504_CC	0.163934	0.0499949	0.0317957	0.0879121	0.17757	0.0196078	0.0302757	0.121495	0.222222
1_19439347_CC:2_27728827_TT:9_135985166_AA	0.0327869	0.0499949	0.0317957	0.0879121	0.168224	0.0196078	0.0302757	0.121495	0
1_19439347_CC:2_228493211_GG:7_128807732_GG	0.0169309	0.011312	0.0060079	0.0057964	0.00821032	0.0359477	0.00880106	0.0235828	0.00257202
1_19439347_TC:2_233708806_GG:6_31708147_CT	0	0.00115222	0.0033604	0	0	0	0.00960116	0	0
1_19439347_TC:2_233712049_AA:6_31708147_CT	0	0.00115222	0.0033604	0	0	0	0.00960116	0	0
1_19439347_TC:2_233721455_AA:6_31708147_CT	0	0.00115222	0.00329817	0	0	0	0.00960116	0	0
1_19439347_TC:2_233752639_TT:6_31708147_CT	0	0.00101824	0.00323594	0	0	0	0.00924556	0	0
1_19439347_CC:5_33982568_GG:7_128807732_GG	0.0419242	0.018988	0.00591548	0.0107475	0.0179928	0.0983276	0.0112654	0.0458555	0.00831619
1_19439347_CC:5_131312327_TT:9_135983504_CC	0.142435	0.0338349	0.031426	0.057964	0.126125	0.0119185	0.03274	0.077212	0.222222
1_19439347_CC:5_131312327_TT:9_135985166_AA	0.028487	0.0338349	0.031426	0.057964	0.119486	0.0119185	0.03274	0.077212	0
1_19439347_CC:5_131995843_CC:9_135983504_CC	0.0295619	0.0292899	0.0173767	0.0598961	0.129444	0.00884275	0.0183062	0.0817539	0.0246914
1_19439347_CC:5_131995843_CC:9_135985166_AA	0.00591239	0.0292899	0.0173767	0.0598961	0.122631	0.00884275	0.0183062	0.0817539	0
1_19439347_CC:5_131995964_GG:9_135983504_CC	0.104811	0.0292899	0.017007	0.0598961	0.137741	0.00903499	0.0183062	0.0828893	0.162551
1_19439347_CC:5_131995964_GG:9_135985166_AA	0.0209621	0.0292899	0.017007	0.0598961	0.130492	0.00903499	0.0183062	0.0828893	0
1_19439347_CC:6_167271586_TT:9_135983504_CC	0.15856	0.0499949	0.0336443	0.0879121	0.17757	0.0194156	0.0341481	0.121495	0.220165
1_19439347_CC:6_167271586_TT:9_135985166_AA	0.0317119	0.0499949	0.0336443	0.0879121	0.168224	0.0194156	0.0341481	0.121495	0
1_19439347_CC:7_128807732_GG:9_35398406_CC	0.0354743	0.012726	0.00730192	0.00627943	0.0108306	0.059208	0.0144337	0.0266399	0.00634431
1_19439347_CC:7_128807732_GG:10_75519322_TT	0.0145122	0.001414	0.00647005	0.000241517	0.000524063	0.029604	0.0102092	0.00131016	0.00274348
1_19439347_CC:7_128807732_GG:11_64503363_AG	0.013706	0.00444399	0.00406689	0.0014491	0.00262032	0.0264321	0.00704085	0.00829767	0.00351509
1_19439347_CC:7_128807732_GG:12_111894072_TC	0.0112873	0.00666599	0.00563819	0.00374351	0.00524063	0.044406	0.00844902	0.013975	0.00274348
1_19439347_CC:7_128807732_GG:12_111923417_AG	0.00161247	0	0.00582305	0.000120758	0.000174688	0.0158593	0.0100332	0	0
1_19439347_CC:7_128807732_GG:12_111993712_CT	0.00967482	0	0.00582305	0.000120758	0.000174688	0.0158593	0.0100332	0	0.00274348
1_19439347_CC:7_128807732_GG:17_72477385_GG	0.037893	0.00282799	0.00563819	0.00120758	0.00419251	0.0285467	0.00950515	0.00524063	0.00874486
1_19439347_CC:7_128807732_GG:19_11446520_TT	0.0201559	0.00525199	0.00785649	0.00277744	0.00541532	0.0581507	0.0142577	0.00829767	0.00445816
1_19439347_CC:7_128807732_GG:20_42815190_GA	0.00322494	0.00484799	0.00360474	0.00326048	0.00663813	0.037005	0.00721687	0.0161586	0.000342936
1_19439347_CC:7_128807732_GG:21_44323720_CC	0.0467616	0.017372	0.00813378	0.00929839	0.0164206	0.0940984	0.0140817	0.0406149	0.00925926
1_19439347_CC:7_157208617_CC:15_38631920_AG	0.0561677	0.0755478	0.00360474	0.0711267	0.0574723	0.0100923	0.0049286	0.0683029	0.0932785
1_19439347_CC:9_132404183_CC:9_135983504_CC	0.163934	0.0499949	0.0362323	0.0879121	0.17757	0.0196078	0.0355563	0.121495	0.222222
1_19439347_CC:9_132404183_CC:9_135985166_AA	0.0327869	0.0499949	0.0362323	0.0879121	0.168224	0.0196078	0.0355563	0.121495	0
1_19439347_CC:9_135983504_CC:10_6245317_GG	0.0483741	0.02323	0.0284682	0.043473	0.0763385	0.0119185	0.0320359	0.0533671	0.0864198
1_19439347_CC:9_135983504_CC:11_64496357_TG	0.0349368	0.01111	0.0147887	0.0115928	0.0232335	0.00480584	0.0144337	0.0204385	0.0432099
1_19439347_CC:9_135983504_CC:17_46136133_GG	0.153185	0.0383799	0.0247711	0.0656925	0.147698	0.0163399	0.024995	0.0953795	0.222222
1_19439347_CC:9_135983504_CC:17_73517426_AA	0.163934	0.0499949	0.0343837	0.0879121	0.17757	0.0178777	0.0366124	0.121495	0.218107
1_19439347_CC:9_135985166_AA:10_6245317_GG	0.00967482	0.02323	0.0284682	0.043473	0.0723207	0.0119185	0.0320359	0.0533671	0
1_19439347_CC:9_135985166_AA:11_64496357_TG	0.00698737	0.01111	0.0147887	0.0115928	0.0220107	0.00480584	0.0144337	0.0204385	0
1_19439347_CC:9_135985166_AA:17_46136133_GG	0.0306369	0.0383799	0.0247711	0.0656925	0.139925	0.0163399	0.024995	0.0953795	0
1_19439347_CC:9_135985166_AA:17_73517426_AA	0.0327869	0.0499949	0.0343837	0.0879121	0.168224	0.0178777	0.0366124	0.121495	0
1_19448312_GG:1_23758134_GG:9_135983504_CC	0.0967482	0.0391632	0.0289368	0.065735	0.146783	0.0150583	0.0316056	0.0935967	0.158436
1_19448312_GG:1_23758134_GG:9_135985166_AA	0.0193496	0.0391632	0.0289368	0.065735	0.139058	0.0150583	0.0316056	0.0935967	0
1_19448312_GG:1_23765472_GG:9_135983504_CC	0.0967482	0.0396527	0.0289368	0.065735	0.146783	0.0150583	0.0308873	0.0935967	0.158436
1_19448312_GG:1_23765472_GG:9_135985166_AA	0.0193496	0.0396527	0.0289368	0.065735	0.139058	0.0150583	0.0308873	0.0935967	0
1_19448312_GG:1_197889319_CC:9_135983504_CC	0.163934	0.0479749	0.0333624	0.0830818	0.172591	0.01807	0.0366338	0.119224	0.222222
1_19448312_GG:1_197889319_CC:9_135985166_AA	0.0327869	0.0479749	0.0333624	0.0830818	0.163508	0.01807	0.0366338	0.119224	0
1_19448312_GG:1_206646427_AC:13_41345036_TT	0	0	0	0	0	0	0.0158028	0	0
1_19448312_GG:2_27728827_TT:9_135983504_CC	0.163934	0.0484644	0.0292772	0.0830818	0.172591	0.01807	0.0308873	0.119224	0.222222
1_19448312_GG:2_27728827_TT:9_135985166_AA	0.0327869	0.0484644	0.0292772	0.0830818	0.163508	0.01807	0.0308873	0.119224	0
1_19448312_GG:2_228493211_GG:7_128807732_GG	0.0169309	0.0109657	0.00553203	0.00547792	0.00798013	0.0331283	0.00897886	0.023142	0.00257202
1_19448312_GG:5_33982568_GG:7_128807732_GG	0.0419242	0.0184067	0.00544692	0.010157	0.0174884	0.0906156	0.0114929	0.0449984	0.00831619
1_19448312_GG:5_131312327_TT:9_135983504_CC	0.142435	0.0327992	0.0289368	0.0547792	0.122588	0.0109837	0.0334014	0.0757688	0.222222
1_19448312_GG:5_131312327_TT:9_135985166_AA	0.028487	0.0327992	0.0289368	0.0547792	0.116136	0.0109837	0.0334014	0.0757688	0
1_19448312_GG:5_131995843_CC:9_135983504_CC	0.0295619	0.0283933	0.0160003	0.0566052	0.125814	0.0081492	0.018676	0.0802258	0.0246914
1_19448312_GG:5_131995843_CC:9_135985166_AA	0.00591239	0.0283933	0.0160003	0.0566052	0.119193	0.0081492	0.018676	0.0802258	0
1_19448312_GG:5_131995964_GG:9_135983504_CC	0.104811	0.0283933	0.0156599	0.0566052	0.133879	0.00832636	0.018676	0.08134	0.162551
1_19448312_GG:5_131995964_GG:9_135985166_AA	0.0209621	0.0283933	0.0156599	0.0566052	0.126833	0.00832636	0.018676	0.08134	0
1_19448312_GG:6_167271586_TT:9_135983504_CC	0.15856	0.0484644	0.0309794	0.0830818	0.172591	0.0178928	0.034838	0.119224	0.220165
1_19448312_GG:6_167271586_TT:9_135985166_AA	0.0317119	0.0484644	0.0309794	0.0830818	0.163508	0.0178928	0.034838	0.119224	0
1_19448312_GG:7_128807732_GG:9_35398406_CC	0.0354743	0.0123364	0.00672355	0.00593441	0.010527	0.0545642	0.0147253	0.0261419	0.00634431
1_19448312_GG:7_128807732_GG:10_75519322_TT	0.0145122	0.00137071	0.00595757	0.000228247	0.00050937	0.0272821	0.0104155	0.00128567	0.00274348
1_19448312_GG:7_128807732_GG:11_64503363_AG	0.013706	0.00430795	0.00374476	0.00136948	0.00254685	0.024359	0.00718309	0.00814257	0.00351509
1_19448312_GG:7_128807732_GG:12_111894072_TC	0.0112873	0.00646193	0.0051916	0.00353782	0.0050937	0.0409232	0.00861971	0.0137138	0.00274348
1_19448312_GG:7_128807732_GG:12_111923417_AG	0.00161247	0	0.00536181	0.000114123	0.00016979	0.0146154	0.0102359	0	0
1_19448312_GG:7_128807732_GG:12_111993712_CT	0.00967482	0	0.00536181	0.000114123	0.00016979	0.0146154	0.0102359	0	0.00274348
1_19448312_GG:7_128807732_GG:17_72477385_GG	0.037893	0.00274142	0.0051916	0.00114123	0.00407496	0.0263078	0.00969717	0.00514268	0.00874486
1_19448312_GG:7_128807732_GG:19_11446520_TT	0.0201559	0.00509121	0.00723419	0.00262484	0.00526349	0.0535899	0.0145458	0.00814257	0.00445816
1_19448312_GG:7_128807732_GG:20_42815190_GA	0.00322494	0.00469958	0.00331922	0.00308133	0.00645202	0.0341026	0.00736267	0.0158566	0.000342936
1_19448312_GG:7_128807732_GG:21_44323720_CC	0.0467616	0.0168402	0.00748952	0.00878749	0.0159603	0.0867182	0.0143662	0.0398557	0.00925926
1_19448312_GG:7_157208617_CC:15_38631920_AG	0.0561677	0.0732352	0.00331922	0.0672186	0.0558609	0.00930072	0.00502816	0.0670262	0.0932785
1_19448312_GG:9_132404183_CC:9_135983504_CC	0.163934	0.0484644	0.0333624	0.0830818	0.172591	0.01807	0.0362746	0.119224	0.222222
1_19448312_GG:9_132404183_CC:9_135985166_AA	0.0327869	0.0484644	0.0333624	0.0830818	0.163508	0.01807	0.0362746	0.119224	0
1_19448312_GG:9_135983504_CC:10_6245317_GG	0.0483741	0.0225188	0.0262133	0.0410844	0.0741982	0.0109837	0.0326831	0.0523696	0.0864198
1_19448312_GG:9_135983504_CC:11_64496357_TG	0.0349368	0.0107699	0.0136173	0.0109558	0.0225821	0.00442891	0.0147253	0.0200564	0.0432099
1_19448312_GG:9_135983504_CC:17_46136133_GG	0.153185	0.037205	0.022809	0.0620831	0.143557	0.0150583	0.0255	0.0935967	0.222222
1_19448312_GG:9_135983504_CC:17_73517426_AA	0.163934	0.0484644	0.0316602	0.0830818	0.172591	0.0164756	0.0373521	0.119224	0.218107
1_19448312_GG:9_135985166_AA:10_6245317_GG	0.00967482	0.0225188	0.0262133	0.0410844	0.070293	0.0109837	0.0326831	0.0523696	0
1_19448312_GG:9_135985166_AA:11_64496357_TG	0.00698737	0.0107699	0.0136173	0.0109558	0.0213935	0.00442891	0.0147253	0.0200564	0
1_19448312_GG:9_135985166_AA:17_46136133_GG	0.0306369	0.037205	0.022809	0.0620831	0.136002	0.0150583	0.0255	0.0935967	0
1_19448312_GG:9_135985166_AA:17_73517426_AA	0.0327869	0.0484644	0.0316602	0.0830818	0.163508	0.0164756	0.0373521	0.119224	0
1_19448312_GG:17_72469958_GG:22_30034994_TT	0.0395055	0.0149799	0.0178727	0.0125536	0.0309018	0.0713941	0.0379806	0.0203993	0.0450103
1_19503936_AA:1_23758134_GG:9_135983504_CC	0.0967482	0.0391632	0.0289368	0.065735	0.146783	0.0150583	0.0316056	0.0935967	0.158436
1_19503936_AA:1_23758134_GG:9_135985166_AA	0.0193496	0.0391632	0.0289368	0.065735	0.139058	0.0150583	0.0316056	0.0935967	0
1_19503936_AA:1_23765472_GG:9_135983504_CC	0.0967482	0.0396527	0.0289368	0.065735	0.146783	0.0150583	0.0308873	0.0935967	0.158436
1_19503936_AA:1_23765472_GG:9_135985166_AA	0.0193496	0.0396527	0.0289368	0.065735	0.139058	0.0150583	0.0308873	0.0935967	0
1_19503936_AA:1_197889319_CC:9_135983504_CC	0.163934	0.0479749	0.0333624	0.0830818	0.172591	0.01807	0.0366338	0.119224	0.222222
1_19503936_AA:1_197889319_CC:9_135985166_AA	0.0327869	0.0479749	0.0333624	0.0830818	0.163508	0.01807	0.0366338	0.119224	0
1_19503936_AA:1_206646427_AC:13_41345036_TT	0	0	0	0	0	0	0.0158028	0	0
1_19503936_AA:2_27728827_TT:9_135983504_CC	0.163934	0.0484644	0.0292772	0.0830818	0.172591	0.01807	0.0308873	0.119224	0.222222
1_19503936_AA:2_27728827_TT:9_135985166_AA	0.0327869	0.0484644	0.0292772	0.0830818	0.163508	0.01807	0.0308873	0.119224	0
1_19503936_AA:2_228493211_GG:7_128807732_GG	0.0169309	0.0109657	0.00553203	0.00547792	0.00798013	0.0331283	0.00897886	0.023142	0.00257202
1_19503936_AA:5_33982568_GG:7_128807732_GG	0.0419242	0.0184067	0.00544692	0.010157	0.0174884	0.0906156	0.0114929	0.0449984	0.00831619
1_19503936_AA:5_131312327_TT:9_135983504_CC	0.142435	0.0327992	0.0289368	0.0547792	0.122588	0.0109837	0.0334014	0.0757688	0.222222
1_19503936_AA:5_131312327_TT:9_135985166_AA	0.028487	0.0327992	0.0289368	0.0547792	0.116136	0.0109837	0.0334014	0.0757688	0
1_19503936_AA:5_131995843_CC:9_135983504_CC	0.0295619	0.0283933	0.0160003	0.0566052	0.125814	0.0081492	0.018676	0.0802258	0.0246914
1_19503936_AA:5_131995843_CC:9_135985166_AA	0.00591239	0.0283933	0.0160003	0.0566052	0.119193	0.0081492	0.018676	0.0802258	0
1_19503936_AA:5_131995964_GG:9_135983504_CC	0.104811	0.0283933	0.0156599	0.0566052	0.133879	0.00832636	0.018676	0.08134	0.162551
1_19503936_AA:5_131995964_GG:9_135985166_AA	0.0209621	0.0283933	0.0156599	0.0566052	0.126833	0.00832636	0.018676	0.08134	0
1_19503936_AA:6_167271586_TT:9_135983504_CC	0.15856	0.0484644	0.0309794	0.0830818	0.172591	0.0178928	0.034838	0.119224	0.220165
1_19503936_AA:6_167271586_TT:9_135985166_AA	0.0317119	0.0484644	0.0309794	0.0830818	0.163508	0.0178928	0.034838	0.119224	0
1_19503936_AA:7_128807732_GG:9_35398406_CC	0.0354743	0.0123364	0.00672355	0.00593441	0.010527	0.0545642	0.0147253	0.0261419	0.00634431
1_19503936_AA:7_128807732_GG:10_75519322_TT	0.0145122	0.00137071	0.00595757	0.000228247	0.00050937	0.0272821	0.0104155	0.00128567	0.00274348
1_19503936_AA:7_128807732_GG:11_64503363_AG	0.013706	0.00430795	0.00374476	0.00136948	0.00254685	0.024359	0.00718309	0.00814257	0.00351509
1_19503936_AA:7_128807732_GG:12_111894072_TC	0.0112873	0.00646193	0.0051916	0.00353782	0.0050937	0.0409232	0.00861971	0.0137138	0.00274348
1_19503936_AA:7_128807732_GG:12_111923417_AG	0.00161247	0	0.00536181	0.000114123	0.00016979	0.0146154	0.0102359	0	0
1_19503936_AA:7_128807732_GG:12_111993712_CT	0.00967482	0	0.00536181	0.000114123	0.00016979	0.0146154	0.0102359	0	0.00274348
1_19503936_AA:7_128807732_GG:17_72477385_GG	0.037893	0.00274142	0.0051916	0.00114123	0.00407496	0.0263078	0.00969717	0.00514268	0.00874486
1_19503936_AA:7_128807732_GG:19_11446520_TT	0.0201559	0.00509121	0.00723419	0.00262484	0.00526349	0.0535899	0.0145458	0.00814257	0.00445816
1_19503936_AA:7_128807732_GG:20_42815190_GA	0.00322494	0.00469958	0.00331922	0.00308133	0.00645202	0.0341026	0.00736267	0.0158566	0.000342936
1_19503936_AA:7_128807732_GG:21_44323720_CC	0.0467616	0.0168402	0.00748952	0.00878749	0.0159603	0.0867182	0.0143662	0.0398557	0.00925926
1_19503936_AA:7_148702486_AA:13_41331026_GG	0	0	0	0	0	0	0.0341197	0	0.00308642
1_19503936_AA:7_148702496_CC:13_41331026_GG	0	0	0	0	0	0	0.0341197	0	0.00351509
1_19503936_AA:7_157208617_CC:15_38631920_AG	0.0561677	0.0732352	0.00331922	0.0672186	0.0558609	0.00930072	0.00502816	0.0670262	0.0932785
1_19503936_AA:9_132404183_CC:9_135983504_CC	0.163934	0.0484644	0.0333624	0.0830818	0.172591	0.01807	0.0362746	0.119224	0.222222
1_19503936_AA:9_132404183_CC:9_135985166_AA	0.0327869	0.0484644	0.0333624	0.0830818	0.163508	0.01807	0.0362746	0.119224	0
1_19503936_AA:9_135983504_CC:10_6245317_GG	0.0483741	0.0225188	0.0262133	0.0410844	0.0741982	0.0109837	0.0326831	0.0523696	0.0864198
1_19503936_AA:9_135983504_CC:11_64496357_TG	0.0349368	0.0107699	0.0136173	0.0109558	0.0225821	0.00442891	0.0147253	0.0200564	0.0432099
1_19503936_AA:9_135983504_CC:17_46136133_GG	0.153185	0.037205	0.022809	0.0620831	0.143557	0.0150583	0.0255	0.0935967	0.222222
1_19503936_AA:9_135983504_CC:17_73517426_AA	0.163934	0.0484644	0.0316602	0.0830818	0.172591	0.0164756	0.0373521	0.119224	0.218107
1_19503936_AA:9_135985166_AA:10_6245317_GG	0.00967482	0.0225188	0.0262133	0.0410844	0.070293	0.0109837	0.0326831	0.0523696	0
1_19503936_AA:9_135985166_AA:11_64496357_TG	0.00698737	0.0107699	0.0136173	0.0109558	0.0213935	0.00442891	0.0147253	0.0200564	0
1_19503936_AA:9_135985166_AA:17_46136133_GG	0.0306369	0.037205	0.022809	0.0620831	0.136002	0.0150583	0.0255	0.0935967	0
1_19503936_AA:9_135985166_AA:17_73517426_AA	0.0327869	0.0484644	0.0316602	0.0830818	0.163508	0.0164756	0.0373521	0.119224	0
1_19503936_AA:10_94372942_TT:13_41331026_GG	0	0	0	0	0	0	0.0215493	0	0.00634431
1_19503936_AA:10_102056745_CC:13_41331026_GG	0	0	0	0	0	0	0.0283732	0	0.00771605
1_19503936_AA:10_102059329_GG:13_41331026_GG	0	0	0	0	0	0	0.0283732	0	0.00437243
1_19503936_AA:11_76507282_CC:13_41331026_GG	0	0	0	0	0	0	0.0308873	0	0.00848765
1_19503936_AA:11_76507403_GG:13_41331026_GG	0	0	0	0	0	0	0.0308873	0	0.00600137
1_19559306_AA:1_23758134_GG:9_135983504_CC	0.0967482	0.0391632	0.0292479	0.065735	0.146783	0.0150583	0.0316056	0.0944881	0.158436
1_19559306_AA:1_23758134_GG:9_135985166_AA	0.0193496	0.0391632	0.0292479	0.065735	0.139058	0.0150583	0.0316056	0.0944881	0
1_19559306_AA:1_23765472_GG:9_135983504_CC	0.0967482	0.0396527	0.0292479	0.065735	0.146783	0.0150583	0.0308873	0.0944881	0.158436
1_19559306_AA:1_23765472_GG:9_135985166_AA	0.0193496	0.0396527	0.0292479	0.065735	0.139058	0.0150583	0.0308873	0.0944881	0
1_19559306_AA:1_197889319_CC:9_135983504_CC	0.163934	0.0479749	0.0337211	0.0830818	0.172591	0.01807	0.0366338	0.12036	0.222222
1_19559306_AA:1_197889319_CC:9_135985166_AA	0.0327869	0.0479749	0.0337211	0.0830818	0.163508	0.01807	0.0366338	0.12036	0
1_19559306_AA:1_206646427_AC:13_41345036_TT	0	0	0	0	0	0	0.0158028	0	0
1_19559306_AA:2_27728827_TT:9_135983504_CC	0.163934	0.0484644	0.029592	0.0830818	0.172591	0.01807	0.0308873	0.12036	0.222222
1_19559306_AA:2_27728827_TT:9_135985166_AA	0.0327869	0.0484644	0.029592	0.0830818	0.163508	0.01807	0.0308873	0.12036	0
1_19559306_AA:2_228493211_GG:7_128807732_GG	0.0169309	0.0109657	0.00559152	0.00547792	0.00798013	0.0331283	0.00897886	0.0233624	0.00257202
1_19559306_AA:5_33982568_GG:7_128807732_GG	0.0419242	0.0184067	0.00550549	0.010157	0.0174884	0.0906156	0.0114929	0.045427	0.00831619
1_19559306_AA:5_131312327_TT:9_135983504_CC	0.142435	0.0327992	0.0292479	0.0547792	0.122588	0.0109837	0.0334014	0.0764904	0.222222
1_19559306_AA:5_131312327_TT:9_135985166_AA	0.028487	0.0327992	0.0292479	0.0547792	0.116136	0.0109837	0.0334014	0.0764904	0
1_19559306_AA:5_131995843_CC:9_135983504_CC	0.0295619	0.0283933	0.0161724	0.0566052	0.125814	0.0081492	0.018676	0.0809898	0.0246914
1_19559306_AA:5_131995843_CC:9_135985166_AA	0.00591239	0.0283933	0.0161724	0.0566052	0.119193	0.0081492	0.018676	0.0809898	0
1_19559306_AA:5_131995964_GG:9_135983504_CC	0.104811	0.0283933	0.0158283	0.0566052	0.133879	0.00832636	0.018676	0.0821147	0.162551
1_19559306_AA:5_131995964_GG:9_135985166_AA	0.0209621	0.0283933	0.0158283	0.0566052	0.126833	0.00832636	0.018676	0.0821147	0
1_19559306_AA:6_167271586_TT:9_135983504_CC	0.15856	0.0484644	0.0313125	0.0830818	0.172591	0.0178928	0.034838	0.12036	0.220165
1_19559306_AA:6_167271586_TT:9_135985166_AA	0.0317119	0.0484644	0.0313125	0.0830818	0.163508	0.0178928	0.034838	0.12036	0
1_19559306_AA:7_128807732_GG:9_35398406_CC	0.0354743	0.0123364	0.00679584	0.00593441	0.010527	0.0545642	0.0147253	0.0263909	0.00634431
1_19559306_AA:7_128807732_GG:10_75519322_TT	0.0145122	0.00137071	0.00602163	0.000228247	0.00050937	0.0272821	0.0104155	0.00129791	0.00274348
1_19559306_AA:7_128807732_GG:11_64503363_AG	0.013706	0.00430795	0.00378503	0.00136948	0.00254685	0.024359	0.00718309	0.00822012	0.00351509
1_19559306_AA:7_128807732_GG:12_111894072_TC	0.0112873	0.00646193	0.00524742	0.00353782	0.0050937	0.0409232	0.00861971	0.0138444	0.00274348
1_19559306_AA:7_128807732_GG:12_111923417_AG	0.00161247	0	0.00541947	0.000114123	0.00016979	0.0146154	0.0102359	0	0
1_19559306_AA:7_128807732_GG:12_111993712_CT	0.00967482	0	0.00541947	0.000114123	0.00016979	0.0146154	0.0102359	0	0.00274348
1_19559306_AA:7_128807732_GG:17_72477385_GG	0.037893	0.00274142	0.00524742	0.00114123	0.00407496	0.0263078	0.00969717	0.00519165	0.00874486
1_19559306_AA:7_128807732_GG:19_11446520_TT	0.0201559	0.00509121	0.00731198	0.00262484	0.00526349	0.0535899	0.0145458	0.00822012	0.00445816
1_19559306_AA:7_128807732_GG:20_42815190_GA	0.00322494	0.00469958	0.00335491	0.00308133	0.00645202	0.0341026	0.00736267	0.0160076	0.000342936
1_19559306_AA:7_128807732_GG:21_44323720_CC	0.0467616	0.0168402	0.00757005	0.00878749	0.0159603	0.0867182	0.0143662	0.0402353	0.00925926
1_19559306_AA:7_148702486_AA:13_41331026_GG	0	0	0	0	0	0	0.0341197	0	0.00308642
1_19559306_AA:7_148702496_CC:13_41331026_GG	0	0	0	0	0	0	0.0341197	0	0.00351509
1_19559306_AA:7_157208617_CC:15_38631920_AG	0.0561677	0.0732352	0.00335491	0.0672186	0.0558609	0.00930072	0.00502816	0.0676646	0.0932785
1_19559306_AA:9_132404183_CC:9_135983504_CC	0.163934	0.0484644	0.0337211	0.0830818	0.172591	0.01807	0.0362746	0.12036	0.222222
1_19559306_AA:9_132404183_CC:9_135985166_AA	0.0327869	0.0484644	0.0337211	0.0830818	0.163508	0.01807	0.0362746	0.12036	0
1_19559306_AA:9_135983504_CC:10_6245317_GG	0.0483741	0.0225188	0.0264952	0.0410844	0.0741982	0.0109837	0.0326831	0.0528683	0.0864198
1_19559306_AA:9_135983504_CC:11_64496357_TG	0.0349368	0.0107699	0.0137637	0.0109558	0.0225821	0.00442891	0.0147253	0.0202475	0.0432099
1_19559306_AA:9_135983504_CC:17_46136133_GG	0.153185	0.037205	0.0230542	0.0620831	0.143557	0.0150583	0.0255	0.0944881	0.222222
1_19559306_AA:9_135983504_CC:17_73517426_AA	0.163934	0.0484644	0.0320007	0.0830818	0.172591	0.0164756	0.0373521	0.12036	0.218107
1_19559306_AA:9_135985166_AA:10_6245317_GG	0.00967482	0.0225188	0.0264952	0.0410844	0.070293	0.0109837	0.0326831	0.0528683	0
1_19559306_AA:9_135985166_AA:11_64496357_TG	0.00698737	0.0107699	0.0137637	0.0109558	0.0213935	0.00442891	0.0147253	0.0202475	0
1_19559306_AA:9_135985166_AA:17_46136133_GG	0.0306369	0.037205	0.0230542	0.0620831	0.136002	0.0150583	0.0255	0.0944881	0
1_19559306_AA:9_135985166_AA:17_73517426_AA	0.0327869	0.0484644	0.0320007	0.0830818	0.163508	0.0164756	0.0373521	0.12036	0
1_19559306_AA:10_94372942_TT:13_41331026_GG	0	0	0	0	0	0	0.0215493	0	0.00634431
1_19559306_AA:10_102056745_CC:13_41331026_GG	0	0	0	0	0	0	0.0283732	0	0.00771605
1_19559306_AA:10_102059329_GG:13_41331026_GG	0	0	0	0	0	0	0.0283732	0	0.00437243
1_19559306_AA:11_76507282_CC:13_41331026_GG	0	0	0	0	0	0	0.0308873	0	0.00848765
1_19559306_AA:11_76507403_GG:13_41331026_GG	0	0	0	0	0	0	0.0308873	0	0.00600137
1_19559306_AA:17_72469958_GG:22_30034994_TT	0.0395055	0.0149799	0.0180649	0.0125536	0.0309018	0.0713941	0.0379806	0.0205936	0.0450103
1_19561618_TT:1_23758134_GG:9_135983504_CC	0.0967482	0.0391632	0.0292479	0.065735	0.146783	0.0150583	0.0316056	0.0944881	0.158436
1_19561618_TT:1_23758134_GG:9_135985166_AA	0.0193496	0.0391632	0.0292479	0.065735	0.139058	0.0150583	0.0316056	0.0944881	0
1_19561618_TT:1_23765472_GG:9_135983504_CC	0.0967482	0.0396527	0.0292479	0.065735	0.146783	0.0150583	0.0308873	0.0944881	0.158436
1_19561618_TT:1_23765472_GG:9_135985166_AA	0.0193496	0.0396527	0.0292479	0.065735	0.139058	0.0150583	0.0308873	0.0944881	0
1_19561618_TT:1_197889319_CC:9_135983504_CC	0.163934	0.0479749	0.0337211	0.0830818	0.172591	0.01807	0.0366338	0.12036	0.222222
1_19561618_TT:1_197889319_CC:9_135985166_AA	0.0327869	0.0479749	0.0337211	0.0830818	0.163508	0.01807	0.0366338	0.12036	0
1_19561618_TT:1_206646427_AC:13_41345036_TT	0	0	0	0	0	0	0.0158028	0	0
1_19561618_TT:2_27728827_TT:9_135983504_CC	0.163934	0.0484644	0.029592	0.0830818	0.172591	0.01807	0.0308873	0.12036	0.222222
1_19561618_TT:2_27728827_TT:9_135985166_AA	0.0327869	0.0484644	0.029592	0.0830818	0.163508	0.01807	0.0308873	0.12036	0
1_19561618_TT:2_228493211_GG:7_128807732_GG	0.0169309	0.0109657	0.00559152	0.00547792	0.00798013	0.0331283	0.00897886	0.0233624	0.00257202
1_19561618_TT:5_33982568_GG:7_128807732_GG	0.0419242	0.0184067	0.00550549	0.010157	0.0174884	0.0906156	0.0114929	0.045427	0.00831619
1_19561618_TT:5_131312327_TT:9_135983504_CC	0.142435	0.0327992	0.0292479	0.0547792	0.122588	0.0109837	0.0334014	0.0764904	0.222222
1_19561618_TT:5_131312327_TT:9_135985166_AA	0.028487	0.0327992	0.0292479	0.0547792	0.116136	0.0109837	0.0334014	0.0764904	0
1_19561618_TT:5_131995843_CC:9_135983504_CC	0.0295619	0.0283933	0.0161724	0.0566052	0.125814	0.0081492	0.018676	0.0809898	0.0246914
1_19561618_TT:5_131995843_CC:9_135985166_AA	0.00591239	0.0283933	0.0161724	0.0566052	0.119193	0.0081492	0.018676	0.0809898	0
1_19561618_TT:5_131995964_GG:9_135983504_CC	0.104811	0.0283933	0.0158283	0.0566052	0.133879	0.00832636	0.018676	0.0821147	0.162551
1_19561618_TT:5_131995964_GG:9_135985166_AA	0.0209621	0.0283933	0.0158283	0.0566052	0.126833	0.00832636	0.018676	0.0821147	0
1_19561618_TT:6_167271586_TT:9_135983504_CC	0.15856	0.0484644	0.0313125	0.0830818	0.172591	0.0178928	0.034838	0.12036	0.220165
1_19561618_TT:6_167271586_TT:9_135985166_AA	0.0317119	0.0484644	0.0313125	0.0830818	0.163508	0.0178928	0.034838	0.12036	0
1_19561618_TT:7_128807732_GG:9_35398406_CC	0.0354743	0.0123364	0.00679584	0.00593441	0.010527	0.0545642	0.0147253	0.0263909	0.00634431
1_19561618_TT:7_128807732_GG:10_75519322_TT	0.0145122	0.00137071	0.00602163	0.000228247	0.00050937	0.0272821	0.0104155	0.00129791	0.00274348
1_19561618_TT:7_128807732_GG:11_64503363_AG	0.013706	0.00430795	0.00378503	0.00136948	0.00254685	0.024359	0.00718309	0.00822012	0.00351509
1_19561618_TT:7_128807732_GG:12_111894072_TC	0.0112873	0.00646193	0.00524742	0.00353782	0.0050937	0.0409232	0.00861971	0.0138444	0.00274348
1_19561618_TT:7_128807732_GG:12_111923417_AG	0.00161247	0	0.00541947	0.000114123	0.00016979	0.0146154	0.0102359	0	0
1_19561618_TT:7_128807732_GG:12_111993712_CT	0.00967482	0	0.00541947	0.000114123	0.00016979	0.0146154	0.0102359	0	0.00274348
1_19561618_TT:7_128807732_GG:17_72477385_GG	0.037893	0.00274142	0.00524742	0.00114123	0.00407496	0.0263078	0.00969717	0.00519165	0.00874486
1_19561618_TT:7_128807732_GG:19_11446520_TT	0.0201559	0.00509121	0.00731198	0.00262484	0.00526349	0.0535899	0.0145458	0.00822012	0.00445816
1_19561618_TT:7_128807732_GG:20_42815190_GA	0.00322494	0.00469958	0.00335491	0.00308133	0.00645202	0.0341026	0.00736267	0.0160076	0.000342936
1_19561618_TT:7_128807732_GG:21_44323720_CC	0.0467616	0.0168402	0.00757005	0.00878749	0.0159603	0.0867182	0.0143662	0.0402353	0.00925926
1_19561618_TT:7_148702486_AA:13_41331026_GG	0	0	0	0	0	0	0.0341197	0	0.00308642
1_19561618_TT:7_148702496_CC:13_41331026_GG	0	0	0	0	0	0	0.0341197	0	0.00351509
1_19561618_TT:7_157208617_CC:15_38631920_AG	0.0561677	0.0732352	0.00335491	0.0672186	0.0558609	0.00930072	0.00502816	0.0676646	0.0932785
1_19561618_TT:9_132404183_CC:9_135983504_CC	0.163934	0.0484644	0.0337211	0.0830818	0.172591	0.01807	0.0362746	0.12036	0.222222
1_19561618_TT:9_132404183_CC:9_135985166_AA	0.0327869	0.0484644	0.0337211	0.0830818	0.163508	0.01807	0.0362746	0.12036	0
1_19561618_TT:9_135983504_CC:10_6245317_GG	0.0483741	0.0225188	0.0264952	0.0410844	0.0741982	0.0109837	0.0326831	0.0528683	0.0864198
1_19561618_TT:9_135983504_CC:11_64496357_TG	0.0349368	0.0107699	0.0137637	0.0109558	0.0225821	0.00442891	0.0147253	0.0202475	0.0432099
1_19561618_TT:9_135983504_CC:17_46136133_GG	0.153185	0.037205	0.0230542	0.0620831	0.143557	0.0150583	0.0255	0.0944881	0.222222
1_19561618_TT:9_135983504_CC:17_73517426_AA	0.163934	0.0484644	0.0320007	0.0830818	0.172591	0.0164756	0.0373521	0.12036	0.218107
1_19561618_TT:9_135985166_AA:10_6245317_GG	0.00967482	0.0225188	0.0264952	0.0410844	0.070293	0.0109837	0.0326831	0.0528683	0
1_19561618_TT:9_135985166_AA:11_64496357_TG	0.00698737	0.0107699	0.0137637	0.0109558	0.0213935	0.00442891	0.0147253	0.0202475	0
1_19561618_TT:9_135985166_AA:17_46136133_GG	0.0306369	0.037205	0.0230542	0.0620831	0.136002	0.0150583	0.0255	0.0944881	0
1_19561618_TT:9_135985166_AA:17_73517426_AA	0.0327869	0.0484644	0.0320007	0.0830818	0.163508	0.0164756	0.0373521	0.12036	0
1_19561618_TT:10_94372942_TT:13_41331026_GG	0	0	0	0	0	0	0.0215493	0	0.00634431
1_19561618_TT:10_102056745_CC:13_41331026_GG	0	0	0	0	0	0	0.0283732	0	0.00771605
1_19561618_TT:10_102059329_GG:13_41331026_GG	0	0	0	0	0	0	0.0283732	0	0.00437243
1_19561618_TT:11_76507282_CC:13_41331026_GG	0	0	0	0	0	0	0.0308873	0	0.00848765
1_19561618_TT:11_76507403_GG:13_41331026_GG	0	0	0	0	0	0	0.0308873	0	0.00600137
1_19561618_TT:17_72469958_GG:22_30034994_TT	0.0395055	0.0149799	0.0180649	0.0125536	0.0309018	0.0713941	0.0379806	0.0205936	0.0450103
1_19565587_GG:1_23758134_GG:9_135983504_CC	0.0967482	0.0391632	0.0292479	0.065735	0.146783	0.0150583	0.0316056	0.0944881	0.158436
1_19565587_GG:1_23758134_GG:9_135985166_AA	0.0193496	0.0391632	0.0292479	0.065735	0.139058	0.0150583	0.0316056	0.0944881	0
1_19565587_GG:1_23765472_GG:9_135983504_CC	0.0967482	0.0396527	0.0292479	0.065735	0.146783	0.0150583	0.0308873	0.0944881	0.158436
1_19565587_GG:1_23765472_GG:9_135985166_AA	0.0193496	0.0396527	0.0292479	0.065735	0.139058	0.0150583	0.0308873	0.0944881	0
1_19565587_GG:1_197889319_CC:9_135983504_CC	0.163934	0.0479749	0.0337211	0.0830818	0.172591	0.01807	0.0366338	0.12036	0.222222
1_19565587_GG:1_197889319_CC:9_135985166_AA	0.0327869	0.0479749	0.0337211	0.0830818	0.163508	0.01807	0.0366338	0.12036	0
1_19565587_GG:1_206646427_AC:13_41345036_TT	0	0	0	0	0	0	0.0158028	0	0
1_19565587_GG:2_24929851_AA:7_128807732_GG	0.0386993	0.0160569	0.00713994	0.00935811	0.0157905	0.0789233	0.0116725	0.0376395	0.00737311
1_19565587_GG:2_27728827_TT:9_135983504_CC	0.163934	0.0484644	0.029592	0.0830818	0.172591	0.01807	0.0308873	0.12036	0.222222
1_19565587_GG:2_27728827_TT:9_135985166_AA	0.0327869	0.0484644	0.029592	0.0830818	0.163508	0.01807	0.0308873	0.12036	0
1_19565587_GG:2_219288899_CC:7_128807732_GG	0.0322494	0.00959498	0.00705391	0.00524967	0.00645202	0.0691797	0.0132887	0.0177382	0.00771605
1_19565587_GG:2_219296545_GG:7_128807732_GG	0.0225746	0.00842008	0.00713994	0.00445081	0.00628223	0.059436	0.0141866	0.0160076	0.00514403
1_19565587_GG:2_228493211_GG:7_128807732_GG	0.0169309	0.0109657	0.00559152	0.00547792	0.00798013	0.0331283	0.00897886	0.0233624	0.00257202
1_19565587_GG:4_5469810_TT:7_128807732_GG	0.0225746	0.00528703	0.00757005	0.00296721	0.00645202	0.0584617	0.014007	0.0181708	0.00377229
1_19565587_GG:5_33982568_GG:7_128807732_GG	0.0419242	0.0184067	0.00550549	0.010157	0.0174884	0.0906156	0.0114929	0.045427	0.00831619
1_19565587_GG:5_131312327_TT:9_135983504_CC	0.142435	0.0327992	0.0292479	0.0547792	0.122588	0.0109837	0.0334014	0.0764904	0.222222
1_19565587_GG:5_131312327_TT:9_135985166_AA	0.028487	0.0327992	0.0292479	0.0547792	0.116136	0.0109837	0.0334014	0.0764904	0
1_19565587_GG:5_131995843_CC:9_135983504_CC	0.0295619	0.0283933	0.0161724	0.0566052	0.125814	0.0081492	0.018676	0.0809898	0.0246914
1_19565587_GG:5_131995843_CC:9_135985166_AA	0.00591239	0.0283933	0.0161724	0.0566052	0.119193	0.0081492	0.018676	0.0809898	0
1_19565587_GG:5_131995964_GG:9_135983504_CC	0.104811	0.0283933	0.0158283	0.0566052	0.133879	0.00832636	0.018676	0.0821147	0.162551
1_19565587_GG:5_131995964_GG:9_135985166_AA	0.0209621	0.0283933	0.0158283	0.0566052	0.126833	0.00832636	0.018676	0.0821147	0
1_19565587_GG:6_167271586_TT:9_135983504_CC	0.15856	0.0484644	0.0313125	0.0830818	0.172591	0.0178928	0.034838	0.12036	0.220165
1_19565587_GG:6_167271586_TT:9_135985166_AA	0.0317119	0.0484644	0.0313125	0.0830818	0.163508	0.0178928	0.034838	0.12036	0
1_19565587_GG:7_128807732_GG:9_34689695_GG	0.0491803	0.0193858	0.00757005	0.0103852	0.0181675	0.0984105	0.0143662	0.0462923	0.00925926
1_19565587_GG:7_128807732_GG:9_35398406_CC	0.0354743	0.0123364	0.00679584	0.00593441	0.010527	0.0545642	0.0147253	0.0263909	0.00634431
1_19565587_GG:7_128807732_GG:10_75519322_TT	0.0145122	0.00137071	0.00602163	0.000228247	0.00050937	0.0272821	0.0104155	0.00129791	0.00274348
1_19565587_GG:7_128807732_GG:11_64503363_AG	0.013706	0.00430795	0.00378503	0.00136948	0.00254685	0.024359	0.00718309	0.00822012	0.00351509
1_19565587_GG:7_128807732_GG:12_111894072_TC	0.0112873	0.00646193	0.00524742	0.00353782	0.0050937	0.0409232	0.00861971	0.0138444	0.00274348
1_19565587_GG:7_128807732_GG:12_111923417_AG	0.00161247	0	0.00541947	0.000114123	0.00016979	0.0146154	0.0102359	0	0
1_19565587_GG:7_128807732_GG:12_111993712_CT	0.00967482	0	0.00541947	0.000114123	0.00016979	0.0146154	0.0102359	0	0.00274348
1_19565587_GG:7_128807732_GG:17_72477385_GG	0.037893	0.00274142	0.00524742	0.00114123	0.00407496	0.0263078	0.00969717	0.00519165	0.00874486
1_19565587_GG:7_128807732_GG:19_11446520_TT	0.0201559	0.00509121	0.00731198	0.00262484	0.00526349	0.0535899	0.0145458	0.00822012	0.00445816
1_19565587_GG:7_128807732_GG:19_33693785_GG	0.0467616	0.0178192	0.00722596	0.00935811	0.0159603	0.0925643	0.01275	0.0445617	0.00900206
1_19565587_GG:7_128807732_GG:19_33697546_CC	0.0467616	0.0178192	0.00731198	0.00935811	0.0159603	0.0925643	0.01275	0.0445617	0.00908779
1_19565587_GG:7_128807732_GG:19_34868642_AA	0.0257995	0.0166444	0.00619368	0.0098146	0.0151113	0.0691797	0.0138274	0.040668	0.00300069
1_19565587_GG:7_128807732_GG:19_34870256_CC	0.00564364	0.0123364	0.00610766	0.008331	0.0120551	0.0399488	0.0138274	0.0315826	0.000342936
1_19565587_GG:7_128807732_GG:19_34890322_AA	0.00564364	0.0123364	0.00610766	0.008331	0.0120551	0.0399488	0.0138274	0.0320152	0.000342936
1_19565587_GG:7_128807732_GG:19_34954873_GG	0.041118	0.0164485	0.00619368	0.00992873	0.0149415	0.0652822	0.0138274	0.0398027	0.00600137
1_19565587_GG:7_128807732_GG:19_34959979_GG	0.0249933	0.0154695	0.00653777	0.00958636	0.0130738	0.0389745	0.014007	0.0350437	0.0053155
1_19565587_GG:7_128807732_GG:20_42815190_GA	0.00322494	0.00469958	0.00335491	0.00308133	0.00645202	0.0341026	0.00736267	0.0160076	0.000342936
1_19565587_GG:7_128807732_GG:21_34889505_AA	0.0491803	0.0180151	0.0066238	0.00924399	0.016979	0.0876925	0.0134683	0.0441291	0.00925926
1_19565587_GG:7_128807732_GG:21_44323720_CC	0.0467616	0.0168402	0.00757005	0.00878749	0.0159603	0.0867182	0.0143662	0.0402353	0.00925926
1_19565587_GG:7_148702486_AA:13_41331026_GG	0	0	0	0	0	0	0.0341197	0	0.00308642
1_19565587_GG:7_148702496_CC:13_41331026_GG	0	0	0	0	0	0	0.0341197	0	0.00351509
1_19565587_GG:9_117386719_TC:19_49558498_CC	0	0	0.0099787	0	0	0.0135525	0.00170598	0	0
1_19565587_GG:9_117386719_TC:19_49558509_AA	0	0	0.0099787	0	0	0.0127553	0.00170598	0	0
1_19565587_GG:9_117848201_CT:19_49558498_CC	0.0053749	0.0125322	0.0099787	0.0143795	0.0332788	0.0511983	0.00188556	0.0280349	0.00462963
1_19565587_GG:9_117848201_CT:19_49558509_AA	0.0053749	0.0125322	0.0099787	0.0143795	0.0332788	0.0481866	0.00188556	0.0280349	0.00462963
1_19565587_GG:9_132404183_CC:9_135983504_CC	0.163934	0.0484644	0.0337211	0.0830818	0.172591	0.01807	0.0362746	0.12036	0.222222
1_19565587_GG:9_132404183_CC:9_135985166_AA	0.0327869	0.0484644	0.0337211	0.0830818	0.163508	0.01807	0.0362746	0.12036	0
1_19565587_GG:9_135983504_CC:10_6245317_GG	0.0483741	0.0225188	0.0264952	0.0410844	0.0741982	0.0109837	0.0326831	0.0528683	0.0864198
1_19565587_GG:9_135983504_CC:11_64496357_TG	0.0349368	0.0107699	0.0137637	0.0109558	0.0225821	0.00442891	0.0147253	0.0202475	0.0432099
1_19565587_GG:9_135983504_CC:17_46136133_GG	0.153185	0.037205	0.0230542	0.0620831	0.143557	0.0150583	0.0255	0.0944881	0.222222
1_19565587_GG:9_135983504_CC:17_73517426_AA	0.163934	0.0484644	0.0320007	0.0830818	0.172591	0.0164756	0.0373521	0.12036	0.218107
1_19565587_GG:9_135985166_AA:10_6245317_GG	0.00967482	0.0225188	0.0264952	0.0410844	0.070293	0.0109837	0.0326831	0.0528683	0
1_19565587_GG:9_135985166_AA:11_64496357_TG	0.00698737	0.0107699	0.0137637	0.0109558	0.0213935	0.00442891	0.0147253	0.0202475	0
1_19565587_GG:9_135985166_AA:17_46136133_GG	0.0306369	0.037205	0.0230542	0.0620831	0.136002	0.0150583	0.0255	0.0944881	0
1_19565587_GG:9_135985166_AA:17_73517426_AA	0.0327869	0.0484644	0.0320007	0.0830818	0.163508	0.0164756	0.0373521	0.12036	0
1_19565587_GG:10_94372942_TT:13_41331026_GG	0	0	0	0	0	0	0.0215493	0	0.00634431
1_19565587_GG:10_102056745_CC:13_41331026_GG	0	0	0	0	0	0	0.0283732	0	0.00771605
1_19565587_GG:10_102059329_GG:13_41331026_GG	0	0	0	0	0	0	0.0283732	0	0.00437243
1_19565587_GG:11_76507282_CC:13_41331026_GG	0	0	0	0	0	0	0.0308873	0	0.00848765
1_19565587_GG:11_76507403_GG:13_41331026_GG	0	0	0	0	0	0	0.0308873	0	0.00600137
1_19566957_GG:1_23758134_GG:9_135983504_CC	0.0967482	0.0391632	0.0292479	0.065735	0.146783	0.0150583	0.0316056	0.0944881	0.158436
1_19566957_GG:1_23758134_GG:9_135985166_AA	0.0193496	0.0391632	0.0292479	0.065735	0.139058	0.0150583	0.0316056	0.0944881	0
1_19566957_GG:1_23765472_GG:9_135983504_CC	0.0967482	0.0396527	0.0292479	0.065735	0.146783	0.0150583	0.0308873	0.0944881	0.158436
1_19566957_GG:1_23765472_GG:9_135985166_AA	0.0193496	0.0396527	0.0292479	0.065735	0.139058	0.0150583	0.0308873	0.0944881	0
1_19566957_GG:1_197889319_CC:9_135983504_CC	0.163934	0.0479749	0.0337211	0.0830818	0.172591	0.01807	0.0366338	0.12036	0.222222
1_19566957_GG:1_197889319_CC:9_135985166_AA	0.0327869	0.0479749	0.0337211	0.0830818	0.163508	0.01807	0.0366338	0.12036	0
1_19566957_GG:1_206646427_AC:13_41345036_TT	0	0	0	0	0	0	0.0158028	0	0
1_19566957_GG:2_27728827_TT:9_135983504_CC	0.163934	0.0484644	0.029592	0.0830818	0.172591	0.01807	0.0308873	0.12036	0.222222
1_19566957_GG:2_27728827_TT:9_135985166_AA	0.0327869	0.0484644	0.029592	0.0830818	0.163508	0.01807	0.0308873	0.12036	0
1_19566957_GG:2_228493211_GG:7_128807732_GG	0.0169309	0.0109657	0.00559152	0.00547792	0.00798013	0.0331283	0.00897886	0.0233624	0.00257202
1_19566957_GG:5_33982568_GG:7_128807732_GG	0.0419242	0.0184067	0.00550549	0.010157	0.0174884	0.0906156	0.0114929	0.045427	0.00831619
1_19566957_GG:5_131312327_TT:9_135983504_CC	0.142435	0.0327992	0.0292479	0.0547792	0.122588	0.0109837	0.0334014	0.0764904	0.222222
1_19566957_GG:5_131312327_TT:9_135985166_AA	0.028487	0.0327992	0.0292479	0.0547792	0.116136	0.0109837	0.0334014	0.0764904	0
1_19566957_GG:5_131995843_CC:9_135983504_CC	0.0295619	0.0283933	0.0161724	0.0566052	0.125814	0.0081492	0.018676	0.0809898	0.0246914
1_19566957_GG:5_131995843_CC:9_135985166_AA	0.00591239	0.0283933	0.0161724	0.0566052	0.119193	0.0081492	0.018676	0.0809898	0
1_19566957_GG:5_131995964_GG:9_135983504_CC	0.104811	0.0283933	0.0158283	0.0566052	0.133879	0.00832636	0.018676	0.0821147	0.162551
1_19566957_GG:5_131995964_GG:9_135985166_AA	0.0209621	0.0283933	0.0158283	0.0566052	0.126833	0.00832636	0.018676	0.0821147	0
1_19566957_GG:6_167271586_TT:9_135983504_CC	0.15856	0.0484644	0.0313125	0.0830818	0.172591	0.0178928	0.034838	0.12036	0.220165
1_19566957_GG:6_167271586_TT:9_135985166_AA	0.0317119	0.0484644	0.0313125	0.0830818	0.163508	0.0178928	0.034838	0.12036	0
1_19566957_GG:7_128807732_GG:9_35398406_CC	0.0354743	0.0123364	0.00679584	0.00593441	0.010527	0.0545642	0.0147253	0.0263909	0.00634431
1_19566957_GG:7_128807732_GG:10_75519322_TT	0.0145122	0.00137071	0.00602163	0.000228247	0.00050937	0.0272821	0.0104155	0.00129791	0.00274348
1_19566957_GG:7_128807732_GG:11_64503363_AG	0.013706	0.00430795	0.00378503	0.00136948	0.00254685	0.024359	0.00718309	0.00822012	0.00351509
1_19566957_GG:7_128807732_GG:12_111894072_TC	0.0112873	0.00646193	0.00524742	0.00353782	0.0050937	0.0409232	0.00861971	0.0138444	0.00274348
1_19566957_GG:7_128807732_GG:12_111923417_AG	0.00161247	0	0.00541947	0.000114123	0.00016979	0.0146154	0.0102359	0	0
1_19566957_GG:7_128807732_GG:12_111993712_CT	0.00967482	0	0.00541947	0.000114123	0.00016979	0.0146154	0.0102359	0	0.00274348
1_19566957_GG:7_128807732_GG:17_72477385_GG	0.037893	0.00274142	0.00524742	0.00114123	0.00407496	0.0263078	0.00969717	0.00519165	0.00874486
1_19566957_GG:7_128807732_GG:19_11446520_TT	0.0201559	0.00509121	0.00731198	0.00262484	0.00526349	0.0535899	0.0145458	0.00822012	0.00445816
1_19566957_GG:7_128807732_GG:20_42815190_GA	0.00322494	0.00469958	0.00335491	0.00308133	0.00645202	0.0341026	0.00736267	0.0160076	0.000342936
1_19566957_GG:7_128807732_GG:21_44323720_CC	0.0467616	0.0168402	0.00757005	0.00878749	0.0159603	0.0867182	0.0143662	0.0402353	0.00925926
1_19566957_GG:7_148702486_AA:13_41331026_GG	0	0	0	0	0	0	0.0341197	0	0.00308642
1_19566957_GG:7_148702496_CC:13_41331026_GG	0	0	0	0	0	0	0.0341197	0	0.00351509
1_19566957_GG:7_157208617_CC:15_38631920_AG	0.0561677	0.0732352	0.00335491	0.0672186	0.0558609	0.00930072	0.00502816	0.0676646	0.0932785
1_19566957_GG:9_132404183_CC:9_135983504_CC	0.163934	0.0484644	0.0337211	0.0830818	0.172591	0.01807	0.0362746	0.12036	0.222222
1_19566957_GG:9_132404183_CC:9_135985166_AA	0.0327869	0.0484644	0.0337211	0.0830818	0.163508	0.01807	0.0362746	0.12036	0
1_19566957_GG:9_135983504_CC:10_6245317_GG	0.0483741	0.0225188	0.0264952	0.0410844	0.0741982	0.0109837	0.0326831	0.0528683	0.0864198
1_19566957_GG:9_135983504_CC:11_64496357_TG	0.0349368	0.0107699	0.0137637	0.0109558	0.0225821	0.00442891	0.0147253	0.0202475	0.0432099
1_19566957_GG:9_135983504_CC:17_46136133_GG	0.153185	0.037205	0.0230542	0.0620831	0.143557	0.0150583	0.0255	0.0944881	0.222222
1_19566957_GG:9_135983504_CC:17_73517426_AA	0.163934	0.0484644	0.0320007	0.0830818	0.172591	0.0164756	0.0373521	0.12036	0.218107
1_19566957_GG:9_135985166_AA:10_6245317_GG	0.00967482	0.0225188	0.0264952	0.0410844	0.070293	0.0109837	0.0326831	0.0528683	0
1_19566957_GG:9_135985166_AA:11_64496357_TG	0.00698737	0.0107699	0.0137637	0.0109558	0.0213935	0.00442891	0.0147253	0.0202475	0
1_19566957_GG:9_135985166_AA:17_46136133_GG	0.0306369	0.037205	0.0230542	0.0620831	0.136002	0.0150583	0.0255	0.0944881	0
1_19566957_GG:9_135985166_AA:17_73517426_AA	0.0327869	0.0484644	0.0320007	0.0830818	0.163508	0.0164756	0.0373521	0.12036	0
1_19566957_GG:10_94372942_TT:13_41331026_GG	0	0	0	0	0	0	0.0215493	0	0.00634431
1_19566957_GG:10_102056745_CC:13_41331026_GG	0	0	0	0	0	0	0.0283732	0	0.00771605
1_19566957_GG:10_102059329_GG:13_41331026_GG	0	0	0	0	0	0	0.0283732	0	0.00437243
1_19566957_GG:11_76507282_CC:13_41331026_GG	0	0	0	0	0	0	0.0308873	0	0.00848765
1_19566957_GG:11_76507403_GG:13_41331026_GG	0	0	0	0	0	0	0.0308873	0	0.00600137
1_19566957_GG:17_72469958_GG:22_30034994_TT	0.0395055	0.0149799	0.0180649	0.0125536	0.0309018	0.0713941	0.0379806	0.0205936	0.0450103
1_19584030_GG:1_23758134_GG:9_135983504_CC	0.0967482	0.037102	0.0289368	0.0619132	0.143961	0.0145777	0.0312927	0.0935967	0.158436
1_19584030_GG:1_23758134_GG:9_135985166_AA	0.0193496	0.037102	0.0289368	0.0619132	0.136384	0.0145777	0.0312927	0.0935967	0
1_19584030_GG:1_23765472_GG:9_135983504_CC	0.0967482	0.0375657	0.0289368	0.0619132	0.143961	0.0145777	0.0305815	0.0935967	0.158436
1_19584030_GG:1_23765472_GG:9_135985166_AA	0.0193496	0.0375657	0.0289368	0.0619132	0.136384	0.0145777	0.0305815	0.0935967	0
1_19584030_GG:1_197889319_CC:9_135983504_CC	0.163934	0.0454499	0.0333624	0.0782514	0.169272	0.0174933	0.0362711	0.119224	0.222222
1_19584030_GG:1_197889319_CC:9_135985166_AA	0.0327869	0.0454499	0.0333624	0.0782514	0.160363	0.0174933	0.0362711	0.119224	0
1_19584030_GG:2_27728827_TT:9_135983504_CC	0.163934	0.0459137	0.0292772	0.0782514	0.169272	0.0174933	0.0305815	0.119224	0.222222
1_19584030_GG:2_27728827_TT:9_135985166_AA	0.0327869	0.0459137	0.0292772	0.0782514	0.160363	0.0174933	0.0305815	0.119224	0
1_19584030_GG:2_228493211_GG:7_128807732_GG	0.0169309	0.0103886	0.00553203	0.00515943	0.00782666	0.032071	0.00888996	0.023142	0.00257202
1_19584030_GG:5_33982568_GG:7_128807732_GG	0.0419242	0.0174379	0.00544692	0.00956645	0.0171521	0.0877236	0.0113792	0.0449984	0.00831619
1_19584030_GG:5_131312327_TT:9_135983504_CC	0.142435	0.0310729	0.0289368	0.0515943	0.120231	0.0106332	0.0330707	0.0757688	0.222222
1_19584030_GG:5_131312327_TT:9_135985166_AA	0.028487	0.0310729	0.0289368	0.0515943	0.113903	0.0106332	0.0330707	0.0757688	0
1_19584030_GG:5_131995843_CC:9_135983504_CC	0.0295619	0.0268989	0.0160003	0.0533142	0.123395	0.00788912	0.0184911	0.0802258	0.0246914
1_19584030_GG:5_131995843_CC:9_135985166_AA	0.00591239	0.0268989	0.0160003	0.0533142	0.1169	0.00788912	0.0184911	0.0802258	0
1_19584030_GG:5_131995964_GG:9_135983504_CC	0.104811	0.0268989	0.0156599	0.0533142	0.131305	0.00806063	0.0184911	0.08134	0.162551
1_19584030_GG:5_131995964_GG:9_135985166_AA	0.0209621	0.0268989	0.0156599	0.0533142	0.124394	0.00806063	0.0184911	0.08134	0
1_19584030_GG:6_167271586_TT:9_135983504_CC	0.15856	0.0459137	0.0309794	0.0782514	0.169272	0.0173218	0.0344931	0.119224	0.220165
1_19584030_GG:6_167271586_TT:9_135985166_AA	0.0317119	0.0459137	0.0309794	0.0782514	0.160363	0.0173218	0.0344931	0.119224	0
1_19584030_GG:7_128807732_GG:9_35398406_CC	0.0354743	0.0116871	0.00672355	0.00558939	0.0103245	0.0528228	0.0145795	0.0261419	0.00634431
1_19584030_GG:7_128807732_GG:10_75519322_TT	0.0145122	0.00129857	0.00595757	0.000214976	0.000499574	0.0264114	0.0103124	0.00128567	0.00274348
1_19584030_GG:7_128807732_GG:11_64503363_AG	0.013706	0.00408122	0.00374476	0.00128986	0.00249787	0.0235816	0.00711197	0.00814257	0.00351509
1_19584030_GG:7_128807732_GG:12_111894072_TC	0.0112873	0.00612182	0.0051916	0.00333213	0.00499574	0.0396171	0.00853437	0.0137138	0.00274348
1_19584030_GG:7_128807732_GG:12_111923417_AG	0.00161247	0	0.00536181	0.000107488	0.000166525	0.014149	0.0101346	0	0
1_19584030_GG:7_128807732_GG:12_111993712_CT	0.00967482	0	0.00536181	0.000107488	0.000166525	0.014149	0.0101346	0	0.00274348
1_19584030_GG:7_128807732_GG:17_72477385_GG	0.037893	0.00259714	0.0051916	0.00107488	0.00399659	0.0254681	0.00960116	0.00514268	0.00874486
1_19584030_GG:7_128807732_GG:19_11446520_TT	0.0201559	0.00482326	0.00723419	0.00247223	0.00516227	0.0518796	0.0144017	0.00814257	0.00445816
1_19584030_GG:7_128807732_GG:20_42815190_GA	0.00322494	0.00445224	0.00331922	0.00290218	0.00632794	0.0330143	0.00728977	0.0158566	0.000342936
1_19584030_GG:7_128807732_GG:21_44323720_CC	0.0467616	0.0159538	0.00748952	0.00827659	0.0156533	0.0839506	0.0142239	0.0398557	0.00925926
1_19584030_GG:7_157208617_CC:15_38631920_AG	0.0561677	0.0693807	0.00331922	0.0633106	0.0547866	0.00900389	0.00497838	0.0670262	0.0932785
1_19584030_GG:9_117386719_TC:19_49558498_CC	0	0	0.00987255	0	0	0.01312	0.00168909	0	0
1_19584030_GG:9_117386719_TC:19_49558509_AA	0	0	0.00987255	0	0	0.0123482	0.00168909	0	0
1_19584030_GG:9_132404183_CC:9_135983504_CC	0.163934	0.0459137	0.0333624	0.0782514	0.169272	0.0174933	0.0359155	0.119224	0.222222
1_19584030_GG:9_132404183_CC:9_135985166_AA	0.0327869	0.0459137	0.0333624	0.0782514	0.160363	0.0174933	0.0359155	0.119224	0
1_19584030_GG:9_135983504_CC:10_6245317_GG	0.0483741	0.0213336	0.0262133	0.0386958	0.0727713	0.0106332	0.0323595	0.0523696	0.0864198
1_19584030_GG:9_135983504_CC:11_64496357_TG	0.0349368	0.010203	0.0136173	0.0103189	0.0221478	0.00428757	0.0145795	0.0200564	0.0432099
1_19584030_GG:9_135983504_CC:17_46136133_GG	0.153185	0.0352469	0.022809	0.0584736	0.140797	0.0145777	0.0252475	0.0935967	0.222222
1_19584030_GG:9_135983504_CC:17_73517426_AA	0.163934	0.0459137	0.0316602	0.0782514	0.169272	0.0159497	0.0369822	0.119224	0.218107
1_19584030_GG:9_135985166_AA:10_6245317_GG	0.00967482	0.0213336	0.0262133	0.0386958	0.0689413	0.0106332	0.0323595	0.0523696	0
1_19584030_GG:9_135985166_AA:11_64496357_TG	0.00698737	0.010203	0.0136173	0.0103189	0.0209821	0.00428757	0.0145795	0.0200564	0
1_19584030_GG:9_135985166_AA:17_46136133_GG	0.0306369	0.0352469	0.022809	0.0584736	0.133386	0.0145777	0.0252475	0.0935967	0
1_19584030_GG:9_135985166_AA:17_73517426_AA	0.0327869	0.0459137	0.0316602	0.0782514	0.160363	0.0159497	0.0369822	0.119224	0
1_19593826_AA:1_23758134_GG:9_135983504_CC	0.0967482	0.037102	0.0289368	0.0619132	0.143961	0.0145777	0.0312927	0.0935967	0.158436
1_19593826_AA:1_23758134_GG:9_135985166_AA	0.0193496	0.037102	0.0289368	0.0619132	0.136384	0.0145777	0.0312927	0.0935967	0
1_19593826_AA:1_23765472_GG:9_135983504_CC	0.0967482	0.0375657	0.0289368	0.0619132	0.143961	0.0145777	0.0305815	0.0935967	0.158436
1_19593826_AA:1_23765472_GG:9_135985166_AA	0.0193496	0.0375657	0.0289368	0.0619132	0.136384	0.0145777	0.0305815	0.0935967	0
1_19593826_AA:1_197889319_CC:9_135983504_CC	0.163934	0.0454499	0.0333624	0.0782514	0.169272	0.0174933	0.0362711	0.119224	0.222222
1_19593826_AA:1_197889319_CC:9_135985166_AA	0.0327869	0.0454499	0.0333624	0.0782514	0.160363	0.0174933	0.0362711	0.119224	0
1_19593826_AA:1_206646427_AC:13_41345036_TT	0	0	0	0	0	0	0.0156463	0	0
1_19593826_AA:2_27728827_TT:9_135983504_CC	0.163934	0.0459137	0.0292772	0.0782514	0.169272	0.0174933	0.0305815	0.119224	0.222222
1_19593826_AA:2_27728827_TT:9_135985166_AA	0.0327869	0.0459137	0.0292772	0.0782514	0.160363	0.0174933	0.0305815	0.119224	0
1_19593826_AA:2_228493211_GG:7_128807732_GG	0.0169309	0.0103886	0.00553203	0.00515943	0.00782666	0.032071	0.00888996	0.023142	0.00257202
1_19593826_AA:5_33982568_GG:7_128807732_GG	0.0419242	0.0174379	0.00544692	0.00956645	0.0171521	0.0877236	0.0113792	0.0449984	0.00831619
1_19593826_AA:5_131312327_TT:9_135983504_CC	0.142435	0.0310729	0.0289368	0.0515943	0.120231	0.0106332	0.0330707	0.0757688	0.222222
1_19593826_AA:5_131312327_TT:9_135985166_AA	0.028487	0.0310729	0.0289368	0.0515943	0.113903	0.0106332	0.0330707	0.0757688	0
1_19593826_AA:5_131995843_CC:9_135983504_CC	0.0295619	0.0268989	0.0160003	0.0533142	0.123395	0.00788912	0.0184911	0.0802258	0.0246914
1_19593826_AA:5_131995843_CC:9_135985166_AA	0.00591239	0.0268989	0.0160003	0.0533142	0.1169	0.00788912	0.0184911	0.0802258	0
1_19593826_AA:5_131995964_GG:9_135983504_CC	0.104811	0.0268989	0.0156599	0.0533142	0.131305	0.00806063	0.0184911	0.08134	0.162551
1_19593826_AA:5_131995964_GG:9_135985166_AA	0.0209621	0.0268989	0.0156599	0.0533142	0.124394	0.00806063	0.0184911	0.08134	0
1_19593826_AA:6_167271586_TT:9_135983504_CC	0.15856	0.0459137	0.0309794	0.0782514	0.169272	0.0173218	0.0344931	0.119224	0.220165
1_19593826_AA:6_167271586_TT:9_135985166_AA	0.0317119	0.0459137	0.0309794	0.0782514	0.160363	0.0173218	0.0344931	0.119224	0
1_19593826_AA:7_128807732_GG:9_35398406_CC	0.0354743	0.0116871	0.00672355	0.00558939	0.0103245	0.0528228	0.0145795	0.0261419	0.00634431
1_19593826_AA:7_128807732_GG:10_75519322_TT	0.0145122	0.00129857	0.00595757	0.000214976	0.000499574	0.0264114	0.0103124	0.00128567	0.00274348
1_19593826_AA:7_128807732_GG:11_64503363_AG	0.013706	0.00408122	0.00374476	0.00128986	0.00249787	0.0235816	0.00711197	0.00814257	0.00351509
1_19593826_AA:7_128807732_GG:12_111894072_TC	0.0112873	0.00612182	0.0051916	0.00333213	0.00499574	0.0396171	0.00853437	0.0137138	0.00274348
1_19593826_AA:7_128807732_GG:12_111923417_AG	0.00161247	0	0.00536181	0.000107488	0.000166525	0.014149	0.0101346	0	0
1_19593826_AA:7_128807732_GG:12_111993712_CT	0.00967482	0	0.00536181	0.000107488	0.000166525	0.014149	0.0101346	0	0.00274348
1_19593826_AA:7_128807732_GG:17_72477385_GG	0.037893	0.00259714	0.0051916	0.00107488	0.00399659	0.0254681	0.00960116	0.00514268	0.00874486
1_19593826_AA:7_128807732_GG:19_11446520_TT	0.0201559	0.00482326	0.00723419	0.00247223	0.00516227	0.0518796	0.0144017	0.00814257	0.00445816
1_19593826_AA:7_128807732_GG:20_42815190_GA	0.00322494	0.00445224	0.00331922	0.00290218	0.00632794	0.0330143	0.00728977	0.0158566	0.000342936
1_19593826_AA:7_128807732_GG:21_44323720_CC	0.0467616	0.0159538	0.00748952	0.00827659	0.0156533	0.0839506	0.0142239	0.0398557	0.00925926
1_19593826_AA:7_148702486_AA:13_41331026_GG	0	0	0	0	0	0	0.0337819	0	0.00308642
1_19593826_AA:7_148702496_CC:13_41331026_GG	0	0	0	0	0	0	0.0337819	0	0.00351509
1_19593826_AA:7_157208617_CC:15_38631920_AG	0.0561677	0.0693807	0.00331922	0.0633106	0.0547866	0.00900389	0.00497838	0.0670262	0.0932785
1_19593826_AA:9_132404183_CC:9_135983504_CC	0.163934	0.0459137	0.0333624	0.0782514	0.169272	0.0174933	0.0359155	0.119224	0.222222
1_19593826_AA:9_132404183_CC:9_135985166_AA	0.0327869	0.0459137	0.0333624	0.0782514	0.160363	0.0174933	0.0359155	0.119224	0
1_19593826_AA:9_135983504_CC:10_6245317_GG	0.0483741	0.0213336	0.0262133	0.0386958	0.0727713	0.0106332	0.0323595	0.0523696	0.0864198
1_19593826_AA:9_135983504_CC:11_64496357_TG	0.0349368	0.010203	0.0136173	0.0103189	0.0221478	0.00428757	0.0145795	0.0200564	0.0432099
1_19593826_AA:9_135983504_CC:17_46136133_GG	0.153185	0.0352469	0.022809	0.0584736	0.140797	0.0145777	0.0252475	0.0935967	0.222222
1_19593826_AA:9_135983504_CC:17_73517426_AA	0.163934	0.0459137	0.0316602	0.0782514	0.169272	0.0159497	0.0369822	0.119224	0.218107
1_19593826_AA:9_135985166_AA:10_6245317_GG	0.00967482	0.0213336	0.0262133	0.0386958	0.0689413	0.0106332	0.0323595	0.0523696	0
1_19593826_AA:9_135985166_AA:11_64496357_TG	0.00698737	0.010203	0.0136173	0.0103189	0.0209821	0.00428757	0.0145795	0.0200564	0
1_19593826_AA:9_135985166_AA:17_46136133_GG	0.0306369	0.0352469	0.022809	0.0584736	0.133386	0.0145777	0.0252475	0.0935967	0
1_19593826_AA:9_135985166_AA:17_73517426_AA	0.0327869	0.0459137	0.0316602	0.0782514	0.160363	0.0159497	0.0369822	0.119224	0
1_19593826_AA:10_94372942_TT:13_41331026_GG	0	0	0	0	0	0	0.0213359	0	0.00634431
1_19593826_AA:10_102056745_CC:13_41331026_GG	0	0	0	0	0	0	0.0280923	0	0.00771605
1_19593826_AA:10_102059329_GG:13_41331026_GG	0	0	0	0	0	0	0.0280923	0	0.00437243
1_19593826_AA:11_76507282_CC:13_41331026_GG	0	0	0	0	0	0	0.0305815	0	0.00848765
1_19593826_AA:11_76507403_GG:13_41331026_GG	0	0	0	0	0	0	0.0305815	0	0.00600137
1_19595159_CC:1_23758134_GG:9_135983504_CC	0.0967482	0.037102	0.0289368	0.0619132	0.143961	0.0145777	0.0312927	0.0935967	0.158436
1_19595159_CC:1_23758134_GG:9_135985166_AA	0.0193496	0.037102	0.0289368	0.0619132	0.136384	0.0145777	0.0312927	0.0935967	0
1_19595159_CC:1_23765472_GG:9_135983504_CC	0.0967482	0.0375657	0.0289368	0.0619132	0.143961	0.0145777	0.0305815	0.0935967	0.158436
1_19595159_CC:1_23765472_GG:9_135985166_AA	0.0193496	0.0375657	0.0289368	0.0619132	0.136384	0.0145777	0.0305815	0.0935967	0
1_19595159_CC:1_197889319_CC:9_135983504_CC	0.163934	0.0454499	0.0333624	0.0782514	0.169272	0.0174933	0.0362711	0.119224	0.222222
1_19595159_CC:1_197889319_CC:9_135985166_AA	0.0327869	0.0454499	0.0333624	0.0782514	0.160363	0.0174933	0.0362711	0.119224	0
1_19595159_CC:1_206646427_AC:13_41345036_TT	0	0	0	0	0	0	0.0156463	0	0
1_19595159_CC:2_27728827_TT:9_135983504_CC	0.163934	0.0459137	0.0292772	0.0782514	0.169272	0.0174933	0.0305815	0.119224	0.222222
1_19595159_CC:2_27728827_TT:9_135985166_AA	0.0327869	0.0459137	0.0292772	0.0782514	0.160363	0.0174933	0.0305815	0.119224	0
1_19595159_CC:2_228493211_GG:7_128807732_GG	0.0169309	0.0103886	0.00553203	0.00515943	0.00782666	0.032071	0.00888996	0.023142	0.00257202
1_19595159_CC:5_33982568_GG:7_128807732_GG	0.0419242	0.0174379	0.00544692	0.00956645	0.0171521	0.0877236	0.0113792	0.0449984	0.00831619
1_19595159_CC:5_131312327_TT:9_135983504_CC	0.142435	0.0310729	0.0289368	0.0515943	0.120231	0.0106332	0.0330707	0.0757688	0.222222
1_19595159_CC:5_131312327_TT:9_135985166_AA	0.028487	0.0310729	0.0289368	0.0515943	0.113903	0.0106332	0.0330707	0.0757688	0
1_19595159_CC:5_131995843_CC:9_135983504_CC	0.0295619	0.0268989	0.0160003	0.0533142	0.123395	0.00788912	0.0184911	0.0802258	0.0246914
1_19595159_CC:5_131995843_CC:9_135985166_AA	0.00591239	0.0268989	0.0160003	0.0533142	0.1169	0.00788912	0.0184911	0.0802258	0
1_19595159_CC:5_131995964_GG:9_135983504_CC	0.104811	0.0268989	0.0156599	0.0533142	0.131305	0.00806063	0.0184911	0.08134	0.162551
1_19595159_CC:5_131995964_GG:9_135985166_AA	0.0209621	0.0268989	0.0156599	0.0533142	0.124394	0.00806063	0.0184911	0.08134	0
1_19595159_CC:6_167271586_TT:9_135983504_CC	0.15856	0.0459137	0.0309794	0.0782514	0.169272	0.0173218	0.0344931	0.119224	0.220165
1_19595159_CC:6_167271586_TT:9_135985166_AA	0.0317119	0.0459137	0.0309794	0.0782514	0.160363	0.0173218	0.0344931	0.119224	0
1_19595159_CC:7_128807732_GG:9_35398406_CC	0.0354743	0.0116871	0.00672355	0.00558939	0.0103245	0.0528228	0.0145795	0.0261419	0.00634431
1_19595159_CC:7_128807732_GG:10_75519322_TT	0.0145122	0.00129857	0.00595757	0.000214976	0.000499574	0.0264114	0.0103124	0.00128567	0.00274348
1_19595159_CC:7_128807732_GG:11_64503363_AG	0.013706	0.00408122	0.00374476	0.00128986	0.00249787	0.0235816	0.00711197	0.00814257	0.00351509
1_19595159_CC:7_128807732_GG:12_111894072_TC	0.0112873	0.00612182	0.0051916	0.00333213	0.00499574	0.0396171	0.00853437	0.0137138	0.00274348
1_19595159_CC:7_128807732_GG:12_111923417_AG	0.00161247	0	0.00536181	0.000107488	0.000166525	0.014149	0.0101346	0	0
1_19595159_CC:7_128807732_GG:12_111993712_CT	0.00967482	0	0.00536181	0.000107488	0.000166525	0.014149	0.0101346	0	0.00274348
1_19595159_CC:7_128807732_GG:17_72477385_GG	0.037893	0.00259714	0.0051916	0.00107488	0.00399659	0.0254681	0.00960116	0.00514268	0.00874486
1_19595159_CC:7_128807732_GG:19_11446520_TT	0.0201559	0.00482326	0.00723419	0.00247223	0.00516227	0.0518796	0.0144017	0.00814257	0.00445816
1_19595159_CC:7_128807732_GG:20_42815190_GA	0.00322494	0.00445224	0.00331922	0.00290218	0.00632794	0.0330143	0.00728977	0.0158566	0.000342936
1_19595159_CC:7_128807732_GG:21_44323720_CC	0.0467616	0.0159538	0.00748952	0.00827659	0.0156533	0.0839506	0.0142239	0.0398557	0.00925926
1_19595159_CC:7_148702486_AA:13_41331026_GG	0	0	0	0	0	0	0.0337819	0	0.00308642
1_19595159_CC:7_148702496_CC:13_41331026_GG	0	0	0	0	0	0	0.0337819	0	0.00351509
1_19595159_CC:7_157208617_CC:15_38631920_AG	0.0561677	0.0693807	0.00331922	0.0633106	0.0547866	0.00900389	0.00497838	0.0670262	0.0932785
1_19595159_CC:9_132404183_CC:9_135983504_CC	0.163934	0.0459137	0.0333624	0.0782514	0.169272	0.0174933	0.0359155	0.119224	0.222222
1_19595159_CC:9_132404183_CC:9_135985166_AA	0.0327869	0.0459137	0.0333624	0.0782514	0.160363	0.0174933	0.0359155	0.119224	0
1_19595159_CC:9_135983504_CC:10_6245317_GG	0.0483741	0.0213336	0.0262133	0.0386958	0.0727713	0.0106332	0.0323595	0.0523696	0.0864198
1_19595159_CC:9_135983504_CC:11_64496357_TG	0.0349368	0.010203	0.0136173	0.0103189	0.0221478	0.00428757	0.0145795	0.0200564	0.0432099
1_19595159_CC:9_135983504_CC:17_46136133_GG	0.153185	0.0352469	0.022809	0.0584736	0.140797	0.0145777	0.0252475	0.0935967	0.222222
1_19595159_CC:9_135983504_CC:17_73517426_AA	0.163934	0.0459137	0.0316602	0.0782514	0.169272	0.0159497	0.0369822	0.119224	0.218107
1_19595159_CC:9_135985166_AA:10_6245317_GG	0.00967482	0.0213336	0.0262133	0.0386958	0.0689413	0.0106332	0.0323595	0.0523696	0
1_19595159_CC:9_135985166_AA:11_64496357_TG	0.00698737	0.010203	0.0136173	0.0103189	0.0209821	0.00428757	0.0145795	0.0200564	0
1_19595159_CC:9_135985166_AA:17_46136133_GG	0.0306369	0.0352469	0.022809	0.0584736	0.133386	0.0145777	0.0252475	0.0935967	0
1_19595159_CC:9_135985166_AA:17_73517426_AA	0.0327869	0.0459137	0.0316602	0.0782514	0.160363	0.0159497	0.0369822	0.119224	0
1_19595159_CC:10_94372942_TT:13_41331026_GG	0	0	0	0	0	0	0.0213359	0	0.00634431
1_19595159_CC:10_102056745_CC:13_41331026_GG	0	0	0	0	0	0	0.0280923	0	0.00771605
1_19595159_CC:10_102059329_GG:13_41331026_GG	0	0	0	0	0	0	0.0280923	0	0.00437243
1_19595159_CC:11_76507282_CC:13_41331026_GG	0	0	0	0	0	0	0.0305815	0	0.00848765
1_19595159_CC:11_76507403_GG:13_41331026_GG	0	0	0	0	0	0	0.0305815	0	0.00600137
1_19597156_TT:1_23758134_GG:9_135983504_CC	0.0967482	0.037102	0.0289368	0.0619132	0.143961	0.0145777	0.0312927	0.0935967	0.158436
1_19597156_TT:1_23758134_GG:9_135985166_AA	0.0193496	0.037102	0.0289368	0.0619132	0.136384	0.0145777	0.0312927	0.0935967	0
1_19597156_TT:1_23765472_GG:9_135983504_CC	0.0967482	0.0375657	0.0289368	0.0619132	0.143961	0.0145777	0.0305815	0.0935967	0.158436
1_19597156_TT:1_23765472_GG:9_135985166_AA	0.0193496	0.0375657	0.0289368	0.0619132	0.136384	0.0145777	0.0305815	0.0935967	0
1_19597156_TT:1_197889319_CC:9_135983504_CC	0.163934	0.0454499	0.0333624	0.0782514	0.169272	0.0174933	0.0362711	0.119224	0.222222
1_19597156_TT:1_197889319_CC:9_135985166_AA	0.0327869	0.0454499	0.0333624	0.0782514	0.160363	0.0174933	0.0362711	0.119224	0
1_19597156_TT:1_206646427_AC:13_41345036_TT	0	0	0	0	0	0	0.0156463	0	0
1_19597156_TT:2_27728827_TT:9_135983504_CC	0.163934	0.0459137	0.0292772	0.0782514	0.169272	0.0174933	0.0305815	0.119224	0.222222
1_19597156_TT:2_27728827_TT:9_135985166_AA	0.0327869	0.0459137	0.0292772	0.0782514	0.160363	0.0174933	0.0305815	0.119224	0
1_19597156_TT:2_228493211_GG:7_128807732_GG	0.0169309	0.0103886	0.00553203	0.00515943	0.00782666	0.032071	0.00888996	0.023142	0.00257202
1_19597156_TT:5_33982568_GG:7_128807732_GG	0.0419242	0.0174379	0.00544692	0.00956645	0.0171521	0.0877236	0.0113792	0.0449984	0.00831619
1_19597156_TT:5_131312327_TT:9_135983504_CC	0.142435	0.0310729	0.0289368	0.0515943	0.120231	0.0106332	0.0330707	0.0757688	0.222222
1_19597156_TT:5_131312327_TT:9_135985166_AA	0.028487	0.0310729	0.0289368	0.0515943	0.113903	0.0106332	0.0330707	0.0757688	0
1_19597156_TT:5_131995843_CC:9_135983504_CC	0.0295619	0.0268989	0.0160003	0.0533142	0.123395	0.00788912	0.0184911	0.0802258	0.0246914
1_19597156_TT:5_131995843_CC:9_135985166_AA	0.00591239	0.0268989	0.0160003	0.0533142	0.1169	0.00788912	0.0184911	0.0802258	0
1_19597156_TT:5_131995964_GG:9_135983504_CC	0.104811	0.0268989	0.0156599	0.0533142	0.131305	0.00806063	0.0184911	0.08134	0.162551
1_19597156_TT:5_131995964_GG:9_135985166_AA	0.0209621	0.0268989	0.0156599	0.0533142	0.124394	0.00806063	0.0184911	0.08134	0
1_19597156_TT:6_167271586_TT:9_135983504_CC	0.15856	0.0459137	0.0309794	0.0782514	0.169272	0.0173218	0.0344931	0.119224	0.220165
1_19597156_TT:6_167271586_TT:9_135985166_AA	0.0317119	0.0459137	0.0309794	0.0782514	0.160363	0.0173218	0.0344931	0.119224	0
1_19597156_TT:7_128807732_GG:9_35398406_CC	0.0354743	0.0116871	0.00672355	0.00558939	0.0103245	0.0528228	0.0145795	0.0261419	0.00634431
1_19597156_TT:7_128807732_GG:10_75519322_TT	0.0145122	0.00129857	0.00595757	0.000214976	0.000499574	0.0264114	0.0103124	0.00128567	0.00274348
1_19597156_TT:7_128807732_GG:11_64503363_AG	0.013706	0.00408122	0.00374476	0.00128986	0.00249787	0.0235816	0.00711197	0.00814257	0.00351509
1_19597156_TT:7_128807732_GG:12_111894072_TC	0.0112873	0.00612182	0.0051916	0.00333213	0.00499574	0.0396171	0.00853437	0.0137138	0.00274348
1_19597156_TT:7_128807732_GG:12_111923417_AG	0.00161247	0	0.00536181	0.000107488	0.000166525	0.014149	0.0101346	0	0
1_19597156_TT:7_128807732_GG:12_111993712_CT	0.00967482	0	0.00536181	0.000107488	0.000166525	0.014149	0.0101346	0	0.00274348
1_19597156_TT:7_128807732_GG:17_72477385_GG	0.037893	0.00259714	0.0051916	0.00107488	0.00399659	0.0254681	0.00960116	0.00514268	0.00874486
1_19597156_TT:7_128807732_GG:19_11446520_TT	0.0201559	0.00482326	0.00723419	0.00247223	0.00516227	0.0518796	0.0144017	0.00814257	0.00445816
1_19597156_TT:7_128807732_GG:20_42815190_GA	0.00322494	0.00445224	0.00331922	0.00290218	0.00632794	0.0330143	0.00728977	0.0158566	0.000342936
1_19597156_TT:7_128807732_GG:21_44323720_CC	0.0467616	0.0159538	0.00748952	0.00827659	0.0156533	0.0839506	0.0142239	0.0398557	0.00925926
1_19597156_TT:7_148702486_AA:13_41331026_GG	0	0	0	0	0	0	0.0337819	0	0.00308642
1_19597156_TT:7_148702496_CC:13_41331026_GG	0	0	0	0	0	0	0.0337819	0	0.00351509
1_19597156_TT:7_157208617_CC:15_38631920_AG	0.0561677	0.0693807	0.00331922	0.0633106	0.0547866	0.00900389	0.00497838	0.0670262	0.0932785
1_19597156_TT:9_132404183_CC:9_135983504_CC	0.163934	0.0459137	0.0333624	0.0782514	0.169272	0.0174933	0.0359155	0.119224	0.222222
1_19597156_TT:9_132404183_CC:9_135985166_AA	0.0327869	0.0459137	0.0333624	0.0782514	0.160363	0.0174933	0.0359155	0.119224	0
1_19597156_TT:9_135983504_CC:10_6245317_GG	0.0483741	0.0213336	0.0262133	0.0386958	0.0727713	0.0106332	0.0323595	0.0523696	0.0864198
1_19597156_TT:9_135983504_CC:11_64496357_TG	0.0349368	0.010203	0.0136173	0.0103189	0.0221478	0.00428757	0.0145795	0.0200564	0.0432099
1_19597156_TT:9_135983504_CC:17_46136133_GG	0.153185	0.0352469	0.022809	0.0584736	0.140797	0.0145777	0.0252475	0.0935967	0.222222
1_19597156_TT:9_135983504_CC:17_73517426_AA	0.163934	0.0459137	0.0316602	0.0782514	0.169272	0.0159497	0.0369822	0.119224	0.218107
1_19597156_TT:9_135985166_AA:10_6245317_GG	0.00967482	0.0213336	0.0262133	0.0386958	0.0689413	0.0106332	0.0323595	0.0523696	0
1_19597156_TT:9_135985166_AA:11_64496357_TG	0.00698737	0.010203	0.0136173	0.0103189	0.0209821	0.00428757	0.0145795	0.0200564	0
1_19597156_TT:9_135985166_AA:17_46136133_GG	0.0306369	0.0352469	0.022809	0.0584736	0.133386	0.0145777	0.0252475	0.0935967	0
1_19597156_TT:9_135985166_AA:17_73517426_AA	0.0327869	0.0459137	0.0316602	0.0782514	0.160363	0.0159497	0.0369822	0.119224	0
1_19597156_TT:10_94372942_TT:13_41331026_GG	0	0	0	0	0	0	0.0213359	0	0.00634431
1_19597156_TT:10_102056745_CC:13_41331026_GG	0	0	0	0	0	0	0.0280923	0	0.00771605
1_19597156_TT:10_102059329_GG:13_41331026_GG	0	0	0	0	0	0	0.0280923	0	0.00437243
1_19597156_TT:11_76507282_CC:13_41331026_GG	0	0	0	0	0	0	0.0305815	0	0.00848765
1_19597156_TT:11_76507403_GG:13_41331026_GG	0	0	0	0	0	0	0.0305815	0	0.00600137
1_19609204_GG:1_23758134_GG:9_135983504_CC	0.0967482	0.037102	0.0289368	0.0619132	0.143961	0.0145777	0.0312927	0.0935967	0.158436
1_19609204_GG:1_23758134_GG:9_135985166_AA	0.0193496	0.037102	0.0289368	0.0619132	0.136384	0.0145777	0.0312927	0.0935967	0
1_19609204_GG:1_23765472_GG:9_135983504_CC	0.0967482	0.0375657	0.0289368	0.0619132	0.143961	0.0145777	0.0305815	0.0935967	0.158436
1_19609204_GG:1_23765472_GG:9_135985166_AA	0.0193496	0.0375657	0.0289368	0.0619132	0.136384	0.0145777	0.0305815	0.0935967	0
1_19609204_GG:1_197889319_CC:9_135983504_CC	0.163934	0.0454499	0.0333624	0.0782514	0.169272	0.0174933	0.0362711	0.119224	0.222222
1_19609204_GG:1_197889319_CC:9_135985166_AA	0.0327869	0.0454499	0.0333624	0.0782514	0.160363	0.0174933	0.0362711	0.119224	0
1_19609204_GG:1_206646427_AC:13_41345036_TT	0	0	0	0	0	0	0.0156463	0	0
1_19609204_GG:2_27728827_TT:9_135983504_CC	0.163934	0.0459137	0.0292772	0.0782514	0.169272	0.0174933	0.0305815	0.119224	0.222222
1_19609204_GG:2_27728827_TT:9_135985166_AA	0.0327869	0.0459137	0.0292772	0.0782514	0.160363	0.0174933	0.0305815	0.119224	0
1_19609204_GG:2_228493211_GG:7_128807732_GG	0.0169309	0.0103886	0.00553203	0.00515943	0.00782666	0.032071	0.00888996	0.023142	0.00257202
1_19609204_GG:5_33982568_GG:7_128807732_GG	0.0419242	0.0174379	0.00544692	0.00956645	0.0171521	0.0877236	0.0113792	0.0449984	0.00831619
1_19609204_GG:5_131312327_TT:9_135983504_CC	0.142435	0.0310729	0.0289368	0.0515943	0.120231	0.0106332	0.0330707	0.0757688	0.222222
1_19609204_GG:5_131312327_TT:9_135985166_AA	0.028487	0.0310729	0.0289368	0.0515943	0.113903	0.0106332	0.0330707	0.0757688	0
1_19609204_GG:5_131995843_CC:9_135983504_CC	0.0295619	0.0268989	0.0160003	0.0533142	0.123395	0.00788912	0.0184911	0.0802258	0.0246914
1_19609204_GG:5_131995843_CC:9_135985166_AA	0.00591239	0.0268989	0.0160003	0.0533142	0.1169	0.00788912	0.0184911	0.0802258	0
1_19609204_GG:5_131995964_GG:9_135983504_CC	0.104811	0.0268989	0.0156599	0.0533142	0.131305	0.00806063	0.0184911	0.08134	0.162551
1_19609204_GG:5_131995964_GG:9_135985166_AA	0.0209621	0.0268989	0.0156599	0.0533142	0.124394	0.00806063	0.0184911	0.08134	0
1_19609204_GG:6_167271586_TT:9_135983504_CC	0.15856	0.0459137	0.0309794	0.0782514	0.169272	0.0173218	0.0344931	0.119224	0.220165
1_19609204_GG:6_167271586_TT:9_135985166_AA	0.0317119	0.0459137	0.0309794	0.0782514	0.160363	0.0173218	0.0344931	0.119224	0
1_19609204_GG:7_128807732_GG:9_35398406_CC	0.0354743	0.0116871	0.00672355	0.00558939	0.0103245	0.0528228	0.0145795	0.0261419	0.00634431
1_19609204_GG:7_128807732_GG:10_75519322_TT	0.0145122	0.00129857	0.00595757	0.000214976	0.000499574	0.0264114	0.0103124	0.00128567	0.00274348
1_19609204_GG:7_128807732_GG:11_64503363_AG	0.013706	0.00408122	0.00374476	0.00128986	0.00249787	0.0235816	0.00711197	0.00814257	0.00351509
1_19609204_GG:7_128807732_GG:12_111894072_TC	0.0112873	0.00612182	0.0051916	0.00333213	0.00499574	0.0396171	0.00853437	0.0137138	0.00274348
1_19609204_GG:7_128807732_GG:12_111923417_AG	0.00161247	0	0.00536181	0.000107488	0.000166525	0.014149	0.0101346	0	0
1_19609204_GG:7_128807732_GG:12_111993712_CT	0.00967482	0	0.00536181	0.000107488	0.000166525	0.014149	0.0101346	0	0.00274348
1_19609204_GG:7_128807732_GG:17_72477385_GG	0.037893	0.00259714	0.0051916	0.00107488	0.00399659	0.0254681	0.00960116	0.00514268	0.00874486
1_19609204_GG:7_128807732_GG:19_11446520_TT	0.0201559	0.00482326	0.00723419	0.00247223	0.00516227	0.0518796	0.0144017	0.00814257	0.00445816
1_19609204_GG:7_128807732_GG:20_42815190_GA	0.00322494	0.00445224	0.00331922	0.00290218	0.00632794	0.0330143	0.00728977	0.0158566	0.000342936
1_19609204_GG:7_128807732_GG:21_44323720_CC	0.0467616	0.0159538	0.00748952	0.00827659	0.0156533	0.0839506	0.0142239	0.0398557	0.00925926
1_19609204_GG:7_148702486_AA:13_41331026_GG	0	0	0	0	0	0	0.0337819	0	0.00308642
1_19609204_GG:7_148702496_CC:13_41331026_GG	0	0	0	0	0	0	0.0337819	0	0.00351509
1_19609204_GG:7_157208617_CC:15_38631920_AG	0.0561677	0.0693807	0.00331922	0.0633106	0.0547866	0.00900389	0.00497838	0.0670262	0.0932785
1_19609204_GG:9_132404183_CC:9_135983504_CC	0.163934	0.0459137	0.0333624	0.0782514	0.169272	0.0174933	0.0359155	0.119224	0.222222
1_19609204_GG:9_132404183_CC:9_135985166_AA	0.0327869	0.0459137	0.0333624	0.0782514	0.160363	0.0174933	0.0359155	0.119224	0
1_19609204_GG:9_135983504_CC:10_6245317_GG	0.0483741	0.0213336	0.0262133	0.0386958	0.0727713	0.0106332	0.0323595	0.0523696	0.0864198
1_19609204_GG:9_135983504_CC:11_64496357_TG	0.0349368	0.010203	0.0136173	0.0103189	0.0221478	0.00428757	0.0145795	0.0200564	0.0432099
1_19609204_GG:9_135983504_CC:17_46136133_GG	0.153185	0.0352469	0.022809	0.0584736	0.140797	0.0145777	0.0252475	0.0935967	0.222222
1_19609204_GG:9_135983504_CC:17_73517426_AA	0.163934	0.0459137	0.0316602	0.0782514	0.169272	0.0159497	0.0369822	0.119224	0.218107
1_19609204_GG:9_135985166_AA:10_6245317_GG	0.00967482	0.0213336	0.0262133	0.0386958	0.0689413	0.0106332	0.0323595	0.0523696	0
1_19609204_GG:9_135985166_AA:11_64496357_TG	0.00698737	0.010203	0.0136173	0.0103189	0.0209821	0.00428757	0.0145795	0.0200564	0
1_19609204_GG:9_135985166_AA:17_46136133_GG	0.0306369	0.0352469	0.022809	0.0584736	0.133386	0.0145777	0.0252475	0.0935967	0
1_19609204_GG:9_135985166_AA:17_73517426_AA	0.0327869	0.0459137	0.0316602	0.0782514	0.160363	0.0159497	0.0369822	0.119224	0
1_19609204_GG:10_94372942_TT:13_41331026_GG	0	0	0	0	0	0	0.0213359	0	0.00634431
1_19609204_GG:10_102056745_CC:13_41331026_GG	0	0	0	0	0	0	0.0280923	0	0.00771605
1_19609204_GG:10_102059329_GG:13_41331026_GG	0	0	0	0	0	0	0.0280923	0	0.00437243
1_19609204_GG:11_76507282_CC:13_41331026_GG	0	0	0	0	0	0	0.0305815	0	0.00848765
1_19609204_GG:11_76507403_GG:13_41331026_GG	0	0	0	0	0	0	0.0305815	0	0.00600137
1_19610598_AA:1_23758134_GG:9_135983504_CC	0.0967482	0.037102	0.0289368	0.0619132	0.143961	0.0145777	0.0312927	0.0935967	0.158436
1_19610598_AA:1_23758134_GG:9_135985166_AA	0.0193496	0.037102	0.0289368	0.0619132	0.136384	0.0145777	0.0312927	0.0935967	0
1_19610598_AA:1_23765472_GG:9_135983504_CC	0.0967482	0.0375657	0.0289368	0.0619132	0.143961	0.0145777	0.0305815	0.0935967	0.158436
1_19610598_AA:1_23765472_GG:9_135985166_AA	0.0193496	0.0375657	0.0289368	0.0619132	0.136384	0.0145777	0.0305815	0.0935967	0
1_19610598_AA:1_197889319_CC:9_135983504_CC	0.163934	0.0454499	0.0333624	0.0782514	0.169272	0.0174933	0.0362711	0.119224	0.222222
1_19610598_AA:1_197889319_CC:9_135985166_AA	0.0327869	0.0454499	0.0333624	0.0782514	0.160363	0.0174933	0.0362711	0.119224	0
1_19610598_AA:1_206646427_AC:13_41345036_TT	0	0	0	0	0	0	0.0156463	0	0
1_19610598_AA:2_27728827_TT:9_135983504_CC	0.163934	0.0459137	0.0292772	0.0782514	0.169272	0.0174933	0.0305815	0.119224	0.222222
1_19610598_AA:2_27728827_TT:9_135985166_AA	0.0327869	0.0459137	0.0292772	0.0782514	0.160363	0.0174933	0.0305815	0.119224	0
1_19610598_AA:2_228493211_GG:7_128807732_GG	0.0169309	0.0103886	0.00553203	0.00515943	0.00782666	0.032071	0.00888996	0.023142	0.00257202
1_19610598_AA:5_33982568_GG:7_128807732_GG	0.0419242	0.0174379	0.00544692	0.00956645	0.0171521	0.0877236	0.0113792	0.0449984	0.00831619
1_19610598_AA:5_131312327_TT:9_135983504_CC	0.142435	0.0310729	0.0289368	0.0515943	0.120231	0.0106332	0.0330707	0.0757688	0.222222
1_19610598_AA:5_131312327_TT:9_135985166_AA	0.028487	0.0310729	0.0289368	0.0515943	0.113903	0.0106332	0.0330707	0.0757688	0
1_19610598_AA:5_131995843_CC:9_135983504_CC	0.0295619	0.0268989	0.0160003	0.0533142	0.123395	0.00788912	0.0184911	0.0802258	0.0246914
1_19610598_AA:5_131995843_CC:9_135985166_AA	0.00591239	0.0268989	0.0160003	0.0533142	0.1169	0.00788912	0.0184911	0.0802258	0
1_19610598_AA:5_131995964_GG:9_135983504_CC	0.104811	0.0268989	0.0156599	0.0533142	0.131305	0.00806063	0.0184911	0.08134	0.162551
1_19610598_AA:5_131995964_GG:9_135985166_AA	0.0209621	0.0268989	0.0156599	0.0533142	0.124394	0.00806063	0.0184911	0.08134	0
1_19610598_AA:6_167271586_TT:9_135983504_CC	0.15856	0.0459137	0.0309794	0.0782514	0.169272	0.0173218	0.0344931	0.119224	0.220165
1_19610598_AA:6_167271586_TT:9_135985166_AA	0.0317119	0.0459137	0.0309794	0.0782514	0.160363	0.0173218	0.0344931	0.119224	0
1_19610598_AA:7_128807732_GG:9_35398406_CC	0.0354743	0.0116871	0.00672355	0.00558939	0.0103245	0.0528228	0.0145795	0.0261419	0.00634431
1_19610598_AA:7_128807732_GG:10_75519322_TT	0.0145122	0.00129857	0.00595757	0.000214976	0.000499574	0.0264114	0.0103124	0.00128567	0.00274348
1_19610598_AA:7_128807732_GG:11_64503363_AG	0.013706	0.00408122	0.00374476	0.00128986	0.00249787	0.0235816	0.00711197	0.00814257	0.00351509
1_19610598_AA:7_128807732_GG:12_111894072_TC	0.0112873	0.00612182	0.0051916	0.00333213	0.00499574	0.0396171	0.00853437	0.0137138	0.00274348
1_19610598_AA:7_128807732_GG:12_111923417_AG	0.00161247	0	0.00536181	0.000107488	0.000166525	0.014149	0.0101346	0	0
1_19610598_AA:7_128807732_GG:12_111993712_CT	0.00967482	0	0.00536181	0.000107488	0.000166525	0.014149	0.0101346	0	0.00274348
1_19610598_AA:7_128807732_GG:17_72477385_GG	0.037893	0.00259714	0.0051916	0.00107488	0.00399659	0.0254681	0.00960116	0.00514268	0.00874486
1_19610598_AA:7_128807732_GG:19_11446520_TT	0.0201559	0.00482326	0.00723419	0.00247223	0.00516227	0.0518796	0.0144017	0.00814257	0.00445816
1_19610598_AA:7_128807732_GG:20_42815190_GA	0.00322494	0.00445224	0.00331922	0.00290218	0.00632794	0.0330143	0.00728977	0.0158566	0.000342936
1_19610598_AA:7_128807732_GG:21_44323720_CC	0.0467616	0.0159538	0.00748952	0.00827659	0.0156533	0.0839506	0.0142239	0.0398557	0.00925926
1_19610598_AA:7_148702486_AA:13_41331026_GG	0	0	0	0	0	0	0.0337819	0	0.00308642
1_19610598_AA:7_148702496_CC:13_41331026_GG	0	0	0	0	0	0	0.0337819	0	0.00351509
1_19610598_AA:7_157208617_CC:15_38631920_AG	0.0561677	0.0693807	0.00331922	0.0633106	0.0547866	0.00900389	0.00497838	0.0670262	0.0932785
1_19610598_AA:9_132404183_CC:9_135983504_CC	0.163934	0.0459137	0.0333624	0.0782514	0.169272	0.0174933	0.0359155	0.119224	0.222222
1_19610598_AA:9_132404183_CC:9_135985166_AA	0.0327869	0.0459137	0.0333624	0.0782514	0.160363	0.0174933	0.0359155	0.119224	0
1_19610598_AA:9_135983504_CC:10_6245317_GG	0.0483741	0.0213336	0.0262133	0.0386958	0.0727713	0.0106332	0.0323595	0.0523696	0.0864198
1_19610598_AA:9_135983504_CC:11_64496357_TG	0.0349368	0.010203	0.0136173	0.0103189	0.0221478	0.00428757	0.0145795	0.0200564	0.0432099
1_19610598_AA:9_135983504_CC:17_46136133_GG	0.153185	0.0352469	0.022809	0.0584736	0.140797	0.0145777	0.0252475	0.0935967	0.222222
1_19610598_AA:9_135983504_CC:17_73517426_AA	0.163934	0.0459137	0.0316602	0.0782514	0.169272	0.0159497	0.0369822	0.119224	0.218107
1_19610598_AA:9_135985166_AA:10_6245317_GG	0.00967482	0.0213336	0.0262133	0.0386958	0.0689413	0.0106332	0.0323595	0.0523696	0
1_19610598_AA:9_135985166_AA:11_64496357_TG	0.00698737	0.010203	0.0136173	0.0103189	0.0209821	0.00428757	0.0145795	0.0200564	0
1_19610598_AA:9_135985166_AA:17_46136133_GG	0.0306369	0.0352469	0.022809	0.0584736	0.133386	0.0145777	0.0252475	0.0935967	0
1_19610598_AA:9_135985166_AA:17_73517426_AA	0.0327869	0.0459137	0.0316602	0.0782514	0.160363	0.0159497	0.0369822	0.119224	0
1_19610598_AA:10_94372942_TT:13_41331026_GG	0	0	0	0	0	0	0.0213359	0	0.00634431
[truncated: 7,295 more rows]

## Sheet: background noise 2
Supplementary Table 14-2.The frequency of genotype combinations in different ethnics in noise backgrounda
Genotype combinations	ASW	CEU	CHB	GBR	IBS	ITU	JPT	TSI	YRI
1_3806643_AA:1_16382911_AA:2_160112856_GA	0	0	0.00497105	0	0	0	0.0212826	0	0
1_3806643_AA:1_16382911_AA:12_9909041_AG	0	0	0.00372829	0	0	0	0.00236473	0	0
1_3806643_AA:1_26688181_GG:2_160112856_GA	0	0	0.00507355	0	0	0	0.0230748	0	0
1_3806643_AA:1_26688181_GG:12_9909041_AG	0	0	0.00380516	0	0	0	0.00256387	0	0
1_3806643_AA:1_27278521_GG:2_160112856_GA	0	0	0.00486855	0	0	0	0.0215066	0	0
1_3806643_AA:1_32687888_GG:2_160112856_GA	0	0	0.00517604	0	0	0	0.0221787	0	0
1_3806643_AT:1_32687888_GG:7_83047666_CC	0.357431	0.0464238	0.00887321	0.0676247	0.0501354	0.027105	0.0233228	0.0681282	0.356739
1_3806643_AA:1_32687888_GG:9_27180392_AG	0	0	0.00129401	0	0	0	0.00985719	0	0
1_3806643_AA:1_32687888_GG:12_9909041_AG	0	0	0.00388203	0	0	0	0.0024643	0	0
1_3806643_TT:1_33613054_AG:6_32942302_GG	0	0	0.0063035	0	0	0	0.00214693	0	0
1_3806643_AA:1_33613054_GG:12_9909041_AG	0	0	0.00365142	0	0	0	0.0024643	0	0
1_3806643_TT:1_33613054_AG:15_59516875_CC	0	0	0.00551556	0	0	0	0.00112458	0	0
1_3806643_AA:1_36559030_CC:2_160112856_GA	0	0	0.00517604	0	0	0	0.0230748	0	0
1_3806643_AA:1_36559030_CC:12_9909041_AG	0	0	0.00388203	0	0	0	0.00256387	0	0
1_3806643_AA:1_43221187_CC:2_160112856_GA	0	0	0.0049198	0	0	0	0.0224027	0	0
1_3806643_AA:1_43221187_CC:12_9909041_AG	0	0	0.00368985	0	0	0	0.00248919	0	0
1_3806643_AT:1_55277645_TC:6_30576801_AG	0.000925188	0	0.00276739	0	0	0	9.42336e-05	0	0
1_3806643_AA:1_55277645_CC:12_9909041_AG	0	0	0.00368985	0	0	0	0.00253897	0	0
1_3806643_AA:1_57171870_TT:12_9909041_AG	0	0	0.00388203	0	0	0	0.00236473	0	0
1_3806643_AA:1_85724328_TC:6_27833342_TC	0.00105736	0.000360714	0.00169118	0	0.00158199	0	0	0.00102854	0.0127966
1_3806643_AT:1_85724328_TC:15_56208178_TC	0.00308396	0	0.00773112	0	0	0	0.00202602	0	0
1_3806643_AA:1_89659086_TT:12_9909041_AG	0	0	0.00368985	0	0	0	0.00241451	0	0
1_3806643_AA:1_91784647_GG:2_160112856_GA	0	0	0.00450982	0	0	0	0.0208345	0	0
1_3806643_AA:1_91784647_GG:12_9909041_AG	0	0	0.00338236	0	0	0	0.00231495	0	0
1_3806643_AT:1_92177938_GA:10_15824085_GA	0.127676	0.00739463	0.00368985	0.034927	0.0123163	0.00690911	0.00376934	0.0382027	0.0871937
1_3806643_AA:1_100620728_GG:12_9909041_AG	0	0	0.00384359	0	0	0	0.00251408	0	0
1_3806643_AA:1_110256473_CC:2_160112856_GA	0	0	0.00409983	0	0	0	0.0221787	0	0
1_3806643_AA:1_110256473_CC:6_27833342_TC	0.00644988	0.0010203	0.00307488	0	0.00445454	0	0	0.00305704	0.053155
1_3806643_AA:1_110256473_CC:8_24348241_GG	0.00859984	0.00306091	0.00307488	0.0185968	0.019303	0.0190311	0.0123215	0.00917111	0.0053155
1_3806643_AA:1_110459842_CC:2_160112856_GA	0	0	0.00404859	0	0	0	0.0203865	0	0
1_3806643_AT:1_110459842_TC:6_26022244_GA	0	0.000685356	0.00505158	0.00116114	0.000435087	0	0	0	0
1_3806643_AA:1_110459842_CC:12_9909041_AG	0	0	0.00303644	0	0	0	0.00226516	0	0
1_3806643_AA:1_111999312_AA:2_160112856_GA	0	0	0.00517604	0	0	0	0.0226267	0	0
1_3806643_AA:1_111999312_AA:12_9909041_AG	0	0	0.00388203	0	0	0	0.00251408	0	0
1_3806643_AA:1_113658887_AA:12_9909041_AG	0	0	0.00365142	0	0	0	0.00241451	0	0
1_3806643_AA:1_144879264_GG:2_160112856_GA	0	0	0.00425358	0	0	0	0.0210585	0	0
1_3806643_AT:1_144879264_GG:7_83047666_CC	0.0585952	0.0173503	0.00729185	0.0163488	0.00983965	0.0159441	0.0221449	0.0159178	0.0165157
1_3806643_AA:1_144879264_GG:12_9909041_AG	0	0	0.00319018	0	0	0	0.00233984	0	0
1_3806643_AA:1_145586741_CC:2_160112856_GA	0	0	0.00461231	0	0	0	0.0194904	0	0
1_3806643_AA:1_145586741_CC:12_9909041_AG	0	0	0.00345924	0	0	0	0.0021656	0	0
1_3806643_AA:1_145586741_CC:12_121707321_AG	0.0601989	0.0229568	0.00691847	0.0642434	0.0608787	0.0401769	0.0021656	0.033016	0.143519
1_3806643_AA:1_146747069_CT:2_118731573_GA	0	0	0.00611132	0	0	0	0.0030617	0	0
1_3806643_AT:1_146747069_CT:6_30576801_AG	0	0	0.00355807	0	0	0	0.00014135	0	0
1_3806643_AA:1_146747069_TT:12_9909041_AG	0	0	0.00357454	0	0	0	0.00251408	0	0
1_3806643_AA:1_146747069_CT:15_48058071_AA	0	0	0.0043817	0	0	0	0.00261365	0	0
1_3806643_AA:1_153509895_GG:9_27180392_AG	0	0	0.00122995	0	0	0	0.00985719	0	0
1_3806643_AA:1_153509895_GG:12_9909041_AG	0	0	0.00368985	0	0	0	0.0024643	0	0
1_3806643_AA:1_153643273_TT:2_160112856_GA	0	0	0.0049198	0	0	0	0.0206105	0	0
1_3806643_AT:1_153643273_CT:6_26045737_CC	0	0	0.00799468	0	0	0	0.0107426	0	0
1_3806643_AT:1_153643273_CT:6_26108168_GG	0	0	0.00614975	0	0	0	0.00565402	0	0
1_3806643_AT:1_153643273_CT:6_30576801_AG	0	0	0.00276739	0	0	0	0.000565402	0	0
1_3806643_AT:1_153643273_CT:11_102482504_GT	0	0	0.00461231	0	0	0	0.00678482	0	0
1_3806643_AA:1_153643273_TT:12_9909041_AG	0	0	0.00368985	0	0	0	0.00229005	0	0
1_3806643_AT:1_153643273_CT:17_26883313_GA	0	0	0.0147594	0	0	0	0.0254431	0	0
1_3806643_AT:1_153643273_CT:20_60318561_CT	0	0	0.0116845	0	0	0	0.0197891	0	0
1_3806643_AA:1_153750682_GG:12_9909041_AG	0	0	0.00376672	0	0	0	0.00253897	0	0
1_3806643_TT:1_157811392_GA:14_59946094_CG	0.0285486	0.0235319	0.00600333	0.0257494	0.0197593	0.00124387	0	0.0240971	0.019052
1_3806643_AA:1_159783916_GG:2_160112856_GA	0	0	0.0050223	0	0	0	0.0232988	0	0
1_3806643_AT:1_159783916_GG:7_83047666_CC	0.357431	0.0464238	0.00860965	0.0676247	0.0501354	0.027105	0.0245007	0.0681282	0.356739
1_3806643_AA:1_159783916_GG:12_9909041_AG	0	0	0.00376672	0	0	0	0.00258876	0	0
1_3806643_AA:1_159784141_GG:12_9909041_AG	0	0	0.00388203	0	0	0	0.00256387	0	0
1_3806643_AA:1_159854251_TT:2_160112856_GA	0	0	0.00430483	0	0	0	0.0203865	0	0
1_3806643_AA:1_159854251_CT:6_30576801_AG	0.00401796	0.00018551	0.00196023	0.000594503	0.000152648	8.29244e-05	0.000323595	0.000411414	0.0215327
1_3806643_AA:1_159854251_TT:12_9909041_AG	0	0	0.00322862	0	0	0	0.00226516	0	0
1_3806643_AA:1_159854251_CT:14_61448049_GC	0.00133932	0.000742039	0.00392047	0.00386427	0.00183177	0.000165849	0.00420673	0.000462841	0
1_3806643_AT:1_163309274_GG:7_83047666_CC	0.351571	0.0431413	0.00799468	0.063909	0.0473241	0.022056	0.0204958	0.0611244	0.350132
1_3806643_AA:1_163309274_GG:12_9909041_AG	0	0	0.00349767	0	0	0	0.0021656	0	0
1_3806643_AA:1_166123842_CC:2_160112856_GA	0	0	0.00415108	0	0	0	0.0206105	0	0
1_3806643_AA:1_166123842_CC:12_9909041_AG	0	0	0.00311331	0	0	0	0.00229005	0	0
1_3806643_AA:1_179609049_TT:2_160112856_GA	0	0	0.00456107	0	0	0	0.0219547	0	0
1_3806643_AA:1_179989584_GG:12_9909041_AG	0	0	0.00368985	0	0	0	0.00248919	0	0
1_3806643_AA:1_183086486_TT:2_160112856_GA	0	0	0.0050223	0	0	0	0.0221787	0	0
1_3806643_AA:1_183086486_TT:12_9909041_AG	0	0	0.00376672	0	0	0	0.0024643	0	0
1_3806643_AT:1_185175837_CA:6_28214811_GA	0	0	0.00096639	0	0	0	0	0	0
1_3806643_AA:1_185175837_CA:6_30576801_AG	0	0	0.00126839	0	0	0	0.00039827	0	0
1_3806643_AA:1_192548359_TT:12_9909041_AG	0	0	0.00384359	0	0	0	0.00238962	0	0
1_3806643_AA:1_202092360_AA:2_160112856_GA	0	0	0.00384359	0	0	0	0.0134416	0	0
1_3806643_AA:1_214811244_GC:4_176561168_AC	0.00119834	0.00037102	0.00663661	0.00176493	0.0013322	0	0.00821433	0.000394272	0
1_3806643_AA:1_214811244_CC:6_27833342_TC	0.00074015	0.000896631	0.00242146	0	0.00345539	0	0	0.00237135	0.00344523
1_3806643_AA:1_214811244_GC:11_17538989_TC	0	0	0.0033183	0	0	0	0.0119481	0	0
1_3806643_AT:1_214811244_GC:22_33828068_CA	0.0366991	0.00259714	0.00487587	0.00705972	0.00722913	0.0277693	0.00848103	0.00195258	0.0190043
1_3806643_AA:1_216172380_GG:5_75989144_CA	0	0	0.00448419	0	0	0	0.00995676	0	0
1_3806643_AT:1_223938565_CC:6_27833342_TC	0.017116	0.000865713	0.00276739	0	0.000903642	0	0	0.0033958	0.087782
1_3806643_AA:1_228294567_CC:12_9909041_AG	0	0	0.00388203	0	0	0	0.00256387	0	0
1_3806643_AA:1_230486870_GG:12_9909041_AG	0	0	0.00380516	0	0	0	0.00236473	0	0
1_3806643_AA:1_241757947_CC:2_160112856_GA	0	0	0.00522729	0	0	0	0.0226267	0	0
1_3806643_AA:1_241757947_CC:12_9909041_AG	0	0	0.00392047	0	0	0	0.00251408	0	0
1_3806643_AA:2_3482598_AA:2_160112856_GA	0	0	0.00461231	0	0	0	0.0203865	0	0
1_3806643_AA:2_26750769_GG:12_9909041_AG	0	0	0.00230616	0	0	0	0.000995676	0	0
1_3806643_AT:2_26750769_AG:15_56208178_TC	0.000308396	0	0.00650117	0	0	0	0.00226161	0	0
1_3806643_AA:2_29446202_GG:12_9909041_AG	0	0	0.00353611	0	0	0	0.00243941	0	0
1_3806643_AT:2_29446202_AG:21_44448763_CG	0.014803	0.0787798	0.00773112	0.0905688	0.0737974	0.0813149	0.00395781	0.0896491	0
1_3806643_AA:2_33412036_AG:6_29912333_TC	0	0	0.00133245	0	0	0	0	0	0
1_3806643_AA:2_33412036_GG:12_9909041_AG	0	0	0.00388203	0	0	0	0.00258876	0	0
1_3806643_AT:2_37232879_AA:7_83047666_CC	0.357431	0.0464238	0.00843395	0.0676247	0.0501354	0.027105	0.0226161	0.0681282	0.356739
1_3806643_AA:2_37232879_AA:8_24348241_GG	0.00859984	0.00306091	0.00368985	0.0185968	0.019303	0.0190311	0.0119481	0.00917111	0.0053155
1_3806643_AA:2_37232879_AA:12_9909041_AG	0	0	0.00368985	0	0	0	0.00238962	0	0
1_3806643_AA:2_37267458_GG:12_9909041_AG	0	0	0.00384359	0	0	0	0.00258876	0	0
1_3806643_AA:2_38294003_TT:2_160112856_GA	0	0	0.00512479	0	0	0	0.0232988	0	0
1_3806643_AA:2_38294003_TT:12_9909041_AG	0	0	0.00384359	0	0	0	0.00258876	0	0
1_3806643_AA:2_54753786_CC:2_160112856_GA	0	0	0.0050223	0	0	0	0.0224027	0	0
1_3806643_AA:2_54753786_CC:12_9909041_AG	0	0	0.00376672	0	0	0	0.00248919	0	0
1_3806643_AA:2_55449412_CC:12_9909041_AG	0	0	0.00380516	0	0	0	0.00248919	0	0
1_3806643_AA:2_56108689_GG:2_160112856_GA	0	0	0.00522729	0	0	0	0.0215066	0	0
1_3806643_AA:2_56108689_GG:12_9909041_AG	0	0	0.00392047	0	0	0	0.00238962	0	0
1_3806643_AA:2_68546374_TT:5_140208884_CA	0	0	0.00663661	0	0	0	0.0156819	0	0
1_3806643_AA:2_68546374_TT:12_9909041_AG	0	0	0.00284426	0	0	0	0.00224027	0	0
1_3806643_AA:2_68546374_TT:12_110385154_AG	0	0	0.00379235	0	0	0	0.00448054	0	0
1_3806643_AT:2_71576806_AA:7_83047666_CC	0.357431	0.0464238	0.00896107	0.0676247	0.0501354	0.027105	0.023794	0.0681282	0.356739
1_3806643_AA:2_71576806_AA:12_9909041_AG	0	0	0.00392047	0	0	0	0.00251408	0	0
1_3806643_AT:2_71576806_CA:19_56162881_TT	0	0	0.00118602	0	0	0	0.00508862	0	0
1_3806643_AA:2_74489318_AG:6_30576801_AG	0.000211471	8.24488e-05	0.002998	0.000297251	8.32624e-05	0.000155483	0.000547622	0.000457127	0.00061522
1_3806643_AT:2_74489318_AG:10_15824085_GA	0.00555113	0.00144285	0.00342629	0.00594503	0.00160647	0.00265735	0.00414628	0.00764055	0.00212668
1_3806643_AA:2_74901602_TT:12_15097663_CT	0.00197373	1.54592e-05	0.00530416	0	0	0.00018658	0.0107533	1.14282e-05	0.0112954
1_3806643_AA:2_85804682_GG:2_160112856_GA	0	0	0.00476606	0	0	0	0.0203865	0	0
1_3806643_AA:2_86705884_AA:12_9909041_AG	0	0	0.00388203	0	0	0	0.00258876	0	0
1_3806643_AT:2_88874469_AA:7_83047666_CC	0.357431	0.0464238	0.00878536	0.0676247	0.0501354	0.027105	0.0240296	0.0681282	0.356739
1_3806643_AA:2_88874469_AA:12_9909041_AG	0	0	0.00384359	0	0	0	0.00253897	0	0
1_3806643_AA:2_102000210_GG:6_27833342_TC	0.00518105	0.000443162	0.00269052	0	0.00179014	0	0	0.00111425	0.0462645
1_3806643_AT:2_102000210_AA:6_170201385_GG	0	0.00194785	0.00790682	0.00111469	0.00200809	0.0120466	0	0.00466922	0.0013122
1_3806643_AT:2_102000210_AA:11_68115489_AA	0	0.02121	0.00773112	0.0338123	0.0425716	0.0760445	0	0.0490269	0.00488683
1_3806643_AA:2_102000210_GG:12_9909041_AG	0	0	0.00269052	0	0	0	0.00186689	0	0
1_3806643_AT:2_102000210_AA:17_79657673_GG	0	0.0157993	0.00658902	0.0256379	0.0293182	0.053457	0	0.0340853	0.00488683
1_3806643_AT:2_102000210_AA:19_17664418_GG	0	0.0103886	0.00755541	0.0189498	0.0240971	0.0557158	0	0.0284823	0.0014027
1_3806643_AT:2_102000210_AG:19_56392920_TT	0	0.00721427	0.0163408	0.00789574	0.00696139	0.0239161	0.00956471	0.00725852	0
1_3806643_AA:2_113405332_GG:2_160112856_GA	0	0	0.00486855	0	0	0	0.0217306	0	0
1_3806643_AA:2_113405332_GG:6_27833342_TC	0.00644988	0.0010203	0.00365142	0	0.00445454	0	0	0.00305704	0.053155
1_3806643_TT:2_113405332_AG:6_69666684_AG	0	0	0.003602	0	0	0	0.00229005	0	0
1_3806643_AA:2_113405332_GG:12_9909041_AG	0	0	0.00365142	0	0	0	0.00241451	0	0
1_3806643_AA:2_113818520_TT:12_9909041_AG	0	0	0.00365142	0	0	0	0.00258876	0	0
1_3806643_AA:2_118688596_CC:12_9909041_AG	0	0	0.00357454	0	0	0	0.00206603	0	0
1_3806643_AA:2_119749477_GG:12_9909041_AG	0	0	0.00376672	0	0	0	0.00209092	0	0
1_3806643_AA:2_131520942_CC:12_9909041_AG	0	0	0.00372829	0	0	0	0.00233984	0	0
1_3806643_AA:2_135180550_CC:2_160112856_GA	0	0	0.00450982	0	0	0	0.0203865	0	0
1_3806643_AT:2_135180550_CC:7_83047666_CC	0.339852	0.0431413	0.00773112	0.0601934	0.0440442	0.0212588	0.0214381	0.0611244	0.307192
1_3806643_AA:2_135180550_CC:10_25160817_CT	0	0	0	0	0	0	0	0	0
1_3806643_AA:2_135214259_GG:9_27180392_AG	0	0	0.00124276	0	0	0	0.00886152	0	0
1_3806643_AA:2_135214259_GG:12_9909041_AG	0	0	0.00372829	0	0	0	0.00221538	0	0
1_3806643_AA:2_141135668_GG:2_160112856_GA	0	0	0.00497105	0	0	0	0.0232988	0	0
1_3806643_AT:2_141135668_GG:7_83047666_CC	0.357431	0.0464238	0.0085218	0.0676247	0.0501354	0.027105	0.0245007	0.0681282	0.356739
1_3806643_AA:2_141135668_GG:12_9909041_AG	0	0	0.00372829	0	0	0	0.00258876	0	0
1_3806643_AA:2_155555878_CC:2_160112856_GA	0	0	0.00481731	0	0	0	0.0219547	0	0
1_3806643_AA:2_155555878_CC:12_9909041_AG	0	0	0.00361298	0	0	0	0.00243941	0	0
1_3806643_AA:2_158272220_CC:2_160112856_GA	0	0	0.0050223	0	0	0	0.0230748	0	0
1_3806643_AA:2_158272220_CC:12_9909041_AG	0	0	0.00376672	0	0	0	0.00256387	0	0
1_3806643_AA:2_160112856_GA:2_170032989_CC	0	0	0.00399734	0	0	0	0.0174741	0	0
1_3806643_AA:2_160112856_GA:2_175326258_GG	0	0	0.00497105	0	0	0	0.0224027	0	0
1_3806643_AA:2_160112856_GA:2_187511466_AA	0	0	0.00486855	0	0	0	0.0215066	0	0
1_3806643_AA:2_160112856_GA:2_191872307_GG	0	0	0.00471481	0	0	0	0.0224027	0	0
1_3806643_AA:2_160112856_GA:2_202028714_CC	0	0	0.00512479	0	0	0	0.0221787	0	0
1_3806643_AA:2_160112856_GA:2_206562250_TT	0	0	0.00409983	0	0	0	0.0190423	0	0
1_3806643_AA:2_160112856_GA:2_237489904_CC	0	0	0.00507355	0	0	0	0.0232988	0	0
1_3806643_AA:2_160112856_GA:3_7494417_AA	0	0	0.00456107	0	0	0	0.0206105	0	0
1_3806643_AA:2_160112856_GA:3_11300707_CC	0	0	0.00456107	0	0	0	0.0201624	0	0
1_3806643_AA:2_160112856_GA:3_12198261_CC	0	0	0.00507355	0	0	0	0.0224027	0	0
1_3806643_AA:2_160112856_GA:3_12791185_TT	0	0	0.00517604	0	0	0	0.0217306	0	0
1_3806643_AA:2_160112856_GA:3_31774704_GG	0	0	0.00486855	0	0	0	0.0219547	0	0
1_3806643_AA:2_160112856_GA:3_48619128_GG	0	0	0.0050223	0	0	0	0.0228508	0	0
1_3806643_AA:2_160112856_GA:3_50598521_GG	0	0	0.00507355	0	0	0	0.0224027	0	0
1_3806643_AA:2_160112856_GA:3_52853401_CC	0	0	0.00430483	0	0	0	0.0206105	0	0
1_3806643_AA:2_160112856_GA:3_66430877_GG	0	0	0.00517604	0	0	0	0.0219547	0	0
1_3806643_AA:2_160112856_GA:3_71748654_GG	0	0	0.00415108	0	0	0	0.0183702	0	0
1_3806643_AA:2_160112856_GA:3_178968568_AA	0	0	0.00486855	0	0	0	0.0221787	0	0
1_3806643_AA:2_160112856_GA:3_184020679_TT	0	0	0.00486855	0	0	0	0.0206105	0	0
1_3806643_AA:2_160112856_GA:3_195954673_CC	0	0	0.00476606	0	0	0	0.0212826	0	0
1_3806643_AA:2_160112856_GA:3_197553870_AA	0	0	0.0049198	0	0	0	0.0199384	0	0
1_3806643_AA:2_160112856_GA:4_3526848_CC	0	0	0.00517604	0	0	0	0.0224027	0	0
1_3806643_AA:2_160112856_GA:4_9909850_TT	0	0	0.00384359	0	0	0	0.0192663	0	0
1_3806643_AA:2_160112856_GA:4_25005193_AA	0	0	0.00507355	0	0	0	0.0215066	0	0
1_3806643_AA:2_160112856_GA:4_106552221_AA	0	0	0.00517604	0	0	0	0.0230748	0	0
1_3806643_AA:2_160112856_GA:4_111480920_GG	0	0	0.00394609	0	0	0	0.0201624	0	0
1_3806643_AA:2_160112856_GA:4_125592440_TT	0	0	0.00497105	0	0	0	0.0219547	0	0
1_3806643_AA:2_160112856_GA:4_185039122_TT	0	0	0.00507355	0	0	0	0.0221787	0	0
1_3806643_AA:2_160112856_GA:5_41161953_TT	0	0	0.00507355	0	0	0	0.0224027	0	0
1_3806643_AA:2_160112856_GA:5_78076517_GG	0	0	0.00404859	0	0	0	0.0183702	0	0
1_3806643_AA:2_160112856_GA:5_94860194_GG	0	0	0.00517604	0	0	0	0.0230748	0	0
1_3806643_AA:2_160112856_GA:5_140431103_TT	0	0	0.00461231	0	0	0	0.0197144	0	0
1_3806643_AA:2_160112856_GA:5_140867087_GG	0	0	0.00517604	0	0	0	0.0230748	0	0
1_3806643_AA:2_160112856_GA:5_176315547_GG	0	0	0.00456107	0	0	0	0.0215066	0	0
1_3806643_AA:2_160112856_GA:5_178700004_GG	0	0	0.00517604	0	0	0	0.0228508	0	0
1_3806643_AA:2_160112856_GA:6_26017715_GG	0	0	0.00471481	0	0	0	0.0219547	0	0
1_3806643_AA:2_160112856_GA:6_26022244_AA	0	0	0.0050223	0	0	0	0.0232988	0	0
1_3806643_AA:2_160112856_GA:6_27100485_GG	0	0	0.00512479	0	0	0	0.0226267	0	0
1_3806643_AA:2_160112856_GA:6_27805975_GG	0	0	0.00476606	0	0	0	0.0201624	0	0
1_3806643_AA:2_160112856_GA:6_29408554_AA	0	0	0.0050223	0	0	0	0.0181462	0	0
1_3806643_AA:2_160112856_GA:6_29912333_TC	0	0	0.00266489	0	0	0	0.0116494	0	0
1_3806643_AA:2_160112856_GA:6_30036333_GG	0	0	0.0037411	0	0	0	0.0208345	0	0
1_3806643_AA:2_160112856_GA:6_30297505_CC	0	0	0.00507355	0	0	0	0.0232988	0	0
1_3806643_AA:2_160112856_GA:6_30457283_GG	0	0	0.00450982	0	0	0	0.0226267	0	0
1_3806643_AA:2_160112856_GA:6_30460232_CC	0	0	0.00358736	0	0	0	0.0129936	0	0
1_3806643_AA:2_160112856_GA:6_30624155_TT	0	0	0.00348486	0	0	0	0.0125455	0	0
1_3806643_AA:2_160112856_GA:6_32798283_TT	0	0	0.00450982	0	0	0	0.0179222	0	0
1_3806643_AA:2_160112856_GA:6_32917042_AA	0	0	0.0050223	0	0	0	0.0232988	0	0
1_3806643_AA:2_160112856_GA:6_32945625_CC	0	0	0.00512479	0	0	0	0.0230748	0	0
1_3806643_AA:2_160112856_GA:6_33219519_GG	0	0	0.00507355	0	0	0	0.0228508	0	0
1_3806643_AA:2_160112856_GA:6_33406556_AA	0	0	0.00497105	0	0	0	0.0224027	0	0
1_3806643_AA:2_160112856_GA:6_35706123_GG	0	0	0.00512479	0	0	0	0.0230748	0	0
1_3806643_AA:2_160112856_GA:6_38802341_AA	0	0	0.00507355	0	0	0	0.0226267	0	0
1_3806643_AA:2_160112856_GA:6_97344676_GG	0	0	0.0050223	0	0	0	0.0224027	0	0
1_3806643_AA:2_160112856_GA:6_105239352_CC	0	0	0.00517604	0	0	0	0.0201624	0	0
1_3806643_AA:2_160112856_GA:6_107391807_GG	0	0	0.00450982	0	0	0	0.0217306	0	0
1_3806643_AA:2_160112856_GA:6_117127757_CC	0	0	0.00512479	0	0	0	0.0230748	0	0
1_3806643_AA:2_160112856_GA:6_166578025_CC	0	0	0.00497105	0	0	0	0.0219547	0	0
1_3806643_AA:2_160112856_GA:6_166902231_GG	0	0	0.00476606	0	0	0	0.0217306	0	0
1_3806643_AA:2_160112856_GA:7_127958040_GG	0	0	0.0049198	0	0	0	0.0226267	0	0
1_3806643_AA:2_160112856_GA:7_135366195_CC	0	0	0.00471481	0	0	0	0.0206105	0	0
1_3806643_AA:2_160112856_GA:7_158896615_GG	0	0	0.00481731	0	0	0	0.0217306	0	0
1_3806643_AA:2_160112856_GA:8_21980023_CC	0	0	0.0050223	0	0	0	0.0226267	0	0
1_3806643_AA:2_160112856_GA:8_23056990_GG	0	0	0.00430483	0	0	0	0.0208345	0	0
1_3806643_AA:2_160112856_GA:8_95403868_TT	0	0	0.00512479	0	0	0	0.0228508	0	0
1_3806643_AA:2_160112856_GA:8_130762837_CC	0	0	0.00450982	0	0	0	0.0192663	0	0
1_3806643_AA:2_160112856_GA:8_143960978_GG	0	0	0.00415108	0	0	0	0.016578	0	0
1_3806643_AA:2_160112856_GA:9_990712_TT	0	0	0.00445857	0	0	0	0.0206105	0	0
1_3806643_AA:2_160112856_GA:9_27180392_GG	0	0	0.00522729	0	0	0	0.0224027	0	0
1_3806643_AA:2_160112856_GA:9_33944586_CC	0	0	0.00486855	0	0	0	0.0208345	0	0
1_3806643_AA:2_160112856_GA:9_109687403_AA	0	0	0.00445857	0	0	0	0.0208345	0	0
1_3806643_AA:2_160112856_GA:9_112629858_GG	0	0	0.00486855	0	0	0	0.0228508	0	0
1_3806643_AA:2_160112856_GA:9_114484837_GG	0	0	0.00394609	0	0	0	0.0183702	0	0
1_3806643_AA:2_160112856_GA:9_130287287_CC	0	0	0.00445857	0	0	0	0.0190423	0	0
1_3806643_AA:2_160112856_GA:9_131072099_GG	0	0	0.0050223	0	0	0	0.0230748	0	0
1_3806643_AA:2_160112856_GA:9_133945034_CC	0	0	0.00512479	0	0	0	0.0224027	0	0
1_3806643_AA:2_160112856_GA:10_13161060_GG	0	0	0.00486855	0	0	0	0.0228508	0	0
1_3806643_AA:2_160112856_GA:10_15824085_AA	0	0	0.00512479	0	0	0	0.0221787	0	0
1_3806643_AA:2_160112856_GA:10_50121778_CC	0	0	0.00497105	0	0	0	0.0224027	0	0
1_3806643_AA:2_160112856_GA:10_50901954_GG	0	0	0.00517604	0	0	0	0.0230748	0	0
1_3806643_AA:2_160112856_GA:10_63661340_TT	0	0	0.00389484	0	0	0	0.0190423	0	0
1_3806643_AA:2_160112856_GA:10_79601912_CC	0	0	0.00497105	0	0	0	0.0219547	0	0
1_3806643_AA:2_160112856_GA:10_115417289_AA	0	0	0.00456107	0	0	0	0.0188183	0	0
1_3806643_AA:2_160112856_GA:10_116093130_CC	0	0	0.00512479	0	0	0	0.0226267	0	0
1_3806643_AA:2_160112856_GA:10_125447705_AA	0	0	0.0049198	0	0	0	0.0210585	0	0
1_3806643_AA:2_160112856_GA:11_902355_CC	0	0	0.0049198	0	0	0	0.0217306	0	0
1_3806643_AA:2_160112856_GA:11_4674575_GG	0	0	0.00471481	0	0	0	0.0203865	0	0
1_3806643_AA:2_160112856_GA:11_6913243_TT	0	0	0.00476606	0	0	0	0.0190423	0	0
1_3806643_AA:2_160112856_GA:11_32421654_TT	0	0	0.00486855	0	0	0	0.0219547	0	0
1_3806643_AA:2_160112856_GA:11_65055190_TT	0	0	0.00507355	0	0	0	0.0217306	0	0
1_3806643_AA:2_160112856_GA:11_82625814_GG	0	0	0.00461231	0	0	0	0.0210585	0	0
1_3806643_AA:2_160112856_GA:11_108159732_CC	0	0	0.00512479	0	0	0	0.0219547	0	0
1_3806643_AA:2_160112856_GA:11_117308795_GG	0	0	0.00471481	0	0	0	0.0194904	0	0
1_3806643_AA:2_160112856_GA:11_118509676_GG	0	0	0.00481731	0	0	0	0.0226267	0	0
1_3806643_AA:2_160112856_GA:12_7026075_GG	0	0	0.00450982	0	0	0	0.0188183	0	0
1_3806643_AA:2_160112856_GA:12_12247616_TT	0	0	0.00517604	0	0	0	0.0221787	0	0
1_3806643_AA:2_160112856_GA:12_52682126_CC	0	0	0.00507355	0	0	0	0.0215066	0	0
1_3806643_AA:2_160112856_GA:12_66700104_TT	0	0	0.00440732	0	0	0	0.0210585	0	0
1_3806643_AA:2_160112856_GA:12_70004166_GG	0	0	0.00512479	0	0	0	0.0194904	0	0
1_3806643_AA:2_160112856_GA:12_96104138_CC	0	0	0.00348486	0	0	0	0.0159059	0	0
1_3806643_AA:2_160112856_GA:12_110221639_GG	0	0	0.00471481	0	0	0	0.0217306	0	0
1_3806643_AA:2_160112856_GA:12_110385154_GG	0	0	0.00507355	0	0	0	0.0228508	0	0
1_3806643_AA:2_160112856_GA:12_113357202_CC	0	0	0.00497105	0	0	0	0.0224027	0	0
1_3806643_AA:2_160112856_GA:12_131360352_GG	0	0	0.00507355	0	0	0	0.0212826	0	0
1_3806643_AA:2_160112856_GA:13_21563311_GG	0	0	0.0049198	0	0	0	0.0215066	0	0
1_3806643_AA:2_160112856_GA:13_42703682_TT	0	0	0.00399734	0	0	0	0.0136657	0	0
1_3806643_AA:2_160112856_GA:14_21550957_CC	0	0	0.0050223	0	0	0	0.0224027	0	0
1_3806643_AA:2_160112856_GA:14_23242980_AA	0	0	0.00404859	0	0	0	0.0188183	0	0
1_3806643_AA:2_160112856_GA:14_24632481_GG	0	0	0.00389484	0	0	0	0.0201624	0	0
1_3806643_AA:2_160112856_GA:14_24785092_GG	0	0	0.00507355	0	0	0	0.0219547	0	0
1_3806643_AA:2_160112856_GA:14_77791327_GG	0	0	0.00522729	0	0	0	0.0230748	0	0
1_3806643_AA:2_160112856_GA:14_90263500_TT	0	0	0.00461231	0	0	0	0.0221787	0	0
1_3806643_AA:2_160112856_GA:14_92347680_GG	0	0	0.00399734	0	0	0	0.0194904	0	0
1_3806643_AA:2_160112856_GA:14_94203514_AA	0	0	0.00476606	0	0	0	0.0230748	0	0
1_3806643_AA:2_160112856_GA:14_96010424_GG	0	0	0.00507355	0	0	0	0.0212826	0	0
1_3806643_AA:2_160112856_GA:15_52254682_TT	0	0	0.00471481	0	0	0	0.0221787	0	0
1_3806643_AA:2_160112856_GA:15_57931544_GG	0	0	0.0049198	0	0	0	0.0210585	0	0
1_3806643_AA:2_160112856_GA:15_69003788_GG	0	0	0.0037411	0	0	0	0.0152338	0	0
1_3806643_AA:2_160112856_GA:15_79356742_CC	0	0	0.00471481	0	0	0	0.0208345	0	0
1_3806643_AA:2_160112856_GA:15_90333627_TT	0	0	0.00527854	0	0	0	0.0224027	0	0
1_3806643_AA:2_160112856_GA:16_1400822_GG	0	0	0.00522729	0	0	0	0.0228508	0	0
1_3806643_AA:2_160112856_GA:16_2133901_CC	0	0	0.00481731	0	0	0	0.0192663	0	0
1_3806643_AA:2_160112856_GA:16_20856413_CC	0	0	0.00507355	0	0	0	0.0224027	0	0
1_3806643_AA:2_160112856_GA:16_20976614_GG	0	0	0.0050223	0	0	0	0.0226267	0	0
1_3806643_AA:2_160112856_GA:16_23226118_GG	0	0	0.00481731	0	0	0	0.0217306	0	0
1_3806643_AA:2_160112856_GA:16_46652209_AA	0	0	0.00430483	0	0	0	0.0217306	0	0
1_3806643_AA:2_160112856_GA:16_56704573_CC	0	0	0.00461231	0	0	0	0.0210585	0	0
1_3806643_AA:2_160112856_GA:16_71512670_GG	0	0	0.00507355	0	0	0	0.0232988	0	0
1_3806643_AA:2_160112856_GA:16_72138380_CC	0	0	0.0050223	0	0	0	0.0219547	0	0
1_3806643_AA:2_160112856_GA:17_4645324_TT	0	0	0.00384359	0	0	0	0.0145618	0	0
1_3806643_AA:2_160112856_GA:17_6590729_TT	0	0	0.00476606	0	0	0	0.0215066	0	0
1_3806643_AA:2_160112856_GA:17_46607817_CC	0	0	0.00440732	0	0	0	0.0219547	0	0
1_3806643_AA:2_160112856_GA:17_48457722_GG	0	0	0.00435607	0	0	0	0.0179222	0	0
1_3806643_AA:2_160112856_GA:18_319935_TT	0	0	0.00435607	0	0	0	0.0215066	0	0
1_3806643_AA:2_160112856_GA:18_51053176_TT	0	0	0.00481731	0	0	0	0.0217306	0	0
1_3806643_AA:2_160112856_GA:19_6755198_CC	0	0	0.00527854	0	0	0	0.0230748	0	0
1_3806643_AA:2_160112856_GA:19_9325078_GG	0	0	0.00497105	0	0	0	0.0215066	0	0
1_3806643_AA:2_160112856_GA:19_18001833_AA	0	0	0.00512479	0	0	0	0.0224027	0	0
1_3806643_AA:2_160112856_GA:19_35719257_GG	0	0	0.0050223	0	0	0	0.0217306	0	0
1_3806643_AA:2_160112856_GA:19_36293275_CC	0	0	0.00353611	0	0	0	0.0179222	0	0
1_3806643_AA:2_160112856_GA:19_36339810_TT	0	0	0.0050223	0	0	0	0.0228508	0	0
1_3806643_AA:2_160112856_GA:19_41078194_GG	0	0	0.00522729	0	0	0	0.0219547	0	0
1_3806643_AA:2_160112856_GA:19_44050981_GG	0	0	0.00507355	0	0	0	0.0219547	0	0
1_3806643_AA:2_160112856_GA:19_58199291_CC	0	0	0.00435607	0	0	0	0.0183702	0	0
1_3806643_AA:2_160112856_GA:19_59067623_CC	0	0	0.00353611	0	0	0	0.0156819	0	0
1_3806643_AA:2_160112856_GA:20_23804663_TT	0	0	0.00394609	0	0	0	0.0199384	0	0
1_3806643_AA:2_160112856_GA:20_34085710_CC	0	0	0.00497105	0	0	0	0.0232988	0	0
1_3806643_AA:2_160112856_GA:20_45354291_GG	0	0	0.00430483	0	0	0	0.0192663	0	0
1_3806643_AA:2_160112856_GA:20_54578911_GG	0	0	0.00420233	0	0	0	0.0188183	0	0
1_3806643_AA:2_160112856_GA:21_44448763_GG	0	0	0.00445857	0	0	0	0.0199384	0	0
1_3806643_AA:2_160112856_GA:22_31323949_CC	0	0	0.00512479	0	0	0	0.0215066	0	0
1_3806643_AA:2_160112856_GA:22_31337950_TT	0	0	0.00404859	0	0	0	0.0215066	0	0
1_3806643_AA:2_160112856_GA:22_33828068_AA	0	0	0.00512479	0	0	0	0.0219547	0	0
1_3806643_AA:2_160112856_GA:22_35815880_GG	0	0	0.00476606	0	0	0	0.0208345	0	0
1_3806643_AA:2_160112856_GA:22_41347387_AA	0	0	0.00486855	0	0	0	0.0230748	0	0
1_3806643_AA:2_160112856_GA:22_47091001_CC	0	0	0.00512479	0	0	0	0.0224027	0	0
1_3806643_AA:2_187511466_AA:12_9909041_AG	0	0	0.00365142	0	0	0	0.00238962	0	0
1_3806643_AA:2_191845458_GG:12_9909041_AG	0	0	0.00380516	0	0	0	0.0024643	0	0
1_3806643_AA:2_191872307_GG:12_9909041_AG	0	0	0.00353611	0	0	0	0.00248919	0	0
1_3806643_AT:2_191872307_AG:22_41863423_AG	0	0	0.00676473	0	0	0	0.00169621	0	0
1_3806643_AA:2_202028714_TC:6_26045737_GC	0	0	0.00184493	0	0	0	0.0039827	8.57113e-05	0
1_3806643_AA:2_202028714_TC:6_30229306_AA	0	0	0.00122995	0	0	0	0.00119481	0.000239992	0
1_3806643_AT:2_202028714_CC:7_83047666_CC	0.357431	0.0464238	0.00878536	0.0676247	0.0501354	0.027105	0.0233228	0.0674915	0.356739
1_3806643_AA:2_202028714_CC:12_9909041_AG	0	0	0.00384359	0	0	0	0.0024643	0	0
1_3806643_AT:2_206562250_TT:7_83047666_CC	0.257819	0.0436103	0.00702829	0.0668816	0.0487297	0.0233847	0.0200246	0.0630345	0.214704
1_3806643_AA:2_206562250_TT:12_9909041_AG	0	0	0.00307488	0	0	0	0.00211581	0	0
1_3806643_AA:2_224844919_CC:19_38953996_AG	0.00366551	0.000556529	0.00233178	0.000501612	0.00216482	0.00559739	0.011973	0.000565694	0.01164
1_3806643_AA:2_234835171_GG:12_9909041_AG	0	0	0.0039589	0	0	0	0.00258876	0	0
1_3806643_AA:2_237489904_CC:12_9909041_AG	0	0	0.00380516	0	0	0	0.00258876	0	0
1_3806643_AA:2_238999883_CT:4_54011526_GA	0.0133932	0.00927549	0.00516323	0.0312114	0.0268937	0.0148227	0.00171754	0.0117996	0.0274634
1_3806643_AA:2_238999883_TT:12_9909041_AG	0	0	0.00345924	0	0	0	0.00251408	0	0
1_3806643_AA:2_238999883_CT:18_34398883_AG	0.00066966	0	0.00399734	0.000650237	0	0.000570105	0.00156819	0	0
1_3806643_TT:2_240061403_TC:6_26598188_AA	0	0	0.00562812	0	0	0	0.00173799	0	0
1_3806643_AA:2_240061403_CC:12_9909041_AG	0	0	0.00357454	0	0	0	0.0024643	0	0
1_3806643_AA:3_9426224_GG:6_27833342_TC	0.0059212	0.000649284	0.00345924	0	0.00283092	0	0	0.0020285	0.050202
1_3806643_AA:3_9426224_GG:12_9909041_AG	0	0	0.00345924	0	0	0	0.00229005	0	0
1_3806643_AA:3_10976876_GA:6_30576801_AG	0.00528679	0.000484387	0.00161431	0.00174635	0.000693853	0.000414622	0.000547622	0.00255991	0.0393741
1_3806643_AA:3_10976876_AA:12_9909041_AG	0	0	0.00330549	0	0	0	0.00199135	0	0
1_3806643_AA:3_11300707_CC:12_9909041_AG	0	0	0.0034208	0	0	0	0.00224027	0	0
1_3806643_AT:3_12198261_CC:7_83047666_CC	0.357431	0.0464238	0.00869751	0.0676247	0.0501354	0.027105	0.0235584	0.0681282	0.356739
1_3806643_AA:3_12198261_CC:12_9909041_AG	0	0	0.00380516	0	0	0	0.00248919	0	0
1_3806643_AA:3_12791185_TT:12_9909041_AG	0	0	0.00388203	0	0	0	0.00241451	0	0
1_3806643_AA:3_13384748_AA:8_24348241_GG	0.00859984	0.00306091	0.00353611	0.0185968	0.019303	0.0190311	0.0116992	0.00917111	0.0053155
1_3806643_AA:3_13384748_AA:12_9909041_AG	0	0	0.00353611	0	0	0	0.00233984	0	0
1_3806643_AA:3_14513695_GG:5_75989144_CA	0	0	0.00384359	0	0	0	0.00908554	0	0
1_3806643_AA:3_30713619_CC:12_9909041_AG	0	0	0.00380516	0	0	0	0.0024643	0	0
1_3806643_AT:3_31774704_GG:7_83047666_CC	0.357431	0.0450171	0.00834609	0.0668816	0.0482612	0.0247133	0.0230872	0.0655814	0.356739
1_3806643_AA:3_31774704_GG:12_9909041_AG	0	0	0.00365142	0	0	0	0.00243941	0	0
1_3806643_AT:3_48619128_GG:7_83047666_CC	0.357431	0.0464238	0.00860965	0.0676247	0.0501354	0.027105	0.0240296	0.0681282	0.356739
1_3806643_AA:3_48619128_GG:12_9909041_AG	0	0	0.00376672	0	0	0	0.00253897	0	0
1_3806643_AT:3_48641060_GC:6_30576801_AG	0	0	0.00197671	0	0	0	0.000518285	0	0
1_3806643_AT:3_48641060_GC:11_102482504_GT	0	0	0.00329451	0	0	0	0.00621942	0	0
1_3806643_AA:3_48641060_CC:12_9909041_AG	0	0	0.00376672	0	0	0	0.00231495	0	0
1_3806643_AT:3_50598521_GG:7_83047666_CC	0.357431	0.0464238	0.00869751	0.0676247	0.0501354	0.027105	0.0235584	0.0681282	0.356739
1_3806643_AA:3_50598521_GG:12_9909041_AG	0	0	0.00380516	0	0	0	0.00248919	0	0
1_3806643_AA:3_52436556_AG:6_26124634_TC	0	0	0.000614975	0.000483033	0	0	0	0	0
1_3806643_AA:3_52436556_AG:6_30576801_AG	0	0	0.00138369	3.71564e-05	0	0	0.000298703	0	0
1_3806643_AT:3_52436556_GG:7_83047666_CC	0.357431	0.0464238	0.00799468	0.0668816	0.0501354	0.027105	0.0214381	0.0681282	0.356739
1_3806643_AA:3_52436556_GG:12_9909041_AG	0	0	0.00349767	0	0	0	0.00226516	0	0
1_3806643_AA:3_52853401_CC:12_9909041_AG	0	0	0.00322862	0	0	0	0.00229005	0	0
1_3806643_AA:3_52853401_CC:12_110385154_AG	0	0	0.00430483	0	0	0	0.00458011	0	0
1_3806643_AA:3_66430877_GG:12_9909041_AG	0	0	0.00388203	0	0	0	0.00243941	0	0
1_3806643_AA:3_71748654_GG:12_9909041_AG	0	0	0.00311331	0	0	0	0.00204114	0	0
1_3806643_AA:3_112732840_TC:6_26108168_GA	0	0	0.00120433	0	0	0	0.00572514	0	0
1_3806643_AA:3_112732840_TC:6_30576801_AG	0	0	0.000230616	0	0	0	0.000124459	0	0
1_3806643_AA:3_112732840_CC:12_9909041_AG	0	0	0.00388203	0	0	0	0.0024643	0	0
1_3806643_AA:3_126211186_GG:12_9909041_AG	0	0	0.00372829	0	0	0	0.00251408	0	0
1_3806643_AA:3_126633420_GG:12_9909041_AG	0	0	0.00334393	0	0	0	0.00219049	0	0
1_3806643_AT:3_148601607_GG:7_83047666_CC	0.357431	0.0464238	0.00834609	0.0676247	0.0491983	0.027105	0.0223805	0.0681282	0.356739
1_3806643_AA:3_148601607_GG:12_9909041_AG	0	0	0.00365142	0	0	0	0.00236473	0	0
1_3806643_AA:3_178968568_AA:12_9909041_AG	0	0	0.00365142	0	0	0	0.0024643	0	0
1_3806643_AA:3_184020679_TT:12_9909041_AG	0	0	0.00365142	0	0	0	0.00229005	0	0
1_3806643_AT:3_186006566_TC:15_56208178_TC	0.00616792	0	0.00667687	0	0	0	0.00179044	0	0
1_3806643_AA:3_195954673_CC:12_9909041_AG	0	0	0.00357454	0	0	0	0.00236473	0	0
1_3806643_AT:3_197553870_GA:6_26108168_GG	0.0777158	0	0.00527122	0	0	0	0.00659635	0.00399006	0.020588
1_3806643_AT:3_197553870_GA:6_30627216_CT	0.0333068	0	0.00421697	0	0	0	0.00593672	0.00216482	0.00746599
1_3806643_AA:3_197553870_AA:12_9909041_AG	0	0	0.00368985	0	0	0	0.00221538	0	0
1_3806643_AT:3_197553870_GA:13_20763612_TC	0	0	0.00210849	0	0	0	0.00197891	0	0
1_3806643_AT:3_197553870_GA:18_46448129_AG	0.00693891	0	0.00395341	0	0	0	0.0112138	4.24475e-05	0
1_3806643_AA:4_1659128_TT:11_17538989_TC	0	0	0.00421514	0	0	0	0.0219049	0	0
1_3806643_AA:4_3526848_CC:12_9909041_AG	0	0	0.00388203	0	0	0	0.00248919	0	0
1_3806643_AA:4_9909850_TT:12_9909041_AG	0	0	0.0028827	0	0	0	0.0021407	0	0
1_3806643_TT:4_25005193_GA:6_30576801_AG	0.00570973	0.00571576	0.00135075	0.00557346	0.00243991	0.00149264	0.000163575	0.0137922	0.00674757
1_3806643_AA:4_25005193_AA:12_9909041_AG	0	0	0.00380516	0	0	0	0.00238962	0	0
1_3806643_AT:4_25005193_GA:15_90210437_AC	0.00185038	0.00678141	0.00333844	0.0394787	0.0163325	0.0159441	0.00527708	0.0130738	0
1_3806643_AA:4_41687843_CC:12_9909041_AG	0	0	0.00392047	0	0	0	0.00251408	0	0
1_3806643_AT:4_54011526_GA:6_26022244_GA	0.0400915	0.0342678	0.00680865	0.0557346	0.0247999	0.00921214	0	0.0400704	0.0252486
1_3806643_AA:4_54011526_GA:6_30576801_AG	0.00422943	0.000515305	0.00357454	0.00178351	0.000790993	0.000269504	0.000572514	0.00269705	0.0190718
1_3806643_AA:4_74352723_CC:9_27180392_AG	0	0	0.00119151	0	0	0	0.00945892	0	0
1_3806643_AT:4_78804474_AA:7_83047666_CC	0.357431	0.0464238	0.00799468	0.0676247	0.0501354	0.027105	0.0242652	0.0681282	0.356739
1_3806643_AA:4_78804474_AA:12_9909041_AG	0	0	0.00349767	0	0	0	0.00256387	0	0
1_3806643_AT:4_88732763_GA:12_102046829_TC	0.00986867	0.000901784	0.00487587	0.0015327	0.00120486	0	0.00805697	0	0
1_3806643_AA:4_88767008_GG:6_27833342_TC	0.00581546	0.000711121	0.00188336	0	0.00345539	0	0	0.00199993	0.0472489
1_3806643_AA:4_89385130_GG:12_9909041_AG	0	0	0.00372829	0	0	0	0.0021407	0	0
1_3806643_AA:4_106552221_AA:12_9909041_AG	0	0	0.00388203	0	0	0	0.00256387	0	0
1_3806643_AA:4_108991962_AA:12_9909041_AG	0	0	0.00380516	0	0	0	0.00241451	0	0
1_3806643_AA:4_111480920_GG:12_9909041_AG	0	0	0.00295957	0	0	0	0.00224027	0	0
1_3806643_AA:4_118006307_GG:12_9909041_AG	0	0	0.00384359	0	0	0	0.00241451	0	0
1_3806643_AA:4_125592440_TT:12_9909041_AG	0	0	0.00372829	0	0	0	0.00243941	0	0
1_3806643_AT:4_176561168_AC:6_27833342_TC	0.000462594	0.000432856	0.00184493	0	0.000401619	0	0	0.000636712	0
1_3806643_AA:4_176561168_AC:6_30576801_AG	0.000211471	6.18366e-05	0.00161431	0.000185782	5.55083e-05	0	0.000273811	0.000137138	0
1_3806643_AA:4_176561168_AC:6_30627216_CT	0.000845886	0.00160775	0.00286988	0.00380853	0.00283092	0	0.0024643	0.000874255	0
1_3806643_AA:4_176561168_AC:19_59067623_TC	0.00102211	0.00114398	0.0055604	0.0030654	0.00233135	0	0.00848814	0.000788544	0
1_3806643_AA:4_184626187_GG:12_9909041_AG	0	0	0.00357454	0	0	0	0.00251408	0	0
1_3806643_AT:5_9190598_AA:6_26022244_GA	0.014032	0	0.00483195	0.00116114	0.000435087	0.00212588	0	0.00067916	0.00977366
1_3806643_AA:5_9190598_AA:6_29589666_GG	0.0014803	0	0.00366423	9.2891e-05	9.71394e-05	0.00105729	0.00940914	2.85704e-05	0.00442958
1_3806643_AA:5_9190598_AA:6_30576801_AG	0.0014803	0	0.00253677	3.71564e-05	1.38771e-05	6.21933e-05	0.000672081	4.57127e-05	0.00738264
1_3806643_AT:5_9190598_AA:12_110385154_AG	0	0	0.00386556	0	0	0	0.00254431	0	0
1_3806643_AT:5_9227002_TC:6_30576801_AG	0	0	0.00237205	0	0	8.85783e-05	0.000188467	0	0
1_3806643_AA:5_9227002_CC:12_9909041_AG	0	0	0.00372829	0	0	0	0.00248919	0	0
1_3806643_AA:5_41161953_TT:12_9909041_AG	0	0	0.00380516	0	0	0	0.00248919	0	0
1_3806643_AA:5_75989144_CA:6_53010463_TT	0	0	0.00499667	0	0	0	0.0100812	0	0
1_3806643_AA:5_75989144_CA:8_20022486_TT	0	0	0.00525291	0	0	0	0.00821433	0	0
1_3806643_AA:5_75989144_CA:10_12020981_CC	0	0	0.00512479	0	0	0	0.00970784	0	0
1_3806643_AA:5_75989144_AA:12_9909041_AG	0	0	0.00376672	0	0	0	0.0024643	0	0
1_3806643_AA:5_75989144_CA:19_38800165_CC	0	0	0.00448419	0	0	0	0.00622297	0	0
1_3806643_AA:5_75989144_CA:19_56392920_CC	0	0	0.00313894	0	0	0	0.00759203	0	0
1_3806643_AA:5_75989144_CA:22_19766782_CC	0	0	0.00467637	0	0	0	0.0102057	0	0
1_3806643_AA:5_78076517_GG:12_9909041_AG	0	0	0.00303644	0	0	0	0.00204114	0	0
1_3806643_AA:5_94860194_GG:12_9909041_AG	0	0	0.00388203	0	0	0	0.00256387	0	0
1_3806643_AA:5_108521893_TT:12_9909041_AG	0	0	0.00253677	0	0	0	0.00161797	0	0
1_3806643_AA:5_112379183_AA:12_9909041_AG	0	0	0.0034208	0	0	0	0.00231495	0	0
1_3806643_AT:5_136403289_AA:7_83047666_CC	0.275398	0.0234464	0.00711614	0.0408721	0.033736	0.01807	0.0202602	0.04648	0.303889
1_3806643_AA:5_136403289_AA:12_9909041_AG	0	0	0.00311331	0	0	0	0.0021407	0	0
1_3806643_AT:5_140208884_CA:6_30576801_AG	0	0	0.00276739	0	0	0	0.000329818	0	0
1_3806643_AA:5_140208884_AA:12_9909041_AG	0	0	0.00368985	0	0	0	0.00241451	0	0
1_3806643_TT:5_140208884_CA:15_59516875_CC	0	0	0.00551556	0	0	0	0.00157441	0	0
1_3806643_AT:5_140431103_TT:7_83047666_CC	0.357431	0.0464238	0.00790682	0.0676247	0.0501354	0.027105	0.0207314	0.0681282	0.356739
1_3806643_AA:5_140431103_TT:12_9909041_AG	0	0	0.00345924	0	0	0	0.00219049	0	0
1_3806643_AA:5_140867087_GG:12_9909041_AG	0	0	0.00388203	0	0	0	0.00256387	0	0
1_3806643_TT:5_145442133_AA:6_13794110_CC	0.000237905	0.000851284	0.00690383	0.000891754	0.00119996	0.00663395	0.000940558	0	0
1_3806643_TT:5_145442133_AA:6_30576801_AG	0.000475811	0.000121612	0.0027015	0.000111469	7.99972e-05	0.000414622	4.08938e-05	0	0
1_3806643_AA:5_149582191_GG:12_9909041_AG	0	0	0.00372829	0	0	0	0.00243941	0	0
1_3806643_AA:5_176315547_GG:12_9909041_AG	0	0	0.0034208	0	0	0	0.00238962	0	0
1_3806643_AT:5_176315547_AG:21_31933451_TC	0	0	0.0024599	0	0	0	0.00150774	0	0
1_3806643_AA:5_177422908_AA:6_30576801_AG	0.00528679	0.000360714	0.00219085	0.00104038	0.000444066	0.000290235	0.000323595	0.00123424	0.0412197
1_3806643_AA:5_178634672_CC:10_21414892_CG	0.0217111	0.0115944	0.00860965	0.0384012	0.0284757	0.00827171	0.0211581	0.0145823	0.0451079
1_3806643_AA:5_178700004_GG:12_9909041_AG	0	0	0.00388203	0	0	0	0.00253897	0	0
1_3806643_AA:6_13584315_CC:12_9909041_AG	0	0	0.00384359	0	0	0	0.00251408	0	0
1_3806643_TT:6_13794110_CC:6_26446011_AG	0	0.000851284	0.00172596	0	0.00179994	0	0	0.00152811	0
1_3806643_AA:6_13794110_CC:6_30576801_AG	0.000634414	0.000144285	0.00265208	0.000594503	0.000208156	0.000165849	0.000572514	0.000594265	0.0030761
1_3806643_AT:6_13794110_CC:6_97344676_AG	0	0	0.00505158	0	0	0	0.00433475	0	0
1_3806643_AT:6_13794110_CC:8_95403868_CT	0	0	0.00303095	0	0	0	0.00216737	0.000551817	0
1_3806643_AA:6_13794110_CA:12_114387818_TC	0	0	0.00211398	0	0	0.0037005	0.00567535	0	0
1_3806643_AA:6_24698215_GG:12_9909041_AG	0	0	0.00319018	0	0	0	0.0024643	0	0
1_3806643_AA:6_25682262_CA:12_7633668_AT	0.00352452	0	0.00476606	0	0.00233135	0.00298528	0.0143377	0	0.00627524
1_3806643_AT:6_25682262_CA:12_102046829_TC	0.00616792	0.00223642	0.00408519	0.00199716	0.00187422	0	0.00452321	0	0
1_3806643_AA:6_25773744_TT:12_9909041_AG	0	0	0.00380516	0	0	0	0.00251408	0	0
1_3806643_AA:6_25779392_GA:12_9909041_AG	0	0	0.00211398	0	0	0	0.0012197	0	0
1_3806643_AA:6_25850845_CC:12_9909041_AG	0	0	0.00376672	0	0	0	0.00258876	0	0
1_3806643_AA:6_26017715_GG:12_9909041_AG	0	0	0.00353611	0	0	0	0.00243941	0	0
1_3806643_AT:6_26022244_AA:7_83047666_CC	0.269538	0.0365764	0.00860965	0.0490465	0.0435756	0.0249791	0.0245007	0.0573041	0.293979
1_3806643_AA:6_26045737_GC:13_21563311_AG	0	0.000329795	0.00430483	0.000743128	0.000832624	0.00242554	0.00796541	0.000342845	0
1_3806643_AA:6_26107944_CC:12_9909041_AG	0	0	0.00368985	0	0	0	0.00241451	0	0
1_3806643_AA:6_26108168_GG:6_30627216_CT	0.0473696	0.0219726	0.00409983	0.0609365	0.0686498	0.0362794	0.00224027	0.0273933	0.0739002
1_3806643_AA:6_26108168_GA:13_21563311_AG	0	0.000350407	0.00421514	0.000836019	0.000693853	0.00233225	0.00916022	0.000297132	0
1_3806643_TT:6_26124634_TC:6_26598188_AA	0.00634414	0.0854932	0.00225125	0.0507185	0.056398	0.00912168	0	0.064259	0
1_3806643_AA:6_26124634_TC:6_32940621_TC	0.00183275	0.000571989	0.00169118	0.00241517	0.00374681	0.00228042	0	0.0021085	0
1_3806643_AA:6_26124634_TC:6_154763401_AG	0.00451139	0.00781718	0.00220366	0.0125589	0.0174851	0.00870706	0	0.0117139	0
1_3806643_AA:6_26124634_CC:12_9909041_AG	0	0	0.00380516	0	0	0	0.00258876	0	0
1_3806643_AA:6_26124634_TC:14_79454519_CG	0.00380649	0.00934248	0.00143494	0.0193213	0.0145709	0.00912168	0	0.0121824	0
1_3806643_AA:6_26385325_CC:12_9909041_AG	0	0	0.00380516	0	0	0	0.00248919	0	0
1_3806643_AT:6_26446011_AG:7_102462636_TT	0	0.00162321	0.00158136	0	0.00562266	0	0	0.00623978	0
1_3806643_AA:6_26446011_GG:12_9909041_AG	0	0	0.00388203	0	0	0	0.00258876	0	0
1_3806643_AT:6_26446011_AG:14_24632481_TG	0	0.000613213	0.00219634	0	0.00110445	0	0	0.00152811	0
1_3806643_TT:6_26446011_AG:15_79296172_AG	0	0.00194579	0.00112562	0	0.00515982	0	0	0.00458433	0
1_3806643_AA:6_27100485_GG:12_9909041_AG	0	0	0.00384359	0	0	0	0.00251408	0	0
1_3806643_AA:6_27424710_AA:12_9909041_AG	0	0	0.00365142	0	0	0	0.00251408	0	0
1_3806643_AA:6_27805975_GG:12_9909041_AG	0	0	0.00357454	0	0	0	0.00224027	0	0
1_3806643_AA:6_27833342_TC:6_33406556_AA	0.00433516	0.000999692	0.00372829	0	0.00416312	0	0	0.00265705	0.036421
1_3806643_AA:6_27833342_TC:6_53010463_TT	0.0059212	0.000958467	0.002998	0	0.00420475	0	0	0.00274276	0.044788
1_3806643_AA:6_27833342_TC:8_20022486_TT	0.00528679	0.000700815	0.00315175	0	0.00245624	0	0	0.00194279	0.0482332
1_3806643_AA:6_27833342_TC:11_33363058_GG	0.00634414	0.0010203	0.00330549	0	0.00445454	0	0	0.00305704	0.053155
1_3806643_AA:6_27833342_CC:12_9909041_AG	0	0	0.00384359	0	0	0	0.00258876	0	0
1_3806643_AA:6_27833342_TC:12_59268129_CC	0.00602694	0.00097908	0.00261364	0	0.00416312	0	0	0.00282847	0.0492176
1_3806643_AA:6_27833342_TC:12_96104138_CC	0.0044409	0.000638978	0.00261364	0	0.00295581	0	0	0.00188565	0.0359288
1_3806643_AT:6_27833342_TC:12_120750517_GA	0.00323816	0.000865713	0.00250383	0	0.00100405	0	0	0.00127342	0.00361988
1_3806643_AA:6_27833342_TC:15_59516875_CT	0.00116309	0.000319489	0.00196023	0	0.00104078	0	0	0.000828542	0.00836699
1_3806643_AT:6_27833342_TC:15_90210437_AC	0.000462594	0.000288571	0.00250383	0	0.000803237	0	0	0.00148566	0
1_3806643_AA:6_27833342_TC:19_59067623_CC	0.00179751	0.000577142	0.00265208	0	0.00208156	0	0	0.0015428	0.00639829
1_3806643_AA:6_27833342_TC:21_44448763_GG	0.00359501	0.000360714	0.00334393	0	0.00220645	0	0	0.00128567	0.0305149
1_3806643_AT:6_27833342_TC:22_18905978_AG	0.00832669	0.00129857	0.00197671	0	0.00301214	0	0	0.00594265	0.0171944
1_3806643_AT:6_28214811_GA:7_102462636_TT	0.00370075	0	0.00158136	0	0.00187422	0	0	0	0.000271491
1_3806643_AA:6_28214811_AA:12_9909041_AG	0	0	0.00388203	0	0	0	0.00258876	0	0
1_3806643_AT:6_28214811_GA:15_75699523_AG	0.0268304	0	0.00105424	0	0.00093711	0	0	0	0.00461534
1_3806643_AT:6_29408554_AA:7_83047666_CC	0.228521	0.0450171	0.00860965	0.0624228	0.0435756	0.0228532	0.0190823	0.059851	0.158551
1_3806643_AA:6_29408554_AA:12_9909041_AG	0	0	0.00376672	0	0	0	0.00201624	0	0
1_3806643_AA:6_29555809_TT:12_9909041_AG	0	0	0.00307488	0	0	0	0.00209092	0	0
1_3806643_AA:6_29589666_GG:9_127566378_AG	0.00486384	0.0011852	0.00366423	0.0030654	0.00475983	0.00299564	0.00557579	0.00142852	0.00516785
1_3806643_AA:6_29589666_GG:19_56499345_AA	0.00105736	0.000386479	0.002998	0.000650237	0.00145709	0.00158593	0.00557579	0.000285704	0.00369132
1_3806643_AA:6_29912333_TC:12_114387818_TC	0	0	0.00199867	0	0	0.00348282	0.00517751	0	0
1_3806643_AA:6_30036333_GG:12_9909041_AG	0	0	0.00280582	0	0	0	0.00231495	0	0
1_3806643_AA:6_30080274_GG:12_9909041_AG	0	0	0.00353611	0	0	0	0.00194157	0	0
1_3806643_AA:6_30121821_AA:12_9909041_AG	0	0	0.00315175	0	0	0	0.00209092	0	0
1_3806643_TT:6_30229306_AA:8_38934777_AG	0	0	0.00480266	0	0	0	0.000736089	0	0
1_3806643_TT:6_30229306_AA:12_58010132_AG	0	0	0.003602	0.0016163	0	0	0.00220827	0.00164566	0
1_3806643_AA:6_30229306_AA:13_21563311_AG	0	0.000824488	0.00286988	0.00269384	0.00208156	0.0018658	0.00238962	0.000959966	0
1_3806643_AA:6_30229306_AA:17_26824156_GG	0.0137809	0.00309183	0.00614975	0.00484891	0.00832624	0.00352429	0.00687016	0.00239992	0.0602423
1_3806643_AA:6_30297505_CC:12_9909041_AG	0	0	0.00380516	0	0	0	0.00258876	0	0
1_3806643_AT:6_30457283_GG:7_83047666_CC	0.339852	0.0464238	0.00773112	0.0668816	0.0501354	0.026042	0.023794	0.0674915	0.323707
1_3806643_AA:6_30457283_GG:12_9909041_AG	0	0	0.00338236	0	0	0	0.00251408	0	0
1_3806643_AT:6_30460232_CC:7_83047666_CC	0.351571	0.0440792	0.00614975	0.0631659	0.0487297	0.0265735	0.0136639	0.0649447	0.356739
1_3806643_AA:6_30460232_CC:14_59946094_CG	0.0317207	0.00435948	0.00448419	0.0173706	0.0187618	0.00103655	0	0.00874255	0.0797325
1_3806643_AA:6_30576801_AG:6_32940621_TC	0.00274913	3.09183e-05	0.00380516	0.000185782	0.000124894	0.000114021	0.000970784	0.000411414	0.0209175
1_3806643_AA:6_30576801_AG:6_46867717_CT	0.000845886	0.000175204	0.00242146	0.00052019	0.000263664	0.000393891	0.000572514	0.00132567	0.00061522
1_3806643_AA:6_30576801_AG:6_52400529_AA	0	0	0.00311331	3.71564e-05	1.38771e-05	4.14622e-05	0.000846325	4.57127e-05	0
1_3806643_AA:6_30576801_AG:6_69666684_AG	0.00211471	0.000206122	0.00138369	0.000817441	0.000457943	6.21933e-05	0.00039827	0.00118853	0.0116892
1_3806643_TT:6_30576801_AG:7_117227874_GA	0	0	0.00371456	0	0	0	0.000204469	0	0
1_3806643_TT:6_30576801_AG:8_38934777_AG	0	0	0.00135075	0	0	0	6.13407e-05	0	0
1_3806643_AA:6_30576801_AG:8_79610710_AG	0.00613267	0.000340101	0.002998	0.00126332	0.000735484	0.000456084	0.00052273	0.00255991	0.0295306
1_3806643_TT:6_30576801_AG:8_99168383_CT	0.00666135	0.000729672	0.00101306	0.000557346	0.000399986	0.000870706	0.000163575	0.00407496	0.0115106
1_3806643_AT:6_30576801_AG:9_27180392_AG	0	0	0.000395341	0	0	0	0.000188467	0	0
1_3806643_AT:6_30576801_AG:9_33944586_TC	0	0	0.00316273	0	0	0.000221446	0.000518285	0	0
1_3806643_AA:6_30576801_AG:9_99060704_TC	0	0	0.001499	3.71564e-05	0	0.000145118	0.000248919	9.14254e-05	0
1_3806643_AA:6_30576801_AG:9_109687403_GA	0.00169177	0.000257653	0.00172962	0.00122616	0.00033305	0.000321332	0.000273811	0.00182851	0.00553698
1_3806643_AA:6_30576801_AG:9_127566378_AG	0.00486384	0.000474081	0.00253677	0.00122616	0.000679976	0.000176214	0.00039827	0.00228563	0.00861308
1_3806643_AA:6_30576801_AG:10_71010375_TC	0.00169177	0.000401938	0.00172962	0.00118901	0.000430189	0.000290235	0.000572514	0.00178279	0
1_3806643_AA:6_30576801_AG:11_17538989_TC	0	0	0.000807155	0	0	0	0.00039827	0	0
1_3806643_AA:6_30576801_AG:11_102482504_GT	0.000422943	1.03061e-05	0.00172962	3.71564e-05	2.77541e-05	3.10966e-05	0.000298703	4.57127e-05	0.00123044
1_3806643_AA:6_30576801_AG:11_118453888_AG	0.00126883	0	0.000691847	0	0	0	0.000248919	0	0.00184566
1_3806643_TT:6_30576801_AG:12_110221639_AG	0	0	0.00371456	0	0	0	0.000143128	0.000313458	0
1_3806643_TT:6_30576801_AG:12_114387818_TC	0	0	0.00101306	0	0	0.000290235	8.17877e-05	0	0
1_3806643_AA:6_30576801_AG:12_120750517_GA	0.0014803	0.000123673	0.00219085	0.000445877	0.000138771	0.000176214	0.000472946	0.000274276	0.00246088
1_3806643_AA:6_30576801_AG:14_61952429_TC	0.00570973	0.000113367	0.00126839	0.000334408	0.000111017	7.25588e-05	0.000497838	0.000182851	0.030761
1_3806643_TT:6_30576801_AG:15_34382477_CT	0	0.00060806	0.00405225	0	3.99986e-05	0	0.000224916	0	0
1_3806643_AT:6_30576801_AG:15_56208178_TC	0.00185038	0	0.00158136	0	0	0	4.71168e-05	0	0
1_3806643_TT:6_30576801_AG:16_58030741_AG	0	0	0.00337687	0	0	0	0.000122681	0	0
1_3806643_AT:6_30576801_AG:16_72138380_TC	0	0	0.00197671	0	0	0	0.000282701	0	0
1_3806643_AA:6_30576801_AG:17_26824156_GG	0.00359501	0.000154592	0.00172962	0.000334408	0.000277541	0.000176214	0.000572514	0.000457127	0.0313762
1_3806643_AA:6_30576801_AG:17_27382061_CC	0.0118424	0.000700815	0.00230616	0.0023037	0.000985272	0.000487181	0.000672081	0.00329131	0.0652133
1_3806643_AA:6_30576801_AG:17_36474601_GA	0.0044409	9.27549e-05	0.00219085	0.000557346	0.000263664	0.000145118	0.000572514	0.000639978	0.0215327
1_3806643_AA:6_30576801_AG:18_46448129_AG	0.00105736	0	0.00172962	0	0	0	0.000423162	4.57127e-05	0
1_3806643_AA:6_30576801_AG:18_47093790_CC	0.000422943	5.15305e-05	0.00265208	0.000185782	4.16312e-05	4.14622e-05	0.000821433	0.000137138	0
1_3806643_AA:6_30576801_AG:19_15065171_TG	0.000845886	0.000267959	0.0028827	0.00118901	0.000346927	0.000362794	0.000298703	0.000914254	0
1_3806643_AA:6_30576801_AG:19_38953996_AG	0.00549826	0.00037102	0.000807155	0.00100322	0.000360804	0.00037316	0.000323595	0.00150852	0.0264545
1_3806643_AA:6_30576801_AG:19_58199291_TC	0.000845886	1.03061e-05	0.00207554	7.43128e-05	2.77541e-05	2.07311e-05	0.00052273	4.57127e-05	0
1_3806643_AT:6_30576801_AG:20_21349138_GA	0	0	0.00118602	0	0	0	0	0	0
1_3806643_AA:6_30576801_AG:21_37584306_AC	0	0	0.00103777	0	0	0	0	0	0
1_3806643_TT:6_30576801_AG:22_35815880_AG	0.00761297	0.00218902	0.00337687	0.00100322	0.000839971	0.00124387	0.000204469	0.00344804	0.0194489
1_3806643_AA:6_30576801_AG:22_43623353_AG	0.00655561	0.000432856	0.00207554	0.0017092	0.000735484	0.000518277	0.000647189	0.00237706	0.0295306
1_3806643_AA:6_30576801_AG:22_44323074_AA	0.00105736	0.00018551	0.00161431	0.000743128	0.000277541	0.000176214	0.000373378	0.00068569	0.00369132
1_3806643_AA:6_30624155_TT:6_32713867_TC	0.00715478	0.0145368	0.00958336	0.0337566	0.0338045	0.0206067	0.00278789	0.0129253	0.00706273
1_3806643_AA:6_30624155_TT:12_9909041_AG	0	0	0.00261364	0	0	0	0.00139395	0	0
1_3806643_AA:6_30627216_CT:7_134133291_GG	0.0482155	0.0184891	0.00327987	0.0365619	0.0410484	0.0321332	0.00380846	0.0183594	0.0877058
1_3806643_AA:6_30627216_CT:8_79610710_AG	0.0245307	0.00884264	0.00532979	0.025898	0.0375097	0.0228042	0.00470457	0.0163194	0.0389803
1_3806643_AA:6_30627216_CT:18_34398883_AG	0.000845886	0	0.0049198	0.000761707	0	0.000518277	0.00470457	0	0
1_3806643_AA:6_32713867_CC:12_9909041_AG	0	0	0.00353611	0	0	0	0.00253897	0	0
1_3806643_AA:6_32805306_CC:12_9909041_AG	0	0	0.00265208	0	0	0	0.00196646	0	0
1_3806643_AA:6_32917042_AA:12_9909041_AG	0	0	0.00376672	0	0	0	0.00258876	0	0
1_3806643_AA:6_32940621_CC:12_9909041_AG	0	0	0.00269052	0	0	0	0.00151841	0	0
1_3806643_AA:6_32942302_AG:9_124525862_TC	0	0	0.00704659	0	0	0	0.00906065	0	0
1_3806643_AA:6_32942302_GG:15_50555544_AG	0.000528679	0.00154592	0.00184493	0.0028982	0.00249787	0.000497546	0.00261365	0.00194279	0
1_3806643_AA:6_32945625_CC:12_9909041_AG	0	0	0.00384359	0	0	0	0.00256387	0	0
1_3806643_AA:6_33132693_CC:12_9909041_AG	0	0	0.00388203	0	0	0	0.00231495	0	0
1_3806643_AA:6_33180045_TT:12_9909041_AG	0	0	0.00284426	0	0	0	0.00171754	0	0
1_3806643_AA:6_33180045_TT:12_110385154_AG	0	0	0.00379235	0	0	0	0.00343508	0	0
1_3806643_AT:6_33219519_GG:7_83047666_CC	0.357431	0.0459549	0.00869751	0.0676247	0.0496668	0.0265735	0.0240296	0.0674915	0.356739
1_3806643_AA:6_33219519_GG:8_24348241_GG	0.00859984	0.00302999	0.00380516	0.0185968	0.0191226	0.018658	0.0126949	0.0090854	0.0053155
1_3806643_AA:6_33219519_GG:12_9909041_AG	0	0	0.00380516	0	0	0	0.00253897	0	0
1_3806643_TT:6_33255103_CA:12_58010132_AG	0	0	0.00619093	0.00261953	0	0	0.008281	0.00211584	0
1_3806643_AT:6_35706123_GG:7_83047666_CC	0.310555	0.0459549	0.00878536	0.0668816	0.0491983	0.0268392	0.0242652	0.0681282	0.310495
1_3806643_AA:6_35706123_GG:12_9909041_AG	0	0	0.00384359	0	0	0	0.00256387	0	0
1_3806643_AA:6_36341243_TT:12_9909041_AG	0	0	0.00269052	0	0	0	0.0021656	0	0
1_3806643_AA:6_36341243_AT:16_1997157_GC	0.000422943	7.21427e-05	0.0073797	5.57346e-05	0	0.00018658	0.0067706	0	0
1_3806643_AA:6_38802341_AA:12_9909041_AG	0	0	0.00380516	0	0	0	0.00251408	0	0
1_3806643_AA:6_46977849_AA:12_9909041_AG	0	0	0.00384359	0	0	0	0.00241451	0	0
1_3806643_AT:6_49574531_CC:7_83047666_CC	0.216802	0.0407967	0.00843395	0.0587071	0.0445127	0.026042	0.0226161	0.0649447	0.188279
1_3806643_AA:6_49574531_CC:12_9909041_AG	0	0	0.00368985	0	0	0	0.00238962	0	0
1_3806643_AT:6_53010463_TT:7_83047666_CC	0.328133	0.0436103	0.00685258	0.063909	0.0473241	0.0265735	0.0190823	0.0611244	0.300585
1_3806643_AA:6_69666684_GG:12_9909041_AG	0	0	0.00338236	0	0	0	0.00219049	0	0
1_3806643_AA:6_71012575_TT:12_9909041_AG	0	0	0.00249834	0	0	0	0.00156819	0	0
1_3806643_AA:6_71012575_TT:12_15097663_CT	0.00845886	0.000309183	0.00499667	0	0	0.00118167	0.00940914	0.000428556	0.017989
1_3806643_AA:6_97344676_GG:12_9909041_AG	0	0	0.00376672	0	0	0	0.00248919	0	0
1_3806643_AT:6_97344676_AG:16_89849480_CT	0	0	0.00724792	0	0	0	0.00452321	0	0
1_3806643_AT:6_105239352_CC:7_83047666_CC	0.328133	0.0407967	0.00887321	0.0587071	0.0440442	0.0239161	0.0212026	0.0579408	0.340223
1_3806643_AA:6_105239352_CC:12_9909041_AG	0	0	0.00388203	0	0	0	0.00224027	0	0
1_3806643_AA:6_105771520_TT:12_9909041_AG	0	0	0.00349767	0	0	0	0.00196646	0	0
1_3806643_AA:6_117127757_CC:12_9909041_AG	0	0	0.00384359	0	0	0	0.00256387	0	0
1_3806643_AA:6_122766125_AA:12_9909041_AG	0	0	0.00380516	0	0	0	0.00243941	0	0
1_3806643_AT:6_122766125_CA:22_31337950_CT	0	0	0.00368985	0	0	0	0.00188467	0	0
1_3806643_AA:6_144416308_AA:12_9909041_AG	0	0	0.00372829	0	0	0	0.00253897	0	0
1_3806643_AT:6_155497942_GA:7_117227874_GA	0	0	0.00869751	0	0	0	0.00235584	0	0
1_3806643_AA:6_155497942_AA:12_9909041_AG	0	0	0.00326706	0	0	0	0.0024643	0	0
1_3806643_AT:6_166578025_CC:7_83047666_CC	0.275398	0.0243842	0.0085218	0.0423583	0.0332674	0.0188672	0.0230872	0.0458433	0.297282
1_3806643_AA:6_166578025_CC:12_9909041_AG	0	0	0.00372829	0	0	0	0.00243941	0	0
1_3806643_AT:6_170201385_GG:7_83047666_CC	0.0937523	0.00422035	0.00790682	0.00222939	0.00234277	0.00425176	0.0167265	0.00636712	0.0957909
1_3806643_AA:7_8153521_GG:12_9909041_AG	0	0	0.00384359	0	0	0	0.00258876	0	0
1_3806643_AA:7_29407488_CT:11_17538989_TC	0	0	0.00260083	0	0	0	0.0131429	0	0
1_3806643_AA:7_30951704_CC:12_9909041_AG	0	0	0.00388203	0	0	0	0.00253897	0	0
1_3806643_AT:7_75045959_CC:7_83047666_CC	0.357431	0.0464238	0.00878536	0.0676247	0.0501354	0.027105	0.0245007	0.0681282	0.356739
1_3806643_AA:7_75045959_CC:12_9909041_AG	0	0	0.00384359	0	0	0	0.00258876	0	0
1_3806643_AT:7_81336584_AA:7_83047666_CC	0.357431	0.0464238	0.00869751	0.0676247	0.0501354	0.027105	0.0242652	0.0681282	0.356739
1_3806643_AA:7_81336584_AA:12_9909041_AG	0	0	0.00380516	0	0	0	0.00256387	0	0
1_3806643_AT:7_83047666_CC:7_135366195_CC	0.328133	0.045486	0.00808253	0.0661384	0.0487297	0.0236504	0.0216737	0.0636712	0.323707
1_3806643_AT:7_83047666_CC:8_120430428_TT	0.357431	0.0464238	0.00817038	0.0676247	0.0501354	0.027105	0.0240296	0.0681282	0.356739
1_3806643_AT:7_83047666_CC:9_8521244_CC	0.111331	0.0365764	0.00694043	0.0609365	0.0388901	0.0193986	0.0162553	0.0547573	0.0858815
1_3806643_AT:7_83047666_CC:9_136504923_CC	0.333993	0.0403278	0.00843395	0.0631659	0.0431071	0.0255106	0.0233228	0.0655814	0.350132
1_3806643_AT:7_83047666_CC:10_13161060_GG	0.357431	0.0464238	0.00834609	0.0676247	0.0501354	0.027105	0.0240296	0.0681282	0.356739
1_3806643_AT:7_83047666_CC:10_15824085_AA	0.0527357	0.0440792	0.00878536	0.0542484	0.0463869	0.0257763	0.0233228	0.0566674	0.0297282
1_3806643_AT:7_83047666_CC:10_32575715_AA	0.357431	0.0464238	0.00878536	0.0676247	0.0501354	0.027105	0.0230872	0.0681282	0.356739
1_3806643_AT:7_83047666_CC:10_125447705_AA	0.152348	0.0290735	0.00843395	0.0401289	0.0267076	0.0204616	0.0221449	0.0458433	0.0792753
1_3806643_AT:7_83047666_CC:11_902355_CC	0.357431	0.0464238	0.00843395	0.0676247	0.0501354	0.027105	0.0228517	0.0681282	0.356739
1_3806643_AT:7_83047666_CC:11_3692643_GG	0.263678	0.0445481	0.00817038	0.0676247	0.0487297	0.0186014	0.0197891	0.0674915	0.234523
1_3806643_AT:7_83047666_CC:11_70222604_GG	0.205083	0.0276667	0.00746756	0.0445877	0.0271762	0.0159441	0.0169621	0.0413863	0.264251
1_3806643_AT:7_83047666_CC:12_7026075_GG	0.333993	0.0464238	0.00773112	0.0676247	0.0501354	0.027105	0.0197891	0.0681282	0.356739
1_3806643_AT:7_83047666_CC:12_7633668_TT	0.328133	0.0464238	0.00781897	0.0676247	0.0487297	0.0255106	0.0195535	0.0681282	0.300585
1_3806643_AT:7_83047666_CC:12_9909041_GG	0.357431	0.0464238	0.00878536	0.0676247	0.0501354	0.027105	0.0242652	0.0681282	0.356739
1_3806643_AT:7_83047666_CC:12_49171875_CC	0.357431	0.0464238	0.00834609	0.0676247	0.0501354	0.027105	0.0230872	0.0681282	0.356739
1_3806643_AT:7_83047666_CC:12_52682126_CC	0.357431	0.0464238	0.00869751	0.0676247	0.0501354	0.027105	0.0226161	0.0681282	0.356739
1_3806643_AT:7_83047666_CC:12_62261186_CC	0.357431	0.0464238	0.00869751	0.0676247	0.0501354	0.027105	0.0240296	0.0681282	0.356739
1_3806643_AT:7_83047666_CC:12_70004166_GG	0.357431	0.0464238	0.00878536	0.0676247	0.0501354	0.027105	0.0204958	0.0681282	0.356739
1_3806643_AT:7_83047666_CC:12_110221639_GG	0.357431	0.0464238	0.00808253	0.0676247	0.0501354	0.027105	0.0228517	0.0674915	0.356739
1_3806643_AT:7_83047666_CC:12_113357202_CC	0.357431	0.0464238	0.0085218	0.0676247	0.0501354	0.0257763	0.0235584	0.0681282	0.356739
1_3806643_AT:7_83047666_CC:14_90263500_TT	0.175786	0.0112543	0.00790682	0.017092	0.0192108	0.0127553	0.0233228	0.0254685	0.241129
1_3806643_AT:7_83047666_CC:14_94203514_AA	0.357431	0.0464238	0.00817038	0.0676247	0.0501354	0.027105	0.0242652	0.0681282	0.356739
1_3806643_AT:7_83047666_CC:15_57931544_GG	0.222662	0.0384521	0.00843395	0.0609365	0.0445127	0.0239161	0.0221449	0.0617611	0.290676
1_3806643_AT:7_83047666_CC:15_65239788_CC	0.357431	0.0464238	0.0085218	0.0676247	0.0501354	0.027105	0.0230872	0.0681282	0.356739
1_3806643_AT:7_83047666_CC:16_2133901_CC	0.357431	0.0347006	0.00825824	0.0535052	0.0463869	0.0255106	0.0202602	0.0649447	0.356739
1_3806643_AT:7_83047666_CC:16_70691071_CC	0.357431	0.0464238	0.00817038	0.0676247	0.0501354	0.027105	0.0226161	0.0681282	0.356739
1_3806643_AT:7_83047666_CC:16_84940172_CC	0.339852	0.0426724	0.00535907	0.0624228	0.0454498	0.0217903	0.0136639	0.0630345	0.340223
1_3806643_AT:7_83047666_CC:17_3832736_GG	0.357431	0.0464238	0.00896107	0.0676247	0.0501354	0.027105	0.0235584	0.0681282	0.356739
1_3806643_AT:7_83047666_CC:17_6590729_TT	0.357431	0.0464238	0.00817038	0.0676247	0.0501354	0.027105	0.0226161	0.0681282	0.356739
1_3806643_AT:7_83047666_CC:17_66873743_GG	0.257819	0.038921	0.00729185	0.0549915	0.0346731	0.0183357	0.0214381	0.0547573	0.191582
1_3806643_AT:7_83047666_CC:18_11893391_TT	0.269538	0.0168814	0.00746756	0.0193213	0.0192108	0.0138182	0.0171976	0.0280153	0.356739
1_3806643_AT:7_83047666_CC:19_36339810_TT	0.351571	0.0403278	0.00860965	0.0653953	0.0473241	0.027105	0.0240296	0.0655814	0.356739
1_3806643_AT:7_83047666_CC:19_52227261_GG	0.357431	0.0464238	0.0085218	0.0676247	0.0501354	0.027105	0.023794	0.0681282	0.356739
1_3806643_AT:7_83047666_CC:21_46330183_TT	0.24024	0.0422035	0.00764326	0.0594503	0.0431071	0.0241819	0.0219093	0.0579408	0.241129
1_3806643_AT:7_83047666_CC:22_31337950_TT	0.357431	0.0464238	0.00694043	0.0676247	0.0501354	0.027105	0.0226161	0.0681282	0.356739
1_3806643_AT:7_83047666_CC:22_35815880_GG	0.257819	0.0379831	0.00817038	0.0609365	0.0402957	0.0172728	0.0219093	0.0611244	0.181672
1_3806643_AT:7_83047666_CC:22_47091001_CC	0.357431	0.0464238	0.00878536	0.0676247	0.0501354	0.027105	0.0235584	0.0681282	0.356739
1_3806643_AA:7_102462549_GG:12_9909041_AG	0	0	0.00303644	0	0	0	0.00224027	0	0
1_3806643_AT:7_103175965_TT:15_56208178_TC	0.0101771	0	0.00773112	0	0	0	0.00150774	0	0
1_3806643_AA:7_117227874_AA:12_9909041_AG	0	0	0.00353611	0	0	0	0.00233984	0	0
1_3806643_AT:7_117227874_GA:20_17622429_GG	0	0	0.0115967	0	0	0	0.00565402	0	0
1_3806643_AA:7_127958040_GG:9_27180392_AG	0	0	0.00122995	0	0	0	0.0100563	0	0
1_3806643_AA:7_127958040_GG:12_9909041_AG	0	0	0.00368985	0	0	0	0.00251408	0	0
1_3806643_AA:7_130357518_CC:12_9909041_AG	0	0	0.00334393	0	0	0	0.00201624	0	0
1_3806643_AA:7_135366195_CC:12_9909041_AG	0	0	0.00353611	0	0	0	0.00229005	0	0
1_3806643_AA:7_158896615_GG:12_9909041_AG	0	0	0.00361298	0	0	0	0.00241451	0	0
1_3806643_AA:8_2090262_CC:12_9909041_AG	0	0	0.00372829	0	0	0	0.00253897	0	0
1_3806643_AA:8_17478728_AA:9_27180392_AG	0	0	0.00125557	0	0	0	0.00935935	0	0
1_3806643_AA:8_17478728_AA:12_9909041_AG	0	0	0.00376672	0	0	0	0.00233984	0	0
1_3806643_AA:8_18666236_TT:12_9909041_AG	0	0	0.00372829	0	0	0	0.00253897	0	0
1_3806643_AA:8_21980023_CC:8_24348241_GG	0.00859984	0.00306091	0.00376672	0.0185968	0.019303	0.0190311	0.0125704	0.00917111	0.0053155
1_3806643_AA:8_21980023_CC:12_9909041_AG	0	0	0.00376672	0	0	0	0.00251408	0	0
1_3806643_AA:8_21997738_AA:12_9909041_AG	0	0	0.00361298	0	0	0	0.00256387	0	0
1_3806643_AA:8_24348241_GG:12_110221639_GG	0.00859984	0.00306091	0.00353611	0.0185968	0.019303	0.0190311	0.0120726	0.0090854	0.0053155
1_3806643_AA:8_24348241_GG:17_33679440_CC	0.00859984	0.0028754	0.00345924	0.0171663	0.018401	0.0167922	0.0100812	0.00865684	0.0053155
1_3806643_AA:8_24348241_GG:19_5561076_GG	0.0052163	0.00105122	0.00315175	0.00776569	0.00775728	0.012874	0.00958338	0.00402843	0.00310071
1_3806643_AA:8_24348241_GG:19_51361472_CC	0.00648512	0.00244255	0.00307488	0.0159401	0.0138909	0.0180982	0.0112014	0.00737117	0.00393741
1_3806643_AA:8_27967856_GG:12_9909041_AG	0	0	0.00319018	0	0	0	0.00221538	0	0
1_3806643_AA:8_38934777_GG:12_9909041_AG	0	0	0.00380516	0	0	0	0.00251408	0	0
1_3806643_AA:8_79610710_GG:12_110385154_AG	0	0	0.00389484	0	0	0	0.00393292	0	0
1_3806643_AA:8_95189955_GG:12_9909041_AG	0	0	0.00376672	0	0	0	0.00243941	0	0
1_3806643_AA:8_95403868_TT:12_9909041_AG	0	0	0.00384359	0	0	0	0.00253897	0	0
1_3806643_AA:8_99168383_TT:12_9909041_AG	0	0	0.00384359	0	0	0	0.00238962	0	0
1_3806643_AA:8_102555474_AA:12_9909041_AG	0	0	0.00357454	0	0	0	0.00231495	0	0
1_3806643_AA:8_120430428_TT:12_9909041_AG	0	0	0.00357454	0	0	0	0.00253897	0	0
1_3806643_AA:8_130762837_CC:12_9909041_AG	0	0	0.00338236	0	0	0	0.0021407	0	0
1_3806643_AA:8_134063186_GG:12_9909041_AG	0	0	0.00384359	0	0	0	0.00248919	0	0
1_3806643_AA:8_143960978_GG:12_9909041_AG	0	0	0.00311331	0	0	0	0.001842	0	0
1_3806643_AA:9_990712_TT:12_9909041_AG	0	0	0.00334393	0	0	0	0.00229005	0	0
1_3806643_AA:9_27180392_AG:10_25160817_TT	0	0	0.00131963	0	0	0	0.010355	0	0
1_3806643_AA:9_27180392_AG:11_62782278_CC	0	0	0.00121714	0	0	0	0.00925979	0	0
1_3806643_AA:9_27180392_AG:11_119215046_CC	0	0	0.00121714	0	0	0	0.00935935	0	0
1_3806643_AA:9_27180392_AG:17_3704385_CC	0	0	0.00125557	0	0	0	0.00975762	0	0
1_3806643_AA:9_27180392_AG:22_41863423_GG	0	0	0.00114027	0	0	0	0.00945892	0	0
1_3806643_AA:9_33944586_CC:12_9909041_AG	0	0	0.00365142	0	0	0	0.00231495	0	0
1_3806643_AT:9_99060704_TC:21_31933451_TC	0	0	0.00228419	0	0	0	0.00188467	0	0
1_3806643_AA:9_107379712_CC:12_9909041_AG	0	0	0.00384359	0	0	0	0.00258876	0	0
1_3806643_AA:9_109687403_AA:12_9909041_AG	0	0	0.00334393	0	0	0	0.00231495	0	0
1_3806643_AA:9_112629858_GG:12_9909041_AG	0	0	0.00365142	0	0	0	0.00253897	0	0
1_3806643_AA:9_114484837_GG:12_9909041_AG	0	0	0.00295957	0	0	0	0.00204114	0	0
1_3806643_AA:9_114919707_GG:12_9909041_AG	0	0	0.00315175	0	0	0	0.00209092	0	0
1_3806643_AA:9_124525862_CC:12_9909041_AG	0	0	0.00357454	0	0	0	0.00241451	0	0
1_3806643_AA:9_127566378_GG:12_9909041_AG	0	0	0.00295957	0	0	0	0.00209092	0	0
1_3806643_AA:9_127566378_AG:14_24632481_TG	0.00891705	0.00402969	0.00704659	0.00735697	0.00747974	0.00440536	0.00557579	0.00342845	0.00757951
1_3806643_AA:9_127566378_AG:20_23804663_AT	0.000810641	0.00165928	0.006201	0.00429157	0.00407986	0.00405293	0.00597406	0.00257134	0
1_3806643_AA:9_130287287_CC:12_9909041_AG	0	0	0.00334393	0	0	0	0.00211581	0	0
1_3806643_AA:9_131072099_GG:12_9909041_AG	0	0	0.00376672	0	0	0	0.00256387	0	0
1_3806643_AA:9_133945034_CC:12_9909041_AG	0	0	0.00384359	0	0	0	0.00248919	0	0
1_3806643_AA:9_136504923_CC:12_9909041_AG	0	0	0.00368985	0	0	0	0.0024643	0	0
1_3806643_AA:9_137022965_CC:12_9909041_AG	0	0	0.00322862	0	0	0	0.00231495	0	0
1_3806643_AA:9_137022965_CC:12_110385154_AG	0	0	0.00430483	0	0	0	0.00462989	0	0
1_3806643_AA:9_139946039_CC:12_9909041_AG	0	0	0.00372829	0	0	0	0.00256387	0	0
1_3806643_AA:10_15107566_GG:12_9909041_AG	0	0	0.00388203	0	0	0	0.00241451	0	0
1_3806643_AA:10_15824085_AA:12_9909041_AG	0	0	0.00384359	0	0	0	0.0024643	0	0
1_3806643_AT:10_15824085_GA:12_59268129_TC	0.0222045	0.000721427	0.00448053	0.00594503	0.00187422	0.00248019	0.00414628	0.00611244	0.0170134
1_3806643_AA:10_17086956_GG:12_9909041_AG	0	0	0.00357454	0	0	0	0.00224027	0	0
1_3806643_AA:10_18789724_TT:12_9909041_AG	0	0	0.00349767	0	0	0	0.00229005	0	0
1_3806643_AA:10_25160817_TT:12_9909041_AG	0	0	0.0039589	0	0	0	0.00258876	0	0
1_3806643_AA:10_27539113_CC:12_9909041_AG	0	0	0.00384359	0	0	0	0.00251408	0	0
1_3806643_AA:10_32575715_AA:12_9909041_AG	0	0	0.00384359	0	0	0	0.00243941	0	0
1_3806643_AA:10_50121778_CC:12_9909041_AG	0	0	0.00372829	0	0	0	0.00248919	0	0
1_3806643_AA:10_50901954_GG:12_9909041_AG	0	0	0.00388203	0	0	0	0.00256387	0	0
1_3806643_AA:10_71010375_TC:20_23804663_AT	0.000281962	0.00140678	0.00422795	0.00416152	0.00258113	0.00667541	0.0085877	0.00200564	0
1_3806643_AA:10_76993930_CC:12_9909041_AG	0	0	0.00388203	0	0	0	0.00248919	0	0
1_3806643_AA:10_79601912_CC:12_9909041_AG	0	0	0.00372829	0	0	0	0.00243941	0	0
1_3806643_AA:10_79793652_TT:12_9909041_AG	0	0	0.00372829	0	0	0	0.00253897	0	0
1_3806643_AA:10_105350033_CC:12_9909041_AG	0	0	0.00345924	0	0	0	0.00219049	0	0
1_3806643_AA:10_105365517_AA:12_9909041_AG	0	0	0.00368985	0	0	0	0.00251408	0	0
1_3806643_AA:10_105372696_AG:19_38953996_AG	0	0	0.00251115	0	0	0	0.0061483	0	0
1_3806643_AA:10_105797517_AA:12_9909041_AG	0	0	0.00392047	0	0	0	0.00248919	0	0
1_3806643_AA:10_115344114_GG:12_9909041_AG	0	0	0.00388203	0	0	0	0.00241451	0	0
1_3806643_AA:10_116093130_CC:12_9909041_AG	0	0	0.00384359	0	0	0	0.00251408	0	0
1_3806643_AA:10_116331030_CC:12_9909041_AG	0	0	0.00349767	0	0	0	0.00226516	0	0
1_3806643_AA:10_118359548_CC:12_9909041_AG	0	0	0.00353611	0	0	0	0.00226516	0	0
1_3806643_AA:10_123503187_TT:12_9909041_AG	0	0	0.00311331	0	0	0	0.00219049	0	0
1_3806643_AA:10_125447705_AA:12_9909041_AG	0	0	0.00368985	0	0	0	0.00233984	0	0
1_3806643_AA:11_3692643_GG:12_9909041_AG	0	0	0.00357454	0	0	0	0.00209092	0	0
1_3806643_AA:11_6913243_TT:12_9909041_AG	0	0	0.00357454	0	0	0	0.00211581	0	0
1_3806643_AA:11_8122414_GG:12_9909041_AG	0	0	0.00376672	0	0	0	0.00241451	0	0
1_3806643_AA:11_8494755_TT:12_9909041_AG	0	0	0.00376672	0	0	0	0.0024643	0	0
1_3806643_AA:11_17538989_CC:12_9909041_AG	0	0	0.00368985	0	0	0	0.0021656	0	0
1_3806643_AA:11_20124914_CC:12_9909041_AG	0	0	0.0034208	0	0	0	0.0024643	0	0
1_3806643_AA:11_32421654_TT:12_9909041_AG	0	0	0.00365142	0	0	0	0.00243941	0	0
1_3806643_AA:11_45924518_CC:12_9909041_AG	0	0	0.00361298	0	0	0	0.00258876	0	0
1_3806643_AA:11_62782278_CC:12_9909041_AG	0	0	0.00365142	0	0	0	0.00231495	0	0
1_3806643_AA:11_64820735_CC:12_9909041_AG	0	0	0.00380516	0	0	0	0.00256387	0	0
1_3806643_AA:11_65055190_TT:12_9909041_AG	0	0	0.00380516	0	0	0	0.00241451	0	0
1_3806643_AA:11_68115489_AA:12_9909041_AG	0	0	0.00338236	0	0	0	0.00229005	0	0
1_3806643_AA:11_68855332_CC:12_9909041_AG	0	0	0.00380516	0	0	0	0.00256387	0	0
1_3806643_AA:11_70222604_GG:12_9909041_AG	0	0	0.00326706	0	0	0	0.00179222	0	0
1_3806643_AA:11_102482504_TT:12_9909041_AG	0	0	0.00338236	0	0	0	0.00226516	0	0
1_3806643_AA:11_108159732_CC:12_9909041_AG	0	0	0.00384359	0	0	0	0.00243941	0	0
1_3806643_AA:11_117308795_GG:12_9909041_AG	0	0	0.00353611	0	0	0	0.0021656	0	0
1_3806643_AA:11_118453888_GG:12_9909041_AG	0	0	0.00372829	0	0	0	0.00233984	0	0
1_3806643_AA:11_119215046_CC:12_9909041_AG	0	0	0.00365142	0	0	0	0.00233984	0	0
1_3806643_AA:12_968489_TT:12_9909041_AG	0	0	0.00357454	0	0	0	0.00243941	0	0
1_3806643_AA:12_7026075_GG:12_9909041_AG	0	0	0.00338236	0	0	0	0.00209092	0	0
1_3806643_AA:12_7633668_TT:12_9909041_AG	0	0	0.0034208	0	0	0	0.00206603	0	0
1_3806643_AA:12_9909041_AG:12_12247616_TT	0	0	0.00388203	0	0	0	0.0024643	0	0
1_3806643_AA:12_9909041_AG:12_12483318_CC	0	0	0.0034208	0	0	0	0.0021656	0	0
1_3806643_AA:12_9909041_AG:12_26218197_GG	0	0	0.00365142	0	0	0	0.00253897	0	0
1_3806643_AA:12_9909041_AG:12_39725534_GG	0	0	0.0039589	0	0	0	0.00253897	0	0
1_3806643_AA:12_9909041_AG:12_41946539_GG	0	0	0.00330549	0	0	0	0.00199135	0	0
1_3806643_AA:12_9909041_AG:12_49171875_CC	0	0	0.00365142	0	0	0	0.00243941	0	0
1_3806643_AA:12_9909041_AG:12_49237782_CC	0	0	0.00357454	0	0	0	0.00243941	0	0
1_3806643_AA:12_9909041_AG:12_51394266_TT	0	0	0.00361298	0	0	0	0.00243941	0	0
1_3806643_AA:12_9909041_AG:12_52827786_CC	0	0	0.0034208	0	0	0	0.0021656	0	0
1_3806643_AA:12_9909041_AG:12_57535266_CC	0	0	0.00330549	0	0	0	0.0021407	0	0
1_3806643_AA:12_9909041_AG:12_57994679_CC	0	0	0.00284426	0	0	0	0.00221538	0	0
1_3806643_AA:12_9909041_AG:12_58010132_GG	0	0	0.00384359	0	0	0	0.00236473	0	0
1_3806643_AA:12_9909041_AG:12_62261186_CC	0	0	0.00380516	0	0	0	0.00253897	0	0
1_3806643_AA:12_9909041_AG:12_70004166_GG	0	0	0.00384359	0	0	0	0.0021656	0	0
1_3806643_AA:12_9909041_AG:12_102046829_CC	0	0	0.00384359	0	0	0	0.00251408	0	0
1_3806643_AA:12_9909041_AG:12_110221639_GG	0	0	0.00353611	0	0	0	0.00241451	0	0
1_3806643_AA:12_9909041_AG:12_110385154_GG	0	0	0.00380516	0	0	0	0.00253897	0	0
1_3806643_AA:12_9909041_AG:12_113357202_CC	0	0	0.00372829	0	0	0	0.00248919	0	0
1_3806643_AA:12_9909041_AG:12_114387818_CC	0	0	0.00384359	0	0	0	0.00248919	0	0
1_3806643_AA:12_9909041_AG:12_117465264_CC	0	0	0.00303644	0	0	0	0.0021656	0	0
1_3806643_AA:12_9909041_AG:12_121707321_GG	0	0	0.00372829	0	0	0	0.00256387	0	0
1_3806643_AA:12_9909041_AG:12_130387901_GG	0	0	0.00345924	0	0	0	0.00233984	0	0
1_3806643_AA:12_9909041_AG:12_131360352_GG	0	0	0.00380516	0	0	0	0.00236473	0	0
1_3806643_AA:12_9909041_AG:13_29233343_GG	0	0	0.00353611	0	0	0	0.00231495	0	0
1_3806643_AA:12_9909041_AG:13_88329472_TT	0	0	0.00376672	0	0	0	0.00256387	0	0
1_3806643_AA:12_9909041_AG:14_21052259_TT	0	0	0.0028827	0	0	0	0.00171754	0	0
1_3806643_AA:12_9909041_AG:14_21550957_CC	0	0	0.00376672	0	0	0	0.00248919	0	0
1_3806643_AA:12_9909041_AG:14_22038162_AA	0	0	0.00376672	0	0	0	0.00256387	0	0
1_3806643_AA:12_9909041_AG:14_23242980_AA	0	0	0.00303644	0	0	0	0.00209092	0	0
1_3806643_AA:12_9909041_AG:14_24785092_GG	0	0	0.00380516	0	0	0	0.00243941	0	0
1_3806643_AA:12_9909041_AG:14_59946094_GG	0	0	0.00376672	0	0	0	0.00258876	0	0
1_3806643_AA:12_9909041_AG:14_61448049_CC	0	0	0.00322862	0	0	0	0.00226516	0	0
1_3806643_AA:12_9909041_AG:14_77791327_GG	0	0	0.00392047	0	0	0	0.00256387	0	0
1_3806643_AA:12_9909041_AG:14_77843814_TT	0	0	0.00349767	0	0	0	0.00224027	0	0
1_3806643_AA:12_9909041_AG:14_90263500_TT	0	0	0.00345924	0	0	0	0.0024643	0	0
1_3806643_AA:12_9909041_AG:14_92347680_GG	0	0	0.002998	0	0	0	0.0021656	0	0
1_3806643_AA:12_9909041_AG:14_94203514_AA	0	0	0.00357454	0	0	0	0.00256387	0	0
1_3806643_AA:12_9909041_AG:14_96010424_GG	0	0	0.00380516	0	0	0	0.00236473	0	0
1_3806643_AA:12_9909041_AG:15_22947098_CC	0	0	0.00380516	0	0	0	0.0024643	0	0
1_3806643_AA:12_9909041_AG:15_28230097_CC	0	0	0.00388203	0	0	0	0.00258876	0	0
1_3806643_AA:12_9909041_AG:15_34382477_TT	0	0	0.00349767	0	0	0	0.00231495	0	0
1_3806643_AA:12_9909041_AG:15_42235316_CC	0	0	0.00388203	0	0	0	0.00256387	0	0
1_3806643_AA:12_9909041_AG:15_44107202_CC	0	0	0.00376672	0	0	0	0.00248919	0	0
1_3806643_AA:12_9909041_AG:15_45467541_GG	0	0	0.00376672	0	0	0	0.00221538	0	0
1_3806643_AA:12_9909041_AG:15_50555544_GG	0	0	0.00372829	0	0	0	0.0024643	0	0
1_3806643_AA:12_9909041_AG:15_52254682_TT	0	0	0.00353611	0	0	0	0.0024643	0	0
1_3806643_AA:12_9909041_AG:15_56208178_CC	0	0	0.00380516	0	0	0	0.00256387	0	0
1_3806643_AA:12_9909041_AG:15_57931544_GG	0	0	0.00368985	0	0	0	0.00233984	0	0
1_3806643_AA:12_9909041_AG:15_62232925_GG	0	0	0.00376672	0	0	0	0.00253897	0	0
1_3806643_AA:12_9909041_AG:15_65239788_CC	0	0	0.00372829	0	0	0	0.00243941	0	0
1_3806643_AA:12_9909041_AG:15_75699523_GG	0	0	0.00349767	0	0	0	0.00253897	0	0
1_3806643_AA:12_9909041_AG:15_79296172_GG	0	0	0.00338236	0	0	0	0.00211581	0	0
1_3806643_AA:12_9909041_AG:15_79356742_CC	0	0	0.00353611	0	0	0	0.00231495	0	0
1_3806643_AA:12_9909041_AG:15_90333627_TT	0	0	0.0039589	0	0	0	0.00248919	0	0
1_3806643_AA:12_9909041_AG:15_90630372_TT	0	0	0.00349767	0	0	0	0.00231495	0	0
1_3806643_AA:12_9909041_AG:16_1400822_GG	0	0	0.00392047	0	0	0	0.00253897	0	0
1_3806643_AA:12_9909041_AG:16_1997157_CC	0	0	0.00326706	0	0	0	0.00219049	0	0
1_3806643_AA:12_9909041_AG:16_2133901_CC	0	0	0.00361298	0	0	0	0.0021407	0	0
1_3806643_AA:12_9909041_AG:16_20856413_CC	0	0	0.00380516	0	0	0	0.00248919	0	0
1_3806643_AA:12_9909041_AG:16_20976614_GG	0	0	0.00376672	0	0	0	0.00251408	0	0
1_3806643_AA:12_9909041_AG:16_23226118_GG	0	0	0.00361298	0	0	0	0.00241451	0	0
1_3806643_AA:12_9909041_AG:16_46652209_AA	0	0	0.00322862	0	0	0	0.00241451	0	0
1_3806643_AA:12_9909041_AG:16_57079322_TT	0	0	0.00276739	0	0	0	0.00211581	0	0
1_3806643_AA:12_9909041_AG:16_57713647_GG	0	0	0.00338236	0	0	0	0.001842	0	0
1_3806643_AA:12_9909041_AG:16_69725807_GG	0	0	0.00376672	0	0	0	0.00251408	0	0
1_3806643_AA:12_9909041_AG:16_70416695_CC	0	0	0.00361298	0	0	0	0.0024643	0	0
1_3806643_AA:12_9909041_AG:16_70691071_CC	0	0	0.00357454	0	0	0	0.00238962	0	0
1_3806643_AA:12_9909041_AG:16_71512670_GG	0	0	0.00380516	0	0	0	0.00258876	0	0
1_3806643_AA:12_9909041_AG:16_72138380_CC	0	0	0.00376672	0	0	0	0.00243941	0	0
1_3806643_AA:12_9909041_AG:17_3704385_CC	0	0	0.00376672	0	0	0	0.00243941	0	0
1_3806643_AA:12_9909041_AG:17_3832736_GG	0	0	0.00392047	0	0	0	0.00248919	0	0
1_3806643_AA:12_9909041_AG:17_4443756_CC	0	0	0.00365142	0	0	0	0.0021656	0	0
1_3806643_AA:12_9909041_AG:17_5041471_CC	0	0	0.00384359	0	0	0	0.00238962	0	0
1_3806643_AA:12_9909041_AG:17_6590729_TT	0	0	0.00357454	0	0	0	0.00238962	0	0
1_3806643_AA:12_9909041_AG:17_7217340_AA	0	0	0.00368985	0	0	0	0.00243941	0	0
1_3806643_AA:12_9909041_AG:17_7722130_GG	0	0	0.00376672	0	0	0	0.00253897	0	0
1_3806643_AA:12_9909041_AG:17_33679440_CC	0	0	0.00345924	0	0	0	0.00201624	0	0
1_3806643_AA:12_9909041_AG:17_38643384_CC	0	0	0.00380516	0	0	0	0.00248919	0	0
1_3806643_AA:12_9909041_AG:17_46607817_CC	0	0	0.00330549	0	0	0	0.00243941	0	0
1_3806643_AA:12_9909041_AG:17_48457722_GG	0	0	0.00326706	0	0	0	0.00199135	0	0
1_3806643_AA:12_9909041_AG:17_59926567_CC	0	0	0.00368985	0	0	0	0.00251408	0	0
1_3806643_AA:12_9909041_AG:17_66873743_GG	0	0	0.00319018	0	0	0	0.00226516	0	0
1_3806643_AA:12_9909041_AG:17_67039645_CC	0	0	0.00376672	0	0	0	0.00233984	0	0
1_3806643_AA:12_9909041_AG:17_71412029_GG	0	0	0.00368985	0	0	0	0.00241451	0	0
1_3806643_AA:12_9909041_AG:17_79060287_CC	0	0	0.00384359	0	0	0	0.0024643	0	0
1_3806643_AA:12_9909041_AG:18_319935_TT	0	0	0.00326706	0	0	0	0.00238962	0	0
1_3806643_AA:12_9909041_AG:18_580528_CC	0	0	0.00372829	0	0	0	0.00248919	0	0
1_3806643_AA:12_9909041_AG:18_51053176_TT	0	0	0.00361298	0	0	0	0.00241451	0	0
1_3806643_AA:12_9909041_AG:18_58039276_CC	0	0	0.00365142	0	0	0	0.00256387	0	0
1_3806643_AA:12_9909041_AG:19_2099198_GG	0	0	0.00372829	0	0	0	0.00248919	0	0
1_3806643_AA:12_9909041_AG:19_3162909_CC	0	0	0.00384359	0	0	0	0.00238962	0	0
1_3806643_AA:12_9909041_AG:19_6755198_CC	0	0	0.0039589	0	0	0	0.00256387	0	0
1_3806643_AA:12_9909041_AG:19_7707336_CC	0	0	0.00376672	0	0	0	0.00251408	0	0
1_3806643_AA:12_9909041_AG:19_17664418_GG	0	0	0.00330549	0	0	0	0.00201624	0	0
1_3806643_AA:12_9909041_AG:19_18001833_AA	0	0	0.00384359	0	0	0	0.00248919	0	0
1_3806643_AA:12_9909041_AG:19_35719257_GG	0	0	0.00376672	0	0	0	0.00241451	0	0
1_3806643_AA:12_9909041_AG:19_36339810_TT	0	0	0.00376672	0	0	0	0.00253897	0	0
1_3806643_AA:12_9909041_AG:19_41078194_GG	0	0	0.00392047	0	0	0	0.00243941	0	0
1_3806643_AA:12_9909041_AG:19_44050981_GG	0	0	0.00380516	0	0	0	0.00243941	0	0
1_3806643_AA:12_9909041_AG:19_51361472_CC	0	0	0.00307488	0	0	0	0.00224027	0	0
1_3806643_AA:12_9909041_AG:19_51528890_CC	0	0	0.00365142	0	0	0	0.00236473	0	0
1_3806643_AA:12_9909041_AG:19_52227261_GG	0	0	0.00372829	0	0	0	0.00251408	0	0
1_3806643_AA:12_9909041_AG:19_52250131_GG	0	0	0.00384359	0	0	0	0.00256387	0	0
1_3806643_AA:12_9909041_AG:19_54778666_GG	0	0	0.00372829	0	0	0	0.0024643	0	0
1_3806643_AA:12_9909041_AG:19_59067623_CC	0	0	0.00265208	0	0	0	0.00174243	0	0
1_3806643_AA:12_9909041_AG:20_18454112_TT	0	0	0.00380516	0	0	0	0.00253897	0	0
1_3806643_AA:12_9909041_AG:20_21349138_AA	0	0	0.00384359	0	0	0	0.00258876	0	0
1_3806643_AA:12_9909041_AG:20_34085710_CC	0	0	0.00372829	0	0	0	0.00258876	0	0
1_3806643_AA:12_9909041_AG:20_36385938_GG	0	0	0.00388203	0	0	0	0.00253897	0	0
1_3806643_AA:12_9909041_AG:20_45354291_GG	0	0	0.00322862	0	0	0	0.0021407	0	0
1_3806643_AA:12_9909041_AG:20_52561469_AA	0	0	0.00330549	0	0	0	0.00219049	0	0
1_3806643_AA:12_9909041_AG:21_31933451_CC	0	0	0.00380516	0	0	0	0.00248919	0	0
1_3806643_AA:12_9909041_AG:21_37584306_CC	0	0	0.00361298	0	0	0	0.00258876	0	0
1_3806643_AA:12_9909041_AG:21_38593792_CC	0	0	0.00376672	0	0	0	0.00253897	0	0
1_3806643_AA:12_9909041_AG:21_46330183_TT	0	0	0.00334393	0	0	0	0.00231495	0	0
1_3806643_AA:12_9909041_AG:22_31323949_CC	0	0	0.00384359	0	0	0	0.00238962	0	0
1_3806643_AA:12_9909041_AG:22_31337950_TT	0	0	0.00303644	0	0	0	0.00238962	0	0
1_3806643_AA:12_9909041_AG:22_32651262_AA	0	0	0.00280582	0	0	0	0.00241451	0	0
1_3806643_AA:12_9909041_AG:22_33828068_AA	0	0	0.00384359	0	0	0	0.00243941	0	0
1_3806643_AA:12_9909041_AG:22_37622791_GG	0	0	0.00361298	0	0	0	0.00256387	0	0
1_3806643_AA:12_9909041_AG:22_41347387_AA	0	0	0.00365142	0	0	0	0.00256387	0	0
1_3806643_AA:12_9909041_AG:22_41863423_GG	0	0	0.0034208	0	0	0	0.00236473	0	0
1_3806643_AA:12_9909041_AG:22_43623353_GG	0	0	0.00322862	0	0	0	0.001842	0	0
1_3806643_AA:12_9909041_AG:22_44131786_TT	0	0	0.00315175	0	0	0	0.00186689	0	0
1_3806643_AA:12_9909041_AG:22_47091001_CC	0	0	0.00384359	0	0	0	0.00248919	0	0
1_3806643_AA:12_9909041_AG:22_51176664_AA	0	0	0.00368985	0	0	0	0.00258876	0	0
1_3806643_AA:12_15097663_CT:12_96104138_CC	0.0118424	0.000319489	0.00522729	0	0	0.00169995	0.0106039	0.00037713	0.0305395
1_3806643_AA:12_15097663_CT:20_55025762_GA	0.00704905	0.000190663	0.00368985	0	0	0.000663395	0.00851303	0.000245706	0.0142239
1_3806643_AT:12_47471555_GC:19_56499345_AA	0	0	0.00632546	0	0	0	0.00527708	0	0
1_3806643_TT:12_110385154_AG:12_113724945_GA	0	0	0.005403	0	0	0	0.00188112	0	0
1_3806643_AA:12_110385154_AG:17_46607817_CC	0	0	0.00440732	0	0	0	0.00487881	0	0
1_3806643_AA:12_114387818_TC:16_2014283_AG	0	0	0.000922463	0	0	0.00203165	0.00348487	0	0
1_3806643_AA:13_21563311_AG:14_63735954_GT	0	0.000597754	0.00358736	0.00269384	0.00291418	0.00261212	0.0113507	0.000777116	0
1_3806643_AA:14_21052259_TT:14_59946094_CG	0.0111023	0.00194785	0.00480449	0.00653953	0.00757688	0.000393891	0	0.00317132	0.0125505
1_3806643_AT:14_21550957_TC:15_90210437_AC	0	0	0.00417305	0	0	0	0.00263854	0	0
1_3806643_AT:14_24632481_TG:22_33828068_CA	0.0118732	0.00367928	0.00329451	0.00445877	0.00331335	0.0210373	0.00395781	0.00101874	0.00995466
1_3806643_AA:14_59946094_CG:15_28230184_CC	0.00211471	4.63775e-05	0.00531697	0	0.000721607	6.21933e-05	0	0.000171423	0.00516785
1_3806643_AA:14_59946094_CG:16_57713647_GG	0.0317207	0.00459137	0.00563727	0.0185968	0.019303	0.000901802	0	0.0090854	0.0797325
1_3806643_TT:15_34382477_CT:15_48058071_GG	0	0.0133773	0.00765424	0	0.00179994	0	0.00224916	0	0
1_3806643_AT:15_44107202_AC:20_52561469_GA	0	0	0.00329451	0	0	0	0.00301548	0	0
1_3806643_AA:15_48058071_GG:15_59516875_CC	0.0211471	0.0151912	0.00457388	0.0561805	0.0505819	0.0137862	0.00273811	0.0238849	0.0287923
1_3806643_AT:15_56208178_TC:16_89849480_CT	0.0070931	0	0.00579834	0	0	0	0.0011308	0	0
1_3806643_AT:15_56208178_TC:20_60318561_CT	0.00154198	0	0.00667687	0	0	0	0.00164909	0	0
1_3806643_AT:16_57079322_AT:16_72138380_TC	0	0	0.00614975	0	0	0	0.00508862	0	0
1_3806643_AA:18_29598847_CC:21_37584306_AC	0	0	0.00703378	0	0	0	0	0	0
1_3806643_AA:19_56499345_AA:20_17622429_GG	0	0.000231887	0.00553478	0.000260095	0.000832624	0.000746319	0.00477924	0.000228563	0
1_16382911_AA:1_27278521_AG:6_27833342_TC	0.00725611	0.00877461	0.00213045	0	0.0099572	0	0	0.0196524	0
1_16382911_AA:1_27278521_AG:6_33406556_GA	0.041118	0.00877461	0.0042609	0.00990219	0.0232335	0.00922722	0.00270255	0.0510962	0
1_16382911_AA:1_33409551_TT:12_70004166_AG	0	0	0.00266306	0	0	0	0.00861437	0	0
1_16382911_AA:1_92177938_GA:16_84940172_AA	0	0	0.00745657	0	0.00401782	0	0.00844547	0	0
1_16382911_AA:1_144879264_AG:2_33412036_AG	0	0	0.00355075	0	0	0	0	0	0
1_16382911_AA:1_146747069_CT:18_58039276_TC	0	0	0.00639135	0	0	0	0.000253364	0	0
1_16382911_AA:1_153643273_CT:8_79610710_AG	0	0	0.0161559	0	0	0	0.0212826	0	0
1_16382911_AA:1_153643273_CT:11_102482504_GT	0	0	0.00932072	0	0	0	0.0121615	0	0
1_16382911_AA:1_153750682_AG:11_20124914_AC	0	0	0.00621381	0	0.000262032	0	0.000675637	0	0
1_16382911_AA:1_157811392_GG:3_131624120_GC	0.0134372	0.0183655	0.0071015	0.0193213	0.0227968	0.00999616	0.0091211	0.0196524	0.0252058
1_16382911_AA:1_157811392_GG:18_47093790_CC	0.00107498	0.00459137	0.00816672	0.00603792	0.00235828	0.00153787	0.011148	0.00235828	0
1_16382911_AA:1_159783916_AG:5_136403289_TA	0	0	0.00932072	0	0	0	0	0	0
1_16382911_AA:1_183086486_GT:6_30576801_AG	0	0	0.00399459	0	0	0	0.000422273	0	0
1_16382911_AA:1_183086486_GT:9_137022965_TC	0	0	0.00843303	0	0	0	0.00464501	0	0
1_16382911_AA:1_185175837_CA:17_59926567_TC	0	0	0.00683519	0	0	0	0.00405382	0	0
1_16382911_AA:2_26750769_GG:6_30627216_CC	0.0322494	0.0899908	0.00532612	0.139717	0.119224	0.121203	0	0.12036	0.0185185
1_16382911_AA:2_29446202_AG:6_26124634_TC	0.00429992	0.158555	0.00390582	0.156986	0.128395	0.0980392	0	0.157568	0
1_16382911_AA:2_33412036_AG:2_240061403_TC	0	0	0.00177537	0	0	0	0	0	0
1_16382911_AA:2_68546374_TT:6_30627216_CC	0.00859984	0.0275482	0.00656889	0.0376766	0.0317932	0.0587274	0	0.0283868	0.00394376
1_16382911_AA:2_71576806_CA:6_30154199_CC	0	0	0.000798919	0	0	0	0.00126682	0	0
1_16382911_AA:2_71576806_CA:7_103175965_CC	0	0	0.0014203	0	0	0	0.00557401	0	0
1_16382911_AA:2_85804682_AG:10_71000541_TT	0	0	0.00177537	0	0	0	0.00439164	0	0
1_16382911_AA:2_85804682_AG:11_118453888_AG	0	0	0.00532612	0	0	0	0.0109791	0	0
1_16382911_AA:2_102000210_AA:6_30576801_AG	0	0.00122436	0.00159784	0.00193213	0.00104813	0.00163399	0	0.00768626	0.00214335
1_16382911_AA:2_102000210_GG:21_44448763_CC	0.0395055	0.0526477	0	0.100592	0.0338021	0.0422914	0.0063341	0.0476898	0.016118
1_16382911_AA:2_113818520_CT:6_30627216_CT	0	0	0.0113624	0	0	0	0	0	0
1_16382911_AA:2_118688596_TC:5_145442133_AA	0	0	0.00639135	0	0	0	0.00304037	0	0
1_16382911_AA:2_118688596_TC:6_25850845_TC	0	0	0.00399459	0	0	0	0	0	0
1_16382911_AA:2_118731573_AA:8_69434195_CC	0.00806235	0.00489746	0	0.0043473	0.002795	0.00461361	0.00422273	0.0110053	0.00823045
1_16382911_AA:2_118731573_GG:12_113724945_GG	0.0161247	0.0137741	0.00399459	0.00941915	0.00681282	0	0.00768537	0.0129269	0.0303498
1_16382911_AA:2_170032989_TC:4_41687843_TC	0	0	0.00204168	0	0	0	0.00658746	0	0
1_16382911_AA:2_191872307_AG:3_112732840_TC	0	0	0.00195291	0	0	0	0.00168909	0	0
1_16382911_AA:2_191872307_AG:6_27833342_TC	0	0	0.00292937	0	0	0	0	0	0
1_16382911_AA:2_202028714_TC:6_26446011_AG	0	0	0.000532612	0	0	0	0	0.000262032	0
1_16382911_AA:2_234835171_AG:11_20124914_AC	0	0	0	0	0	0	0	0	0
1_16382911_AA:2_240061403_TC:16_72138380_TC	0	0	0.00443844	0	0	0	0.00253364	0	0
1_16382911_AA:3_10976876_GA:9_33944586_TC	0	0	0.0099421	0	0	0.0192234	0.020438	0	0
1_16382911_AA:3_12198261_TC:9_8521244_TC	0	0	0.00781165	0	0	0	0.00979674	0	0
1_16382911_AA:3_14513695_AA:15_84324441_AG	0	0	0.00452721	0	0	0.00249904	0	0.00419251	0
1_16382911_AA:3_14513695_AA:17_26883313_GG	0	0	0.0042609	0	0	0.000480584	0	0.00122281	0.0424383
1_16382911_AA:3_14513695_AA:18_46448129_AG	0	0	0.00399459	0	0	0	0	8.73439e-05	0
1_16382911_AA:3_48641060_GC:6_33406556_GA	0	0	0.00266306	0	0	0	0.003716	0	0
1_16382911_AA:3_52853401_TC:12_58010132_AG	0	0	0.00505982	0.00591716	0	0	0.0091211	0.00410516	0
1_16382911_AA:3_66430877_CG:6_30627216_CT	0.0644988	0.0212223	0.0028406	0.0247555	0.0133636	0.0240292	0.00456055	0.0311818	0.0933642
1_16382911_AA:3_66430877_CG:8_130761644_CC	0.00806235	0.0093868	0.00337321	0.0199251	0.00628876	0.0182622	0.0136817	0.0122281	0.00565844
1_16382911_AA:3_66430877_CG:15_90210437_AC	0.00268745	0.00163249	0.00337321	0.0102645	0.00209625	0.00480584	0.00709419	0.00427985	0
1_16382911_AA:3_66430877_CG:19_56499345_AA	0.0134372	0.00612182	0.00319567	0.00422654	0.00393047	0.00432526	0.00810765	0.00611407	0.0282922
1_16382911_AA:3_139257603_AA:22_31337950_CC	0	0	0.0181088	0	0	0	0	0	0
1_16382911_AA:3_186006566_TT:6_27833342_TC	0.00403117	0.00265279	0.00399459	0	0.00314438	0	0	0.00436719	0.0154321
1_16382911_AA:4_1659128_CC:6_27833342_TC	0.0403117	0.00632589	0.00213045	0	0.0131016	0	0	0.0170321	0.173182
1_16382911_AA:4_1659128_TT:8_69434195_CC	0	0.00428528	0	0.0028982	0.00244563	0.00519031	0.00464501	0.00917111	0.00102881
1_16382911_AA:4_25005193_GA:6_26446011_AG	0	0.00479543	0.00071015	0	0.0159839	0	0	0.0115294	0
1_16382911_AA:4_25005193_GA:6_28214811_GA	0.0193496	0	0.00071015	0	0.00532798	0	0	0	0.00291495
1_16382911_AA:4_41687843_TC:19_56499345_AA	0	0	0.00159784	0	0	0	0.00405382	0	0
1_16382911_AA:5_1057615_GG:16_89849480_CC	0.0236496	0.128558	0.0124276	0.135491	0.154075	0.0991926	0.00684083	0.15093	0.00720165
1_16382911_AA:5_140208884_CA:6_24698215_AG	0	0	0.0124276	0	0	0	0.00295591	0	0
1_16382911_AA:5_140208884_CA:16_56704573_TC	0	0	0.00807796	0	0	0	0.00591183	0	0
1_16382911_AA:5_149582191_AG:22_35815880_AG	0	0	0.00532612	0	0	0	0.00506728	0	0
1_16382911_AA:5_178634672_CC:6_32713867_TC	0.0413867	0.158147	0.0156233	0.147204	0.132064	0.0565167	0.00287146	0.131715	0.0234053
1_16382911_AA:6_24698215_AG:12_58010132_AG	0	0	0.00532612	0.00313972	0	0	0.00380046	0.00349375	0
1_16382911_AA:6_24698215_AG:12_102046829_TC	0.00859984	0.00408122	0.00532612	0.00313972	0.00427985	0	0.00126682	0	0
1_16382911_AA:6_25682262_CC:6_27833342_TC	0.000806235	0.00367309	0.00159784	0	0.0049786	0	0	0.013975	0.00342936
1_16382911_AA:6_25850845_TC:10_118359548_TC	0.0639613	0.0891746	0.00488228	0.160005	0.124989	0.0807382	0	0.106472	0.00402949
1_16382911_AA:6_26022244_GA:20_54578911_CG	0	0.00775431	0.00932072	0.00301896	0.00794829	0.0107651	0	0.00698751	0.00617284
1_16382911_AA:6_26022244_GA:22_18905978_AG	0.0628863	0.0348944	0.00665766	0.0603792	0.0340641	0.00999616	0	0.0391301	0.029321
1_16382911_AA:6_26108168_GG:12_102046829_TC	0.0300994	0.00836649	0.00532612	0.00966067	0.00847236	0	0.00253364	0	0
1_16382911_AA:6_26200083_AA:10_71010375_TC	0.0300994	0.135292	0.00266306	0.0888782	0.0568609	0.0215302	0	0.0953795	0
1_16382911_AA:6_26446011_AG:9_99060704_TC	0	0	0.00230799	0	0	0	0	0.000524063	0
1_16382911_AA:6_26446011_AG:12_110385154_AG	0	0	0.00071015	0	0	0	0	0	0
1_16382911_AA:6_26446011_AG:17_26824156_GG	0	0.00153046	0.00266306	0	0.00524063	0	0	0.00262032	0
1_16382911_AA:6_27833342_TC:12_15097663_CT	0.00644988	0.000204061	0.00159784	0	0	0	0	0.000436719	0.0291495
1_16382911_AA:6_27833342_TC:12_114387818_TC	0	0	0.000798919	0	0	0	0	0	0
1_16382911_AA:6_27833342_TC:18_58039276_TC	0.00483741	0.000204061	0.00213045	0	0.000524063	0	0	0.000873439	0.00514403
1_16382911_AA:6_27833342_TC:19_38953996_AG	0.0209621	0.00734619	0.00186414	0	0.00681282	0	0	0.0144117	0.0737311
1_16382911_AA:6_27833342_TC:19_51528890_TC	0	0	0.00213045	0	0	0	0	0	0
1_16382911_AA:6_29912333_TC:6_30627216_CC	0.0177372	0.0413223	0.00461597	0.0612245	0.0726701	0.0599769	0	0.0624509	0.0113169
1_16382911_AA:6_30154199_CC:6_97344676_AG	0	0	0.00399459	0	0	0	0.00168909	0	0
1_16382911_AA:6_30576801_AG:7_102462549_AA	0	0	0	0	0	0	0	0	0
1_16382911_AA:6_30576801_AG:8_69434195_CC	0.0161247	0.000612182	0	0.000483033	0.000174688	0.000288351	8.44547e-05	0.00489126	0.0257202
1_16382911_AA:6_30576801_AA:9_114919707_GG	0.00913733	0	0	0	0	0	0	0	0
1_16382911_AA:6_30576801_AG:10_25160817_CT	0	0	0	0	0	0	0	0	0
1_16382911_AA:6_30576801_AA:19_58199291_CC	0.0153185	0	0	0	0	0	0	0	0
1_16382911_AA:6_30576801_AG:20_18454112_GT	0	0	0.00319567	0	0	0	0.000168909	0	0
1_16382911_AA:6_30576801_AG:20_21349138_GA	0	0	0.00239676	0	0	0	0	0	0
1_16382911_AA:6_30627216_CC:6_32942302_GG	0.00268745	0.0183655	0.00213045	0.0204082	0.0136256	0.0299885	0	0.0227094	0.000171468
1_16382911_AA:6_30627216_CC:7_134133291_GA	0.00214996	0.0247934	0.00497105	0.0612245	0.0476898	0.0474817	0	0.0408769	0
1_16382911_AA:6_30627216_CC:14_23826822_TC	0.0128998	0.0312213	0.00470474	0.0612245	0.0454188	0.0662245	0	0.0510962	0.00240055
1_16382911_AA:6_30627216_CC:17_27382061_CA	0.00268745	0.0275482	0.00443844	0.0376766	0.0351996	0.062476	0	0.0363351	0.000342936
1_16382911_AA:6_30627216_CC:18_580623_TT	0.0188121	0.0679522	0.00585874	0.10989	0.0908376	0.10496	0	0.0783475	0.0126886
1_16382911_AA:6_32713867_TC:11_20124914_AC	0.0470304	0.00948883	0.0136704	0.00277744	0.00733689	0.0188389	0.000675637	0.00681282	0.0222051
1_16382911_AA:6_32942302_AG:7_83047666_CC	0.204246	0.0610142	0.00976456	0.0908103	0.072146	0.0282584	0.0219582	0.0668181	0.156464
1_16382911_AA:6_33180045_TT:21_44448763_CC	0.0427304	0.0783594	0	0.137544	0.0558127	0.0581507	0.00582737	0.085597	0.0181756
1_16382911_AA:6_33255103_CC:9_27180392_AG	0	0	0.000887687	0	0	0	0.003716	0	0
1_16382911_AA:6_33255103_CC:12_110385154_AG	0	0	0.00355075	0	0	0	0.001858	0	0
1_16382911_AA:6_33406556_GA:6_49574531_TC	0.0913733	0.00244873	0.00372829	0.0028982	0.00733689	0.0011534	0.00270255	0.00567735	0.0960219
1_16382911_AA:6_97344676_AG:12_57535266_TC	0	0	0.0071015	0	0	0	0.00608074	0	0
1_16382911_AA:6_97344676_AG:15_84324441_AG	0	0	0.00754534	0	0	0	0.003716	0	0
1_16382911_AA:6_122766125_CA:15_84324441_AG	0	0	0.00603627	0	0	0	0.00464501	0	0
1_16382911_AA:6_144416308_CA:11_4674575_AG	0	0	0.00479351	0	0	0	0.00219582	0	0
1_16382911_AA:7_83047666_CC:8_2054195_CG	0.255308	0.0689726	0.0085218	0.086946	0.0550266	0.027105	0.0211137	0.0615774	0.200274
1_16382911_AA:7_83047666_CC:18_28610988_TT	0.0612739	0.00795837	0.0085218	0.0173892	0.0207878	0.0161476	0.0244918	0.00786095	0.0751029
1_16382911_AA:8_20022486_AT:9_27180392_AG	0	0	0.00168661	0	0	0	0.0108102	0	0
1_16382911_AA:8_69434195_CC:12_8196445_TT	0.0214996	0.00183655	0	0.000483033	0.000524063	0.00461361	0.00498282	0.00366844	0.0216049
1_16382911_AA:9_27180392_AG:20_23804663_AT	0	0	0.00195291	0	0	0	0.00506728	0	0
1_16382911_AA:9_27180392_AG:21_44448763_CG	0	0	0.0014203	0	0	0	0.00472946	0	0
1_16382911_AA:9_109687403_GA:12_102046829_TC	0.00429992	0.00255076	0.00399459	0.00398503	0.00209625	0	0.002787	0	0
1_16382911_AA:9_109687403_GA:19_41078194_AG	0	0	0.00133153	0	0	0	0.00557401	0	0
1_16382911_AA:9_124525862_TC:11_45924518_TC	0	0	0.0071015	0	0	0	0	0	0
1_16382911_AA:10_21414892_CC:17_4443756_TC	0	0	0.00932072	0	0	0	0.014864	0	0
1_16382911_AA:10_25160817_CT:14_61448049_GC	0	0	0	0	0	0	0	0	0
1_16382911_AA:10_50901954_AG:12_117465264_TC	0	0	0.0042609	0	0	0	0.00143573	0	0
1_16382911_AA:10_50901954_AG:15_48058071_GG	0	0	0.00301814	0	0	0.00672818	0.000844547	0	0
1_16382911_AA:10_125447705_GA:11_45924518_TC	0	0	0.00497105	0	0	0	0	0	0
1_16382911_AA:12_8196445_TT:22_31337950_CC	0	0	0.0138479	0	0	0	0	0	0
1_16382911_AA:12_39725534_AG:21_44448763_CG	0	0	0	0	0	0	0.00236473	0	0
1_16382911_AA:12_102046829_TC:14_96157187_AG	0.0161247	0.00499949	0.00505982	0.00555488	0.00480391	0	0.00456055	0	0
1_16382911_AA:12_102046829_TC:22_35815880_AG	0.00859984	0.00183655	0.00266306	0.00108683	0.00183422	0	0.00253364	0	0
1_16382911_AA:13_21563311_AG:14_21550957_TC	0	0	0.00310691	0	0	0	0.00270255	0	0
1_16382911_AA:13_42703682_CC:20_52561469_GA	0.00967482	0.0329558	0.00665766	0.0825987	0.0393047	0.0706459	0.00810765	0.0377326	0.00385802
1_16382911_AA:15_56208178_TC:20_17622429_GG	0	0	0.0085218	0	0	0	0.00101346	0	0
1_16382911_AA:15_90623052_TT:18_61654329_TC	0.00859984	0.0255076	0.00497105	0.0181138	0.0235828	0.00749712	0.00430719	0.0172941	0.00565844
1_16382911_AA:15_90623052_TT:19_56499345_AA	0.0107498	0.0382614	0.00639135	0.0211327	0.0353743	0.00519031	0.00405382	0.0288235	0.00514403
1_16382911_AA:16_46652209_AA:21_44448763_CC	0.0491803	0.121212	0	0.186813	0.0841121	0.106786	0.0081921	0.130841	0.0185185
1_26688181_GG:1_27278521_AG:6_27833342_TC	0.00559078	0.00753376	0.00217438	0	0.00874745	0	0	0.0157954	0
1_26688181_GG:1_27278521_AG:6_33406556_GA	0.0316811	0.00753376	0.00434875	0.00837877	0.0204107	0.00777981	0.00293013	0.0410679	0
1_26688181_GG:1_33409551_TT:12_70004166_AG	0	0	0.00271797	0	0	0	0.0093398	0	0
1_26688181_GG:1_33613054_AG:18_61654329_TC	0	0	0.0088787	0	0	0	0.00778316	0	0
1_26688181_GG:1_92177938_GA:16_84940172_AA	0	0	0.00761032	0	0.00352967	0	0.00915666	0	0
1_26688181_GG:1_111999312_GA:6_30627216_CT	0	0	0.00289917	0	0	0	0.0024723	0	0
1_26688181_GG:1_146747069_CT:18_58039276_TC	0	0	0.00652313	0	0	0	0.0002747	0	0
1_26688181_GG:1_153643273_CT:8_79610710_AG	0	0	0.016489	0	0	0	0.0230748	0	0
1_26688181_GG:1_153643273_CT:11_102482504_GT	0	0	0.0095129	0	0	0	0.0131856	0	0
1_26688181_GG:1_153750682_AG:11_20124914_AC	0	0	0.00634193	0	0.000230196	0	0.000732533	0	0
1_26688181_GG:1_157811392_GG:3_131624120_GC	0.0103533	0.0157683	0.00724792	0.0163488	0.0200271	0.00842813	0.0098892	0.0157954	0.0189043
1_26688181_GG:1_157811392_GG:18_47093790_CC	0.000828263	0.00394208	0.00833511	0.00510901	0.00207176	0.00129664	0.0120868	0.00189544	0
1_26688181_GG:1_159783916_AG:5_136403289_TA	0	0	0.0095129	0	0	0	0	0	0
1_26688181_GG:1_183086486_GT:10_13152400_AT	0	0	0.0113249	0	0	0	0.00640966	0	0
1_26688181_GG:1_185175837_CA:17_59926567_TC	0	0	0.00697612	0	0	0	0.0043952	0	0
1_26688181_GG:1_223938565_CC:17_3832736_AG	0	0	0.00190258	0	0	0	0.00586026	0	0
1_26688181_GG:2_26750769_GG:6_30627216_CC	0.0248479	0.0772648	0.00543594	0.118222	0.104739	0.102191	0	0.0967378	0.0138889
1_26688181_GG:2_29446202_AG:6_26124634_TC	0.00331305	0.136133	0.00398636	0.132834	0.112796	0.0826605	0	0.126644	0
1_26688181_GG:2_33412036_AG:2_240061403_TC	0	0	0.00181198	0	0	0	0	0	0
1_26688181_GG:2_68546374_TT:6_30627216_CC	0.00662611	0.0236525	0.00670433	0.0318802	0.0279304	0.0495153	0	0.0228155	0.00295782
1_26688181_GG:2_71576806_CA:7_103175965_CC	0	0	0.00144958	0	0	0	0.0060434	0	0
1_26688181_GG:2_85804682_AG:5_145442133_AA	0	0	0.00724792	0	0	0	0.00238073	0	0
1_26688181_GG:2_85804682_AG:10_71000541_TT	0	0	0.00181198	0	0	0	0.00476146	0	0
1_26688181_GG:2_85804682_AG:11_118453888_AG	0	0	0.00543594	0	0	0	0.0119037	0	0
1_26688181_GG:2_102000210_AA:6_30576801_AG	0	0.00105122	0.00163078	0.00163488	0.000920784	0.00137768	0	0.00617774	0.00160751
1_26688181_GG:2_113818520_CT:6_30627216_CT	0	0	0.0115967	0	0	0	0	0	0
1_26688181_GG:2_118688596_TC:5_145442133_AA	0	0	0.00652313	0	0	0	0.0032964	0	0
1_26688181_GG:2_118731573_AA:8_69434195_CC	0.00621197	0.00420489	0	0.00367849	0.00245542	0.00388991	0.00457833	0.0088454	0.00617284
1_26688181_GG:2_118731573_GG:12_113724945_GG	0.0124239	0.0118263	0.00407696	0.00797005	0.0059851	0	0.00833256	0.0103898	0.0227623
1_26688181_GG:2_191872307_AG:3_112732840_TC	0	0	0.00199318	0	0	0	0.00183133	0	0
1_26688181_GG:2_191872307_AG:6_27833342_TC	0	0	0.00298977	0	0	0	0	0	0
1_26688181_GG:2_202028714_TC:6_26446011_AG	0	0	0.000543594	0	0	0	0	0.000210605	0
1_26688181_GG:2_234835171_AG:11_20124914_AC	0	0	0	0	0	0	0	0	0
1_26688181_GG:2_240061403_TC:16_72138380_TC	0	0	0.00452995	0	0	0	0.002747	0	0
1_26688181_GG:3_10976876_GA:9_33944586_TC	0	0	0.0101471	0	0	0.0162079	0.0221591	0	0
1_26688181_GG:3_12198261_TC:9_8521244_TC	0	0	0.00797271	0	0	0	0.0106217	0	0
1_26688181_GG:3_14513695_AA:15_84324441_AG	0	0	0.00462055	0	0	0.00210703	0	0.00336968	0
1_26688181_GG:3_14513695_AA:17_26883313_GG	0	0	0.00434875	0	0	0.000405199	0	0.000982823	0.0318287
1_26688181_GG:3_14513695_AA:18_46448129_AG	0	0	0.00407696	0	0	0	0	7.02016e-05	0
1_26688181_GG:3_48641060_GC:6_33406556_GA	0	0	0.00271797	0	0	0	0.00402893	0	0
1_26688181_GG:3_52853401_TC:12_58010132_AG	0	0	0.00516414	0.00500683	0	0	0.0098892	0.00329948	0
1_26688181_GG:3_66430877_CG:6_30627216_CT	0.0496958	0.0182212	0.00289917	0.0209469	0.01174	0.0202599	0.0049446	0.025062	0.0700231
1_26688181_GG:3_66430877_CG:8_130761644_CC	0.00621197	0.00805937	0.00344276	0.0168597	0.0055247	0.0153975	0.0148338	0.00982823	0.00424383
1_26688181_GG:3_66430877_CG:19_56499345_AA	0.0103533	0.00525611	0.00326156	0.00357631	0.00345294	0.00364679	0.0087904	0.00491411	0.0212191
1_26688181_GG:3_139257603_AA:6_30627216_CC	0.00911089	0.0504587	0.00616073	0.0943123	0.0698261	0.0747997	0	0.0565825	0.00411523
1_26688181_GG:3_139257603_AA:22_31337950_CC	0	0	0.0184822	0	0	0	0	0	0
1_26688181_GG:3_186006566_TT:6_27833342_TC	0.00310599	0.00227765	0.00407696	0	0.00276235	0	0	0.00351008	0.0115741
1_26688181_GG:4_1659128_TT:8_69434195_CC	0	0.00367928	0	0.00245232	0.0021485	0.00437614	0.00503616	0.00737117	0.000771605
1_26688181_GG:4_25005193_GA:4_108991962_GA	0	0	0.00144958	0	0	0	0.00512773	0	0
1_26688181_GG:4_25005193_GA:6_26446011_AG	0	0.00411729	0.000724792	0	0.014042	0	0	0.00926661	0
1_26688181_GG:4_25005193_GA:6_28214811_GA	0.0149087	0	0.000724792	0	0.00468065	0	0	0	0.00218621
1_26688181_GG:4_41687843_TC:19_56499345_AA	0	0	0.00163078	0	0	0	0.0043952	0	0
1_26688181_GG:4_74352723_TC:4_118006307_AG	0	0	0.00271797	0	0	0	0.0057687	0	0
1_26688181_GG:4_74352723_TC:6_144416308_CA	0	0	0.00543594	0	0	0	0.0016482	0	0
1_26688181_GG:5_1057615_GG:16_89849480_CC	0.0182218	0.110378	0.0126839	0.114646	0.135355	0.083633	0.0074169	0.121308	0.00540123
1_26688181_GG:5_75989144_CA:22_35815880_AG	0	0	0.00452995	0	0	0	0.00457833	0	0
1_26688181_GG:5_140208884_CA:6_24698215_AG	0	0	0.0126839	0	0	0	0.00320483	0	0
1_26688181_GG:5_140208884_CA:16_56704573_TC	0	0	0.00824451	0	0	0	0.00640966	0	0
1_26688181_GG:5_149582191_AG:22_35815880_AG	0	0	0.00543594	0	0	0	0.005494	0	0
1_26688181_GG:5_178634672_CC:6_32713867_TC	0.0318881	0.135783	0.0159454	0.124558	0.116019	0.0476514	0.00311327	0.105864	0.017554
1_26688181_GG:6_13584315_TC:6_33406556_GA	0	0	0.00163078	0	0	0	0.0010988	0	0
1_26688181_GG:6_24698215_AG:12_58010132_AG	0	0	0.00543594	0.00265668	0	0	0.0041205	0.00280806	0
1_26688181_GG:6_24698215_AG:12_102046829_TC	0.00662611	0.00350407	0.00543594	0.00265668	0.00375987	0	0.0013735	0	0
1_26688181_GG:6_25682262_CC:6_27833342_TC	0.000621197	0.00315367	0.00163078	0	0.00437372	0	0	0.0112323	0.00257202
1_26688181_GG:6_25779392_AA:14_21424365_GG	0.0109745	0	0.00625133	0	0	0	0	0	0.0385802
1_26688181_GG:6_25850845_TC:10_118359548_TC	0.0492817	0.076564	0.00498295	0.135389	0.109803	0.0680734	0	0.0855758	0.00302212
1_26688181_GG:6_26022244_GA:20_54578911_CG	0	0.00665774	0.0095129	0.0025545	0.00698261	0.00907645	0	0.00561613	0.00462963
1_26688181_GG:6_26022244_GA:22_18905978_AG	0.0484534	0.0299598	0.00679493	0.0510901	0.0299255	0.00842813	0	0.0314503	0.0219907
1_26688181_GG:6_26108168_GG:12_102046829_TC	0.0231914	0.00718335	0.00543594	0.00817441	0.007443	0	0.002747	0	0
1_26688181_GG:6_26124634_TC:19_56392920_TT	0	0.0129651	0.00434875	0.0132834	0.00920784	0.0194495	0	0.0086348	0
1_26688181_GG:6_26200083_AA:10_71010375_TC	0.0231914	0.11616	0.00271797	0.0752046	0.0499525	0.0181529	0	0.0766602	0
1_26688181_GG:6_26446011_AG:12_110385154_AG	0	0	0.000724792	0	0	0	0	0	0
1_26688181_GG:6_26446011_AG:17_26824156_GG	0	0.00131403	0.00271797	0	0.00460392	0	0	0.00210605	0
1_26688181_GG:6_27833342_TC:10_105365517_GA	0	0.000876019	0.00163078	0	0.000690588	0	0	0.00175504	0
1_26688181_GG:6_27833342_TC:11_3692643_TG	0.00993916	0.000700815	0.00271797	0	0.000690588	0	0	0.000351008	0.0450103
1_26688181_GG:6_27833342_TC:11_8122414_AG	0	0	0.00108719	0	0	0	0	0	0
1_26688181_GG:6_27833342_TC:12_15097663_CT	0.00496958	0.000175204	0.00163078	0	0	0	0	0.000351008	0.0218621
1_26688181_GG:6_27833342_TC:12_114387818_TC	0	0	0.000815391	0	0	0	0	0	0
1_26688181_GG:6_27833342_TC:14_77843814_CT	0.00993916	0.0092858	0.00298977	0	0.0126608	0	0	0.0224645	0.0244342
1_26688181_GG:6_27833342_TC:18_58039276_TC	0.00372718	0.000175204	0.00217438	0	0.000460392	0	0	0.000702016	0.00385802
1_26688181_GG:6_27833342_TC:19_38953996_AG	0.0161511	0.00630733	0.00190258	0	0.0059851	0	0	0.0115833	0.0552984
1_26688181_GG:6_27833342_TC:19_51528890_TC	0	0	0.00217438	0	0	0	0	0	0
1_26688181_GG:6_29912333_TC:6_30627216_CC	0.0136663	0.0354788	0.00471115	0.0518053	0.063841	0.0505688	0	0.0501942	0.00848765
1_26688181_GG:6_30154199_CC:6_97344676_AG	0	0	0.00407696	0	0	0	0.00183133	0	0
1_26688181_GG:6_30154199_CC:13_88329472_AT	0	0	0.00407696	0	0	0	0.000457833	0	0
1_26688181_GG:6_30576801_AG:7_102462549_AA	0	0	0	0	0	0	0	0	0
1_26688181_GG:6_30576801_AG:8_20022486_AA	0.00124239	0.000175204	0.00163078	0.000408721	0.000306928	0	0.0005494	0.00168484	0.00160751
1_26688181_GG:6_30576801_AG:8_69434195_CC	0.0124239	0.000525611	0	0.000408721	0.000153464	0.000243119	9.15666e-05	0.00393129	0.0192901
1_26688181_GG:6_30576801_AA:9_114919707_GG	0.00704024	0	0	0	0	0	0	0	0
1_26688181_GG:6_30576801_AG:10_25160817_CT	0	0	0	0	0	0	0	0	0
1_26688181_GG:6_30576801_AG:10_105372696_AA	0	0	0.00244617	0	0	0	0.000183133	0	0
1_26688181_GG:6_30576801_AG:16_57079322_AA	0	0	0.00244617	0	0	0.000162079	9.15666e-05	0	0
1_26688181_GG:6_30576801_AA:19_58199291_CC	0.0118028	0	0	0	0	0	0	0	0
1_26688181_GG:6_30576801_AG:20_21349138_GA	0	0	0.00244617	0	0	0	0	0	0
1_26688181_GG:6_30627216_CC:18_28610988_CT	0.0078685	0.0402093	0.00398636	0.0385219	0.0498758	0.0484618	0	0.0419806	0.00694444
1_26688181_GG:6_30627216_CC:19_51379893_TC	0.0115957	0.0346903	0.00389576	0.046492	0.0448882	0.0600504	0	0.0401553	0.00604424
1_26688181_GG:6_32942302_AG:7_83047666_CC	0.15737	0.0523859	0.00996589	0.0768395	0.0633806	0.0238257	0.0238073	0.0537042	0.117348
1_26688181_GG:6_33180045_TT:21_44448763_CC	0.0329235	0.0672782	0	0.116383	0.0490317	0.049029	0.0063181	0.0687976	0.0136317
1_26688181_GG:6_33255103_CC:9_27180392_AG	0	0	0.00090599	0	0	0	0.00402893	0	0
1_26688181_GG:6_33255103_CC:12_110385154_AG	0	0	0.00362396	0	0	0	0.00201447	0	0
1_26688181_GG:6_33406556_GA:6_49574531_TC	0.0704024	0.00210244	0.00380516	0.00245232	0.00644549	0.000972477	0.00293013	0.00456311	0.0720165
1_26688181_GG:6_33406556_GA:6_122766125_CA	0	0	0.00217438	0	0	0	0.00183133	0	0
1_26688181_GG:6_97344676_AG:22_44323074_AA	0	0	0.00634193	0	0	0	0.005494	0	0
1_26688181_GG:6_122766125_CA:15_84324441_AG	0	0	0.00616073	0	0	0	0.00503616	0	0
1_26688181_GG:6_144416308_CA:11_4674575_AG	0	0	0.00489235	0	0	0	0.00238073	0	0
1_26688181_GG:7_83047666_CC:8_2054195_CG	0.196713	0.0592189	0.00869751	0.0735697	0.0483412	0.0228532	0.0228917	0.0494921	0.150206
1_26688181_GG:7_102462549_AG:19_9325078_AG	0	0	0.0130463	0	0	0	0.0102555	0	0
1_26688181_GG:8_20022486_AT:9_27180392_AG	0	0	0.00172138	0	0	0	0.0117205	0	0
1_26688181_GG:8_69434195_CC:12_8196445_TT	0.0165653	0.00157683	0	0.000408721	0.000460392	0.00388991	0.00540243	0.00294847	0.0162037
1_26688181_GG:9_8521244_TC:18_580623_CC	0.0397566	0.00183964	0.00797271	0.000817441	0.00337621	0	0.0132772	0.00982823	0.0128601
1_26688181_GG:9_27180392_AG:20_23804663_AT	0	0	0.00199318	0	0	0	0.005494	0	0
1_26688181_GG:9_27180392_AG:21_44448763_CG	0	0	0.00144958	0	0	0	0.00512773	0	0
1_26688181_GG:9_109687403_GA:12_102046829_TC	0.00331305	0.00219005	0.00407696	0.00337195	0.00184157	0	0.0030217	0	0
1_26688181_GG:9_109687403_GA:19_41078194_AG	0	0	0.00135899	0	0	0	0.0060434	0	0
1_26688181_GG:9_124525862_TC:11_45924518_TC	0	0	0.00724792	0	0	0	0	0	0
1_26688181_GG:9_137022965_CC:21_44448763_CC	0.037893	0.10302	0	0.158073	0.0732023	0.0909266	0.0085157	0.105162	0.0138889
1_26688181_GG:10_13152400_AT:17_59926567_TC	0	0	0.0158548	0	0	0	0.0038458	0	0
1_26688181_GG:10_21414892_CC:17_4443756_TC	0	0	0.0095129	0	0	0	0.0161157	0	0
1_26688181_GG:10_25160817_CT:14_61448049_GC	0	0	0	0	0	0	0	0	0
1_26688181_GG:10_50901954_AG:12_117465264_TC	0	0	0.00434875	0	0	0	0.00155663	0	0
1_26688181_GG:10_125447705_GA:11_45924518_TC	0	0	0.00507355	0	0	0	0	0	0
1_26688181_GG:11_20124914_AC:15_56208178_TC	0.0103533	0	0.00507355	0	0	0	0.000366266	0	0
1_26688181_GG:12_8196445_TT:22_31337950_CC	0	0	0.0141334	0	0	0	0	0	0
1_26688181_GG:12_39725534_AG:21_44448763_CG	0	0	0	0	0	0	0.00256387	0	0
1_26688181_GG:12_102046829_TC:22_35815880_AG	0.00662611	0.00157683	0.00271797	0.000919621	0.00161137	0	0.002747	0	0
1_26688181_GG:13_20763612_TC:21_38593792_TC	0	0	0.00362396	0	0	0	0.0005494	0	0
1_26688181_GG:13_21563311_AG:14_21550957_TC	0	0	0.00317097	0	0	0	0.00293013	0	0
1_26688181_GG:15_56208178_TC:20_17622429_GG	0	0	0.00869751	0	0	0	0.0010988	0	0
1_26688181_GG:15_90623052_TT:18_61654329_TC	0.00662611	0.0219005	0.00507355	0.015327	0.0207176	0.0063211	0.0046699	0.0138999	0.00424383
1_26688181_GG:15_90623052_TT:19_56499345_AA	0.00828263	0.0328507	0.00652313	0.0178815	0.0310765	0.00437614	0.0043952	0.0231665	0.00385802
1_26688181_GG:19_41078194_AG:20_23804663_AT	0	0	0.00199318	0	0	0	0.008241	0	0
1_27278521_AG:1_32687888_GG:6_27833342_TC	0.00725611	0.00877461	0.0022183	0	0.0099572	0	0	0.0196524	0
1_27278521_AG:1_32687888_GG:6_33406556_GA	0.041118	0.00877461	0.00443661	0.00990219	0.0232335	0.00922722	0.00281634	0.0510962	0
1_27278521_AG:1_33409551_TT:6_26045737_GC	0.00214115	0.0070906	0.00351414	0.00348209	0.00409455	0.0101922	0.00170687	0.00716301	0
1_27278521_AG:1_33409551_TT:6_30229306_AA	0.00820774	0.0177265	0.00234276	0.0126226	0.0102364	0.00784012	0.000512062	0.0200564	0
1_27278521_GG:1_33409551_TT:12_70004166_AG	0	0	0.00260815	0	0	0	0.00870505	0	0
1_27278521_AG:1_33613054_GG:6_27833342_TC	0.00725611	0.00877461	0.00208652	0	0.0099572	0	0	0.0196524	0
1_27278521_AG:1_33613054_GG:6_33406556_GA	0.041118	0.00877461	0.00417305	0.00990219	0.0232335	0.00922722	0.00281634	0.0510962	0
1_27278521_AG:1_36559030_CC:6_27833342_TC	0.00725611	0.00877461	0.0022183	0	0.0099572	0	0	0.0196524	0
1_27278521_AG:1_36559030_CC:6_33406556_GA	0.041118	0.00877461	0.00443661	0.00990219	0.0232335	0.00922722	0.00293013	0.0510962	0
1_27278521_AG:1_43221187_CC:6_27833342_TC	0.00713716	0.00753376	0.00210849	0	0.00837522	0	0	0.0157954	0
1_27278521_AG:1_43221187_CC:6_33406556_GA	0.0404439	0.00753376	0.00421697	0.00816114	0.0195422	0.00687518	0.00284479	0.0410679	0
1_27278521_GG:1_43221187_CC:21_44448763_CC	0.0412369	0.0546636	0	0.0795214	0.0416557	0.0472669	0.00853437	0.0550381	0.0185185
1_27278521_AG:1_55277645_CC:6_27833342_TC	0.00713716	0.00877461	0.00210849	0	0.0099572	0	0	0.0196524	0
1_27278521_GG:1_55277645_TC:6_30576801_AG	0.00137456	0	0.00547712	0	0	0	0.000170687	0	0
1_27278521_AG:1_55277645_CC:6_33406556_GA	0.0404439	0.00877461	0.00421697	0.00990219	0.0232335	0.00922722	0.00290168	0.0510962	0
1_27278521_AG:1_57171870_TT:6_27833342_TC	0.00725611	0.00877461	0.0022183	0	0.0099572	0	0	0.0196524	0
1_27278521_AG:1_57171870_TT:6_33406556_GA	0.041118	0.00877461	0.00443661	0.00990219	0.0232335	0.00922722	0.00270255	0.0510962	0
1_27278521_AG:1_85724328_TC:6_30154199_CC	0.00515462	0.046532	0.00289917	0.0299786	0.0235747	0.00780997	0.00152907	0.0119016	0
1_27278521_AG:1_85724328_TC:12_57535266_TC	0.0043616	0.0325724	0.00515408	0.044179	0.0271109	0.0290085	0.00550467	0.0383497	0
1_27278521_AG:1_89659086_TT:6_27833342_TC	0.00725611	0.00877461	0.00210849	0	0.0099572	0	0	0.0196524	0
1_27278521_AG:1_89659086_TT:6_33406556_GA	0.041118	0.00877461	0.00421697	0.00990219	0.0232335	0.00922722	0.00275944	0.0510962	0
1_27278521_AG:1_91784647_GG:6_27833342_TC	0.00725611	0.00877461	0.00193278	0	0.0099572	0	0	0.0196524	0
1_27278521_AG:1_91784647_GG:6_33406556_GA	0.041118	0.00877461	0.00386556	0.00990219	0.0232335	0.00922722	0.00264565	0.0510962	0
1_27278521_AG:1_92177938_AA:6_27833342_TC	0.00309277	0.00274761	0.00160333	0	0.00372232	0	0	0.00734668	0
1_27278521_AG:1_92177938_AA:6_33406556_GA	0.0175257	0.00274761	0.00320666	0.00261157	0.00868541	0.00524685	0.00233273	0.0191014	0
1_27278521_GG:1_92177938_GA:12_121707321_AG	0.147537	0.0988767	0.0146057	0.111392	0.0969909	0.0837913	0.00170687	0.123424	0.189815
1_27278521_AG:1_100620728_GG:6_27833342_TC	0.00725611	0.00877461	0.00219634	0	0.0099572	0	0	0.0196524	0
1_27278521_AG:1_100620728_GG:6_33406556_GA	0.041118	0.00877461	0.00439268	0.00990219	0.0232335	0.00922722	0.00287324	0.0510962	0
1_27278521_AG:1_100620728_GG:12_51394266_CT	0.00483741	0	0.00658902	0.00495109	0	0.0246059	0.00430985	0	0
1_27278521_AG:1_110256473_CC:6_27833342_TC	0.00725611	0.00877461	0.00175707	0	0.0099572	0	0	0.0196524	0
1_27278521_AG:1_110256473_CC:6_33406556_GA	0.041118	0.00877461	0.00351414	0.00990219	0.0232335	0.00922722	0.00281634	0.0510962	0
1_27278521_AG:1_110459842_CC:6_27833342_TC	0.00725611	0.00868598	0.00173511	0	0.00986414	0	0	0.0196524	0
1_27278521_AG:1_111999312_AA:6_27833342_TC	0.00725611	0.00877461	0.0022183	0	0.0099572	0	0	0.0196524	0
1_27278521_AG:1_111999312_AA:6_33406556_GA	0.041118	0.00877461	0.00443661	0.00990219	0.0232335	0.00922722	0.00287324	0.0510962	0
1_27278521_AG:1_113658887_AA:6_27833342_TC	0.0020222	0.0070906	0.00208652	0	0.0070724	0	0	0.0106527	0
1_27278521_AG:1_113658887_AA:6_33406556_GA	0.0114591	0.0070906	0.00417305	0.00761707	0.0165023	0.00759889	0.00275944	0.027697	0
1_27278521_AG:1_144879264_GG:6_27833342_TC	0.00118953	0.0032794	0.00182296	0	0.00195422	0	0	0.00459168	0
1_27278521_AG:1_144879264_GG:6_33406556_GA	0.00674065	0.0032794	0.00364592	0.00239394	0.00455984	0.00542778	0.0026741	0.0119384	0
1_27278521_AG:1_145586741_CC:6_27833342_TC	0.00725611	0.00877461	0.00197671	0	0.0099572	0	0	0.0196524	0
1_27278521_AG:1_145586741_CC:6_33406556_GA	0.041118	0.00877461	0.00395341	0.00990219	0.0232335	0.00922722	0.00247497	0.0510962	0
1_27278521_AG:1_146747069_TT:6_33406556_GA	0.041118	0.00877461	0.00408519	0.00990219	0.0232335	0.00922722	0.00287324	0.0510962	0
1_27278521_GG:1_146747069_CT:18_58039276_TC	0	0	0.00625957	0	0	0	0.000256031	0	0
1_27278521_AG:1_150999863_GA:6_30576801_AG	0.00808878	0.0038112	0.00197671	0.00489669	0.00173708	0.00144741	0.000234695	0.013224	0
1_27278521_AG:1_153509895_GG:6_27833342_TC	0.00725611	0.00877461	0.00210849	0	0.0099572	0	0	0.0196524	0
1_27278521_AG:1_153643273_TT:6_27833342_TC	0.00725611	0.00877461	0.00210849	0	0.0099572	0	0	0.0196524	0
1_27278521_AG:1_153643273_TT:6_33406556_GA	0.041118	0.00877461	0.00421697	0.00990219	0.0232335	0.00922722	0.00261721	0.0510962	0
1_27278521_GG:1_153643273_CT:8_79610710_AG	0	0	0.0158228	0	0	0	0.0215066	0	0
1_27278521_GG:1_153643273_CT:11_102482504_GT	0	0	0.00912854	0	0	0	0.0122895	0	0
1_27278521_AG:1_153750682_GG:6_27833342_TC	0.00725611	0.00877461	0.00215241	0	0.00986414	0	0	0.0196524	0
1_27278521_AG:1_153750682_GG:6_33406556_GA	0.041118	0.00877461	0.00430483	0.00990219	0.0230163	0.00922722	0.00290168	0.0510962	0
1_27278521_AG:1_157811392_AA:6_27833342_TC	0.00416334	0.00416573	0.00147155	0	0.00558348	0	0	0.010469	0
1_27278521_AG:1_159783916_GG:6_27833342_TC	0.00725611	0.00877461	0.00215241	0	0.0099572	0	0	0.0196524	0
1_27278521_AG:1_159783916_GG:6_33406556_GA	0.041118	0.00877461	0.00430483	0.00990219	0.0232335	0.00922722	0.00295858	0.0510962	0
1_27278521_AG:1_159784141_GG:6_27833342_TC	0.00666135	0.00673607	0.0022183	0	0.0070724	0	0	0.0150607	0
1_27278521_AG:1_159784141_GG:6_33406556_GA	0.0377477	0.00673607	0.00443661	0.0064201	0.0165023	0.00859398	0.00293013	0.0391578	0
1_27278521_AG:1_159854251_TT:6_33406556_GA	0.0269626	0.00717923	0.00368985	0.00816114	0.0206278	0.00850352	0.00258876	0.0467984	0
1_27278521_AG:1_163309274_GG:6_27833342_TC	0.00713716	0.00815419	0.00199867	0	0.00939885	0	0	0.017632	0
1_27278521_AG:1_163309274_GG:6_33406556_GA	0.0404439	0.00815419	0.00399734	0.00935811	0.0219307	0.00750842	0.00247497	0.0458433	0
1_27278521_AG:1_166123842_CC:6_27833342_TC	0.00689926	0.00842008	0.00177904	0	0.0099572	0	0	0.0194687	0
1_27278521_AG:1_166123842_CC:6_33406556_GA	0.0390958	0.00842008	0.00355807	0.00968456	0.0232335	0.00886537	0.00261721	0.0506186	0
1_27278521_AG:1_179609049_TT:6_33406556_GA	0.041118	0.00877461	0.00390949	0.00990219	0.0232335	0.00922722	0.00278789	0.0510962	0
1_27278521_GG:1_179609049_CT:12_9909041_AG	0	0	0.0033906	0	0	0	0.000512062	0	0
1_27278521_AG:1_179609049_CT:20_55025762_AA	0	0	0.00304559	0	0	0	0.000853437	0	0
1_27278521_AG:1_179989584_GG:6_27833342_TC	0.0067803	0.00850872	0.00210849	0	0.00921274	0	0	0.017081	0
1_27278521_AG:1_179989584_GG:6_33406556_GA	0.0384217	0.00850872	0.00421697	0.00914048	0.0214964	0.00814166	0.00284479	0.0444107	0
1_27278521_AG:1_183086486_TT:6_27833342_TC	0.00725611	0.00877461	0.00215241	0	0.0099572	0	0	0.0196524	0
1_27278521_AG:1_183086486_TT:6_33406556_GA	0.041118	0.00877461	0.00430483	0.00990219	0.0232335	0.00922722	0.00281634	0.0510962	0
1_27278521_AG:1_185175837_AA:6_33406556_GA	0.041118	0.00877461	0.00399734	0.00990219	0.0232335	0.00922722	0.00247497	0.0510962	0
1_27278521_AG:1_192548359_TT:6_27833342_TC	0.00725611	0.00877461	0.00219634	0	0.0099572	0	0	0.0196524	0
1_27278521_AG:1_192548359_TT:6_33406556_GA	0.041118	0.00877461	0.00439268	0.00990219	0.0232335	0.00922722	0.002731	0.0510962	0
1_27278521_AG:1_202092360_GA:6_26108168_GG	0.0399681	0.050875	0.00380699	0.0652891	0.0601775	0.0253296	0.00277367	0.0897764	0
1_27278521_AG:1_202092360_GA:6_30576801_AG	0.0042823	0.00124085	0.00171315	0.00163223	0.000620386	0.000361852	0.000277367	0.00764055	0
1_27278521_AG:1_202092360_AA:12_51394266_CT	0.00317207	0	0.00494176	0.00402616	0	0.0214699	0.00256031	0	0
1_27278521_AG:1_202092360_GA:17_4645324_CT	0.00713716	0.0285397	0.00532979	0.0399896	0.0366028	0.0166452	0.00887574	0.0496636	0
1_27278521_AG:1_202092360_GA:17_79657673_AG	0.00499601	0.0148903	0.00494909	0.0155062	0.0204728	0.00904629	0.00443787	0.0267419	0
1_27278521_AG:1_228294567_CC:6_27833342_TC	0.00725611	0.00877461	0.0022183	0	0.0099572	0	0	0.0196524	0
1_27278521_AG:1_228294567_CC:6_33406556_GA	0.041118	0.00877461	0.00443661	0.00990219	0.0232335	0.00913676	0.00293013	0.0510962	0
1_27278521_AG:1_230486870_GG:6_27833342_TC	0.00725611	0.00877461	0.00217438	0	0.0099572	0	0	0.0196524	0
1_27278521_AG:1_230486870_GG:6_33406556_GA	0.041118	0.00877461	0.00434875	0.00990219	0.0232335	0.00922722	0.00270255	0.0510962	0
1_27278521_AG:1_241757947_CC:6_27833342_TC	0.00725611	0.00877461	0.00224027	0	0.0099572	0	0	0.0196524	0
1_27278521_AG:1_241757947_CC:6_33406556_GA	0.041118	0.00877461	0.00448053	0.00990219	0.0232335	0.00922722	0.00287324	0.0510962	0
1_27278521_AG:2_3482598_AA:6_27833342_TC	0.00606659	0.00868598	0.00197671	0	0.00949191	0	0	0.0196524	0
1_27278521_AG:2_3482598_AA:6_33406556_GA	0.0343773	0.00868598	0.00395341	0.00979337	0.0221478	0.00741796	0.00258876	0.0510962	0
1_27278521_GG:2_29446202_AG:6_26124634_TC	0.00366551	0.0832815	0.00382529	0.0810806	0.0755973	0.0576701	0	0.0824657	0
1_27278521_AG:2_29446202_GG:6_27833342_TC	0.0067803	0.00407709	0.00202063	0	0.00428067	0	0	0.00844868	0
1_27278521_AG:2_29446202_GG:6_33406556_GA	0.0384217	0.00407709	0.00404127	0.00337327	0.00998822	0.00379944	0.00278789	0.0219666	0
1_27278521_AG:2_33412036_GG:6_27833342_TC	0.00725611	0.00877461	0.0022183	0	0.0099572	0	0	0.0196524	0
1_27278521_AG:2_33412036_GG:6_33406556_GA	0.041118	0.00877461	0.00443661	0.00990219	0.0232335	0.00922722	0.00295858	0.0510962	0
1_27278521_AG:2_37232879_AA:6_27833342_TC	0.00725611	0.00877461	0.00210849	0	0.0099572	0	0	0.0196524	0
1_27278521_AG:2_37232879_AA:6_33406556_GA	0.041118	0.00877461	0.00421697	0.00990219	0.0232335	0.00922722	0.002731	0.0510962	0
1_27278521_AG:2_37267458_GG:6_27833342_TC	0.00725611	0.00877461	0.00219634	0	0.0099572	0	0	0.0196524	0
1_27278521_AG:2_37267458_GG:6_33406556_GA	0.041118	0.00877461	0.00439268	0.00990219	0.0232335	0.00922722	0.00295858	0.0510962	0
1_27278521_AG:2_38294003_TT:6_27833342_TC	0.00535287	0.00877461	0.00219634	0	0.0099572	0	0	0.0196524	0
1_27278521_AG:2_38294003_TT:6_33406556_GA	0.0303329	0.00877461	0.00439268	0.00990219	0.0232335	0.00922722	0.00295858	0.0510962	0
1_27278521_AG:2_54753786_CC:6_27833342_TC	0.00725611	0.00877461	0.00215241	0	0.0099572	0	0	0.0196524	0
1_27278521_AG:2_54753786_CC:6_33406556_GA	0.041118	0.00877461	0.00430483	0.00990219	0.0232335	0.00922722	0.00284479	0.0510962	0
1_27278521_AG:2_55449412_CC:6_27833342_TC	0.00725611	0.00833145	0.00217438	0	0.00884051	0	0	0.0185504	0
1_27278521_AG:2_55449412_CC:6_33406556_GA	0.041118	0.00833145	0.00434875	0.00903166	0.0206278	0.00868444	0.00284479	0.048231	0
1_27278521_AG:2_56108689_GG:6_27833342_TC	0.00535287	0.00664744	0.00224027	0	0.00772381	0	0	0.015428	0
1_27278521_AG:2_56108689_GG:6_33406556_GA	0.0303329	0.00664744	0.00448053	0.00718181	0.0180222	0.00533731	0.002731	0.0401129	0
1_27278521_AG:2_68546374_TT:6_27833342_TC	0.00190324	0.00265897	0.00162529	0	0.00260562	0	0	0.00459168	0
1_27278521_GG:2_68546374_TT:6_30627216_CC	0.00733101	0.0144698	0.00643345	0.0194593	0.0187193	0.0345455	0	0.0148566	0.00394376
1_27278521_AG:2_68546374_TT:6_33406556_GA	0.010785	0.00265897	0.00325058	0.00261157	0.00607979	0.00425176	0.00256031	0.0119384	0
1_27278521_AG:2_71576806_AA:6_27833342_TC	0.00725611	0.00877461	0.00224027	0	0.0099572	0	0	0.0196524	0
1_27278521_AG:2_71576806_AA:6_33406556_GA	0.041118	0.00877461	0.00448053	0.00990219	0.0232335	0.00922722	0.00287324	0.0510962	0
1_27278521_AG:2_74489318_AG:6_30576801_AG	0.000237905	0.00070906	0.00171315	0.000870522	0.000186116	0.000452315	0.000156463	0.00293867	0
1_27278521_AG:2_74489318_AG:13_42703682_CT	0.000832669	0.017372	0.00380699	0.0169752	0.00986414	0.0217111	0.00578914	0.0216727	0
1_27278521_AG:2_74901602_TT:6_27833342_TC	0.000832669	0.000265897	0.00151547	0	0.000186116	0	0	0.000367334	0
1_27278521_AG:2_74901602_TT:6_33406556_GA	0.00471846	0.000265897	0.00303095	0.00021763	0.00043427	0.000814166	0.00204825	0.000955069	0
1_27278521_AG:2_74901602_TT:10_21414892_CC	0.00333068	0.00584974	0.00757737	0.00457024	0.00316397	0.00651333	0.00563268	0.00389374	0
1_27278521_AG:2_85804682_GG:6_27833342_TC	0.00725611	0.00877461	0.0020426	0	0.0099572	0	0	0.0196524	0
1_27278521_AG:2_85804682_GG:6_33406556_GA	0.041118	0.00877461	0.00408519	0.00990219	0.0232335	0.00922722	0.00258876	0.0510962	0
1_27278521_GG:2_85804682_AG:11_118453888_AG	0	0	0.00521631	0	0	0	0.0110947	0	0
1_27278521_AG:2_86705884_AA:6_27833342_TC	0.00701821	0.00877461	0.0022183	0	0.0099572	0	0	0.0196524	0
1_27278521_AG:2_86705884_AA:6_33406556_GA	0.0397698	0.00877461	0.00443661	0.00990219	0.0232335	0.00922722	0.00295858	0.0510962	0
1_27278521_AG:2_88874469_AA:6_27833342_TC	0.00725611	0.00877461	0.00219634	0	0.0099572	0	0	0.0196524	0
1_27278521_AG:2_88874469_AA:6_33406556_GA	0.041118	0.00877461	0.00439268	0.00990219	0.0232335	0.00922722	0.00290168	0.0510962	0
1_27278521_AG:2_102000210_GG:6_27833342_TC	0.00582868	0.0038112	0.00153744	0	0.00400149	0	0	0.00716301	0
1_27278521_AG:2_102000210_AG:6_30576801_AG	0.00285486	0.00443162	0.0020426	0.00369972	0.001613	0.00135694	0.000206247	0.0167504	0
1_27278521_AG:2_113405332_GG:6_33406556_GA	0.041118	0.00877461	0.00417305	0.00990219	0.0232335	0.00922722	0.00275944	0.0510962	0
1_27278521_AG:2_113818520_TT:6_27833342_TC	0.00725611	0.00877461	0.00208652	0	0.0099572	0	0	0.0196524	0
1_27278521_AG:2_113818520_TT:6_33406556_GA	0.041118	0.00877461	0.00417305	0.00990219	0.0232335	0.00922722	0.00295858	0.0510962	0
1_27278521_AG:2_118688596_CC:6_27833342_TC	0.00725611	0.00877461	0.0020426	0	0.0099572	0	0	0.0196524	0
1_27278521_AG:2_118688596_CC:12_51394266_CT	0.00483741	0	0.00612779	0.00495109	0	0.0246059	0.00354176	0	0
1_27278521_AG:2_118731573_GG:6_30576801_AG	0.00713716	0.00398846	0.000593012	0.0028292	0.00120975	0.000995092	9.24556e-05	0.0108731	0
1_27278521_GG:2_118731573_AA:8_69434195_CC	0.00687282	0.0025724	0	0.00224531	0.00164566	0.00271389	0.00426718	0.0057598	0.00823045
1_27278521_AG:2_119749477_GG:6_27833342_TC	0.00463915	0.00753376	0.00215241	0	0.00735158	0	0	0.0146934	0
1_27278521_AG:2_119749477_GG:6_33406556_GA	0.0262885	0.00753376	0.00430483	0.00750825	0.0171537	0.0073275	0.00238962	0.0382027	0
1_27278521_AG:2_131520942_CC:6_27833342_TC	0.00725611	0.00877461	0.00213045	0	0.0099572	0	0	0.0196524	0
1_27278521_AG:2_131520942_CC:6_33406556_GA	0.041118	0.00877461	0.0042609	0.00990219	0.0232335	0.00913676	0.0026741	0.0510962	0
1_27278521_AG:2_135180550_CC:6_27833342_TC	0.00689926	0.00815419	0.00193278	0	0.00874745	0	0	0.017632	0
1_27278521_AG:2_135180550_CC:6_33406556_GA	0.0390958	0.00815419	0.00386556	0.00881403	0.0204107	0.00723704	0.00258876	0.0458433	0
1_27278521_AG:2_135214259_GG:6_27833342_TC	0.00392544	0.00664744	0.00213045	0	0.00670017	0	0	0.0124894	0
1_27278521_AG:2_135214259_GG:6_33406556_GA	0.0222442	0.00664744	0.0042609	0.00696417	0.0156337	0.00578963	0.00253186	0.0324723	0
1_27278521_AG:2_135214259_GG:12_51394266_CT	0.00261696	0	0.00639135	0.00348209	0	0.015439	0.00379779	0	0
1_27278521_AG:2_141135668_GG:6_27833342_TC	0.00725611	0.00877461	0.00213045	0	0.0099572	0	0	0.0196524	0
1_27278521_AG:2_141135668_GG:6_33406556_GA	0.041118	0.00877461	0.0042609	0.00990219	0.0232335	0.00922722	0.00295858	0.0510962	0
1_27278521_AG:2_155555878_CC:6_27833342_TC	0.00725611	0.00824282	0.00206456	0	0.00911968	0	0	0.0191014	0
1_27278521_AG:2_155555878_CC:6_33406556_GA	0.041118	0.00824282	0.00412912	0.00935811	0.0212793	0.00904629	0.00278789	0.0496636	0
1_27278521_AG:2_158272220_CC:6_27833342_TC	0.00725611	0.00877461	0.00215241	0	0.0099572	0	0	0.0196524	0
1_27278521_AG:2_158272220_CC:6_33406556_GA	0.041118	0.00877461	0.00430483	0.00990219	0.0232335	0.00922722	0.00293013	0.0510962	0
1_27278521_AG:2_160112856_AA:6_27833342_TC	0.00725611	0.00877461	0.00217438	0	0.0099572	0	0	0.0196524	0
1_27278521_AG:2_160112856_AA:6_33406556_GA	0.041118	0.00877461	0.00434875	0.00990219	0.0232335	0.00922722	0.0026741	0.0510962	0
1_27278521_AG:2_170032989_CC:6_27833342_TC	0.00356858	0.00230444	0.00171315	0	0.00195422	0	0	0.00495901	0
1_27278521_AG:2_170032989_CC:6_33406556_GA	0.020222	0.00230444	0.00342629	0.00250275	0.00455984	0.00226157	0.00221893	0.0128934	0
1_27278521_AG:2_175326258_GG:6_27833342_TC	0.00285486	0.00505205	0.00213045	0	0.00502513	0	0	0.010469	0
1_27278521_AG:2_175326258_GG:6_33406556_GA	0.0161776	0.00505205	0.0042609	0.00511432	0.0117253	0.00796074	0.00284479	0.0272195	0
1_27278521_AG:2_187511466_AA:6_27833342_TC	0.00630449	0.00877461	0.00208652	0	0.0099572	0	0	0.0196524	0
1_27278521_AG:2_187511466_AA:6_33406556_GA	0.0357255	0.00877461	0.00417305	0.00990219	0.0232335	0.00913676	0.002731	0.0510962	0
1_27278521_AG:2_191845458_GG:6_27833342_TC	0.00725611	0.00877461	0.00217438	0	0.0099572	0	0	0.0196524	0
1_27278521_AG:2_191845458_GG:6_33406556_GA	0.041118	0.00877461	0.00434875	0.00990219	0.0232335	0.00922722	0.00281634	0.0510962	0
1_27278521_GG:2_191872307_AG:6_27833342_TC	0	0	0.00286897	0	0	0	0	0	0
1_27278521_AG:2_191872307_GG:6_33406556_GA	0.041118	0.00877461	0.00404127	0.00990219	0.0232335	0.00922722	0.00284479	0.0510962	0
1_27278521_AG:2_201354935_GC:6_27833342_TC	0.00285486	0.0035453	0.00112013	0	0.00511819	0	0	0.00881602	0
1_27278521_AG:2_201354935_GC:6_30154199_CC	0.0123711	0.0531795	0.0033604	0.052721	0.0341213	0.00865429	0.00170687	0.0158688	0
1_27278521_AG:2_201354935_GC:8_143960978_TG	0	0.00177265	0.00784093	0.00277479	0	0.00123633	0.00989986	0	0
1_27278521_GG:2_202028714_TC:6_26446011_AG	0	0	0.000521631	0	0	0	0	0.000137138	0
1_27278521_AG:2_202028714_CC:6_27833342_TC	0.00725611	0.00877461	0.00219634	0	0.0099572	0	0	0.0194687	0
1_27278521_AG:2_202028714_CC:6_33406556_GA	0.041118	0.00877461	0.00439268	0.00990219	0.0232335	0.00922722	0.00281634	0.0506186	0
1_27278521_AG:2_206562250_TT:6_33406556_GA	0.0296589	0.00824282	0.00351414	0.00979337	0.0225821	0.00796074	0.00241807	0.0472759	0
1_27278521_AG:2_206562250_TT:12_51394266_CT	0.00348928	0	0.00527122	0.00489669	0	0.0212286	0.00362711	0	0
1_27278521_AG:2_224844919_GC:6_30154199_CC	0.013402	0.0265897	0.00349218	0.0217086	0.019232	0.00865429	0.00174243	0.0119016	0
1_27278521_AG:2_234835171_GG:6_27833342_TC	0.00725611	0.00877461	0.00226223	0	0.0099572	0	0	0.0196524	0
1_27278521_AG:2_234835171_GG:6_33406556_GA	0.041118	0.00877461	0.00452446	0.00990219	0.0232335	0.00922722	0.00295858	0.0510962	0
1_27278521_AG:2_237489904_CC:6_27833342_TC	0.000832669	0.00487479	0.00217438	0	0.00660712	0	0	0.0102854	0
1_27278521_AG:2_237489904_CC:6_33406556_GA	0.00471846	0.00487479	0.00434875	0.00478787	0.0154166	0.00461361	0.00295858	0.0267419	0
1_27278521_AG:2_238999883_TT:6_27833342_TC	0.00487706	0.00505205	0.00197671	0	0.00660712	0	0	0.012673	0
1_27278521_AG:2_238999883_CT:6_30229306_AA	0.0173274	0.0638154	0.00304559	0.0552237	0.0316397	0.0331697	0.000256031	0.0539981	0
1_27278521_AG:2_238999883_TT:6_33406556_GA	0.0276367	0.00505205	0.00395341	0.0050055	0.0154166	0.00280435	0.00287324	0.0329499	0
1_27278521_AG:2_238999883_TT:12_51394266_CT	0.00325137	0	0.00593012	0.00250275	0	0.00747827	0.00430985	0	0
1_27278521_GG:2_240061403_TC:4_118006307_AG	0	0	0.00260815	0	0	0	0.00298703	0	0
1_27278521_AG:2_240061403_CC:6_33406556_GA	0.041118	0.00877461	0.00408519	0.00990219	0.0232335	0.00922722	0.00281634	0.0510962	0
1_27278521_AG:3_7494417_AA:6_27833342_TC	0.00559078	0.00274761	0.00195474	0	0.00325703	0	0	0.00844868	0
1_27278521_AG:3_7494417_AA:6_33406556_GA	0.0316811	0.00274761	0.00390949	0.00348209	0.00759973	0.00823213	0.00261721	0.0219666	0
1_27278521_AG:3_7494417_AA:12_51394266_CT	0.00372718	0	0.00586423	0.00174104	0	0.0219523	0.00392581	0	0
1_27278521_AG:3_9426224_GG:6_27833342_TC	0.00666135	0.00558385	0.00197671	0	0.00632794	0	0	0.0130404	0
1_27278521_AG:3_9426224_GG:6_33406556_GA	0.0377477	0.00558385	0.00395341	0.00739944	0.0147652	0.00841305	0.00261721	0.0339049	0
1_27278521_AG:3_10976876_AA:6_27833342_TC	0.00261696	0.0030135	0.00188885	0	0.00307091	0	0	0.00569368	0
1_27278521_AG:3_10976876_AA:6_33406556_GA	0.0148294	0.0030135	0.0037777	0.00315564	0.00716546	0.00524685	0.00227583	0.0148036	0
1_27278521_GG:3_10976876_GA:9_33944586_TC	0	0	0.00973711	0	0	0.0113079	0.0206532	0	0
1_27278521_AG:3_10976876_AA:12_51394266_CT	0.00174464	0	0.00566656	0.00157782	0	0.0139916	0.00341375	0	0
1_27278521_AG:3_11075503_CC:6_33406556_GA	0.0296589	0.00194991	0.00289917	0.00206749	0.00694833	0.00235204	0.00199135	0.0105058	0
1_27278521_AG:3_11300707_CC:6_33406556_GA	0.020896	0.00576111	0.00390949	0.00598484	0.0134624	0.0080512	0.00256031	0.0339049	0
1_27278521_AG:3_11300707_CC:10_21414892_CC	0.0147501	0.126744	0.00977371	0.125682	0.0980831	0.0644096	0.00704085	0.138228	0
1_27278521_AG:3_12198261_CC:6_27833342_TC	0.00725611	0.00877461	0.00217438	0	0.0099572	0	0	0.0196524	0
1_27278521_AG:3_12198261_CC:6_33406556_GA	0.041118	0.00877461	0.00434875	0.00990219	0.0232335	0.00922722	0.00284479	0.0510962	0
1_27278521_AG:3_12791185_TT:6_27833342_TC	0.00535287	0.00877461	0.0022183	0	0.00967803	0	0	0.0191014	0
1_27278521_AG:3_12791185_TT:6_33406556_GA	0.0303329	0.00877461	0.00443661	0.00990219	0.0225821	0.00859398	0.00275944	0.0496636	0
1_27278521_AG:3_13384748_AA:6_27833342_TC	0.00725611	0.00877461	0.00202063	0	0.0099572	0	0	0.0196524	0
1_27278521_AG:3_13384748_AA:6_33406556_GA	0.041118	0.00877461	0.00404127	0.00990219	0.0232335	0.00922722	0.0026741	0.0510962	0
1_27278521_AG:3_14513695_AG:6_26598188_AA	0.00713716	0.0134721	0.00439268	0.0247555	0.0131212	0.00928753	0.00374801	0.017632	0
1_27278521_AG:3_30713619_CC:6_27833342_TC	0.00725611	0.00877461	0.00217438	0	0.0099572	0	0	0.0196524	0
1_27278521_AG:3_30713619_CC:6_33406556_GA	0.041118	0.00877461	0.00434875	0.00990219	0.0232335	0.00922722	0.00281634	0.0510962	0
1_27278521_AG:3_31774704_GG:6_27833342_TC	0.00725611	0.00850872	0.00208652	0	0.00958497	0	0	0.0189177	0
1_27278521_AG:3_31774704_GG:6_33406556_GA	0.041118	0.00850872	0.00417305	0.00979337	0.0223649	0.00841305	0.00278789	0.049186	0
1_27278521_AG:3_31774704_GG:12_51394266_CT	0.00483741	0	0.00625957	0.00489669	0	0.0224348	0.00418184	0	0
1_27278521_AG:3_48619128_GG:6_27833342_TC	0.00725611	0.00877461	0.00215241	0	0.0099572	0	0	0.0196524	0
1_27278521_AG:3_48619128_GG:6_33406556_GA	0.041118	0.00877461	0.00430483	0.00990219	0.0232335	0.00922722	0.00290168	0.0510962	0
1_27278521_AG:3_48641060_CC:6_33406556_GA	0.041118	0.00877461	0.00430483	0.00990219	0.0232335	0.00922722	0.00264565	0.0510962	0
1_27278521_AG:3_50598521_GG:6_27833342_TC	0.00725611	0.00877461	0.00217438	0	0.0099572	0	0	0.0196524	0
1_27278521_AG:3_50598521_GG:6_33406556_GA	0.041118	0.00877461	0.00434875	0.00990219	0.0232335	0.00922722	0.00284479	0.0510962	0
1_27278521_AG:3_52436556_GG:6_27833342_TC	0.00725611	0.00877461	0.00199867	0	0.0099572	0	0	0.0196524	0
1_27278521_AG:3_52436556_GG:6_33406556_GA	0.041118	0.00877461	0.00399734	0.00979337	0.0232335	0.00922722	0.00258876	0.0510962	0
1_27278521_AG:3_52853401_CC:6_27833342_TC	0.00416334	0.00345667	0.00184493	0	0.0046529	0	0	0.00955069	0
1_27278521_AG:3_52853401_CC:6_33406556_GA	0.0235923	0.00345667	0.00368985	0.00337327	0.0108568	0.00578963	0.00261721	0.0248318	0
1_27278521_GG:3_52853401_TC:12_58010132_AG	0	0	0.00495549	0.00305612	0	0	0.00921711	0.0021485	0
1_27278521_AG:3_66430877_GG:6_27833342_TC	0.00606659	0.00842008	0.0022183	0	0.00967803	0	0	0.0183667	0
1_27278521_GG:3_66430877_CG:6_30627216_CT	0.0549826	0.0111471	0.00278203	0.0127858	0.0078683	0.0141348	0.00460856	0.0163194	0.0933642
1_27278521_AG:3_66430877_GG:6_33406556_GA	0.0343773	0.00842008	0.00443661	0.00935811	0.0225821	0.00877491	0.00278789	0.0477534	0
1_27278521_GG:3_66430877_CG:8_130761644_CC	0.00687282	0.00493044	0.00330366	0.010291	0.00370273	0.0107425	0.0138257	0.00639978	0.00565844
1_27278521_AG:3_71748654_GG:6_27833342_TC	0.00713716	0.00717923	0.00177904	0	0.00800298	0	0	0.0172647	0
1_27278521_AG:3_112732840_CC:6_27833342_TC	0.00725611	0.00877461	0.0022183	0	0.0099572	0	0	0.0196524	0
1_27278521_AG:3_112732840_CC:6_33406556_GA	0.041118	0.00877461	0.00443661	0.00990219	0.0232335	0.00922722	0.00281634	0.0510962	0
1_27278521_AG:3_126211186_GG:6_27833342_TC	0.00535287	0.00824282	0.00213045	0	0.00921274	0	0	0.0194687	0
1_27278521_AG:3_126211186_GG:6_33406556_GA	0.0303329	0.00824282	0.0042609	0.00968456	0.0214964	0.00850352	0.00287324	0.0506186	0
1_27278521_AG:3_126633420_GG:6_33406556_GA	0.041118	0.00877461	0.00382163	0.00990219	0.0232335	0.00922722	0.00250341	0.0510962	0
1_27278521_AG:3_131624120_CC:6_27833342_TC	0.00368753	0.00691333	0.00169118	0	0.00725852	0	0	0.0146934	0
1_27278521_AG:3_131624120_GC:6_30576801_AG	0.00594763	0.00177265	0.0013178	0.00174104	0.00089956	0.000784012	0.000192023	0.00734668	0
1_27278521_AG:3_131624120_CC:6_33406556_GA	0.020896	0.00691333	0.00338236	0.00816114	0.0169365	0.00678472	0.00213359	0.0382027	0
1_27278521_AG:3_131624120_CC:12_51394266_CT	0.00245836	0	0.00507355	0.00408057	0	0.0180926	0.00320039	0	0
1_27278521_AG:3_139257603_GA:8_130761644_CC	0.00380649	0.0315975	0.00403394	0.0341136	0.0253118	0.0332301	0.00595272	0.0271827	0
1_27278521_AG:3_148601607_GG:6_27833342_TC	0.00725611	0.00877461	0.00208652	0	0.00977109	0	0	0.0196524	0
1_27278521_AG:3_148601607_GG:6_33406556_GA	0.041118	0.00877461	0.00417305	0.00990219	0.0227992	0.00922722	0.00270255	0.0510962	0
1_27278521_AG:3_178968568_AA:6_27833342_TC	0.00725611	0.00868598	0.00208652	0	0.00986414	0	0	0.0194687	0
1_27278521_AG:3_178968568_AA:6_33406556_GA	0.041118	0.00868598	0.00417305	0.00979337	0.0230163	0.00823213	0.00281634	0.0506186	0
1_27278521_GG:3_178968568_CA:21_31933451_TC	0	0	0.00278203	0	0	0	0.00170687	0	0
1_27278521_AG:3_184020679_TT:6_27833342_TC	0.00725611	0.00877461	0.00208652	0	0.0099572	0	0	0.0196524	0
1_27278521_AG:3_184020679_TT:6_33406556_GA	0.041118	0.00877461	0.00417305	0.00990219	0.0232335	0.00922722	0.00261721	0.0510962	0
1_27278521_AG:3_186006566_TC:6_26598188_AA	0.0158604	0.0724127	0.00417305	0.0647451	0.0699796	0.0132679	0.00459433	0.0719975	0
1_27278521_GG:3_186006566_TT:6_27833342_TC	0.00343641	0.00139338	0.00391223	0	0.00185136	0	0	0.00228563	0.0154321
1_27278521_AG:3_195954673_CC:6_27833342_TC	0.00725611	0.00877461	0.0020426	0	0.0099572	0	0	0.0196524	0
1_27278521_AG:3_195954673_CC:6_33406556_GA	0.041118	0.00877461	0.00408519	0.00990219	0.0232335	0.00922722	0.00270255	0.0510962	0
1_27278521_AG:3_197553870_AA:6_27833342_TC	0.00618554	0.00877461	0.00210849	0	0.0099572	0	0	0.0194687	0
1_27278521_AG:3_197553870_AA:6_33406556_GA	0.0350514	0.00877461	0.00421697	0.00990219	0.0232335	0.00922722	0.00253186	0.0506186	0
1_27278521_GG:4_1659128_CC:6_27833342_TC	0.0343641	0.00332269	0.00208652	0	0.00771401	0	0	0.00891397	0.173182
1_27278521_AG:4_1986542_CC:6_30576801_AG	0.0137985	0.00629291	0.00118602	0.00663773	0.00220237	0.00126648	0.000142239	0.0205707	0
1_27278521_AG:4_3526848_CC:6_27833342_TC	0.00725611	0.00877461	0.0022183	0	0.0099572	0	0	0.0196524	0
1_27278521_AG:4_3526848_CC:6_33406556_GA	0.041118	0.00877461	0.00443661	0.00990219	0.0232335	0.00922722	0.00284479	0.0510962	0
1_27278521_AG:4_9909850_TT:6_27833342_TC	0.00440125	0.00629291	0.00164725	0	0.00595571	0	0	0.0139587	0
1_27278521_AG:4_9909850_TT:6_33406556_GA	0.0249404	0.00629291	0.00329451	0.00620247	0.0138967	0.00823213	0.00244652	0.0362926	0
1_27278521_GG:4_25005193_GA:4_108991962_GA	0	0	0.00139102	0	0	0	0.00477924	0	0
1_27278521_AG:4_25005193_AA:6_27833342_TC	0.00559078	0.00212718	0.00217438	0	0.00139587	0	0	0.00569368	0
1_27278521_AG:4_25005193_AA:6_33406556_GA	0.0316811	0.00212718	0.00434875	0.00119697	0.00325703	0.00542778	0.002731	0.0148036	0
1_27278521_AG:4_41687843_CC:6_27833342_TC	0.00725611	0.00877461	0.00224027	0	0.0099572	0	0	0.0196524	0
1_27278521_AG:4_41687843_CC:6_33406556_GA	0.041118	0.00877461	0.00448053	0.00990219	0.0232335	0.00922722	0.00287324	0.0510962	0
1_27278521_GG:4_41687843_TC:19_56499345_AA	0	0	0.00156489	0	0	0	0.0040965	0	0
1_27278521_AG:4_54011526_GA:16_2014283_AG	0.00158604	0.0731218	0.00544692	0.0705123	0.070724	0.0219523	0.00572514	0.0823563	0
1_27278521_GG:4_74352723_TC:4_118006307_AG	0	0	0.00260815	0	0	0	0.00537665	0	0
1_27278521_AG:4_74352723_CC:6_27833342_TC	0.00725611	0.00877461	0.0020426	0	0.0099572	0	0	0.0196524	0
1_27278521_AG:4_74352723_CC:6_33406556_GA	0.041118	0.00877461	0.00408519	0.00990219	0.0232335	0.00922722	0.00270255	0.0510962	0
1_27278521_AG:4_74352723_CC:12_51394266_CT	0.00483741	0	0.00612779	0.00495109	0	0.0246059	0.00405382	0	0
1_27278521_AG:4_78804474_AA:6_27833342_TC	0.00725611	0.00877461	0.00199867	0	0.0099572	0	0	0.0196524	0
1_27278521_AG:4_78804474_AA:6_33406556_GA	0.041118	0.00877461	0.00399734	0.00990219	0.0232335	0.00922722	0.00293013	0.0510962	0
1_27278521_AG:4_78804474_AA:12_51394266_CT	0.00483741	0	0.00599601	0.00495109	0	0.0246059	0.0043952	0	0
1_27278521_AG:4_88767008_GG:6_33406556_GA	0.0370736	0.00611564	0.00215241	0.00663773	0.0180222	0.00506592	0.00167843	0.0334274	0
1_27278521_AG:4_89385130_GG:6_27833342_TC	0.00725611	0.00877461	0.00213045	0	0.0099572	0	0	0.0196524	0
1_27278521_AG:4_89385130_GG:6_33406556_GA	0.041118	0.00877461	0.0042609	0.00990219	0.0232335	0.00922722	0.00244652	0.0510962	0
1_27278521_AG:4_106552221_AA:6_27833342_TC	0.00725611	0.00877461	0.0022183	0	0.0099572	0	0	0.0196524	0
1_27278521_AG:4_106552221_AA:6_33406556_GA	0.041118	0.00877461	0.00443661	0.00990219	0.0232335	0.00922722	0.00293013	0.0510962	0
1_27278521_AG:4_108991962_AA:6_27833342_TC	0.00725611	0.00877461	0.00217438	0	0.0099572	0	0	0.0196524	0
1_27278521_AG:4_108991962_AA:6_33406556_GA	0.041118	0.00877461	0.00434875	0.00990219	0.0232335	0.00922722	0.00275944	0.0510962	0
1_27278521_AG:4_111480920_GG:6_33406556_GA	0.0343773	0.00753376	0.00338236	0.0085964	0.0210621	0.00714657	0.00256031	0.0415455	0
1_27278521_AG:4_118006307_GG:6_27833342_TC	0.00594763	0.00850872	0.00219634	0	0.00911968	0	0	0.0178157	0
1_27278521_AG:4_118006307_GG:6_33406556_GA	0.0337033	0.00850872	0.00439268	0.00870522	0.0212793	0.00750842	0.00275944	0.0463208	0
1_27278521_AG:4_118006307_GG:12_51394266_CT	0.00396509	0	0.00658902	0.00435261	0	0.0200225	0.00413917	0	0
1_27278521_AG:4_125592440_TT:6_27833342_TC	0.00642345	0.00771103	0.00213045	0	0.00902662	0	0	0.018183	0
1_27278521_AG:4_125592440_TT:6_33406556_GA	0.0363995	0.00771103	0.0042609	0.00914048	0.0210621	0.00859398	0.00278789	0.0472759	0
1_27278521_AG:4_176561168_CC:6_27833342_TC	0.00713716	0.00824282	0.00193278	0	0.00958497	0	0	0.0191014	0
1_27278521_AG:4_184626187_GG:6_27833342_TC	0.00725611	0.00877461	0.0020426	0	0.0099572	0	0	0.0196524	0
1_27278521_AG:4_184626187_GG:6_33406556_GA	0.041118	0.00877461	0.00408519	0.00990219	0.0232335	0.00922722	0.00287324	0.0510962	0
1_27278521_AG:4_185039122_TT:6_33406556_GA	0.041118	0.00877461	0.00434875	0.00990219	0.0232335	0.00922722	0.00281634	0.0510962	0
1_27278521_GG:5_1057615_GG:16_89849480_CC	0.0201603	0.0675256	0.0121714	0.0699788	0.0907168	0.0583486	0.00691284	0.0789915	0.00720165
1_27278521_AG:5_9190598_AA:6_30576801_AG	0.00166534	0	0.00144958	0.000108815	3.10193e-05	0.000180926	0.000192023	0.000293867	0
1_27278521_AG:5_9190598_AA:10_108380213_AA	0.00249801	0	0.00483195	5.44076e-05	0	0.0041613	0.00460856	7.34668e-05	0
1_27278521_AG:5_9227002_CC:6_27833342_TC	0.00725611	0.00877461	0.00213045	0	0.0099572	0	0	0.0196524	0
1_27278521_AG:5_9227002_CC:6_33406556_GA	0.041118	0.00877461	0.0042609	0.00990219	0.0232335	0.00904629	0.00284479	0.0510962	0
1_27278521_AG:5_9227002_CC:10_21414892_CC	0.0290245	0.193042	0.0106522	0.207946	0.169272	0.0723704	0.00782317	0.208315	0
1_27278521_AG:5_41161953_TT:6_27833342_TC	0.00725611	0.00877461	0.00217438	0	0.0099572	0	0	0.0196524	0
1_27278521_AG:5_41161953_TT:6_33406556_GA	0.041118	0.00877461	0.00434875	0.00990219	0.0232335	0.00922722	0.00284479	0.0510962	0
1_27278521_AG:5_75989144_AA:6_27833342_TC	0.00725611	0.00877461	0.00215241	0	0.0099572	0	0	0.0196524	0
1_27278521_AG:5_75989144_AA:6_33406556_GA	0.041118	0.00877461	0.00430483	0.00990219	0.0232335	0.00922722	0.00281634	0.0510962	0
1_27278521_AG:5_78076517_GG:6_33406556_GA	0.0316811	0.00815419	0.00347022	0.00870522	0.0206278	0.00750842	0.00233273	0.0463208	0
1_27278521_AG:5_94860194_GG:6_27833342_TC	0.00725611	0.00877461	0.0022183	0	0.0099572	0	0	0.0196524	0
1_27278521_AG:5_94860194_GG:6_33406556_GA	0.041118	0.00877461	0.00443661	0.00990219	0.0232335	0.00922722	0.00293013	0.0510962	0
1_27278521_AG:5_108521893_TT:6_27833342_TC	0.00392544	0.0068247	0.00144958	0	0.00725852	0	0	0.015428	0
1_27278521_AG:5_108521893_TT:6_33406556_GA	0.0222442	0.0068247	0.00289917	0.00685536	0.0169365	0.00588009	0.00184911	0.0401129	0
1_27278521_AG:5_112379183_AA:6_27833342_TC	0.00523392	0.00842008	0.00195474	0	0.00986414	0	0	0.0196524	0
1_27278521_AG:5_112379183_AA:6_33406556_GA	0.0296589	0.00842008	0.00390949	0.00957574	0.0230163	0.00913676	0.00264565	0.0510962	0
1_27278521_AG:5_136403289_AA:6_33406556_GA	0.0316811	0.00443162	0.00355807	0.00598484	0.0156337	0.00615148	0.00244652	0.03486	0
1_27278521_AG:5_140208884_AA:6_27833342_TC	0.00725611	0.00877461	0.00210849	0	0.0099572	0	0	0.0196524	0
1_27278521_AG:5_140208884_CA:6_30080274_GG	0	0	0.00471481	0	0	0	0.00388314	0	0
1_27278521_AG:5_140208884_AA:6_33406556_GA	0.041118	0.00877461	0.00421697	0.00990219	0.0232335	0.00922722	0.00275944	0.0510962	0
1_27278521_AG:5_140431103_TT:6_27833342_TC	0.00725611	0.00877461	0.00197671	0	0.0099572	0	0	0.0196524	0
1_27278521_AG:5_140431103_TT:6_33406556_GA	0.041118	0.00877461	0.00395341	0.00990219	0.0232335	0.00922722	0.00250341	0.0510962	0
1_27278521_AG:5_140431103_TT:12_51394266_CT	0.00483741	0	0.00593012	0.00495109	0	0.0246059	0.00375512	0	0
1_27278521_AG:5_140867087_GG:6_27833342_TC	0.00725611	0.00877461	0.0022183	0	0.0099572	0	0	0.0196524	0
1_27278521_AG:5_140867087_GG:6_33406556_GA	0.041118	0.00877461	0.00443661	0.00990219	0.0232335	0.00922722	0.00293013	0.0510962	0
1_27278521_AG:5_140867087_GG:12_51394266_CT	0.00483741	0	0.00665491	0.00495109	0	0.0246059	0.0043952	0	0
1_27278521_AG:5_145442133_AG:12_117465264_TC	0	0	0.00685258	0	0	0	0.00435253	0	0
1_27278521_AG:5_149582191_GG:6_27833342_TC	0.00725611	0.00877461	0.00213045	0	0.0099572	0	0	0.0196524	0
1_27278521_AG:5_149582191_GG:6_33406556_GA	0.041118	0.00877461	0.0042609	0.00990219	0.0232335	0.00922722	0.00278789	0.0510962	0
1_27278521_AG:5_176315547_GG:6_27833342_TC	0.00725611	0.00877461	0.00195474	0	0.0099572	0	0	0.0196524	0
1_27278521_AG:5_176315547_GG:6_33406556_GA	0.041118	0.00877461	0.00390949	0.00990219	0.0232335	0.00922722	0.002731	0.0510962	0
1_27278521_AG:5_177422908_GG:6_30576801_AG	0.00118953	0.00124085	0.00250383	0.00206749	0.00089956	0.000934784	0.000298703	0.00881602	0
1_27278521_AG:5_178700004_GG:6_27833342_TC	0.00725611	0.00877461	0.0022183	0	0.0099572	0	0	0.0196524	0
1_27278521_AG:5_178700004_GG:6_33406556_GA	0.041118	0.00877461	0.00443661	0.00990219	0.0232335	0.00922722	0.00290168	0.0510962	0
1_27278521_AG:6_10415006_CC:6_30576801_AG	0.0102299	0.00257034	0.00125191	0.00348209	0.00102364	0.000904629	0.000220471	0.0105792	0
1_27278521_AG:6_10415006_CC:18_47093790_CC	0.00340998	0.00642585	0.00319934	0.00870522	0.00307091	0.00361852	0.00727555	0.00396721	0
1_27278521_AG:6_13584315_CC:6_27833342_TC	0.00725611	0.00877461	0.00219634	0	0.0099572	0	0	0.0196524	0
1_27278521_AG:6_13584315_CC:6_33406556_GA	0.041118	0.00877461	0.00439268	0.00990219	0.0232335	0.00922722	0.00287324	0.0510962	0
1_27278521_AG:6_24698215_GG:6_27833342_TC	0.00523392	0.00514068	0.00182296	0	0.00483901	0	0	0.0112037	0
1_27278521_AG:6_24698215_GG:6_33406556_GA	0.0296589	0.00514068	0.00364592	0.0064201	0.011291	0.00642287	0.00281634	0.0291296	0
1_27278521_GG:6_24698215_AG:12_58010132_AG	0	0	0.00521631	0.00162161	0	0	0.00384046	0.00182851	0
1_27278521_GG:6_25682262_CC:6_27833342_TC	0.000687282	0.0019293	0.00156489	0	0.00293133	0	0	0.00731403	0.00342936
1_27278521_AG:6_25682262_AA:6_33406556_GA	0.0269626	0.00168402	0.00289917	0.00380853	0.00694833	0.00271389	0.00190601	0.0138485	0
1_27278521_AG:6_25773744_TT:6_27833342_TC	0.00725611	0.00877461	0.00217438	0	0.0099572	0	0	0.0196524	0
1_27278521_AG:6_25773744_TT:6_33406556_GA	0.041118	0.00877461	0.00434875	0.00990219	0.0232335	0.00922722	0.00287324	0.0510962	0
1_27278521_AG:6_25779392_GG:6_30576801_AG	0	0	0.00164725	0	0	0.000120617	0.000270255	0.000293867	0
1_27278521_AG:6_25850845_CC:6_27833342_TC	0.00642345	0.00691333	0.00215241	0	0.00716546	0	0	0.0150607	0
1_27278521_AG:6_25850845_CC:6_33406556_GA	0.0363995	0.00691333	0.00430483	0.00707299	0.0167194	0.0073275	0.00295858	0.0391578	0
1_27278521_AG:6_26017715_GG:6_27833342_TC	0.00701821	0.00877461	0.00202063	0	0.00986414	0	0	0.019285	0
1_27278521_AG:6_26017715_GG:6_33406556_GA	0.0397698	0.00877461	0.00404127	0.00990219	0.0230163	0.00922722	0.00278789	0.0501411	0
1_27278521_AG:6_26022244_AA:6_27833342_TC	0.00547182	0.00691333	0.00215241	0	0.00865439	0	0	0.01653	0
1_27278521_AG:6_26022244_AA:6_33406556_GA	0.031007	0.00691333	0.00430483	0.00718181	0.0201936	0.00850352	0.00295858	0.0429781	0
1_27278521_AG:6_26045737_CC:6_30154199_CC	0.0283504	0.110347	0.00171315	0.0837333	0.0589367	0.0145645	0.000675637	0.0304153	0
1_27278521_AG:6_26045737_CC:8_20022486_AT	0.021808	0.110347	0.00361664	0.101361	0.129661	0.0436936	0.00432408	0.121661	0
1_27278521_AG:6_26107944_CC:6_27833342_TC	0.00725611	0.00877461	0.00210849	0	0.0099572	0	0	0.0196524	0
1_27278521_AG:6_26107944_CC:6_33406556_GA	0.041118	0.00877461	0.00421697	0.00990219	0.0232335	0.00922722	0.00275944	0.0510962	0
1_27278521_AG:6_26107944_CC:10_21414892_CC	0.0290245	0.193042	0.0105424	0.207946	0.169272	0.0738178	0.00758847	0.208315	0
1_27278521_AG:6_26108168_GG:6_30154199_CC	0.0288659	0.109018	0.0013178	0.0826996	0.0601775	0.0147756	0.000355599	0.0310765	0
1_27278521_AG:6_26108168_GG:15_90623052_TC	0.0599522	0.210768	0.00439268	0.20022	0.135399	0.0907645	0.00142239	0.172647	0
1_27278521_AG:6_26124634_CC:6_27833342_TC	0.0067803	0.00522932	0.00217438	0	0.00670017	0	0	0.010469	0
1_27278521_AG:6_26124634_CC:6_33406556_GA	0.0384217	0.00522932	0.00434875	0.00685536	0.0156337	0.00741796	0.00295858	0.0272195	0
1_27278521_AG:6_26200083_GG:6_27833342_TC	0.00154638	0.00168402	0.00182296	0	0.0028848	0	0	0.00440801	0
1_27278521_AG:6_26200083_GG:12_51394266_CT	0.00103092	0	0.00546889	0.0014146	0	0.0106143	0.00426718	0	0
1_27278521_AG:6_26385325_CC:6_27833342_TC	0.00725611	0.00859735	0.00217438	0	0.0099572	0	0	0.0196524	0
1_27278521_AG:6_26385325_CC:6_33406556_GA	0.041118	0.00859735	0.00434875	0.00979337	0.0232335	0.00922722	0.00284479	0.0510962	0
1_27278521_AG:6_26385325_CC:12_51394266_CT	0.00483741	0	0.00652313	0.00489669	0	0.0246059	0.00426718	0	0
1_27278521_AG:6_26446011_GG:6_27833342_TC	0.00725611	0.00868598	0.0022183	0	0.00967803	0	0	0.0191014	0
1_27278521_AG:6_26446011_GG:6_33406556_GA	0.041118	0.00868598	0.00443661	0.00990219	0.0225821	0.00922722	0.00295858	0.0496636	0
1_27278521_GG:6_26446011_AG:8_17415796_AC	0	0.000589509	0.000869385	0	0.00107996	0	0	0.000274276	0
1_27278521_GG:6_26446011_AG:17_26824156_GG	0	0.000803876	0.00260815	0	0.00308561	0	0	0.00137138	0
1_27278521_AG:6_26598188_AA:6_30576801_AG	0.00475811	0.00336803	0.000988353	0.00380853	0.00145791	0.000331697	0.000120904	0.0117547	0
1_27278521_AG:6_27100485_GG:6_27833342_TC	0.00725611	0.00877461	0.00219634	0	0.0099572	0	0	0.0196524	0
1_27278521_AG:6_27100485_GG:6_33406556_GA	0.041118	0.00877461	0.00439268	0.00990219	0.0232335	0.00922722	0.00287324	0.0510962	0
1_27278521_AG:6_27424710_AA:6_27833342_TC	0.00725611	0.00877461	0.00208652	0	0.0099572	0	0	0.0196524	0
1_27278521_AG:6_27424710_AA:6_33406556_GA	0.041118	0.00877461	0.00417305	0.00990219	0.0232335	0.00922722	0.00287324	0.0510962	0
1_27278521_AG:6_27805975_GG:6_27833342_TC	0.00701821	0.00877461	0.0020426	0	0.00986414	0	0	0.018734	0
1_27278521_AG:6_27805975_GG:6_33406556_GA	0.0397698	0.00877461	0.00408519	0.00979337	0.0230163	0.00886537	0.00256031	0.0487085	0
1_27278521_AG:6_27833342_TC:6_28214811_AA	0.0065424	0.00877461	0.0022183	0	0.00986414	0	0	0.0196524	0
1_27278521_AG:6_27833342_TC:6_29408554_AA	0.00463915	0.00850872	0.00215241	0	0.00865439	0	0	0.0172647	0
1_27278521_AG:6_27833342_TC:6_29523646_CC	0.00309277	0.00257034	0.00103228	0	0.00251256	0	0	0.00440801	0
1_27278521_AG:6_27833342_TC:6_29555809_TT	0.00547182	0.00336803	0.00175707	0	0.00446678	0	0	0.00587734	0
1_27278521_AG:6_27833342_TC:6_29912333_TC	0.00392544	0.00398846	0.0011421	0	0.00595571	0	0	0.0101017	0
1_27278521_AG:6_27833342_TC:6_30036333_GG	0.00713716	0.00753376	0.00160333	0	0.00902662	0	0	0.0179994	0
1_27278521_AG:6_27833342_TC:6_30080231_GG	0.0065424	0.00788829	0.00166922	0	0.00856133	0	0	0.0156117	0
1_27278521_AG:6_27833342_TC:6_30080274_GG	0.00570973	0.00629291	0.00202063	0	0.00763075	0	0	0.0161627	0
1_27278521_AG:6_27833342_TC:6_30121821_AA	0.00725611	0.00877461	0.001801	0	0.0099572	0	0	0.0196524	0
1_27278521_AG:6_27833342_TC:6_30154199_CC	0.00154638	0.00265897	0.000197671	0	0.00186116	0	0	0.001653	0
1_27278521_AG:6_27833342_TC:6_30229306_AA	0.00273591	0.0035453	0.000702829	0	0.00279174	0	0	0.00771401	0
1_27278521_AG:6_27833342_TC:6_30297505_CC	0.00701821	0.00797692	0.00217438	0	0.00772381	0	0	0.0152444	0
1_27278521_AG:6_27833342_TC:6_30457283_GG	0.00689926	0.00877461	0.00193278	0	0.0099572	0	0	0.0194687	0
1_27278521_AG:6_27833342_TC:6_30460232_CC	0.00713716	0.00833145	0.00153744	0	0.00967803	0	0	0.018734	0
1_27278521_AG:6_27833342_TC:6_30576801_AG	0.000713716	0.000177265	0.000197671	0	9.3058e-05	0	0	0.00146934	0
1_27278521_AG:6_27833342_TC:6_30624155_TT	0.00344963	0.00806556	0.00149351	0	0.00809604	0	0	0.015979	0
1_27278521_AG:6_27833342_TC:6_30627216_TT	0.00416334	0.00336803	0.00188885	0	0.00400149	0	0	0.00789768	0
1_27278521_AG:6_27833342_TC:6_32713867_CC	0.00630449	0.00576111	0.00202063	0	0.0070724	0	0	0.0141424	0
1_27278521_AG:6_27833342_TC:6_32798283_TT	0.00642345	0.00691333	0.00193278	0	0.00744464	0	0	0.0172647	0
1_27278521_AG:6_27833342_TC:6_32917042_AA	0.00618554	0.00779966	0.00215241	0	0.00884051	0	0	0.018734	0
1_27278521_AG:6_27833342_TC:6_32940621_CC	0.00559078	0.00850872	0.00153744	0	0.00911968	0	0	0.0179994	0
1_27278521_AG:6_27833342_TC:6_32945625_CC	0.00701821	0.00797692	0.00219634	0	0.00893356	0	0	0.017632	0
1_27278521_AG:6_27833342_TC:6_33132693_CC	0.00725611	0.00877461	0.0022183	0	0.0099572	0	0	0.0196524	0
1_27278521_AG:6_27833342_TC:6_33180045_TT	0.00630449	0.00567248	0.00162529	0	0.00660712	0	0	0.0128567	0
1_27278521_AG:6_27833342_TC:6_33219519_GG	0.00725611	0.00868598	0.00217438	0	0.00986414	0	0	0.0194687	0
1_27278521_AG:6_27833342_CC:6_33406556_GA	0.0384217	0.00859735	0.00439268	0.00990219	0.0225821	0.00922722	0.00295858	0.0487085	0
1_27278521_AG:6_27833342_TC:6_35706123_GG	0.00630449	0.00868598	0.00219634	0	0.00977109	0	0	0.0196524	0
1_27278521_AG:6_27833342_TC:6_36341243_TT	0.00582868	0.00859735	0.00153744	0	0.0099572	0	0	0.0196524	0
1_27278521_AG:6_27833342_TC:6_38802341_AA	0.00713716	0.00859735	0.00217438	0	0.00967803	0	0	0.0191014	0
1_27278521_AG:6_27833342_TC:6_46867717_TT	0.0067803	0.00726786	0.00177904	0	0.00800298	0	0	0.0141424	0
1_27278521_AG:6_27833342_TC:6_46977849_AA	0.00725611	0.00877461	0.00219634	0	0.0099572	0	0	0.0196524	0
1_27278521_AG:6_27833342_TC:6_49574531_CC	0.00440125	0.00771103	0.00210849	0	0.00884051	0	0	0.018734	0
1_27278521_AG:6_27833342_TC:6_52051274_GG	0.00523392	0.00771103	0.00147155	0	0.00865439	0	0	0.0174484	0
1_27278521_AG:6_27833342_TC:6_69666684_GG	0.00594763	0.0068247	0.00193278	0	0.00670017	0	0	0.014326	0
1_27278521_AG:6_27833342_TC:6_71012575_TT	0.00356858	0.00531795	0.00142762	0	0.00670017	0	0	0.013775	0
1_27278521_AG:6_27833342_TC:6_97344676_GG	0.00725611	0.00877461	0.00215241	0	0.0099572	0	0	0.0196524	0
1_27278521_AG:6_27833342_TC:6_105239352_CC	0.00666135	0.00771103	0.0022183	0	0.00874745	0	0	0.0167137	0
1_27278521_AG:6_27833342_TC:6_105771520_TT	0.00130848	0.00762239	0.00199867	0	0.00809604	0	0	0.01653	0
1_27278521_AG:6_27833342_TC:6_107391807_GG	0.00642345	0.00877461	0.00193278	0	0.0099572	0	0	0.0194687	0
1_27278521_AG:6_27833342_TC:6_117127757_CC	0.00725611	0.00877461	0.00219634	0	0.0099572	0	0	0.0196524	0
1_27278521_AG:6_27833342_TC:6_122766125_AA	0.00725611	0.00877461	0.00217438	0	0.0099572	0	0	0.0196524	0
1_27278521_AG:6_27833342_TC:6_144416308_AA	0.00725611	0.00877461	0.00213045	0	0.0099572	0	0	0.0196524	0
1_27278521_AG:6_27833342_TC:6_154763401_GG	0.00130848	0.00469752	0.00112013	0	0.00558348	0	0	0.00973435	0
1_27278521_AG:6_27833342_TC:6_166578025_CC	0.00559078	0.00460889	0.00213045	0	0.00660712	0	0	0.013224	0
1_27278521_AG:6_27833342_TC:6_166902231_GG	0.0067803	0.00824282	0.0020426	0	0.00977109	0	0	0.0189177	0
1_27278521_AG:6_27833342_TC:6_170201385_GG	0.00190324	0.000797692	0.00197671	0	0.00046529	0	0	0.00183667	0
1_27278521_AG:6_27833342_TC:7_8153521_GG	0.00701821	0.0073565	0.00219634	0	0.00884051	0	0	0.0174484	0
1_27278521_AG:6_27833342_TC:7_30951704_CC	0.00725611	0.00877461	0.0022183	0	0.0099572	0	0	0.0196524	0
1_27278521_AG:6_27833342_TC:7_75045959_CC	0.00725611	0.00877461	0.00219634	0	0.0099572	0	0	0.0196524	0
1_27278521_AG:6_27833342_TC:7_81336584_AA	0.00725611	0.00877461	0.00217438	0	0.0099572	0	0	0.0196524	0
1_27278521_AG:6_27833342_TC:7_83047666_TT	0.000951622	0.0032794	0.00147155	0	0.00307091	0	0	0.00569368	0
1_27278521_AG:6_27833342_TC:7_102462549_GG	0.00713716	0.00877461	0.00173511	0	0.0099572	0	0	0.0196524	0
1_27278521_AG:6_27833342_TC:7_117227874_AA	0.00725611	0.00877461	0.00202063	0	0.0099572	0	0	0.0196524	0
1_27278521_AG:6_27833342_TC:7_127958040_GG	0.00725611	0.00877461	0.00210849	0	0.0099572	0	0	0.0196524	0
1_27278521_AG:6_27833342_TC:7_135366195_CC	0.00666135	0.00859735	0.00202063	0	0.00967803	0	0	0.0183667	0
1_27278521_AG:6_27833342_TC:7_158896615_GG	0.00725611	0.00877461	0.00206456	0	0.0099572	0	0	0.0196524	0
1_27278521_AG:6_27833342_TC:8_2054195_CG	0.00297382	0.00460889	0.00105424	0	0.00418761	0	0	0.00863235	0
1_27278521_AG:6_27833342_TC:8_2090262_CC	0.00725611	0.00877461	0.00213045	0	0.0099572	0	0	0.0196524	0
1_27278521_AG:6_27833342_TC:8_17415796_CC	0.00701821	0.00779966	0.00213045	0	0.0093058	0	0	0.019285	0
1_27278521_AG:6_27833342_TC:8_17478728_AA	0.00713716	0.00762239	0.00215241	0	0.0093058	0	0	0.0172647	0
1_27278521_AG:6_27833342_TC:8_17942204_CC	0.00547182	0.00815419	0.00219634	0	0.00986414	0	0	0.018183	0
1_27278521_AG:6_27833342_TC:8_18666236_TT	0.00725611	0.00877461	0.00213045	0	0.0099572	0	0	0.0196524	0
1_27278521_AG:6_27833342_TC:8_21980023_CC	0.00725611	0.00877461	0.00215241	0	0.0099572	0	0	0.0196524	0
1_27278521_AG:6_27833342_TC:8_21997738_AA	0.0067803	0.00638154	0.00206456	0	0.00865439	0	0	0.0146934	0
1_27278521_AG:6_27833342_TC:8_23056990_GG	0.00725611	0.00877461	0.00184493	0	0.0099572	0	0	0.0196524	0
1_27278521_AG:6_27833342_TC:8_27967856_GG	0.00214115	0.00150675	0.00182296	0	0.00167504	0	0	0.00385701	0
1_27278521_AG:6_27833342_TC:8_28196783_CC	0.00725611	0.00877461	0.00166922	0	0.0099572	0	0	0.0196524	0
1_27278521_AG:6_27833342_TC:8_38934777_GG	0.00725611	0.00877461	0.00217438	0	0.0099572	0	0	0.0196524	0
1_27278521_AG:6_27833342_TC:8_79610710_GG	0.0020222	0.00540658	0.00166922	0	0.00437372	0	0	0.00753035	0
1_27278521_AG:6_27833342_TC:8_95189955_GG	0.00725611	0.00877461	0.00215241	0	0.0099572	0	0	0.0196524	0
1_27278521_AG:6_27833342_TC:8_95403868_TT	0.00725611	0.00877461	0.00219634	0	0.0099572	0	0	0.0194687	0
1_27278521_AG:6_27833342_TC:8_99168383_TT	0.00547182	0.00824282	0.00219634	0	0.00902662	0	0	0.0172647	0
1_27278521_AG:6_27833342_TC:8_102555474_AA	0.00725611	0.00824282	0.0020426	0	0.00977109	0	0	0.0189177	0
1_27278521_AG:6_27833342_TC:8_120430428_TT	0.00725611	0.00877461	0.0020426	0	0.0099572	0	0	0.0196524	0
1_27278521_AG:6_27833342_TC:8_130762837_CC	0.00713716	0.00788829	0.00193278	0	0.00874745	0	0	0.0185504	0
1_27278521_AG:6_27833342_TC:8_134063186_GG	0.00725611	0.00877461	0.00219634	0	0.0099572	0	0	0.0196524	0
1_27278521_AG:6_27833342_TC:9_27180392_GG	0.00725611	0.00877461	0.00224027	0	0.0099572	0	0	0.0196524	0
1_27278521_AG:6_27833342_TC:9_33944586_CC	0.00725611	0.00877461	0.00208652	0	0.0099572	0	0	0.0196524	0
1_27278521_AG:6_27833342_TC:9_77257346_GG	0.00618554	0.00602701	0.00171315	0	0.00651406	0	0	0.013775	0
1_27278521_AG:6_27833342_TC:9_99060704_CC	0.00725611	0.00877461	0.00197671	0	0.0099572	0	0	0.019285	0
1_27278521_AG:6_27833342_TC:9_107379712_CC	0.00725611	0.00877461	0.00219634	0	0.0099572	0	0	0.0196524	0
1_27278521_AG:6_27833342_TC:9_109687403_AA	0.00630449	0.00638154	0.00191082	0	0.00744464	0	0	0.0117547	0
1_27278521_AG:6_27833342_TC:9_112629858_GG	0.00666135	0.00567248	0.00208652	0	0.00511819	0	0	0.010469	0
1_27278521_AG:6_27833342_TC:9_114484837_GG	0.00713716	0.00691333	0.00169118	0	0.00856133	0	0	0.015979	0
1_27278521_AG:6_27833342_TC:9_114919707_GG	0.00404439	0.00691333	0.001801	0	0.006421	0	0	0.013775	0
1_27278521_AG:6_27833342_TC:9_118989890_AA	0.00725611	0.00868598	0.00199867	0	0.0099572	0	0	0.019285	0
1_27278521_AG:6_27833342_TC:9_124525862_CC	0.00725611	0.00877461	0.0020426	0	0.0099572	0	0	0.0196524	0
1_27278521_AG:6_27833342_TC:9_127566378_GG	0.0045202	0.00336803	0.00169118	0	0.00390843	0	0	0.00771401	0
1_27278521_AG:6_27833342_TC:9_130287287_CC	0.00582868	0.00611564	0.00191082	0	0.00623488	0	0	0.011571	0
1_27278521_AG:6_27833342_TC:9_131072099_GG	0.00725611	0.00859735	0.00215241	0	0.00967803	0	0	0.0194687	0
1_27278521_AG:6_27833342_TC:9_133945034_CC	0.00725611	0.00877461	0.00219634	0	0.0099572	0	0	0.0196524	0
1_27278521_AG:6_27833342_TC:9_136504923_CC	0.0067803	0.00762239	0.00210849	0	0.00856133	0	0	0.0189177	0
1_27278521_AG:6_27833342_TC:9_137022965_CC	0.00725611	0.00868598	0.00184493	0	0.00986414	0	0	0.0196524	0
1_27278521_AG:6_27833342_TC:9_139946039_CC	0.00725611	0.00877461	0.00213045	0	0.0099572	0	0	0.0196524	0
1_27278521_AG:6_27833342_TC:10_13161060_GG	0.00725611	0.00877461	0.00208652	0	0.0099572	0	0	0.0196524	0
1_27278521_AG:6_27833342_TC:10_15107566_GG	0.00725611	0.00877461	0.0022183	0	0.0099572	0	0	0.0196524	0
1_27278521_AG:6_27833342_TC:10_15824085_AA	0.00107057	0.00833145	0.00219634	0	0.00921274	0	0	0.0163464	0
1_27278521_AG:6_27833342_TC:10_17086956_GG	0.00725611	0.00877461	0.0020426	0	0.0099572	0	0	0.0196524	0
1_27278521_AG:6_27833342_TC:10_17636309_GG	0.00463915	0.00389983	0.00206456	0	0.00493207	0	0	0.00918335	0
1_27278521_AG:6_27833342_TC:10_18789724_TT	0.00261696	0.00372256	0.00199867	0	0.00437372	0	0	0.00826502	0
1_27278521_AG:6_27833342_TC:10_25160817_TT	0.00725611	0.00877461	0.00226223	0	0.0099572	0	0	0.0196524	0
1_27278521_AG:6_27833342_TC:10_27539113_CC	0.00725611	0.00877461	0.00219634	0	0.0099572	0	0	0.0196524	0
1_27278521_AG:6_27833342_TC:10_32575715_AA	0.00725611	0.00877461	0.00219634	0	0.0099572	0	0	0.0196524	0
1_27278521_AG:6_27833342_TC:10_50121778_CC	0.00725611	0.00877461	0.00213045	0	0.0099572	0	0	0.0196524	0
1_27278521_AG:6_27833342_TC:10_50901954_GG	0.00725611	0.00877461	0.0022183	0	0.0099572	0	0	0.0196524	0
1_27278521_AG:6_27833342_TC:10_71010375_CC	0.00630449	0.00434299	0.00188885	0	0.00651406	0	0	0.0113874	0
1_27278521_AG:6_27833342_TC:10_76993930_CC	0.00725611	0.00877461	0.0022183	0	0.0099572	0	0	0.0196524	0
1_27278521_AG:6_27833342_TC:10_79601912_CC	0.00725611	0.00877461	0.00213045	0	0.0099572	0	0	0.0196524	0
1_27278521_AG:6_27833342_TC:10_79793652_TT	0.00725611	0.00877461	0.00213045	0	0.0099572	0	0	0.0196524	0
1_27278521_AG:6_27833342_TC:10_105350033_CC	0.00725611	0.00877461	0.00197671	0	0.0099572	0	0	0.0196524	0
1_27278521_AG:6_27833342_TC:10_105797517_AA	0.00725611	0.00877461	0.00224027	0	0.0099572	0	0	0.0196524	0
1_27278521_AG:6_27833342_TC:10_115344114_GG	0.00725611	0.00877461	0.0022183	0	0.0099572	0	0	0.0196524	0
1_27278521_AG:6_27833342_TC:10_115417289_AA	0.0045202	0.00717923	0.00195474	0	0.00772381	0	0	0.0163464	0
1_27278521_AG:6_27833342_TC:10_116093130_CC	0.00725611	0.00877461	0.00219634	0	0.0099572	0	0	0.0196524	0
1_27278521_AG:6_27833342_TC:10_116331030_CC	0.00725611	0.00877461	0.00199867	0	0.0099572	0	0	0.0196524	0
1_27278521_AG:6_27833342_TC:10_123503187_TT	0.00214115	0.00664744	0.00177904	0	0.00809604	0	0	0.0152444	0
1_27278521_AG:6_27833342_TC:10_125447705_AA	0.00309277	0.00549521	0.00210849	0	0.0053043	0	0	0.013224	0
1_27278521_AG:6_27833342_TC:11_902355_CC	0.00725611	0.00877461	0.00210849	0	0.0099572	0	0	0.0196524	0
1_27278521_AG:6_27833342_TC:11_4674575_GG	0.00368753	0.00203855	0.00202063	0	0.00260562	0	0	0.00459168	0
1_27278521_AG:6_27833342_TC:11_6913243_TT	0.00535287	0.00602701	0.0020426	0	0.00697935	0	0	0.013775	0
1_27278521_AG:6_27833342_TC:11_8122414_GG	0.00725611	0.00877461	0.00215241	0	0.0099572	0	0	0.0196524	0
1_27278521_AG:6_27833342_TC:11_8494755_TT	0.00725611	0.00877461	0.00215241	0	0.0099572	0	0	0.0196524	0
1_27278521_AG:6_27833342_TC:11_17532102_CC	0.0042823	0.00691333	0.0020426	0	0.00753769	0	0	0.0134077	0
1_27278521_AG:6_27833342_TC:11_17538989_CC	0.00725611	0.00877461	0.00210849	0	0.0099572	0	0	0.0196524	0
1_27278521_AG:6_27833342_TC:11_20124914_CC	0.00416334	0.00850872	0.00195474	0	0.00967803	0	0	0.0189177	0
1_27278521_AG:6_27833342_TC:11_32421654_TT	0.00725611	0.00877461	0.00208652	0	0.0099572	0	0	0.0196524	0
1_27278521_AG:6_27833342_TC:11_33363058_GG	0.00713716	0.00877461	0.00188885	0	0.0099572	0	0	0.0196524	0
1_27278521_AG:6_27833342_TC:11_62782278_CC	0.00237905	0.00868598	0.00208652	0	0.00911968	0	0	0.0172647	0
1_27278521_AG:6_27833342_TC:11_64820735_CC	0.00725611	0.00877461	0.00217438	0	0.0099572	0	0	0.0196524	0
1_27278521_AG:6_27833342_TC:11_65055190_TT	0.00725611	0.00877461	0.00217438	0	0.0099572	0	0	0.0196524	0
1_27278521_AG:6_27833342_TC:11_68115489_AA	0.00725611	0.00868598	0.00193278	0	0.00986414	0	0	0.019285	0
1_27278521_AG:6_27833342_TC:11_68855332_CC	0.00725611	0.00877461	0.00217438	0	0.0099572	0	0	0.0196524	0
1_27278521_AG:6_27833342_TC:11_70222604_GG	0.00416334	0.00522932	0.00186689	0	0.00539736	0	0	0.0119384	0
1_27278521_AG:6_27833342_TC:11_82625814_GG	0.00713716	0.00842008	0.00197671	0	0.00967803	0	0	0.0178157	0
1_27278521_AG:6_27833342_TC:11_102482504_TT	0.00701821	0.00868598	0.00193278	0	0.00977109	0	0	0.0194687	0
1_27278521_AG:6_27833342_TC:11_108159732_CC	0.00666135	0.00877461	0.00219634	0	0.0099572	0	0	0.0196524	0
1_27278521_AG:6_27833342_TC:11_117308795_GG	0.00535287	0.00514068	0.00202063	0	0.00670017	0	0	0.0128567	0
1_27278521_AG:6_27833342_TC:11_118453888_GG	0.0065424	0.00877461	0.00213045	0	0.0099572	0	0	0.0196524	0
1_27278521_AG:6_27833342_TC:11_118509676_GG	0.00725611	0.00877461	0.00206456	0	0.0099572	0	0	0.0196524	0
1_27278521_AG:6_27833342_TC:11_119215046_CC	0.00701821	0.00771103	0.00208652	0	0.00874745	0	0	0.0179994	0
1_27278521_AG:6_27833342_TC:12_968489_TT	0.00642345	0.0068247	0.0020426	0	0.00679323	0	0	0.013224	0
1_27278521_AG:6_27833342_TC:12_7026075_GG	0.0067803	0.00877461	0.00193278	0	0.0099572	0	0	0.0196524	0
1_27278521_AG:6_27833342_TC:12_7633668_TT	0.00666135	0.00877461	0.00195474	0	0.00967803	0	0	0.0196524	0
1_27278521_AG:6_27833342_TC:12_9909041_GG	0.00725611	0.00877461	0.00219634	0	0.0099572	0	0	0.0196524	0
1_27278521_AG:6_27833342_TC:12_12247616_TT	0.00404439	0.00478615	0.0022183	0	0.00623488	0	0	0.00973435	0
1_27278521_AG:6_27833342_TC:12_12483318_CC	0.00630449	0.00664744	0.00195474	0	0.00902662	0	0	0.0172647	0
1_27278521_AG:6_27833342_TC:12_15097663_TT	0.00630449	0.00868598	0.00213045	0	0.0099572	0	0	0.0194687	0
1_27278521_AG:6_27833342_TC:12_26218197_GG	0.00725611	0.00877461	0.00208652	0	0.0099572	0	0	0.0196524	0
1_27278521_AG:6_27833342_TC:12_39725534_GG	0.00725611	0.00877461	0.00226223	0	0.0099572	0	0	0.0196524	0
1_27278521_AG:6_27833342_TC:12_41946539_GG	0.00487706	0.00638154	0.00188885	0	0.00809604	0	0	0.0128567	0
1_27278521_AG:6_27833342_TC:12_47471555_CC	0.00725611	0.00877461	0.00208652	0	0.0099572	0	0	0.0196524	0
1_27278521_AG:6_27833342_TC:12_49171875_CC	0.00725611	0.00877461	0.00208652	0	0.0099572	0	0	0.0196524	0
1_27278521_AG:6_27833342_TC:12_49237782_CC	0.00713716	0.00877461	0.0020426	0	0.0099572	0	0	0.0196524	0
1_27278521_AG:6_27833342_TC:12_52682126_CC	0.00725611	0.00877461	0.00217438	0	0.0099572	0	0	0.0196524	0
1_27278521_AG:6_27833342_TC:12_53010024_CC	0.00475811	0.00797692	0.00215241	0	0.00874745	0	0	0.018183	0
1_27278521_AG:6_27833342_TC:12_57535266_CC	0.00570973	0.00664744	0.00188885	0	0.00763075	0	0	0.013775	0
1_27278521_AG:6_27833342_TC:12_57994679_CC	0.00666135	0.00877461	0.00162529	0	0.00977109	0	0	0.0189177	0
1_27278521_AG:6_27833342_TC:12_58010132_GG	0.00725611	0.00877461	0.00219634	0	0.0099572	0	0	0.0194687	0
1_27278521_AG:6_27833342_TC:12_62261186_CC	0.00725611	0.00877461	0.00217438	0	0.0099572	0	0	0.0196524	0
1_27278521_AG:6_27833342_TC:12_66700104_TT	0.00725611	0.00877461	0.00188885	0	0.0099572	0	0	0.0196524	0
1_27278521_AG:6_27833342_TC:12_70004166_GG	0.00725611	0.00877461	0.00219634	0	0.0099572	0	0	0.0196524	0
1_27278521_AG:6_27833342_TC:12_102046829_CC	0.00701821	0.00868598	0.00219634	0	0.00986414	0	0	0.0196524	0
1_27278521_AG:6_27833342_TC:12_110221639_GG	0.00725611	0.00877461	0.00202063	0	0.0099572	0	0	0.0194687	0
1_27278521_AG:6_27833342_TC:12_110385154_GG	0.00725611	0.00877461	0.00217438	0	0.0099572	0	0	0.0196524	0
1_27278521_AG:6_27833342_TC:12_113357202_CC	0.00725611	0.00877461	0.00213045	0	0.0099572	0	0	0.0196524	0
1_27278521_AG:6_27833342_TC:12_114387818_CC	0.00725611	0.00877461	0.00219634	0	0.0099572	0	0	0.0196524	0
1_27278521_AG:6_27833342_TC:12_117465264_CC	0.00725611	0.00877461	0.00173511	0	0.0099572	0	0	0.0196524	0
1_27278521_AG:6_27833342_TC:12_121707321_GG	0.00261696	0.00398846	0.00213045	0	0.0053043	0	0	0.00789768	0
1_27278521_AG:6_27833342_TC:12_130387901_GG	0.00725611	0.00868598	0.00197671	0	0.0099572	0	0	0.0196524	0
1_27278521_AG:6_27833342_TC:12_131360352_GG	0.00606659	0.00691333	0.00217438	0	0.00679323	0	0	0.014877	0
1_27278521_AG:6_27833342_TC:13_20763612_CC	0.00725611	0.00877461	0.00208652	0	0.0099572	0	0	0.0196524	0
1_27278521_AG:6_27833342_TC:13_21563311_GG	0.00725611	0.00842008	0.00210849	0	0.00949191	0	0	0.0189177	0
1_27278521_AG:6_27833342_TC:13_29233343_GG	0.00725611	0.00877461	0.00202063	0	0.0099572	0	0	0.0196524	0
1_27278521_AG:6_27833342_TC:13_42703682_TT	0.00440125	0.00274761	0.00171315	0	0.00362926	0	0	0.00551001	0
1_27278521_AG:6_27833342_TC:13_88329472_TT	0.00725611	0.00877461	0.00215241	0	0.0099572	0	0	0.0196524	0
1_27278521_AG:6_27833342_TC:14_21052259_TT	0.00249801	0.00372256	0.00164725	0	0.00390843	0	0	0.00679568	0
1_27278521_AG:6_27833342_TC:14_21550957_CC	0.00725611	0.00877461	0.00215241	0	0.0099572	0	0	0.0196524	0
1_27278521_AG:6_27833342_TC:14_22038162_AA	0.0065424	0.0068247	0.00215241	0	0.00735158	0	0	0.0146934	0
1_27278521_AG:6_27833342_TC:14_23242980_AA	0.0067803	0.00620427	0.00173511	0	0.00576959	0	0	0.0134077	0
1_27278521_AG:6_27833342_TC:14_24785092_GG	0.00725611	0.00877461	0.00217438	0	0.0099572	0	0	0.0196524	0
1_27278521_AG:6_27833342_TC:14_59946094_GG	0.00547182	0.00797692	0.00215241	0	0.00865439	0	0	0.0168974	0
1_27278521_AG:6_27833342_TC:14_61448049_CC	0.00701821	0.00797692	0.00184493	0	0.00884051	0	0	0.0179994	0
1_27278521_AG:6_27833342_TC:14_69791267_CC	0.00725611	0.00877461	0.00217438	0	0.0099572	0	0	0.0196524	0
1_27278521_AG:6_27833342_TC:14_77791327_GG	0.00725611	0.00877461	0.00224027	0	0.0099572	0	0	0.0196524	0
1_27278521_AG:6_27833342_TC:14_90263500_TT	0.00356858	0.00212718	0.00197671	0	0.00381538	0	0	0.00734668	0
1_27278521_AG:6_27833342_TC:14_92347680_GG	0.00321172	0.00514068	0.00171315	0	0.00595571	0	0	0.00918335	0
1_27278521_AG:6_27833342_TC:14_94203514_AA	0.00725611	0.00877461	0.0020426	0	0.0099572	0	0	0.0196524	0
1_27278521_AG:6_27833342_TC:14_96010424_GG	0.0067803	0.00691333	0.00217438	0	0.00697935	0	0	0.013224	0
1_27278521_AG:6_27833342_TC:15_22947098_CC	0.00475811	0.00868598	0.00217438	0	0.00986414	0	0	0.019285	0
1_27278521_AG:6_27833342_TC:15_28230097_CC	0.0045202	0.000797692	0.0022183	0	0.00186116	0	0	0.00404067	0
1_27278521_AG:6_27833342_TC:15_42235316_CC	0.00642345	0.00629291	0.0022183	0	0.00651406	0	0	0.014877	0
1_27278521_AG:6_27833342_TC:15_45467541_GG	0.00725611	0.00877461	0.00215241	0	0.00986414	0	0	0.0194687	0
1_27278521_AG:6_27833342_TC:15_50555544_GG	0.00689926	0.00726786	0.00213045	0	0.00846827	0	0	0.0157954	0
1_27278521_AG:6_27833342_TC:15_52254682_TT	0.00725611	0.00877461	0.00202063	0	0.0099572	0	0	0.0196524	0
1_27278521_AG:6_27833342_TC:15_56208178_CC	0.00701821	0.00877461	0.00217438	0	0.0099572	0	0	0.0196524	0
1_27278521_AG:6_27833342_TC:15_57931544_GG	0.0045202	0.00726786	0.00210849	0	0.00884051	0	0	0.0178157	0
1_27278521_AG:6_27833342_TC:15_62232925_GG	0.00725611	0.00877461	0.00215241	0	0.0099572	0	0	0.0196524	0
1_27278521_AG:6_27833342_TC:15_65239788_CC	0.00725611	0.00877461	0.00213045	0	0.0099572	0	0	0.0196524	0
1_27278521_AG:6_27833342_TC:15_69003788_GG	0.00642345	0.00558385	0.00160333	0	0.00558348	0	0	0.00973435	0
1_27278521_AG:6_27833342_TC:15_75699523_GG	0.00333068	0.0068247	0.00199867	0	0.00716546	0	0	0.0123057	0
1_27278521_AG:6_27833342_TC:15_79296172_GG	0.00689926	0.00540658	0.00193278	0	0.00539736	0	0	0.0113874	0
1_27278521_AG:6_27833342_TC:15_79356742_CC	0.00701821	0.00638154	0.00202063	0	0.00725852	0	0	0.0168974	0
1_27278521_AG:6_27833342_TC:15_84324441_GG	0.00594763	0.00522932	0.00186689	0	0.00539736	0	0	0.00789768	0
1_27278521_AG:6_27833342_TC:15_90210437_CC	0.00713716	0.00842008	0.001801	0	0.00921274	0	0	0.018183	0
1_27278521_AG:6_27833342_TC:15_90333627_TT	0.00725611	0.00877461	0.00226223	0	0.0099572	0	0	0.0196524	0
1_27278521_AG:6_27833342_TC:16_1400822_GG	0.00725611	0.00877461	0.00224027	0	0.0099572	0	0	0.0196524	0
1_27278521_AG:6_27833342_TC:16_2133901_CC	0.00725611	0.0065588	0.00206456	0	0.00921274	0	0	0.018734	0
1_27278521_AG:6_27833342_TC:16_20856413_CC	0.00725611	0.00877461	0.00217438	0	0.0099572	0	0	0.0196524	0
1_27278521_AG:6_27833342_TC:16_20976614_GG	0.00725611	0.00877461	0.00215241	0	0.0099572	0	0	0.0196524	0
1_27278521_AG:6_27833342_TC:16_23226118_GG	0.00725611	0.00877461	0.00206456	0	0.0099572	0	0	0.0196524	0
1_27278521_AG:6_27833342_TC:16_46652209_AA	0.00725611	0.00877461	0.00184493	0	0.0099572	0	0	0.0196524	0
1_27278521_AG:6_27833342_TC:16_56704573_CC	0.00725611	0.00797692	0.00197671	0	0.00977109	0	0	0.018734	0
1_27278521_AG:6_27833342_TC:16_57079322_TT	0.00713716	0.00859735	0.00158136	0	0.0099572	0	0	0.0196524	0
1_27278521_AG:6_27833342_TC:16_57392733_CC	0.0065424	0.00797692	0.00173511	0	0.00949191	0	0	0.0185504	0
1_27278521_AG:6_27833342_TC:16_57713647_GG	0.00713716	0.00877461	0.00193278	0	0.0099572	0	0	0.0194687	0
1_27278521_AG:6_27833342_TC:16_58030741_GG	0.00725611	0.00877461	0.0020426	0	0.0099572	0	0	0.0196524	0
1_27278521_AG:6_27833342_TC:16_69725807_GG	0.00725611	0.00877461	0.00215241	0	0.0099572	0	0	0.0196524	0
1_27278521_AG:6_27833342_TC:16_70416695_CC	0.00725611	0.00877461	0.00206456	0	0.0099572	0	0	0.0196524	0
1_27278521_AG:6_27833342_TC:16_70691071_CC	0.00725611	0.00877461	0.0020426	0	0.0099572	0	0	0.0196524	0
1_27278521_AG:6_27833342_TC:16_71512670_GG	0.00725611	0.00877461	0.00217438	0	0.00986414	0	0	0.0196524	0
1_27278521_AG:6_27833342_TC:16_72138380_CC	0.00725611	0.00877461	0.00215241	0	0.0099572	0	0	0.0196524	0
1_27278521_AG:6_27833342_TC:16_87445270_TT	0.00535287	0.00815419	0.00162529	0	0.00902662	0	0	0.0178157	0
1_27278521_AG:6_27833342_TC:16_89849480_TT	0.00356858	0.00168402	0.00138369	0	0.000744464	0	0	0.00312234	0
1_27278521_AG:6_27833342_TC:17_3704385_CC	0.00725611	0.00877461	0.00215241	0	0.0099572	0	0	0.0196524	0
1_27278521_AG:6_27833342_TC:17_3832736_GG	0.00725611	0.00877461	0.00224027	0	0.0099572	0	0	0.0196524	0
1_27278521_AG:6_27833342_TC:17_4443756_CC	0.00725611	0.00877461	0.00208652	0	0.0099572	0	0	0.0196524	0
1_27278521_AG:6_27833342_TC:17_4645324_TT	0.00594763	0.00310214	0.00164725	0	0.00204728	0	0	0.00440801	0
1_27278521_AG:6_27833342_TC:17_5041471_CC	0.00725611	0.00877461	0.00219634	0	0.0099572	0	0	0.0196524	0
1_27278521_AG:6_27833342_TC:17_6590729_TT	0.00725611	0.00877461	0.0020426	0	0.0099572	0	0	0.0196524	0
1_27278521_AG:6_27833342_TC:17_7217340_AA	0.00725611	0.00877461	0.00210849	0	0.0099572	0	0	0.0196524	0
1_27278521_AG:6_27833342_TC:17_7722130_GG	0.00725611	0.00877461	0.00215241	0	0.0099572	0	0	0.0196524	0
1_27278521_AG:6_27833342_TC:17_30533970_AA	0.00142743	0.00584974	0.00144958	0	0.00623488	0	0	0.0119384	0
1_27278521_AG:6_27833342_TC:17_33679440_CC	0.00725611	0.00824282	0.00197671	0	0.00949191	0	0	0.0185504	0
1_27278521_AG:6_27833342_TC:17_36474601_AA	0.00440125	0.00797692	0.001801	0	0.0081891	0	0	0.0167137	0
1_27278521_AG:6_27833342_TC:17_38643384_CC	0.00725611	0.00877461	0.00217438	0	0.0099572	0	0	0.0196524	0
1_27278521_AG:6_27833342_TC:17_46607817_CC	0.00606659	0.00531795	0.00188885	0	0.00586265	0	0	0.0135914	0
1_27278521_AG:6_27833342_TC:17_48457722_GG	0.00725611	0.00877461	0.00186689	0	0.0099572	0	0	0.0196524	0
1_27278521_AG:6_27833342_TC:17_59926567_CC	0.00725611	0.00877461	0.00210849	0	0.0099572	0	0	0.0196524	0
1_27278521_AG:6_27833342_TC:17_66873743_GG	0.00523392	0.0073565	0.00182296	0	0.00688629	0	0	0.0157954	0
1_27278521_AG:6_27833342_TC:17_67039645_CC	0.00511497	0.00877461	0.00215241	0	0.00977109	0	0	0.0196524	0
1_27278521_AG:6_27833342_TC:17_71412029_GG	0.00701821	0.00877461	0.00210849	0	0.0099572	0	0	0.0196524	0
1_27278521_AG:6_27833342_TC:17_79060287_CC	0.00725611	0.00877461	0.00219634	0	0.0099572	0	0	0.0196524	0
1_27278521_AG:6_27833342_TC:18_319935_TT	0.00309277	0.0035453	0.00186689	0	0.0046529	0	0	0.00624468	0
1_27278521_AG:6_27833342_TC:18_580528_CC	0.00725611	0.00877461	0.00213045	0	0.0099572	0	0	0.0196524	0
1_27278521_AG:6_27833342_TC:18_580623_TT	0.00416334	0.0065588	0.00144958	0	0.00744464	0	0	0.012673	0
1_27278521_AG:6_27833342_TC:18_29598847_CC	0.0065424	0.00850872	0.00133977	0	0.00977109	0	0	0.0191014	0
1_27278521_AG:6_27833342_TC:18_34398883_GG	0.00713716	0.00877461	0.00169118	0	0.0099572	0	0	0.0196524	0
1_27278521_AG:6_27833342_TC:18_51053176_TT	0.00570973	0.00283624	0.00206456	0	0.0035362	0	0	0.00753035	0
1_27278521_GG:6_27833342_TC:18_58039276_TC	0.00412369	0.000107183	0.00208652	0	0.000308561	0	0	0.000457127	0.00514403
1_27278521_AG:6_27833342_TC:18_61654329_CC	0.0067803	0.00788829	0.00195474	0	0.00902662	0	0	0.0185504	0
1_27278521_AG:6_27833342_TC:19_2099198_GG	0.00725611	0.00877461	0.00213045	0	0.0099572	0	0	0.0196524	0
1_27278521_AG:6_27833342_TC:19_3162909_CC	0.00559078	0.00443162	0.00219634	0	0.00539736	0	0	0.010469	0
1_27278521_AG:6_27833342_TC:19_5561076_GG	0.00440125	0.0030135	0.001801	0	0.00400149	0	0	0.00863235	0
1_27278521_AG:6_27833342_TC:19_6755198_CC	0.00725611	0.00877461	0.00226223	0	0.0099572	0	0	0.0196524	0
1_27278521_AG:6_27833342_TC:19_7707336_CC	0.00725611	0.00877461	0.00215241	0	0.0099572	0	0	0.0196524	0
1_27278521_AG:6_27833342_TC:19_9325078_GG	0.00725611	0.00877461	0.00213045	0	0.0099572	0	0	0.0196524	0
1_27278521_AG:6_27833342_TC:19_15065171_GG	0.0067803	0.00620427	0.00169118	0	0.00697935	0	0	0.015428	0
1_27278521_AG:6_27833342_TC:19_17664418_GG	0.00333068	0.00425436	0.00188885	0	0.00558348	0	0	0.0112037	0
1_27278521_AG:6_27833342_TC:19_18001833_AA	0.00725611	0.00877461	0.00219634	0	0.0099572	0	0	0.0196524	0
1_27278521_AG:6_27833342_TC:19_35719257_GG	0.00440125	0.00115222	0.00215241	0	0.00130281	0	0	0.00257134	0
1_27278521_AG:6_27833342_TC:19_36339810_TT	0.00713716	0.00762239	0.00215241	0	0.00939885	0	0	0.0189177	0
1_27278521_AG:6_27833342_TC:19_38800165_CC	0.00511497	0.00576111	0.00153744	0	0.006421	0	0	0.0128567	0
1_27278521_AG:6_27833342_TC:19_38953996_GG	0.00321172	0.00549521	0.00210849	0	0.00753769	0	0	0.0128567	0
1_27278521_AG:6_27833342_TC:19_41078194_GG	0.00725611	0.00877461	0.00224027	0	0.0099572	0	0	0.0196524	0
1_27278521_AG:6_27833342_TC:19_44050981_GG	0.00725611	0.00877461	0.00217438	0	0.0099572	0	0	0.0196524	0
1_27278521_AG:6_27833342_TC:19_51361472_CC	0.00547182	0.00700197	0.00175707	0	0.00716546	0	0	0.0157954	0
1_27278521_GG:6_27833342_TC:19_51528890_TC	0	0	0.00208652	0	0	0	0	0	0
1_27278521_AG:6_27833342_TC:19_52227261_GG	0.00725611	0.00877461	0.00213045	0	0.0099572	0	0	0.0196524	0
1_27278521_AG:6_27833342_TC:19_52250131_GG	0.00725611	0.00877461	0.00219634	0	0.0099572	0	0	0.0196524	0
1_27278521_AG:6_27833342_TC:19_54778666_GG	0.00725611	0.00877461	0.00213045	0	0.0099572	0	0	0.0196524	0
1_27278521_AG:6_27833342_TC:19_58199291_CC	0.0067803	0.00868598	0.00186689	0	0.00977109	0	0	0.0194687	0
1_27278521_AG:6_27833342_TC:19_58805783_CC	0.00725611	0.00850872	0.00199867	0	0.00986414	0	0	0.0196524	0
1_27278521_AG:6_27833342_TC:20_17622429_GA	0.000594763	0.00212718	0.0011421	0	0.00167504	0	0	0.00624468	0
1_27278521_AG:6_27833342_TC:20_18454112_TT	0.00725611	0.00877461	0.00217438	0	0.0099572	0	0	0.0196524	0
1_27278521_AG:6_27833342_TC:20_21349138_AA	0.00725611	0.00877461	0.00219634	0	0.0099572	0	0	0.0196524	0
1_27278521_AG:6_27833342_TC:20_23804663_TT	0.00713716	0.00815419	0.00169118	0	0.00939885	0	0	0.0179994	0
1_27278521_AG:6_27833342_TC:20_34085710_CC	0.00725611	0.00877461	0.00213045	0	0.0099572	0	0	0.0196524	0
1_27278521_AG:6_27833342_TC:20_36385938_GG	0.00725611	0.00877461	0.0022183	0	0.0099572	0	0	0.0196524	0
1_27278521_AG:6_27833342_TC:20_45354291_GG	0.00416334	0.00833145	0.00184493	0	0.0093058	0	0	0.018183	0
1_27278521_AG:6_27833342_TC:20_52561469_AA	0.00570973	0.00700197	0.00188885	0	0.00697935	0	0	0.014877	0
1_27278521_AG:6_27833342_TC:20_54578911_GG	0.00725611	0.00842008	0.001801	0	0.0093058	0	0	0.018734	0
1_27278521_AG:6_27833342_TC:21_31933451_CC	0.00725611	0.00877461	0.00217438	0	0.0099572	0	0	0.0196524	0
1_27278521_AG:6_27833342_TC:21_37584306_CC	0.00725611	0.00877461	0.00206456	0	0.0099572	0	0	0.0196524	0
1_27278521_AG:6_27833342_TC:21_38593792_CC	0.00725611	0.00877461	0.00215241	0	0.0099572	0	0	0.0196524	0
1_27278521_AG:6_27833342_TC:21_44448763_GG	0.00404439	0.00310214	0.00191082	0	0.00493207	0	0	0.00826502	0
1_27278521_AG:6_27833342_TC:22_31323949_CC	0.00725611	0.00877461	0.00219634	0	0.0099572	0	0	0.0196524	0
1_27278521_AG:6_27833342_TC:22_31337950_TT	0.00725611	0.00877461	0.00173511	0	0.0099572	0	0	0.0196524	0
1_27278521_AG:6_27833342_TC:22_32651262_AA	0.00642345	0.0073565	0.00160333	0	0.00856133	0	0	0.0172647	0
1_27278521_AG:6_27833342_TC:22_33828068_AA	0.00642345	0.00824282	0.00219634	0	0.00911968	0	0	0.019285	0
1_27278521_AG:6_27833342_TC:22_35815880_GG	0.00523392	0.00717923	0.0020426	0	0.00800298	0	0	0.017632	0
1_27278521_AG:6_27833342_TC:22_37622791_GG	0.00725611	0.00877461	0.00206456	0	0.0099572	0	0	0.0196524	0
1_27278521_AG:6_27833342_TC:22_41347387_AA	0.00725611	0.00877461	0.00208652	0	0.0099572	0	0	0.0196524	0
1_27278521_AG:6_27833342_TC:22_41863423_GG	0.00416334	0.00531795	0.00195474	0	0.00586265	0	0	0.0112037	0
1_27278521_AG:6_27833342_TC:22_43623353_GG	0.00285486	0.00186128	0.00184493	0	0.00204728	0	0	0.00532634	0
1_27278521_AG:6_27833342_TC:22_44131786_TT	0.00725611	0.00779966	0.001801	0	0.00828216	0	0	0.015979	0
1_27278521_AG:6_27833342_TC:22_47091001_CC	0.00725611	0.00877461	0.00219634	0	0.0099572	0	0	0.0196524	0
1_27278521_AG:6_27833342_TC:22_51176664_AA	0.00725611	0.00877461	0.00210849	0	0.0099572	0	0	0.0196524	0
1_27278521_AG:6_28214811_AA:6_33406556_GA	0.0370736	0.00877461	0.00443661	0.00990219	0.0230163	0.00922722	0.00295858	0.0510962	0
1_27278521_AG:6_29408554_AA:6_33406556_GA	0.0262885	0.00850872	0.00430483	0.00914048	0.0201936	0.00777981	0.00230428	0.0448882	0
1_27278521_AG:6_29523646_CC:6_33406556_GA	0.0175257	0.00257034	0.00206456	0.00239394	0.00586265	0.00606102	0.00125171	0.0114608	0
1_27278521_AG:6_29555809_TT:6_33406556_GA	0.031007	0.00336803	0.00351414	0.00315564	0.0104225	0.00642287	0.00238962	0.0152811	0
1_27278521_AG:6_29589666_CC:6_30627216_CT	0.0218873	0.133658	0.0039827	0.133843	0.0885912	0.0557855	0.00268832	0.101164	0
1_27278521_AG:6_29589666_GG:18_11893391_CT	0.00333068	0.0104143	0.00161797	0.0119697	0.0115082	0.0194797	0.00288746	0.00918335	0
1_27278521_AG:6_29912333_TC:6_33406556_GA	0.0222442	0.00398846	0.00228419	0.00424379	0.0138967	0.00434222	0.00147929	0.0262644	0
1_27278521_AG:6_30036333_GG:6_33406556_GA	0.0404439	0.00753376	0.00320666	0.00794351	0.0210621	0.00714657	0.00264565	0.0467984	0
1_27278521_AG:6_30080231_GG:6_33406556_GA	0.0370736	0.00788829	0.00333844	0.00805233	0.0199764	0.0080512	0.00264565	0.0405904	0
1_27278521_AG:6_30080274_GG:6_33406556_GA	0.0323551	0.00629291	0.00404127	0.00739944	0.0178051	0.00606102	0.00221893	0.042023	0
1_27278521_AG:6_30121821_AA:6_33406556_GA	0.041118	0.00877461	0.003602	0.00990219	0.0232335	0.00904629	0.00238962	0.0510962	0
1_27278521_AG:6_30154199_CC:6_30576801_AG	0.00309277	0.00265897	0.000593012	0.00206749	0.000620386	0.00021108	3.55599e-05	0.00264481	0
1_27278521_GG:6_30154199_CC:6_97344676_AG	0	0	0.00391223	0	0	0	0.00170687	0	0
1_27278521_AG:6_30154199_CC:12_8196445_TT	0.00412369	0.00797692	0.00342629	0.00206749	0.00186116	0.00337728	0.00209803	0.0019836	0
1_27278521_AG:6_30154199_CC:20_60318561_CT	0.00257731	0.0106359	0.00250383	0.00620247	0.00744464	0.00738781	0.00124459	0.00264481	0
1_27278521_AG:6_30229306_AA:8_79610710_AG	0.0264471	0.0584974	0.00609118	0.0536459	0.0493207	0.0265358	0.00179222	0.086397	0
1_27278521_AG:6_30229306_AA:9_77257346_AG	0.00729576	0.0478615	0.00562263	0.0299786	0.0335009	0.00361852	0.00247497	0.0462841	0
1_27278521_AG:6_30229306_AA:10_108380213_GG	0.0164155	0.104586	0.00468553	0.088358	0.0725852	0.0174895	0.00264565	0.118796	0
1_27278521_AG:6_30229306_AA:19_58805783_TC	0	0.00531795	0.00281132	0.00157782	0.00093058	0	0.00102412	0	0
1_27278521_AG:6_30229306_AA:22_43623353_AG	0.0282711	0.0744513	0.00421697	0.0725798	0.0493207	0.0301543	0.00221893	0.0802258	0
1_27278521_AG:6_30297505_CC:6_33406556_GA	0.0397698	0.00797692	0.00434875	0.0085964	0.0180222	0.00714657	0.00295858	0.0396353	0
1_27278521_AG:6_30297505_CC:10_21414892_CC	0.0280728	0.175492	0.0108719	0.180524	0.131305	0.0571726	0.00813609	0.16159	0
1_27278521_AG:6_30457283_GG:6_33406556_GA	0.0390958	0.00877461	0.00386556	0.00979337	0.0232335	0.00886537	0.00287324	0.0506186	0
1_27278521_AG:6_30460232_CC:6_33406556_GA	0.0404439	0.00833145	0.00307488	0.00924929	0.0225821	0.00904629	0.00164998	0.0487085	0
1_27278521_AG:6_30576801_AG:6_33406556_GA	0.00404439	0.000177265	0.000395341	0.00021763	0.000217135	9.04629e-05	2.84479e-05	0.00382027	0
1_27278521_AG:6_30576801_AG:6_52051274_AG	0.00380649	0.000974957	0.00230616	0.000652891	0.000403251	0.00114586	0.000213359	0.00352641	0
1_27278521_AG:6_30576801_AG:6_71012575_CT	0.00547182	0.0032794	0.00197671	0.00326446	0.000961599	0.00120617	0.000263143	0.00852215	0
1_27278521_AG:6_30576801_AG:6_154763401_AG	0.00761297	0.00363393	0.00283328	0.0028292	0.00130281	0.00126648	0.000234695	0.0146934	0
1_27278521_AG:6_30576801_AG:7_102462636_CC	0.00689926	0.00070906	0.0020426	0.000761707	0.000248155	0.000874475	0.000213359	0.00470188	0
1_27278521_AG:6_30576801_AG:8_79610710_AG	0.00689926	0.00292487	0.00171315	0.00369972	0.00164402	0.00132679	0.000149351	0.0164566	0
1_27278521_AG:6_30576801_AG:8_82370696_TT	0.00166534	8.86325e-05	0.00256972	0.000108815	0	3.01543e-05	0.000391158	0	0
1_27278521_AG:6_30576801_AG:9_8521244_TC	0.00761297	0.00186128	0.00144958	0.000870522	0.000682425	0.000844321	0.000206247	0.00587734	0
1_27278521_AG:6_30576801_AG:9_109687403_GA	0.00190324	0.00221581	0.000988353	0.0035909	0.000744464	0.000934784	7.82317e-05	0.0117547	0
1_27278521_AG:6_30576801_AG:10_12020981_AC	0.00309277	0.00150675	0.00151547	0.00163223	0.000620386	0.00111571	0.000163575	0.00940375	0
1_27278521_GG:6_30576801_AG:10_25160817_CT	0	0	0	0	0	0	0	0	0
1_27278521_AG:6_30576801_AG:10_117884950_AA	0.000475811	0.00283624	0.00256972	0.0028292	0.00105466	0.000814166	0.000163575	0.00940375	0
1_27278521_AG:6_30576801_AG:12_57535266_TC	0.00261696	0.00186128	0.00105424	0.00304683	0.000713444	0.000784012	0.000128015	0.00852215	0
1_27278521_AG:6_30576801_AG:12_96104138_TC	0.0045202	0.00265897	0.00210849	0.00152341	0.00089956	0.000542778	0.000192023	0.0108731	0
1_27278521_AG:6_30576801_AG:13_42703682_CT	0.00499601	0.00434299	0.0013178	0.00424379	0.00164402	0.00144741	0.000263143	0.0173382	0
1_27278521_AG:6_30576801_AG:14_24632481_TG	0.00261696	0.00150675	0.00164725	0.00130578	0.000341213	0.000753858	9.95676e-05	0.00352641	0
1_27278521_AG:6_30576801_AG:14_79454519_CG	0.00642345	0.00434299	0.00184493	0.00435261	0.00108568	0.00132679	0.000142239	0.0152811	0
1_27278521_AG:6_30576801_AG:15_28230184_TC	0.00547182	0.00186128	0.0013178	0.00206749	0.00105466	0.00123633	0.000128015	0.0105792	0
1_27278521_AG:6_30576801_AG:15_48058071_GG	0.00285486	0.00389983	0.00112013	0.00457024	0.00139587	0.0010554	7.11197e-05	0.0161627	0
1_27278521_AG:6_30576801_AG:15_59516875_CC	0.0118953	0.00593838	0.00138369	0.0078347	0.00251256	0.00114586	7.82317e-05	0.0223339	0
1_27278521_AG:6_30576801_AG:16_56704573_TC	0	0.00070906	0.000856573	0.000652891	6.20386e-05	0.00021108	7.11197e-05	0.00146934	0
1_27278521_AG:6_30576801_AG:16_84940172_AC	0.000713716	0.00070906	0.00256972	0.000761707	0.000279174	0.000603086	0.000291591	0.00235094	0
1_27278521_AG:6_30576801_AG:17_79657673_AG	0.00166534	0.00212718	0.00171315	0.00206749	0.00102364	0.000753858	0.000113792	0.00822828	0
1_27278521_AG:6_30576801_AG:18_11893391_CT	0.00333068	0.00416573	0.00112013	0.00478787	0.00164402	0.00114586	0.000206247	0.0146934	0
1_27278521_AG:6_30576801_AG:18_34398883_AG	0.000237905	0	0.00158136	0.000108815	0	3.01543e-05	0.000149351	0	0
1_27278521_AG:6_30576801_AG:19_56162881_TT	0.00166534	0.00345667	0.00177904	0.00413498	0.00145791	0.00111571	0.000256031	0.0117547	0
1_27278521_AG:6_30576801_AG:19_56392920_TC	0.00214115	0.00319077	0.00276739	0.00326446	0.00120975	0.00165849	0.000256031	0.0102854	0
1_27278521_GG:6_30576801_AG:20_21349138_GA	0	0	0.00234734	0	0	0	0	0	0
1_27278521_AG:6_30576801_AG:20_52561469_GA	0.00285486	0.00150675	0.000988353	0.00391735	0.00093058	0.0010554	0.000113792	0.00705281	0
1_27278521_AG:6_30576801_AG:20_55025762_AA	0.00785088	0.000443162	0.00210849	0.000544076	0.000310193	0.000120617	0.000142239	0.00293867	0
1_27278521_AG:6_30576801_AG:21_46330183_CT	0.0045202	0.000797692	0.00105424	0.00119697	0.00046529	0.000331697	6.40077e-05	0.00411414	0
1_27278521_AG:6_30576801_AG:22_19766782_TC	0.00380649	0.00168402	0.00184493	0.00239394	0.000992618	0.00126648	0.000156463	0.011167	0
1_27278521_AG:6_30576801_AG:22_43623353_AG	0.00737507	0.00372256	0.00118602	0.0050055	0.00164402	0.00150772	0.000184911	0.0152811	0
1_27278521_AG:6_30576801_AG:22_44131786_CT	0	0.000974957	0.0013178	0.00130578	0.000558348	0.000753858	0.000192023	0.00587734	0
1_27278521_AG:6_30624155_TT:6_33406556_GA	0.0195479	0.00806556	0.00298702	0.0085964	0.0188908	0.00642287	0.00159308	0.0415455	0
1_27278521_AG:6_30627216_TT:6_33406556_GA	0.0235923	0.00336803	0.0037777	0.00402616	0.00933682	0.00352805	0.00270255	0.020534	0
1_27278521_AG:6_32713867_CC:6_33406556_GA	0.0357255	0.00576111	0.00404127	0.00674654	0.0165023	0.00651333	0.00290168	0.0367701	0
1_27278521_AG:6_32798283_TT:6_33406556_GA	0.0363995	0.00691333	0.00386556	0.00729062	0.0173708	0.00832259	0.00227583	0.0448882	0
1_27278521_AG:6_32798283_TT:12_51394266_CT	0.0042823	0	0.00579834	0.00364531	0	0.0221936	0.00341375	0	0
1_27278521_AG:6_32805306_CC:6_33406556_GA	0.0377477	0.00806556	0.00303095	0.00914048	0.0221478	0.00787028	0.00224738	0.048231	0
1_27278521_AG:6_32917042_AA:6_33406556_GA	0.0350514	0.00779966	0.00430483	0.00848759	0.0206278	0.00886537	0.00295858	0.0487085	0
1_27278521_AG:6_32940621_CC:6_33406556_GA	0.0316811	0.00850872	0.00307488	0.00935811	0.0212793	0.00823213	0.00173532	0.0467984	0
1_27278521_AG:6_32940621_CC:12_51394266_CT	0.00372718	0	0.00461231	0.00467905	0	0.0219523	0.00260298	0	0
1_27278521_AG:6_32942302_AG:6_33406556_GA	0.0134813	0.00407709	0.00241597	0.00511432	0.012811	0.00443268	0.00147929	0.0243542	0
1_27278521_AG:6_32942302_GG:18_34398883_AG	0.000198254	0	0.00421697	0.000707299	0	0.000723704	0.00313638	0	0
1_27278521_AG:6_32945625_CC:6_33406556_GA	0.0397698	0.00797692	0.00439268	0.00946692	0.020845	0.00850352	0.00293013	0.0458433	0
1_27278521_AG:6_33132693_CC:6_33406556_GA	0.041118	0.00877461	0.00443661	0.00990219	0.0232335	0.00922722	0.00264565	0.0510962	0
1_27278521_AG:6_33180045_TT:6_33406556_GA	0.0357255	0.00567248	0.00325058	0.00729062	0.0154166	0.00497546	0.0019629	0.0334274	0
1_27278521_AG:6_33180045_TT:12_51394266_CT	0.00420299	0	0.00487587	0.00364531	0	0.0132679	0.00294436	0	0
1_27278521_GG:6_33180045_TT:21_44448763_CC	0.036426	0.0411584	0	0.0710391	0.0328617	0.0342063	0.00588871	0.0447984	0.0181756
1_27278521_AG:6_33219519_GG:6_33406556_GA	0.041118	0.00868598	0.00434875	0.00990219	0.0230163	0.00904629	0.00290168	0.0506186	0
1_27278521_AG:6_33255103_CA:6_33406556_GA	0.0175257	0.00310214	0.00241597	0.00511432	0.0110739	0.00470407	0.00128015	0.0257868	0
1_27278521_GG:6_33255103_CC:12_110385154_AG	0	0	0.00347754	0	0	0	0.00187756	0	0
1_27278521_AG:6_33406556_GA:6_35706123_GG	0.0357255	0.00868598	0.00439268	0.00979337	0.0227992	0.00913676	0.00293013	0.0510962	0
1_27278521_AG:6_33406556_GA:6_36341243_TT	0.0330292	0.00859735	0.00307488	0.00979337	0.0232335	0.00868444	0.00247497	0.0510962	0
1_27278521_AG:6_33406556_GA:6_38802341_AA	0.0404439	0.00859735	0.00434875	0.00979337	0.0225821	0.00877491	0.00287324	0.0496636	0
1_27278521_AG:6_33406556_GA:6_46867717_TT	0.0384217	0.00726786	0.00355807	0.00826996	0.0186736	0.00551824	0.00216204	0.0367701	0
1_27278521_AG:6_33406556_GA:6_46977849_AA	0.041118	0.00877461	0.00439268	0.00990219	0.0232335	0.00922722	0.00275944	0.0510962	0
1_27278521_GG:6_33406556_GA:6_49574531_TC	0.077892	0.0012862	0.00365142	0.00149687	0.00431985	0.000678472	0.002731	0.00297132	0.0960219
1_27278521_AG:6_33406556_GA:6_69666684_GG	0.0337033	0.0068247	0.00386556	0.00718181	0.0156337	0.00859398	0.00250341	0.0372477	0
1_27278521_AG:6_33406556_GA:6_97344676_GG	0.041118	0.00877461	0.00430483	0.00990219	0.0232335	0.00922722	0.00284479	0.0510962	0
1_27278521_AG:6_33406556_GA:6_105239352_CC	0.0377477	0.00771103	0.00443661	0.0085964	0.0204107	0.00814166	0.00256031	0.0434556	0
1_27278521_AG:6_33406556_GA:6_105771520_TT	0.00741472	0.00762239	0.00399734	0.00870522	0.0188908	0.00569917	0.00224738	0.0429781	0
1_27278521_AG:6_33406556_GA:6_117127757_CC	0.041118	0.00877461	0.00439268	0.00990219	0.0232335	0.00922722	0.00293013	0.0510962	0
1_27278521_AG:6_33406556_GA:6_122766125_AA	0.041118	0.00877461	0.00434875	0.00990219	0.0232335	0.00922722	0.00278789	0.0510962	0
1_27278521_AG:6_33406556_GA:6_144416308_AA	0.041118	0.00877461	0.0042609	0.00990219	0.0232335	0.00922722	0.00290168	0.0510962	0
[truncated: 59,296 more rows]
