# Supplementary material for: A new perspective on population genetics: Deciphering the relationship between genetic variants and disease prevalence in Psoriasis
Source: PLoS One. 2026 Mar 13;21(3):e0344204. doi: 10.1371/journal.pone.0344204 (PMC12987435; doi:10.1371/journal.pone.0344204)
Supplement: S15 Table — (XLSX) [file pone.0344204.s020.xlsx]

## Sheet: complete random-10 populations
Supplementary Table 16-1. Parameters of linear regression equations established between mean value of combination frequency and prevalence of disease in 1000 permutation tests under the complete random model in 10 populations.a
Slope	Intercept	R2	SE	P-value
3.24867	-0.201774	0.975961	0.180261	9.22012e-08
0.951192	-0.0281863	0.971123	0.0579916	1.92384e-07
1.26602	-0.0420098	0.94216	0.110904	3.13391e-06
1.13077	-0.0438675	0.939047	0.101855	3.87012e-06
2.38561	-0.118233	0.938481	0.215946	4.01666e-06
1.37998	-0.123184	0.93304	0.130702	5.65052e-06
0.953274	-0.0335089	0.929654	0.0927112	6.8932e-06
0.962851	-0.0320584	0.905503	0.109971	2.26803e-05
1.03636	-0.0402936	0.89727	0.123981	3.1793e-05
0.748704	-0.0318302	0.896311	0.0900333	3.30106e-05
1.27653	-0.0471124	0.896098	0.153681	3.32855e-05
0.983853	-0.0466625	0.894921	0.119193	3.48367e-05
1.67699	-0.110179	0.889192	0.209303	4.31883e-05
3.00023	-0.195658	0.884714	0.382909	5.07043e-05
1.0628	-0.051716	0.882446	0.137145	5.48691e-05
0.705715	-0.0172206	0.878873	0.0926278	6.19482e-05
0.803973	-0.0125187	0.878834	0.105544	6.20297e-05
1.10998	-0.0617917	0.878346	0.146049	6.30485e-05
1.78843	-0.0859084	0.87823	0.235446	6.32922e-05
1.57203	-0.0739669	0.876375	0.208748	6.72945e-05
2.05765	-0.0946446	0.873044	0.277419	7.49582e-05
1.32172	-0.0723107	0.869107	0.18135	8.48474e-05
1.13815	-0.0548351	0.868181	0.156798	8.73099e-05
1.06073	-0.0713049	0.867807	0.14637	8.83189e-05
1.41049	-0.105189	0.86755	0.194852	8.90199e-05
2.01168	-0.172413	0.862286	0.284236	0.000104285
1.34499	-0.0453057	0.859115	0.192567	0.000114392
2.55033	-0.176503	0.855024	0.371288	0.000128506
0.906774	-0.0390433	0.854938	0.132058	0.000128819
1.09832	-0.032394	0.853194	0.161076	0.000135232
1.19062	-0.0386641	0.85179	0.175591	0.000140571
2.00716	-0.156037	0.848045	0.300389	0.000155593
0.690503	-0.0246444	0.847233	0.103665	0.000159005
1.55891	-0.0523658	0.845632	0.235485	0.000165899
1.0076	0.000528024	0.845049	0.152545	0.000168463
2.27221	-0.128789	0.844418	0.344829	0.000171274
2.15157	-0.162276	0.844357	0.326597	0.000171549
1.14035	-0.0477385	0.844131	0.173248	0.000172565
1.04053	-0.0560233	0.841637	0.159579	0.00018409
1.51389	-0.0305003	0.840002	0.233596	0.000191956
1.11678	-0.0410614	0.839957	0.17235	0.000192174
1.89431	-0.102357	0.835573	0.297098	0.00021455
1.86921	-0.113213	0.83543	0.293315	0.000215311
1.02114	-0.0311862	0.834771	0.16062	0.00021885
0.893315	-0.0298548	0.83211	0.141867	0.000233583
1.14023	-0.0665002	0.829719	0.182627	0.000247449
0.853075	-0.0260945	0.823412	0.139673	0.000287045
2.33746	-0.234449	0.823134	0.383077	0.000288899
0.725837	-0.0160442	0.819407	0.120474	0.000314582
1.57515	-0.0983724	0.81544	0.264941	0.000343796
1.75681	-0.0706538	0.812904	0.297985	0.000363522
0.972694	-0.0333829	0.80983	0.16665	0.000388573
0.911944	-0.045738	0.809798	0.156258	0.000388846
1.10723	-0.0313728	0.807657	0.191037	0.000407065
1.16343	-0.0282403	0.805171	0.202338	0.000429036
1.34582	-0.0332917	0.803889	0.235015	0.000440706
0.89259	-0.0325877	0.801973	0.156815	0.000458605
0.888127	-0.0460587	0.80149	0.156269	0.000463206
0.94831	-0.0449482	0.801177	0.167022	0.000466202
0.691324	-0.010372	0.800945	0.121849	0.00046844
1.66003	-0.0641235	0.799516	0.293899	0.000482363
1.41502	-0.0138398	0.798729	0.251137	0.000490175
0.914583	0.0058358	0.79841	0.16248	0.000493359
3.98232	-0.324341	0.796149	0.712444	0.00051644
1.02308	0.0170501	0.795773	0.183243	0.000520348
1.19659	-0.0394801	0.794829	0.214942	0.000530283
1.40214	-0.0674519	0.794634	0.252015	0.000532352
1.94139	-0.148802	0.793194	0.350477	0.00054782
0.781718	-0.00693504	0.79204	0.141619	0.000560469
3.44671	-0.256425	0.791938	0.624612	0.000561597
1.5868	-0.093955	0.790835	0.288522	0.000573911
2.31029	-0.127285	0.78889	0.422539	0.000596119
0.870518	-0.0500784	0.786592	0.160311	0.000623205
1.03738	-0.0496831	0.786082	0.19133	0.000629345
1.1786	-0.0335794	0.783327	0.219155	0.000663288
0.89475	-0.0311335	0.781459	0.16729	0.000687091
1.22589	-0.0412643	0.779033	0.23083	0.000718973
0.773355	-0.0168695	0.77852	0.145837	0.000725857
1.26917	-0.0361731	0.774841	0.241888	0.000776714
1.36028	-0.0804653	0.774757	0.259314	0.000777902
1.63744	-0.153966	0.773671	0.313121	0.000793435
1.10192	-0.0298342	0.770699	0.212502	0.000837177
1.27059	-0.0707046	0.76947	0.245883	0.000855793
1.24119	-0.09343	0.768657	0.240744	0.000868279
1.60791	-0.0749805	0.767711	0.312704	0.000882989
0.891883	-0.0468619	0.767414	0.173596	0.000887648
1.87877	-0.107429	0.767279	0.365822	0.000889774
1.57265	-0.0765139	0.7669	0.306541	0.000895744
1.05962	-0.0200865	0.764928	0.20768	0.000927369
2.31891	-0.0970268	0.764796	0.454662	0.000929502
0.533937	-0.0104571	0.7601	0.106054	0.00100837
0.661334	-0.0303038	0.759876	0.131439	0.00101226
1.31852	0.00599662	0.758544	0.263009	0.0010356
1.51657	-0.0356838	0.758159	0.302832	0.00104242
3.11043	-0.20032	0.757449	0.622302	0.00105511
2.03505	-0.050793	0.757051	0.407592	0.00106226
1.43679	-0.0802117	0.756883	0.287901	0.00106528
1.38246	-0.126859	0.755968	0.277703	0.00108192
3.2794	-0.261567	0.754985	0.660505	0.0011
2.34908	-0.12382	0.754501	0.473748	0.00110899
2.73558	-0.21638	0.751835	0.555665	0.00115951
2.03081	-0.185018	0.749419	0.41518	0.00120682
1.0747	-0.0130885	0.746976	0.221142	0.00125614
1.32646	-0.0657799	0.745701	0.273867	0.00128248
1.74839	-0.120889	0.744688	0.361944	0.00130372
2.23568	-0.163092	0.744054	0.463593	0.00131715
0.864506	-0.0219491	0.743067	0.179729	0.00133825
1.46141	-0.0527438	0.742242	0.30448	0.0013561
1.85093	-0.0795282	0.741638	0.386246	0.00136928
1.9735	-0.108724	0.740663	0.41287	0.00139077
1.01315	-0.0335451	0.740506	0.212044	0.00139425
1.44097	-0.0678078	0.739655	0.302254	0.00141325
0.833097	-0.0212825	0.736764	0.176059	0.00147928
2.17603	-0.161734	0.735429	0.461446	0.00151056
0.556074	-0.0244732	0.73484	0.118099	0.00152453
0.751111	-0.00142861	0.734289	0.159746	0.00153766
1.74028	-0.10591	0.733715	0.370667	0.00155146
0.899254	-0.0178552	0.731444	0.192648	0.00160696
1.06795	-0.026319	0.729721	0.22979	0.00165008
2.84603	-0.192941	0.729335	0.612981	0.00165987
0.937044	-0.0244309	0.728934	0.202027	0.00167007
0.802284	-0.00683458	0.727872	0.173437	0.00169734
1.33143	-0.0663532	0.727739	0.287924	0.00170078
1.13252	-0.0694189	0.727	0.245367	0.00171998
2.1773	-0.147613	0.726593	0.472207	0.00173063
1.29897	-0.063451	0.725778	0.282295	0.00175209
1.97852	-0.105933	0.725046	0.430767	0.00177157
1.62916	-0.0928808	0.72405	0.355591	0.00179831
1.55661	-0.0918845	0.722979	0.340665	0.00182742
1.48621	-0.0702317	0.722051	0.326013	0.00185293
1.44223	-0.0623548	0.720676	0.317449	0.00189124
0.654236	0.00419068	0.720178	0.144182	0.00190526
1.92201	-0.0961804	0.719077	0.424733	0.00193655
2.01118	-0.185684	0.719047	0.444472	0.0019374
0.754444	-0.016744	0.71707	0.167548	0.00199459
1.06125	-0.0205524	0.714914	0.236937	0.00205845
1.13246	-0.0155119	0.714472	0.253111	0.00207172
1.80228	-0.161877	0.712969	0.404302	0.00211738
2.22408	-0.110019	0.71268	0.499277	0.00212623
1.23997	-0.0619426	0.712406	0.278543	0.00213468
1.3285	-0.057342	0.71061	0.299739	0.00219059
0.579516	0.0185471	0.707493	0.131743	0.0022903
2.20032	-0.135962	0.705936	0.502086	0.0023414
1.73377	-0.112717	0.705744	0.395809	0.00234777
1.29383	-0.0480738	0.705531	0.295525	0.00235484
0.701612	0.00724183	0.704634	0.160602	0.00238482
2.52705	-0.190387	0.7046	0.5785	0.00238598
0.760352	-0.0169778	0.703162	0.174664	0.00243466
1.26654	-0.0336774	0.702163	0.291638	0.00246889
0.857445	-0.000955483	0.702018	0.197507	0.00247391
1.39893	-0.0774791	0.701875	0.322346	0.00247887
2.00193	-0.130915	0.701605	0.461587	0.00248821
1.27837	-0.0290842	0.701098	0.295113	0.00250586
0.987405	-0.0240549	0.700799	0.228105	0.0025163
1.98739	-0.102563	0.699194	0.460874	0.00257293
1.25739	-0.0707137	0.6974	0.292832	0.00263744
1.39773	-0.0542406	0.696784	0.325991	0.00265986
2.07143	-0.162239	0.696068	0.483935	0.00268613
0.893192	-0.0124341	0.695479	0.208962	0.00270786
1.37471	-0.0476641	0.695384	0.321686	0.00271139
0.863503	-0.0217308	0.695317	0.202093	0.00271386
1.56713	-0.0960424	0.694365	0.367593	0.00274936
0.78255	-0.00802995	0.69395	0.183738	0.00276496
1.49409	-0.0885951	0.693826	0.350905	0.00276962
0.99893	-0.0488162	0.693449	0.234819	0.00278385
1.2446	-0.0431068	0.69331	0.292666	0.00278914
1.07871	-0.0206655	0.69303	0.253823	0.00279973
1.15573	-0.047384	0.692241	0.272452	0.00282986
1.58776	-0.0978676	0.691062	0.375334	0.00287531
0.964199	-0.0225157	0.685297	0.231011	0.0031058
0.886217	-0.0264646	0.684595	0.212673	0.00313481
0.910826	-0.0322598	0.683277	0.219246	0.00318984
0.959394	-0.0432905	0.682622	0.231287	0.00321749
0.959933	-0.0331835	0.681776	0.231869	0.00325344
0.920712	-0.0205777	0.681461	0.222556	0.00326688
0.899362	-0.0480847	0.680593	0.21783	0.00330425
1.23449	-0.0403081	0.679953	0.29944	0.00333195
1.55175	-0.0747274	0.675152	0.380553	0.00354583
1.57538	-0.11102	0.673188	0.388079	0.00363634
1.41473	-0.0894143	0.672501	0.349048	0.00366842
1.35759	-0.0664287	0.672013	0.335323	0.00369133
1.899	-0.0816585	0.671944	0.469125	0.00369462
2.10318	-0.0779153	0.671862	0.519659	0.00369844
1.8942	-0.10332	0.670055	0.469945	0.0037844
1.10471	-0.0303916	0.668823	0.27484	0.00384393
0.66325	0.00717391	0.668715	0.165049	0.00384916
1.46199	-0.051261	0.668146	0.364282	0.0038769
1.11335	-0.0192962	0.668026	0.277487	0.0038828
1.20315	-0.0438785	0.665622	0.301494	0.00400187
1.69868	-0.0631787	0.664981	0.426281	0.00403411
1.60078	-0.0817114	0.664372	0.402262	0.00406491
1.89974	-0.138216	0.664049	0.477736	0.00408132
1.1239	-0.0339734	0.664026	0.282645	0.0040825
0.52719	-0.00233147	0.663514	0.132734	0.00410863
0.754959	-0.0158701	0.662393	0.190557	0.00416625
1.36363	-0.0768011	0.661719	0.34471	0.00420122
0.878939	-0.0195694	0.661497	0.222296	0.00421279
1.54886	-0.0913679	0.659222	0.393721	0.00433278
1.97531	-0.146185	0.658379	0.503065	0.00437789
1.01318	-0.021695	0.656872	0.258899	0.00445944
0.709635	0.00386128	0.656494	0.181485	0.0044801
1.30613	-0.0497873	0.655865	0.334501	0.00451461
0.873702	-0.016628	0.655501	0.223937	0.00453471
0.709093	0.00415015	0.653963	0.182366	0.00462025
0.733148	-0.0265545	0.653746	0.188642	0.00463242
0.835732	-0.00326353	0.652988	0.215398	0.00467515
1.31182	-0.0587964	0.650289	0.340118	0.00482977
1.14857	-0.0448584	0.649352	0.298406	0.00488435
0.837833	0.0140272	0.648814	0.217932	0.00491592
1.07147	-0.0391119	0.647931	0.279245	0.00496808
2.30179	-0.137019	0.647723	0.600161	0.00498042
0.626816	0.00707539	0.647063	0.16367	0.00501973
1.11458	-0.0185653	0.647047	0.291043	0.00502072
1.56866	-0.104564	0.645717	0.410807	0.00510068
1.20193	-0.0404408	0.645704	0.314774	0.0051015
1.12544	-0.062632	0.644848	0.295295	0.00515351
0.908308	-0.0250101	0.641656	0.239987	0.00535119
0.577247	0.000501206	0.641425	0.152593	0.00536567
3.087	-0.230427	0.638769	0.820752	0.00553495
0.949244	-0.0291299	0.637944	0.252831	0.00558839
1.18679	-0.000511024	0.637343	0.316513	0.00562756
1.95365	-0.125111	0.634974	0.523703	0.00578404
0.572523	-0.0176718	0.634349	0.15368	0.00582589
1.0103	-0.0548232	0.632313	0.272381	0.00596378
0.914351	-0.012257	0.631496	0.246947	0.00601987
1.85518	-0.0908159	0.629892	0.502773	0.00613114
1.29334	-0.0411243	0.627291	0.352466	0.00631497
1.43754	-0.0618931	0.62668	0.392278	0.00635881
1.3266	-0.0719763	0.626564	0.362093	0.00636711
0.790635	-0.0332681	0.624081	0.216949	0.00654775
1.19276	-0.0490101	0.623495	0.3277	0.00659097
1.17126	-0.0198117	0.621143	0.323408	0.00676668
1.83843	-0.0633474	0.619141	0.509788	0.00691911
1.1811	-0.0407487	0.617468	0.328678	0.00704852
1.7693	-0.0502975	0.617375	0.492458	0.00705576
1.39659	-0.058449	0.61448	0.391104	0.00728435
0.884902	0.00373947	0.61446	0.247821	0.0072859
1.28138	-0.0346026	0.614453	0.358863	0.00728644
0.863075	-0.00651159	0.613699	0.242096	0.00734693
2.19708	-0.114968	0.613578	0.61645	0.00735673
0.962209	-0.0310404	0.611706	0.27104	0.00750873
0.845114	-0.0073908	0.610631	0.238595	0.00759719
1.33105	-0.0394532	0.610457	0.375922	0.00761152
1.26782	-0.0792774	0.609564	0.358738	0.00768577
1.68116	-0.0435377	0.609121	0.476139	0.00772272
0.651283	0.0309328	0.608843	0.184564	0.00774602
1.50868	-0.100233	0.608731	0.427638	0.00775543
1.26286	-0.0702632	0.60744	0.358931	0.00786441
0.827646	-0.0228118	0.607388	0.23526	0.00786886
0.762123	-0.0177914	0.606877	0.216867	0.00791233
1.33736	-0.0552552	0.60533	0.381789	0.00804516
0.87072	-0.0333473	0.605082	0.248702	0.00806662
1.13172	-0.0451037	0.604899	0.323375	0.00808247
1.64842	-0.0720047	0.604728	0.471185	0.00809737
2.15975	-0.0960794	0.604576	0.617539	0.00811057
1.17186	-0.0588748	0.60388	0.33556	0.00817125
0.853681	-0.0348841	0.603747	0.244517	0.00818293
2.15594	-0.123948	0.603667	0.617623	0.00818995
2.58796	-0.118424	0.60105	0.745447	0.00842176
0.991546	-0.0294611	0.600983	0.285649	0.00842779
1.84511	-0.10153	0.600534	0.532045	0.00846815
1.07547	-0.0340567	0.599725	0.31064	0.00854111
1.53561	-0.0634837	0.599659	0.443608	0.00854715
2.46989	-0.126172	0.59949	0.713753	0.00856243
0.617376	-0.0102597	0.599157	0.178534	0.00859269
0.396217	0.00356373	0.598253	0.114795	0.00867533
0.831771	-0.00349509	0.596839	0.241696	0.00880567
0.763544	0.00398689	0.59631	0.222115	0.0088549
1.77096	-0.0926638	0.595279	0.516275	0.00895135
1.96347	-0.0732073	0.594688	0.573098	0.00900702
1.10268	-0.043469	0.594503	0.321973	0.00902452
1.52744	-0.0693219	0.59377	0.446678	0.00909406
0.683038	0.00583299	0.593686	0.19978	0.00910207
0.830551	-0.00187129	0.593008	0.243267	0.00916676
1.4895	-0.0855097	0.593006	0.436274	0.00916704
1.65503	-0.0746679	0.592861	0.484904	0.00918091
2.05904	-0.0730126	0.5918	0.604601	0.00928304
0.677235	-0.00717508	0.591189	0.19911	0.0093423
0.713002	-0.00152819	0.590653	0.209858	0.00939453
1.00917	0.0165	0.58905	0.298014	0.00955202
0.459538	-0.00122492	0.588162	0.135954	0.00964015
1.29799	-0.0817474	0.588131	0.384034	0.00964328
1.56492	-0.108218	0.588072	0.463065	0.00964911
1.49237	-0.0624575	0.588034	0.441633	0.00965286
1.00529	-0.0421163	0.585409	0.299108	0.00991749
1.60497	-0.0656829	0.582911	0.479994	0.0101745
1.70575	-0.083604	0.582874	0.510172	0.0101784
1.06994	-0.0317822	0.582521	0.320242	0.0102152
0.799299	0.00346248	0.582074	0.239456	0.0102619
1.53372	-0.059149	0.581995	0.459551	0.0102701
1.17372	-0.0429509	0.581808	0.351817	0.0102897
1.32173	-0.0721261	0.58163	0.396328	0.0103084
1.29833	-0.046911	0.57934	0.391146	0.0105511
0.516192	0.0333636	0.578924	0.155645	0.0105957
1.28601	-0.0441898	0.577321	0.389043	0.0107688
0.92348	0.0355739	0.576313	0.279947	0.0108788
0.740558	0.00271219	0.575853	0.224707	0.0109293
1.14157	-0.0716585	0.575097	0.346922	0.0110127
0.771748	-0.00852042	0.574718	0.234715	0.0110547
1.54393	-0.0692065	0.574697	0.469584	0.011057
0.974195	-0.0163307	0.5743	0.29654	0.0111012
1.48002	-0.0684926	0.572112	0.45253	0.0113469
1.31921	-0.0834351	0.571671	0.403725	0.011397
0.506095	-0.00473783	0.570883	0.155132	0.0114869
1.55822	-0.0992161	0.570656	0.477857	0.0115128
0.882584	-0.0142793	0.569348	0.271385	0.0116635
1.72978	-0.0873308	0.567903	0.533457	0.0118318
0.991165	-0.0495278	0.566884	0.306306	0.0119515
0.82253	-0.026264	0.566112	0.254592	0.0120429
0.79761	-0.0234575	0.563596	0.248145	0.0123446
0.530566	0.00674838	0.563556	0.165078	0.0123495
0.837047	-0.0526747	0.563481	0.260475	0.0123585
1.33095	-0.0463179	0.562348	0.415125	0.0124965
1.77451	-0.113131	0.559832	0.556306	0.012807
1.28096	-0.0197336	0.559108	0.402171	0.0128976
1.55876	-0.0785182	0.558832	0.489661	0.0129322
1.28737	0.0146545	0.55871	0.404509	0.0129475
0.75399	0.026361	0.557933	0.237287	0.0130455
0.603403	0.0125941	0.556857	0.19031	0.0131822
0.879546	0.00502514	0.554102	0.278956	0.0135374
1.7019	-0.0666855	0.552583	0.541435	0.0137364
0.627703	-0.00215908	0.551826	0.200001	0.0138365
1.98496	-0.0752295	0.551269	0.633167	0.0139105
0.965949	-0.0234505	0.550764	0.308435	0.0139777
1.01145	-0.0127692	0.550151	0.323363	0.0140598
0.8986	0.00615451	0.548642	0.288162	0.0142636
1.39601	-0.0720397	0.545981	0.450082	0.0146286
1.406	-0.0941473	0.54511	0.4541	0.0147497
0.989002	-0.0356861	0.544313	0.319934	0.014861
1.49424	-0.0768418	0.542924	0.484729	0.0150569
0.90945	-0.0154105	0.542224	0.295441	0.0151565
0.939508	0.00319031	0.540905	0.306018	0.0153454
1.18545	-0.0407997	0.540303	0.386593	0.0154322
0.734652	7.00736e-05	0.540199	0.239632	0.0154472
0.938342	-0.0358515	0.537774	0.307569	0.0158011
0.948583	0.016383	0.537435	0.311138	0.0158512
0.860874	0.00306954	0.536699	0.282788	0.0159602
1.1483	-0.0401588	0.536198	0.377585	0.0160346
1.38016	-0.0893039	0.535735	0.454246	0.0161037
0.619905	0.00669695	0.535723	0.204032	0.0161056
1.17088	-0.0496791	0.535298	0.385705	0.0161692
1.05289	-0.0509088	0.535123	0.346959	0.0161955
1.32257	-0.0847219	0.534957	0.435973	0.0162205
0.599908	-0.00918829	0.532556	0.198711	0.0165848
0.615039	-0.00430315	0.531	0.20436	0.0168243
1.98782	-0.111854	0.529977	0.661857	0.0169833
2.43317	-0.118471	0.529375	0.811119	0.0170775
0.609101	0.0288303	0.528951	0.203222	0.017144
1.9821	-0.089282	0.528346	0.662116	0.0172392
0.89138	-0.00564888	0.527593	0.298213	0.0173585
0.676569	-0.0166931	0.527049	0.226595	0.017445
1.70563	-0.0699322	0.525943	0.572514	0.017622
1.16077	-0.0074345	0.52556	0.389924	0.0176836
0.908714	-0.0139943	0.524745	0.305753	0.0178153
1.22138	-0.0128741	0.524362	0.411273	0.0178776
1.01392	-0.0445776	0.524349	0.341422	0.0178797
0.724425	0.0307403	0.52416	0.244032	0.0179104
1.24561	-0.0280879	0.523571	0.420097	0.0180064
1.07432	-0.0594025	0.523277	0.362541	0.0180546
2.15529	-0.181003	0.523151	0.727508	0.0180752
1.18374	-0.0236748	0.521545	0.400853	0.0183401
1.52127	-0.0772006	0.521165	0.515546	0.0184031
0.613249	-0.00184765	0.519623	0.208467	0.0186611
1.09958	-0.014488	0.51954	0.373854	0.018675
1.15375	-0.0701081	0.519085	0.392627	0.0187517
0.752212	-0.00507228	0.518656	0.256203	0.0188243
1.30492	-0.0490919	0.518384	0.444697	0.0188705
1.20731	-0.0564027	0.517842	0.411878	0.0189626
2.21326	-0.117148	0.516901	0.756488	0.0191234
1.08691	-0.0330621	0.516786	0.371591	0.0191433
1.15195	-0.0264397	0.516667	0.393919	0.0191637
0.807453	0.017202	0.515933	0.276521	0.01929
0.455343	-0.00388593	0.515752	0.155994	0.0193213
0.826057	-0.031446	0.515366	0.283214	0.0193882
1.55715	-0.0578324	0.515048	0.53421	0.0194435
0.895756	-0.0220093	0.514458	0.307668	0.0195461
0.8315	-0.0240001	0.514142	0.285779	0.0196015
0.70535	0.00323836	0.513502	0.242733	0.0197136
1.00967	-0.0148165	0.513147	0.347705	0.0197761
0.567948	-0.0136063	0.512228	0.195948	0.0199385
3.12016	-0.111551	0.510012	1.08127	0.0203348
1.06457	-0.0293246	0.509241	0.369491	0.020474
0.941695	-0.0251436	0.509046	0.32697	0.0205093
1.45286	-0.0677942	0.508953	0.504547	0.0205262
2.24622	-0.131908	0.50864	0.78055	0.020583
0.393994	0.0057079	0.508485	0.136954	0.0206114
1.70908	-0.053439	0.50698	0.595872	0.0208868
0.955797	-0.0534948	0.503389	0.335643	0.0215564
0.90831	0.0324317	0.50286	0.319304	0.0216564
1.06887	-0.0530873	0.502403	0.376091	0.0217431
1.00064	-0.00856076	0.502281	0.352168	0.0217664
1.60857	-0.101774	0.502175	0.566246	0.0217865
1.08448	-0.0406046	0.499917	0.383487	0.02222
0.885033	-0.0310539	0.49917	0.313426	0.0223648
1.03796	-0.0232993	0.498757	0.367887	0.0224453
0.891832	-0.00395918	0.49875	0.3161	0.0224467
1.55155	-0.0215199	0.498253	0.550477	0.0225438
1.37894	-0.0779985	0.498127	0.48936	0.0225684
2.06098	-0.0998227	0.496734	0.73344	0.0228426
0.977975	-0.0403928	0.495405	0.348959	0.0231068
0.805392	0.000604963	0.494285	0.288023	0.0233313
2.90986	-0.205236	0.494132	1.04094	0.023362
1.38934	-0.0504836	0.493319	0.497814	0.0235262
1.70124	-0.133816	0.490692	0.612784	0.0240634
0.705789	0.0204045	0.490222	0.254463	0.0241603
1.81146	-0.115097	0.489812	0.653631	0.0242453
0.744164	0.0152107	0.488509	0.26922	0.0245171
1.42441	-0.0664872	0.487421	0.516436	0.0247456
1.7846	-0.10509	0.487082	0.64747	0.0248173
0.724479	-0.00264298	0.486984	0.262899	0.024838
1.31617	-0.0625248	0.486853	0.477736	0.0248658
1.3224	-0.0218659	0.485479	0.481322	0.0251581
1.02091	-0.00255363	0.485305	0.371713	0.0251953
0.753633	-0.00998305	0.484978	0.274579	0.0252655
0.830394	-0.0194202	0.484871	0.302611	0.0252884
0.784452	-0.00139953	0.48417	0.28627	0.0254393
0.870022	-0.0120431	0.483275	0.318066	0.025633
1.19969	-0.0011525	0.483194	0.438659	0.0256506
1.09778	-0.0355846	0.481656	0.402635	0.0259864
0.817965	0.019872	0.481438	0.300138	0.0260343
0.737774	0.0180314	0.480074	0.271453	0.0263354
2.59687	-0.200662	0.479437	0.956699	0.026477
0.469245	0.0131865	0.47943	0.172875	0.0264786
1.30453	-0.0229645	0.479367	0.480664	0.0264928
1.85609	-0.110982	0.478852	0.684594	0.0266078
1.53122	-0.0307935	0.47793	0.565815	0.0268147
1.86565	-0.0644534	0.477378	0.690158	0.0269391
2.84901	-0.243817	0.476681	1.05541	0.0270971
1.95998	-0.0914152	0.476554	0.72625	0.0271259
0.629853	-0.00902317	0.474041	0.234565	0.0277019
1.28272	-0.0575173	0.473535	0.478185	0.0278188
1.47083	-0.0862583	0.472123	0.549864	0.0281479
1.7072	-0.0421017	0.471452	0.639092	0.0283054
0.822067	-0.0276989	0.471019	0.308009	0.0284076
1.13571	-0.0485144	0.470568	0.425908	0.0285139
1.00106	0.000412815	0.470376	0.375559	0.0285594
0.915187	0.0108687	0.470286	0.343404	0.0285809
0.58078	0.00281227	0.469194	0.218403	0.0288406
1.31712	-0.0314578	0.465959	0.498532	0.0296215
1.9117	-0.128932	0.463209	0.727594	0.030299
1.0265	-0.0349419	0.459165	0.39388	0.0313178
1.32765	-0.0696831	0.458323	0.510297	0.0315334
1.63451	-0.0820677	0.457718	0.629008	0.031689
0.603483	4.16234e-05	0.457624	0.232282	0.0317133
0.645134	-0.0121894	0.456894	0.248679	0.0319022
0.677945	-0.0121064	0.456774	0.26139	0.0319331
1.25388	-0.0567191	0.456231	0.483978	0.0320742
0.53451	0.00794197	0.456048	0.206389	0.032122
0.541119	0.0216746	0.455937	0.208987	0.0321509
0.868644	0.0329539	0.454202	0.336657	0.0326061
1.06102	0.00299577	0.453705	0.411627	0.0327374
1.53274	-0.0304627	0.452696	0.595846	0.0330054
0.700259	-0.00570796	0.451964	0.272626	0.0332011
1.42956	-0.0660225	0.450972	0.557672	0.0334676
1.59043	-0.071246	0.450251	0.621334	0.0336624
0.428745	0.00808565	0.449783	0.167656	0.0337894
0.60228	0.00644443	0.446851	0.236916	0.0345936
1.32654	-0.0371781	0.444317	0.524498	0.0353011
1.06177	-0.0111635	0.443976	0.420102	0.0353972
2.34996	-0.139866	0.443479	0.930721	0.0355376
1.013	-0.0214549	0.443113	0.401505	0.0356413
1.20035	-0.0471693	0.442556	0.476297	0.0357996
0.564689	0.00758814	0.44213	0.224262	0.0359211
0.344005	0.0349298	0.441656	0.13675	0.0360569
1.2495	-0.00760941	0.44094	0.497428	0.0362624
0.511973	0.0217121	0.438514	0.204823	0.0369662
0.944093	0.0153393	0.43819	0.377949	0.0370609
1.08303	-0.0526424	0.436686	0.434895	0.0375038
1.42119	-0.0576269	0.435435	0.572138	0.0378753
0.888425	-0.0271951	0.434496	0.358345	0.0381564
1.35438	-0.0575857	0.434011	0.546826	0.038302
0.975449	0.000864032	0.433136	0.394536	0.0385662
0.447937	-0.00917367	0.433058	0.181204	0.0385897
1.77442	-0.127107	0.432538	0.718567	0.0387475
1.14462	-0.0610007	0.432207	0.463838	0.0388483
0.687499	-0.000890338	0.431431	0.279038	0.0390852
1.5095	-0.0355385	0.43057	0.613744	0.0393495
1.96947	-0.0675594	0.430058	0.801595	0.0395072
0.476665	0.0263076	0.430043	0.194014	0.0395118
0.786598	-0.00203804	0.429395	0.320588	0.0397125
1.07376	-0.0239061	0.428789	0.438168	0.0399007
2.2892	-0.0983825	0.428473	0.934751	0.0399991
1.841	-0.102989	0.427301	0.753538	0.0403661
1.05342	-0.034288	0.425341	0.432904	0.040986
1.32648	-0.0438316	0.424588	0.545962	0.0412264
1.91848	-0.0981127	0.42428	0.790118	0.041325
0.796459	0.0443833	0.422845	0.328983	0.0417867
1.11034	-0.0283201	0.422511	0.458947	0.0418951
0.975081	-0.0233144	0.4222	0.403297	0.0419957
1.66489	-0.0177882	0.421811	0.689154	0.0421224
0.876041	-0.0324364	0.420822	0.363359	0.0424452
1.54514	-0.103205	0.419034	0.643243	0.0430343
1.30079	-0.0318032	0.419012	0.541544	0.0430416
1.58323	-0.0423042	0.418101	0.660364	0.0433444
1.00872	-0.00243352	0.416991	0.421698	0.0437157
1.04536	-0.00418535	0.416776	0.437208	0.0437878
0.80736	-0.0220239	0.416302	0.337997	0.0439475
1.03695	0.0103262	0.415763	0.434596	0.0441293
0.578076	-0.00805762	0.413248	0.243535	0.0449868
2.05531	-0.0920644	0.412035	0.868044	0.0454055
1.10801	-0.017938	0.411132	0.468832	0.0457191
0.785131	0.00292092	0.410011	0.332982	0.0461109
0.80634	-0.00529319	0.409303	0.342479	0.04636
1.41573	-0.0541541	0.409209	0.601424	0.046393
0.867715	-0.00748529	0.408517	0.369146	0.0466375
0.979501	-0.0154981	0.407872	0.417259	0.0468663
0.731967	-0.0113131	0.407785	0.311868	0.0468973
0.619672	0.0149404	0.407768	0.264031	0.0469032
0.85906	-0.0263813	0.40756	0.366189	0.0469774
0.860043	0.048133	0.407145	0.366923	0.0471254
0.927826	-0.00419738	0.406613	0.396278	0.0473157
0.981099	-0.00277723	0.406611	0.419033	0.0473166
0.877003	-0.00416459	0.406246	0.374856	0.0474473
0.727505	0.0117545	0.405329	0.311549	0.0477779
1.75014	-0.123905	0.405135	0.749786	0.047848
0.70809	0.010988	0.40365	0.304293	0.0483877
1.24465	-0.0124167	0.403272	0.535292	0.0485256
1.605	-0.0608325	0.40303	0.690616	0.0486146
3.01046	-0.236395	0.401928	1.29835	0.0490197
1.03923	-0.0131753	0.400794	0.449256	0.0494398
0.562898	0.0329468	0.400408	0.243535	0.0495834
1.19173	-0.0248595	0.399606	0.516459	0.0498829
1.00189	0.00980013	0.398767	0.434948	0.0501978
0.636853	-0.000699038	0.39608	0.27803	0.0512178
0.483549	0.0146166	0.395345	0.211428	0.0515001
0.310111	0.000948384	0.395284	0.135611	0.0515236
1.29419	-0.0304963	0.394579	0.56678	0.0517953
1.56524	-0.0297857	0.393908	0.686449	0.052055
0.504308	0.00493889	0.393743	0.221245	0.0521192
1.04721	-0.022181	0.39358	0.459577	0.0521825
1.54455	-0.0828741	0.391506	0.680792	0.0529938
0.463736	0.0256187	0.391477	0.204415	0.0530055
0.815976	-0.000231851	0.390789	0.360202	0.0532771
0.915622	-0.0120457	0.388453	0.406178	0.0542076
1.09454	-0.0277023	0.388384	0.485619	0.0542356
0.731874	-0.00157565	0.387382	0.325399	0.054639
1.45915	-0.0820383	0.387064	0.64919	0.0547677
0.508963	0.0278242	0.386934	0.226504	0.0548203
1.65087	-0.0856368	0.384955	0.737763	0.055627
1.30726	-0.0215292	0.383641	0.58583	0.0561681
1.21621	-0.00640375	0.383443	0.545254	0.0562502
1.2195	-0.0346808	0.383348	0.54684	0.0562896
1.38094	0.00558856	0.382795	0.619958	0.056519
0.636189	2.09936e-05	0.382047	0.286062	0.0568306
0.483902	0.0148032	0.379262	0.218875	0.0580033
0.916054	0.00523018	0.379232	0.414369	0.0580161
1.30339	-0.0452151	0.378251	0.590807	0.0584344
1.26604	-0.0545464	0.377484	0.574816	0.0587631
1.0588	-0.00271939	0.377334	0.480874	0.0588272
0.658024	-0.00986069	0.376945	0.299103	0.0589949
1.28441	-0.0484598	0.376808	0.583997	0.0590537
0.241845	0.0215919	0.376803	0.109963	0.059056
1.00629	-0.0307019	0.376233	0.4581	0.0593022
1.91832	-0.0950407	0.375812	0.874076	0.0594848
1.38227	-0.0466824	0.374934	0.631004	0.0598666
1.36156	-0.0629418	0.374897	0.621603	0.0598829
1.14318	-0.0437703	0.374839	0.521967	0.0599082
0.437424	0.00352115	0.372697	0.20064	0.0608492
1.59274	-0.105569	0.370802	0.733537	0.0616921
1.51208	-0.054023	0.370582	0.696718	0.0617907
1.54244	-0.0705815	0.369912	0.711731	0.0620914
0.949757	-0.0252239	0.369866	0.43829	0.062112
1.25742	-0.016084	0.369556	0.580656	0.0622516
1.09322	-0.0437876	0.367713	0.506835	0.0630876
0.703389	0.00169065	0.367397	0.326324	0.0632318
1.20133	-0.0472563	0.365173	0.560009	0.0642543
0.415759	0.0270976	0.364762	0.193982	0.0644452
0.722707	-0.00157614	0.363847	0.337861	0.0648708
1.23651	-0.0570473	0.361841	0.580576	0.0658132
1.62395	-0.0724817	0.361227	0.763503	0.0661036
0.49222	0.0107754	0.361124	0.23147	0.0661529
0.583421	0.00789001	0.360683	0.274621	0.0663624
1.43515	-0.0255776	0.360095	0.676396	0.0666428
1.43228	-0.0447272	0.359855	0.675397	0.0667574
0.709218	-0.00705575	0.359645	0.334587	0.0668579
0.902754	-0.0182304	0.358293	0.427143	0.0675081
1.1123	-0.0404447	0.356434	0.528427	0.0684107
1.33804	-0.0547169	0.356182	0.636019	0.0685337
1.22706	-0.0428149	0.353969	0.586091	0.0696236
3.12893	-0.250509	0.353695	1.49539	0.0697593
0.662257	0.0194346	0.353638	0.316548	0.0697874
0.639359	0.0131354	0.352856	0.306127	0.0701772
0.687997	-0.00092201	0.352668	0.32955	0.0702706
1.02212	-0.00664087	0.35234	0.489948	0.0704348
1.6578	-0.0808155	0.350238	0.798329	0.0714938
2.00437	-0.176388	0.349791	0.966173	0.0717209
1.29555	-0.0343661	0.34975	0.624554	0.0717413
0.500992	0.0210511	0.347967	0.242467	0.0726532
0.86868	-0.0117486	0.347859	0.420517	0.0727085
1.08728	0.00307294	0.347618	0.526619	0.0728326
1.28269	-0.0460645	0.344333	0.625791	0.0745418
0.99395	0.022762	0.342694	0.486687	0.0754069
0.852942	-0.0132132	0.342647	0.417687	0.075432
0.68366	-0.00537419	0.341974	0.33529	0.07579
0.735278	-0.0120256	0.341002	0.361385	0.0763095
0.72715	-0.00361675	0.340619	0.357695	0.076515
1.32353	-0.067501	0.340606	0.651083	0.0765219
0.74522	0.00710753	0.338957	0.367944	0.077412
0.779937	-0.00252111	0.338299	0.385651	0.0777702
0.534315	0.000298916	0.336985	0.264977	0.0784887
0.629597	0.00369154	0.336896	0.312292	0.0785375
0.930329	0.0186023	0.335831	0.462563	0.0791249
0.652243	-0.00428802	0.335776	0.324337	0.0791549
0.817836	-0.0246319	0.335769	0.406687	0.0791592
1.48464	-0.0860053	0.335675	0.738427	0.0792109
1.9293	-0.0343191	0.334713	0.961665	0.0797451
0.554905	0.0241036	0.33319	0.277542	0.0805967
0.629587	0.0193248	0.331872	0.315831	0.0813402
1.0282	-0.0272493	0.331455	0.516279	0.0815766
0.913443	-0.0143867	0.331165	0.458959	0.0817415
0.596962	0.0162831	0.330787	0.300199	0.0819565
1.33353	-0.0465676	0.330735	0.67068	0.0819861
0.649975	-0.016065	0.329925	0.327496	0.082449
1.19407	-0.00533258	0.329802	0.601812	0.0825195
1.54005	-0.100913	0.329622	0.776499	0.0826226
1.1871	-0.0392001	0.328726	0.599757	0.0831384
2.25114	-0.0993753	0.328589	1.1377	0.0832178
1.69228	-0.101891	0.328088	0.856225	0.0835075
1.02953	-0.0186214	0.327556	0.521531	0.0838161
0.725636	0.00852011	0.326814	0.368206	0.084248
0.806115	0.0125669	0.326254	0.409564	0.0845752
1.49584	-0.0662874	0.32496	0.762239	0.0853365
1.03666	-0.0302636	0.324421	0.528904	0.085655
0.973811	-0.0187429	0.322396	0.499141	0.0868612
0.759247	-0.0018395	0.322143	0.389388	0.087013
0.904736	0.00291203	0.321702	0.464473	0.0872781
-1.36158	0.352846	0.321487	0.699353	0.0874071
0.896817	-0.0219478	0.320888	0.461268	0.0877692
1.17338	-0.011375	0.319997	0.604752	0.0883091
1.0838	-0.010226	0.319351	0.559413	0.0887029
0.473676	0.0251954	0.318991	0.244694	0.0889228
1.29153	-0.0268857	0.318193	0.668415	0.0894122
0.852464	-0.00406473	0.316685	0.442719	0.0903431
1.2349	-0.039608	0.315334	0.643339	0.0911841
0.624631	0.00866855	0.314842	0.325782	0.0914919
1.07528	-0.0252863	0.314754	0.560939	0.0915474
1.44895	-0.0649102	0.314209	0.756823	0.0918897
1.68368	-0.0277471	0.313631	0.880612	0.0922541
0.878853	0.0472327	0.313001	0.460337	0.0926525
1.23974	-0.0171531	0.312858	0.649584	0.0927431
0.6023	0.0265821	0.312797	0.315631	0.092782
1.10425	-0.00869957	0.312502	0.57907	0.0929694
1.13601	-0.0402607	0.31239	0.59588	0.0930409
1.17405	-0.000466522	0.312072	0.616292	0.0932433
0.903473	0.0229205	0.311892	0.474456	0.0933577
0.550239	0.0168141	0.311086	0.2895	0.0938735
1.12872	-0.0495902	0.308955	0.596822	0.0952486
0.629742	0.023777	0.308372	0.333439	0.0956276
0.659428	0.0480537	0.307891	0.349551	0.0959416
1.07469	-0.045345	0.306647	0.571341	0.0967577
1.11335	-0.0230823	0.306046	0.592735	0.0971541
1.34261	-0.0416451	0.30585	0.715115	0.0972836
1.14327	-0.0264637	0.304979	0.610193	0.0978611
0.692901	0.00225506	0.302324	0.372149	0.0996407
0.708399	-0.0135564	0.300886	0.381773	0.100616
0.697775	0.0582347	0.299601	0.3772	0.101495
1.37663	-0.00267992	0.298711	0.745753	0.102108
0.576384	-0.00875553	0.298238	0.312594	0.102435
0.845867	0.00484319	0.297497	0.459557	0.102948
0.702691	0.0642721	0.29689	0.382326	0.103372
0.77102	-0.00148139	0.295962	0.420436	0.104021
0.841589	0.0139724	0.291613	0.463753	0.107112
0.859523	0.00619848	0.291246	0.474057	0.107377
1.38394	-0.0543014	0.291014	0.763722	0.107544
2.84105	-0.161802	0.290825	1.56854	0.10768
1.38277	-0.0494822	0.290346	0.764313	0.108028
0.507316	0.0316644	0.289763	0.280811	0.108451
1.04221	-0.0172695	0.289015	0.577935	0.108997
0.505418	0.0802199	0.288655	0.280516	0.109261
1.39009	-0.0512232	0.288239	0.772307	0.109566
0.580438	0.0159083	0.288201	0.322509	0.109593
0.907792	0.00494181	0.286751	0.506185	0.110663
1.50547	-0.0249258	0.28482	0.843433	0.112103
1.44344	-0.0495872	0.284771	0.808778	0.11214
2.15003	-0.179575	0.283876	1.20734	0.112813
0.649201	0.00851976	0.279805	0.36824	0.115919
1.30984	-0.0205908	0.279283	0.743936	0.116323
0.58911	-0.0209651	0.278346	0.33537	0.117051
1.39633	-0.00307714	0.277055	0.797465	0.118061
1.70781	-0.0693413	0.276553	0.976582	0.118456
0.890231	0.0316565	0.275737	0.510104	0.1191
0.768987	0.0361511	0.274863	0.441597	0.119793
0.463427	0.00860286	0.274058	0.266665	0.120435
0.620551	0.013636	0.273257	0.357798	0.121077
0.392475	0.0361896	0.273234	0.226306	0.121096
0.649815	0.00412733	0.272605	0.375287	0.121601
0.911359	-0.00625314	0.271476	0.527838	0.122515
0.799335	0.0175738	0.270324	0.464309	0.123453
0.635829	0.00756935	0.269455	0.370148	0.124165
1.38001	-0.0664427	0.267976	0.806402	0.125385
0.726776	-0.011225	0.267293	0.425428	0.125952
1.04549	0.0157965	0.266747	0.612844	0.126407
0.758879	0.00506334	0.26653	0.445088	0.126589
1.22492	-0.0413775	0.266266	0.718909	0.12681
1.83846	-0.0791348	0.264399	1.08418	0.128382
0.541666	0.00663803	0.264349	0.319473	0.128424
0.630264	0.0423279	0.263879	0.372177	0.128823
1.09492	1.89691e-06	0.26247	0.648915	0.130024
0.991864	-0.0238197	0.26164	0.5891	0.130737
0.543587	0.061244	0.260845	0.323519	0.131423
0.873764	-0.0113043	0.259854	0.521366	0.132283
1.05981	0.0301169	0.258576	0.634484	0.133399
1.27219	0.0164392	0.257557	0.76366	0.134295
0.879334	0.0171077	0.256462	0.529358	0.135264
0.958015	0.00403841	0.255428	0.57829	0.136184
0.880886	-0.0276512	0.25404	0.533681	0.13743
0.590125	0.0224209	0.253872	0.357683	0.137581
0.554092	-0.00554784	0.252889	0.336716	0.13847
0.53376	0.0148813	0.252213	0.324942	0.139084
0.431334	0.0119572	0.252086	0.262676	0.139201
1.13635	-0.0111806	0.251886	0.692384	0.139382
1.02405	-0.0169293	0.249517	0.627912	0.14156
0.39797	0.0436278	0.24758	0.245289	0.143363
0.850806	-0.0166256	0.247158	0.524989	0.143759
0.686303	0.00179309	0.246513	0.424218	0.144365
1.01371	0.00293363	0.246002	0.627458	0.144848
0.444822	0.0283203	0.245998	0.275335	0.144851
1.21469	-0.014452	0.245142	0.753605	0.145663
0.230059	0.00627003	0.244742	0.142885	0.146044
0.343395	0.031372	0.243598	0.213938	0.147137
0.368489	0.0355324	0.242774	0.230087	0.147929
0.625368	0.0330969	0.2426	0.390668	0.148097
1.2523	-0.0157493	0.2425	0.782527	0.148193
0.830425	-0.0141934	0.242283	0.519215	0.148403
0.881684	0.0564767	0.241853	0.551911	0.148819
0.516778	0.0251121	0.241648	0.32367	0.149017
0.973464	-0.00481335	0.241545	0.609874	0.149117
1.38052	-0.0627763	0.241222	0.865657	0.149431
1.09814	-0.0167335	0.24022	0.690481	0.150409
0.448444	-0.000675814	0.239571	0.282472	0.151046
0.933256	-0.0157772	0.238786	0.589121	0.151819
0.940597	-0.0186183	0.237754	0.595446	0.152841
0.455295	0.0388111	0.23701	0.288818	0.153582
0.41342	0.0131538	0.23535	0.263464	0.155246
0.96858	-0.00825827	0.23353	0.620392	0.157091
1.44132	-0.0260747	0.233247	0.923921	0.15738
0.707569	0.0515228	0.233068	0.453797	0.157563
0.807396	0.0102655	0.232085	0.519248	0.158571
1.14949	0.0119203	0.228864	0.746	0.161915
1.23774	-0.0153913	0.228701	0.803638	0.162085
0.438101	0.0182423	0.227651	0.2853	0.163191
1.21727	-0.0421377	0.226864	0.794486	0.164024
0.782714	0.00380956	0.22543	0.51296	0.165553
0.577291	0.012184	0.224557	0.379282	0.16649
1.53773	-0.0838476	0.223787	1.01253	0.16732
0.66082	0.0538283	0.223374	0.43564	0.167767
0.857858	0.047065	0.223106	0.565972	0.168058
0.523878	0.0432387	0.221011	0.347731	0.170347
0.775366	0.0139618	0.220763	0.51503	0.17062
0.672927	0.0324283	0.22021	0.447707	0.171231
0.986148	0.0151603	0.219449	0.657554	0.172074
0.323187	0.0353455	0.219	0.215781	0.172573
0.717262	0.00541179	0.217559	0.480917	0.174184
0.777665	0.0251195	0.214539	0.526086	0.177608
0.887727	-0.000424419	0.214352	0.600876	0.177822
0.738468	0.0120906	0.213954	0.500439	0.178279
0.329806	0.0452011	0.210318	0.225944	0.182501
0.941009	0.0275462	0.210177	0.644942	0.182667
0.93428	0.00258388	0.209992	0.640688	0.182885
0.495062	0.0181724	0.209506	0.33999	0.183458
0.909626	0.0182522	0.208056	0.627445	0.185177
1.48079	-0.0312732	0.206497	1.02628	0.187043
0.948686	0.0205031	0.206296	0.657902	0.187284
0.68829	0.0478564	0.205557	0.478401	0.188177
0.481248	0.00161069	0.205531	0.334521	0.188208
1.04547	0.0475136	0.200148	0.738915	0.19483
0.894373	0.00189205	0.199822	0.632769	0.195239
0.893578	0.0020108	0.198131	0.635568	0.197369
0.962592	0.0145717	0.197905	0.685144	0.197656
0.864224	0.0187913	0.197477	0.615959	0.1982
0.547485	0.00690871	0.193837	0.394748	0.202884
0.439045	0.0257319	0.19314	0.317269	0.203793
0.346044	0.0287486	0.192353	0.250696	0.204824
1.55401	-0.0653545	0.191312	1.12961	0.206196
0.852984	0.0069545	0.191088	0.620483	0.206493
0.422383	0.032801	0.190727	0.307611	0.206971
1.05987	0.00617249	0.189837	0.774115	0.208156
0.692201	0.00831544	0.188543	0.507708	0.20989
0.611268	0.0151892	0.186812	0.4509	0.212234
1.71473	0.00661414	0.18633	1.26688	0.212891
0.532274	0.000728644	0.185893	0.393821	0.213487
1.05247	-0.0603621	0.183865	0.783968	0.216282
0.450179	0.0493074	0.183595	0.335631	0.216657
1.04816	0.0272961	0.183195	0.782504	0.217213
0.388349	0.0256621	0.182764	0.29034	0.217814
1.08927	0.00567833	0.181701	0.817272	0.219304
1.19785	0.0345508	0.181618	0.898993	0.21942
1.19994	-0.0434844	0.180839	0.902932	0.220519
1.07481	0.0239822	0.180607	0.809404	0.220846
1.0517	0.0144989	0.180251	0.792952	0.221351
0.465393	0.0404965	0.180222	0.350929	0.221392
0.514126	0.0306889	0.177781	0.390909	0.224884
0.814109	0.0199384	0.177204	0.620223	0.225719
0.635286	0.0215576	0.174829	0.487966	0.229182
0.720959	0.0692553	0.174347	0.554698	0.229891
0.622343	0.00473816	0.173492	0.480252	0.231156
0.788073	0.0248806	0.17275	0.60972	0.232258
0.534113	0.0671221	0.172462	0.413653	0.232688
1.26485	-0.0389781	0.170734	0.985552	0.235282
1.13325	0.0147305	0.170156	0.884825	0.236156
0.864922	0.0164172	0.169079	0.677902	0.237793
0.772529	0.0475577	0.169027	0.605598	0.237872
0.966119	-0.00472574	0.166163	0.76517	0.242285
0.535915	0.0105817	0.165189	0.425945	0.243806
0.39447	0.0493317	0.164499	0.314311	0.244888
0.748369	0.0178159	0.163309	0.598892	0.246768
1.13663	-0.0229206	0.163019	0.910569	0.247228
-0.734773	0.177549	0.162344	0.590095	0.248302
0.318587	0.0252723	0.161437	0.256714	0.249754
0.463541	0.0576869	0.161329	0.373665	0.249928
0.898496	0.0179792	0.161243	0.724516	0.250065
0.627496	0.0271921	0.160324	0.507719	0.251548
0.769465	-0.00873427	0.157932	0.628178	0.255447
0.3567	0.0352118	0.157898	0.291241	0.255503
0.663096	0.0222192	0.157758	0.541694	0.255733
0.503849	0.065256	0.157237	0.412412	0.256592
0.38176	0.0279541	0.155585	0.314441	0.259334
0.552072	0.0551743	0.153559	0.45826	0.262741
1.00321	0.0203612	0.152615	0.835774	0.264343
0.814692	0.0200862	0.151999	0.68034	0.265394
0.623526	0.039041	0.151879	0.520942	0.2656
0.326719	0.0392053	0.151833	0.273016	0.26568
0.659313	0.0131953	0.151459	0.551742	0.266321
0.456764	0.00276211	0.151327	0.382436	0.266547
1.09636	-0.0268231	0.151237	0.91827	0.266702
0.602765	0.0194463	0.149675	0.50795	0.269403
0.869266	-0.024942	0.148875	0.73484	0.270796
0.504913	0.0600533	0.148131	0.42809	0.2721
1.29112	-0.0290362	0.145823	1.10479	0.276187
0.39924	0.0868699	0.145747	0.341729	0.276323
0.951732	0.00381258	0.145376	0.815849	0.276986
0.506966	0.0352042	0.144477	0.436164	0.278601
0.898052	0.0405344	0.143628	0.775298	0.280137
1.05965	-0.0325552	0.142613	0.918598	0.281981
0.405559	0.0264499	0.142511	0.351722	0.282168
0.486254	0.00888718	0.141568	0.423338	0.283896
0.701141	0.0425855	0.140852	0.612227	0.285216
0.934791	0.00341809	0.139271	0.821622	0.288154
1.33925	-0.000927452	0.137527	1.18575	0.291434
0.942816	-0.0111685	0.137128	0.836166	0.292192
0.541412	0.0375102	0.136939	0.480552	0.29255
0.311172	0.029373	0.136043	0.277245	0.294258
0.504286	0.0450963	0.134971	0.451365	0.296316
0.588808	0.0218864	0.132926	0.531682	0.300286
0.722076	0.0232797	0.132387	0.653548	0.301341
0.497473	0.0743067	0.13064	0.453719	0.304794
0.69152	-0.00597761	0.128617	0.636378	0.308845
0.40385	0.0439779	0.12811	0.372489	0.309869
0.725974	0.0259748	0.12776	0.670652	0.310581
1.00183	0.0115619	0.126903	0.929064	0.312326
1.11816	0.029893	0.125984	1.04126	0.31421
0.778706	0.018682	0.124696	0.729426	0.316872
0.534681	0.0724285	0.123519	0.503564	0.319329
0.537216	0.0146939	0.122975	0.507226	0.32047
0.453302	0.0294182	0.122895	0.428156	0.320639
0.477913	0.0386397	0.122312	0.452626	0.321869
0.883894	0.0201137	0.121454	0.840488	0.323689
0.911185	0.00321026	0.119104	0.876113	0.328734
0.564475	0.0816734	0.118613	0.544022	0.3298
0.464409	0.0244449	0.117729	0.449485	0.33173
0.333046	0.0298182	0.117013	0.323459	0.333301
1.08592	0.00359991	0.116447	1.05756	0.33455
0.686005	0.0317934	0.116011	0.669507	0.335514
0.853503	0.0365589	0.115025	0.837008	0.337711
0.488116	0.037506	0.114537	0.479833	0.338803
0.56909	0.0311579	0.112958	0.563833	0.342369
0.406546	0.029452	0.112941	0.402824	0.342406
0.964347	0.0296853	0.112812	0.956131	0.342699
1.22626	0.00661326	0.108963	1.23978	0.351586
0.837392	0.0317236	0.108798	0.847346	0.351973
0.476333	0.0298256	0.10859	0.482513	0.352461
0.480588	0.0392014	0.107976	0.488375	0.353909
0.406137	0.0436857	0.107731	0.413242	0.354487
0.64247	0.0513761	0.106807	0.656871	0.356683
0.586325	0.0190716	0.105511	0.603576	0.35979
0.299181	0.0657965	0.10354	0.311244	0.364578
2.61468	-0.13996	0.103268	2.7241	0.365246
0.671185	0.0243839	0.102647	0.701627	0.366773
0.302637	0.0550996	0.101462	0.318414	0.36971
0.569894	0.0852498	0.101396	0.599821	0.369874
0.61762	0.0673606	0.101198	0.650764	0.37037
0.509774	0.0242152	0.100599	0.538906	0.371869
1.04667	0.0412684	0.0993477	1.1142	0.375024
0.280516	0.0352245	0.0985365	0.299977	0.377088
0.500739	0.0181531	0.097042	0.540033	0.380926
0.284619	0.031364	0.0924128	0.315353	0.393132
0.285919	0.0611125	0.090581	0.320304	0.398099
0.369556	0.0225405	0.0897932	0.41599	0.40026
0.89114	-0.000368481	0.0896605	1.00393	0.400626
0.606716	0.0206089	0.0891396	0.685695	0.402064
0.64284	0.0266005	0.086376	0.739171	0.409811
0.487339	0.097025	0.0862992	0.560641	0.410029
0.210859	0.0433411	0.0844418	0.245477	0.415349
0.910244	0.0299842	0.0808124	1.08536	0.426011
0.351167	0.0767293	0.0793518	0.422899	0.430406
0.545187	0.0559726	0.0784523	0.660628	0.433144
0.446789	0.0638479	0.0778035	0.543838	0.435132
0.681346	0.0214142	0.0762733	0.838317	0.439873
0.454695	0.0209715	0.0762696	0.559463	0.439885
0.468667	0.0590124	0.0746615	0.583339	0.444945
0.437094	0.050187	0.072625	0.552223	0.45147
0.177398	0.0576994	0.0708358	0.227155	0.457315
0.689188	0.0181144	0.0707611	0.882997	0.457561
0.272891	0.0206157	0.0706666	0.349883	0.457873
-0.413163	0.148977	0.0694071	0.534877	0.462059
0.368473	0.0951244	0.0683401	0.481008	0.465649
0.916855	-0.0168954	0.0680899	1.19923	0.466497
0.67963	0.0162808	0.0659874	0.904011	0.47371
0.373011	0.0499608	0.0656206	0.497644	0.474985
0.524357	0.0574752	0.0631946	0.713785	0.483548
0.388239	0.0495928	0.0631084	0.528878	0.483856
0.486255	0.0185531	0.0628517	0.663842	0.484777
-0.524757	0.125827	0.0627775	0.716857	0.485043
0.162443	0.0397899	0.0622075	0.222992	0.487098
0.489065	0.0549735	0.060915	0.678909	0.491807
0.604195	0.0396325	0.0604848	0.8419	0.49339
-0.313051	0.116786	0.0604244	0.436445	0.493613
0.282477	0.0268312	0.0603659	0.394023	0.493828
0.395431	0.0540107	0.0588967	0.558855	0.499301
0.230741	0.0202816	0.0582681	0.327965	0.501671
0.211597	0.0340081	0.0581012	0.301214	0.502303
0.397513	0.0562395	0.0576915	0.567998	0.50386
0.645623	0.0246944	0.057598	0.923313	0.504217
0.70573	0.0401035	0.0538579	1.04579	0.518809
-0.35064	0.180528	0.0534314	0.521789	0.520517
0.226822	0.0758216	0.0531959	0.338323	0.521463
0.814301	0.098225	0.0513486	1.23745	0.528986
0.684261	0.0870544	0.0500668	1.05378	0.534312
0.23975	0.0852724	0.0490692	0.373149	0.53852
0.308578	0.0607151	0.0482601	0.484491	0.541974
-0.277306	0.0976901	0.0479957	0.436648	0.543111
0.430376	0.130322	0.0468335	0.68645	0.548157
0.238326	0.0877911	0.0457751	0.384714	0.552824
0.35505	0.0480372	0.0437789	0.586666	0.561817
0.586413	0.0542352	0.043536	0.971781	0.562929
0.513015	0.0914698	0.0419258	0.867049	0.570403
0.257349	0.101674	0.0390227	0.451518	0.584349
0.537211	0.0351143	0.0366928	0.973177	0.596016
0.388759	0.0550039	0.0355597	0.715804	0.601855
-0.40765	0.159215	0.035204	0.754509	0.603712
0.475918	0.0605155	0.034574	0.889144	0.607028
0.400549	0.047418	0.0338639	0.756417	0.61081
0.323551	0.0591346	0.0337976	0.611631	0.611166
0.226389	0.0999091	0.0311934	0.446065	0.625479
0.431538	0.0369622	0.0304084	0.861533	0.629933
0.36473	0.0443005	0.02982	0.735526	0.633316
0.429817	0.104105	0.0283213	0.890109	0.642117
0.479483	0.120521	0.0276335	1.0056	0.646248
0.482756	0.0585368	0.0275871	1.01334	0.646528
0.568877	0.0289406	0.0254411	1.24483	0.65983
0.501154	0.131777	0.0238223	1.13422	0.6703
0.23614	0.0578851	0.023031	0.54376	0.675566
0.38442	0.062569	0.0226352	0.893095	0.67824
0.26472	0.0600474	0.019564	0.662556	0.699947
0.575658	0.0486931	0.0192408	1.45308	0.702341
0.213332	0.0876348	0.0181729	0.554392	0.710411
0.171543	0.0778927	0.0168661	0.463048	0.720653
0.164164	0.0925247	0.0164897	0.448246	0.723685
0.0957189	0.0532542	0.0133928	0.290462	0.75021
0.151843	0.0825495	0.0126058	0.475126	0.75747
-0.179805	0.199641	0.0125442	0.564021	0.758049
0.22235	0.0714282	0.0122069	0.707167	0.761243
0.273768	0.109533	0.0118822	0.882663	0.764364
-0.118413	0.146386	0.0106244	0.404	0.776904
0.190412	0.0727153	0.00983256	0.675571	0.785209
0.127246	0.0795067	0.00950937	0.459142	0.788701
0.327962	0.0964562	0.00864034	1.24202	0.798412
-0.307301	0.156594	0.0069263	1.30095	0.819202
0.127545	0.0837305	0.00627897	0.567293	0.827747
0.17917	0.077791	0.00582801	0.827354	0.833973
0.224516	0.057458	0.00558859	1.05885	0.83738
-0.19664	0.175599	0.00549345	0.935425	0.838755
0.150579	0.0848334	0.00447196	0.794325	0.854368
0.0876078	0.107598	0.00426333	0.473364	0.857776
0.0780428	0.100015	0.00404908	0.432741	0.861366
0.204367	0.134335	0.00394609	1.14795	0.863127
-0.067837	0.0520091	0.00367139	0.3951	0.867941
0.0575722	0.0928278	0.00329732	0.353892	0.874802
0.143881	0.0754129	0.00295093	0.935058	0.88152
0.169981	0.0798459	0.00272745	1.14917	0.886069
0.100267	0.104135	0.00272162	0.678589	0.88619
0.0505188	0.0777406	0.00244646	0.360667	0.892067
0.0781652	0.0791893	0.00243047	0.55988	0.892418
0.130341	0.125533	0.00230933	0.957838	0.895121
-0.159639	0.115978	0.00200135	1.26037	0.902335
0.0434678	0.085864	0.00132786	0.421462	0.920394
0.0631831	0.0590709	0.000967916	0.717673	0.93201
0.0573561	0.113856	0.000908401	0.67251	0.934129
0.0445965	0.103123	0.000512104	0.696571	0.950523
-0.0341433	0.09046	0.000486482	0.547169	0.951775
-0.0318475	0.101899	0.00047426	0.516916	0.952384
0.0386392	0.104056	0.000471352	0.629083	0.95253
-0.125762	0.110217	0.000460414	2.07172	0.953084
-0.0311544	0.0911362	0.000413256	0.54172	0.955549
0.0177508	0.0891053	0.000351799	0.334542	0.958985
-0.045449	0.106756	0.000137861	1.36845	0.974319
0.012282	0.187634	2.15551e-05	0.935285	0.989844
0.00876069	0.0698269	1.86998e-05	0.716261	0.990541
0.00780225	0.110032	1.04123e-05	0.854867	0.992941
-0.00836241	0.126061	5.47464e-06	1.26359	0.994882
a. Each permutation test was carried out in 10 groups of random numbers at the same time. Every linear regression equation were built in P and corresponding `X calculated from 10 groups by using least squares.

## Sheet: complete random-20 populations
Supplementary Table 16-2. Parameters of linear regression equations established between mean value of combination frequency and prevalence of disease in 1000 permutation tests under the complete random model in 20 populations.a
Slope	Intercept	R2	SE	P-value
1.061	-0.0397837	0.865837	0.0984416	2.78577e-09
2.9216	-0.224542	0.825673	0.316419	3.00384e-08
1.90423	-0.116816	0.822256	0.208678	3.58385e-08
1.43097	-0.0593234	0.819881	0.158088	4.04369e-08
1.08165	-0.0370753	0.819631	0.119597	4.09506e-08
1.28062	-0.0640347	0.817619	0.142561	4.52993e-08
0.935224	-0.0369634	0.810773	0.106493	6.33472e-08
0.977948	-0.0377732	0.809926	0.111665	6.5975e-08
1.00716	-0.0313687	0.799886	0.118737	1.0543e-07
1.156	-0.0486888	0.798885	0.136711	1.10335e-07
1.51352	-0.0660046	0.79762	0.179695	1.16823e-07
1.21727	-0.0647104	0.794256	0.146027	1.35761e-07
1.00023	-0.0326269	0.789169	0.121856	1.69614e-07
1.17951	-0.0430577	0.788701	0.143898	1.73075e-07
1.2578	-0.0981406	0.785369	0.154984	1.99623e-07
1.52886	-0.0884869	0.779953	0.191406	2.50576e-07
1.61502	-0.0838257	0.775219	0.204979	3.04296e-07
0.909205	-0.022322	0.772191	0.116399	3.43824e-07
3.60928	-0.261532	0.768365	0.467092	4.00302e-07
1.40934	-0.0391688	0.762238	0.185527	5.08118e-07
1.47571	-0.1131	0.760458	0.195217	5.43959e-07
1.14997	-0.0496661	0.759158	0.152669	5.71522e-07
1.27542	-0.0531274	0.759046	0.169375	5.73953e-07
0.812653	-0.0280333	0.754334	0.10931	6.8512e-07
0.809017	-0.0293202	0.750615	0.109913	7.86014e-07
0.888629	0.00171409	0.748298	0.121476	8.55387e-07
1.1857	-0.0541602	0.748071	0.162184	8.62482e-07
2.09103	-0.142042	0.74303	0.289843	1.03389e-06
0.916557	-0.0250989	0.74208	0.127362	1.06941e-06
1.3491	-0.0627424	0.74098	0.188006	1.11187e-06
0.942703	-0.0307478	0.737947	0.13241	1.23691e-06
1.45022	-0.0767279	0.737686	0.203832	1.24825e-06
1.46233	-0.0999142	0.736011	0.206423	1.32312e-06
1.09328	-0.0568457	0.735577	0.154501	1.34321e-06
1.06019	-0.0355211	0.733618	0.150579	1.43711e-06
1.20912	-0.0379992	0.73361	0.171735	1.43751e-06
1.63448	-0.0809091	0.733441	0.232251	1.4459e-06
1.50553	-0.0767871	0.733372	0.213966	1.44935e-06
1.33692	-0.0520315	0.733277	0.190048	1.45405e-06
1.48473	-0.0577691	0.73236	0.211555	1.50049e-06
1.1093	-0.0454923	0.725965	0.160642	1.86291e-06
1.04833	-0.055107	0.725941	0.151822	1.86441e-06
1.03626	-0.0489456	0.720489	0.152131	2.23339e-06
1.23143	-0.0241472	0.717945	0.181927	2.42689e-06
0.821006	-0.015235	0.71669	0.121668	2.52774e-06
1.04868	-0.0325723	0.715278	0.155948	2.64571e-06
1.39792	-0.0553161	0.715268	0.207888	2.6465e-06
1.16616	-0.0607537	0.714129	0.173907	2.74527e-06
1.1847	-0.052217	0.714097	0.176686	2.74808e-06
1.22141	-0.0406703	0.711862	0.183159	2.95161e-06
0.985358	-0.0179521	0.709967	0.148444	3.13466e-06
0.77032	-0.0168349	0.707718	0.116682	3.36493e-06
1.12243	-0.0333378	0.706493	0.170521	3.49663e-06
1.04747	-0.0178418	0.704318	0.159969	3.74195e-06
0.881102	-0.00691704	0.702185	0.13525	3.9972e-06
1.50278	-0.045557	0.700871	0.231403	4.1622e-06
0.860391	-0.0261892	0.699823	0.132817	4.29811e-06
0.724863	-0.0119772	0.697651	0.112475	4.59237e-06
1.14561	-0.0520934	0.69282	0.179799	5.31264e-06
0.867053	-0.033633	0.692163	0.136291	5.41807e-06
1.10852	-0.0311929	0.69172	0.174428	5.49015e-06
1.39255	-0.0806043	0.690526	0.219733	5.6887e-06
1.03968	-0.0404376	0.689775	0.164343	5.81701e-06
1.18741	-0.0410004	0.688975	0.188044	5.95645e-06
1.49892	-0.0624904	0.688528	0.237625	6.03562e-06
1.77957	-0.0699786	0.688427	0.282183	6.0535e-06
1.39725	-0.0855986	0.687429	0.222075	6.23426e-06
1.4858	-0.0880527	0.687366	0.236183	6.24579e-06
0.8829	-0.0271809	0.683111	0.141737	7.0728e-06
0.851619	-0.0174248	0.681289	0.137291	7.45609e-06
1.06425	-0.0627164	0.679522	0.172268	7.84518e-06
2.06458	-0.135869	0.678783	0.334757	8.0135e-06
1.20173	-0.0201643	0.677307	0.195512	8.35885e-06
0.905128	-0.0301521	0.671806	0.149114	9.76669e-06
1.01171	-0.0110095	0.671188	0.166905	9.93754e-06
0.956633	-0.0354922	0.668889	0.158642	1.05963e-05
1.69887	-0.0870794	0.668658	0.281877	1.06646e-05
1.85077	-0.0931371	0.668634	0.307098	1.06718e-05
2.49244	-0.136924	0.667451	0.414674	1.10279e-05
0.699794	0.00556647	0.665176	0.117024	1.17431e-05
1.52388	-0.0758515	0.663204	0.255961	1.23963e-05
0.911532	-0.025483	0.663045	0.153162	1.24504e-05
1.09065	-0.0444417	0.660474	0.184314	1.33543e-05
1.66011	-0.0958007	0.660092	0.280788	1.34936e-05
1.10664	-0.0111044	0.658191	0.187969	1.42057e-05
1.25727	-0.0457038	0.65576	0.214709	1.51657e-05
1.88584	-0.133025	0.654735	0.322785	1.55875e-05
1.35698	-0.0663875	0.651354	0.234002	1.70542e-05
1.06796	-0.00782621	0.650964	0.184321	1.72312e-05
1.24434	-0.054933	0.649327	0.215536	1.79916e-05
1.19232	-0.0595122	0.649016	0.206667	1.81395e-05
1.80805	-0.0786773	0.648854	0.313505	1.82172e-05
0.814905	-0.0148495	0.648641	0.141366	1.83195e-05
1.12423	-0.023335	0.648608	0.195041	1.83355e-05
0.917782	-0.0163682	0.648121	0.159394	1.85712e-05
1.62905	-0.0739566	0.646365	0.284012	1.94449e-05
0.827472	-0.0283666	0.646315	0.144279	1.94703e-05
1.24282	-0.0542884	0.644779	0.217428	2.02655e-05
1.68671	-0.0767028	0.644294	0.295397	2.05224e-05
1.17579	-0.0228506	0.64257	0.206695	2.14599e-05
1.45518	-0.0623134	0.642414	0.255895	2.15467e-05
1.30152	-0.0592151	0.641588	0.229285	2.20111e-05
0.882714	-0.0314149	0.641155	0.155652	2.22577e-05
1.47174	-0.0511028	0.638959	0.260756	2.35488e-05
1.4482	-0.0628101	0.63812	0.257053	2.40595e-05
0.862154	-0.0270812	0.637201	0.153336	2.46306e-05
1.15339	-0.0574621	0.63666	0.205373	2.49724e-05
0.878385	-0.0183237	0.636509	0.156456	2.50684e-05
1.2299	-0.0447238	0.636074	0.219274	2.53471e-05
1.31752	-0.0642681	0.635071	0.235404	2.60003e-05
1.45589	-0.0873488	0.634975	0.260181	2.60636e-05
0.503242	0.00553875	0.634624	0.090002	2.62962e-05
1.25642	-0.0487818	0.634047	0.224984	2.66827e-05
1.09908	-0.0363769	0.63381	0.19691	2.68431e-05
1.21726	-0.0362873	0.632449	0.218722	2.77803e-05
2.25212	-0.177905	0.632235	0.404856	2.79302e-05
0.908081	-0.00984873	0.631588	0.16347	2.83883e-05
1.22307	-0.021237	0.628803	0.221492	3.04365e-05
1.18088	-0.00979668	0.628681	0.213909	3.0529e-05
2.10292	-0.150057	0.627044	0.382266	3.17975e-05
1.95905	-0.114748	0.623646	0.358705	3.45824e-05
1.26944	-0.0470922	0.62254	0.232984	3.55352e-05
0.955162	-0.0241154	0.621032	0.175867	3.68721e-05
1.1172	-0.0433919	0.619985	0.206161	3.78263e-05
0.969661	-0.0217223	0.618984	0.179315	3.87592e-05
0.92448	-0.0325548	0.618648	0.171081	3.90768e-05
0.912539	0.00628957	0.618447	0.168944	3.92687e-05
1.20838	-0.0692631	0.618404	0.223734	3.93092e-05
1.01636	-0.0213489	0.617665	0.188477	4.00207e-05
1.40612	-0.0674653	0.617584	0.260798	4.00989e-05
0.927574	-0.0361489	0.617124	0.172209	4.05482e-05
1.71274	-0.114315	0.615494	0.319077	4.21761e-05
1.00319	-0.0345115	0.614392	0.187326	4.33102e-05
1.30498	-0.0608175	0.612455	0.244675	4.53687e-05
0.915091	-0.0119767	0.612371	0.171605	4.54601e-05
0.874878	0.00657647	0.611807	0.164258	4.6077e-05
0.829393	-0.0125547	0.611674	0.155762	4.62242e-05
1.46797	-0.0549699	0.60686	0.27849	5.18189e-05
1.06661	-0.0243375	0.606533	0.202487	5.22203e-05
1.8277	-0.10739	0.606102	0.347286	5.27541e-05
0.919481	-0.00970631	0.605973	0.17476	5.29145e-05
1.02087	-0.0346588	0.605227	0.194334	5.3851e-05
0.854345	-0.00354627	0.603714	0.16315	5.57973e-05
0.902064	-0.0256267	0.602857	0.172571	5.6927e-05
1.43883	-0.0651847	0.602455	0.275489	5.74633e-05
1.0226	-0.0378773	0.602214	0.195893	5.77882e-05
1.2957	-0.0444947	0.599928	0.249394	6.09456e-05
1.68673	-0.102767	0.599334	0.325062	6.1791e-05
0.986642	-0.0168538	0.598531	0.190461	6.295e-05
0.975519	-0.0219526	0.597398	0.188758	6.4619e-05
0.997395	-0.0291935	0.596267	0.193445	6.63249e-05
2.32181	-0.148322	0.596174	0.450403	6.64668e-05
0.667469	-0.0067181	0.595198	0.129744	6.79754e-05
1.01391	-0.0266274	0.59517	0.197096	6.80181e-05
1.27726	-0.0680226	0.595102	0.248326	6.81252e-05
1.45835	-0.064701	0.594044	0.284155	6.97959e-05
1.95508	-0.123763	0.593449	0.381412	7.07535e-05
0.880952	-0.0165211	0.591092	0.172704	7.46584e-05
0.924516	-0.0300019	0.590873	0.181326	7.50301e-05
0.721185	-0.0134328	0.590212	0.14164	7.61646e-05
0.836983	-0.0223696	0.590182	0.164393	7.62172e-05
0.809631	-0.00457979	0.589701	0.159179	7.70532e-05
0.89863	-0.0276051	0.588777	0.177014	7.86803e-05
1.96773	-0.109774	0.588576	0.387768	7.90387e-05
1.02646	-0.0377368	0.587963	0.202535	8.01418e-05
1.00939	-0.0248151	0.585804	0.200056	8.41328e-05
1.69124	-0.108153	0.585496	0.335405	8.47152e-05
1.85756	-0.0943702	0.585302	0.368538	8.50854e-05
2.06626	-0.128977	0.585	0.410199	8.56644e-05
1.02111	-0.0437983	0.584674	0.20285	8.6291e-05
1.31104	-0.0589649	0.581668	0.262062	9.22807e-05
0.651252	0.01541	0.581642	0.130184	9.23329e-05
1.6511	-0.109922	0.579545	0.331478	9.67328e-05
1.01603	-0.0141356	0.576602	0.205214	0.000103222
1.26123	-0.058682	0.576186	0.254955	0.00010417
1.4161	-0.05968	0.576164	0.286275	0.000104222
2.11523	-0.131612	0.575629	0.428077	0.000105452
1.30953	-0.0567432	0.575195	0.265256	0.00010646
1.42067	-0.0407341	0.571473	0.289967	0.000115475
1.5021	-0.0629396	0.570647	0.307105	0.000117566
2.11151	-0.120138	0.570314	0.431991	0.000118418
1.32016	-0.0531234	0.570312	0.270091	0.000118423
0.977903	-0.0210842	0.567738	0.201122	0.000125202
0.784174	-0.016073	0.567571	0.161333	0.000125655
0.96288	-0.0213363	0.566359	0.198589	0.000128976
1.53974	-0.0632389	0.565325	0.318233	0.000131872
0.800829	-0.00522084	0.565308	0.165521	0.000131922
1.10029	-0.031142	0.563625	0.228196	0.000136764
1.3383	-0.0517597	0.563253	0.277766	0.000137854
1.54216	-0.0570014	0.562982	0.320254	0.000138654
0.877945	-0.00715117	0.562729	0.182414	0.000139405
0.694879	-0.00902791	0.56009	0.145153	0.000147455
0.846481	-0.0265704	0.559987	0.176858	0.000147779
0.88174	-0.0310786	0.559623	0.184361	0.000148923
0.9803	-0.00848611	0.558979	0.205237	0.000150969
1.05809	-0.0389268	0.556622	0.222584	0.000158672
1.95548	-0.120303	0.556507	0.411458	0.000159055
0.877038	-0.00300915	0.555654	0.184859	0.000161935
1.39395	-0.0849175	0.555587	0.293852	0.000162164
2.2761	-0.144511	0.555326	0.480068	0.000163055
1.93193	-0.119262	0.554477	0.408176	0.000165985
0.902307	-0.0187708	0.553106	0.191168	0.000170818
1.34831	-0.0573446	0.552814	0.285831	0.000171864
1.11642	-0.0484551	0.552102	0.237012	0.000174438
0.931707	-0.0128772	0.552054	0.197818	0.000174612
1.24118	-0.0306507	0.550768	0.264211	0.000179352
1.59121	-0.0859915	0.549721	0.339438	0.000183295
0.625215	0.00614916	0.549658	0.133388	0.000183535
0.764201	0.00156578	0.549566	0.163071	0.000183888
1.32772	-0.0605777	0.549392	0.283418	0.000184553
0.698039	-0.0218745	0.548315	0.14933	0.000188716
1.22743	-0.0229179	0.548023	0.262736	0.000189861
1.77623	-0.0766694	0.547557	0.380566	0.000191699
0.850557	-0.0234375	0.547205	0.182366	0.000193095
1.01728	-0.0101151	0.545666	0.21879	0.000199322
1.19777	-0.0599267	0.545143	0.257881	0.00020148
1.58389	-0.0629042	0.545033	0.341088	0.000201934
1.34334	-0.0636777	0.544373	0.289673	0.000204692
1.13934	-0.0466732	0.543922	0.245906	0.000206593
1.25654	-0.0517688	0.543197	0.271598	0.000209687
0.818131	0.000917492	0.54303	0.176896	0.000210404
1.19798	-0.0404865	0.54275	0.259172	0.000211613
0.837255	0.0128874	0.542743	0.181136	0.000211643
1.29582	-0.0588907	0.542252	0.280621	0.00021378
0.907572	-0.01695	0.542203	0.196562	0.000213992
1.03916	-0.026177	0.541463	0.225398	0.00021725
1.03214	-0.0106031	0.539209	0.224893	0.000227454
1.08221	-0.0157555	0.539141	0.235834	0.00022777
0.880898	-0.0127162	0.536834	0.192858	0.000238669
0.786374	0.00499389	0.534932	0.172823	0.000248008
0.982506	-0.0194913	0.534265	0.216217	0.000251357
0.866239	-0.00801129	0.53236	0.191361	0.000261153
1.05388	-0.0430556	0.532056	0.232956	0.000262753
1.91598	-0.102504	0.531759	0.423772	0.00026432
0.947592	-0.0196845	0.531062	0.20988	0.000268029
1.24939	-0.0615236	0.530914	0.276806	0.000268821
1.06487	-0.0432902	0.530907	0.235929	0.000268859
1.23904	-0.0341794	0.53008	0.274973	0.000273334
1.284	-0.0554098	0.527668	0.286334	0.000286774
0.78628	-0.0143194	0.524471	0.176469	0.000305504
0.749442	-0.00897774	0.523579	0.168502	0.000310921
1.30087	-0.0499071	0.523126	0.292749	0.000313705
0.930459	-0.0177794	0.522864	0.209502	0.000315327
1.02885	-0.0404575	0.522366	0.231886	0.000318428
1.26611	-0.0487881	0.521958	0.285595	0.000320991
1.08515	-0.0294067	0.521908	0.2448	0.000321307
1.22774	-0.0470438	0.521272	0.27732	0.000325336
0.703219	-0.013008	0.521007	0.158927	0.000327031
1.30201	-0.0621155	0.520763	0.294397	0.000328597
1.13964	-0.0420555	0.520126	0.258014	0.000332722
0.724207	-0.00546796	0.519411	0.164194	0.000337404
1.26813	-0.0275322	0.518153	0.288239	0.000345791
0.708857	0.00425135	0.5172	0.161427	0.000352264
1.0488	-0.0386791	0.515782	0.239522	0.000362103
0.921792	-0.0341644	0.514408	0.211095	0.00037187
1.02131	-0.0286394	0.513738	0.2342	0.000376722
1.11172	-0.026793	0.513689	0.254956	0.00037708
0.966879	-0.0231982	0.510158	0.223312	0.000403608
1.6084	-0.0358278	0.508765	0.372515	0.00041453
1.01858	-0.00788677	0.508647	0.235965	0.000415465
1.81324	-0.0663966	0.507242	0.421238	0.000426776
0.797682	-0.0189203	0.506601	0.18555	0.000432031
0.685668	-0.00863122	0.506113	0.15965	0.000436063
0.934631	-0.0170261	0.505921	0.217701	0.000437662
0.913551	0.0146897	0.503688	0.213744	0.000456632
1.02608	-0.00935831	0.503452	0.240185	0.000458685
1.36012	-0.0426626	0.503246	0.318509	0.000460476
1.0153	-0.0209522	0.502587	0.238074	0.000466255
1.73482	-0.119106	0.501159	0.407954	0.000479008
0.816416	-0.0179555	0.500838	0.192109	0.00048192
1.11219	-0.0569086	0.500005	0.262144	0.000489546
1.2766	-0.061224	0.49927	0.301338	0.000496373
1.17164	-0.0172058	0.498989	0.276717	0.000499001
1.5261	-0.0699231	0.495215	0.363165	0.000535561
1.60246	-0.0714086	0.494641	0.381773	0.000541327
1.34745	-0.0365438	0.494371	0.321193	0.000544061
1.36816	-0.0438579	0.49399	0.326378	0.000547937
1.52312	-0.0677403	0.49369	0.363562	0.000551009
0.770377	-0.0192559	0.493555	0.183936	0.000552396
1.1583	-0.0373342	0.492063	0.277382	0.000567924
1.89783	-0.131341	0.491759	0.454757	0.000571144
1.06635	-0.0569711	0.491325	0.255741	0.00057576
0.736808	0.00522383	0.49103	0.176811	0.000578915
1.85678	-0.12081	0.491009	0.445589	0.000579134
1.04917	-0.0258424	0.490014	0.252281	0.000589902
1.7428	-0.101794	0.488757	0.420126	0.000603769
0.991001	-0.0213475	0.487989	0.239261	0.000612378
1.35428	-0.0292161	0.486689	0.32782	0.000627205
1.27896	-0.0239871	0.486612	0.309637	0.000628098
1.17647	-0.0342493	0.486118	0.285104	0.000633829
1.21988	-0.0513812	0.484937	0.296324	0.000647711
1.8961	-0.162101	0.484934	0.460592	0.000647748
1.55677	-0.0775601	0.48485	0.378227	0.000648747
1.11907	-0.0489543	0.484095	0.272295	0.000657784
1.24667	-0.0367323	0.482658	0.304218	0.000675282
0.768129	0.00535655	0.48261	0.18746	0.000675883
0.998129	-0.036485	0.482267	0.243758	0.000680122
1.28862	-0.0260513	0.482215	0.314734	0.000680766
0.491939	0.00975907	0.48058	0.120546	0.000701351
0.822973	0.00798938	0.477743	0.202812	0.000738406
0.656153	0.000598666	0.477609	0.161745	0.000740197
1.32537	-0.0450978	0.477088	0.327052	0.000747203
0.751605	-0.0177637	0.476957	0.185517	0.000748974
1.26623	-0.041927	0.47654	0.312802	0.000754642
1.26523	-0.0393488	0.475241	0.31337	0.000772537
1.71433	-0.0563664	0.474448	0.425278	0.000783649
1.33491	-0.0573567	0.474062	0.33141	0.000789102
1.17037	-0.0233388	0.473945	0.290629	0.000790768
1.21144	-0.0363242	0.473778	0.30093	0.000793155
1.66274	-0.0793302	0.473207	0.413506	0.00080133
0.660395	0.00163947	0.472594	0.164436	0.00081019
1.85081	-0.123162	0.472207	0.461201	0.000815834
0.946077	-0.0159088	0.471834	0.235929	0.000821315
1.27363	-0.0499199	0.4714	0.317889	0.000827714
0.881853	-0.0269859	0.471398	0.220105	0.000827744
1.17528	-0.0303754	0.469831	0.294267	0.000851274
1.19075	-0.0653124	0.46725	0.299689	0.000891328
1.03388	-0.0241559	0.467183	0.260242	0.00089239
1.43332	-0.058014	0.466857	0.361024	0.00089758
1.62212	-0.076599	0.466474	0.408894	0.000903712
0.88834	-0.0107649	0.466415	0.223954	0.000904654
1.41566	-0.0471177	0.465958	0.35722	0.000912016
1.2579	-0.0683143	0.465266	0.317855	0.000923275
1.35746	-0.0527366	0.464121	0.343801	0.000942174
0.806668	-0.0187945	0.463301	0.204641	0.000955934
0.842493	-0.0165343	0.46273	0.213975	0.00096562
1.65089	-0.0699292	0.462458	0.419521	0.00097027
0.93355	-0.0165923	0.46231	0.237302	0.000972804
1.23751	-0.0481311	0.462217	0.314625	0.000974402
1.64891	-0.0653714	0.461119	0.420147	0.000993423
1.06992	-0.0258261	0.460945	0.272712	0.000996461
1.44786	-0.0386731	0.460913	0.36907	0.000997025
1.72384	-0.0659034	0.45995	0.440273	0.00101404
1.1315	-0.00951897	0.45966	0.289157	0.00101923
0.902417	-0.0199821	0.459017	0.230913	0.00103078
1.44637	-0.0338208	0.458757	0.370295	0.00103549
1.41728	-0.0335602	0.458399	0.363108	0.001042
0.69815	0.00460877	0.458112	0.17897	0.00104726
1.59359	-0.0607128	0.458039	0.408576	0.00104861
0.83494	-0.0226313	0.456949	0.214539	0.00106879
1.1682	-0.0370325	0.456285	0.300573	0.00108126
0.836272	0.00455588	0.453051	0.216576	0.00114387
0.787264	-0.0122249	0.452222	0.204226	0.00116045
0.666712	0.024651	0.451673	0.173145	0.00117153
0.737293	-0.0060652	0.449959	0.192139	0.00120681
1.4749	-0.0627248	0.449955	0.384364	0.0012069
0.886996	-0.0170411	0.449936	0.231162	0.00120728
1.51791	-0.0675708	0.449583	0.395869	0.00121466
1.05425	-0.0485213	0.44931	0.275098	0.00122041
2.42689	-0.16018	0.449186	0.633436	0.00122302
0.997963	0.000390154	0.44909	0.260526	0.00122505
0.920023	-0.00661419	0.447831	0.240792	0.00125192
1.8453	-0.0804249	0.447633	0.483152	0.0012562
0.659797	0.0100719	0.447438	0.172822	0.00126042
1.16499	-0.013381	0.447342	0.305206	0.0012625
0.857883	-0.0191426	0.446816	0.22499	0.00127397
1.99488	-0.147129	0.445679	0.524385	0.00129908
1.27828	-0.0220513	0.445515	0.336126	0.00130274
1.24898	-0.0475741	0.444018	0.329418	0.0013366
1.06504	-0.00440749	0.44363	0.281125	0.0013455
1.23956	-0.0249503	0.442326	0.328057	0.0013758
0.969155	0.00673497	0.442209	0.256554	0.00137855
1.65221	-0.0854198	0.442011	0.437547	0.00138321
1.03202	-0.0159563	0.441833	0.273405	0.00138744
0.665703	0.0318254	0.441075	0.17663	0.00140545
0.657462	0.00563641	0.440775	0.17455	0.00141266
0.84091	-0.00768747	0.437824	0.224595	0.00148526
1.06925	-0.0195074	0.437521	0.285756	0.0014929
1.60521	-0.0309897	0.437278	0.429204	0.00149908
1.22507	-0.0300122	0.437188	0.32762	0.00150137
0.964779	0.0273666	0.436536	0.258354	0.00151802
1.06998	-0.0459313	0.43546	0.287153	0.00154587
1.03728	-0.0294483	0.435123	0.278566	0.00155467
1.14343	-0.0262517	0.434498	0.307466	0.00157114
1.33261	-0.048878	0.432985	0.359441	0.00161168
1.25362	-0.0398355	0.432738	0.338307	0.00161841
0.973341	0.000125788	0.432666	0.262707	0.00162037
1.39359	-0.0491628	0.43259	0.37619	0.00162242
0.965862	-0.00822372	0.430697	0.261737	0.0016748
0.929809	-0.0110263	0.430189	0.252228	0.00168913
1.00483	-0.0195697	0.428457	0.273543	0.00173876
1.02837	-0.0304362	0.428112	0.280149	0.00174879
0.628451	0.00352906	0.427791	0.171315	0.00175817
0.919103	-0.0267018	0.427119	0.250891	0.00177799
0.646293	-0.00693451	0.425774	0.176907	0.00181827
0.861157	0.0041063	0.425714	0.23575	0.00182007
0.468333	0.00902346	0.425665	0.128223	0.00182156
1.58832	-0.0641149	0.425353	0.435139	0.00183104
1.26387	-0.0534144	0.425298	0.34629	0.00183272
1.50629	-0.0609922	0.42528	0.412727	0.00183325
1.01068	-0.0148184	0.425142	0.277007	0.00183747
1.41049	-0.0401495	0.425091	0.386628	0.00183902
0.777166	-0.00200608	0.424127	0.213449	0.00186869
1.05522	-0.0321667	0.42333	0.290289	0.00189355
1.03539	-0.0351172	0.423115	0.28496	0.00190031
0.645908	-0.00314198	0.422197	0.178101	0.00192939
1.20225	-0.0184445	0.421372	0.332068	0.00195589
1.19776	-0.0194459	0.420798	0.331216	0.00197451
1.21733	-0.0364928	0.420796	0.336628	0.00197458
1.08783	-0.00527053	0.420389	0.30107	0.0019879
0.714178	-0.01324	0.420225	0.197724	0.00199328
1.00609	-0.0151079	0.420148	0.278585	0.0019958
1.33042	-0.063168	0.419943	0.368546	0.00200258
0.785696	0.0321828	0.419494	0.21785	0.00201743
0.92221	-0.00595513	0.418296	0.256332	0.00205763
1.33741	-0.031072	0.418219	0.371798	0.00206024
1.10452	-0.0156482	0.418063	0.307154	0.00206551
0.748967	-0.00920012	0.417237	0.208632	0.00209375
0.729168	0.0100212	0.416295	0.203511	0.00212635
0.829229	-0.00751956	0.415206	0.231957	0.00216464
1.3613	-0.0246083	0.414715	0.381176	0.0021821
1.37707	-0.0637257	0.413344	0.386683	0.00223151
1.24335	-0.0616548	0.412494	0.349746	0.00226267
0.764386	0.00852446	0.412213	0.215142	0.00227309
1.54763	-0.0572201	0.410286	0.43733	0.00234548
1.07626	-0.0249955	0.409445	0.304658	0.00237772
1.19425	-0.0363622	0.408482	0.338731	0.00241516
1.6624	-0.0920188	0.408337	0.471658	0.00242086
0.645806	-0.00605096	0.407701	0.18347	0.00244592
1.1111	0.00139522	0.407233	0.315962	0.00246449
0.567477	0.0105933	0.407162	0.161397	0.00246733
1.18519	-0.0371873	0.407149	0.337091	0.00246786
1.54836	-0.0800914	0.406945	0.44057	0.00247602
1.12159	-0.0385609	0.40416	0.320985	0.00258985
0.964162	-0.0311156	0.404147	0.27594	0.0025904
1.09575	-0.0295869	0.402393	0.314744	0.00266452
0.996684	-0.0149373	0.402236	0.286382	0.00267126
0.828302	0.0168251	0.401855	0.238189	0.00268764
0.7375	-0.00983081	0.401277	0.212333	0.0027127
1.39628	-0.0560097	0.401208	0.402058	0.00271571
0.915775	-0.0145209	0.40079	0.263927	0.00273397
0.939435	-0.040362	0.400695	0.2708	0.00273813
1.18831	-0.0408955	0.40069	0.342544	0.00273835
0.628546	0.0178184	0.399561	0.181612	0.00278831
1.18363	-0.0107393	0.399393	0.342116	0.00279578
1.31988	-0.0642567	0.398303	0.382368	0.00284493
1.33524	-0.0381312	0.397468	0.38749	0.00288311
1.56748	-0.103715	0.396599	0.455715	0.00292331
0.697518	0.019994	0.396458	0.20285	0.00292993
0.46216	0.0230421	0.396424	0.134413	0.0029315
1.00352	0.000615351	0.396361	0.291898	0.00293443
0.90896	-0.00843321	0.394366	0.265499	0.00302903
1.00561	-0.0240954	0.393901	0.294017	0.00305148
1.20631	-0.0567876	0.393666	0.352871	0.00306287
0.989216	-0.0286597	0.39315	0.289678	0.00308805
0.809153	-0.00702977	0.391438	0.237802	0.00317293
1.13876	-0.0312095	0.391233	0.334813	0.00318325
1.01379	-0.00771243	0.391189	0.298099	0.00318545
1.27425	-0.018534	0.39118	0.374693	0.00318593
0.812472	-0.0131757	0.390855	0.23907	0.00320232
1.19666	-0.0435758	0.390175	0.352619	0.0032369
1.21814	-0.0362258	0.389727	0.359288	0.00325989
0.921883	0.0112935	0.38892	0.272369	0.00330164
0.968702	-0.0148634	0.388416	0.286506	0.00332798
1.28623	-0.0480148	0.38806	0.380704	0.00334668
1.42507	-0.063305	0.387396	0.42239	0.00338186
1.19722	-0.0363505	0.386398	0.355602	0.00343528
0.731353	-0.000467934	0.386252	0.217296	0.00344321
0.824843	-0.00726937	0.385214	0.24561	0.00349974
0.737893	-0.0118732	0.384825	0.2199	0.00352117
1.55066	-0.0608345	0.383686	0.463227	0.00358455
1.23315	-0.0347974	0.383648	0.368407	0.00358665
1.08366	-0.0505491	0.383336	0.323959	0.00360419
0.844407	-0.00934028	0.383319	0.252445	0.00360517
1.32363	-0.0338081	0.383284	0.395741	0.00360714
1.15641	-0.018429	0.38326	0.345764	0.00360851
1.38016	-0.0780025	0.38325	0.412673	0.00360907
0.772522	-0.000786277	0.382592	0.231309	0.00364638
0.736944	-0.0116843	0.382287	0.220799	0.00366379
0.803581	0.00317966	0.38227	0.240773	0.00366476
1.47751	-0.0772044	0.381914	0.443032	0.00368522
1.58998	-0.063755	0.381718	0.476954	0.00369648
1.94202	-0.104976	0.381614	0.582686	0.00370247
1.07719	0.000267258	0.380326	0.324085	0.00377762
1.58987	-0.0653864	0.379395	0.479276	0.00383274
0.812184	0.00649414	0.379258	0.24491	0.00384097
1.07594	-0.0182611	0.379199	0.324484	0.00384445
1.33852	-0.0693194	0.3768	0.405738	0.00399038
1.0246	-0.00833118	0.375754	0.311275	0.00405559
0.938906	-0.0146734	0.375335	0.285496	0.00408198
0.86518	-0.00871934	0.375135	0.26319	0.00409461
1.0191	-0.0141573	0.37513	0.310016	0.00409497
1.08322	-0.0245201	0.374874	0.329703	0.00411119
1.28153	-0.0282645	0.374513	0.390361	0.00413419
1.39715	-0.0396063	0.374056	0.425998	0.0041635
1.40422	-0.075938	0.37319	0.428946	0.00421954
0.792375	-0.000361598	0.3727	0.242299	0.00425156
0.932421	0.0146304	0.371868	0.285632	0.00430641
2.00856	-0.0921115	0.371639	0.61559	0.00432164
1.51311	-0.0514893	0.371471	0.46391	0.00433282
0.682396	0.0143017	0.371175	0.209351	0.00435264
0.657157	0.0328466	0.371011	0.201679	0.00436363
0.971171	-0.000484748	0.370931	0.2981	0.00436896
0.820085	-0.0240237	0.369836	0.252316	0.00444317
0.790127	-0.0193157	0.369787	0.243124	0.00444652
0.98642	-0.0218933	0.369291	0.303848	0.00448051
1.12723	-0.0103798	0.368386	0.347897	0.00454317
0.68158	0.02709	0.367985	0.210537	0.00457114
1.23696	-0.0344445	0.366039	0.383697	0.00470933
1.10725	-0.0559971	0.366029	0.343469	0.00471006
0.996432	-0.043897	0.366004	0.309109	0.00471184
0.81413	-0.0150581	0.365991	0.252563	0.00471279
0.946005	-0.00876886	0.365528	0.293767	0.00474629
1.00862	-0.0343866	0.365488	0.313237	0.00474915
1.05771	-0.0305784	0.365098	0.328761	0.00477758
0.841799	0.0198414	0.364541	0.261964	0.00481831
0.750656	0.000225214	0.363906	0.233922	0.00486518
1.55175	-0.0375696	0.363719	0.483758	0.00487908
1.11761	-0.0412875	0.363601	0.348504	0.00488787
0.737073	0.00193517	0.363583	0.229849	0.00488925
1.15561	-0.036841	0.362867	0.360924	0.00494284
1.41953	-0.0391209	0.36224	0.443954	0.00499019
1.27967	-0.0447108	0.360926	0.401353	0.00509087
0.997034	-0.0168404	0.360569	0.312951	0.00511858
0.872412	0.0116405	0.360258	0.274019	0.00514273
0.901757	-0.0214175	0.359931	0.283437	0.00516836
1.84126	-0.109719	0.359596	0.579159	0.00519464
1.41002	-0.0471609	0.358958	0.444131	0.00524515
1.71011	-0.0770258	0.357985	0.539795	0.00532293
1.18241	-0.0232519	0.357097	0.373948	0.00539486
0.696764	0.0247013	0.35698	0.220414	0.00540447
1.38871	-0.0465921	0.356244	0.44001	0.00546488
0.942789	-0.00884415	0.354559	0.299821	0.0056055
1.13482	-0.0174392	0.354342	0.361061	0.00562385
1.27237	-0.0347319	0.3539	0.405217	0.00566136
1.00711	-0.00212326	0.353526	0.321	0.00569335
1.63931	-0.106394	0.353106	0.522986	0.00572943
0.888658	-0.018606	0.353017	0.283561	0.00573707
1.1393	-0.0175749	0.35296	0.363582	0.00574197
1.11028	-0.039538	0.352038	0.355039	0.00582207
1.92093	-0.114066	0.351744	0.61466	0.00584784
0.98222	-0.0164358	0.351369	0.31455	0.0058808
0.82644	0.00265411	0.350538	0.265146	0.00595458
0.776735	0.0203795	0.350031	0.249476	0.00599996
1.01596	-0.0325857	0.349992	0.326339	0.00600346
1.24288	-0.0498484	0.348792	0.400284	0.00611224
1.10976	-0.0171383	0.348727	0.357462	0.0061182
0.950847	-0.0335323	0.347993	0.306772	0.00618572
0.543005	0.0195413	0.34776	0.17528	0.00620731
0.788281	0.00683673	0.347515	0.254591	0.00623002
0.950807	-0.031065	0.34728	0.307241	0.00625193
0.65591	0.00578077	0.346702	0.21222	0.00630614
0.692376	0.00772163	0.346681	0.224029	0.00630811
1.42483	-0.0194741	0.344555	0.463199	0.00651107
1.19612	-0.044193	0.344252	0.389107	0.0065405
0.752862	-0.00760075	0.344064	0.245014	0.00655878
1.39358	-0.056525	0.343243	0.454356	0.00663927
1.30503	-0.0169298	0.3426	0.426093	0.00670292
0.661663	-0.0119892	0.342532	0.216066	0.00670975
0.741629	0.0101193	0.342518	0.242187	0.00671109
0.971917	-0.0170427	0.341655	0.317999	0.00679757
0.938067	0.00969599	0.339163	0.308632	0.00705302
0.850584	-0.0342701	0.338609	0.280195	0.00711103
0.953943	-0.0119973	0.338226	0.314513	0.00715137
1.17612	-0.0386992	0.337843	0.388094	0.00719185
0.944622	-0.0253151	0.337779	0.311751	0.00719869
1.00017	-0.00844274	0.33766	0.33017	0.00721128
1.04376	-0.0295695	0.337392	0.344767	0.00723987
1.19108	-0.0356838	0.336259	0.394426	0.00736179
0.962298	0.0341404	0.33582	0.31898	0.0074096
0.814433	-0.00510554	0.3342	0.270949	0.00758817
0.873044	0.0316658	0.334139	0.290488	0.00759505
0.907655	0.00364929	0.333899	0.302167	0.00762186
0.800597	0.00755353	0.333413	0.266818	0.00767646
0.653076	0.010276	0.332914	0.217897	0.00773281
1.10875	-0.0120072	0.332835	0.369999	0.00774183
0.738579	-0.00119304	0.332511	0.246649	0.00777875
1.27227	-0.0579682	0.332155	0.425218	0.0078194
0.912709	0.0053861	0.33184	0.305261	0.00785558
0.747068	0.00210362	0.331729	0.249924	0.00786836
1.14825	-0.0485675	0.331604	0.384246	0.00788285
0.708197	0.00677307	0.330263	0.237706	0.00803905
0.880187	-0.0106386	0.330081	0.295555	0.00806043
0.876994	0.00147068	0.329313	0.294995	0.00815142
1.18388	-0.014574	0.328764	0.39872	0.0082171
0.701634	0.0115887	0.328233	0.236588	0.00828097
0.852448	0.00224904	0.328102	0.287527	0.00829681
0.725462	0.0170224	0.327388	0.245092	0.00838365
0.938216	-0.0335416	0.327257	0.317064	0.00839978
1.03989	-0.0289256	0.32631	0.352182	0.00851643
0.923028	-0.00912381	0.326069	0.312775	0.00854634
0.67148	0.00841083	0.326022	0.22756	0.00855219
0.937961	-0.00669173	0.325818	0.318017	0.00857763
1.37667	-0.0101384	0.325395	0.467211	0.0086306
1.01629	-0.0121535	0.325147	0.345102	0.0086617
0.717729	-0.0123755	0.324899	0.243856	0.00869296
0.867041	0.010359	0.324624	0.294772	0.00872783
1.01594	-0.0169183	0.322598	0.346995	0.00898826
1.41875	-0.0274501	0.322062	0.485172	0.00905841
0.796397	0.00578235	0.321881	0.272457	0.00908212
1.23896	-0.0196707	0.321366	0.424365	0.00915012
0.732668	-0.0176594	0.321311	0.250982	0.00915742
0.811597	0.014071	0.320944	0.278255	0.0092062
0.959407	-0.0321167	0.320867	0.328989	0.00921641
0.741565	-0.000179085	0.320616	0.254436	0.00924995
1.11647	-0.0206531	0.319121	0.384385	0.00945206
0.95685	-0.020167	0.316992	0.331052	0.00974673
1.05238	-0.0121577	0.316885	0.364193	0.00976186
0.996567	0.0126536	0.316851	0.344906	0.00976652
1.62014	-0.0441502	0.316556	0.561101	0.00980811
0.876473	0.0115024	0.316262	0.303755	0.00984977
0.967787	-0.00225922	0.316221	0.335434	0.00985563
1.4117	-0.0408401	0.314441	0.491315	0.0101112
1.03392	-0.0153478	0.314119	0.360104	0.0101579
0.81209	-0.00591221	0.312329	0.284022	0.0104222
0.73256	0.0103459	0.311531	0.256684	0.010542
1.14164	-0.0463391	0.311169	0.40036	0.0105967
0.829192	-0.00655231	0.310808	0.291033	0.0106516
0.827202	0.0130844	0.310444	0.290582	0.0107073
1.26685	-0.0196207	0.310338	0.445132	0.0107235
1.10349	-0.000909607	0.310048	0.387995	0.0107681
1.2143	0.00251632	0.309947	0.427057	0.0107836
0.785487	0.00995067	0.309498	0.276539	0.0108531
0.444686	0.018585	0.308789	0.156817	0.0109635
0.948886	-0.016166	0.308188	0.335092	0.011058
0.999246	-0.0238421	0.308117	0.352934	0.0110691
0.956729	0.0011348	0.307976	0.338029	0.0110914
0.910796	0.0204054	0.30742	0.322221	0.0111797
0.836817	-0.00808447	0.307181	0.296215	0.0112179
0.927797	-0.00178835	0.307063	0.328511	0.0112368
1.04255	-0.0378303	0.307036	0.369167	0.0112411
0.71265	0.00253916	0.307019	0.252358	0.0112438
1.11996	-0.0162635	0.305893	0.397643	0.0114256
0.798429	-0.0300279	0.305316	0.283869	0.0115197
0.655168	0.00564669	0.305248	0.232973	0.0115308
0.597514	0.00683415	0.304638	0.212777	0.0116313
0.618942	-0.000992677	0.304278	0.220595	0.011691
0.802229	-0.000189969	0.303435	0.286491	0.0118318
0.929131	-0.00853367	0.30336	0.331868	0.0118443
0.950877	-0.0173463	0.303248	0.339725	0.0118632
0.675858	0.00290077	0.302512	0.241889	0.0119877
0.847128	-0.00839092	0.302343	0.303308	0.0120165
0.707576	-0.00145511	0.301759	0.253694	0.0121164
0.606893	0.007233	0.301033	0.21797	0.0122416
0.667499	0.0190118	0.300589	0.23999	0.0123187
1.3606	-0.0415982	0.300217	0.489619	0.0123839
0.796201	0.00802643	0.298212	0.28789	0.0127398
1.07688	3.58259e-05	0.297794	0.389768	0.0128151
1.0469	-0.00522684	0.297436	0.379242	0.01288
0.996408	0.0138024	0.296465	0.361791	0.0130576
0.769666	0.0204723	0.296381	0.279518	0.0130729
1.24253	-0.0408193	0.29581	0.451867	0.0131786
1.16778	-0.0246156	0.295746	0.424748	0.0131905
0.375829	0.0348671	0.295705	0.13671	0.0131981
1.12182	-0.0268944	0.295384	0.408386	0.0132578
0.768437	0.038871	0.295338	0.279771	0.0132664
1.03255	-0.0212837	0.295185	0.376067	0.0132949
0.602161	0.00479093	0.294347	0.219757	0.0134526
0.942685	-0.0111332	0.293165	0.345012	0.0136781
0.8608	-0.00545515	0.293049	0.315131	0.0137003
0.794192	0.0114754	0.292362	0.291229	0.0138331
0.535026	0.00288754	0.291355	0.196671	0.0140297
0.745589	0.0450137	0.291336	0.274085	0.0140335
0.876732	-0.00326867	0.291335	0.322296	0.0140337
0.732178	0.00219912	0.291045	0.269346	0.0140909
0.793805	-0.00865056	0.289303	0.293254	0.0144388
0.970117	-0.00994228	0.288199	0.359353	0.0146634
1.38067	-0.053679	0.288027	0.511646	0.0146988
0.814288	-0.0178754	0.287281	0.302307	0.0148527
1.21706	-0.0124724	0.286996	0.452151	0.0149118
0.922252	0.0425524	0.286815	0.342778	0.0149495
1.16028	-0.0203662	0.286513	0.431566	0.0150127
0.599465	0.0270366	0.286055	0.223221	0.0151089
1.25513	-0.0407788	0.285256	0.468285	0.015278
0.787411	-0.00428216	0.283972	0.294708	0.0155537
0.669236	0.0368156	0.283668	0.250665	0.0156195
1.04623	-0.0299286	0.28361	0.391925	0.0156322
0.885305	0.0272388	0.282414	0.332622	0.0158943
0.738611	-0.00478214	0.281328	0.278252	0.0161357
0.938705	-0.0113561	0.280846	0.354054	0.0162441
0.983356	-0.0119448	0.280621	0.371101	0.0162948
0.999296	-0.0135476	0.280028	0.377672	0.0164295
0.849723	-0.00427935	0.279915	0.321233	0.0164551
0.54857	0.011604	0.279279	0.207712	0.0166008
0.844225	-0.00197629	0.278085	0.320609	0.0168774
0.68205	0.0245969	0.277685	0.259279	0.0169711
0.616352	0.0110452	0.277379	0.234483	0.017043
0.943515	-0.0245012	0.277095	0.359203	0.0171102
0.503749	0.00363084	0.276242	0.192189	0.0173129
1.26095	-0.0502298	0.275486	0.481986	0.0174947
1.47254	-0.0309353	0.27434	0.564487	0.0177734
1.04168	-0.0297605	0.273334	0.400331	0.0180215
1.35604	-0.043775	0.273316	0.521165	0.018026
0.914591	0.00362927	0.271587	0.353041	0.01846
1.34943	-0.0630822	0.271266	0.521316	0.0185417
0.904101	0.0170381	0.270353	0.350084	0.0187759
1.00278	0.0166361	0.27031	0.388338	0.018787
0.855345	0.00619962	0.268648	0.332641	0.0192203
0.885918	-0.00555943	0.268646	0.344533	0.019221
0.919521	-0.00569787	0.268154	0.358049	0.019351
0.816966	-0.0102922	0.267395	0.318733	0.0195534
0.9647	-0.0203005	0.266936	0.376811	0.0196766
1.54289	-0.074136	0.266532	0.603274	0.0197857
0.615083	0.00903507	0.266457	0.240545	0.0198061
1.00931	-0.0112662	0.266301	0.394876	0.0198485
0.666915	-0.000214883	0.266167	0.261009	0.0198848
1.50639	-0.059418	0.265598	0.590411	0.0200401
1.4405	-0.0398995	0.265122	0.565278	0.020171
0.90501	0.0045774	0.264596	0.355622	0.0203166
1.00563	-0.00969928	0.262977	0.396812	0.0207706
0.740748	-0.00479046	0.262744	0.292467	0.0208368
1.46373	-0.0577437	0.262619	0.578108	0.0208725
0.711533	0.00195257	0.261807	0.281613	0.0211047
0.879825	-0.0148221	0.261782	0.348243	0.0211119
0.65317	-0.00248435	0.261337	0.258829	0.0212405
1.00099	-0.0210944	0.260907	0.397099	0.0213653
0.719276	0.015878	0.260859	0.285378	0.0213792
0.450531	0.00916432	0.260462	0.178936	0.0214952
0.929142	-0.00506649	0.260108	0.369363	0.0215989
1.29399	-0.0602047	0.259048	0.515822	0.0219127
0.875866	-0.00716032	0.258339	0.349791	0.0221248
1.00955	-0.0163493	0.257919	0.403622	0.0222513
0.912303	-0.00630315	0.257439	0.3652	0.0223968
0.651232	-0.00690534	0.257305	0.260784	0.0224377
1.01068	-0.00548901	0.256525	0.405552	0.0226766
1.15541	-0.00761146	0.256045	0.464211	0.0228246
0.585757	0.0202634	0.255766	0.235513	0.0229113
0.63621	0.00114833	0.255011	0.256307	0.0231469
0.651915	0.00382189	0.25467	0.26287	0.0232542
0.976415	-0.00811001	0.254183	0.394222	0.0234079
0.794572	0.00955465	0.253989	0.320968	0.0234694
0.56253	0.0397862	0.253316	0.227639	0.0236843
1.13017	-0.0366464	0.253043	0.457676	0.0237718
0.753155	-0.00645682	0.252933	0.305088	0.0238073
1.08376	-0.039815	0.25292	0.439026	0.0238114
0.588056	0.00778721	0.252523	0.238468	0.0239396
0.701274	0.00839584	0.252378	0.284489	0.0239865
0.960473	0.016999	0.251888	0.390147	0.024146
0.684096	0.00835973	0.251473	0.278188	0.0242818
0.658945	0.00934249	0.250555	0.268616	0.0245849
0.77057	0.0424284	0.250366	0.314277	0.0246474
1.11314	0.000394782	0.250134	0.454275	0.0247247
0.984293	0.00167378	0.249627	0.402235	0.0248944
0.738354	0.00131866	0.24793	0.303105	0.0254704
0.828155	0.0094394	0.247701	0.340178	0.0255491
1.64168	-0.0603463	0.247516	0.67468	0.0256128
0.858832	-0.0193306	0.246451	0.353967	0.0259828
0.604189	0.0174984	0.24623	0.249164	0.02606
0.805504	0.0123124	0.245897	0.332483	0.026177
1.31457	-0.0486677	0.245475	0.543227	0.0263261
1.08138	0.0298105	0.245044	0.447384	0.0264791
0.558923	0.0145777	0.243125	0.232441	0.0271701
0.893578	-0.00868555	0.243093	0.371648	0.0271821
0.635959	0.0350522	0.242394	0.265005	0.027438
0.783411	0.0130818	0.242319	0.326515	0.0274656
0.661469	0.0219177	0.239846	0.277561	0.0283909
0.711748	0.00746593	0.239758	0.298731	0.0284244
0.623689	-0.00546278	0.239219	0.262158	0.0286299
0.876453	-0.00924055	0.238969	0.368657	0.0287258
0.802138	0.030898	0.238228	0.338087	0.0290119
0.683327	0.0155006	0.237612	0.2885	0.0292517
0.779877	0.0196942	0.237372	0.329481	0.0293455
0.711586	0.00555621	0.234807	0.302776	0.0303678
0.490723	0.0318466	0.234329	0.209078	0.0305618
0.80786	0.0216046	0.234184	0.344337	0.0306209
0.556555	0.00764999	0.233437	0.237718	0.0309273
0.763208	0.000560807	0.233161	0.326236	0.0310412
1.1184	-0.0263612	0.232562	0.478864	0.0312898
0.775458	0.0287264	0.232152	0.332409	0.0314607
0.65056	0.018663	0.231125	0.279676	0.0318934
0.726924	0.0241864	0.23085	0.312747	0.0320103
0.604938	0.034097	0.230326	0.260649	0.0322341
1.08718	-0.00883758	0.229962	0.468916	0.0323904
1.02448	-0.0046665	0.228261	0.444006	0.0331302
0.58414	0.000175784	0.227594	0.253643	0.0334244
0.750376	0.000601196	0.227556	0.325861	0.0334414
1.14269	-0.00998229	0.227399	0.496451	0.0335112
0.752057	0.0073493	0.226839	0.327258	0.0337608
0.429061	0.0303661	0.22617	0.187063	0.0340615
0.729056	0.0161915	0.225726	0.31826	0.0342626
0.574539	0.0339173	0.225106	0.251253	0.0345451
0.788388	0.0282243	0.224914	0.344961	0.0346329
1.02049	0.00149556	0.224584	0.446939	0.0347842
0.781109	0.0146005	0.223198	0.343467	0.0354281
0.663964	0.0163962	0.222399	0.292631	0.0358041
0.677386	0.00883039	0.222156	0.298756	0.0359192
0.619285	0.0161808	0.220414	0.274516	0.0367554
0.823616	0.0267686	0.220072	0.365455	0.0369215
0.911793	-0.00603969	0.218846	0.406031	0.0375234
0.692423	0.0115485	0.217438	0.309619	0.0382263
0.863519	-0.00978675	0.217282	0.386302	0.0383048
0.564677	0.00599215	0.217246	0.252639	0.0383231
0.955738	-0.0301397	0.216786	0.428181	0.0385559
0.995433	0.00235036	0.216686	0.446096	0.0386065
0.858092	0.0204694	0.216303	0.384982	0.0388019
0.756674	0.00728342	0.216104	0.33968	0.0389033
0.65041	0.0123231	0.214473	0.29339	0.039747
0.919412	0.00664529	0.212411	0.417288	0.0408387
0.672893	0.00693304	0.211201	0.306511	0.0414925
0.665819	0.00867322	0.210659	0.303782	0.0417882
0.566055	0.0326597	0.210547	0.258352	0.0418499
1.13485	0.00364709	0.210163	0.518553	0.0420609
1.52112	-0.0560896	0.209824	0.695766	0.0422484
1.08739	-0.0251961	0.209457	0.497926	0.0424518
0.430318	0.0135015	0.208758	0.197463	0.0428425
0.366507	0.0318315	0.208095	0.16852	0.0432163
0.640204	-0.00626746	0.207811	0.29462	0.0433774
1.05228	-0.00341959	0.206907	0.485591	0.0438937
0.860058	0.0446967	0.205996	0.397991	0.0444198
0.783167	0.0161097	0.204283	0.364319	0.0454259
1.11999	-0.0137848	0.204205	0.521131	0.0454725
0.757582	0.0167636	0.204098	0.352618	0.0455362
1.02511	0.0162921	0.203342	0.478252	0.0459878
0.843191	0.01259	0.203067	0.393714	0.046153
0.641875	0.0405056	0.202816	0.299946	0.046305
0.647227	0.0207316	0.201636	0.303554	0.0470233
0.632586	0.0119172	0.201601	0.29672	0.0470448
1.62639	-0.0495994	0.201596	0.762884	0.047048
1.03183	-0.00886818	0.200934	0.484993	0.0474559
0.78526	0.0244567	0.199461	0.370799	0.048376
0.729011	0.0274773	0.199092	0.344637	0.0486091
0.737826	0.0150672	0.199001	0.348904	0.0486671
1.00523	0.00598808	0.198728	0.47576	0.0488401
1.00432	-0.00187687	0.198053	0.47634	0.0492718
0.620921	0.0074872	0.198001	0.294546	0.0493049
0.775639	0.0139926	0.197363	0.36868	0.0497164
1.33933	-0.0249115	0.195414	0.640561	0.0509933
0.391858	0.0172073	0.195194	0.187545	0.0511396
0.914971	-0.0166561	0.193289	0.440582	0.0524216
1.09046	-0.00471139	0.190825	0.52927	0.0541255
0.739161	0.0269671	0.18891	0.361003	0.055487
0.627034	0.0120377	0.188855	0.306295	0.0555259
1.58778	-0.0522136	0.185181	0.785029	0.0582327
0.958981	-0.0118561	0.184826	0.474698	0.0585007
0.294342	0.0154191	0.182876	0.14665	0.0599952
0.630879	0.0300091	0.182499	0.314719	0.0602885
1.16126	-0.00945523	0.181054	0.582125	0.0614252
0.60235	0.0180487	0.180613	0.302401	0.0617761
1.131	0.0111358	0.179484	0.569975	0.0626835
0.909944	0.0310337	0.179125	0.459133	0.0629748
0.888197	0.0235251	0.178427	0.449226	0.0635446
0.904	0.0269778	0.177339	0.458924	0.0644438
1.03467	0.0235461	0.176756	0.526311	0.0649299
0.792714	0.0356065	0.176683	0.403336	0.0649913
0.956523	0.0130799	0.176039	0.487762	0.0655332
1.04312	-0.00755134	0.175865	0.532243	0.0656807
1.02163	0.00174213	0.174622	0.523521	0.0667418
0.540304	0.0169483	0.173874	0.277592	0.067388
0.612071	0.0107654	0.173171	0.315236	0.0680013
0.829927	0.0162258	0.172249	0.42882	0.0688142
1.05101	-0.00374073	0.170993	0.545456	0.0699363
0.621221	0.00653607	0.170968	0.322432	0.0699587
0.664712	0.0252933	0.169844	0.34638	0.0709787
0.537986	0.0215191	0.169002	0.281182	0.0717515
1.25678	-0.0222183	0.168661	0.657666	0.0720671
0.947711	0.0153127	0.166586	0.499633	0.0740174
0.548983	0.0280596	0.166069	0.289964	0.0745109
0.473686	0.0386171	0.165819	0.250419	0.074751
0.589263	0.00692022	0.165741	0.311608	0.0748259
0.856181	0.0240778	0.165711	0.452805	0.0748541
1.01826	0.00876567	0.165477	0.538978	0.0750803
0.805194	0.020415	0.165097	0.426788	0.0754473
1.06143	0.0166101	0.164545	0.563733	0.075985
0.60433	0.0221582	0.16431	0.32124	0.0762152
0.934542	-0.0128216	0.163897	0.497516	0.0766202
0.361844	0.0262158	0.162129	0.193885	0.078381
0.717136	0.0163255	0.162048	0.384373	0.0784627
0.904099	0.0229967	0.162033	0.484609	0.0784778
0.453462	0.0378084	0.160261	0.244659	0.0802839
0.377475	0.0328964	0.160237	0.203681	0.0803096
0.968138	-0.0110513	0.160219	0.522429	0.0803279
0.887095	0.0256986	0.160035	0.479023	0.0805172
0.674166	0.0373121	0.159797	0.364366	0.0807636
0.666084	0.0203306	0.159155	0.360861	0.0814322
0.468933	0.044983	0.158368	0.254801	0.0822595
0.410816	0.0301713	0.158368	0.223223	0.0822598
0.723067	-0.00469068	0.157765	0.39378	0.0828992
0.904976	0.01249	0.156013	0.496121	0.0847834
0.542255	0.0288351	0.155684	0.297644	0.0851421
1.14805	-0.0170693	0.155082	0.631613	0.085803
0.432682	0.0477927	0.154714	0.23838	0.0862091
0.874727	-0.00692281	0.154543	0.482235	0.0863988
0.871166	0.0300364	0.153794	0.481652	0.0872325
0.597738	0.0211213	0.153476	0.330883	0.0875894
0.61026	0.0627762	0.152823	0.338665	0.0883253
0.632293	0.0300851	0.152395	0.351474	0.0888115
0.530404	0.0176058	0.15219	0.295072	0.0890464
0.822984	0.00599763	0.149387	0.462876	0.0923051
0.766103	0.00674798	0.149128	0.431324	0.0926121
1.1023	0.00913882	0.149089	0.620703	0.0926581
0.916386	0.00175239	0.148876	0.516448	0.092912
0.514717	0.0154675	0.147305	0.291891	0.0948024
0.433686	0.0284238	0.146562	0.246669	0.0957098
1.02715	-0.00579599	0.146366	0.584672	0.0959506
0.590162	0.0235553	0.144636	0.338276	0.098102
0.965365	0.0398584	0.14423	0.554251	0.0986149
0.669703	0.0201446	0.143689	0.385346	0.0993013
0.700723	0.0315449	0.143051	0.404243	0.100116
0.987603	0.0134179	0.143037	0.569773	0.100134
0.600988	0.0207089	0.142679	0.347233	0.100595
0.619202	0.00637883	0.141722	0.359163	0.101837
0.943606	-0.011394	0.14011	0.550988	0.103964
0.420389	0.0140393	0.140032	0.245552	0.104068
0.521256	0.0309497	0.139367	0.305312	0.104959
0.822357	0.0216518	0.138549	0.483322	0.106065
0.768342	0.041038	0.138151	0.452331	0.106608
0.565711	0.0333592	0.137922	0.333361	0.106921
0.669821	0.0555232	0.137572	0.395293	0.107403
0.724123	0.0217813	0.137154	0.428094	0.10798
0.886379	0.0277427	0.136674	0.525083	0.108647
0.482311	0.0467276	0.135738	0.286856	0.109959
0.648223	0.0230952	0.13524	0.386352	0.110664
0.476759	0.0157024	0.133436	0.286369	0.113254
0.558944	0.0279447	0.133194	0.336086	0.113607
0.684702	0.00227309	0.132084	0.413694	0.115236
0.736439	0.0423998	0.13111	0.446854	0.116686
0.456837	0.0578465	0.129934	0.278637	0.11846
0.905739	0.002888	0.127766	0.557795	0.121804
0.455934	0.0528727	0.127349	0.281312	0.12246
0.536898	0.0320381	0.125294	0.334365	0.125735
0.475125	0.0109647	0.12448	0.296998	0.127057
1.22651	0.00187898	0.123847	0.76892	0.128097
0.440077	0.0481811	0.122808	0.277221	0.129819
0.836574	0.000597051	0.122656	0.527361	0.130073
0.436387	0.0237398	0.122623	0.275133	0.130129
0.524065	0.0210296	0.122346	0.330838	0.130593
0.735061	0.0216737	0.121312	0.466287	0.132343
0.643724	0.0382387	0.120895	0.409148	0.133055
0.474127	0.0277834	0.115516	0.309231	0.142603
0.965761	0.00771246	0.114892	0.631812	0.143757
0.458083	0.0159234	0.114525	0.300225	0.144439
1.1881	0.0296837	0.113381	0.783099	0.146587
0.858359	0.0229364	0.113335	0.565889	0.146675
1.00919	0.0110686	0.113144	0.665958	0.147036
0.330338	0.043423	0.11273	0.218439	0.147825
0.324529	0.0511703	0.111755	0.215651	0.1497
0.417713	0.0520924	0.111498	0.277932	0.150197
1.08473	0.00832201	0.111111	0.723153	0.15095
0.336763	0.0504101	0.110079	0.225689	0.152978
1.05715	0.00686944	0.109286	0.71136	0.154558
0.430476	0.0501953	0.108503	0.290838	0.156131
0.882362	0.0361859	0.108098	0.597392	0.156952
0.891676	0.00672421	0.104516	0.61519	0.164417
0.657852	0.0220882	0.104259	0.454491	0.164965
0.748847	0.0349099	0.103145	0.520467	0.16737
0.881472	0.00435856	0.102821	0.613723	0.168078
0.919438	0.0334199	0.101106	0.646179	0.17187
0.675387	0.0303861	0.0997086	0.478346	0.175027
0.531674	0.0304656	0.0992132	0.377603	0.176161
0.338681	0.0328961	0.0985166	0.241479	0.177769
0.418958	0.0488884	0.0950979	0.304614	0.185892
0.584251	0.0327226	0.0941868	0.427059	0.188124
0.385036	0.0536167	0.0937258	0.282205	0.189264
0.300093	0.0318593	0.0918256	0.222445	0.194043
0.658288	0.0149095	0.0910463	0.490252	0.19604
0.469869	0.0475385	0.0898327	0.35252	0.199196
0.335679	0.0312457	0.0893954	0.25252	0.200347
0.56209	0.0388567	0.0869526	0.429314	0.206909
0.592142	0.0299597	0.0865639	0.453378	0.207975
0.640039	0.0186429	0.0864703	0.490341	0.208232
0.722163	0.0457851	0.0859697	0.555018	0.209616
0.44293	0.0400867	0.0859284	0.340503	0.20973
0.508549	0.0410641	0.0851543	0.392887	0.211891
1.1124	-0.028869	0.0826169	0.873705	0.219146
0.250312	0.0504418	0.0812371	0.198413	0.223208
0.501588	0.0293852	0.0809503	0.398356	0.224062
0.507755	0.0285871	0.0798278	0.406327	0.227443
0.492136	0.0216934	0.0788639	0.396435	0.230391
0.526586	0.0206305	0.0781825	0.426187	0.232501
0.468932	0.0744924	0.0770581	0.382518	0.23603
0.645455	0.023469	0.0768691	0.527213	0.23663
0.771003	0.0313553	0.0759517	0.633867	0.239563
0.469126	0.0353947	0.0747014	0.389162	0.243627
0.70385	0.0611061	0.0729866	0.591242	0.24933
0.340043	0.0522244	0.0722575	0.28719	0.2518
0.301479	0.0547317	0.0717759	0.25554	0.253448
0.519068	0.0294641	0.0680714	0.452686	0.266545
0.464314	0.0374522	0.0680664	0.40495	0.266563
0.564756	0.0228445	0.0670912	0.496377	0.270141
0.481354	0.0361177	0.0645234	0.432003	0.279834
0.511067	0.0533927	0.0631692	0.463895	0.285112
0.785184	0.0100673	0.062411	0.717316	0.288118
0.490107	0.0498599	0.0619631	0.449467	0.289912
0.528202	0.0768882	0.0608923	0.488923	0.294255
0.763538	0.030917	0.0596883	0.714308	0.299232
0.415479	0.0422663	0.0596162	0.388941	0.299533
0.852906	0.0296097	0.0585156	0.806372	0.304178
0.653612	0.0397561	0.0561115	0.631856	0.314633
0.390069	0.0629945	0.0536013	0.386327	0.326026
0.497636	0.0605824	0.0517306	0.502189	0.334853
0.444916	0.0249653	0.0449195	0.483554	0.369689
0.549855	0.0474217	0.0415435	0.62251	0.388726
0.243744	0.0638886	0.0344287	0.30425	0.433504
0.295305	0.0526514	0.0338129	0.37207	0.437718
0.500515	0.0546783	0.031975	0.649111	0.450665
0.260571	0.0921281	0.03091	0.343892	0.458429
0.327651	0.0605452	0.029761	0.440952	0.467036
0.458398	0.0633397	0.0269524	0.649194	0.489163
0.420593	0.068888	0.0257616	0.609639	0.499052
0.150852	0.0377965	0.0247275	0.223299	0.507907
0.300238	0.0877938	0.0239836	0.45144	0.51444
0.342971	0.0777306	0.022353	0.534619	0.529267
0.294329	0.0849821	0.0193816	0.493459	0.558296
0.212021	0.0684311	0.013063	0.434376	0.631368
0.141519	0.0799758	0.0105966	0.322316	0.665837
0.209007	0.129333	0.00987496	0.493289	0.676804
0.134068	0.0983051	0.00814128	0.348793	0.705202
0.118583	0.0681605	0.00338324	0.479716	0.807555
0.0890252	0.087875	0.00320516	0.370045	0.8126
0.00214181	0.105102	5.24486e-07	0.697072	0.997582
a. Each permutation test was carried out in 20 groups of random numbers at the same time. Every linear regression equation were built in P and corresponding `X calculated from 20 groups by using least squares.

## Sheet: complete random-50 populations
Supplementary Table 16-3. Parameters of linear regression equations established between mean value of combination frequency and prevalence of disease in 1000 permutation tests under the complete random model in 50 populations.a
Slope	Intercept	R2	SE	P-value
1.20278	-0.0380085	0.743366	0.102005	8.88178e-16
1.18518	-0.0458242	0.733327	0.103159	2.22045e-15
1.17885	-0.033258	0.699913	0.111414	3.86358e-14
1.36478	-0.0607648	0.686338	0.13317	1.12799e-13
1.02902	-0.0384594	0.681381	0.101564	1.64757e-13
1.12301	-0.0312367	0.662151	0.115783	6.81677e-13
1.38559	-0.0504507	0.653484	0.145632	1.25988e-12
1.17723	-0.0497802	0.652246	0.124071	1.37357e-12
1.1712	-0.0465157	0.64503	0.125405	2.26041e-12
1.40426	-0.0659928	0.644669	0.150478	2.31704e-12
2.12127	-0.129458	0.640975	0.229148	2.97762e-12
1.36005	-0.0473138	0.63712	0.148151	3.85869e-12
1.82145	-0.0988119	0.634081	0.199718	4.72422e-12
1.41621	-0.0684412	0.633842	0.155364	4.79972e-12
1.16354	-0.0429516	0.633083	0.127854	5.04707e-12
1.44934	-0.0724095	0.629642	0.16044	6.33071e-12
1.32374	-0.0509373	0.624887	0.148035	8.6291e-12
1.29419	-0.0507471	0.620413	0.146114	1.15083e-11
1.18073	-0.043743	0.618743	0.133777	1.28033e-11
1.29177	-0.0574214	0.617707	0.146681	1.36759e-11
1.25932	-0.0453672	0.614171	0.144068	1.71032e-11
1.03984	-0.0352756	0.609566	0.120118	2.28184e-11
1.17023	-0.0425415	0.606043	0.136183	2.83846e-11
1.43966	-0.056484	0.604405	0.168112	3.13969e-11
1.33317	-0.0654223	0.600395	0.156987	4.01219e-11
1.19909	-0.0565497	0.596717	0.142283	5.01323e-11
1.18672	-0.034948	0.596135	0.140985	5.19214e-11
1.33357	-0.050613	0.595895	0.158511	5.26761e-11
1.25093	-0.0578284	0.589676	0.150615	7.63727e-11
1.46544	-0.0483188	0.588516	0.176866	8.18048e-11
1.39379	-0.06571	0.58731	0.168638	8.78388e-11
1.21453	-0.0292624	0.584474	0.14781	1.03767e-10
0.905753	-0.00699143	0.584299	0.110271	1.04836e-10
1.02283	-0.0391826	0.579071	0.12587	1.42103e-10
0.95988	-0.0177836	0.578312	0.118307	1.4847e-10
1.01824	-0.0393284	0.5781	0.125555	1.50296e-10
1.31878	-0.0627787	0.578075	0.162621	1.50511e-10
1.38539	-0.0696996	0.578075	0.170835	1.50515e-10
1.36035	-0.0768509	0.576375	0.168332	1.65995e-10
0.773151	-0.0140571	0.576047	0.0957357	1.69154e-10
1.14545	-0.0390988	0.575644	0.141953	1.7311e-10
1.72993	-0.0848075	0.573982	0.215116	1.90391e-10
0.796962	-0.0127409	0.57283	0.0993355	2.03327e-10
1.0995	-0.0371737	0.571396	0.137446	2.20615e-10
1.19594	-0.0513582	0.571187	0.149566	2.23255e-10
1.19361	-0.0468323	0.570684	0.149428	2.29715e-10
1.17967	-0.0471072	0.570524	0.147731	2.31814e-10
1.32421	-0.0474596	0.567771	0.166765	2.70844e-10
1.78446	-0.0886577	0.565659	0.225696	3.04985e-10
1.07805	-0.0409801	0.564573	0.136652	3.24115e-10
1.40617	-0.0634767	0.563016	0.178809	3.53554e-10
1.09465	-0.0396922	0.561865	0.139522	3.76951e-10
1.04277	0.00721927	0.561309	0.133059	3.88793e-10
1.07904	-0.0219784	0.560884	0.137807	3.98066e-10
1.74297	-0.0947778	0.556486	0.224593	5.07495e-10
1.01328	-0.0294468	0.556283	0.130622	5.13189e-10
1.37243	-0.0565934	0.555863	0.17707	5.25155e-10
1.53806	-0.0914482	0.555205	0.198703	5.44447e-10
0.843767	-0.0118599	0.55513	0.109024	5.46693e-10
1.23463	-0.0488996	0.554715	0.159662	5.5926e-10
0.9444	-0.0122722	0.554282	0.122236	5.72676e-10
1.17532	-0.0266965	0.553856	0.152256	5.8617e-10
0.780849	-0.00432673	0.553325	0.101263	6.03401e-10
1.12828	-0.0421934	0.553236	0.146346	6.06335e-10
1.18161	-0.035046	0.553	0.153337	6.14201e-10
0.846923	-0.00651272	0.552449	0.110027	6.32915e-10
1.02483	-0.0324221	0.550035	0.133791	7.21595e-10
1.30094	-0.0387131	0.549388	0.170059	7.47336e-10
0.966247	-0.0261416	0.548376	0.126566	7.89341e-10
1.53194	-0.0752415	0.547447	0.201041	8.29934e-10
1.37042	-0.0415326	0.54707	0.179982	8.46967e-10
1.39729	-0.0574878	0.5464	0.183759	8.78011e-10
1.61415	-0.0826143	0.546385	0.212284	8.78727e-10
1.04627	-0.0264118	0.544912	0.138009	9.51019e-10
1.52781	-0.0708391	0.543692	0.202023	1.01524e-09
0.79668	-0.0167415	0.542774	0.105541	1.0662e-09
1.63419	-0.0954898	0.542556	0.216586	1.07871e-09
1.01077	-0.0341984	0.542431	0.133995	1.08591e-09
1.62714	-0.0828342	0.537642	0.217795	1.39996e-09
1.46882	-0.0740338	0.537218	0.196771	1.43159e-09
1.01443	-0.0125009	0.536887	0.135989	1.45678e-09
1.32246	-0.0489744	0.535592	0.177744	1.55949e-09
1.33999	-0.0387312	0.532601	0.181186	1.82409e-09
1.17869	-0.0367801	0.531423	0.159754	1.93968e-09
1.33919	-0.0445794	0.530948	0.181679	1.98818e-09
0.935728	-0.0332961	0.530746	0.126996	2.00918e-09
1.46461	-0.0707343	0.530691	0.198797	2.015e-09
1.52659	-0.086425	0.530606	0.207245	2.0239e-09
1.20555	-0.0583469	0.530113	0.163823	2.07649e-09
1.09736	-0.0331295	0.529573	0.149283	2.13548e-09
0.973321	-0.0321311	0.528513	0.132691	2.25611e-09
1.27715	-0.0490356	0.527897	0.174328	2.3292e-09
1.02216	-0.021388	0.52581	0.140107	2.5941e-09
1.57439	-0.0940875	0.525398	0.21598	2.64965e-09
1.03615	-0.0231368	0.52481	0.14231	2.73106e-09
1.32463	-0.0473476	0.524236	0.18214	2.81274e-09
0.891827	-0.0185054	0.524145	0.122651	2.82591e-09
0.991042	-0.025828	0.52388	0.136368	2.86457e-09
0.972931	-0.00696902	0.523467	0.133987	2.92588e-09
1.11736	-0.0323376	0.52306	0.154003	2.98757e-09
1.63362	-0.0964774	0.52241	0.225451	3.0885e-09
1.22517	-0.0601663	0.521605	0.169355	3.21822e-09
1.56483	-0.0894875	0.521448	0.216374	3.24413e-09
1.12207	-0.0325553	0.521124	0.155253	3.29816e-09
1.22085	-0.0484892	0.520812	0.169026	3.35108e-09
1.31664	-0.0386877	0.5188	0.183025	3.71239e-09
1.13658	-0.0268965	0.518678	0.158033	3.73543e-09
0.958868	-0.0219977	0.518299	0.133425	3.808e-09
1.12629	-0.0373064	0.518006	0.156814	3.86488e-09
1.21607	-0.0361857	0.517607	0.169449	3.94378e-09
1.21538	-0.042661	0.517599	0.169355	3.94546e-09
1.34162	-0.0431107	0.515641	0.187681	4.35586e-09
0.827141	-0.0143559	0.515526	0.115736	4.38115e-09
1.27273	-0.0476712	0.513176	0.178924	4.93134e-09
1.03555	-0.0170721	0.512891	0.145663	5.00225e-09
1.20046	-0.0428553	0.512696	0.168927	5.05134e-09
1.28737	-0.0533973	0.512464	0.18124	5.11048e-09
1.01096	-0.00745268	0.511885	0.142491	5.26107e-09
1.53554	-0.0623795	0.511865	0.216437	5.26626e-09
1.05739	-0.0304664	0.511734	0.14908	5.30101e-09
1.15961	-0.0428651	0.509735	0.164148	5.85758e-09
0.918052	-0.0363638	0.509345	0.130056	5.97275e-09
1.27185	-0.0497696	0.509093	0.180267	6.0481e-09
1.68016	-0.0528528	0.509028	0.23817	6.06779e-09
1.06238	-0.027644	0.508625	0.150719	6.1908e-09
1.29491	-0.0439418	0.508098	0.183902	6.35514e-09
1.17003	-0.0327029	0.507115	0.166493	6.67302e-09
1.15699	-0.0350735	0.506737	0.164763	6.79922e-09
1.1253	-0.0434905	0.506483	0.160331	6.88545e-09
1.13868	-0.0264685	0.505257	0.162635	7.31598e-09
1.15199	-0.0275549	0.505232	0.164545	7.32515e-09
1.6549	-0.0397658	0.504581	0.236685	7.56441e-09
1.00714	-0.0384085	0.504297	0.144123	7.67104e-09
1.01651	-0.0376109	0.50275	0.145915	8.27876e-09
1.25414	-0.0358055	0.500644	0.180786	9.18034e-09
0.959379	-0.0184178	0.500424	0.138357	9.27984e-09
1.1366	-0.0332451	0.500187	0.163993	9.38782e-09
1.20059	-0.0486029	0.499333	0.173522	9.78831e-09
0.898622	-0.0320587	0.498899	0.129991	9.99833e-09
1.36989	-0.0451783	0.497965	0.198532	1.04642e-08
1.16252	-0.0377907	0.497626	0.168594	1.06385e-08
1.14598	-0.0281125	0.497178	0.166345	1.08729e-08
1.66171	-0.0985354	0.496875	0.241352	1.10345e-08
1.57164	-0.0816363	0.496852	0.22828	1.1047e-08
1.30789	-0.0298793	0.495968	0.190305	1.15315e-08
1.22274	-0.0432853	0.494598	0.178404	1.23237e-08
1.77916	-0.0907873	0.494272	0.259758	1.25197e-08
1.43717	-0.0606428	0.493507	0.210149	1.29917e-08
0.885007	-0.0132453	0.493334	0.129454	1.31006e-08
1.36668	-0.058759	0.492649	0.200185	1.35408e-08
1.14221	-0.0308317	0.492314	0.167418	1.37618e-08
1.20345	-0.0501395	0.492263	0.176412	1.37956e-08
1.06918	-0.0182841	0.491836	0.156863	1.40823e-08
1.47031	-0.0642518	0.49088	0.216129	1.47455e-08
1.4466	-0.0635084	0.490703	0.212718	1.48711e-08
0.941454	-0.0231101	0.490374	0.138529	1.51081e-08
1.03632	-0.0323684	0.490209	0.152538	1.52288e-08
1.04857	-0.0317545	0.49017	0.154354	1.52573e-08
1.07188	-0.0367142	0.490039	0.157826	1.53531e-08
1.30145	-0.0523296	0.489762	0.191734	1.5559e-08
1.0838	-0.0375442	0.489001	0.159913	1.61366e-08
1.10989	-0.0387991	0.488757	0.163843	1.63264e-08
1.11742	-0.0369629	0.487828	0.16526	1.7069e-08
1.08195	-0.0310774	0.487469	0.16013	1.7364e-08
1.34593	-0.0482123	0.486457	0.199604	1.82237e-08
0.964491	-0.027178	0.485428	0.14333	1.91389e-08
1.15996	-0.0207267	0.485293	0.172426	1.92624e-08
1.33772	-0.0347621	0.482939	0.199789	2.15403e-08
1.02875	-0.0353093	0.482895	0.153657	2.15856e-08
1.28693	-0.0614383	0.482009	0.192561	2.25092e-08
1.0238	-0.0235675	0.481925	0.153216	2.25996e-08
1.2019	-0.0253435	0.481507	0.180019	2.30497e-08
1.30659	-0.0352189	0.480182	0.19622	2.45373e-08
1.34812	-0.0473353	0.480147	0.20247	2.45775e-08
1.16744	-0.031655	0.478527	0.175905	2.65252e-08
1.02623	-0.0294389	0.478303	0.154696	2.68053e-08
0.893324	-0.00795057	0.477476	0.134886	2.78662e-08
0.930905	-0.010851	0.477068	0.140675	2.84045e-08
0.901355	-0.0188769	0.477042	0.136217	2.84392e-08
1.06588	-0.0217628	0.476598	0.161223	2.90373e-08
1.09194	-0.0309822	0.475957	0.165378	2.99208e-08
0.870352	-0.0171031	0.475698	0.131886	3.02851e-08
0.826314	-0.0124126	0.475689	0.125215	3.02988e-08
1.34986	-0.0463473	0.47517	0.204764	3.10425e-08
1.31196	-0.0489997	0.474995	0.199084	3.12969e-08
1.08534	-0.0224691	0.474798	0.164761	3.1585e-08
1.03844	-0.0321584	0.474589	0.157707	3.18948e-08
1.16794	-0.0318992	0.474125	0.17754	3.25927e-08
1.0611	-0.030767	0.474066	0.161318	3.2683e-08
0.845028	-0.0027353	0.47314	0.128707	3.41227e-08
0.912948	-0.0144372	0.47221	0.139312	3.56304e-08
1.18254	-0.0397086	0.470041	0.181237	3.94004e-08
1.05786	-0.0344688	0.469627	0.162264	4.0161e-08
1.13338	-0.029637	0.469284	0.173968	4.08039e-08
1.07758	-0.0299554	0.469205	0.165428	4.09513e-08
0.995307	-0.0230337	0.46868	0.152959	4.19572e-08
1.05474	-0.023542	0.467641	0.162432	4.40158e-08
0.791207	-0.00599259	0.467483	0.121886	4.43369e-08
0.974575	-0.017211	0.466935	0.150299	4.54704e-08
1.45419	-0.0668756	0.466841	0.224308	4.56667e-08
1.11617	-0.0331157	0.466837	0.17217	4.56762e-08
0.898413	-0.00748508	0.466806	0.138589	4.57409e-08
0.944017	-0.0132686	0.466768	0.145636	4.58219e-08
1.69164	-0.0968062	0.46672	0.260998	4.59224e-08
1.12695	-0.0290375	0.466614	0.17391	4.61471e-08
0.942859	-0.0224553	0.465764	0.14575	4.79852e-08
1.3815	-0.063588	0.465508	0.213667	4.85509e-08
1.02967	-0.0275656	0.465413	0.159282	4.87644e-08
1.38671	-0.0438554	0.464985	0.214698	4.97301e-08
1.47834	-0.0663564	0.464373	0.229167	5.11464e-08
1.12084	-0.0351835	0.464072	0.173853	5.18541e-08
1.10148	-0.0297646	0.464071	0.17085	5.1857e-08
1.06103	-0.0387947	0.463436	0.164787	5.33856e-08
1.09501	-0.0281969	0.4628	0.170281	5.49596e-08
1.07156	-0.0318999	0.462783	0.16664	5.50028e-08
1.05054	-0.0363956	0.461731	0.163718	5.7707e-08
1.20615	-0.0496253	0.461454	0.188074	5.84414e-08
1.49792	-0.0570071	0.460554	0.233992	6.08844e-08
1.26932	-0.0393959	0.459819	0.198577	6.29547e-08
0.931836	-0.0152868	0.459122	0.145984	6.49785e-08
1.28455	-0.0421221	0.458692	0.201416	6.62585e-08
0.992333	-0.0153187	0.458403	0.155686	6.71299e-08
1.02885	-0.0271937	0.458378	0.161423	6.72083e-08
1.27761	-0.0434946	0.457631	0.200755	6.95213e-08
0.97651	-0.0187599	0.457301	0.153545	7.05654e-08
1.0428	-0.0431499	0.45722	0.163995	7.08232e-08
1.2875	-0.0309045	0.45499	0.203388	7.83228e-08
0.946912	-0.0199161	0.454874	0.149621	7.87332e-08
1.47227	-0.0479343	0.454685	0.232722	7.94078e-08
1.51463	-0.0652682	0.454489	0.239511	8.01119e-08
0.99212	-0.0228213	0.454057	0.157023	8.16836e-08
1.19985	-0.0301572	0.453801	0.189997	8.26294e-08
1.40057	-0.053603	0.452076	0.222555	8.92805e-08
1.16926	-0.027596	0.451806	0.185901	9.03667e-08
1.15595	-0.0415259	0.451606	0.183859	9.11813e-08
1.13104	-0.0288813	0.451514	0.17993	9.15592e-08
1.03558	-0.00876679	0.450688	0.165019	9.50064e-08
1.02363	-0.0212737	0.450501	0.163176	9.58027e-08
1.27105	-0.0386869	0.450352	0.202678	9.64443e-08
1.00966	-0.0275014	0.449863	0.161157	9.85746e-08
1.02715	-0.0172181	0.449041	0.164221	1.02257e-07
0.979646	-0.014072	0.448829	0.156693	1.03224e-07
1.19437	-0.0268769	0.448235	0.191268	1.05993e-07
1.85659	-0.0959437	0.447884	0.297528	1.07664e-07
0.958911	-0.0290679	0.447101	0.153914	1.11476e-07
0.869802	0.000557482	0.446669	0.139733	1.13639e-07
0.549544	0.0122016	0.446103	0.088385	1.16525e-07
1.04331	-0.0372841	0.446038	0.167821	1.16865e-07
0.984594	-0.0152988	0.44581	0.158449	1.1805e-07
1.1984	-0.0448038	0.445312	0.193052	1.20685e-07
1.13173	-0.028523	0.445012	0.182422	1.22298e-07
0.875987	-0.00104562	0.444635	0.141307	1.24355e-07
1.15892	-0.0499687	0.444469	0.187011	1.25276e-07
1.10317	-0.0268885	0.443427	0.178391	1.31178e-07
1.32747	-0.0515731	0.443138	0.214788	1.32863e-07
1.0004	-0.0352973	0.442428	0.162099	1.3709e-07
1.18219	-0.0453117	0.441368	0.191968	1.43643e-07
0.852561	0.0097217	0.440646	0.138645	1.48275e-07
1.00248	-0.021588	0.440096	0.163207	1.519e-07
1.15787	-0.0435482	0.43998	0.18855	1.5268e-07
1.28403	-0.0447832	0.439558	0.209272	1.55534e-07
1.01927	-0.0218895	0.439545	0.166126	1.55622e-07
0.670313	0.00459568	0.439408	0.109282	1.5656e-07
0.975495	-0.00667883	0.439259	0.159084	1.57585e-07
0.951954	-0.0191219	0.438853	0.155372	1.60412e-07
1.33066	-0.0414647	0.438849	0.217184	1.60442e-07
0.900294	-0.0203889	0.43859	0.147019	1.6227e-07
0.910536	-0.00424563	0.438438	0.148738	1.63359e-07
1.10729	-0.0265821	0.438103	0.181001	1.65771e-07
1.18659	-0.0251609	0.43774	0.194106	1.68424e-07
1.49623	-0.0560927	0.437347	0.244954	1.71342e-07
0.99921	-0.0348261	0.436767	0.163778	1.75739e-07
1.52588	-0.0668347	0.436214	0.250384	1.8003e-07
1.34995	-0.0486316	0.435865	0.221673	1.8279e-07
1.22424	-0.0369121	0.435523	0.201171	1.85539e-07
0.813992	-0.00772028	0.434981	0.133905	1.89972e-07
0.769456	-0.00584355	0.434702	0.12665	1.92289e-07
1.54311	-0.0831507	0.434624	0.254032	1.9294e-07
1.12377	-0.0159103	0.434505	0.185043	1.93946e-07
0.920226	0.01209	0.434347	0.151576	1.95282e-07
1.18907	-0.0404544	0.433921	0.196029	1.98934e-07
1.08171	-0.0278189	0.433682	0.178417	2.01009e-07
1.40018	-0.0525715	0.43365	0.23096	2.0129e-07
1.15538	-0.0433346	0.433548	0.190619	2.0218e-07
1.6997	-0.060441	0.433375	0.280522	2.03705e-07
1.38026	-0.0518965	0.433076	0.22794	2.06368e-07
0.99718	-0.0190133	0.430626	0.165501	2.2946e-07
1.32164	-0.0332277	0.428218	0.220433	2.54575e-07
1.51499	-0.0679083	0.428077	0.252753	2.56132e-07
1.16922	-0.0300186	0.427934	0.195124	2.57706e-07
1.49506	-0.0787528	0.427734	0.249603	2.5993e-07
0.96432	-0.000132731	0.427345	0.161123	2.64316e-07
0.931203	-0.0198688	0.427305	0.155603	2.64779e-07
1.26902	-0.0230986	0.426441	0.212425	2.74783e-07
1.10575	-0.037192	0.42621	0.185183	2.77523e-07
1.36624	-0.057676	0.425908	0.22895	2.81145e-07
1.13233	-0.0444751	0.425725	0.189822	2.83351e-07
1.16932	-0.032775	0.42527	0.196206	2.88927e-07
1.33628	-0.0447452	0.424951	0.224366	2.92901e-07
1.03232	-0.0225596	0.424258	0.173577	3.01719e-07
1.04647	-0.0226798	0.424242	0.175963	3.01934e-07
1.28742	-0.0531575	0.42372	0.216709	3.08735e-07
1.08881	-0.0329313	0.423531	0.183349	3.1125e-07
0.780818	-0.00473639	0.42343	0.131512	3.12588e-07
1.04274	-0.0336418	0.423195	0.17571	3.15739e-07
1.28731	-0.038998	0.422939	0.217038	3.19211e-07
0.915289	0.00151413	0.422123	0.154574	3.30512e-07
1.55437	-0.0704482	0.421727	0.262715	3.36141e-07
0.758357	0.00529671	0.421072	0.128347	3.45639e-07
1.23838	-0.0549684	0.420783	0.209713	3.49912e-07
1.05951	-0.0235259	0.419956	0.179727	3.62432e-07
1.23131	-0.0242259	0.41927	0.209164	3.73145e-07
1.41538	-0.0426887	0.418966	0.240581	3.77974e-07
0.934857	-0.0294925	0.418923	0.158919	3.78676e-07
1.40564	-0.0661328	0.418891	0.238963	3.79184e-07
0.973572	-0.0162293	0.418856	0.165522	3.79749e-07
1.0815	-0.0328789	0.418096	0.18416	3.92176e-07
1.01353	-0.0318264	0.417415	0.172827	4.03642e-07
0.951448	-0.0138528	0.416431	0.162569	4.20773e-07
0.916258	-0.00992314	0.416296	0.1566	4.23175e-07
1.17987	-0.0463762	0.414687	0.202325	4.52892e-07
1.02394	-0.0221339	0.414567	0.175629	4.55185e-07
1.15895	-0.0255967	0.414412	0.198849	4.58168e-07
1.2325	-0.0451508	0.414379	0.211483	4.588e-07
1.33209	-0.0357523	0.414141	0.228683	4.63419e-07
1.09237	-0.0334636	0.413878	0.187633	4.68572e-07
1.40932	-0.0498059	0.412919	0.242552	4.87841e-07
1.72877	-0.0609635	0.412636	0.297705	4.93674e-07
1.19058	-0.0245914	0.412166	0.205225	5.03502e-07
0.745953	0.0113863	0.412033	0.128618	5.06321e-07
1.07753	-0.0290843	0.411101	0.186146	5.26468e-07
1.47181	-0.055198	0.410969	0.254329	5.294e-07
1.18308	-0.0156044	0.41072	0.204541	5.34936e-07
1.03622	-0.0192789	0.410713	0.179153	5.35101e-07
0.936993	-0.0144955	0.410599	0.162036	5.37662e-07
1.39795	-0.0598998	0.409694	0.242204	5.58377e-07
0.963327	-0.0151989	0.409549	0.166952	5.61773e-07
1.0122	-0.0211407	0.409499	0.175441	5.62936e-07
1.20414	-0.0325742	0.409138	0.208865	5.71498e-07
1.23848	-0.0502192	0.409107	0.214834	5.72245e-07
1.04248	-0.0266649	0.409098	0.180838	5.72454e-07
0.827071	-0.00344638	0.40864	0.143608	5.83491e-07
1.04959	-0.0280427	0.408424	0.182326	5.88783e-07
0.781247	0.00198073	0.407992	0.135833	5.99456e-07
1.33915	-0.0560115	0.407923	0.232867	6.01182e-07
0.837752	-0.00645248	0.407788	0.145719	6.04574e-07
1.23696	-0.0301398	0.407599	0.215242	6.09365e-07
1.1137	-0.0479379	0.407356	0.193892	6.15548e-07
1.70308	-0.0920073	0.407337	0.296512	6.16049e-07
0.865895	-0.00266704	0.407162	0.150809	6.2054e-07
1.01094	-0.0202722	0.406611	0.176273	6.34921e-07
0.815498	-0.00375194	0.406356	0.14227	6.41699e-07
0.935583	-0.00547276	0.406317	0.163233	6.4273e-07
0.976032	-0.0266579	0.406239	0.170317	6.44806e-07
0.8452	0.00438504	0.406012	0.147556	6.50925e-07
1.07476	-0.0197558	0.405944	0.187661	6.52763e-07
0.950828	-0.0133041	0.405477	0.166181	6.65539e-07
0.94895	-0.000451505	0.405413	0.165875	6.67308e-07
1.20455	-0.0407418	0.404863	0.210795	6.82716e-07
1.10255	-0.0279977	0.404212	0.193205	7.01383e-07
0.946487	-0.0109966	0.404193	0.165864	7.01915e-07
1.45782	-0.0558719	0.404174	0.25548	7.02483e-07
1.11954	-0.0386216	0.403753	0.196369	7.14826e-07
1.13904	-0.0380337	0.403249	0.199999	7.29891e-07
1.11576	-0.0268487	0.403198	0.195932	7.3142e-07
0.923331	-0.0185155	0.403074	0.162183	7.35175e-07
1.24078	-0.0375856	0.402433	0.218234	7.54928e-07
1.24978	-0.0586505	0.402429	0.219818	7.55049e-07
1.00515	-0.0129468	0.402057	0.176928	7.66715e-07
1.0784	-0.0386213	0.401362	0.190097	7.89037e-07
0.711857	0.00967204	0.401336	0.12549	7.89887e-07
1.02787	-0.0123434	0.401135	0.181275	7.96432e-07
1.18469	-0.0368519	0.400826	0.209066	8.06667e-07
0.928391	-0.0114055	0.400698	0.163879	8.10906e-07
1.14422	-0.0329326	0.40058	0.202026	8.14868e-07
1.13642	-0.0317224	0.399315	0.20118	8.58407e-07
1.2068	-0.0260659	0.399215	0.213683	8.61925e-07
1.02255	-0.0173906	0.39921	0.181062	8.62107e-07
1.19384	-0.0322208	0.399171	0.211408	8.63483e-07
1.19332	-0.0282779	0.398974	0.211403	8.7049e-07
1.06002	-0.0181614	0.398728	0.187885	8.79356e-07
1.2593	-0.0654892	0.398411	0.223354	8.90847e-07
0.977641	-0.0126659	0.39837	0.173412	8.92351e-07
1.33662	-0.0573139	0.398086	0.237227	9.02817e-07
1.22815	-0.032152	0.397446	0.218268	9.26812e-07
1.26	-0.0257647	0.397388	0.223955	9.29008e-07
1.10068	-0.0376617	0.396824	0.195868	9.50744e-07
1.37039	-0.0713861	0.396531	0.244013	9.62191e-07
1.06026	-0.0208482	0.396295	0.188883	9.71534e-07
0.930211	-0.0192839	0.39625	0.165731	9.73324e-07
1.41943	-0.0503343	0.396071	0.252988	9.8047e-07
0.839584	-0.010408	0.395995	0.149665	9.83547e-07
1.47189	-0.0610213	0.395907	0.262428	9.87064e-07
1.28901	-0.0296576	0.395369	0.23008	1.009e-06
1.17292	-0.0313506	0.395197	0.209435	1.01614e-06
0.879464	-0.00307613	0.394851	0.157149	1.03057e-06
1.55071	-0.0559414	0.394024	0.277573	1.06596e-06
1.3728	-0.0603058	0.393477	0.246009	1.08996e-06
1.65654	-0.073578	0.3934	0.296904	1.0934e-06
1.46185	-0.0626003	0.393293	0.262067	1.09817e-06
1.08618	-0.0225501	0.393197	0.194759	1.10247e-06
1.05501	-0.0282989	0.393019	0.189242	1.11046e-06
1.10416	-0.0133395	0.392431	0.198303	1.13737e-06
1.85301	-0.0805727	0.39173	0.333282	1.17023e-06
1.2272	-0.0362312	0.39157	0.220799	1.17784e-06
0.943869	-0.00972286	0.391339	0.169904	1.18898e-06
1.21243	-0.03789	0.39122	0.218302	1.19473e-06
0.991334	-0.00842385	0.390871	0.178623	1.21174e-06
1.15408	-0.0306745	0.3906	0.208065	1.22517e-06
1.37663	-0.0502033	0.390587	0.248195	1.22577e-06
1.03386	-0.0193784	0.390194	0.18655	1.24546e-06
1.42194	-0.068172	0.389999	0.256681	1.25537e-06
1.21989	-0.0392774	0.389982	0.220217	1.2562e-06
1.5984	-0.0688482	0.389489	0.288844	1.28155e-06
1.33298	-0.0488343	0.389351	0.24095	1.28871e-06
1.31229	-0.0404716	0.389212	0.23728	1.296e-06
0.793798	-0.00450381	0.389181	0.143539	1.29762e-06
1.09372	-0.0216082	0.38903	0.197835	1.30559e-06
1.0425	-0.0219707	0.389028	0.188571	1.30571e-06
1.2137	-0.0284432	0.388688	0.219696	1.32374e-06
0.826516	-0.00950344	0.388186	0.149769	1.3509e-06
0.77984	0.00106167	0.387714	0.141451	1.37687e-06
0.905897	-0.0203155	0.387632	0.164344	1.38147e-06
1.1188	-0.0479924	0.38761	0.202978	1.38267e-06
1.59773	-0.0899077	0.387431	0.289976	1.3927e-06
1.09482	-0.0103071	0.386866	0.198938	1.42483e-06
1.13651	-0.0158384	0.386519	0.206666	1.44486e-06
1.37779	-0.0410751	0.386068	0.250779	1.47134e-06
0.986683	-0.00792125	0.385744	0.179714	1.49066e-06
1.13867	-0.0177503	0.385645	0.207441	1.49664e-06
0.811538	-0.00868699	0.385521	0.147883	1.50413e-06
1.11238	-0.0304883	0.384967	0.202941	1.53804e-06
0.869799	-0.00507568	0.384316	0.158903	1.57877e-06
1.18111	-0.0305152	0.384236	0.215813	1.58385e-06
1.11998	-0.0358473	0.384175	0.20467	1.58773e-06
0.774495	0.00690286	0.383781	0.141652	1.61307e-06
0.873871	-0.0107449	0.383477	0.159931	1.63282e-06
1.67594	-0.086912	0.383198	0.306902	1.65125e-06
1.40868	-0.034123	0.382809	0.258173	1.67716e-06
0.646478	0.0143462	0.382267	0.118618	1.71396e-06
1.35038	-0.0465941	0.382175	0.24782	1.7203e-06
1.03951	-0.0281299	0.381803	0.190921	1.7461e-06
1.49804	-0.0434247	0.381125	0.275532	1.79414e-06
1.10917	-0.0207075	0.380824	0.204137	1.81579e-06
1.35944	-0.0389179	0.380695	0.250267	1.82518e-06
1.45855	-0.0501043	0.380526	0.268608	1.83753e-06
1.33293	-0.0463218	0.380242	0.245622	1.85852e-06
1.1376	-0.0215909	0.380139	0.209674	1.86617e-06
1.10009	-0.0345941	0.380126	0.202766	1.86711e-06
0.853872	-0.00446737	0.380107	0.15739	1.86856e-06
1.35166	-0.0613128	0.379728	0.249345	1.89703e-06
1.00389	-0.0197289	0.37934	0.185344	1.9266e-06
1.04857	-0.0415512	0.379281	0.193616	1.93112e-06
0.9701	-0.0207211	0.379109	0.179193	1.94442e-06
1.03372	-0.0377555	0.378851	0.19105	1.96452e-06
1.34016	-0.0288522	0.378823	0.247701	1.96675e-06
1.33927	-0.0434838	0.378453	0.24773	1.99593e-06
1.32066	-0.0498198	0.376928	0.245081	2.12072e-06
0.906712	-0.0018808	0.376416	0.168447	2.16428e-06
1.47092	-0.0694939	0.375906	0.273561	2.20851e-06
0.834406	-0.00391895	0.375809	0.155215	2.21703e-06
1.01539	-0.0120875	0.375068	0.189179	2.28309e-06
1.19444	-0.0361839	0.374822	0.222655	2.30542e-06
0.806193	-0.00921582	0.374811	0.150286	2.30642e-06
1.0671	-0.00751245	0.374645	0.198992	2.32164e-06
1.1988	-0.0436135	0.37463	0.223559	2.32299e-06
1.38029	-0.0510448	0.37323	0.258177	2.45529e-06
1.09718	-0.0163544	0.373182	0.205243	2.45996e-06
0.898064	-0.000932342	0.372828	0.168122	2.49454e-06
1.08325	-0.010968	0.372758	0.20282	2.50152e-06
0.987253	-0.020453	0.372125	0.185097	2.56474e-06
0.64395	0.00815635	0.372103	0.120738	2.567e-06
1.09429	-0.0300392	0.371845	0.205288	2.59325e-06
1.10006	-0.0130332	0.371804	0.206389	2.59742e-06
0.946264	-0.0202083	0.37178	0.177543	2.59985e-06
1.24634	-0.039203	0.371438	0.234017	2.63513e-06
0.991306	-0.034678	0.371355	0.186164	2.6438e-06
0.731809	-0.00770184	0.371336	0.137437	2.64572e-06
0.992899	-0.0115238	0.370658	0.186742	2.71737e-06
0.870931	-0.00673694	0.370243	0.163948	2.76212e-06
1.3979	-0.0499605	0.370241	0.263148	2.76228e-06
0.934911	0.0004132	0.370143	0.17603	2.77293e-06
1.3016	-0.0420733	0.370063	0.245113	2.78176e-06
0.903682	-0.0094951	0.369877	0.170247	2.80218e-06
0.990866	-0.0217556	0.369691	0.186746	2.82272e-06
1.00061	-0.017218	0.36955	0.18864	2.83832e-06
0.797327	-0.00462651	0.369224	0.150421	2.87494e-06
0.957994	-0.0233725	0.369205	0.180739	2.87715e-06
1.54218	-0.0593177	0.369198	0.290958	2.87789e-06
1.12488	-0.0101561	0.369174	0.212239	2.88066e-06
0.87782	-0.0106566	0.368925	0.165713	2.90893e-06
0.858332	-0.0068449	0.368383	0.162223	2.97148e-06
0.778656	0.00308143	0.368362	0.147171	2.97393e-06
1.01598	-0.0192866	0.368033	0.192163	3.01257e-06
1.15499	-0.0435803	0.367949	0.218494	3.02245e-06
1.07636	-0.027793	0.367684	0.203736	3.05396e-06
0.847625	-0.0117733	0.367283	0.160578	3.10231e-06
1.14262	-0.0421044	0.367109	0.216546	3.12356e-06
1.0551	-0.0151989	0.366633	0.200163	3.18234e-06
1.11399	-0.0216552	0.36647	0.211409	3.20262e-06
1.74357	-0.070247	0.366218	0.33107	3.23441e-06
1.14763	-0.0360431	0.365415	0.218289	3.33749e-06
1.24179	-0.033193	0.365283	0.236267	3.35472e-06
1.34892	-0.0640526	0.364198	0.257252	3.49978e-06
0.857141	-0.0210282	0.36411	0.163496	3.51192e-06
1.11168	-0.0308341	0.364053	0.212074	3.51971e-06
1.16869	-0.0187168	0.364047	0.222952	3.52055e-06
0.919602	-0.00551166	0.363862	0.175504	3.54596e-06
0.820872	-0.00919025	0.363851	0.156665	3.54748e-06
0.85683	-0.00296002	0.363705	0.163579	3.5678e-06
1.12375	-0.0327861	0.363364	0.214697	3.61542e-06
1.01084	-0.00539199	0.362387	0.193533	3.75556e-06
0.914517	-0.0182204	0.362367	0.175098	3.75846e-06
1.63612	-0.0714565	0.36229	0.313313	3.76972e-06
1.06302	-0.0250338	0.362259	0.20358	3.7743e-06
1.0935	-0.0396234	0.362202	0.209442	3.78266e-06
1.04661	-0.0312119	0.361874	0.200604	3.83121e-06
0.911554	-0.00649097	0.361173	0.174983	3.93695e-06
1.14641	-0.0354207	0.360714	0.220286	4.00769e-06
1.03142	-0.00874078	0.360464	0.198297	4.04673e-06
0.999722	-0.0216629	0.360225	0.192303	4.08449e-06
0.896593	-0.0095386	0.359972	0.17256	4.12476e-06
0.919177	-0.00213755	0.359803	0.176971	4.15178e-06
0.985914	-0.0193997	0.359531	0.189932	4.1957e-06
1.40335	-0.0609542	0.359225	0.270529	4.2457e-06
0.876626	-0.0215681	0.358872	0.169121	4.30423e-06
0.849663	-0.00937397	0.358612	0.164011	4.34764e-06
1.26179	-0.0272372	0.357622	0.244089	4.51722e-06
0.98224	-0.0274747	0.357599	0.190021	4.52135e-06
0.969283	-0.00589146	0.35758	0.187522	4.52457e-06
1.20502	-0.0579898	0.357476	0.233182	4.54274e-06
0.964467	-0.0248251	0.357454	0.186642	4.54661e-06
1.12291	-0.0309726	0.35745	0.217305	4.54742e-06
1.23107	-0.03169	0.356904	0.23852	4.64428e-06
1.10779	-0.0227795	0.356872	0.21465	4.65006e-06
1.23634	-0.0179271	0.356408	0.2398	4.73404e-06
0.858079	-0.0122533	0.35625	0.16649	4.76285e-06
1.07377	-0.0248517	0.354286	0.209234	5.13686e-06
1.1031	-0.0176441	0.353768	0.215194	5.24022e-06
0.973606	-0.0321417	0.353256	0.190145	5.34424e-06
0.880795	0.007252	0.353139	0.172063	5.3684e-06
0.73582	-0.00302846	0.35281	0.143846	5.43661e-06
1.18847	-0.0203452	0.352571	0.232455	5.48666e-06
1.0277	-0.0290057	0.35187	0.201319	5.636e-06
0.965476	-0.0172603	0.351814	0.189153	5.64809e-06
0.725871	-0.00368602	0.351644	0.142264	5.68509e-06
0.721153	0.0245772	0.351227	0.141468	5.77657e-06
1.18781	-0.0293422	0.350237	0.233518	5.99936e-06
0.718965	0.00272104	0.350047	0.141405	6.04308e-06
1.07495	-0.00814032	0.349987	0.211448	6.05704e-06
1.02728	-0.0119261	0.349969	0.202079	6.06123e-06
1.25613	-0.041634	0.348961	0.247644	6.2991e-06
1.2128	-0.0357996	0.348845	0.239163	6.32692e-06
0.682322	0.0188054	0.348704	0.134595	6.36106e-06
1.37589	-0.0513538	0.3486	0.27147	6.38635e-06
1.02852	-0.020982	0.347824	0.20328	6.57808e-06
1.0307	-0.0282228	0.347547	0.203835	6.64787e-06
1.07103	-0.0204126	0.34742	0.211871	6.68004e-06
1.30076	-0.019211	0.347374	0.257341	6.69175e-06
1.168	-0.0390117	0.347072	0.23123	6.76913e-06
1.14013	-0.0241612	0.346986	0.225755	6.79141e-06
0.794918	-0.00813965	0.346826	0.157456	6.8329e-06
0.97851	-0.0157866	0.346776	0.193844	6.84595e-06
0.888263	-0.0126574	0.346649	0.176015	6.87904e-06
1.15909	-0.0195623	0.346258	0.229879	6.982e-06
0.879101	-0.0026371	0.346208	0.174369	6.9953e-06
1.10752	-0.0155493	0.345514	0.220013	7.18236e-06
0.997895	-0.0146622	0.345266	0.198344	7.25022e-06
0.865851	-0.00116702	0.344751	0.172295	7.39315e-06
1.02154	-0.0198944	0.344582	0.203353	7.44084e-06
1.59141	-0.0659327	0.344518	0.316838	7.45882e-06
1.15466	-0.0355512	0.344454	0.229917	7.47708e-06
1.23302	-0.0300616	0.344372	0.245563	7.50034e-06
1.33025	-0.0200141	0.34435	0.264941	7.50651e-06
0.938618	-0.0192148	0.344171	0.187015	7.55757e-06
1.11977	-0.0247835	0.343652	0.223366	7.70784e-06
1.267	-0.0104356	0.343597	0.252765	7.72373e-06
0.95912	-0.000347983	0.343597	0.191343	7.72394e-06
1.04968	-0.0217395	0.343568	0.209424	7.73225e-06
0.876135	-0.00644011	0.343436	0.17485	7.77102e-06
1.10799	-0.0295674	0.343028	0.221322	7.89191e-06
1.1509	-0.0250443	0.342793	0.230012	7.96261e-06
0.707513	0.00937033	0.342373	0.141532	8.09001e-06
1.17496	-0.0178885	0.342273	0.235093	8.12063e-06
1.22304	-0.0374698	0.341797	0.244972	8.26798e-06
1.18897	-0.0284975	0.341453	0.23833	8.37624e-06
0.889778	-0.00650321	0.340756	0.178633	8.59929e-06
1.2461	-0.0389911	0.34072	0.250189	8.61102e-06
0.968157	-0.00839343	0.339994	0.194699	8.85e-06
0.775009	0.00146228	0.339501	0.156028	9.01587e-06
0.833501	-0.000926093	0.338964	0.168005	9.20017e-06
1.14626	-0.0359967	0.338819	0.231121	9.2506e-06
0.729196	0.00508339	0.338737	0.147055	9.27891e-06
1.10627	-0.014742	0.338736	0.223098	9.27944e-06
1.08633	-0.0316741	0.338003	0.219436	9.53869e-06
1.14485	-0.0383893	0.337895	0.231313	9.57744e-06
0.738614	0.00401444	0.337639	0.14932	9.67017e-06
0.78124	-0.00945261	0.337302	0.158056	9.7933e-06
1.14752	-0.0402297	0.336346	0.232657	1.01508e-05
1.18638	-0.0294835	0.336284	0.24057	1.01745e-05
0.900949	-0.0113623	0.336132	0.182754	1.02329e-05
0.900704	-0.0166857	0.335968	0.182771	1.02958e-05
1.13464	-0.027058	0.335029	0.230727	1.06646e-05
1.07623	-0.0282569	0.334589	0.219064	1.08413e-05
0.937696	-0.00635108	0.334377	0.190958	1.09276e-05
0.733712	-0.00482103	0.334249	0.14946	1.09803e-05
0.853493	-0.0195651	0.334144	0.173901	1.10236e-05
1.32802	-0.0365174	0.333522	0.270966	1.12824e-05
1.35352	-0.0343906	0.332824	0.276604	1.15804e-05
1.40067	-0.0605571	0.332786	0.286263	1.15969e-05
1.11243	-0.0129465	0.332457	0.227523	1.17404e-05
1.14555	-0.0111329	0.332152	0.234458	1.18747e-05
0.702181	-0.00182019	0.331164	0.144034	1.23197e-05
0.807113	0.0122382	0.331149	0.165564	1.23267e-05
1.03039	-0.0095287	0.330381	0.211732	1.26842e-05
0.952167	-0.0150824	0.330078	0.195793	1.28281e-05
0.645122	-0.00594103	0.329672	0.132777	1.30231e-05
1.12029	-0.0190011	0.329665	0.230579	1.30266e-05
0.771732	-0.00460181	0.329569	0.158873	1.30729e-05
1.31284	-0.0335981	0.329315	0.270424	1.31969e-05
1.51844	-0.0579788	0.328938	0.313041	1.33828e-05
0.702319	-0.000959821	0.328263	0.145011	1.37222e-05
0.925763	-0.0171167	0.328183	0.191182	1.37634e-05
1.22141	-0.0404738	0.327923	0.252385	1.38963e-05
1.30624	-0.0224028	0.327574	0.270129	1.40777e-05
1.2508	-0.0322711	0.327372	0.258782	1.41835e-05
1.19953	-0.0147835	0.327371	0.248176	1.41837e-05
1.12522	-0.0231708	0.32727	0.232854	1.4237e-05
1.22498	-0.0260084	0.327043	0.25363	1.4357e-05
1.08465	-0.027581	0.326377	0.224916	1.47156e-05
1.05181	-0.0209911	0.325009	0.218786	1.54789e-05
0.927815	-0.00277225	0.324576	0.193184	1.57286e-05
1.05339	-0.0279983	0.324556	0.21934	1.57402e-05
0.908463	-0.00699645	0.324172	0.189329	1.59645e-05
1.2003	-0.0378377	0.323482	0.250543	1.63758e-05
0.731584	0.00503545	0.323345	0.152755	1.64588e-05
0.879437	-0.00658339	0.322747	0.183877	1.68254e-05
1.01477	-0.0244239	0.32256	0.212264	1.69416e-05
0.845924	-0.00409636	0.321209	0.177495	1.78051e-05
0.841695	-0.00689818	0.321199	0.176611	1.78115e-05
1.13325	-0.00979368	0.320256	0.238303	1.8439e-05
0.787146	0.0153567	0.31946	0.165826	1.89854e-05
1.16323	-0.0319986	0.318962	0.245337	1.93357e-05
0.990218	-0.0214565	0.31873	0.208958	1.95003e-05
0.776819	0.016858	0.318502	0.164012	1.96639e-05
1.25893	-0.0439464	0.318496	0.265806	1.96681e-05
0.905526	-0.00279337	0.31831	0.191271	1.98028e-05
1.01647	-0.0204539	0.318018	0.21485	2.00157e-05
1.22272	-0.0293417	0.317372	0.258829	2.04938e-05
1.06763	-0.0130513	0.317146	0.226117	2.06644e-05
0.887906	0.00674778	0.317133	0.188059	2.06743e-05
1.0293	-0.0219635	0.316697	0.218226	2.10059e-05
1.10231	-0.011209	0.315972	0.234098	2.15697e-05
1.0285	-0.00952345	0.314585	0.219125	2.26885e-05
0.642869	0.00890507	0.314584	0.136965	2.26892e-05
1.08332	-0.00190347	0.314575	0.23081	2.26973e-05
0.804401	-0.00817599	0.314424	0.171444	2.28224e-05
1.00316	-0.0162386	0.31437	0.213832	2.28668e-05
1.2799	-0.0466532	0.314284	0.272877	2.29391e-05
0.875186	-0.00104496	0.31427	0.186597	2.29503e-05
0.806041	-0.0142784	0.312745	0.172465	2.42603e-05
1.11353	-0.0419698	0.312469	0.238411	2.45045e-05
1.2141	-0.0315013	0.312465	0.259945	2.4508e-05
0.696415	0.0178079	0.312404	0.149127	2.45629e-05
0.992349	-0.0243172	0.311953	0.21272	2.4968e-05
0.810611	0.0215897	0.311726	0.173855	2.5175e-05
0.986212	-0.0130527	0.311527	0.211614	2.53573e-05
1.22017	-0.0409433	0.311284	0.261964	2.55821e-05
0.794835	0.0100016	0.311135	0.170706	2.57203e-05
0.950374	-0.00788074	0.310511	0.204409	2.63096e-05
0.835194	-0.00812297	0.310353	0.179702	2.64599e-05
0.755286	-0.00398613	0.310022	0.162635	2.67799e-05
1.04732	-0.00835491	0.30999	0.225534	2.6811e-05
0.671641	0.000500737	0.309796	0.144699	2.69992e-05
0.860413	0.00222441	0.309716	0.185404	2.70776e-05
1.08362	-0.0219721	0.309568	0.233581	2.72229e-05
1.04533	0.00172889	0.30951	0.225359	2.72805e-05
0.956046	-0.0128865	0.309067	0.206324	2.7721e-05
0.758789	-0.008624	0.308593	0.163936	2.82003e-05
1.17359	-0.0332756	0.30828	0.25374	2.85221e-05
1.05286	-0.0146521	0.308248	0.227653	2.85551e-05
1.04017	-0.00959277	0.308144	0.224966	2.86625e-05
0.662997	0.0141791	0.306199	0.144048	3.07466e-05
1.3224	-0.0350331	0.305962	0.287475	3.10103e-05
0.90848	-0.0112029	0.305553	0.197684	3.14704e-05
1.05764	-0.0108481	0.30534	0.230256	3.17133e-05
1.3689	-0.0667981	0.304788	0.298408	3.23494e-05
0.945653	-0.00324599	0.3044	0.206333	3.28038e-05
1.1588	-0.0247421	0.304025	0.253063	3.3249e-05
0.914534	-0.0138241	0.303182	0.200119	3.42723e-05
0.859887	-0.0176197	0.303166	0.188168	3.42915e-05
1.21523	-0.0512428	0.302499	0.266347	3.51231e-05
1.03506	-0.0110621	0.302444	0.226887	3.51913e-05
0.770296	0.00944994	0.302361	0.168884	3.52973e-05
1.05059	-0.019245	0.301367	0.23088	3.65772e-05
0.690745	0.0198137	0.301264	0.151838	3.67127e-05
0.978946	-0.0195465	0.301115	0.215266	3.69092e-05
0.929605	-0.0128302	0.300943	0.2045	3.71378e-05
1.00582	0.000846235	0.300684	0.221402	3.74828e-05
0.993312	-0.000222588	0.300634	0.218675	3.75506e-05
1.02956	-0.0164764	0.300613	0.226665	3.75784e-05
1.03655	-0.0324903	0.300612	0.228206	3.758e-05
0.946955	0.00782868	0.300596	0.208488	3.7601e-05
1.25582	-0.0191383	0.300351	0.276652	3.79326e-05
0.828287	0.00696867	0.300128	0.182565	3.82367e-05
1.03428	-0.0355214	0.299889	0.228098	3.85654e-05
0.816793	-0.00631404	0.299753	0.180192	3.87534e-05
0.688226	-0.00141687	0.299609	0.151881	3.89529e-05
0.899278	-0.00631881	0.298447	0.199008	4.06044e-05
1.15051	-0.0272953	0.298026	0.254861	4.12179e-05
0.963258	0.00165719	0.297962	0.213413	4.13123e-05
0.958361	0.00300752	0.297917	0.212351	4.13792e-05
0.75607	-0.00114701	0.297897	0.167536	4.14089e-05
0.913679	-0.0148396	0.29713	0.202832	4.25567e-05
1.05449	0.00300492	0.296845	0.234253	4.29916e-05
1.2791	-0.0380574	0.296769	0.2842	4.31075e-05
1.00705	-0.0242646	0.296764	0.223756	4.31159e-05
0.812974	0.0114016	0.29675	0.180641	4.31366e-05
1.03979	-0.024236	0.296262	0.231308	4.3893e-05
1.07505	-0.0238727	0.296202	0.239187	4.39872e-05
0.788232	-0.00156003	0.295996	0.17546	4.431e-05
1.17775	-0.0246369	0.295653	0.262381	4.48547e-05
0.865808	-0.0139605	0.295576	0.192923	4.49784e-05
0.899706	-0.0204235	0.295557	0.200485	4.5009e-05
0.761973	0.0038371	0.295446	0.169839	4.51862e-05
1.14804	-0.00695937	0.29499	0.25617	4.5925e-05
0.839407	-0.00276534	0.294385	0.187576	4.69223e-05
0.890112	-0.0137907	0.294101	0.199043	4.73983e-05
1.0667	-0.0259807	0.292867	0.239242	4.95198e-05
1.06097	-0.0233134	0.292854	0.237964	4.95436e-05
0.880635	0.00269134	0.292439	0.197715	5.02774e-05
1.11745	-0.00807735	0.2921	0.25109	5.08844e-05
0.753858	-0.00148206	0.291749	0.169534	5.15211e-05
0.925574	0.00970619	0.291276	0.20839	5.23907e-05
0.836101	0.00968973	0.290934	0.188402	5.30293e-05
1.28891	-0.0613857	0.290805	0.290525	5.32708e-05
0.700348	-0.00143629	0.29077	0.157874	5.33369e-05
0.989972	-0.0151473	0.289836	0.223669	5.51271e-05
0.96541	0.00897321	0.289813	0.218131	5.51716e-05
0.979109	-0.0206194	0.289748	0.221262	5.52984e-05
0.902674	-0.000833671	0.289622	0.204052	5.55461e-05
1.13196	-0.0229872	0.288885	0.256341	5.70089e-05
0.840204	0.000299316	0.288794	0.190313	5.71928e-05
0.688298	0.00471991	0.288307	0.15609	5.81828e-05
1.12143	-0.0166952	0.287883	0.254578	5.90608e-05
0.847144	-0.00980517	0.287637	0.192426	5.95735e-05
0.72266	0.0161458	0.287447	0.164226	5.99733e-05
1.01199	-0.00497535	0.287314	0.230052	6.02559e-05
0.78336	0.000249017	0.287185	0.178135	6.05309e-05
1.06345	-0.0183395	0.286229	0.242393	6.26018e-05
1.06997	-0.0229598	0.285653	0.244224	6.38811e-05
1.0214	-0.000249321	0.285307	0.233334	6.46632e-05
0.983879	0.0055186	0.2853	0.224767	6.46799e-05
1.16758	-0.00459029	0.285148	0.266834	6.50253e-05
0.719475	0.0110061	0.28448	0.164695	6.6568e-05
0.704706	0.014269	0.284409	0.161342	6.6735e-05
0.751365	0.00869492	0.28383	0.17227	6.8104e-05
0.991025	-0.00587674	0.283685	0.227299	6.84517e-05
1.34621	-0.0497459	0.283649	0.308791	6.85368e-05
0.792727	0.0188516	0.283511	0.181896	6.88712e-05
0.925923	-0.023658	0.283271	0.212584	6.94512e-05
1.20597	-0.0347973	0.282778	0.277218	7.06626e-05
1.07727	-0.00829859	0.282529	0.247785	7.12807e-05
1.05866	-0.0127823	0.28204	0.243799	7.25118e-05
0.893251	-0.0119636	0.282014	0.205719	7.25768e-05
0.89071	0.00584907	0.281884	0.2052	7.29081e-05
1.09329	-0.0133196	0.281689	0.251992	7.34088e-05
0.982864	-0.0196613	0.28164	0.226567	7.35338e-05
0.814139	-0.000247794	0.281316	0.187823	7.4372e-05
0.860041	0.00443247	0.280959	0.198588	7.53044e-05
0.923814	-0.0186061	0.280848	0.213372	7.55972e-05
0.982576	-0.00911967	0.280561	0.227106	7.63609e-05
0.705853	0.0126546	0.27942	0.163609	7.94635e-05
0.939316	-0.0147894	0.279013	0.217943	8.05997e-05
0.866326	-0.00871843	0.278829	0.201099	8.11179e-05
0.720499	0.00933035	0.278161	0.167527	8.30271e-05
1.24603	-0.00859264	0.278089	0.289773	8.32377e-05
0.758747	0.00745134	0.277832	0.176565	8.39838e-05
0.810308	-0.00967924	0.277155	0.188882	8.59868e-05
0.739628	0.0141276	0.276864	0.172532	8.68619e-05
0.945636	0.00913397	0.275977	0.221077	8.95818e-05
1.08631	-0.0161021	0.275779	0.254091	9.0202e-05
1.08749	-0.00150451	0.275661	0.254441	9.05731e-05
0.939919	-0.0157478	0.27549	0.220008	9.11101e-05
1.05261	-0.0212178	0.275352	0.246472	9.15503e-05
1.05622	-0.000232356	0.275184	0.247419	9.20836e-05
1.00545	-0.00554822	0.274247	0.236084	9.51288e-05
0.833738	0.00721031	0.273387	0.196187	9.80047e-05
0.879186	-0.00112513	0.271928	0.207644	0.000103082
0.786941	0.0231005	0.271572	0.186025	0.000104358
0.857673	0.0118492	0.271043	0.203017	0.000106284
0.965665	-0.0128823	0.270946	0.228636	0.000106641
1.17738	-0.0082365	0.270537	0.279051	0.000108158
0.960488	-0.00375456	0.270281	0.227794	0.000109117
0.607956	0.0149539	0.269734	0.144386	0.000111196
0.88485	-0.00677193	0.269339	0.210357	0.000112723
0.84771	0.0107929	0.268753	0.201828	0.00011502
1.07175	-0.0181335	0.268325	0.255448	0.000116732
0.658677	0.00406584	0.268097	0.157084	0.000117649
0.702982	0.0167989	0.267564	0.167879	0.000119831
0.713857	0.00700445	0.267225	0.170623	0.000121237
0.955461	-0.0206505	0.267056	0.228469	0.000121943
0.756099	0.00894345	0.266627	0.180996	0.000123756
1.03092	-0.0214187	0.266603	0.246797	0.000123854
1.12293	-0.00100369	0.265296	0.269726	0.000129545
1.11026	-0.0127502	0.264941	0.266927	0.000131132
0.690662	0.00942707	0.264194	0.166366	0.000134535
0.887336	-0.0106653	0.263842	0.213934	0.000136164
1.24774	-0.0392703	0.263173	0.301346	0.000139322
0.749036	0.0151101	0.263072	0.180949	0.000139803
0.71365	0.00258187	0.261277	0.173203	0.000148657
1.08815	0.00451778	0.261242	0.264118	0.000148834
0.955722	-0.00736196	0.260467	0.232441	0.000152825
1.16387	-0.0115528	0.260203	0.283258	0.000154207
1.23523	-0.0268312	0.259951	0.300823	0.000155542
0.821943	0.00160103	0.258961	0.200689	0.000160879
0.914832	-0.00588095	0.258908	0.223401	0.000161173
0.702828	0.015025	0.2587	0.171723	0.00016232
1.01057	-0.0192445	0.258474	0.247058	0.000163571
0.646579	0.0162108	0.257294	0.158561	0.000170279
0.984916	0.00318568	0.257178	0.241604	0.000170953
0.50725	0.0225242	0.256253	0.124732	0.00017641
0.872918	-0.0177535	0.255623	0.215005	0.000180225
1.03462	-0.00268017	0.255349	0.255019	0.000181913
0.889378	-0.00110705	0.255278	0.219259	0.000182351
0.653289	-0.00777571	0.254813	0.161253	0.000185249
0.831588	0.0152385	0.25451	0.205427	0.000187167
0.928947	-0.0096494	0.253789	0.229914	0.000191795
0.906531	-0.00935792	0.253625	0.224463	0.000192864
1.04348	-0.0068869	0.253492	0.258463	0.000193733
0.686262	0.0108756	0.25317	0.170127	0.000195856
0.767023	0.0303313	0.252939	0.190265	0.000197397
0.743421	0.0285878	0.252678	0.184537	0.000199149
0.699948	0.0258962	0.252451	0.173851	0.000200682
0.665424	0.00801829	0.252295	0.165344	0.000201747
0.805791	0.0138875	0.252036	0.20036	0.000203522
0.794158	0.0199708	0.251824	0.197578	0.000204985
1.10196	-0.0281467	0.251679	0.274262	0.000205994
1.53347	-0.053321	0.251579	0.381759	0.000206692
1.0444	-0.0115155	0.250783	0.260556	0.000212326
0.802013	0.00427566	0.250069	0.200466	0.000217505
0.980473	-0.00596341	0.249043	0.245745	0.000225162
0.884597	0.00351266	0.248766	0.22188	0.000227278
0.691926	0.0171877	0.247656	0.174069	0.000235934
0.8768	0.0135287	0.247201	0.220849	0.000239578
1.15433	-0.0292091	0.246967	0.290936	0.000241469
1.05349	-0.0126861	0.246823	0.265622	0.000242641
0.815607	-0.0121425	0.246293	0.205937	0.000247
1.05428	-0.0032349	0.245812	0.266546	0.000251031
0.981704	-0.0156255	0.245743	0.248244	0.000251606
0.806272	0.000604265	0.245664	0.203926	0.000252282
0.880808	0.00700353	0.245393	0.222941	0.000254585
1.25026	-0.0336557	0.244939	0.31684	0.000258493
0.936855	-0.00218683	0.24466	0.237597	0.00026093
1.11981	-0.0306209	0.244394	0.284201	0.000263268
0.900276	0.00573777	0.243589	0.228984	0.000270469
0.870446	-0.00355937	0.24249	0.222059	0.000280615
0.798861	-0.00398702	0.240764	0.204759	0.00029729
0.854664	0.00119297	0.240495	0.219224	0.000299976
0.891562	-0.00610515	0.238567	0.229901	0.000319911
0.758675	0.00231872	0.237236	0.196354	0.000334415
1.09853	-0.0203583	0.236777	0.284675	0.000339565
0.64701	0.0195763	0.236102	0.16798	0.000347274
1.06145	0.00358694	0.235601	0.275963	0.000353101
0.871454	-0.007211	0.235123	0.226868	0.000358765
0.779587	0.0151773	0.234365	0.20338	0.000367905
0.892817	-0.00739275	0.233979	0.23317	0.000372643
0.820023	0.0190122	0.233789	0.214273	0.00037501
0.750013	0.00200767	0.232963	0.196432	0.000385416
0.822855	0.00590578	0.232251	0.21594	0.000394622
0.799389	-0.000344319	0.231326	0.210328	0.000406897
1.05731	-0.016621	0.231198	0.27829	0.000408622
0.793996	0.00581963	0.230998	0.209102	0.00041133
0.639591	0.00822314	0.230773	0.168545	0.000414401
0.872033	-0.00986124	0.23075	0.229813	0.000414721
1.0064	-0.0236637	0.230553	0.26537	0.000417433
0.717607	-0.00333878	0.22893	0.190091	0.000440425
0.687022	0.00551848	0.226474	0.183264	0.000477572
0.621542	0.0202353	0.225601	0.166212	0.000491511
0.608566	0.0183487	0.22557	0.162756	0.000492004
0.850729	-0.00114481	0.225142	0.2278	0.000498982
1.12843	-0.02441	0.224427	0.30278	0.000510857
0.901413	0.00557725	0.224107	0.24209	0.000516254
0.948676	0.0105366	0.222653	0.255853	0.000541504
0.944774	-0.0036123	0.220696	0.25625	0.000577376
0.871466	0.00496499	0.220281	0.236652	0.000585258
0.644173	0.022707	0.219369	0.175395	0.000602997
0.69442	0.0259717	0.219151	0.189197	0.000607307
0.876168	-0.00057234	0.218641	0.239071	0.000617522
1.01303	-0.00904975	0.218305	0.276687	0.000624337
0.687972	0.0245834	0.217937	0.188107	0.000631879
0.757871	0.0122625	0.217432	0.207526	0.000642384
1.07628	-0.0120825	0.217043	0.295054	0.000650596
0.724514	0.0258232	0.215532	0.199507	0.000683467
0.761697	0.00902026	0.21432	0.2105	0.000710968
0.79253	0.0166765	0.213387	0.21963	0.000732899
0.597548	0.0225948	0.212913	0.16583	0.000744281
0.732511	0.0149563	0.212639	0.20345	0.000750924
0.79157	0.0210943	0.212348	0.220045	0.000758063
0.875215	-0.00206578	0.212154	0.243438	0.000762851
0.847111	-0.00134927	0.212072	0.235679	0.000764892
0.836627	0.0273214	0.211967	0.232836	0.000767512
0.749232	0.0151901	0.209878	0.209826	0.000821327
0.784581	0.00778738	0.209621	0.219896	0.000828193
0.767963	0.0151331	0.209602	0.215251	0.000828705
1.00411	-0.0202597	0.208281	0.282568	0.000864918
1.14844	-0.0197205	0.207015	0.324428	0.00090109
0.800398	0.0228977	0.206356	0.226564	0.000920498
0.886346	0.0101853	0.206099	0.251089	0.000928156
0.598352	0.0262657	0.203575	0.170823	0.00100691
0.630732	0.0371625	0.203381	0.180175	0.00101323
0.598306	0.026136	0.202802	0.171218	0.00103231
1.12391	-0.0102141	0.202189	0.322243	0.00105288
0.583575	0.010964	0.201449	0.167705	0.00107826
0.589687	0.0140844	0.20076	0.169825	0.00110241
0.678246	0.0222086	0.200281	0.195621	0.00111951
0.777798	-0.013864	0.200005	0.224527	0.00112947
0.736053	0.00880871	0.198417	0.213537	0.00118855
0.701839	0.0153582	0.197493	0.204205	0.00122431
0.767294	0.0189739	0.197187	0.223465	0.00123638
0.618671	0.0240761	0.19705	0.180258	0.00124181
0.747052	0.0256616	0.196225	0.218233	0.00127506
0.678083	0.0368425	0.196072	0.198182	0.00128134
0.77546	0.00273698	0.195577	0.226998	0.0013018
0.907497	0.000877489	0.195241	0.265932	0.00131586
0.702416	0.0312694	0.193276	0.207132	0.0014012
0.746167	0.015451	0.193102	0.220156	0.00140899
0.848987	-0.00221319	0.190773	0.252381	0.00151768
0.833319	-0.00191298	0.186116	0.251525	0.00176006
0.702918	0.0174818	0.186051	0.21221	0.00176368
1.20731	-0.0269518	0.185464	0.365194	0.00179684
0.743376	0.023731	0.184418	0.225642	0.0018575
0.756447	0.00376525	0.183735	0.230132	0.00189812
0.753692	0.0126937	0.183486	0.229485	0.00191319
0.663317	0.0230764	0.182892	0.202369	0.00194953
0.775491	0.0261601	0.182358	0.237015	0.00198275
0.775984	0.0291306	0.181774	0.237631	0.00201975
0.711144	0.0259901	0.181552	0.217937	0.002034
0.765695	0.0277671	0.181257	0.234888	0.00205306
1.03947	0.00789039	0.179669	0.32059	0.00215874
0.708576	0.0238608	0.178844	0.21915	0.00221576
0.508602	0.0215851	0.17842	0.157529	0.00224557
0.884268	0.0132075	0.177961	0.274313	0.00227833
0.763694	0.00784438	0.177844	0.237004	0.00228677
1.10525	-0.0417791	0.177678	0.343199	0.00229882
0.835893	-0.000511677	0.174713	0.262223	0.0025239
0.819903	0.0113928	0.173412	0.258373	0.00262932
0.855381	0.00320931	0.173076	0.269869	0.00265724
0.695124	0.0129958	0.172438	0.219799	0.00271109
0.868683	0.0249145	0.171712	0.275379	0.00277362
0.722673	0.00865809	0.171385	0.229357	0.00280227
0.708031	0.0181568	0.170122	0.225714	0.00291552
0.676516	0.0358625	0.169801	0.215913	0.00294502
0.899254	-0.00973807	0.16828	0.288559	0.0030889
0.693399	0.0128899	0.167946	0.222769	0.00312139
0.711043	0.0264574	0.167922	0.228456	0.00312365
0.675338	0.0243276	0.167655	0.217193	0.00314996
0.815521	0.00395405	0.167128	0.262772	0.00320232
1.06811	0.0168031	0.163219	0.349072	0.00361859
0.68849	0.0119069	0.162131	0.225908	0.00374348
0.698709	0.00287007	0.160499	0.230648	0.00393889
0.747085	0.00865622	0.159369	0.247657	0.00408002
0.652521	0.0292146	0.157503	0.217828	0.00432398
0.752752	0.0223683	0.157337	0.251445	0.00434645
0.629137	0.0314126	0.155032	0.211999	0.00466912
0.764348	0.00569923	0.154994	0.257599	0.00467475
0.902756	0.00173071	0.14964	0.310618	0.00551881
0.76314	0.0367212	0.144907	0.267575	0.00638844
0.492716	0.0109372	0.144145	0.173291	0.00654059
0.855973	0.0112268	0.143307	0.302078	0.00671192
0.669019	0.0146338	0.143202	0.236202	0.00673376
0.667313	0.0122673	0.141545	0.237203	0.0070866
0.735971	0.0240255	0.140488	0.262752	0.00732132
0.759197	0.0390242	0.138845	0.272903	0.00770124
0.584801	0.0203265	0.137246	0.211632	0.00808974
0.777392	0.0249114	0.136328	0.282424	0.00832122
0.615525	0.0332402	0.13591	0.224016	0.00842901
0.640979	0.0126565	0.134779	0.23441	0.0087271
0.623165	0.0288079	0.132823	0.229826	0.00926735
0.623826	0.0138789	0.132724	0.230169	0.00929567
0.662802	0.04568	0.131919	0.245408	0.00952814
0.678139	0.0257348	0.13161	0.251426	0.00961896
0.768733	0.0203806	0.130422	0.286506	0.00997615
0.55031	0.0195536	0.12778	0.207524	0.0108177
0.794469	0.0241457	0.126193	0.30175	0.0113566
0.401554	0.0239028	0.125762	0.152814	0.0115075
0.587923	0.0222596	0.125276	0.224234	0.01168
0.630941	0.021074	0.123707	0.242379	0.0122544
0.596631	0.0173973	0.12288	0.230078	0.0125685
0.503158	0.0419967	0.119577	0.197064	0.0139043
0.959039	0.0170483	0.117882	0.378665	0.0146434
0.660443	0.0357369	0.114855	0.264635	0.0160615
0.568551	0.0286088	0.109558	0.233954	0.0188797
0.489155	0.0429649	0.108346	0.202543	0.0195906
0.588891	0.058989	0.106677	0.24597	0.0206135
0.695875	0.0221713	0.0926907	0.314246	0.0315816
0.413638	0.0338187	0.0791481	0.203645	0.0477954
0.622396	0.0413581	0.0767949	0.311479	0.051378
0.465511	0.0430428	0.0758715	0.234496	0.0528576
0.508063	0.0421969	0.0755002	0.256612	0.0534649
a. Each permutation test was carried out in 50 groups of random numbers at the same time. Every linear regression equation were built in P and corresponding `X calculated from 50 groups by using least squares.

## Sheet: complete random-100 populations
Supplementary Table 16-4. Parameters of linear regression equations established between mean value of combination frequency and prevalence of disease in 1000 permutation tests under the complete random model in 100 populations.a
Slope	Intercept	R2	SE	P-value
1.41503	-0.0810956	0.616357	0.112771	0
1.38842	-0.0555205	0.616282	0.110668	0
1.04844	-0.0361684	0.614783	0.0838343	0
1.40784	-0.0627387	0.605413	0.114812	0
1.18921	-0.0529427	0.604447	0.0971784	0
1.74163	-0.0875501	0.591674	0.146152	0
1.28926	-0.0571845	0.590686	0.108412	0
1.02829	-0.0362845	0.586634	0.0871938	0
1.35387	-0.0570204	0.582258	0.115841	0
1.17473	-0.0434422	0.580207	0.100937	0
1.26733	-0.0476069	0.577128	0.109584	0
1.24613	-0.0386387	0.574241	0.108389	0
1.60453	-0.079835	0.5687	0.141151	0
1.20069	-0.049027	0.563687	0.106708	0
1.19955	-0.0288896	0.559793	0.107454	0
1.22983	-0.0510993	0.55771	0.110632	0
1.37736	-0.0563477	0.553081	0.12507	0
0.925359	-0.0185036	0.549358	0.0846614	0
1.12309	-0.0432598	0.548918	0.102843	0
1.34627	-0.0489486	0.548478	0.12339	0
1.23431	-0.051006	0.545695	0.113766	0
1.15734	-0.0316411	0.543511	0.107142	0
1.06154	-0.0270941	0.540683	0.0988345	0
1.01886	-0.0287349	0.540668	0.094864	0
1.4445	-0.0710612	0.539838	0.134718	0
1.28612	-0.0503441	0.53738	0.120542	0
1.12232	-0.0231003	0.536151	0.105451	0
1.36806	-0.0565752	0.535516	0.128704	0
1.44542	-0.064049	0.533913	0.13642	0
1.1368	-0.0438794	0.533379	0.107407	0
1.12863	-0.0364131	0.5318	0.106975	0
1.09136	-0.0326236	0.52952	0.103916	0
1.0203	-0.0194068	0.526885	0.0976649	0
0.969244	-0.0229038	0.52627	0.0928927	0
1.11772	-0.0342012	0.524901	0.107418	0
1.07347	-0.0365884	0.522158	0.103733	0
1.03302	-0.0301145	0.519773	0.100303	0
1.35422	-0.0537561	0.51891	0.131717	0
1.01208	-0.0265527	0.517064	0.0988038	0
1.0125	-0.029986	0.516537	0.0989491	0
1.05628	-0.0253658	0.516431	0.10325	0
0.937374	-0.0123111	0.516389	0.0916346	0
1.07686	-0.0369784	0.515547	0.105448	0
0.922845	-0.0230989	0.515325	0.0904067	0
1.26457	-0.0594589	0.513673	0.124294	0
1.07949	-0.0333424	0.512874	0.106273	0
1.02052	-0.030903	0.512584	0.100526	0
1.17096	-0.0415492	0.511845	0.115515	0
1.09934	-0.0316086	0.511369	0.108553	0
1.27869	-0.0453904	0.510983	0.12636	0
1.28186	-0.0525009	0.510561	0.126781	0
1.50143	-0.0697949	0.509941	0.148682	0
1.04803	-0.0297161	0.509307	0.103914	0
0.898469	-0.0176413	0.509034	0.0891338	0
1.10974	-0.0391136	0.508895	0.110124	0
1.25867	-0.0408684	0.507338	0.125293	2.22045e-16
1.04717	-0.0448666	0.506983	0.104313	2.22045e-16
1.36187	-0.0580286	0.506115	0.135898	2.22045e-16
1.26858	-0.0431848	0.505889	0.126646	0
1.12612	-0.0327092	0.505794	0.112445	0
1.35962	-0.0552211	0.505247	0.135908	0
1.62436	-0.082417	0.504771	0.162527	0
1.00643	-0.0227091	0.503897	0.100876	0
1.30171	-0.050464	0.503007	0.130704	2.22045e-16
1.18709	-0.0504977	0.502546	0.119306	2.22045e-16
0.939632	-0.0187859	0.501869	0.094563	2.22045e-16
1.04728	-0.0275304	0.501124	0.105553	2.22045e-16
1.41457	-0.0673653	0.500994	0.142609	2.22045e-16
1.11964	-0.0331267	0.500719	0.112938	2.22045e-16
1.13265	-0.0291812	0.499188	0.114601	2.22045e-16
1.2756	-0.0509506	0.498614	0.129213	2.22045e-16
1.43722	-0.0675348	0.497968	0.145773	2.22045e-16
1.06718	-0.02994	0.495869	0.108695	2.22045e-16
1.09416	-0.0346054	0.495742	0.111472	2.22045e-16
0.963312	-0.0202852	0.493685	0.098546	4.44089e-16
0.857727	-0.0151531	0.493369	0.0878003	4.44089e-16
1.16704	-0.0435426	0.49208	0.119771	4.44089e-16
1.28282	-0.0557577	0.491834	0.131718	4.44089e-16
0.995821	-0.0233231	0.491756	0.102266	4.44089e-16
0.992882	-0.0187207	0.491169	0.102084	4.44089e-16
1.01806	-0.018455	0.491063	0.104695	4.44089e-16
0.849476	-0.0150935	0.490962	0.0873753	4.44089e-16
1.17977	-0.0404001	0.490953	0.121351	4.44089e-16
1.02655	-0.0289494	0.489995	0.105794	6.66134e-16
1.19283	-0.0328971	0.489342	0.123091	4.44089e-16
1.25664	-0.0399122	0.48912	0.129733	4.44089e-16
1.00112	-0.0272671	0.488344	0.103514	6.66134e-16
1.18537	-0.0329942	0.48814	0.122615	6.66134e-16
1.17467	-0.0370137	0.486535	0.1219	6.66134e-16
1.2448	-0.048727	0.486496	0.129187	6.66134e-16
1.25628	-0.0583394	0.48515	0.13073	8.88178e-16
1.70463	-0.0835928	0.484863	0.177489	8.88178e-16
1.13732	-0.0461012	0.484347	0.118541	8.88178e-16
1.34157	-0.0545586	0.484325	0.139836	8.88178e-16
1.07355	-0.0251317	0.483338	0.112121	8.88178e-16
1.25734	-0.0426273	0.483166	0.131361	1.11022e-15
1.04635	-0.0274704	0.483155	0.109321	1.11022e-15
1.09044	-0.0320958	0.481535	0.114297	1.33227e-15
1.0881	-0.0345824	0.481312	0.114102	1.11022e-15
0.91041	-0.0201872	0.480975	0.0955338	1.33227e-15
1.47487	-0.0608172	0.480908	0.154786	1.33227e-15
1.30069	-0.0474263	0.480899	0.136509	1.33227e-15
1.13114	-0.0193047	0.480261	0.118866	1.33227e-15
1.19229	-0.0300172	0.479564	0.125467	1.33227e-15
1.03363	-0.0233712	0.478856	0.108925	1.55431e-15
1.022	-0.0208313	0.478843	0.107703	1.55431e-15
1.13653	-0.0438789	0.477364	0.120128	1.77636e-15
1.07742	-0.0272489	0.477336	0.113886	1.77636e-15
1.2582	-0.050959	0.477099	0.133058	1.77636e-15
1.03898	-0.0270605	0.477037	0.109889	1.77636e-15
1.4275	-0.0558986	0.476634	0.151103	1.9984e-15
0.958525	-0.0298284	0.476133	0.101563	1.9984e-15
1.20758	-0.0369306	0.475952	0.127999	1.9984e-15
1.21337	-0.0345985	0.474836	0.128901	2.22045e-15
1.12904	-0.0347465	0.474801	0.119951	2.22045e-15
1.23942	-0.0551833	0.474728	0.131697	2.22045e-15
1.31174	-0.0467235	0.472761	0.139933	2.88658e-15
1.49281	-0.0649966	0.471884	0.159528	2.88658e-15
1.09292	-0.0306649	0.471609	0.116859	3.10862e-15
1.20548	-0.0482297	0.470744	0.129118	3.33067e-15
0.992468	-0.0187451	0.470633	0.106326	3.33067e-15
1.17567	-0.0377051	0.470424	0.126006	3.55271e-15
1.08181	-0.0173667	0.469421	0.11618	3.77476e-15
0.935562	-0.025418	0.469306	0.100497	3.77476e-15
1.02141	-0.0243094	0.468437	0.10991	4.21885e-15
1.21673	-0.0384352	0.468217	0.130986	4.21885e-15
1.11327	-0.024173	0.467909	0.119922	4.21885e-15
0.84134	-0.0147967	0.467886	0.0906339	4.44089e-15
1.25458	-0.0393339	0.467423	0.135276	4.44089e-15
1.02548	-0.0281945	0.466654	0.110744	4.88498e-15
1.05122	-0.0182407	0.466413	0.113579	4.88498e-15
0.89641	-0.0161358	0.465529	0.0970248	5.55112e-15
0.849125	-0.019214	0.465094	0.0919871	5.77316e-15
1.15203	-0.0329583	0.465025	0.124818	5.55112e-15
1.12964	-0.0230347	0.464864	0.122432	5.77316e-15
1.16299	-0.0347614	0.464449	0.126152	5.9952e-15
1.02007	-0.0202356	0.463378	0.110888	6.66134e-15
0.955702	-0.0266491	0.463292	0.103908	6.66134e-15
1.08071	-0.0261713	0.46044	0.118176	8.65974e-15
0.940972	-0.0120968	0.460286	0.102928	8.88178e-15
1.00201	-0.0111619	0.458726	0.109949	1.02141e-14
0.94304	-0.00620008	0.458644	0.103495	1.02141e-14
1.09719	-0.0276111	0.458161	0.12053	1.06581e-14
1.01957	-0.0246663	0.458082	0.112021	1.06581e-14
1.09226	-0.0300583	0.457504	0.120147	1.13243e-14
1.4331	-0.0558972	0.457213	0.157732	1.15463e-14
1.18704	-0.0411776	0.45698	0.130711	1.19904e-14
1.10941	-0.0132688	0.45677	0.122215	1.22125e-14
1.18976	-0.0337066	0.455901	0.131295	1.31006e-14
0.978667	-0.0218406	0.455749	0.108033	1.33227e-14
1.1458	-0.0397049	0.455473	0.126553	1.35447e-14
0.862194	-0.0101286	0.455369	0.0952492	1.37668e-14
1.10797	-0.0315439	0.455301	0.122418	1.37668e-14
1.07686	-0.0297756	0.454951	0.119064	1.42109e-14
1.06897	-0.0263599	0.454433	0.118316	1.5099e-14
1.20051	-0.0359077	0.453896	0.133018	1.57652e-14
1.0826	-0.0194979	0.453849	0.119965	1.59872e-14
0.995282	-0.013735	0.453425	0.110384	1.64313e-14
1.30456	-0.0504918	0.45335	0.144707	1.66533e-14
1.23243	-0.0475646	0.45268	0.136891	1.75415e-14
1.09513	-0.0272038	0.452483	0.121689	1.79856e-14
0.806481	-3.17186e-05	0.452481	0.0896149	1.79856e-14
1.03535	-0.0238044	0.452439	0.115057	1.79856e-14
1.16611	-0.0315452	0.452063	0.129686	1.86517e-14
1.16537	-0.044156	0.45155	0.129738	1.95399e-14
0.974507	-0.0268748	0.45128	0.108549	1.9984e-14
1.03326	-0.0279835	0.451166	0.11512	2.02061e-14
1.08199	-0.0256732	0.450279	0.120765	2.17604e-14
1.18695	-0.0354985	0.450002	0.132554	2.24265e-14
1.43653	-0.0649142	0.449877	0.160466	2.26485e-14
1.17055	-0.0448951	0.449792	0.130778	2.28706e-14
0.95711	-0.0312616	0.449499	0.106995	2.35367e-14
1.3115	-0.0388722	0.449456	0.146625	2.35367e-14
1.11796	-0.0442093	0.449297	0.125027	2.39808e-14
1.19794	-0.0265132	0.448988	0.134056	2.4647e-14
1.13973	-0.0390024	0.448748	0.127604	2.5091e-14
1.22494	-0.0523826	0.448621	0.137179	2.55351e-14
1.09955	-0.0346339	0.448426	0.123185	2.57572e-14
1.26455	-0.0390762	0.448345	0.141694	2.59792e-14
1.07392	-0.0355132	0.448105	0.120392	2.66454e-14
0.877639	-0.00682052	0.448006	0.0984075	2.68674e-14
1.03156	-0.00431701	0.447941	0.115682	2.70894e-14
1.10771	-0.0306747	0.446406	0.124607	3.10862e-14
1.07063	-0.0281737	0.446252	0.120474	3.13083e-14
1.05596	-0.0289204	0.445595	0.118981	3.33067e-14
1.02991	-0.0193991	0.444249	0.116362	3.75255e-14
1.38511	-0.0582318	0.44391	0.156601	3.86358e-14
1.01673	-0.0244445	0.443584	0.115028	3.9968e-14
1.26599	-0.0348691	0.443536	0.143242	4.01901e-14
1.14448	-0.0321619	0.443289	0.129559	4.08562e-14
0.972283	-0.0263848	0.443017	0.110126	4.19664e-14
1.31463	-0.0513538	0.442127	0.149171	4.52971e-14
1.14529	-0.0421494	0.442108	0.129961	4.55191e-14
0.949162	-0.016469	0.441868	0.107758	4.64073e-14
1.38542	-0.0530797	0.44184	0.157296	4.66294e-14
1.27045	-0.0355152	0.44182	0.144247	4.66294e-14
1.29987	-0.0655049	0.441081	0.147809	4.9738e-14
1.10692	-0.0312035	0.44093	0.125907	5.04041e-14
1.07155	-0.028842	0.440407	0.122013	5.28466e-14
1.02576	-0.0257113	0.439457	0.117025	5.75096e-14
1.18787	-0.0384241	0.439273	0.13557	5.83977e-14
1.04054	-0.0339256	0.439242	0.118764	5.86198e-14
1.00879	-0.0285137	0.439151	0.11516	5.92859e-14
0.846852	-0.00958368	0.438446	0.0968126	6.28386e-14
1.32252	-0.0498242	0.437951	0.151344	6.57252e-14
1.17687	-0.0327101	0.437744	0.134733	6.70575e-14
1.05471	-0.0326489	0.436994	0.120932	7.14984e-14
1.01316	-0.0298573	0.43694	0.116181	7.19425e-14
1.11782	-0.0273601	0.436885	0.128196	7.23865e-14
1.19847	-0.0263066	0.436065	0.137674	7.77156e-14
0.984795	-0.0229325	0.435395	0.113283	8.23785e-14
1.25464	-0.0394246	0.435289	0.144355	8.32667e-14
1.06233	-0.0384276	0.435096	0.122276	8.4599e-14
0.833963	-0.00251773	0.434501	0.0961067	8.90399e-14
1.11099	-0.0364887	0.433963	0.128172	9.34808e-14
1.23428	-0.0460988	0.433855	0.142426	9.4369e-14
1.05938	-0.0260121	0.43376	0.122268	9.50351e-14
1.06374	-0.0273128	0.433225	0.122906	9.9698e-14
1.23703	-0.0446571	0.433043	0.142981	1.01252e-13
1.29496	-0.0490783	0.432859	0.149732	1.03029e-13
1.13784	-0.0329872	0.432528	0.131654	1.05915e-13
1.11073	-0.0389287	0.432325	0.12857	1.07692e-13
1.07098	-0.0224098	0.432248	0.123989	1.0858e-13
0.999934	-0.018136	0.432183	0.115779	1.09246e-13
0.818063	-0.00708928	0.43205	0.0947462	1.10356e-13
1.2422	-0.0389888	0.431796	0.143943	1.12799e-13
1.38612	-0.0589115	0.431794	0.160621	1.12799e-13
0.88447	-0.00843364	0.431741	0.102502	1.13465e-13
1.36261	-0.0487093	0.43142	0.158017	1.16795e-13
1.24642	-0.051443	0.43139	0.144551	1.17018e-13
1.07582	-0.0225082	0.431267	0.124798	1.18128e-13
1.03494	-0.0187436	0.431258	0.120058	1.1835e-13
1.19499	-0.0269884	0.431077	0.138676	1.20348e-13
1.2456	-0.0440957	0.430091	0.14484	1.31006e-13
1.05474	-0.0295567	0.429334	0.122836	1.39888e-13
1.16105	-0.0380732	0.428354	0.135488	1.52323e-13
1.23613	-0.0436942	0.428108	0.144322	1.55653e-13
1.32357	-0.0518902	0.42774	0.154647	1.6076e-13
1.0486	-0.0275051	0.427686	0.122533	1.61426e-13
1.00938	-0.00820793	0.427684	0.11795	1.61426e-13
1.24463	-0.0475039	0.427659	0.145447	1.61871e-13
1.0542	-0.0306	0.427619	0.123204	1.62537e-13
1.30295	-0.0468101	0.427314	0.15237	1.66755e-13
1.37853	-0.0394211	0.427047	0.161297	1.70752e-13
1.00764	-0.0128203	0.4268	0.117959	1.74305e-13
1.18704	-0.0275348	0.426488	0.139049	1.7919e-13
1.1192	-0.0230509	0.425517	0.131363	1.94955e-13
1.37082	-0.046639	0.425269	0.160979	1.99174e-13
1.26102	-0.0528636	0.424573	0.148296	2.11386e-13
1.33557	-0.0360031	0.424012	0.157243	2.21823e-13
1.27483	-0.0415098	0.423739	0.150176	2.27152e-13
0.934585	-0.0124047	0.423556	0.110136	2.30704e-13
0.941615	-0.00882534	0.423534	0.110969	2.31148e-13
0.879503	-0.0144534	0.423246	0.103711	2.36922e-13
0.9826	-0.014359	0.423147	0.115891	2.39142e-13
1.02934	-0.0239386	0.423121	0.121411	2.39586e-13
1.18928	-0.041472	0.423061	0.140292	2.40918e-13
1.19981	-0.0528185	0.422711	0.141636	2.48024e-13
1.01748	-0.0260765	0.422595	0.120141	2.50688e-13
1.00253	-0.0275937	0.422009	0.118518	2.63567e-13
1.27669	-0.0426094	0.421593	0.151058	2.73115e-13
1.08494	-0.0222426	0.421441	0.12841	2.7689e-13
1.11583	-0.0282808	0.421294	0.132106	2.8022e-13
1.05053	-0.0231101	0.421118	0.124419	2.84661e-13
1.00384	-0.017139	0.420575	0.119022	2.97984e-13
1.42832	-0.0718205	0.420479	0.169386	3.00648e-13
1.01325	-0.0309833	0.420238	0.120221	3.06866e-13
0.966269	-0.0169668	0.41975	0.114762	3.19966e-13
0.94299	-0.0245277	0.419693	0.11201	3.21521e-13
0.854659	-0.00170823	0.419395	0.10158	3.29736e-13
1.22529	-0.0154507	0.419025	0.145742	3.40394e-13
1.20322	-0.0354832	0.419005	0.143122	3.40838e-13
1.22346	-0.0328853	0.418999	0.145532	3.41283e-13
0.950393	-0.0164363	0.418591	0.113145	3.53273e-13
1.51662	-0.0603121	0.418575	0.180561	3.53717e-13
1.13829	-0.0319846	0.418546	0.135527	3.54605e-13
1.28424	-0.0440805	0.418381	0.152956	3.59712e-13
1.1089	-0.0366967	0.418036	0.132166	3.7037e-13
1.08796	-0.030949	0.417928	0.129699	3.73701e-13
1.13615	-0.0161091	0.417522	0.135557	3.87024e-13
1.03811	-0.0285611	0.41679	0.124046	4.11893e-13
0.925568	-0.0188178	0.416601	0.110641	4.18554e-13
1.18904	-0.0354808	0.416438	0.142184	4.24549e-13
0.982367	-0.0134794	0.416295	0.117505	4.29656e-13
0.92387	-0.0040662	0.416267	0.110515	4.30544e-13
1.16709	-0.0297434	0.41603	0.139677	4.39426e-13
0.773848	-0.000927335	0.41527	0.0927588	4.68736e-13
0.859512	-0.0118149	0.414941	0.103097	4.82059e-13
0.878473	-0.0124323	0.414919	0.105376	4.82947e-13
1.14185	-0.0329637	0.414823	0.136996	4.86944e-13
1.37971	-0.0631515	0.414153	0.165763	5.15366e-13
1.11507	-0.0347218	0.414	0.13401	5.22027e-13
0.908006	-0.012246	0.413784	0.109173	5.31797e-13
1.23284	-0.0351055	0.413752	0.14824	5.33129e-13
1.08523	-0.0220801	0.413587	0.130535	5.40679e-13
1.21098	-0.0309244	0.413555	0.14567	5.42011e-13
0.951002	-0.0119636	0.413301	0.114457	5.54001e-13
1.30482	-0.0418755	0.413186	0.157078	5.5933e-13
1.02737	-0.0172026	0.413105	0.123698	5.63105e-13
1.06237	-0.0245983	0.413104	0.127913	5.63327e-13
0.95633	-0.0144274	0.412949	0.115182	5.70655e-13
1.13578	-0.0309469	0.412928	0.136801	5.71765e-13
0.914072	-0.0076161	0.412726	0.110143	5.81535e-13
0.981717	-0.0177222	0.412461	0.118359	5.94857e-13
1.16443	-0.02185	0.412457	0.140389	5.94857e-13
0.95398	-0.0214116	0.412335	0.115045	6.01075e-13
1.29397	-0.047922	0.412186	0.156093	6.08846e-13
1.3784	-0.0514934	0.411541	0.1665	6.42819e-13
1.04077	-0.0176638	0.411072	0.125838	6.68798e-13
1.18199	-0.0232565	0.410896	0.142965	6.7879e-13
1.15531	-0.0475631	0.410699	0.139795	6.90115e-13
1.2687	-0.0420409	0.410588	0.153551	6.96776e-13
0.868586	-0.0109714	0.410072	0.105237	7.2764e-13
1.05738	-0.0160028	0.409689	0.128213	7.51399e-13
1.26869	-0.0392792	0.409361	0.15394	7.72493e-13
1.0541	-0.016672	0.409259	0.127929	7.79155e-13
1.06339	-0.0193201	0.409051	0.129112	7.92921e-13
0.944201	-0.00897157	0.408901	0.114676	8.02913e-13
1.02961	-0.0229064	0.408876	0.125056	8.0469e-13
1.05824	-0.0259891	0.408724	0.128573	8.15126e-13
1.25109	-0.0305991	0.408666	0.152022	8.18901e-13
1.26794	-0.0318087	0.408547	0.154107	8.27338e-13
1.02998	-0.0253221	0.408519	0.125193	8.29115e-13
1.00699	-0.0186356	0.408254	0.122466	8.47766e-13
0.991052	-0.0139611	0.408032	0.120583	8.63754e-13
1.12109	-0.0245776	0.407842	0.136458	8.77742e-13
1.03158	-0.0257041	0.407339	0.125694	9.1549e-13
1.08576	-0.0253409	0.407047	0.132376	9.38138e-13
1.09931	-0.0221612	0.40691	0.134066	9.49019e-13
1.13759	-0.0349568	0.406846	0.138753	9.54126e-13
0.938438	-0.0113787	0.406472	0.114551	9.84546e-13
0.904889	-0.00852541	0.406272	0.110501	1.00098e-12
1.12512	-0.0319598	0.405658	0.13757	1.05382e-12
1.18286	-0.0304299	0.405482	0.144682	1.06937e-12
0.949705	-0.0239455	0.405458	0.11617	1.07159e-12
1.29418	-0.0419054	0.405174	0.1584	1.09734e-12
1.07414	-0.0295599	0.405051	0.131502	1.10867e-12
1.12454	-0.0171953	0.404822	0.137738	1.13021e-12
0.979906	-0.0153153	0.40471	0.120051	1.14064e-12
1.00134	-0.0265095	0.404557	0.122715	1.1553e-12
1.10699	-0.021142	0.404184	0.135768	1.19194e-12
1.04299	-0.0304603	0.403955	0.127979	1.21503e-12
1.35481	-0.0435726	0.403934	0.166249	1.21703e-12
0.90497	-0.0109005	0.403928	0.11105	1.21747e-12
0.906071	-0.0139284	0.403476	0.11129	1.26432e-12
1.05125	-0.0219425	0.403352	0.129155	1.27742e-12
1.07195	-0.0297658	0.403224	0.131733	1.29119e-12
1.38133	-0.0484712	0.403159	0.169776	1.29829e-12
0.892499	-0.00484031	0.40301	0.109729	1.3145e-12
1.20887	-0.0347803	0.402875	0.148667	1.32938e-12
1.5638	-0.067747	0.402703	0.192385	1.34848e-12
1.14198	-0.0359352	0.401875	0.140733	1.44462e-12
0.98069	-0.00686269	0.401864	0.120859	1.44595e-12
0.985132	-0.0218957	0.400966	0.121634	1.55786e-12
0.877173	-0.00777092	0.400912	0.108316	1.56497e-12
1.08053	-0.0288958	0.400662	0.133497	1.59761e-12
1.02801	-0.019358	0.40061	0.127022	1.60449e-12
0.968874	-0.0114922	0.400374	0.119774	1.63625e-12
1.12883	-0.0410482	0.399794	0.139717	1.71685e-12
0.993558	-0.0114826	0.39979	0.122975	1.71729e-12
0.983188	-0.0182115	0.398899	0.121917	1.84874e-12
1.19104	-0.038113	0.398217	0.147902	1.95599e-12
0.995564	-0.0224391	0.398075	0.123664	1.97908e-12
0.947147	-0.0139011	0.397928	0.117686	2.00329e-12
1.12248	-0.0358018	0.397066	0.139723	2.15095e-12
1.03975	-0.0171008	0.397001	0.129443	2.16271e-12
0.891494	-0.0103048	0.396787	0.111036	2.20113e-12
1.52087	-0.0739346	0.395348	0.189995	2.4778e-12
0.966674	-0.0236258	0.39521	0.120797	2.50622e-12
1.05077	-0.0204159	0.394825	0.131412	2.58682e-12
1.12675	-0.0292355	0.394021	0.141151	2.76335e-12
1.16136	-0.0248673	0.393957	0.145506	2.778e-12
1.26578	-0.0497717	0.393856	0.158622	2.80109e-12
0.999881	-0.0215212	0.393838	0.125306	2.80509e-12
0.946267	-0.0078773	0.393346	0.118709	2.92055e-12
1.13968	-0.0349435	0.393281	0.142992	2.93632e-12
0.996421	-0.0202575	0.392997	0.125092	3.00537e-12
1.10583	-0.0370838	0.392968	0.138837	3.01248e-12
1.01291	-0.00951482	0.392921	0.127182	3.02425e-12
1.03172	-0.0267961	0.39277	0.129585	3.06177e-12
1.23958	-0.0375693	0.392374	0.155822	3.16258e-12
1.01187	-0.016428	0.392302	0.127217	3.18146e-12
1.05807	-0.0279517	0.391776	0.133173	3.32134e-12
1.17707	-0.0341771	0.391737	0.148162	3.33178e-12
1.12752	-0.0277495	0.391599	0.141966	3.36975e-12
0.981959	-0.0117857	0.391147	0.123756	3.49654e-12
0.884624	-0.00489778	0.390852	0.111558	3.58202e-12
1.01621	-0.0177364	0.390639	0.128209	3.64442e-12
0.941314	-0.0148404	0.390541	0.118785	3.67395e-12
0.965611	-0.0184255	0.390486	0.121865	3.69038e-12
1.36533	-0.0574003	0.390483	0.172312	3.69127e-12
1.13407	-0.0385611	0.390273	0.14319	3.75522e-12
0.963511	-0.0231075	0.39015	0.121686	3.79319e-12
1.10995	-0.0221344	0.390038	0.140213	3.82783e-12
1.11079	-0.017312	0.389939	0.140348	3.85869e-12
1.13974	-0.0288179	0.389471	0.144148	4.00879e-12
1.19645	-0.0458748	0.388167	0.151735	4.45777e-12
0.901257	-0.00548517	0.387919	0.114359	4.54881e-12
1.03832	-0.0193048	0.387495	0.131869	4.70823e-12
1.31016	-0.0272612	0.387344	0.166446	4.76619e-12
1.02305	-0.0229319	0.386746	0.130134	5.00311e-12
0.982824	-0.0204615	0.38674	0.125019	5.00555e-12
1.05141	-0.0258043	0.386736	0.133745	5.00733e-12
0.978507	-0.0125719	0.386372	0.124566	5.15721e-12
1.26878	-0.0380795	0.386236	0.161565	5.2145e-12
1.25589	-0.0412412	0.385979	0.16001	5.32419e-12
1.04508	-0.0193676	0.385912	0.13317	5.35327e-12
1.06027	-0.0120987	0.385875	0.135116	5.36948e-12
0.967179	-0.0195297	0.385131	0.123447	5.70255e-12
0.910043	-0.0125514	0.384812	0.116233	5.85199e-12
0.936271	-0.0153757	0.384769	0.119593	5.87197e-12
0.977954	-0.0237704	0.384071	0.125102	6.21281e-12
1.04864	-0.0296738	0.383978	0.134172	6.25988e-12
1.07942	-0.0229171	0.383766	0.138171	6.36802e-12
1.34193	-0.0535205	0.38349	0.171874	6.51168e-12
1.33999	-0.0385751	0.383376	0.171666	6.57185e-12
1.07348	-0.024929	0.383039	0.137622	6.75304e-12
1.14545	-0.0186955	0.383018	0.146855	6.76459e-12
1.2777	-0.0459472	0.382747	0.163905	6.91358e-12
0.860093	0.00248918	0.382529	0.110385	7.03637e-12
1.02351	-0.0115783	0.382407	0.131391	7.10609e-12
1.22376	-0.0289567	0.382376	0.157109	7.12364e-12
0.904734	-0.0161932	0.38224	0.116185	7.20179e-12
1.08119	-0.0168907	0.382227	0.138849	7.20957e-12
1.1778	-0.0307159	0.381517	0.151483	7.63389e-12
1.03319	-0.0259687	0.381257	0.132958	7.79532e-12
1.05216	-0.0173567	0.381092	0.135446	7.89968e-12
0.952714	-0.0105185	0.380795	0.122722	8.08997e-12
0.925185	-0.00911616	0.380294	0.119302	8.4226e-12
1.28831	-0.0418956	0.379705	0.166335	8.83027e-12
0.974946	-0.0131902	0.379558	0.125916	8.93507e-12
0.950789	-0.00205705	0.37955	0.122798	8.94107e-12
1.09079	-0.0233658	0.379396	0.140925	9.05187e-12
1.13203	-0.0243928	0.379294	0.146285	9.1267e-12
0.943627	-0.0197794	0.379161	0.121973	9.22418e-12
0.820805	0.00643808	0.378869	0.106163	9.44311e-12
1.34034	-0.0535313	0.378396	0.173535	9.80704e-12
1.07774	-0.00758113	0.37789	0.139685	1.02129e-11
1.02223	-0.0263005	0.377779	0.132522	1.03042e-11
1.10592	-0.0267732	0.377624	0.143419	1.04328e-11
1.15077	-0.0212133	0.377342	0.149324	1.06701e-11
1.09447	-0.0249037	0.377303	0.142031	1.07037e-11
0.928641	-0.0160842	0.377236	0.120529	1.07616e-11
1.06243	-0.0336847	0.376545	0.138096	1.13722e-11
1.2543	-0.0388848	0.376426	0.163077	1.1481e-11
1.05829	-0.015277	0.375908	0.137745	1.19651e-11
1.18145	-0.0352338	0.375812	0.153807	1.2057e-11
1.10577	-0.0190884	0.375644	0.144005	1.22202e-11
0.816426	0.00607817	0.374765	0.106524	1.31066e-11
1.05079	-0.0248838	0.374544	0.137167	1.33389e-11
0.89499	-0.00528903	0.3742	0.116915	1.3709e-11
1.01985	-0.0220265	0.374085	0.133259	1.38354e-11
1.07273	-0.0235662	0.373962	0.140205	1.39719e-11
1.02626	-0.0117317	0.373957	0.134133	1.39775e-11
1.17366	-0.0324741	0.373842	0.153436	1.4106e-11
1.22709	-0.0422164	0.373616	0.160499	1.43614e-11
1.12468	-0.0277107	0.37349	0.147143	1.45064e-11
1.02731	-0.0225758	0.373013	0.134541	1.50668e-11
1.18793	-0.0338517	0.372986	0.155586	1.50988e-11
1.19538	-0.0319434	0.372834	0.156612	1.52824e-11
1.06523	-0.0177515	0.372774	0.139579	1.53544e-11
1.15407	-0.0342502	0.372516	0.151303	1.56724e-11
1.03292	-0.0217118	0.372357	0.135466	1.58711e-11
0.990741	-0.0207142	0.372056	0.130018	1.62548e-11
1.07859	-0.0156035	0.372039	0.141552	1.62772e-11
1.10006	-0.0292148	0.372029	0.144373	1.62905e-11
1.20788	-0.0388103	0.371907	0.158564	1.64482e-11
1.08269	-0.0168708	0.371588	0.142228	1.68694e-11
1.11682	-0.0337306	0.371549	0.146723	1.69218e-11
0.865302	-0.00784401	0.371166	0.113773	1.74436e-11
0.939528	-0.0212959	0.370626	0.123675	1.82045e-11
1.04295	-0.00704641	0.370454	0.137341	1.84546e-11
0.841989	-0.00243457	0.370386	0.110893	1.85543e-11
1.15535	-0.0310586	0.370326	0.152183	1.86426e-11
1.18651	-0.0306976	0.369942	0.156416	1.92175e-11
1.224	-0.0272625	0.369578	0.161485	1.97786e-11
0.975888	-0.0234135	0.369372	0.128807	2.01017e-11
0.776463	0.00876125	0.369039	0.102559	2.06373e-11
1.20561	-0.0389137	0.369033	0.159245	2.0647e-11
0.978409	-0.0186029	0.368868	0.12928	2.09186e-11
1.17417	-0.0337855	0.368096	0.155405	2.22324e-11
1.09406	-0.0334832	0.367952	0.144846	2.24858e-11
0.894111	-0.0101685	0.367878	0.118393	2.26168e-11
0.982479	-0.0143834	0.367745	0.130132	2.28562e-11
0.828999	-0.00277248	0.366979	0.109984	2.42766e-11
0.912947	-0.00576254	0.366854	0.121154	2.45164e-11
1.13376	-0.0390418	0.366178	0.150676	2.58558e-11
0.999883	-0.0237422	0.365959	0.132947	2.63045e-11
1.2254	-0.0396084	0.365878	0.162961	2.64715e-11
1.14236	-0.0203964	0.36571	0.151972	2.68232e-11
1.00532	-0.0230586	0.365569	0.133782	2.71219e-11
1.12257	-0.0355835	0.365505	0.149405	2.72591e-11
0.984098	-0.0175408	0.365293	0.131036	2.77158e-11
1.27389	-0.0483279	0.365033	0.169718	2.82869e-11
1.34938	-0.048404	0.364941	0.179811	2.84919e-11
1.136	-0.0249852	0.364776	0.151432	2.88638e-11
0.981097	-0.00808525	0.364403	0.130888	2.97202e-11
1.02777	-0.0219103	0.364357	0.137128	2.98293e-11
0.948605	-0.0058046	0.364098	0.126636	3.04392e-11
1.06904	-0.0195775	0.363834	0.142795	3.10758e-11
1.41421	-0.0684945	0.363278	0.189128	3.24591e-11
1.20248	-0.0225822	0.362741	0.160999	3.38503e-11
1.10731	-0.0343126	0.362691	0.148274	3.3983e-11
1.14235	-0.0187015	0.362543	0.153015	3.43792e-11
1.60729	-0.0630638	0.362314	0.215398	3.49996e-11
0.754259	0.000292621	0.362043	0.10114	3.57501e-11
0.938388	-0.0173659	0.361691	0.125926	3.67448e-11
1.20884	-0.0290904	0.361416	0.162316	3.75444e-11
1.27768	-0.0335601	0.361384	0.171571	3.76368e-11
1.02159	-0.0180382	0.361357	0.137191	3.77154e-11
1.19162	-0.0303327	0.360164	0.160439	4.13947e-11
1.00309	-0.0178461	0.360163	0.135055	4.13976e-11
0.886257	-0.0124685	0.360085	0.119345	4.16494e-11
1.26363	-0.040465	0.359781	0.170275	4.2647e-11
1.06186	-0.0313165	0.359748	0.143098	4.27556e-11
0.988144	-0.00856019	0.359678	0.133183	4.29914e-11
1.14561	-0.0329554	0.359602	0.154432	4.32445e-11
0.884948	-0.00500537	0.359317	0.119368	4.42135e-11
1.12552	-0.0268542	0.358941	0.151941	4.5526e-11
1.18886	-0.0329235	0.358738	0.160564	4.62521e-11
1.18486	-0.0325985	0.358616	0.160066	4.669e-11
0.727925	-0.00178414	0.358577	0.0983455	4.68316e-11
0.99169	-0.00598741	0.358502	0.134003	4.71072e-11
0.756424	-0.00864655	0.358284	0.102261	4.79119e-11
0.891677	-0.00596206	0.358142	0.120583	4.84415e-11
1.19556	-0.0274386	0.357285	0.161979	5.17735e-11
1.02248	-0.00923835	0.357274	0.138533	5.18203e-11
1.01678	-0.0170012	0.357123	0.137806	5.24283e-11
1.00238	-0.0190839	0.356873	0.135928	5.34537e-11
1.32718	-0.0553286	0.356787	0.180007	5.38114e-11
1.40622	-0.0466115	0.356333	0.190916	5.57399e-11
1.1651	-0.0356141	0.356325	0.158184	5.57738e-11
0.940701	-0.0116776	0.356225	0.127745	5.62077e-11
0.975529	-0.0022254	0.356166	0.132491	5.64639e-11
1.20154	-0.0301664	0.355999	0.163247	5.7202e-11
0.779937	0.00347296	0.355533	0.106073	5.93015e-11
0.894092	-0.0139641	0.355305	0.12166	6.03582e-11
1.01067	-0.021448	0.354756	0.137687	6.29712e-11
1.03442	-0.0298514	0.354671	0.140949	6.33855e-11
1.03631	-0.0207531	0.354449	0.141274	6.44833e-11
1.25222	-0.0459201	0.354291	0.170768	6.52756e-11
0.790042	-0.00279474	0.354103	0.107784	6.6231e-11
1.09225	-0.0242181	0.353971	0.149056	6.69074e-11
0.809148	-0.00293891	0.353705	0.110487	6.82971e-11
0.854982	-0.00737163	0.353331	0.116841	7.02949e-11
0.972653	-0.00871396	0.353111	0.132986	7.14997e-11
0.854328	-0.00483128	0.352965	0.116845	7.23075e-11
0.931656	-0.00929426	0.352907	0.127437	7.26323e-11
1.08829	-0.0183308	0.352883	0.14887	7.27673e-11
1.1791	-0.0217907	0.352829	0.161312	7.30676e-11
1.02925	-0.0187728	0.352646	0.140866	7.41056e-11
0.850464	-0.00521578	0.352617	0.116405	7.42735e-11
0.973302	-0.0156189	0.352059	0.133381	7.75349e-11
0.942693	-0.000794615	0.351779	0.129266	7.92248e-11
1.12508	-0.0312134	0.351586	0.154341	8.0409e-11
0.865448	-0.0145401	0.351179	0.11883	8.29627e-11
1.28461	-0.0388986	0.350917	0.176485	8.46512e-11
1.01772	-0.025989	0.350417	0.139972	8.79645e-11
0.994669	-0.02566	0.350311	0.136833	8.86831e-11
0.805251	-0.00532369	0.35005	0.110839	9.04767e-11
0.854084	-0.000920009	0.349953	0.117586	9.11538e-11
1.18432	-0.0413134	0.349775	0.163115	9.2405e-11
1.08158	-0.024188	0.348938	0.149239	9.85303e-11
1.07039	-0.0295691	0.348754	0.147755	9.99316e-11
0.929747	-0.00730772	0.348541	0.128401	1.01576e-10
0.882081	-0.00895042	0.348529	0.121821	1.01664e-10
1.12278	-0.0359067	0.34835	0.155125	1.03068e-10
0.895959	-0.00785737	0.348318	0.123796	1.03325e-10
0.944564	-0.00666923	0.348294	0.130518	1.03511e-10
1.0237	-0.0123504	0.348236	0.141471	1.03972e-10
0.978721	-0.025701	0.34767	0.135424	1.08575e-10
0.905876	-0.0196077	0.347525	0.125385	1.09786e-10
0.983934	-0.00568478	0.347459	0.136209	1.10344e-10
1.1783	-0.0305345	0.347158	0.163224	1.1291e-10
1.00051	-0.0271378	0.346907	0.138673	1.15098e-10
1.08242	-0.0253672	0.346861	0.15004	1.15504e-10
0.946245	-0.0169742	0.346579	0.131246	1.18015e-10
1.19026	-0.0387973	0.346578	0.165092	1.18021e-10
0.880186	-0.00832729	0.346461	0.122115	1.1908e-10
0.890381	-0.00346366	0.34646	0.12353	1.19089e-10
1.11438	-0.0136216	0.346257	0.154676	1.20949e-10
1.00995	-0.0245304	0.345905	0.14029	1.24241e-10
1.02158	-0.0103099	0.345264	0.142107	1.30465e-10
1.06227	-0.021337	0.344757	0.147934	1.35609e-10
1.03054	-0.018625	0.344705	0.143532	1.36147e-10
0.99961	-0.0240963	0.344338	0.139337	1.40005e-10
1.1892	-0.0493681	0.344045	0.165871	1.43154e-10
1.01485	-0.0329294	0.343612	0.141689	1.47954e-10
0.943345	-0.0160706	0.343424	0.13176	1.50084e-10
1.00291	-0.00648995	0.343361	0.140099	1.50798e-10
0.978044	-0.00433729	0.343081	0.136711	1.54044e-10
1.05889	-0.0126033	0.342938	0.148058	1.55721e-10
0.981583	-0.0160532	0.34277	0.1373	1.57721e-10
1.04937	-0.0205949	0.342116	0.146995	1.65752e-10
1.027	-0.00869612	0.341871	0.14394	1.6886e-10
1.06034	-0.0170817	0.341756	0.14865	1.70336e-10
1.32612	-0.0382519	0.34172	0.185926	1.70799e-10
1.02031	-0.0157002	0.341193	0.143219	1.77771e-10
1.013	-0.0196752	0.340882	0.14229	1.81999e-10
1.08761	-0.0277224	0.340519	0.152894	1.87075e-10
1.19186	-0.0236185	0.339827	0.167808	1.97125e-10
0.874519	-0.00222823	0.339744	0.123151	1.9837e-10
1.379	-0.0445536	0.33922	0.194418	2.06384e-10
0.993765	-0.00631604	0.339153	0.140128	2.07435e-10
1.08615	-0.0296264	0.338757	0.15329	2.13733e-10
0.841235	-0.0142924	0.338731	0.118732	2.14148e-10
0.993842	-0.0109886	0.338193	0.140439	2.23014e-10
1.06266	-0.0104654	0.338192	0.150164	2.23034e-10
0.796004	0.000840602	0.338081	0.112511	2.24911e-10
1.06347	-0.0231047	0.338059	0.150323	2.25289e-10
0.949417	-0.00281388	0.337752	0.134294	2.30564e-10
1.0843	-0.0229763	0.33773	0.15338	2.30939e-10
1.0472	-0.0103117	0.337587	0.148179	2.33458e-10
0.870708	-0.0106617	0.337311	0.123282	2.38357e-10
0.907085	0.0126228	0.33678	0.128585	2.48082e-10
0.860334	0.000194018	0.336594	0.122009	2.5158e-10
0.992156	-0.0223502	0.336276	0.140803	2.5767e-10
1.01691	-0.0210189	0.33611	0.144369	2.60911e-10
1.16752	-0.0205508	0.335553	0.165959	2.72058e-10
0.768961	-4.13815e-05	0.335146	0.109405	2.80524e-10
0.972092	-0.00685889	0.334925	0.138374	2.85207e-10
1.1383	-0.0415573	0.334724	0.162107	2.89552e-10
0.864406	-0.00700837	0.334305	0.123217	2.98798e-10
1.19382	-0.0353764	0.33422	0.170207	3.00705e-10
1.01984	-0.0204223	0.333825	0.145531	3.09741e-10
1.09965	-0.0330692	0.333774	0.156937	3.10926e-10
1.10391	-0.0224422	0.333751	0.157554	3.11474e-10
0.899363	-0.0181054	0.333564	0.128414	3.15878e-10
0.996166	-0.0112384	0.33337	0.142298	3.20492e-10
1.02636	-0.0285942	0.33331	0.146631	3.21924e-10
1.1094	-0.00504922	0.333185	0.158539	3.2497e-10
0.980657	-0.0231911	0.332963	0.140211	3.30401e-10
0.908231	-0.00929957	0.332353	0.130034	3.45848e-10
0.941785	-0.0132552	0.332278	0.134861	3.47797e-10
0.94168	-0.0132489	0.332062	0.134911	3.5346e-10
0.925308	-0.0149343	0.331292	0.132796	3.74401e-10
0.952127	-0.0173139	0.331034	0.136725	3.81679e-10
0.977957	-0.0160409	0.3307	0.14054	3.91306e-10
0.958438	-0.0161938	0.330033	0.137943	4.11272e-10
0.888	-0.0105672	0.329541	0.127947	4.26633e-10
1.25195	-0.0401512	0.329473	0.180414	4.28812e-10
0.870454	0.000518	0.329374	0.125467	4.31985e-10
0.987125	-0.0112495	0.329361	0.142288	4.32404e-10
0.859577	-0.0064742	0.328947	0.124019	4.45956e-10
1.50651	-0.0596981	0.328668	0.217494	4.55293e-10
1.00337	-0.0244509	0.328197	0.145011	4.71528e-10
1.10501	-0.0136735	0.328175	0.159708	4.72309e-10
1.0129	-0.0235657	0.328115	0.146415	4.74419e-10
1.14678	-0.0244084	0.327799	0.165887	4.85694e-10
0.936364	-0.00911443	0.327644	0.135497	4.91338e-10
0.957268	-0.00774175	0.327638	0.138524	4.91563e-10
0.909641	-0.0177169	0.327565	0.131654	4.94215e-10
1.0122	-0.0190391	0.327499	0.146519	4.96656e-10
0.923465	-0.000922599	0.327391	0.133707	5.00666e-10
0.943038	-0.00979927	0.327146	0.136617	5.09839e-10
0.906265	-0.00947457	0.327144	0.131291	5.09949e-10
1.00276	-0.0121347	0.327035	0.145306	5.14065e-10
1.02862	-0.018639	0.326833	0.149121	5.21825e-10
1.29533	-0.0319768	0.326617	0.187879	5.30261e-10
0.973829	-0.0165946	0.326528	0.141276	5.33783e-10
1.10078	-0.0166217	0.326288	0.159781	5.4339e-10
0.859594	-0.00548236	0.326271	0.124777	5.44084e-10
1.18683	-0.0172762	0.326071	0.172356	5.52212e-10
1.00961	-0.0128523	0.326058	0.146624	5.52727e-10
0.86888	-0.00148103	0.325951	0.126217	5.57133e-10
1.1168	-0.0302623	0.325661	0.162337	5.69218e-10
1.12198	-0.0141474	0.325187	0.163266	5.89573e-10
0.805554	0.00318601	0.324477	0.117411	6.21399e-10
1.02442	-0.0201993	0.324015	0.149469	6.43026e-10
0.907473	-0.0125445	0.323006	0.132711	6.92759e-10
0.77212	0.00417941	0.322809	0.112968	7.02927e-10
0.892363	-0.0220378	0.322755	0.130577	7.05745e-10
1.08732	-0.0262679	0.322283	0.159276	7.30739e-10
1.16265	-0.0185088	0.321882	0.170467	7.52698e-10
1.14209	-0.0315993	0.321832	0.167471	7.55483e-10
0.732949	0.00872062	0.321644	0.107523	7.65974e-10
1.09945	-0.0162385	0.321483	0.161348	7.75155e-10
0.969937	-0.00542996	0.320146	0.142779	8.55311e-10
0.771442	-0.00102096	0.320103	0.113571	8.58052e-10
0.8364	-0.0052888	0.319826	0.123212	8.75677e-10
1.03849	-0.0245589	0.318717	0.153374	9.50037e-10
0.885325	-0.00295459	0.318522	0.130811	9.63674e-10
0.969415	-0.0135337	0.318212	0.143339	9.85864e-10
1.02361	-0.0288742	0.318001	0.151425	1.00124e-09
1.22739	-0.0555244	0.31779	0.181659	1.01687e-09
1.09519	-0.0214207	0.317593	0.162167	1.03166e-09
0.931765	-0.0158157	0.31752	0.137992	1.03714e-09
1.17921	-0.0234972	0.31731	0.174723	1.05325e-09
1.12976	-0.0257053	0.31723	0.167427	1.05948e-09
1.04714	-0.014277	0.317204	0.155192	1.06144e-09
0.904668	-0.00192591	0.316553	0.134278	1.11332e-09
0.998292	-0.0126278	0.316468	0.148204	1.1202e-09
1.07998	-0.0214898	0.316279	0.160402	1.13585e-09
0.826729	-0.00124325	0.316204	0.122809	1.14208e-09
0.877775	0.00165119	0.315321	0.130658	1.21826e-09
1.04698	-0.0145136	0.31526	0.155867	1.22367e-09
1.4124	-0.0355616	0.315188	0.210303	1.23016e-09
0.919531	-0.0101101	0.315015	0.136971	1.24573e-09
1.01331	-0.013717	0.314967	0.150956	1.25012e-09
0.914655	0.00655899	0.314606	0.136374	1.28353e-09
0.917394	-0.00979368	0.314426	0.136839	1.30053e-09
1.18828	-0.0297611	0.314356	0.177273	1.30716e-09
0.795694	-0.00240178	0.314298	0.118722	1.31271e-09
0.807719	0.00206363	0.314297	0.120516	1.31276e-09
1.01624	-0.00324329	0.313569	0.151885	1.38435e-09
0.88291	-0.0044238	0.312793	0.132196	1.46489e-09
0.85627	-0.00403532	0.310909	0.128771	1.67992e-09
0.94038	-0.00488114	0.310389	0.141592	1.74456e-09
1.17044	-0.0214627	0.310109	0.176347	1.78035e-09
1.06135	-0.0141776	0.30956	0.160116	1.85275e-09
0.870318	0.00279261	0.309299	0.131377	1.88809e-09
1.04029	0.00184372	0.308081	0.157484	2.06216e-09
0.783415	0.00892859	0.307818	0.11867	2.10174e-09
1.03561	-0.0179055	0.307705	0.156915	2.11905e-09
0.894742	-0.00613059	0.307575	0.135611	2.13898e-09
0.854854	0.00135546	0.307341	0.129637	2.17553e-09
0.972613	-0.0171711	0.307328	0.147499	2.1775e-09
0.857315	-0.00380403	0.307277	0.130029	2.18558e-09
0.881232	-0.0063608	0.307185	0.133686	2.20026e-09
1.12668	-0.0290831	0.306914	0.17103	2.24362e-09
1.15242	-0.0208226	0.306799	0.174985	2.26234e-09
1.02678	8.03365e-05	0.306505	0.156015	2.31097e-09
0.831687	-0.00122857	0.305118	0.126785	2.55412e-09
0.939404	-0.0162716	0.305088	0.143216	2.55969e-09
1.00597	-0.0179905	0.304763	0.153481	2.62032e-09
1.16911	-0.0248121	0.304727	0.178388	2.62696e-09
0.829787	-0.00352367	0.304327	0.126732	2.70389e-09
0.8143	-0.00192673	0.304246	0.12439	2.71962e-09
0.968616	-0.012729	0.303947	0.148068	2.77882e-09
0.774945	-0.000926154	0.30361	0.118557	2.84691e-09
0.820668	-0.0045894	0.303372	0.125623	2.89618e-09
0.800036	-0.0032096	0.303005	0.122571	2.97356e-09
1.20521	-0.0335005	0.302615	0.184816	3.05786e-09
1.04957	-0.020775	0.301975	0.161194	3.20167e-09
0.85542	-0.00421958	0.301415	0.131551	3.33297e-09
0.927427	-0.00689034	0.301153	0.142713	3.39612e-09
0.985281	-0.0168889	0.300441	0.151873	3.57396e-09
1.02626	-0.0276083	0.300252	0.15826	3.62259e-09
0.87666	-0.0129113	0.299897	0.135305	3.71588e-09
0.85872	-0.00307764	0.299788	0.13257	3.74493e-09
0.985093	-0.024029	0.29968	0.152119	3.77404e-09
0.946048	-0.0101997	0.2994	0.146187	3.85037e-09
0.987314	-0.0137378	0.299399	0.152564	3.85065e-09
0.767767	-0.00101855	0.29937	0.118647	3.85854e-09
0.954623	-0.0128719	0.299123	0.14761	3.9274e-09
0.930672	-0.00944514	0.298939	0.143969	3.9792e-09
0.891345	-0.0116247	0.298813	0.137927	4.01527e-09
0.858764	0.00132186	0.298247	0.133065	4.18096e-09
0.884492	-0.00205016	0.297945	0.137151	4.27211e-09
1.07119	-0.0118196	0.297939	0.166103	4.2739e-09
0.770399	0.00542112	0.297224	0.119665	4.49745e-09
0.842711	0.000432531	0.297134	0.130926	4.52641e-09
0.939338	-0.00926169	0.296907	0.146018	4.60027e-09
0.78238	0.000984365	0.295453	0.122044	5.10213e-09
0.92053	-0.015588	0.29411	0.144059	5.61334e-09
1.06562	-0.0203676	0.294058	0.166785	5.6339e-09
0.834495	0.00981517	0.293962	0.130641	5.6726e-09
0.900445	-0.00905232	0.293795	0.141022	5.74022e-09
1.06736	-0.02288	0.293603	0.167241	5.81891e-09
1.08291	-0.0216527	0.293311	0.169797	5.94045e-09
0.940295	-0.007358	0.292799	0.147617	6.16022e-09
0.943666	0.00332531	0.292587	0.148222	6.25359e-09
1.30886	-0.0192517	0.292511	0.205621	6.2872e-09
0.736135	-0.00254702	0.292285	0.11571	6.38861e-09
0.948209	-0.0103916	0.291779	0.149227	6.62178e-09
0.948713	-0.0114037	0.291689	0.149339	6.66448e-09
1.00467	-0.0221118	0.29163	0.15817	6.6923e-09
0.919267	-0.00678445	0.29123	0.144865	6.88431e-09
0.941985	0.00239272	0.291103	0.148491	6.94622e-09
1.00817	-0.0233317	0.290981	0.158971	7.00651e-09
0.79183	0.0100113	0.290532	0.124994	7.23279e-09
1.07661	-0.0118585	0.290254	0.170062	7.37631e-09
1.00186	-0.0102658	0.289779	0.158438	7.6277e-09
1.06269	-0.017933	0.289584	0.168137	7.73343e-09
0.907529	0.000974602	0.289434	0.14364	7.81557e-09
0.914278	0.000231963	0.28894	0.144882	8.0931e-09
1.20464	-0.029084	0.288566	0.191068	8.30941e-09
1.09323	-0.0265713	0.288342	0.173493	8.44167e-09
0.705789	0.00300393	0.288319	0.112013	8.45521e-09
1.07162	-0.0184018	0.287998	0.170205	8.64838e-09
0.886896	-0.00599172	0.287982	0.140871	8.65821e-09
1.03369	-0.0227455	0.287864	0.164235	8.73082e-09
0.935952	-0.00514625	0.287373	0.148884	9.03813e-09
0.958066	-0.0105751	0.287307	0.152426	9.07964e-09
0.945992	-0.00267859	0.286608	0.150763	9.53758e-09
0.96036	-0.00493639	0.286166	0.153218	9.83852e-09
0.866636	-0.00356788	0.285891	0.138358	1.00307e-08
1.17978	-0.0271704	0.285646	0.188464	1.02045e-08
0.845259	-0.00028264	0.285404	0.135107	1.03794e-08
1.03414	-0.0233018	0.285339	0.165324	1.04272e-08
0.975846	-0.0165975	0.285115	0.15609	1.05921e-08
0.80833	0.016503	0.284136	0.129607	1.13449e-08
1.04552	-0.00501319	0.284086	0.167657	1.1385e-08
1.06393	-0.0225881	0.283996	0.170649	1.14569e-08
1.00965	-0.00695635	0.283397	0.162181	1.19478e-08
0.852421	-0.0047232	0.283332	0.136947	1.2003e-08
0.922098	-0.0081763	0.282926	0.148289	1.23485e-08
1.22559	-0.0256193	0.282486	0.197311	1.27349e-08
0.912215	-0.00623235	0.282045	0.147019	1.31335e-08
1.12629	-0.0248985	0.282027	0.181529	1.31505e-08
0.879495	-0.00737499	0.281853	0.141813	1.33113e-08
0.867888	-0.00127258	0.281754	0.139976	1.34039e-08
0.865305	0.00967587	0.281723	0.13957	1.34328e-08
0.705964	0.000193988	0.280713	0.114154	1.44144e-08
0.914477	-0.00176983	0.279828	0.148195	1.53322e-08
0.721058	0.00856133	0.279307	0.117002	1.58994e-08
0.950219	-0.00877081	0.279041	0.154288	1.61959e-08
0.976814	0.0038997	0.278866	0.158675	1.63946e-08
1.14824	-0.0308178	0.278649	0.186622	1.6644e-08
1.06031	-0.0121922	0.278474	0.172406	1.68478e-08
0.986557	-0.0147953	0.278443	0.160427	1.68849e-08
0.894327	-0.00193085	0.278234	0.145504	1.71321e-08
0.806644	0.0223295	0.278153	0.131265	1.72283e-08
1.01007	-0.0104278	0.278046	0.164413	1.73578e-08
0.995512	-0.0084634	0.278041	0.162045	1.73633e-08
0.920602	-0.0083705	0.278006	0.149865	1.74064e-08
0.825476	0.0140553	0.27799	0.134384	1.74257e-08
1.08041	-0.0201573	0.277297	0.17619	1.82856e-08
0.886748	0.00231825	0.277043	0.1447	1.86112e-08
0.863751	-0.00215136	0.275375	0.141537	2.0895e-08
0.818905	0.00771048	0.275231	0.134237	2.11044e-08
1.15338	-0.0352997	0.27521	0.189075	2.11344e-08
0.754625	-0.00658069	0.275056	0.123754	2.1362e-08
0.82163	-0.0032517	0.274692	0.134866	2.19075e-08
0.789231	-0.00853852	0.274394	0.129645	2.23647e-08
1.13107	-0.0172296	0.273995	0.185984	2.29897e-08
1.08533	-0.0179277	0.273967	0.178474	2.30343e-08
0.870133	-0.0104686	0.273769	0.143159	2.33533e-08
0.873018	-0.00249809	0.273356	0.143783	2.40297e-08
0.907115	0.00317899	0.273283	0.149426	2.41503e-08
1.19109	-0.0279252	0.272859	0.196413	2.48693e-08
0.76668	0.00737993	0.272476	0.12655	2.55357e-08
0.877408	-0.00718704	0.272163	0.144941	2.6094e-08
0.723025	0.00734466	0.271593	0.11961	2.71405e-08
1.18631	-0.0355291	0.271575	0.196261	2.71753e-08
0.738098	0.0190904	0.271235	0.122214	2.782e-08
0.819057	0.011018	0.269742	0.136133	3.08323e-08
0.803752	0.000882795	0.269623	0.13363	3.10869e-08
0.748217	0.0132448	0.268446	0.12477	3.37079e-08
0.860305	0.00704556	0.268368	0.143489	3.38884e-08
0.728076	0.0090493	0.268189	0.12149	3.43076e-08
0.764698	0.0045614	0.268145	0.127616	3.44125e-08
0.837819	-0.00997199	0.268051	0.139852	3.46361e-08
0.807998	0.00609811	0.268004	0.13489	3.47475e-08
0.769848	0.00958319	0.267991	0.128526	3.4778e-08
0.872836	-0.00568692	0.267937	0.14574	3.49066e-08
0.751822	0.00272631	0.267101	0.125802	3.69683e-08
0.830917	0.00682204	0.266796	0.139145	3.77497e-08
1.21528	-0.0228341	0.266657	0.203583	3.81131e-08
0.927259	-0.0211413	0.266078	0.155564	3.96559e-08
0.795089	0.000185068	0.265973	0.133426	3.99401e-08
0.931608	-0.0150632	0.265535	0.156511	4.11579e-08
1.01771	-0.0132808	0.264844	0.171279	4.31512e-08
0.945936	-0.00879399	0.26364	0.159694	4.68514e-08
0.927331	-0.0106506	0.263414	0.156644	4.75813e-08
0.809385	-0.00477704	0.262218	0.137144	5.16299e-08
0.85819	0.0067646	0.262128	0.145447	5.1945e-08
1.06499	-0.00813211	0.261497	0.180791	5.42273e-08
1.29917	-0.0329532	0.261409	0.220595	5.45556e-08
0.924651	-0.00320755	0.261332	0.157034	5.48435e-08
0.92269	-0.0127548	0.261263	0.156729	5.5101e-08
0.989282	-0.00820837	0.261062	0.168128	5.58596e-08
0.997356	-0.00223004	0.260962	0.169544	5.6243e-08
0.79221	-0.00157682	0.260927	0.134683	5.63757e-08
0.889712	-0.0128715	0.260501	0.151426	5.80342e-08
0.748874	0.00855622	0.260001	0.127622	6.00428e-08
1.1339	-0.00665417	0.259841	0.193317	6.06979e-08
0.75983	0.0125698	0.259753	0.129572	6.10641e-08
0.91085	-0.00397561	0.258422	0.155865	6.6841e-08
0.992381	-0.0028829	0.258399	0.169826	6.69468e-08
0.823184	0.00393114	0.257855	0.141072	6.94636e-08
1.19101	-0.0257112	0.257308	0.204399	7.209e-08
0.83913	-0.00111123	0.256691	0.144243	7.5166e-08
0.878773	0.00503498	0.256286	0.151218	7.72556e-08
0.924388	-0.00480558	0.255846	0.159251	7.95898e-08
0.910455	-0.00420053	0.254429	0.157437	8.75955e-08
1.01154	-0.0167778	0.254255	0.174997	8.8632e-08
0.960769	-0.00764502	0.254054	0.166302	8.98387e-08
1.0555	-0.0179402	0.254029	0.182712	8.99956e-08
0.744542	0.0139098	0.253436	0.129085	9.36666e-08
0.761827	0.000502285	0.253395	0.132096	9.39279e-08
0.945957	0.00448828	0.253361	0.164038	9.41404e-08
1.07875	-0.0206533	0.253359	0.187066	9.41564e-08
1.07647	-0.0200645	0.253313	0.186693	9.44468e-08
0.919754	0.00658761	0.253272	0.159532	9.47105e-08
0.8405	0.00458729	0.253195	0.145815	9.52044e-08
0.97914	-0.00922653	0.253146	0.169889	9.55194e-08
0.91689	0.00385766	0.25234	0.159427	1.00852e-07
0.802557	0.000486907	0.252322	0.139554	1.00972e-07
0.715695	0.0088029	0.252161	0.124503	1.02073e-07
0.970878	-0.00392423	0.251863	0.169029	1.04146e-07
0.750295	0.00395092	0.251641	0.130702	1.05716e-07
0.840055	0.00496428	0.251016	0.146582	1.10252e-07
0.897127	0.0111193	0.250965	0.156562	1.10631e-07
0.886349	0.000672665	0.25042	0.154905	1.14763e-07
1.05852	-0.0135691	0.250385	0.185013	1.15032e-07
0.869045	-0.00230068	0.250053	0.15203	1.17633e-07
0.84069	-0.00254371	0.24973	0.147196	1.20208e-07
0.895174	-0.00634649	0.249602	0.156789	1.21248e-07
1.07764	-0.010309	0.249581	0.188759	1.21418e-07
0.957445	-0.0101535	0.248729	0.168088	1.28567e-07
0.827424	0.00475119	0.24834	0.145413	1.31965e-07
0.962752	-0.00788788	0.247874	0.169407	1.3615e-07
0.894866	-0.011251	0.247703	0.157534	1.37719e-07
0.80212	0.0196055	0.247543	0.141267	1.39209e-07
0.870702	-0.0127888	0.24748	0.153372	1.39795e-07
0.768534	0.00357296	0.247426	0.135395	1.40304e-07
0.950111	-0.00716123	0.247004	0.167573	1.44318e-07
1.15101	-0.0168626	0.246791	0.203122	1.46393e-07
0.929457	-0.00418588	0.246765	0.164036	1.46647e-07
0.81169	-0.00295354	0.246223	0.143461	1.52064e-07
0.917659	-0.0111259	0.245462	0.162523	1.60001e-07
0.773795	0.00602804	0.24519	0.137145	1.62943e-07
0.935709	-0.0107314	0.244459	0.166171	1.71093e-07
1.13201	-0.0327443	0.244351	0.20109	1.72333e-07
0.828031	-0.00925012	0.244132	0.147178	1.74864e-07
0.91426	0.00819242	0.244089	0.162524	1.75367e-07
0.890827	-0.00628197	0.242739	0.15894	1.91883e-07
0.752796	3.82744e-05	0.242577	0.134372	1.93966e-07
0.885223	0.0184307	0.242351	0.158107	1.96908e-07
0.705378	0.00933057	0.240259	0.126707	2.26298e-07
0.839789	0.0075111	0.239657	0.151101	2.35532e-07
1.1223	-0.0277717	0.23899	0.202302	2.46184e-07
1.09328	-0.0160828	0.238937	0.197101	2.47057e-07
0.85001	-0.00264875	0.238747	0.153323	2.50189e-07
0.768676	0.0135136	0.238606	0.138706	2.52535e-07
0.849995	-0.00203339	0.238219	0.153543	2.59098e-07
0.669293	0.00855015	0.237949	0.120991	2.63772e-07
0.733368	0.0110823	0.23737	0.132786	2.74093e-07
1.0114	-0.0128531	0.236255	0.183694	2.95071e-07
0.812592	0.0056328	0.23588	0.147739	3.02476e-07
0.792981	-0.00146305	0.235794	0.144208	3.04202e-07
1.00097	-0.00977412	0.234916	0.182476	3.22366e-07
0.715986	0.00882651	0.234754	0.130583	3.25826e-07
0.999709	-0.0139933	0.234667	0.182373	3.27717e-07
0.855891	-0.00400568	0.233075	0.156832	3.63972e-07
0.674102	0.017174	0.232983	0.123553	3.66195e-07
0.776983	0.00826136	0.232388	0.142647	3.80833e-07
0.926321	-0.0136408	0.231756	0.170366	3.97e-07
0.922983	-0.000966859	0.231726	0.169766	3.97784e-07
0.962343	-0.00923809	0.231216	0.17726	4.11355e-07
0.689051	0.00534194	0.230769	0.12708	4.23595e-07
1.00808	0.00244582	0.230104	0.186267	4.4253e-07
0.804679	0.00702334	0.229949	0.148749	4.47036e-07
0.856742	0.0218008	0.229337	0.158647	4.65375e-07
0.79624	-0.00471958	0.229309	0.147456	4.66223e-07
0.899807	-0.00606297	0.228639	0.166951	4.87154e-07
0.970065	-0.00463616	0.226576	0.181047	5.57619e-07
0.788301	0.00172299	0.226433	0.147183	5.62843e-07
0.853812	0.00884979	0.22541	0.159882	6.0176e-07
0.889895	0.00292541	0.224994	0.166837	6.18325e-07
0.794298	0.0133289	0.223494	0.149558	6.81883e-07
0.951511	0.00257108	0.222652	0.179595	7.20305e-07
0.793669	0.0181821	0.222051	0.150063	7.49027e-07
0.86688	-0.00557307	0.221591	0.164124	7.71784e-07
0.865866	0.00166296	0.220371	0.164515	8.35475e-07
1.07816	-0.0103111	0.219619	0.2053	8.77278e-07
1.41997	-0.0458124	0.218751	0.271073	9.28079e-07
0.91874	0.00328739	0.217408	0.17608	1.01246e-06
0.93216	0.00707944	0.214393	0.18025	1.23024e-06
0.750898	0.0113353	0.213326	0.145661	1.31788e-06
0.926748	-0.000781958	0.213135	0.179875	1.33421e-06
0.962329	-0.00805396	0.211762	0.187549	1.45743e-06
0.884016	-0.00536694	0.21104	0.17266	1.52679e-06
0.776137	0.0231029	0.210378	0.151892	1.59306e-06
0.727554	0.0127528	0.210341	0.1424	1.5969e-06
0.805176	0.0130286	0.210285	0.157619	1.60264e-06
0.80885	0.0112169	0.209888	0.158528	1.64407e-06
0.875768	-0.01361	0.207787	0.172738	1.8811e-06
0.843078	-0.00466864	0.206154	0.167119	2.08842e-06
0.9383	-0.011116	0.205552	0.186337	2.17031e-06
0.910685	-0.00311778	0.203798	0.18183	2.42751e-06
0.852103	0.00327051	0.201903	0.171134	2.73925e-06
0.905617	0.00639357	0.201159	0.182302	2.87198e-06
1.02684	-0.000316996	0.20089	0.206877	2.92145e-06
0.789909	0.0202016	0.2002	0.159486	3.0526e-06
0.943905	0.00501953	0.19945	0.191026	3.20159e-06
0.785456	0.0156348	0.197072	0.160153	3.7226e-06
0.884283	0.00350297	0.196518	0.18062	3.85564e-06
0.785942	0.0227543	0.195865	0.160866	4.0184e-06
0.821741	0.00835175	0.194366	0.168998	4.41781e-06
0.819974	0.0178399	0.191673	0.170098	5.23582e-06
0.735605	0.0158629	0.189448	0.153701	6.0228e-06
0.742315	0.0248092	0.188438	0.155615	6.41724e-06
0.945971	0.00667299	0.184278	0.201048	8.32845e-06
0.861061	-0.00677531	0.180483	0.185345	1.05544e-05
0.651929	0.0151287	0.177885	0.141574	1.24068e-05
0.825991	0.0164292	0.176547	0.180199	1.34821e-05
0.657971	0.0176969	0.172067	0.145795	1.77936e-05
0.882429	0.013286	0.170839	0.196378	1.91961e-05
0.825818	-0.000383062	0.168223	0.185495	2.25571e-05
0.829226	0.00914125	0.164957	0.188464	2.75739e-05
0.66235	0.0165175	0.16246	0.151916	3.21379e-05
0.697149	0.0215081	0.155917	0.163854	4.79344e-05
0.872709	0.00820284	0.15379	0.206791	5.45606e-05
0.705798	0.0277906	0.153218	0.16761	5.64929e-05
0.795296	0.0303451	0.143386	0.196361	0.00010245
0.703971	0.0280625	0.14074	0.17571	0.000120152
0.855397	0.00186688	0.139701	0.214427	0.0001279
0.573061	0.0362971	0.0884806	0.185801	0.00265133
a. Each permutation test was carried out in 100 groups of random numbers at the same time. Every linear regression equation were built in P and corresponding `X calculated from 100 groups by using least squares.
