# Supplementary material for: A new perspective on population genetics: Deciphering the relationship between genetic variants and disease prevalence in Psoriasis
Source: PLoS One. 2026 Mar 13;21(3):e0344204. doi: 10.1371/journal.pone.0344204 (PMC12987435; doi:10.1371/journal.pone.0344204)
Supplement: S16 Table — (XLSX) [file pone.0344204.s021.xlsx]

## Sheet: constrained-10
Supplementary Table 16-1. Parameters of linear regression equations established between mean value of combination frequency and prevalence of disease in 1000 permutation tests under the Constrained model in 10 populations.a
Slope	Intercept	R2	SE	P-value
2.76232	-0.150507	0.994739	0.0710267	2.09964e-10
1.49685	-0.187736	0.992631	0.0455971	8.08593e-10
1.45846	-0.193143	0.988356	0.0559682	5.04983e-09
0.835439	-0.0735119	0.988338	0.0320854	5.08175e-09
2.22051	-0.0860747	0.987307	0.0890156	7.13443e-09
0.204505	-0.00501501	0.986129	0.00857506	1.01777e-08
2.04667	-0.414746	0.983784	0.0929023	1.90321e-08
1.27563	-0.176057	0.98314	0.0590618	2.22469e-08
0.754755	-0.0704639	0.982463	0.0356518	2.60466e-08
1.63144	-0.287184	0.982106	0.0778573	2.82367e-08
1.00189	-0.0908773	0.981754	0.0482896	3.05267e-08
3.06294	-0.270363	0.980676	0.152011	3.84247e-08
0.96416	-0.121119	0.98048	0.0480973	4.00102e-08
0.413658	-0.0184067	0.979016	0.0214116	5.34716e-08
2.7673	-0.159597	0.975553	0.154881	9.86363e-08
0.676751	-0.0210279	0.97445	0.0387434	1.17732e-07
1.45045	-0.0392796	0.973969	0.0838353	1.26875e-07
0.426998	-0.0210405	0.972179	0.0255383	1.65661e-07
0.673035	-0.0302527	0.972099	0.0403135	1.67598e-07
2.72395	-0.135847	0.971403	0.16524	1.85003e-07
2.52962	-0.167834	0.969287	0.1592	2.46339e-07
1.78651	-0.055517	0.968545	0.113828	2.71129e-07
0.226565	-0.0113194	0.968476	0.0144518	2.73507e-07
2.33068	-0.438335	0.968379	0.148903	2.76907e-07
1.5347	-0.23153	0.968163	0.0983939	2.84563e-07
1.74366	-0.140819	0.968015	0.112059	2.89917e-07
0.513521	-0.0308695	0.967551	0.0332489	3.07171e-07
0.238509	-0.00847675	0.96727	0.0155115	3.17967e-07
0.722202	-0.039309	0.96678	0.0473316	3.37541e-07
1.03202	-0.105933	0.965925	0.0685318	3.73788e-07
0.31964	-0.0153532	0.964344	0.0217303	4.48414e-07
0.721209	-0.0507175	0.963972	0.0492952	4.67496e-07
1.12584	-0.113968	0.962712	0.0783371	5.36694e-07
0.606991	-0.0453639	0.961971	0.0426691	5.80805e-07
0.923313	-0.074335	0.9612	0.0655859	6.29535e-07
0.709903	-0.0697611	0.960839	0.0506704	6.53403e-07
0.523389	-0.024313	0.960759	0.0373975	6.58788e-07
1.45377	-0.202144	0.960332	0.104463	6.8809e-07
0.237429	-0.00965367	0.959535	0.0172385	7.45324e-07
0.883386	-0.105579	0.959434	0.064221	7.52771e-07
1.45907	-0.190936	0.958483	0.107362	8.26207e-07
0.825621	-0.0772601	0.956111	0.0625405	1.03292e-06
1.21527	-0.0399992	0.95402	0.0943262	1.24533e-06
1.88664	-0.10984	0.953898	0.146641	1.2587e-06
0.122545	-0.00174207	0.95371	0.0095452	1.27942e-06
0.299777	-0.0052127	0.953232	0.0234761	1.3333e-06
0.22278	-0.00759441	0.952633	0.0175633	1.40331e-06
3.3922	-0.292766	0.950971	0.27232	1.61203e-06
0.482508	-0.0232925	0.950223	0.0390446	1.71321e-06
0.30334	-0.0115042	0.94877	0.0249211	1.92335e-06
1.21736	-0.161429	0.945256	0.103577	2.51148e-06
1.32796	-0.141905	0.944767	0.113522	2.60313e-06
0.492937	-0.0168042	0.944564	0.0422209	2.64181e-06
4.45458	-0.102839	0.944481	0.381842	2.65761e-06
4.45401	-0.0849257	0.944196	0.382832	2.713e-06
1.59509	-0.0521482	0.943359	0.138188	2.88052e-06
0.459639	-0.0243684	0.943233	0.0398666	2.9063e-06
0.780805	-0.0561887	0.942285	0.0683207	3.10674e-06
2.60549	-0.149616	0.939799	0.233147	3.68133e-06
0.262356	-0.00905838	0.939039	0.0236337	3.8721e-06
0.262683	-0.0117813	0.939016	0.0236678	3.87791e-06
0.531213	-0.0277296	0.937618	0.0484442	4.24855e-06
2.27619	-0.165615	0.937489	0.207807	4.28404e-06
0.308591	-0.00944032	0.935864	0.0285616	4.75032e-06
1.37381	-0.142796	0.935568	0.127466	4.83908e-06
1.02175	-0.0912292	0.935429	0.0949101	4.88138e-06
0.316755	-0.0138654	0.935109	0.0295013	4.97972e-06
2.46572	-0.153936	0.93495	0.229947	5.02888e-06
2.02761	-0.137828	0.933829	0.190826	5.38711e-06
0.314054	-0.0104904	0.932926	0.0297725	5.68965e-06
0.544393	-0.0237606	0.931336	0.0522613	6.25282e-06
2.27093	-0.121256	0.929764	0.220674	6.84968e-06
2.47944	-0.123161	0.927984	0.244205	7.57695e-06
0.531017	-0.00704428	0.927979	0.0523025	7.57873e-06
0.838251	-0.0390141	0.925841	0.0838773	8.52771e-06
0.132148	-0.00361627	0.925654	0.013241	8.61446e-06
0.652463	-0.0368155	0.92563	0.0653867	8.62554e-06
0.946894	-0.0788677	0.922931	0.096741	9.95908e-06
0.945098	-0.015493	0.922042	0.0971599	1.04307e-05
6.76592	-0.215649	0.920042	0.705196	1.15531e-05
0.831255	-0.101244	0.919897	0.0867248	1.16374e-05
0.212891	-0.00675122	0.919601	0.0222555	1.18121e-05
0.173665	-0.00489523	0.91885	0.0182469	1.22636e-05
0.772218	-0.0481326	0.918651	0.0812451	1.23857e-05
5.69593	-0.192223	0.916409	0.60821	1.38214e-05
0.735801	-0.0472843	0.91552	0.079024	1.44247e-05
0.405173	-0.021414	0.915507	0.0435185	1.44333e-05
0.210054	-0.00391694	0.915218	0.0226034	1.46338e-05
2.24158	-0.198897	0.914247	0.242718	1.53223e-05
0.870192	-0.0676175	0.91419	0.0942582	1.53631e-05
1.2622	-0.11207	0.914107	0.136793	1.54236e-05
1.61053	-0.0100977	0.913294	0.175446	1.60215e-05
3.16125	-0.0542215	0.912669	0.345732	1.64926e-05
2.91682	-0.212095	0.912328	0.319684	1.67548e-05
0.619133	-0.0295249	0.911431	0.0682365	1.74572e-05
1.83816	-0.147602	0.911118	0.202983	1.77084e-05
1.52753	-0.0624073	0.910334	0.169495	1.83472e-05
0.240113	-0.00877527	0.910189	0.0266666	1.84672e-05
2.02353	-0.126602	0.908726	0.226736	1.97128e-05
0.560057	-0.0313028	0.908288	0.06292	2.0098e-05
1.44101	-0.155822	0.908007	0.162164	2.03477e-05
0.378435	-0.0133951	0.905644	0.0431869	2.25433e-05
0.476584	-0.0234687	0.90473	0.054678	2.34392e-05
1.31068	-0.0418598	0.904016	0.150995	2.41577e-05
0.242986	-0.0102593	0.904007	0.0279943	2.41667e-05
1.30714	-0.0495199	0.903596	0.150951	2.45871e-05
1.95171	-0.0909917	0.903224	0.225869	2.49733e-05
0.755777	-0.0102928	0.902943	0.0876058	2.52679e-05
0.697685	-0.0403225	0.901783	0.0814062	2.65111e-05
2.14832	-0.187238	0.900803	0.252051	2.75964e-05
9.56622	-0.678895	0.899158	1.13265	2.94939e-05
1.16428	-0.153252	0.897671	0.13898	3.12934e-05
1.60518	-0.0290953	0.897214	0.192088	3.18627e-05
1.474	-0.0834282	0.896164	0.177392	3.32e-05
1.35282	-0.0577057	0.894306	0.164428	3.56696e-05
0.108125	-0.00118324	0.893911	0.0131695	3.6212e-05
0.288116	-0.0104091	0.893087	0.0352444	3.73635e-05
0.386001	-0.0195773	0.89286	0.0472746	3.76861e-05
0.177127	-0.00491722	0.892402	0.0217452	3.83431e-05
4.17414	-0.139405	0.892183	0.513027	3.86598e-05
5.81065	-0.28581	0.891893	0.715236	3.90814e-05
1.87071	-0.103458	0.891843	0.230328	3.91553e-05
2.29695	-0.162391	0.89042	0.284888	4.1282e-05
0.600499	-0.0325084	0.889506	0.0748277	4.26943e-05
2.41928	-0.111449	0.889063	0.302142	4.33914e-05
0.358479	-0.0150482	0.888868	0.0448145	4.3701e-05
0.508733	-0.00938054	0.888716	0.0636472	4.39441e-05
0.60103	-0.0351393	0.888478	0.0752849	4.43256e-05
0.560329	-0.0369851	0.887821	0.0704193	4.53931e-05
2.18087	-0.253488	0.887655	0.27431	4.56658e-05
1.12498	-0.0589168	0.886843	0.142074	4.70167e-05
0.954459	-0.101058	0.88451	0.121937	5.10695e-05
2.96722	-0.254011	0.880397	0.386668	5.88502e-05
2.0733	-0.230559	0.880308	0.270292	5.90272e-05
0.521112	-0.022077	0.879927	0.068059	5.97928e-05
0.698031	-0.00955263	0.879359	0.09141	6.09468e-05
0.329475	-0.00627728	0.879282	0.0431618	6.11052e-05
0.683511	-0.0752872	0.878595	0.0898308	6.25279e-05
1.56243	-0.0733815	0.878549	0.205387	6.26227e-05
6.10957	-0.133113	0.878217	0.804372	6.33192e-05
0.663841	-0.0560858	0.874598	0.0888725	7.13046e-05
3.74024	-0.210905	0.874573	0.500786	7.13619e-05
0.932746	-0.0212147	0.874426	0.12497	7.17024e-05
4.19914	-0.0368104	0.874208	0.563164	7.22086e-05
0.357305	-0.00605659	0.873747	0.0480199	7.32868e-05
0.290039	-0.00690328	0.87313	0.0390886	7.47504e-05
2.14929	-0.107904	0.873098	0.289702	7.48269e-05
0.978904	-0.106031	0.872718	0.132173	7.57408e-05
1.19141	-0.0745904	0.87266	0.160908	7.58801e-05
0.323169	-0.0217117	0.87189	0.043797	7.77597e-05
0.262141	-0.00774083	0.871329	0.0356155	7.91507e-05
2.77017	-0.105456	0.870072	0.378474	8.23374e-05
0.414297	-0.00994478	0.869938	0.0566367	8.26812e-05
0.794566	-0.0546361	0.869383	0.108888	8.41236e-05
0.987289	-0.0522018	0.868936	0.135565	8.5298e-05
1.63229	-0.149146	0.868869	0.224195	8.54733e-05
2.41968	-0.237749	0.867577	0.334227	8.89456e-05
0.88498	-0.068371	0.866737	0.122687	9.1257e-05
0.314384	-0.0140425	0.863306	0.0442292	0.000101183
3.62436	-0.26079	0.862718	0.511162	0.000102961
0.0611321	-0.00197088	0.860881	0.00868853	0.000108675
0.642882	-0.00540972	0.860625	0.0914685	0.000109489
5.35643	-0.227741	0.859383	0.766047	0.000113508
2.16671	-0.130694	0.858405	0.311124	0.000116751
1.73897	-0.103437	0.857649	0.250479	0.000119307
0.51364	-0.0248609	0.855114	0.0747505	0.000128181
0.70038	-0.0421406	0.854745	0.102079	0.000129515
5.81536	-0.201138	0.854605	0.848053	0.000130023
1.06199	-0.0260987	0.853825	0.155355	0.000132883
0.249608	-0.00492046	0.851933	0.0367909	0.000140021
0.904487	-0.0287021	0.850505	0.13407	0.000145596
1.90184	-0.123449	0.849266	0.283277	0.000150566
2.11512	-0.0537905	0.849006	0.315366	0.000151629
0.218244	-0.00682832	0.848866	0.032558	0.0001522
5.58017	-0.302028	0.848232	0.834517	0.000154814
3.9514	-0.321538	0.84739	0.592864	0.000158339
1.04961	-0.0566039	0.846761	0.157865	0.000161016
0.423126	-0.0151193	0.846553	0.0636908	0.000161905
0.319584	-0.014294	0.846071	0.0481944	0.000163986
0.235557	-0.00200039	0.842385	0.0360242	0.000180572
1.72399	-0.0343476	0.842332	0.263706	0.00018082
1.50348	-0.21503	0.841628	0.230585	0.000184133
0.229587	-0.00495493	0.841425	0.0352381	0.000185094
1.00709	-0.0467388	0.841242	0.154679	0.000185969
0.667981	-0.0430204	0.840592	0.102845	0.000189088
1.51507	-0.048804	0.838966	0.234679	0.000197068
0.6784	-0.00776518	0.838013	0.105452	0.000201865
3.48114	-0.242604	0.83617	0.544785	0.00021139
0.457355	-0.0178993	0.835187	0.071831	0.000216609
0.839158	-0.0170638	0.834863	0.131951	0.000218354
0.736121	-0.0403273	0.834683	0.115825	0.000219326
0.184476	-0.00862394	0.833951	0.0291033	0.000223313
2.2159	-0.144441	0.833909	0.349639	0.00022354
4.19848	-0.623247	0.833304	0.663908	0.000226878
0.752553	-0.0125143	0.832014	0.119554	0.000234128
1.06003	-0.0401303	0.832009	0.168404	0.000234153
0.473804	-0.0328676	0.829685	0.0758967	0.000247649
1.40338	-0.0641502	0.829022	0.225329	0.000251608
0.592894	-0.0132109	0.827807	0.0956038	0.000258984
0.349828	-0.00571107	0.827456	0.0564791	0.000261145
1.55526	-0.1478	0.827052	0.25145	0.000263652
0.556166	-0.0116454	0.825914	0.0902764	0.000270804
0.907161	0.00159406	0.825422	0.147501	0.000273938
0.162041	-0.00289011	0.82499	0.0263869	0.00027672
1.59781	-0.0894685	0.824716	0.260434	0.000278494
1.85481	0.00569527	0.824473	0.302578	0.000280068
1.04277	-0.0280131	0.823247	0.170829	0.000288141
6.21737	-0.28336	0.821093	1.02608	0.000302758
0.384852	-0.0104829	0.820993	0.0635352	0.000303447
5.18585	-0.183705	0.820949	0.85626	0.000303753
0.274543	-0.0029364	0.820653	0.0453765	0.000305806
5.91425	-0.48587	0.820634	0.977575	0.000305942
1.02307	-0.0416854	0.819681	0.169651	0.000312635
2.77945	-0.13616	0.819426	0.461303	0.000314447
0.328154	-7.9105e-05	0.818216	0.0546862	0.000323148
0.141142	-0.00212843	0.817631	0.0235671	0.000327413
2.25723	-0.0883438	0.817079	0.377598	0.000331484
0.333864	-0.0127805	0.817017	0.0558617	0.000331941
0.0254399	-0.000305352	0.816461	0.00426449	0.000336084
0.166696	-0.00310598	0.815111	0.0280689	0.000346302
0.331553	-0.0104958	0.81508	0.0558341	0.000346542
0.392116	-0.0164475	0.8143	0.0662039	0.000352561
0.766679	-0.0673956	0.813136	0.129942	0.000361678
1.75718	-0.127248	0.811216	0.2997	0.000377121
0.907833	-0.0508782	0.810424	0.155238	0.000383638
2.80685	-0.390353	0.80919	0.481892	0.000393955
0.456771	-0.0130234	0.808746	0.0785333	0.000397721
0.711262	-0.0529879	0.807589	0.122745	0.000407657
2.15636	-0.17559	0.807035	0.372795	0.000412483
2.55536	-0.249914	0.806224	0.442925	0.000419624
0.18455	-0.00442392	0.80543	0.0320695	0.0004267
1.61802	-0.0908229	0.805106	0.281457	0.000429622
1.44643	-0.0795668	0.802435	0.253747	0.000454242
2.79166	-0.288867	0.80133	0.491448	0.000464735
1.69833	-0.208132	0.801253	0.29905	0.000465473
2.1699	-0.184317	0.801131	0.382232	0.000466649
0.307621	-0.00598123	0.800486	0.0542975	0.000472874
0.226002	-0.00300093	0.799282	0.0400414	0.000484676
0.55454	-0.0206426	0.799219	0.0982689	0.000485301
0.16339	-0.00190595	0.798893	0.0289835	0.000488541
0.244546	-0.00465284	0.798885	0.0433806	0.000488619
1.34454	-0.10542	0.796879	0.239999	0.0005089
3.46807	-0.198018	0.796654	0.619478	0.000511217
1.45213	-0.0524774	0.796651	0.259386	0.000511245
0.240688	-0.0103438	0.796548	0.0430065	0.000512303
0.410415	-0.0124045	0.796132	0.0734277	0.000516614
0.76685	-0.0234104	0.795213	0.137586	0.000526226
0.409797	-0.0287227	0.794146	0.0737654	0.000537555
0.344986	-0.0116833	0.792656	0.0623821	0.000553693
0.0982533	-0.000184625	0.792369	0.0177822	0.000556847
0.206322	-0.00138688	0.79146	0.0374439	0.000566904
0.472099	0.00908782	0.790844	0.0858376	0.000573803
1.61869	-0.0712106	0.790473	0.294641	0.00057799
0.166992	-0.00461593	0.790233	0.0304188	0.000580719
0.463366	-0.0158704	0.790094	0.0844408	0.000582299
2.97744	-0.111159	0.789578	0.543433	0.000588191
0.465902	-0.0095832	0.788129	0.0854057	0.000604988
0.516707	-0.0177274	0.787026	0.0950317	0.000618017
0.74218	-0.0224858	0.785066	0.137298	0.000641703
0.4022	-0.010544	0.783888	0.0746639	0.00065627
0.446143	-0.0175669	0.783759	0.0828527	0.000657876
3.41034	-0.0408136	0.782645	0.635412	0.000671905
1.1108	-0.0683536	0.782536	0.20703	0.000673288
1.2286	-0.105589	0.780949	0.230053	0.000693696
5.52199	-0.427961	0.779424	1.03859	0.000713754
4.05551	-0.14657	0.778652	0.76448	0.000724075
1.74252	-0.0142595	0.77773	0.329351	0.000736547
1.11778	-0.0709157	0.776603	0.211958	0.00075202
0.569894	-0.0112437	0.776378	0.108136	0.000755137
2.80144	-0.0645585	0.775872	0.53234	0.000762194
0.354484	-0.0108538	0.770231	0.0684522	0.000844238
0.438989	-0.00961796	0.769074	0.0850475	0.000861868
0.896274	-0.0422249	0.769049	0.173652	0.000862249
2.29335	-0.172099	0.768779	0.444669	0.000866396
0.582683	-0.0238843	0.768631	0.113027	0.000868691
1.21047	-0.0556463	0.768338	0.234996	0.000873222
0.527803	0.00292533	0.764384	0.103603	0.000936234
4.35438	-0.204926	0.76182	0.86081	0.00097891
0.675589	-0.0503936	0.760941	0.13388	0.000993885
0.428348	-0.0166251	0.760416	0.0850071	0.00100292
4.00955	-0.226091	0.759983	0.796656	0.00101041
3.04099	-0.0331416	0.759337	0.605281	0.00102165
0.281068	-0.00136586	0.758634	0.0560515	0.001034
1.38556	-0.134573	0.756993	0.277552	0.0010633
1.85943	-0.0895788	0.756385	0.373091	0.00107432
2.62185	-0.126229	0.756351	0.526119	0.00107493
0.797096	0.00150574	0.755582	0.160284	0.00108898
1.09348	-0.0338579	0.753853	0.220912	0.0011211
0.352975	-0.0140566	0.753253	0.0714257	0.00113242
0.937214	-0.0325321	0.752633	0.189965	0.00114421
0.15834	-0.00898501	0.752034	0.0321458	0.00115568
2.8396	-0.140954	0.750513	0.578838	0.00118522
0.167989	-0.00425334	0.748999	0.0343822	0.00121519
1.15659	-0.0758326	0.746862	0.238063	0.00125848
0.108999	-0.00134247	0.745566	0.0225125	0.00128531
0.762437	-0.044645	0.745373	0.157552	0.00128932
0.602461	-0.0150753	0.744785	0.124687	0.00130168
3.67852	-0.0405118	0.744597	0.761692	0.00130563
1.13918	-0.0273014	0.744077	0.236208	0.00131666
3.78883	-0.443121	0.743826	0.786125	0.001322
0.879273	-0.0274096	0.743806	0.182446	0.00132242
0.818132	0.048499	0.7432	0.170029	0.00133539
1.0786	-0.0376711	0.742725	0.224439	0.00134564
0.620909	-0.00491359	0.742653	0.129226	0.00134718
2.44844	-0.0492057	0.742437	0.509867	0.00135187
0.210399	-0.00570183	0.741093	0.0439679	0.00138127
3.96531	-0.0922684	0.741012	0.82882	0.00138306
0.718379	-0.0202625	0.740231	0.150459	0.00140037
1.59929	-0.132265	0.740081	0.33509	0.00140371
1.86361	-0.124577	0.739963	0.390592	0.00140635
3.2269	-0.169278	0.739155	0.677742	0.0014245
0.460604	-0.00143776	0.736986	0.0972843	0.00147412
1.03551	-0.0822525	0.736879	0.218771	0.00147661
0.434022	-0.0126912	0.736773	0.0917203	0.00147908
2.25177	-0.151872	0.736216	0.476541	0.00149205
3.15441	-0.0796704	0.735374	0.669016	0.00151187
0.660822	-0.0200311	0.73533	0.140169	0.00151291
1.28937	-0.00655445	0.735168	0.273606	0.00151675
2.53429	-0.28382	0.732327	0.541702	0.00158521
0.560759	-0.0175938	0.731161	0.120218	0.00161398
1.99394	-0.148998	0.73045	0.428244	0.00163174
0.123985	0.000377239	0.729283	0.0267075	0.00166119
2.41101	-0.0388224	0.7281	0.52091	0.00169146
0.513343	-0.020808	0.727207	0.111161	0.0017146
0.713581	-0.0370258	0.72644	0.154819	0.00173465
1.43417	-0.049946	0.725511	0.311887	0.00175918
0.665766	-0.0118721	0.723169	0.145635	0.00182223
0.985457	-0.0344524	0.721091	0.216685	0.00187962
0.99447	-0.037131	0.720817	0.218816	0.00188728
1.5231	-0.0996338	0.720684	0.335242	0.00189101
0.116429	-0.000207101	0.719648	0.0256927	0.00192028
0.956758	-0.0511146	0.718995	0.211471	0.00193889
0.586455	-0.0245062	0.718392	0.129817	0.00195621
0.497817	-0.00874566	0.717839	0.110347	0.00197221
2.12322	-0.0799536	0.716946	0.471673	0.00199823
1.69624	-0.057702	0.716508	0.377225	0.00201109
1.01749	-0.0796341	0.716409	0.226335	0.002014
4.15879	-0.141839	0.715957	0.926128	0.00202738
0.128717	-0.00141905	0.713219	0.0288573	0.00210973
1.07819	-0.0839626	0.712732	0.242008	0.00212463
6.36038	-0.274237	0.712724	1.42767	0.00212489
1.21167	-0.0207379	0.711994	0.272461	0.00214742
2.1323	-0.21997	0.705857	0.486657	0.00234402
2.58463	-0.247087	0.704066	0.592441	0.00240396
1.33661	-0.0558664	0.703176	0.307028	0.00243416
0.107595	-0.00145001	0.703033	0.0247237	0.00243904
0.835152	-0.0566619	0.702134	0.192318	0.0024699
0.802573	-0.02808	0.699942	0.185785	0.00254641
0.914532	-0.047881	0.699325	0.212013	0.00256828
0.968135	-0.0330853	0.699235	0.224488	0.00257149
3.70291	-0.277064	0.698857	0.85939	0.00258498
0.410349	-0.00959035	0.697766	0.0954828	0.00262417
1.20959	-0.0673661	0.696867	0.282056	0.00265685
0.775813	-0.00853158	0.696766	0.18095	0.00266053
0.128305	-0.000234955	0.696471	0.0299465	0.00267132
0.882753	-0.049168	0.696114	0.20621	0.00268444
0.802393	-0.0158565	0.695356	0.187774	0.00271244
0.898525	-0.0503665	0.694275	0.210807	0.00275272
5.49751	-0.240867	0.693658	1.29167	0.00277597
0.346231	-0.0011443	0.689833	0.0820817	0.00292331
2.26362	-0.265506	0.68898	0.53771	0.00295695
0.910766	-0.0391472	0.688606	0.216537	0.00297183
1.54873	-0.134385	0.687724	0.368971	0.00300709
1.75752	-0.159064	0.686187	0.420214	0.0030693
2.56112	-0.286716	0.686029	0.612573	0.00307575
0.968139	-0.0354635	0.685714	0.231731	0.00308864
0.221134	-0.00342459	0.685564	0.0529483	0.0030948
5.84682	-0.299455	0.682777	1.40902	0.00321089
0.684306	0.0174483	0.681922	0.165236	0.00324721
3.72459	-0.0896311	0.681405	0.90043	0.00326929
0.984331	-0.00767878	0.680438	0.238495	0.00331095
2.62523	-0.0170202	0.679704	0.637145	0.00334281
0.182597	-0.00334749	0.679534	0.0443337	0.00335021
1.42837	-0.107376	0.675674	0.349881	0.00352211
1.59793	-0.0360475	0.675449	0.391615	0.00353234
3.43184	-0.0768294	0.675301	0.841344	0.00353906
0.521701	-0.00326049	0.673878	0.128315	0.00360437
0.300827	-0.00460912	0.669802	0.0746768	0.0037966
1.1431	-0.0142722	0.669748	0.283796	0.00379919
1.28654	-0.0820097	0.669078	0.319891	0.00383155
0.264108	-0.00665986	0.668428	0.0657654	0.00386312
1.30471	-0.0813602	0.667834	0.325322	0.00389221
1.03222	-0.012073	0.667779	0.25741	0.00389489
0.784853	-0.0474185	0.667576	0.195812	0.00390485
1.98048	-0.162414	0.66738	0.494325	0.00391449
0.310136	-0.0112455	0.666841	0.0775035	0.00394112
3.4607	-0.0206417	0.666576	0.865352	0.00395428
6.95729	-0.395122	0.664842	1.74647	0.0040411
0.273136	-0.00660654	0.664616	0.0685995	0.00405256
4.28136	-0.384722	0.66096	1.08411	0.0042409
1.78953	-0.0382337	0.660833	0.453268	0.00424757
0.656414	-0.0105026	0.660425	0.166414	0.00426898
3.20564	-0.256412	0.658917	0.815426	0.00434906
0.203112	-0.0052096	0.658604	0.051702	0.00436579
8.15835	-0.994533	0.657935	2.07979	0.00440179
0.470055	-0.0204058	0.656546	0.1202	0.00447729
1.8599	-0.0620123	0.65594	0.476243	0.00451051
0.278265	-0.00453895	0.654811	0.0714305	0.00457292
0.951794	-0.01553	0.654661	0.244407	0.00458129
0.654036	-0.00449215	0.653292	0.168455	0.00465797
0.184576	-0.00291549	0.649752	0.0479121	0.004861
0.904996	-0.0595405	0.649311	0.235145	0.00488675
0.521742	-0.0123523	0.648065	0.135935	0.00496011
2.0449	-0.0830349	0.646987	0.534042	0.0050243
5.95187	-0.398283	0.645832	1.55831	0.00509374
1.03298	-0.0384612	0.645677	0.270544	0.0051031
0.314258	-0.00222987	0.645257	0.082382	0.00512863
0.830349	-0.0580389	0.645179	0.217711	0.00513335
1.06331	-0.0498063	0.644534	0.279184	0.0051727
0.104239	0.00067385	0.644169	0.0273909	0.00519508
2.24982	-0.238004	0.643579	0.591949	0.00523139
2.66919	-0.00144643	0.642316	0.704222	0.00530985
0.0939668	0.000492678	0.64169	0.0248254	0.00534905
0.910941	-0.0296088	0.640459	0.241309	0.00542679
1.70194	-0.144273	0.638174	0.453086	0.00557346
0.975793	-0.0479713	0.637884	0.259936	0.0055923
0.183282	-0.00119363	0.637824	0.0488298	0.00559617
0.891614	-0.0300359	0.637526	0.237696	0.00561561
0.579271	-0.00456485	0.634208	0.155538	0.00583533
0.416027	-0.0136412	0.634059	0.111742	0.00584533
2.86158	-0.0979954	0.633966	0.768756	0.00585163
4.73967	-0.177811	0.633586	1.27434	0.00587724
0.466117	0.00387681	0.632862	0.125519	0.00592638
3.73641	-0.167668	0.632651	1.00662	0.00594073
1.57497	-0.0946804	0.630315	0.426445	0.00610164
0.519201	-0.0092015	0.629583	0.140802	0.00615279
0.46468	-0.00272454	0.629531	0.126031	0.0061564
4.88872	-0.184724	0.628219	1.32965	0.00624888
0.436905	-0.00121301	0.626171	0.119353	0.00639549
0.794007	-0.00706717	0.625798	0.217078	0.00642244
1.45495	-0.0134335	0.625675	0.397881	0.00643133
0.438585	-0.010036	0.624701	0.120188	0.00650226
2.35276	-0.102881	0.623608	0.646245	0.0065826
2.17464	-0.179734	0.623415	0.597566	0.00659689
2.27689	-0.326354	0.620743	0.629226	0.00679688
0.741988	-0.0232754	0.616813	0.206766	0.00709964
0.374741	0.00227593	0.61668	0.104457	0.00711006
1.25716	-0.0273764	0.616051	0.350891	0.00715954
0.351894	0.000304451	0.61605	0.0982192	0.00715962
2.83608	-0.177065	0.614745	0.79378	0.00726317
0.263521	0.00574428	0.61276	0.0740655	0.00742287
2.92213	-0.0998329	0.612084	0.822465	0.00747783
1.2349	-0.0333908	0.612028	0.347618	0.00748239
0.442248	-0.00434863	0.608418	0.125439	0.00778171
0.485321	0.0111646	0.608181	0.137724	0.00780175
6.61428	-0.729442	0.607751	1.87869	0.00783808
0.600241	-0.0395929	0.603722	0.171934	0.00818512
0.69781	-0.0245245	0.603043	0.200166	0.00824474
2.91487	-0.0835007	0.603018	0.836169	0.00824691
0.819867	-0.0411021	0.602103	0.23564	0.00832784
1.78034	-0.0609779	0.601519	0.512314	0.00837982
1.49582	-0.0844179	0.598159	0.433465	0.00868391
1.01233	-0.0336341	0.597532	0.293741	0.00874162
4.55513	-0.247279	0.597388	1.32212	0.00875486
1.76386	-0.0290003	0.59542	0.514054	0.00893809
0.928185	-0.0237355	0.594576	0.270982	0.00901767
0.0734516	0.00123562	0.592763	0.0215248	0.00919032
1.6334	-0.0546253	0.591445	0.479973	0.00931747
1.45903	-0.0136207	0.591045	0.429088	0.00935625
0.762536	-0.00868405	0.588682	0.225353	0.00958841
3.19216	-0.322081	0.586941	0.946777	0.00976239
1.16287	-0.0312837	0.586593	0.34515	0.00979747
5.63031	-0.107732	0.586565	1.67122	0.00980027
0.427076	-0.0098923	0.58648	0.126789	0.00980885
2.31339	-0.0904831	0.586362	0.68696	0.0098208
0.539855	-0.0150752	0.585961	0.160442	0.00986141
0.396716	0.000335884	0.5859	0.117917	0.0098676
0.238606	-0.00248108	0.58584	0.0709302	0.00987364
0.168486	0.0096965	0.582498	0.0504313	0.0102175
0.819759	-0.054524	0.579149	0.247064	0.0105715
1.2667	-0.0648061	0.577199	0.383295	0.0107821
1.0382	-0.0567097	0.575476	0.315264	0.0109708
2.58991	-0.0479706	0.575135	0.78701	0.0110086
0.595017	-0.0384078	0.573646	0.181363	0.0111742
0.179596	0.00493501	0.57195	0.0549314	0.0113653
0.487397	-0.0141237	0.571381	0.149249	0.01143
2.20063	-0.0315945	0.570672	0.674844	0.011511
0.364745	-0.00164792	0.569187	0.112192	0.0116822
0.292061	0.000443962	0.568293	0.089999	0.0117861
1.78837	0.047177	0.566409	0.553208	0.0120077
6.24058	-0.16744	0.566225	1.93116	0.0120295
0.177605	-0.00499078	0.565262	0.055068	0.0121442
4.06458	-0.114173	0.564907	1.26117	0.0121867
0.143846	0.00705995	0.56475	0.0446473	0.0122055
0.433729	-0.018327	0.564223	0.134766	0.0122689
0.853211	-0.0382585	0.564182	0.265127	0.0122739
0.242612	-0.00129315	0.562751	0.0756091	0.0124473
0.215362	-0.00189957	0.56005	0.0674859	0.0127799
0.334486	-0.00200106	0.557927	0.105267	0.0130464
1.5808	-0.112518	0.557671	0.497755	0.0130787
0.0682185	-0.000471811	0.557264	0.021498	0.0131304
0.773654	0.0227266	0.557081	0.243896	0.0131537
0.858689	-0.0314639	0.556227	0.271172	0.0132628
0.801596	-0.00190606	0.555885	0.253318	0.0133067
1.09793	-0.0231622	0.555439	0.347277	0.0133641
1.22408	-0.0569591	0.555318	0.387276	0.0133797
0.479249	0.0263338	0.55441	0.151904	0.0134973
0.930908	-0.0418549	0.554308	0.295123	0.0135105
2.84826	-0.0106778	0.549738	0.911359	0.0141154
0.409338	-0.014991	0.546176	0.131921	0.0146016
0.0633351	0.00204844	0.544523	0.0204798	0.0148316
2.30466	-0.0859373	0.543824	0.746274	0.0149298
0.274057	0.00116353	0.543656	0.0887729	0.0149535
0.122064	0.0014498	0.540998	0.0397514	0.0153319
0.644325	0.0181199	0.540648	0.209979	0.0153823
1.0512	-0.0264905	0.538888	0.34379	0.0156377
1.41019	-0.0258382	0.538309	0.461734	0.0157225
0.685533	-0.00743834	0.536555	0.225255	0.0159815
0.271737	0.003598	0.535601	0.08946	0.0161238
2.23961	-0.0167392	0.534744	0.738583	0.0162525
0.412942	-0.000752864	0.533514	0.136518	0.0164386
2.28195	-0.127821	0.532153	0.756475	0.0166465
0.940317	-0.0319245	0.530548	0.312725	0.0168943
0.607178	0.00559981	0.530539	0.201935	0.0168958
0.469805	-0.0117595	0.529786	0.156484	0.0170132
0.551979	0.0149553	0.529188	0.184076	0.0171067
1.68035	-0.0861229	0.529076	0.560494	0.0171244
1.01112	-0.0479016	0.526683	0.338892	0.0175035
0.281486	-0.00767719	0.526613	0.0943571	0.0175146
0.190328	-0.00389247	0.525683	0.0639188	0.0176638
0.977026	-0.0142415	0.524484	0.32891	0.0178576
1.17035	-0.0249569	0.523875	0.394473	0.0179567
2.50952	-0.0798824	0.523372	0.846703	0.018039
1.03561	-0.0262199	0.522934	0.349719	0.0181108
0.101787	-3.09461e-05	0.52227	0.0344185	0.0182201
3.7541	-0.163007	0.521384	1.27167	0.0183667
0.0638909	0.000968491	0.518955	0.0217481	0.0187737
0.174163	0.00418753	0.518892	0.0592916	0.0187844
0.413944	0.00533747	0.518798	0.140949	0.0188003
3.40225	-0.0560342	0.518769	1.15854	0.0188052
3.72524	-0.164716	0.518683	1.26874	0.0188197
1.00977	-0.0205003	0.517949	0.344414	0.0189443
0.616024	0.0521308	0.514982	0.211366	0.0194549
0.794302	0.0480248	0.510902	0.27477	0.0201748
0.316597	-0.00227659	0.510403	0.109629	0.0202643
0.0400836	0.00111709	0.508926	0.0139209	0.0205312
-1.44653	0.323107	0.507907	0.5034	0.0207167
1.4978	-0.0544625	0.506378	0.522841	0.0209979
1.11846	-0.0310285	0.506286	0.390495	0.0210149
2.64913	-0.277329	0.505896	0.925628	0.0210873
0.486066	-0.0111391	0.505766	0.16988	0.0211112
5.76296	-0.332622	0.504197	2.02048	0.0214042
0.236558	0.0105321	0.503587	0.0830379	0.021519
1.66001	-0.017794	0.502539	0.583927	0.0217173
0.232735	-0.000601674	0.49853	0.0825265	0.0224896
1.81673	-0.0743532	0.498005	0.64488	0.0225923
0.13749	0.00190996	0.495971	0.0490034	0.022994
0.632384	0.0278326	0.495955	0.225398	0.0229971
0.190468	0.00297619	0.495792	0.0679099	0.0230296
2.54465	-0.0511236	0.494272	0.910035	0.0233338
1.17434	-0.0173585	0.493566	0.42057	0.0234762
0.652958	-0.0259584	0.491191	0.234959	0.0239606
0.996915	-0.0197249	0.489504	0.35994	0.0243092
2.67666	-0.143158	0.488238	0.968874	0.0245738
0.117026	-0.00285436	0.488185	0.0423646	0.0245848
0.187438	-0.00127766	0.48738	0.0679635	0.0247543
0.53185	-0.00730968	0.487207	0.192912	0.0247909
1.78251	-0.0577145	0.486286	0.64774	0.024986
0.0712798	0.000573819	0.48465	0.0259872	0.025336
0.324888	0.00702909	0.484188	0.118557	0.0254355
0.650942	-0.00494976	0.483496	0.237869	0.0255849
1.0321	-0.0262341	0.480646	0.37931	0.0262089
0.540952	0.00304246	0.480476	0.198875	0.0262465
1.07356	0.0123435	0.480394	0.394748	0.0262645
0.425219	0.00710026	0.478974	0.156798	0.0265805
1.23444	-0.00603706	0.476231	0.457706	0.0271993
2.85186	-0.0602902	0.4758	1.05833	0.0272977
0.761963	-0.0041547	0.474327	0.283601	0.0276356
2.97869	-0.0564597	0.470492	1.11722	0.028532
0.300997	-0.0010039	0.470047	0.112996	0.0286375
4.05644	-0.165163	0.468448	1.52771	0.0290191
1.58428	-0.0873483	0.467824	0.597412	0.0291692
0.814477	0.0080946	0.467589	0.307274	0.029226
0.19788	-0.00372186	0.467579	0.0746544	0.0292283
0.24202	-0.000709663	0.466815	0.0914476	0.0294133
0.59956	-0.0154887	0.46544	0.227172	0.0297485
0.187591	-0.00405744	0.464519	0.0712095	0.0299747
1.92667	-0.142143	0.464489	0.731406	0.029982
1.30812	-0.0696702	0.464043	0.497035	0.0300921
0.421738	-0.0105542	0.463415	0.160447	0.0302477
0.520822	-0.0147928	0.463283	0.198196	0.0302806
0.476607	-0.00633139	0.463002	0.181473	0.0303504
1.994	-0.136805	0.461204	0.761983	0.0308006
1.4716	0.0600454	0.458607	0.565302	0.0314607
0.263752	0.001732	0.457587	0.101527	0.0317229
0.0455293	0.00158199	0.457138	0.0175415	0.031839
1.20678	-0.0502495	0.456241	0.46579	0.0320718
0.421602	0.0462225	0.455404	0.163003	0.0322903
0.443618	-0.00256883	0.455387	0.171521	0.0322947
1.79045	-0.0741686	0.455169	0.692566	0.0323517
0.661676	0.0232593	0.454849	0.256109	0.0324357
0.361039	0.0029953	0.454414	0.139867	0.0325501
1.54084	-0.0401395	0.454265	0.597101	0.0325896
1.35105	-0.0577112	0.453299	0.524577	0.032845
5.37719	-0.594973	0.451645	2.0948	0.0332865
0.908245	-0.0448402	0.451119	0.354203	0.0334281
0.169783	0.00683831	0.450962	0.0662339	0.0334704
2.69034	-0.0729447	0.450678	1.05013	0.0335468
1.4354	-0.0419101	0.450553	0.560426	0.0335808
0.633871	0.0230877	0.449747	0.247887	0.033799
4.08927	-0.176286	0.448229	1.6041	0.0342137
0.754185	0.0550614	0.447269	0.296418	0.0344778
0.541261	-0.00959104	0.446571	0.213033	0.034671
3.92447	-0.0956294	0.445648	1.54751	0.0349279
0.973956	-0.0524631	0.444546	0.384911	0.0352366
0.527882	-0.0116523	0.444534	0.208626	0.0352399
0.120713	-0.000406607	0.443717	0.0477862	0.0354704
1.5509	0.00475443	0.442306	0.615707	0.035871
0.736957	-0.0150043	0.441908	0.292809	0.0359846
0.708238	-0.0145673	0.440301	0.282317	0.0364468
0.09499	-0.000669038	0.440127	0.0378781	0.0364969
0.217972	0.00794458	0.438691	0.0871721	0.0369145
0.414868	0.0117329	0.434619	0.167294	0.0381195
0.811535	-0.015408	0.433783	0.327806	0.0383707
2.39244	-0.027788	0.433595	0.966756	0.0384274
0.227897	-0.00236334	0.432371	0.0923205	0.0387983
0.186203	0.00989374	0.432072	0.0754761	0.0388894
0.18488	-0.00627725	0.431846	0.0749746	0.0389583
1.37409	0.00533927	0.429085	0.560382	0.0398088
0.860407	0.00737081	0.428811	0.351088	0.0398938
0.282815	0.00804354	0.428734	0.11542	0.0399177
0.724571	-0.00967425	0.428702	0.295726	0.0399279
0.465213	-0.0503973	0.428481	0.189958	0.0399968
0.720481	0.0240355	0.424514	0.296585	0.04125
0.0444252	-0.00127805	0.424147	0.0183013	0.0413675
0.451096	-0.0151758	0.424027	0.185878	0.0414062
1.09461	-0.0292658	0.423744	0.451306	0.0414968
0.240429	-0.00188421	0.423561	0.0991656	0.0415558
2.65815	-0.17767	0.422882	1.09789	0.041775
0.0157295	-3.29642e-05	0.41895	0.0065493	0.0430621
1.71996	-0.0291451	0.41815	0.717317	0.0433278
1.16846	-0.0510119	0.417354	0.488111	0.043594
1.67148	-0.0550624	0.415286	0.701222	0.0442909
0.381682	0.00374365	0.415076	0.160193	0.0443622
0.661799	-0.0329028	0.414908	0.277855	0.0444195
0.3997	0.0305981	0.407981	0.17023	0.0468275
0.109484	-0.0002627	0.406235	0.0467978	0.0474514
0.843664	-0.0264551	0.405252	0.36135	0.0478055
0.780199	-0.0227181	0.404212	0.33489	0.0481828
0.381487	0.00925634	0.404195	0.163754	0.048189
0.164292	0.0115073	0.403765	0.0705856	0.0483454
1.71058	-0.0427249	0.403122	0.735908	0.0485806
0.873733	-0.0177636	0.402463	0.376403	0.0488226
0.676926	-0.01467	0.401691	0.292087	0.0491071
2.47104	0.0374017	0.400883	1.06803	0.0494067
1.21367	0.000509141	0.400806	0.524655	0.0494354
1.39767	-0.0116157	0.395914	0.610393	0.0512816
0.359071	0.030903	0.395861	0.156831	0.0513017
0.358441	-0.00923694	0.392839	0.15755	0.0524713
2.52549	-0.0815166	0.392324	1.11126	0.0526726
1.96955	-0.0971473	0.391839	0.867516	0.0528629
0.770169	-0.0355125	0.391572	0.339421	0.0529678
0.40578	-0.0174656	0.391487	0.178864	0.0530013
1.44973	0.0106119	0.391327	0.63924	0.0530644
1.03487	-0.0387283	0.390419	0.457182	0.0534233
2.6566	-0.153444	0.387391	1.18113	0.0546355
0.937024	-0.0429297	0.385789	0.418013	0.0552859
0.627075	0.00429477	0.384665	0.280407	0.0557461
1.82705	-0.00357921	0.38408	0.818009	0.0559871
0.775113	-0.0177668	0.384001	0.347092	0.0560197
1.13808	0.0071837	0.382466	0.511283	0.0566559
1.6387	-0.014157	0.381024	0.73844	0.0572589
0.640285	-0.00157523	0.380729	0.288709	0.057383
0.989757	0.0178133	0.379625	0.447335	0.0578494
0.0353494	0.00155504	0.376601	0.0160797	0.059143
0.256715	-0.00299257	0.375957	0.116935	0.0594219
0.20801	-0.00299808	0.374145	0.0951164	0.0602117
1.37729	-0.0442939	0.373843	0.630197	0.0603443
0.318563	0.00509529	0.373549	0.145855	0.0604735
0.502686	0.0519159	0.370426	0.2317	0.0618608
0.657121	0.011151	0.3689	0.303875	0.0625481
0.208127	0.00155394	0.367751	0.096483	0.0630699
0.219946	0.00774388	0.36765	0.101984	0.0631161
0.557613	-0.00211841	0.367165	0.258823	0.0633375
0.196204	0.00100108	0.366113	0.091277	0.0638204
0.419856	0.00258715	0.365903	0.195411	0.0639173
0.573196	0.00619192	0.364794	0.267418	0.0644302
0.69373	-0.00840331	0.363925	0.32426	0.0648346
0.996369	0.00208588	0.362424	0.467232	0.065538
0.332648	0.00850136	0.362175	0.156074	0.0656553
0.773956	-0.0184894	0.362162	0.363141	0.0656617
0.171622	0.0116862	0.359631	0.0809683	0.0668645
0.669131	-0.00508002	0.359408	0.315837	0.0669715
0.266673	-0.000215198	0.357982	0.126263	0.0676581
0.161953	0.00402561	0.354183	0.0773186	0.0695174
0.187675	-0.00159708	0.35312	0.0898076	0.0700452
1.54571	-0.031663	0.347789	0.748378	0.0727449
0.580589	0.0306246	0.343147	0.283999	0.0751667
0.820849	-0.0504191	0.342121	0.40244	0.0757113
1.60646	0.00695259	0.341824	0.788126	0.0758699
0.659526	-0.0202978	0.334728	0.32873	0.0797364
1.35749	0.0487207	0.334685	0.676687	0.0797603
0.212252	0.00843891	0.332912	0.106227	0.0807531
1.72844	0.00863347	0.330325	0.870104	0.0822203
2.04637	0.00589123	0.329387	1.03234	0.0827576
0.280342	0.0110486	0.329367	0.141431	0.0827691
0.236468	0.0167167	0.329109	0.119367	0.0829178
0.680166	0.00718458	0.327976	0.344224	0.083572
2.46847	-0.0276895	0.327479	1.25067	0.0838606
0.65277	-0.0150696	0.327279	0.330883	0.0839773
0.451846	-0.0139705	0.326609	0.229385	0.084368
0.272946	-0.00221545	0.325848	0.138804	0.0848134
2.82138	-0.00881723	0.325326	1.43649	0.0851203
0.983803	0.00498395	0.324693	0.501623	0.0854939
0.665962	0.0133987	0.324547	0.339674	0.0855801
0.784956	-0.00576658	0.321626	0.40305	0.0873236
0.231104	0.00518799	0.321428	0.118718	0.087443
0.565422	-0.0219854	0.319798	0.291547	0.0884305
0.822889	-0.0369464	0.319648	0.42445	0.0885216
0.796167	-0.0437385	0.319252	0.411041	0.088763
0.510639	0.0426369	0.31776	0.264538	0.0896782
1.82196	-0.0309682	0.315843	0.948057	0.0908661
0.631601	-0.0166196	0.315742	0.328732	0.0909295
2.71368	-0.0177588	0.314527	1.41638	0.0916895
0.625279	0.0267697	0.31448	0.326395	0.0917196
0.495117	0.00320996	0.31434	0.258534	0.0918073
0.31626	0.011311	0.313935	0.165296	0.0920621
0.871865	0.08239	0.313762	0.455871	0.0921715
0.370164	0.0121832	0.312652	0.194047	0.0928741
1.02848	-0.0167937	0.306775	0.546611	0.0966731
2.01976	-0.0249438	0.306589	1.07392	0.0967958
0.789465	-0.00372516	0.306421	0.41993	0.0969068
1.42048	0.0378226	0.305191	0.757769	0.0977205
1.76308	-0.0437372	0.303195	0.944976	0.0990537
1.27064	-0.0114918	0.301895	0.683143	0.099931
0.207409	0.00584944	0.30167	0.11157	0.100084
-0.571961	0.133881	0.301268	0.307964	0.100356
1.36508	-0.0785985	0.300353	0.73661	0.10098
0.904846	0.00506678	0.300131	0.48852	0.101131
0.453435	-0.00259905	0.299694	0.245062	0.101432
0.522162	0.00821538	0.29823	0.283193	0.10244
1.25254	-0.0644792	0.29745	0.680579	0.102981
1.0626	-0.0173318	0.29651	0.578675	0.103637
0.747199	-0.00529245	0.294398	0.408981	0.105123
1.18118	0.0248822	0.292768	0.649069	0.106283
0.317191	0.00609405	0.289412	0.175723	0.108707
0.105846	0.000743121	0.289067	0.0586872	0.108959
1.90903	-0.0825994	0.288986	1.05869	0.109018
0.247193	0.00892993	0.288468	0.137259	0.109397
0.188436	0.000830932	0.286687	0.105088	0.110711
0.290893	-0.00758966	0.286529	0.16229	0.110828
0.667101	0.000938255	0.286497	0.372207	0.110852
0.414515	-0.00419899	0.286198	0.231447	0.111074
0.0493063	0.00591606	0.285554	0.0275739	0.111554
0.169635	0.0248505	0.284745	0.0950545	0.112159
0.51457	0.0431715	0.280204	0.291586	0.115611
0.869659	-0.0483976	0.278731	0.494607	0.116751
0.445455	-0.0196727	0.278141	0.253719	0.117211
0.603157	0.0981563	0.277933	0.343719	0.117373
0.798017	0.0290298	0.27793	0.454768	0.117376
0.4339	0.00931507	0.277294	0.247659	0.117873
0.318052	-0.00692781	0.276317	0.18198	0.118642
0.587642	0.0689701	0.275218	0.337157	0.119511
1.15016	-0.0292297	0.274993	0.66027	0.11969
2.75017	-0.0757627	0.274141	1.58217	0.120369
1.04212	-0.0293269	0.272764	0.60161	0.121473
0.543411	0.0881778	0.267377	0.318026	0.125883
0.305923	0.000126557	0.26694	0.179238	0.126247
-0.125181	0.00931603	0.265232	0.0736643	0.127679
0.100222	0.00212238	0.26521	0.0589798	0.127697
0.531607	0.010564	0.264769	0.313202	0.128069
0.356422	0.000659155	0.26455	0.210108	0.128254
0.585656	-0.0132305	0.264361	0.345407	0.128414
0.304689	0.00180664	0.263038	0.180312	0.129539
0.716299	0.00405078	0.261084	0.426046	0.131216
0.131871	-0.000346879	0.260836	0.0784855	0.131431
0.633153	-0.00805965	0.258376	0.379254	0.133574
0.635659	0.00603341	0.258032	0.381097	0.133877
0.0242097	0.00101265	0.25659	0.0145693	0.13515
0.743996	0.0116387	0.255978	0.448453	0.135694
0.128289	0.00580624	0.255947	0.077334	0.135722
2.95833	-0.164082	0.253418	1.79524	0.137991
1.29073	-0.00890232	0.253356	0.783394	0.138047
0.170441	0.00320882	0.252046	0.103807	0.139237
0.863072	0.0304027	0.247782	0.531666	0.143174
1.135	0.0502244	0.247245	0.700187	0.143677
0.0965214	0.00102281	0.245438	0.059835	0.145382
2.13633	0.181451	0.241414	1.33889	0.149245
0.364388	0.00855967	0.241015	0.22862	0.149633
0.903762	0.0395975	0.240804	0.567354	0.149839
0.155221	0.00994289	0.238809	0.0979777	0.151796
0.472344	-0.00714661	0.237508	0.299221	0.153086
0.547076	0.00560209	0.233553	0.35039	0.157068
0.258339	-0.0038886	0.229703	0.16726	0.161037
0.364706	0.019811	0.229616	0.236184	0.161128
0.100671	0.00548761	0.22846	0.0654086	0.162338
0.299657	0.0245078	0.228253	0.194809	0.162556
0.996054	-0.0017985	0.223361	0.656664	0.167781
0.347048	0.0126173	0.222405	0.229429	0.168821
0.44994	0.0182583	0.222393	0.29746	0.168834
2.28983	-0.0320544	0.221139	1.51934	0.170207
0.112563	0.00292921	0.220321	0.0748657	0.171108
2.90138	-0.0872901	0.219937	1.93186	0.171533
0.598683	0.0200342	0.215783	0.403517	0.17619
0.0968416	0.0151711	0.215457	0.0653349	0.176561
0.44474	0.0241575	0.214398	0.30099	0.17777
1.90254	-0.0895522	0.213571	1.29076	0.178719
2.78737	-0.164299	0.208069	1.9226	0.185161
0.303643	0.0110224	0.207858	0.209574	0.185413
1.42078	0.0384147	0.206167	0.985677	0.187439
0.0152843	0.00187451	0.204733	0.0106503	0.189175
1.47069	-0.0116766	0.20327	1.02943	0.190963
0.201423	0.00331249	0.203096	0.141064	0.191176
0.425047	0.0138437	0.201987	0.2987	0.192542
0.157978	0.00823268	0.201647	0.111136	0.192963
0.228444	0.00547119	0.199886	0.161592	0.195159
0.523509	0.00397119	0.199125	0.371192	0.196114
0.112714	0.00427385	0.194789	0.0810223	0.201648
0.557338	-0.0107098	0.193771	0.401937	0.202969
0.636326	0.015705	0.191394	0.462423	0.206088
1.14106	0.146969	0.190789	0.830843	0.206889
0.839435	-0.000915135	0.189193	0.614396	0.209018
0.929552	-0.0108242	0.188284	0.682377	0.21024
0.192178	-0.000193868	0.188061	0.141179	0.210541
0.0467083	0.00156716	0.187584	0.0343669	0.211186
1.22458	0.0185413	0.18577	0.906417	0.213655
0.501664	0.0144562	0.185536	0.371612	0.213977
1.05386	0.0439642	0.185352	0.781128	0.214229
0.269887	0.0115378	0.184554	0.200573	0.215329
0.277213	0.0166858	0.181504	0.208129	0.21958
0.700124	0.0120047	0.180356	0.527688	0.221202
0.0949121	0.00466278	0.180328	0.0715426	0.221242
0.45406	0.0271624	0.179495	0.343227	0.222426
-0.695925	0.215699	0.178492	0.527854	0.223861
0.173595	0.00717653	0.177153	0.132275	0.225792
0.115898	0.0108608	0.175419	0.0888405	0.228317
0.253468	0.0232365	0.174655	0.194807	0.229437
0.628872	0.110531	0.173791	0.484784	0.230712
-0.175628	0.0569114	0.173552	0.135501	0.231067
1.89986	-0.0133316	0.17029	1.48267	0.235953
1.71431	-0.0428601	0.169783	1.34027	0.236721
0.432471	0.0315644	0.169157	0.338865	0.237674
0.433127	0.0163077	0.166737	0.34233	0.241395
0.088591	0.00220445	0.166114	0.0701771	0.242363
0.391055	0.0404538	0.16455	0.311533	0.244809
0.696097	0.0368647	0.163927	0.555804	0.24579
0.257493	0.0340547	0.163862	0.205646	0.245893
0.137958	0.00911369	0.162761	0.110624	0.247639
0.310668	0.00291155	0.159772	0.251884	0.252442
0.440308	0.0183891	0.158535	0.358647	0.254458
0.133261	3.2908e-05	0.158384	0.108608	0.254706
0.4584	0.0154145	0.157743	0.374496	0.255758
0.829224	0.00437357	0.157494	0.67808	0.256168
0.0896456	0.00389955	0.157292	0.0733615	0.2565
1.00969	0.0362187	0.155951	0.830485	0.258724
0.436938	0.0348433	0.154778	0.360999	0.260686
0.00833333	1.65014e-05	0.150438	0.00700153	0.26808
-0.0967814	0.0136401	0.150417	0.0813209	0.268117
0.271071	0.0209261	0.149822	0.228299	0.269146
-0.426838	0.165092	0.145555	0.365635	0.276667
-0.17162	0.0303064	0.144463	0.14766	0.278626
0.301547	0.0429098	0.14344	0.260527	0.280477
0.265272	0.0736811	0.141488	0.231025	0.284044
0.140045	0.0155074	0.135631	0.124995	0.295046
0.11471	0.00341691	0.134429	0.102911	0.297362
0.464207	0.0089997	0.134104	0.417042	0.297992
0.384246	0.0396482	0.132785	0.347179	0.300561
0.477468	0.0112703	0.131172	0.434457	0.303738
0.616454	0.0290729	0.13053	0.562506	0.305012
-0.0414577	0.00741326	0.129215	0.0380503	0.307641
0.23066	0.0182831	0.128389	0.212483	0.309306
0.143141	0.0310572	0.127241	0.132541	0.311635
1.46994	0.0745964	0.120263	1.40561	0.326235
0.144969	0.0125934	0.118259	0.139954	0.33057
0.454845	0.0131433	0.116736	0.442345	0.33391
0.51015	0.023359	0.115124	0.500046	0.337488
0.0620261	0.00493327	0.112576	0.0615706	0.343238
0.0849747	0.00188075	0.111613	0.0847595	0.345439
0.527345	0.0244079	0.110351	0.529383	0.34835
0.453664	0.0194664	0.110116	0.455965	0.348897
-0.448561	0.0669056	0.109456	0.452361	0.350433
0.939842	0.0519367	0.108848	0.950768	0.351855
1.56849	0.0822677	0.10861	1.58868	0.352415
0.855157	0.00014081	0.107811	0.869756	0.354299
0.369851	0.064868	0.104394	0.383003	0.362494
0.106162	0.00581499	0.104251	0.110022	0.362844
0.13067	0.00887303	0.10319	0.136196	0.365437
1.82739	0.0447861	0.102466	1.91215	0.367221
0.194206	0.0110317	0.101225	0.204596	0.370301
0.514305	0.0730689	0.0969289	0.555022	0.381219
0.320761	0.106118	0.0968783	0.346255	0.38135
0.150536	0.0204095	0.0962674	0.163071	0.382935
0.176176	0.0306687	0.095625	0.191553	0.384611
1.11483	0.0342081	0.0951604	1.21541	0.385829
0.139455	0.00448988	0.0950459	0.152137	0.38613
0.731524	0.0682536	0.0936286	0.804698	0.38988
0.44987	0.0873144	0.0929507	0.496857	0.391689
0.295473	0.0511765	0.0923918	0.32742	0.393189
-1.9554	0.339875	0.0916126	2.17695	0.395292
0.159928	0.00512969	0.0899615	0.179838	0.399797
0.136893	0.0489069	0.0879294	0.155877	0.405433
1.01278	-0.0160653	0.0866361	1.16263	0.409073
0.769146	0.0430275	0.081689	0.911753	0.423403
0.231092	0.0119668	0.0810742	0.275067	0.42523
0.120289	0.0106145	0.0802972	0.143932	0.427555
-0.0467776	0.017321	0.0796267	0.0562271	0.429574
0.172048	0.0238146	0.0780408	0.209074	0.434404
0.243397	0.00213086	0.0774554	0.296988	0.436205
1.18275	0.000706005	0.0769813	1.44797	0.437671
-0.261389	0.16038	0.076904	0.320177	0.437911
0.296564	0.0156937	0.076607	0.364025	0.438833
0.831371	0.0651311	0.0765731	1.02074	0.438939
0.242701	0.0105929	0.0742129	0.303069	0.446371
-0.431084	0.0899138	0.0730864	0.542773	0.44998
0.0969562	0.0115782	0.0725605	0.122553	0.451679
0.287137	0.0303898	0.0712016	0.366658	0.456111
0.185673	0.00655989	0.0707121	0.237975	0.457723
-0.116954	0.0416122	0.0658077	0.155794	0.474334
0.235989	0.0910238	0.0652152	0.315884	0.4764
0.79839	0.186202	0.0636562	1.0826	0.481901
0.274302	0.0246573	0.0636028	0.372114	0.482091
0.0535258	0.00724025	0.0625137	0.0732847	0.485992
0.17412	0.0144045	0.061554	0.240371	0.489471
-0.102193	0.0317652	0.0593571	0.14383	0.497576
0.0242265	0.00204975	0.0587624	0.0342804	0.499806
0.668718	0.0739516	0.0568075	0.963375	0.507246
-0.271722	0.0262706	0.055453	0.396487	0.512505
1.44723	-0.068228	0.0554435	2.11194	0.512542
-0.452018	0.298277	0.0522964	0.680317	0.525104
0.182699	0.00801252	0.0516511	0.27678	0.527742
0.0264965	0.00583652	0.0512477	0.0403071	0.529402
0.215053	0.00610086	0.0497557	0.332275	0.535618
0.173766	0.0139067	0.0490127	0.270616	0.53876
-0.154979	0.051083	0.0485253	0.242629	0.540837
-0.391904	0.303557	0.0466479	0.626391	0.54897
0.119131	0.0237029	0.0463901	0.190965	0.550104
-0.932355	0.479933	0.0449329	1.51974	0.556586
0.267242	0.137601	0.0417805	0.452487	0.571087
0.186576	0.0301512	0.0412923	0.317848	0.573394
0.0924216	0.0732878	0.0412913	0.15745	0.573398
0.245184	0.0390728	0.0402693	0.42319	0.578284
0.248748	0.0744667	0.0385025	0.439485	0.586916
0.0404382	0.00274174	0.0339101	0.0763117	0.610563
0.495127	0.0473442	0.0323136	0.957957	0.619237
0.122141	0.0275719	0.0321831	0.236809	0.619958
0.551547	0.076214	0.0302651	1.10381	0.630753
0.14533	0.0167107	0.0276464	0.304722	0.64617
0.244596	0.0421572	0.027618	0.51313	0.646342
-0.15725	0.0305381	0.0276152	0.329907	0.646358
-0.316843	0.0932964	0.0273848	0.667597	0.647756
0.0952908	0.02339	0.0255686	0.207983	0.659022
0.422466	0.16313	0.0251886	0.929191	0.661437
0.0388791	0.00505677	0.0238468	0.0879458	0.670138
0.046651	0.0171546	0.0220946	0.109729	0.681934
0.0959563	0.14069	0.0214894	0.228928	0.686131
0.489494	0.260249	0.0210818	1.17929	0.688996
0.395152	0.146365	0.0195651	0.988979	0.699939
0.632879	0.0583638	0.0180214	1.65171	0.711577
-0.0311144	0.00536311	0.0177462	0.0818419	0.713709
0.0564991	0.00211135	0.0176354	0.149087	0.714572
-0.163321	0.117338	0.0174276	0.433573	0.716201
0.0778087	0.031467	0.017362	0.206957	0.716717
-0.0612065	0.065203	0.0171098	0.164015	0.718711
0.0768905	0.0297539	0.0169858	0.206807	0.719697
-0.336318	0.0836585	0.0167878	0.90998	0.721281
0.0411809	0.0131139	0.0166984	0.111727	0.722
0.135528	0.158091	0.0161939	0.373476	0.726094
0.373961	0.143046	0.0154977	1.05379	0.73186
0.0656817	0.0283424	0.0153811	0.185797	0.732839
0.0582874	0.0253552	0.0149102	0.167504	0.736838
0.0483058	0.0144993	0.0138037	0.144357	0.746511
0.322975	0.128308	0.0132964	0.983673	0.751087
0.0380937	0.00907638	0.0129625	0.117525	0.75415
-0.395741	0.081844	0.0128851	1.22463	0.754866
-0.987352	0.487586	0.0126224	3.08743	0.757314
0.22694	0.147679	0.0124983	0.713198	0.75848
0.333745	0.103953	0.0122577	1.05922	0.760759
0.10095	0.0133024	0.0112846	0.334082	0.770229
0.167111	0.0706213	0.011266	0.553497	0.770414
-0.0321402	0.024199	0.0112209	0.106669	0.770863
-0.0547914	0.00436643	0.0111558	0.182381	0.771514
0.0103946	0.000547938	0.0104608	0.0357436	0.778592
0.0547394	0.0248595	0.00780777	0.218167	0.808211
0.0768179	0.047724	0.00681489	0.327871	0.820642
-0.0263932	0.00842365	0.00665786	0.11398	0.822693
-0.863423	0.25498	0.00649385	3.77583	0.824862
-0.131292	0.115486	0.00642644	0.577174	0.825762
-0.0163001	0.0115791	0.00639373	0.0718413	0.8262
-0.0572636	0.0107216	0.00623988	0.255497	0.828277
0.416635	0.14471	0.00594227	1.9052	0.832373
-0.0345064	0.0549968	0.00543251	0.165071	0.839642
0.0391545	0.022517	0.0051434	0.192527	0.843922
0.131506	0.150306	0.00496885	0.657947	0.846567
-0.0673251	0.0681013	0.00494015	0.337821	0.847006
-0.0372313	0.041786	0.00341994	0.224704	0.872511
0.135136	0.111529	0.00302251	0.867728	0.8801
0.0328496	0.0662869	0.00284411	0.217467	0.883671
0.0409816	0.135191	0.0027672	0.275056	0.885246
0.0149602	0.0106187	0.00263561	0.102891	0.887993
0.0221325	0.0248323	0.00240045	0.159521	0.893082
0.0188351	0.0283122	0.00157824	0.167492	0.913234
0.0135992	0.0255952	0.001421	0.127457	0.917657
0.0583921	0.0744772	0.00100618	0.650508	0.930682
0.0150225	0.00999564	0.000891487	0.177806	0.934744
0.0190273	0.0897605	0.000860373	0.229246	0.935891
0.0238962	0.0313043	0.000389687	0.4279	0.956834
-0.00904561	0.039432	0.000239269	0.206727	0.966171
-0.0208619	0.162731	0.000159152	0.584612	0.972408
-0.0073071	0.0333733	0.000151878	0.209614	0.973046
1.12773e-05	0.0178583	7.68576e-11	0.454796	0.999981
a. Each permutation test was carried out in 10 groups at the same time by using limited random numbers which floating within 20% of the reference value. Every linear regression equation were built in P and corresponding `X calculated from 10 groups by using least squares.

## Sheet: constrained-20
Supplementary Table 16-2. Parameters of linear regression equations established between mean value of combination frequency and prevalence of disease in 1000 permutation tests under the Constrained model in 20 populations.a
Slope	Intercept	R2	SE	P-value
1.42392	-0.190369	0.990261	0.0332838	0
1.6109	-0.273615	0.990164	0.037844	0
8.02952	-0.1318	0.987096	0.216389	0
0.593219	-0.0339245	0.985643	0.0168754	0
2.54864	-0.123538	0.985273	0.0734434	0
1.84024	-0.33701	0.984835	0.0538251	0
2.55519	-0.127961	0.981583	0.0824969	0
0.875442	-0.0841315	0.981246	0.0285269	0
0.756524	-0.0643628	0.980043	0.0254453	2.22045e-16
1.37688	-0.191056	0.976859	0.0499501	2.22045e-16
1.01576	-0.106407	0.97578	0.0377192	6.66134e-16
0.658738	-0.0414382	0.974182	0.0252767	8.88178e-16
3.94286	-0.3729	0.973842	0.152311	1.11022e-15
1.38829	-0.201364	0.973593	0.0538908	1.11022e-15
1.89436	-0.397436	0.973502	0.0736657	1.33227e-15
9.88172	-0.366251	0.973432	0.384793	1.11022e-15
0.614834	-0.0410005	0.973161	0.0240666	1.33227e-15
2.13616	-0.434246	0.972158	0.0852084	1.77636e-15
1.37844	-0.208809	0.971857	0.055288	1.9984e-15
0.251471	-0.00698553	0.97045	0.010343	3.10862e-15
1.25202	-0.164063	0.969162	0.0526406	4.66294e-15
0.427012	-0.0193492	0.968433	0.0181712	5.77316e-15
1.92885	-0.0754188	0.96721	0.0837091	8.21565e-15
0.908487	-0.100994	0.967187	0.0394409	8.43769e-15
1.26513	-0.190568	0.966907	0.0551663	8.88178e-15
2.19541	-0.0891206	0.965566	0.0977204	1.28786e-14
2.44901	-0.138279	0.965516	0.109089	1.28786e-14
1.29849	-0.0317717	0.965087	0.0582123	1.46549e-14
0.880275	-0.0876284	0.964932	0.0395539	1.5099e-14
3.20576	-0.20633	0.964406	0.145162	1.73195e-14
0.720765	-0.0648207	0.963128	0.0332401	2.37588e-14
0.727124	-0.0584119	0.962163	0.0339863	2.9976e-14
0.324763	-0.0150756	0.961136	0.0153926	3.81917e-14
1.22678	-0.189653	0.960214	0.058859	4.70735e-14
0.594634	-0.0436591	0.958842	0.029038	6.41709e-14
2.42543	-0.148826	0.958435	0.119052	6.99441e-14
0.799678	-0.0913956	0.95781	0.0395588	8.01581e-14
0.876467	-0.0971003	0.957145	0.0437132	9.21485e-14
0.82681	-0.0815869	0.95509	0.042259	1.40776e-13
1.40359	-0.176047	0.954995	0.0718179	1.43441e-13
0.21305	-0.00605468	0.953559	0.0110821	1.90514e-13
3.31375	-0.174478	0.953522	0.172443	1.91847e-13
0.623037	-0.0615498	0.952183	0.0329084	2.47802e-13
0.777694	-0.0699784	0.949422	0.0423082	4.11227e-13
0.953228	-0.116752	0.949209	0.0519725	4.26992e-13
1.85183	-0.0733886	0.949082	0.1011	4.36984e-13
7.38893	-0.217834	0.948864	0.404303	4.54081e-13
0.737587	-0.0754113	0.948062	0.0406912	5.22471e-13
0.542204	-0.0319492	0.946783	0.0302987	6.50591e-13
0.419848	-0.0234936	0.946639	0.0234949	6.668e-13
1.23832	-0.184378	0.946281	0.0695428	7.08322e-13
0.784246	-0.0657368	0.945406	0.04442	8.19567e-13
0.667271	-0.0571754	0.945183	0.0378761	8.50209e-13
2.18786	-0.134455	0.944901	0.124527	8.90399e-13
2.84702	-0.217293	0.944482	0.162695	9.5346e-13
1.9122	-0.0901166	0.944449	0.109309	9.58789e-13
0.972507	-0.103787	0.944173	0.0557381	1.00231e-12
0.981134	-0.0224569	0.942567	0.0570843	1.29496e-12
0.720291	-0.0658764	0.941071	0.0424841	1.63336e-12
1.11229	-0.110207	0.940523	0.0659277	1.77569e-12
0.777003	-0.0702061	0.939434	0.0465017	2.09188e-12
0.811434	-0.0770069	0.939251	0.0486403	2.14961e-12
2.6513	-0.170425	0.938396	0.160116	2.43872e-12
1.73195	-0.0773371	0.937901	0.105042	2.62146e-12
0.415926	-0.0233233	0.936718	0.0254809	3.10818e-12
0.495946	-0.0291806	0.936703	0.0303871	3.11506e-12
2.80951	-0.211636	0.93668	0.172174	3.12528e-12
3.16764	-0.271075	0.936322	0.194707	3.28848e-12
2.9481	-0.20706	0.935944	0.181785	3.469e-12
2.85186	-0.20935	0.935568	0.176403	3.65752e-12
0.245655	-0.0085429	0.934703	0.0153038	4.12537e-12
2.54272	-0.223669	0.934355	0.158857	4.32832e-12
2.27756	-0.161589	0.933595	0.143171	4.8026e-12
0.311745	-0.0126992	0.932488	0.0197712	5.57598e-12
0.135102	-0.00131505	0.931752	0.00861824	6.14975e-12
5.59788	-0.0908653	0.93092	0.359423	6.86073e-12
0.9307	-0.119862	0.930827	0.059801	6.94533e-12
8.75709	-0.304917	0.930027	0.566161	7.70495e-12
0.462624	-0.0201488	0.929301	0.0300759	8.4579e-12
1.1518	-0.119086	0.928891	0.0751141	8.91198e-12
0.813809	-0.0981631	0.927809	0.0535053	1.02141e-11
7.68113	-0.245856	0.927402	0.506543	1.07463e-11
2.03365	-0.104665	0.926653	0.134857	1.17912e-11
0.677628	-0.0641003	0.925831	0.0452065	1.30407e-11
0.198484	-0.00576612	0.922866	0.0135252	1.8584e-11
1.04233	-0.0264229	0.922734	0.0710927	1.88729e-11
0.44094	-0.031531	0.922647	0.0300928	1.90645e-11
2.93031	-0.203539	0.922244	0.20055	1.99825e-11
0.499132	-0.0477217	0.921688	0.0342926	2.1311e-11
0.831291	-0.0161187	0.92157	0.0571603	2.16036e-11
1.12206	-0.141609	0.919782	0.0781039	2.64837e-11
2.01435	-0.10245	0.918844	0.141104	2.94207e-11
0.63117	-0.0518677	0.917669	0.0445603	3.3501e-11
5.3108	-0.0924246	0.916237	0.378482	3.91525e-11
3.06714	-0.146493	0.912666	0.223631	5.71085e-11
0.359668	-0.0172874	0.912381	0.026271	5.88194e-11
1.67687	-0.092699	0.911817	0.122914	6.23341e-11
1.26164	-0.032199	0.911607	0.0925984	6.36884e-11
2.58585	-0.196926	0.91004	0.191629	7.46567e-11
0.664046	-0.0463667	0.909656	0.0493257	7.75879e-11
0.461357	-0.0199203	0.909401	0.0343229	7.95908e-11
1.798	-0.076379	0.908291	0.134663	8.88591e-11
0.309611	-0.0090587	0.90729	0.0233276	9.8026e-11
0.392146	-0.0148178	0.907128	0.0295747	9.95857e-11
1.24365	-0.128417	0.906977	0.0938772	1.01066e-10
1.64679	-0.07791	0.906376	0.12475	1.07124e-10
0.337654	-0.0165739	0.906267	0.0255948	1.08254e-10
0.139247	-0.00190996	0.905356	0.0106117	1.18153e-10
0.666342	-0.0563347	0.904187	0.0511262	1.32033e-10
1.57678	-0.0636895	0.902143	0.122403	1.59823e-10
0.343171	-0.0132186	0.901308	0.0267656	1.72589e-10
0.731493	-0.064526	0.899433	0.0576523	2.04636e-10
0.192089	-0.00462967	0.898797	0.0151926	2.16653e-10
3.62348	-0.212929	0.896896	0.289571	2.56393e-10
3.29594	-0.392253	0.896257	0.264305	2.7114e-10
0.424833	-0.0213152	0.895562	0.034195	2.88038e-10
0.509643	-0.0360595	0.895403	0.0410565	2.92047e-10
0.233948	-0.00783621	0.894385	0.0189489	3.18805e-10
2.88387	-0.178788	0.893658	0.23448	3.39214e-10
0.389435	-0.0220064	0.892699	0.0318234	3.67931e-10
1.1567	-0.0251393	0.892474	0.0946333	3.75001e-10
1.80724	-0.127369	0.886555	0.152377	6.09166e-10
0.432479	-0.0220832	0.884911	0.0367618	6.93993e-10
5.37512	-0.158686	0.884699	0.457372	7.05627e-10
0.55689	-0.023373	0.880689	0.0483129	9.61843e-10
0.763593	-0.0579719	0.880097	0.0664319	1.00596e-09
0.136006	-0.00540738	0.8777	0.0119664	1.20355e-09
0.875398	-0.0641951	0.877282	0.0771709	1.24133e-09
4.95366	-0.0985808	0.877063	0.437135	1.26155e-09
2.07728	-0.168073	0.877045	0.183325	1.26327e-09
2.18662	-0.151527	0.875454	0.194395	1.41934e-09
0.153699	-0.00536125	0.874858	0.0137015	1.48209e-09
0.892276	-0.0761175	0.874161	0.079795	1.55867e-09
0.318847	-0.0184077	0.873328	0.0286219	1.65472e-09
0.781646	-0.0452542	0.873068	0.0702481	1.68566e-09
1.09248	-0.0314667	0.872266	0.0985386	1.7848e-09
1.60998	-0.103918	0.872112	0.145316	1.80438e-09
1.03271	-0.0152446	0.871967	0.0932723	1.82294e-09
1.46431	-0.051126	0.871912	0.132286	1.8301e-09
2.47619	-0.156979	0.871462	0.22415	1.88918e-09
0.521043	-0.0102427	0.870972	0.0472692	1.95557e-09
0.156746	-0.00427801	0.870766	0.014233	1.98402e-09
0.385244	-0.0134412	0.86925	0.0352166	2.20523e-09
3.33697	-0.401345	0.86801	0.306707	2.40227e-09
0.586752	-0.0226557	0.866725	0.0542317	2.62301e-09
0.594437	-0.0334276	0.866705	0.0549467	2.62654e-09
0.104453	-0.00130047	0.866363	0.00966941	2.68826e-09
0.754883	-0.0464502	0.866361	0.0698813	2.68868e-09
2.47203	-0.140394	0.865068	0.230118	2.93405e-09
0.226326	-0.00926588	0.862908	0.0212629	3.3886e-09
0.702873	-0.081403	0.862161	0.066242	3.55985e-09
1.22332	-0.0548024	0.862112	0.115315	3.57133e-09
0.995143	-0.0220847	0.861267	0.0941392	3.7748e-09
0.756893	-0.0280547	0.860896	0.0717122	3.8674e-09
0.193454	-0.0107781	0.860387	0.0183678	3.99772e-09
3.44687	-0.437693	0.85894	0.329237	4.38955e-09
1.73873	-0.184334	0.85817	0.166606	4.61172e-09
1.1864	-0.086811	0.857618	0.11394	4.77726e-09
0.508424	-0.0138933	0.857463	0.0488591	4.82464e-09
0.122678	-0.00352423	0.857251	0.0117995	4.89036e-09
5.77103	-0.188385	0.856994	0.555654	4.97059e-09
0.920108	-0.0131694	0.856109	0.0889109	5.25693e-09
0.348271	-0.0106555	0.856109	0.0336538	5.25706e-09
0.772548	-0.0674161	0.855852	0.0747298	5.34266e-09
0.397808	-0.0070498	0.855643	0.0385132	5.41341e-09
0.169107	-0.00475165	0.855552	0.0163778	5.44438e-09
0.766626	-0.0416767	0.853979	0.0747189	6.00664e-09
1.07572	-0.0268565	0.853048	0.105236	6.36341e-09
0.731651	-0.0444775	0.852294	0.0717912	6.66599e-09
0.299873	-0.0110361	0.851182	0.0295541	7.13568e-09
0.309545	-0.0146635	0.850355	0.0306068	7.50368e-09
2.97122	-0.303933	0.849999	0.294196	7.66752e-09
0.406065	-0.0199109	0.848508	0.0404413	8.38771e-09
0.59928	-0.032296	0.847648	0.0598839	8.83037e-09
0.334366	-0.018672	0.847403	0.0334437	8.96028e-09
1.56629	-0.199101	0.847003	0.156904	9.17564e-09
0.488809	-0.0311582	0.846896	0.048987	9.23395e-09
0.523015	-0.0047599	0.846336	0.0525281	9.54501e-09
0.438834	-0.0216704	0.846044	0.0441232	9.71136e-09
6.001	-0.119659	0.845385	0.604904	1.00955e-08
0.297087	-0.00809137	0.844634	0.0300324	1.05491e-08
0.277674	-0.0152579	0.843686	0.0281714	1.11487e-08
0.248125	-0.00982228	0.843339	0.0252066	1.13756e-08
0.569833	-0.041304	0.842649	0.0580393	1.18386e-08
3.86314	-0.605228	0.842596	0.393552	1.18749e-08
1.19476	-0.0848094	0.842399	0.121805	1.2011e-08
0.521195	-0.0459875	0.842	0.0532154	1.22898e-08
0.340292	-0.0100391	0.841947	0.0347515	1.23271e-08
0.505705	-0.0197288	0.841317	0.0517663	1.2781e-08
0.989964	-0.0199686	0.840059	0.101814	1.37315e-08
1.79782	-0.234633	0.839871	0.185028	1.38783e-08
0.631916	-0.0260827	0.837922	0.0655064	1.54912e-08
4.63458	-0.0510546	0.837849	0.480564	1.55548e-08
1.6221	-0.0548837	0.836682	0.168919	1.66012e-08
0.719552	-0.0238329	0.835711	0.0751973	1.75206e-08
0.609248	-0.0558853	0.832985	0.0643009	2.03467e-08
0.303997	-0.017511	0.832982	0.0320846	2.035e-08
0.960312	-0.0281084	0.83181	0.10178	2.16856e-08
1.70311	-0.0964656	0.831718	0.180567	2.17938e-08
2.88543	-0.316935	0.831691	0.305948	2.18259e-08
0.0770322	-0.00199865	0.830515	0.00820216	2.32517e-08
1.52112	-0.0140627	0.829911	0.162311	2.40156e-08
1.99434	-0.142234	0.829762	0.212919	2.42069e-08
1.65089	-0.104712	0.829024	0.176712	2.51789e-08
6.11972	-0.393528	0.827306	0.659023	2.75742e-08
0.835562	-0.0233274	0.826213	0.0903245	2.9203e-08
0.283278	-0.00682861	0.826135	0.0306308	2.93226e-08
1.78352	-0.136072	0.825272	0.19343	3.06719e-08
6.01762	-0.381747	0.825151	0.65291	3.08655e-08
1.79815	-0.0763237	0.824757	0.195365	3.15043e-08
1.57042	-0.0468805	0.824367	0.170853	3.21481e-08
0.935394	-0.0339402	0.823524	0.102062	3.35789e-08
5.29037	-0.120134	0.82239	0.579488	3.55931e-08
2.16021	-0.171297	0.822115	0.236845	3.60973e-08
0.0654988	-0.00135592	0.822113	0.00718129	3.61003e-08
0.936829	-0.0275554	0.821403	0.102963	3.74324e-08
6.94583	-0.217454	0.819221	0.769061	4.18042e-08
1.98287	-0.11488	0.817202	0.221044	4.62508e-08
1.37086	-0.0662699	0.815657	0.153608	4.99304e-08
1.23839	-0.103274	0.814385	0.139352	5.31553e-08
0.318729	-0.0154191	0.813993	0.035912	5.41861e-08
2.4569	-0.0872546	0.812445	0.278239	5.84303e-08
4.65603	-0.0958291	0.812418	0.527334	5.85086e-08
5.37684	-0.683142	0.811383	0.611038	6.15124e-08
0.862168	-0.0127317	0.811095	0.0980712	6.23729e-08
1.22723	-0.0687054	0.810291	0.139963	6.4833e-08
1.15475	-0.0452774	0.810168	0.13175	6.52158e-08
0.608161	-0.0120399	0.804458	0.0706725	8.5416e-08
1.02541	-0.0511728	0.804178	0.119266	8.65383e-08
1.80932	-0.179922	0.803639	0.210802	8.87288e-08
6.47683	-0.188691	0.803373	0.755248	8.98322e-08
1.61252	-0.056846	0.802639	0.188468	9.2931e-08
3.59301	-0.0814083	0.800693	0.422524	1.01623e-07
0.656199	-0.0174748	0.798889	0.0776021	1.10315e-07
1.51106	-0.0206352	0.798838	0.178726	1.10572e-07
1.06328	-0.089501	0.798605	0.125854	1.11741e-07
0.225152	-0.00113958	0.798303	0.026675	1.13276e-07
0.119811	0.0017344	0.797823	0.0142159	1.15758e-07
1.69619	-0.116516	0.797287	0.201591	1.18588e-07
0.258524	-0.01347	0.793026	0.03113	1.43341e-07
0.471106	-0.0160732	0.792303	0.0568528	1.47966e-07
0.516308	-0.0332897	0.791901	0.0623839	1.50602e-07
1.05562	-0.0467215	0.790042	0.128266	1.63317e-07
1.89252	-0.104376	0.789292	0.230476	1.68715e-07
0.177828	-0.00277642	0.788443	0.0217116	1.75013e-07
0.284654	-0.00997978	0.788125	0.0347875	1.7743e-07
1.79453	-0.0964129	0.788041	0.219365	1.7807e-07
1.7407	-0.131847	0.787909	0.212869	1.79082e-07
0.205302	-0.00825516	0.783915	0.0254059	2.12296e-07
0.73413	-0.00753	0.782835	0.0911374	2.2218e-07
6.33771	-0.298094	0.782741	0.787002	2.23055e-07
0.370248	-0.0183161	0.782579	0.0459985	2.24581e-07
6.05981	-0.577233	0.782578	0.752854	2.24592e-07
1.72183	-0.130307	0.779861	0.215622	2.51531e-07
0.655699	-0.0231672	0.779427	0.0822161	2.56096e-07
0.215392	-0.00444032	0.778876	0.0270507	2.61993e-07
1.86679	-0.106817	0.778336	0.234814	2.67884e-07
1.20803	-0.0561533	0.776962	0.152557	2.83431e-07
5.8898	-0.136749	0.776768	0.744212	2.85682e-07
1.9955	-0.121861	0.773993	0.254161	3.1979e-07
0.388096	-0.0325847	0.773119	0.0495541	3.31255e-07
5.14804	-0.168389	0.772524	0.658443	3.39272e-07
0.754457	-0.0213609	0.770875	0.0969489	3.62402e-07
8.96447	-0.608496	0.770049	1.15464	3.74508e-07
0.580079	-0.0398657	0.769184	0.0748977	3.87566e-07
1.46097	-0.0706916	0.769141	0.188658	3.88229e-07
2.51595	-0.0597123	0.766022	0.327742	4.3884e-07
0.537506	-0.0234765	0.765083	0.0702021	4.55195e-07
0.889039	-0.0383516	0.761179	0.117376	5.29175e-07
0.344544	-0.0108101	0.760217	0.0456088	5.48968e-07
0.403006	-0.019087	0.759481	0.0534555	5.64573e-07
0.115733	-0.00114688	0.758887	0.015376	5.77436e-07
0.773578	-0.0513007	0.758003	0.103024	5.97086e-07
0.691004	-0.0210043	0.757416	0.0921739	6.10441e-07
0.79936	-0.0451984	0.756834	0.106796	6.23956e-07
0.677395	-0.00935777	0.756345	0.090622	6.35523e-07
1.64444	-0.0685421	0.752687	0.222176	7.28291e-07
0.124535	-0.00391701	0.752106	0.0168518	7.44071e-07
0.287245	-0.00913798	0.750336	0.0390541	7.941e-07
0.0125027	-9.61496e-05	0.749597	0.00170324	8.15862e-07
0.479305	-0.00703424	0.748055	0.0655635	8.62996e-07
0.376841	-0.010956	0.747958	0.0515608	8.66032e-07
0.279671	-0.00449858	0.746907	0.0383723	8.99631e-07
0.213177	-0.00218742	0.746805	0.0292569	9.02952e-07
0.829884	-0.0266401	0.745675	0.114235	9.40485e-07
8.45586	-0.710695	0.745468	1.1646	9.4753e-07
1.06555	-0.0315156	0.745032	0.146924	9.62483e-07
1.92409	-0.156301	0.743867	0.266118	1.00347e-06
2.57049	-0.2555	0.743401	0.355955	1.02033e-06
0.463704	-0.0200531	0.74335	0.0642211	1.02215e-06
0.802554	-0.0485127	0.741263	0.111759	1.1008e-06
0.50857	-0.01659	0.738576	0.0713165	1.20999e-06
4.17344	-0.180334	0.73798	0.586142	1.23548e-06
1.10733	-0.0518946	0.736599	0.156075	1.29641e-06
1.95208	-0.246906	0.735961	0.275592	1.32542e-06
2.18785	-0.186402	0.7358	0.309007	1.33286e-06
2.65549	-0.293963	0.735566	0.375281	1.34371e-06
0.164701	-0.00335918	0.735448	0.023283	1.34921e-06
1.89822	-0.17896	0.735054	0.268615	1.36774e-06
0.68011	-0.0323583	0.734431	0.0963954	1.39746e-06
7.89412	-0.322333	0.734129	1.11974	1.41209e-06
0.950456	-0.014868	0.734009	0.134859	1.41794e-06
6.22929	-0.344611	0.733919	0.884067	1.42232e-06
2.08081	-0.046674	0.733336	0.295751	1.45115e-06
1.13568	-0.0555314	0.732192	0.161889	1.50914e-06
1.8673	-0.151628	0.731495	0.266654	1.5455e-06
2.29992	-0.157526	0.731114	0.328751	1.56572e-06
1.09044	-0.080852	0.729042	0.156689	1.67982e-06
0.609562	-0.019745	0.728957	0.0876091	1.68462e-06
0.511581	-0.015491	0.727581	0.0737831	1.76466e-06
0.360317	-0.00785336	0.726743	0.0520767	1.81502e-06
0.847744	-0.0431739	0.722475	0.123842	2.09204e-06
6.28728	-0.435554	0.721586	0.920508	2.15428e-06
2.79956	-0.0297612	0.72049	0.410997	2.23334e-06
0.430992	-0.0137844	0.720387	0.0632891	2.2409e-06
3.66703	-0.13968	0.719156	0.54013	2.33295e-06
1.04402	-0.00605349	0.715611	0.155128	2.61742e-06
4.92823	-0.468086	0.715021	0.733335	2.6677e-06
2.62839	-0.151251	0.713284	0.392778	2.82058e-06
2.17192	-0.0695573	0.710738	0.326588	3.05901e-06
1.69975	-0.121574	0.709963	0.25607	3.13498e-06
0.581395	-0.00450431	0.709789	0.0876248	3.1523e-06
2.81751	-0.0807468	0.708998	0.425456	3.23206e-06
3.51065	-0.18262	0.706815	0.532928	3.46155e-06
1.17608	-0.148065	0.704057	0.179722	3.77235e-06
0.403218	-0.0121953	0.702782	0.0618061	3.92423e-06
1.07811	-0.0381702	0.702455	0.165384	3.96406e-06
1.79401	-0.183556	0.702421	0.275227	3.96824e-06
1.10487	-0.0624179	0.702314	0.169546	3.98139e-06
2.02863	-0.0920404	0.700607	0.312573	4.19609e-06
0.781145	-0.0258216	0.698999	0.120821	4.40771e-06
2.36695	-0.168897	0.695619	0.369042	4.88402e-06
0.897907	-0.0285172	0.694594	0.140336	5.03726e-06
0.999028	-0.0230901	0.692779	0.156808	5.31916e-06
0.519961	-0.0193755	0.690597	0.0820321	5.67669e-06
0.290431	-0.00587199	0.690211	0.0458616	5.74224e-06
2.28589	-0.0509043	0.689627	0.361455	5.84255e-06
0.226423	-0.00442633	0.68949	0.0358144	5.86628e-06
1.34757	-0.0852921	0.687996	0.213896	6.13094e-06
0.82022	0.0177285	0.687168	0.130442	6.28229e-06
0.679871	-0.0195306	0.686359	0.108326	6.43337e-06
0.605596	-0.015629	0.686095	0.0965505	6.48339e-06
1.89396	-0.136969	0.683354	0.303878	7.02308e-06
0.367001	-0.0107771	0.68328	0.0588938	7.03836e-06
0.128565	-0.00149238	0.682761	0.0206559	7.14507e-06
0.997891	-0.055596	0.680262	0.161252	7.68004e-06
0.558154	-0.0143241	0.680182	0.0902104	7.69787e-06
1.6592	-0.115077	0.677468	0.269838	8.32046e-06
1.02398	-0.0605828	0.675384	0.167326	8.82881e-06
1.58957	-0.0045443	0.674403	0.26033	9.07771e-06
2.9415	-0.0277	0.674152	0.482015	9.1422e-06
0.51947	-0.0190137	0.67409	0.0851361	9.1583e-06
2.96005	-0.163687	0.673481	0.485796	9.31701e-06
1.85648	-0.0521039	0.672136	0.305613	9.67649e-06
0.313213	-0.00359426	0.671159	0.0516754	9.94556e-06
1.83321	-0.0964121	0.67038	0.302986	1.01647e-05
0.17353	-0.00145602	0.669988	0.0287058	1.02766e-05
1.32708	-0.0755099	0.669672	0.219687	1.03677e-05
2.0241	-0.045478	0.669428	0.335256	1.04382e-05
0.42415	-0.010141	0.668647	0.070377	1.06679e-05
0.159223	-0.00268671	0.666934	0.0265211	1.11868e-05
0.478352	-0.0175912	0.664793	0.0800617	1.18676e-05
0.930783	-0.0156316	0.664353	0.155939	1.2012e-05
4.23355	-0.17323	0.6641	0.70967	1.20955e-05
0.895737	-0.0101863	0.661537	0.151016	1.29739e-05
1.01709	-0.0614819	0.661509	0.171486	1.29836e-05
2.16944	-0.082269	0.66095	0.366235	1.31828e-05
1.25106	-0.123876	0.660805	0.211267	1.32348e-05
2.02276	-0.0561098	0.659398	0.342656	1.37499e-05
2.38454	-0.195155	0.659114	0.404197	1.38559e-05
0.0624964	-0.00144223	0.65906	0.0105949	1.38761e-05
2.93335	-0.0593864	0.659003	0.497346	1.38976e-05
0.751851	-0.0200832	0.657572	0.127882	1.44451e-05
0.181576	-0.000679872	0.655723	0.031011	1.51805e-05
0.078357	0.000415172	0.655438	0.0133909	1.52969e-05
1.21707	-0.0741873	0.654658	0.208351	1.56194e-05
0.603147	-0.000365286	0.654604	0.103266	1.56421e-05
2.56108	-0.0498405	0.654195	0.438883	1.58138e-05
0.47689	-0.00156329	0.653937	0.0817694	1.59229e-05
3.43563	-0.116804	0.653776	0.589297	1.59917e-05
0.692345	-0.0166942	0.651574	0.119333	1.69551e-05
0.333475	-0.000854725	0.651228	0.0575216	1.71112e-05
6.15315	-0.531511	0.650483	1.06311	1.74515e-05
0.727946	-0.0266823	0.648371	0.126355	1.84496e-05
1.63486	-0.18025	0.648236	0.283859	1.85153e-05
1.61464	-0.0452194	0.648192	0.280375	1.85369e-05
0.825723	-0.0300791	0.647813	0.143503	1.87217e-05
3.42029	-0.221525	0.647737	0.594513	1.87594e-05
1.11133	0.0119657	0.646945	0.193506	1.91522e-05
4.30978	-0.143454	0.644291	0.754788	2.05241e-05
0.652147	-0.0167138	0.644166	0.114244	2.05909e-05
0.351971	-0.0119215	0.642783	0.0618449	2.1342e-05
2.23362	-0.0550799	0.642422	0.392778	2.1542e-05
0.317173	-0.0120896	0.642319	0.055787	2.15995e-05
0.783687	-0.0128968	0.640588	0.138361	2.25853e-05
0.280629	-0.00470488	0.640312	0.049575	2.27458e-05
0.470249	-0.0136361	0.639938	0.0831403	2.29654e-05
1.36736	-0.0756437	0.63824	0.242642	2.39863e-05
0.157416	0.00100788	0.634892	0.0281367	2.61184e-05
0.390254	-0.00810182	0.632861	0.0700604	2.74934e-05
0.386333	-0.0132192	0.632747	0.0693734	2.75728e-05
0.275638	-0.00424659	0.631903	0.0495859	2.8164e-05
0.0721851	-0.000328808	0.631183	0.0130059	2.86778e-05
3.6212	-0.114619	0.626533	0.658978	3.22034e-05
0.233403	-0.00330544	0.62494	0.0426188	3.3497e-05
0.960199	-0.0314223	0.62441	0.175529	3.39385e-05
1.55742	-0.054821	0.624085	0.2849	3.42112e-05
6.01562	-0.156618	0.623126	1.10269	3.5028e-05
1.8369	-0.121466	0.622091	0.337455	3.59283e-05
3.65718	-0.287782	0.621681	0.672442	3.6291e-05
0.326044	0.00145601	0.620397	0.0601132	3.74484e-05
0.464299	-0.000257383	0.617411	0.0861472	4.02678e-05
2.32961	-0.0356741	0.615894	0.43363	4.17711e-05
0.83782	-0.0417162	0.614047	0.15656	4.36705e-05
0.407249	0.00247749	0.613858	0.0761313	4.38687e-05
0.78658	-0.0340306	0.612793	0.147374	4.5004e-05
1.13156	-0.0593799	0.610884	0.212863	4.7103e-05
0.239741	-0.00592257	0.610573	0.0451285	4.74532e-05
1.91408	-0.0485177	0.608523	0.361857	4.98206e-05
0.591131	-0.00691147	0.607782	0.111928	5.07031e-05
0.804096	-0.0338597	0.607747	0.152263	5.07449e-05
0.67406	-0.00101646	0.607432	0.127724	5.1124e-05
1.18584	-0.0383918	0.605812	0.225462	5.31154e-05
0.502212	-0.00686614	0.602968	0.0960542	5.67788e-05
1.04799	-0.0208207	0.601689	0.200977	5.85002e-05
0.302853	-0.00272809	0.60149	0.0581034	5.87721e-05
1.50884	-0.0265109	0.600973	0.289789	5.94839e-05
0.991348	-0.0494208	0.600844	0.19045	5.96615e-05
0.389	-0.00739193	0.600217	0.0748292	6.05372e-05
2.52886	-0.072844	0.600092	0.486586	6.07134e-05
0.111706	0.000305719	0.59826	0.0215759	6.33457e-05
0.334697	-0.0149741	0.598029	0.0646774	6.36858e-05
0.10045	0.00207202	0.595846	0.0194994	6.697e-05
0.383051	-0.00417811	0.594471	0.0745703	6.91168e-05
1.26751	-0.0136074	0.594307	0.246836	6.93772e-05
0.749	-0.0275167	0.59241	0.146435	7.24513e-05
1.06181	-0.0338358	0.590581	0.20838	7.55306e-05
0.303585	-0.00205493	0.589318	0.0597342	7.77243e-05
0.791711	-0.0157889	0.588679	0.155984	7.8855e-05
0.886622	-0.0165344	0.58822	0.17485	7.96782e-05
0.259897	0.00393259	0.587586	0.0513211	8.08259e-05
0.455584	-0.00941213	0.587217	0.0900314	8.15e-05
5.22793	-0.206476	0.58703	1.03353	8.18442e-05
2.89974	-0.160849	0.586122	0.574335	8.35343e-05
5.50793	-0.400021	0.586068	1.09105	8.36345e-05
0.189215	-8.85302e-05	0.585156	0.0375512	8.53636e-05
0.234809	-0.00512548	0.585127	0.0466028	8.54201e-05
0.621575	-0.0203678	0.584787	0.123451	8.60733e-05
4.11168	-0.0874083	0.58395	0.818027	8.77004e-05
0.305423	-0.00568665	0.583237	0.0608538	8.91086e-05
3.26684	-0.119922	0.582987	0.651233	8.9607e-05
1.88866	-0.0384349	0.582579	0.376813	9.04267e-05
0.810287	-0.0192266	0.580708	0.162287	9.42703e-05
1.84378	-0.0630908	0.580489	0.369443	9.47291e-05
1.09054	-0.0307099	0.580098	0.218689	9.55548e-05
3.85999	-0.103728	0.579025	0.775765	9.78516e-05
1.59216	-0.0887137	0.578006	0.320655	0.000100079
0.0692923	-0.000272078	0.577151	0.0139797	0.000101983
0.739931	-0.0254161	0.576553	0.149464	0.000103334
0.291287	0.00262447	0.576032	0.0589017	0.000104523
1.34604	-0.0821131	0.57597	0.272221	0.000104666
0.65923	-0.0171843	0.575032	0.133577	0.000106841
1.02504	-0.0607048	0.573392	0.208399	0.000110745
1.00189	-0.00680179	0.573306	0.203727	0.000110953
2.1953	-0.230383	0.573092	0.446595	0.000111473
2.21457	-0.0210029	0.571279	0.452186	0.000115963
0.836437	0.00244632	0.569898	0.171271	0.00011949
1.53105	-0.0583138	0.56915	0.31398	0.000121441
0.859851	-0.0458265	0.56762	0.176885	0.000125521
2.55377	-0.22797	0.566884	0.526138	0.000127527
0.811184	-0.0171353	0.566414	0.167284	0.000128825
1.12721	-0.0213891	0.562407	0.234356	0.000140366
0.597406	-0.01857	0.562191	0.124261	0.000141014
5.66859	-0.421812	0.560503	1.18312	0.00014617
3.22092	-0.158343	0.55748	0.676387	0.000155828
0.045138	-0.000319968	0.555038	0.00952589	0.000164042
0.326159	-0.00959085	0.55489	0.0688531	0.000164554
1.95991	-0.0461023	0.553348	0.415036	0.000169955
0.0894317	-0.000281766	0.553247	0.0189421	0.000170313
0.283964	-0.00283556	0.552056	0.0602902	0.000174603
3.34072	-0.0519317	0.550609	0.711368	0.000179947
0.674306	-0.0217583	0.549709	0.143847	0.000183342
0.308985	-0.00245562	0.548223	0.0661127	0.000189078
1.08559	-0.0293402	0.547291	0.232717	0.000192755
0.430566	-0.0136752	0.54512	0.0927057	0.000201574
0.407022	-0.0133202	0.545062	0.0876465	0.000201815
0.624515	-0.00864813	0.544928	0.134517	0.000202368
0.194584	-0.00423998	0.544905	0.0419142	0.000202466
0.455567	-0.0101843	0.542961	0.0985165	0.000210702
4.12551	-0.112243	0.541369	0.895007	0.00021767
0.0571958	0.000748269	0.538839	0.0124717	0.000229171
0.232755	0.00245626	0.538018	0.0508367	0.000233017
0.364548	-0.00727647	0.535421	0.0800388	0.000245573
4.26408	-0.154556	0.53501	0.936977	0.000247614
2.61417	-0.042004	0.533975	0.575627	0.000252827
0.936396	0.0085189	0.533632	0.206332	0.000254577
1.34944	-0.0515773	0.533316	0.297535	0.000256198
2.78712	-0.0509521	0.531045	0.617333	0.000268117
0.409539	0.0147852	0.529816	0.0909348	0.000274775
0.430512	-0.00809522	0.529791	0.0955966	0.000274916
0.940085	-0.0345827	0.529312	0.20895	0.000277552
1.9844	-0.211276	0.52927	0.441103	0.000277782
4.22149	-0.115616	0.528987	0.938908	0.000279351
0.565008	-0.0166559	0.526963	0.126176	0.00029081
2.52513	-0.0646347	0.526961	0.563907	0.000290825
0.832676	-0.0540034	0.526677	0.186057	0.000292463
0.637653	-0.0356607	0.525366	0.142855	0.000300151
2.05896	-0.0449843	0.525058	0.461559	0.00030198
1.38025	-0.07841	0.522961	0.310717	0.000314725
1.05117	0.00768414	0.52242	0.236892	0.00031809
0.14234	0.00388033	0.522211	0.0320911	0.000319396
1.19265	-0.0406132	0.520647	0.269732	0.000329349
2.86145	-0.346594	0.519611	0.648495	0.000336088
1.00119	-0.0672355	0.518869	0.227239	0.000340995
2.31635	-0.212829	0.517175	0.527526	0.000352438
0.894542	0.0195568	0.516563	0.203973	0.000356652
0.544041	0.0107459	0.516106	0.124165	0.000359831
0.292657	-0.000502301	0.514496	0.0670081	0.000371236
4.48087	-0.197889	0.514168	1.02664	0.0003736
0.784072	-0.00516263	0.506444	0.182441	0.000433321
2.00834	-0.079119	0.505452	0.468236	0.00044159
0.883709	-0.0292763	0.503684	0.206763	0.000456669
2.65717	-0.0466196	0.503079	0.622457	0.000461938
1.18623	-0.0168	0.502286	0.278322	0.000468916
1.51959	-0.118038	0.500885	0.357537	0.000481492
0.601268	-0.0265531	0.500679	0.141528	0.000483371
1.9398	-0.0358961	0.500547	0.456715	0.00048457
0.770935	0.0193082	0.499838	0.18177	0.000491093
4.50996	-0.205711	0.499119	1.06488	0.000497784
0.251063	-0.00124916	0.49779	0.0594381	0.000510357
0.789653	-0.00781765	0.497576	0.187028	0.000512417
0.471741	0.0187228	0.496842	0.111895	0.000519514
0.446505	0.00799272	0.496595	0.105961	0.000521918
2.63242	-0.0220888	0.496552	0.62476	0.000522335
0.368302	-0.00343543	0.496501	0.0874192	0.000522835
0.337554	0.0141742	0.491117	0.0809885	0.000577977
0.553443	-0.00526325	0.491105	0.132789	0.000578109
0.862355	-0.014323	0.490276	0.207251	0.000587054
0.377644	-0.000357445	0.48582	0.0915728	0.000637304
0.358321	0.00614768	0.484194	0.0871704	0.000656589
1.13768	-0.073983	0.483168	0.277339	0.000669027
0.551557	-0.011877	0.482605	0.134607	0.000675938
1.81763	-0.0429276	0.482553	0.443639	0.000676581
0.496996	-0.00634692	0.479739	0.12199	0.000712153
0.0835439	0.00360255	0.479292	0.0205246	0.00071796
0.225451	0.00629265	0.478001	0.0555311	0.000734958
1.86728	-0.0235707	0.475637	0.462115	0.000767037
1.33866	-0.0282221	0.474918	0.331772	0.000777047
0.809663	-0.0293933	0.474171	0.200966	0.000787567
0.61328	0.0076358	0.473929	0.152296	0.000790995
0.0683704	0.000454367	0.473748	0.0169846	0.000793583
0.54315	-0.00439639	0.473183	0.135082	0.000801681
0.394298	0.013498	0.472656	0.0981663	0.000809288
0.578143	0.00339779	0.472131	0.144089	0.000816944
0.115202	-1.93761e-05	0.469766	0.0288482	0.000852259
0.320239	-0.00436373	0.469175	0.0802873	0.000861301
0.303928	-0.002049	0.468908	0.0762387	0.000865405
1.67465	0.0075367	0.468065	0.420789	0.0008785
2.60165	-0.0690531	0.467026	0.655081	0.000894882
0.093375	0.00200353	0.466877	0.0235183	0.000897257
1.97769	-0.0470186	0.46666	0.498337	0.000900729
0.749612	-0.0291398	0.465275	0.189414	0.000923133
0.78714	-0.00626876	0.464957	0.199023	0.000928346
0.732233	-0.00419092	0.464828	0.185188	0.000930474
3.47273	-0.0749638	0.464116	0.879544	0.000942271
0.0968086	0.000991728	0.463877	0.0245306	0.000946261
1.07796	-0.0107122	0.463184	0.273529	0.000957911
3.8172	-0.143222	0.462796	0.969355	0.000964488
0.166979	0.00167558	0.46165	0.0425013	0.000984181
0.96526	0.00198928	0.461172	0.245924	0.000992488
0.295905	0.00885529	0.460975	0.0754191	0.000995934
0.155529	0.000668906	0.460472	0.0396808	0.00100479
1.04212	-0.065276	0.4596	0.266348	0.00102029
0.511781	0.0262697	0.459345	0.130869	0.00102487
0.359365	0.0110556	0.459238	0.0919143	0.0010268
0.14247	-0.000873144	0.459222	0.0364405	0.00102709
0.621106	-0.00451391	0.45846	0.159109	0.00104089
0.284481	-0.00275924	0.458278	0.0729023	0.00104421
0.755712	-0.0199244	0.457088	0.194127	0.0010662
1.24482	-0.0103357	0.456885	0.319898	0.00106998
1.90404	-0.072087	0.456343	0.489841	0.00108015
0.82868	-0.0143827	0.455402	0.213595	0.00109803
1.35835	-0.104623	0.453304	0.351603	0.00113885
0.952989	-0.0296849	0.450848	0.247904	0.00118841
1.59468	-0.0269881	0.449584	0.41589	0.00121464
0.389997	-0.00532681	0.449543	0.101719	0.0012155
2.72729	-0.131131	0.449235	0.711773	0.00122198
0.393013	-0.00811739	0.443954	0.103671	0.00133805
0.985892	0.0236004	0.442525	0.260818	0.00137114
0.14972	-0.00218368	0.441904	0.0396582	0.00138575
0.128596	-0.00124847	0.440971	0.0341274	0.00140796
0.69623	-0.00323309	0.440505	0.184943	0.00141916
2.86342	-0.162603	0.438586	0.763593	0.0014662
0.622953	-0.00343599	0.43845	0.16617	0.0014696
1.73934	-0.0886683	0.437217	0.465125	0.00150061
2.62849	-0.104579	0.435358	0.705561	0.00154853
0.742183	-0.0404502	0.4344	0.199611	0.00157374
0.56458	-0.000679579	0.433689	0.152064	0.00159271
1.35982	-0.0451019	0.433621	0.366305	0.00159455
0.709228	0.00515731	0.431821	0.191752	0.00164351
0.544275	-0.00526503	0.430426	0.147574	0.00168243
1.58016	-0.127857	0.430149	0.428684	0.00169025
2.534	-0.0711302	0.430114	0.687501	0.00169124
0.643237	-0.00592427	0.43	0.174557	0.00169447
0.761772	0.00249353	0.429576	0.206903	0.00170653
2.51744	-0.100264	0.427858	0.686161	0.00175622
2.05954	-0.105094	0.427426	0.561848	0.00176894
0.327587	-0.0089915	0.427157	0.089416	0.00177689
2.14284	-0.0321423	0.426826	0.585289	0.00178669
0.903863	-0.035523	0.42682	0.246882	0.00178688
0.526923	-0.0152506	0.426426	0.14404	0.00179863
0.0604779	0.000310377	0.426385	0.0165337	0.00179986
3.16101	-0.102994	0.425617	0.865526	0.00182301
0.435216	-0.00485629	0.425461	0.119206	0.00182775
0.347997	-0.0127491	0.424285	0.0955464	0.0018638
0.424424	-0.00605025	0.422037	0.117068	0.00193452
1.15484	0.00623035	0.421685	0.318767	0.00194581
1.14038	-0.0410025	0.42166	0.314793	0.0019466
0.354421	0.00514315	0.42052	0.0980639	0.00198359
0.722957	-0.0150031	0.419753	0.200348	0.00200885
0.505466	-0.00898617	0.416354	0.141058	0.0021243
0.347027	-0.0017348	0.416285	0.0968573	0.0021267
0.332218	-0.00184465	0.414895	0.0929897	0.00217569
1.91427	-0.0687147	0.414883	0.535828	0.00217611
0.408517	0.00350973	0.414146	0.114523	0.00220249
0.261238	0.00160309	0.413462	0.0733381	0.00222722
0.471907	-0.0190491	0.408695	0.133791	0.00240683
1.18276	-0.0224017	0.407487	0.336165	0.00245438
0.519704	-0.00813907	0.406308	0.148072	0.00250164
0.29773	-0.00429979	0.40596	0.0848893	0.00251574
0.55484	-0.0116753	0.404714	0.158606	0.00256683
0.904671	-0.0200087	0.403228	0.259408	0.00262898
0.797842	-0.00428001	0.402951	0.228907	0.00264075
2.85309	-0.0667259	0.402815	0.818807	0.00264651
0.2114	0.00747232	0.402177	0.0607502	0.00267379
1.24378	-0.071712	0.400463	0.358703	0.00274831
0.14616	0.00108847	0.399152	0.0422673	0.00280661
0.982585	0.0753845	0.397647	0.285043	0.00287489
2.80682	-0.13559	0.397432	0.814609	0.00288475
1.07055	-0.0531654	0.396476	0.311322	0.00292906
0.275381	-0.00157499	0.396241	0.0801217	0.00294005
0.0211475	0.000212623	0.394844	0.00617082	0.00300612
0.0899483	0.000338194	0.393942	0.0262965	0.00304953
0.85575	0.0318168	0.391306	0.251566	0.00317956
0.673044	0.00645734	0.390584	0.198156	0.00321606
0.525791	0.00224854	0.389582	0.155128	0.00326733
0.67126	-0.036275	0.389018	0.198282	0.00329656
0.289022	-0.00509495	0.388477	0.0854708	0.00332476
1.62069	-0.010962	0.388252	0.479504	0.00333659
0.784738	-0.00722305	0.386845	0.232865	0.00341126
0.0713195	0.00234226	0.384888	0.0212511	0.0035177
0.891436	-0.00389746	0.384373	0.265911	0.0035462
0.885674	0.0131767	0.384169	0.264306	0.00355751
0.13809	-0.000799064	0.383613	0.0412577	0.0035886
0.259778	-0.00376355	0.383333	0.077661	0.00360439
0.252827	0.00606668	0.383173	0.0756086	0.00361342
0.576511	-0.00264212	0.382269	0.172737	0.0036648
1.17846	0.00233929	0.381687	0.353531	0.0036983
0.904149	-0.0164728	0.381628	0.271274	0.00370169
0.808499	-0.0399141	0.379874	0.24348	0.00380428
0.87307	0.00159464	0.378315	0.263798	0.00389764
0.409544	-0.000777671	0.378172	0.123781	0.00390632
0.271293	0.00428413	0.377027	0.0821958	0.00397634
0.133326	-0.00053523	0.376986	0.0403985	0.0039789
0.159071	0.000523413	0.375624	0.0483396	0.00406379
0.491018	0.0176806	0.373632	0.149849	0.00419084
0.398434	-0.00731697	0.372614	0.121859	0.00425722
0.282847	0.00274377	0.37181	0.0866564	0.00431029
0.507939	-0.00404446	0.369737	0.156311	0.00444991
2.11929	-0.00310775	0.369691	0.652245	0.00445305
1.17968	-0.0805621	0.369194	0.363452	0.00448716
0.126285	0.00102996	0.369052	0.0389195	0.00449698
0.289254	0.000550662	0.367128	0.0895143	0.00463156
2.28745	0.0275912	0.364597	0.71176	0.0048142
0.63683	-0.0235919	0.364536	0.198181	0.0048187
0.988348	-0.0132585	0.363363	0.308354	0.00490567
0.627144	0.0377945	0.362547	0.196008	0.00496697
3.92196	-0.14037	0.362189	1.22672	0.00499413
1.9074	-0.0185919	0.360077	0.599337	0.00515688
0.655774	-0.00283553	0.359806	0.206177	0.00517811
1.60487	-0.00251083	0.354268	0.510699	0.00563012
1.51537	-0.0517577	0.354005	0.482496	0.00565241
1.52872	-0.00542606	0.353676	0.487095	0.00568047
1.61015	-0.0462454	0.353529	0.513206	0.00569309
0.581781	0.0132818	0.35345	0.185464	0.0056998
1.70711	-0.0239218	0.351249	0.546837	0.00589142
3.44792	-0.0909864	0.348766	1.11051	0.00611468
4.45515	-0.212469	0.348743	1.43499	0.00611675
1.12159	0.00867959	0.346269	0.363239	0.00634696
2.34578	-0.0429962	0.34569	0.760676	0.00640197
2.23968	-0.0369834	0.34476	0.727764	0.00649118
0.679058	-0.00907705	0.344754	0.220657	0.00649181
0.245019	-0.00160072	0.342924	0.0799415	0.00667085
1.34104	-0.0144786	0.342449	0.437999	0.00671804
1.42297	-0.0256668	0.341722	0.46551	0.00679084
0.156885	0.001252	0.341308	0.0513704	0.00683266
0.028716	0.000318719	0.341262	0.00940374	0.00683732
1.33774	-0.0240818	0.340259	0.439053	0.00693958
0.315106	-0.000428755	0.339869	0.10351	0.00697983
1.35133	-0.014652	0.339587	0.444178	0.00700891
0.863765	-0.00864725	0.338585	0.284553	0.00711355
0.400839	-0.00326179	0.338563	0.132056	0.00711588
1.05984	-0.00746961	0.33549	0.351574	0.00744568
0.322752	0.00131773	0.334786	0.107233	0.00752309
1.36672	-0.0373844	0.331098	0.457875	0.00794147
0.512748	0.025408	0.327495	0.173186	0.00837066
2.01503	-0.0444311	0.32698	0.681393	0.00843368
0.43949	0.011768	0.32635	0.148829	0.0085114
0.312371	-0.00209763	0.324385	0.106256	0.00875819
0.668247	-0.0228401	0.322907	0.228079	0.00894804
1.63202	-0.0470065	0.321965	0.558228	0.00907108
0.678315	0.0034729	0.321465	0.232281	0.00913702
0.558369	0.00436829	0.321079	0.191377	0.00918823
0.755692	-0.0190971	0.318985	0.260257	0.00947065
2.18137	-0.0481825	0.317843	0.75323	0.0096279
1.30073	-0.0262649	0.317493	0.449508	0.0096766
0.266303	-0.000513313	0.314338	0.0927034	0.010126
1.91923	-0.0587655	0.313811	0.668927	0.010203
0.746879	-0.0095105	0.312035	0.261394	0.0104662
0.570304	-0.00428729	0.31084	0.200153	0.0106468
0.26456	0.00337096	0.310091	0.0930121	0.0107614
0.74324	0.0368867	0.310057	0.261324	0.0107667
0.437221	1.65866e-05	0.30832	0.154353	0.0110371
1.33149	-0.0672235	0.307681	0.470764	0.0111382
0.556666	-0.0201752	0.303143	0.198933	0.0118809
1.34773	-0.00941671	0.303139	0.481637	0.0118816
1.52862	-0.0237863	0.30279	0.546731	0.0119406
1.87048	-0.0545459	0.302116	0.670072	0.0120552
0.117378	9.84243e-05	0.301693	0.0420911	0.0121278
0.539088	0.00817229	0.301191	0.193545	0.0122142
0.12179	0.00108429	0.300748	0.0437715	0.0122912
0.342842	0.0204866	0.29909	0.123705	0.0125827
1.01304	-0.0129566	0.299043	0.365569	0.012591
2.02733	-0.0238547	0.297733	0.733882	0.0128261
0.281196	0.0103956	0.293409	0.102854	0.0136311
0.2182	0.0117751	0.291023	0.0802732	0.0140952
1.16815	0.0133794	0.290377	0.430424	0.0142234
1.30338	-0.0310312	0.288442	0.482514	0.0146138
1.5717	0.00651609	0.287222	0.583582	0.0148649
1.582	-0.0330555	0.286291	0.588745	0.0150592
0.476995	0.0184246	0.285688	0.177777	0.0151863
0.682846	-0.0190367	0.285499	0.254616	0.0152264
0.0980569	0.00369029	0.284216	0.0366783	0.015501
0.624635	0.0230497	0.282841	0.234437	0.0158002
0.388407	0.00110791	0.282795	0.145793	0.0158105
0.245095	0.0027688	0.282278	0.0921166	0.0159243
0.490417	0.00443507	0.282169	0.184368	0.0159484
0.758572	0.000241717	0.281192	0.285868	0.0161663
0.257297	0.000206229	0.279761	0.0973067	0.0164902
1.99685	-0.0518087	0.278736	0.757113	0.0167262
0.11816	0.000347933	0.277241	0.0449677	0.0170757
0.695937	-0.00636066	0.276453	0.265373	0.0172626
0.573485	-0.0102813	0.275433	0.219239	0.0175074
1.22112	0.0307878	0.270814	0.472287	0.0186572
0.112288	0.00405325	0.270001	0.0435186	0.0188669
0.630245	-0.0139414	0.26838	0.245268	0.019291
1.59484	-0.0715363	0.268343	0.620712	0.019301
0.145188	0.0154674	0.268183	0.0565301	0.0193432
0.495729	-0.00637795	0.265891	0.19415	0.0199601
1.18373	-0.000136986	0.265884	0.46361	0.019962
0.33585	0.017728	0.265678	0.131606	0.0200184
0.356552	0.00153616	0.26556	0.13976	0.0200506
1.83739	-0.0106306	0.264629	0.721938	0.0203074
0.296897	0.00276618	0.263829	0.116895	0.0205306
0.910427	0.015377	0.263615	0.358654	0.0205905
1.70842	-0.0271992	0.262917	0.67423	0.0207877
0.859575	0.051899	0.260459	0.341397	0.0214961
1.04312	0.0266686	0.259124	0.415735	0.0218901
2.77034	0.0436214	0.257323	1.10932	0.0224324
0.244796	0.0116963	0.256319	0.0982815	0.02274
0.534268	0.0223843	0.256237	0.214546	0.0227654
0.319737	0.00796382	0.255545	0.12863	0.0229798
0.0314737	4.30716e-05	0.253152	0.012742	0.0237369
0.530401	-0.00203498	0.252971	0.214833	0.0237949
0.197061	0.00608086	0.252472	0.0799231	0.0239562
1.45589	-0.0161742	0.250885	0.592965	0.0244754
0.431028	-0.00034605	0.250619	0.175677	0.0245635
1.16699	-0.00630677	0.249892	0.476561	0.0248058
0.0474119	0.000950515	0.245411	0.0195956	0.0263486
0.537428	0.0209182	0.244835	0.222469	0.0265537
1.33931	0.0561081	0.240874	0.560411	0.0280026
1.34288	0.00520812	0.238725	0.565227	0.02882
0.946127	-0.0109303	0.23731	0.399787	0.0293699
1.69942	-0.0166108	0.233076	0.726594	0.0310762
0.00686179	0.000400932	0.230132	0.00295816	0.0323172
0.667378	0.0126235	0.230118	0.287722	0.0323232
0.612701	0.00222123	0.228269	0.265535	0.0331267
0.560477	0.00874648	0.225802	0.244615	0.0342279
0.908446	0.00796758	0.224131	0.398388	0.0349936
1.43412	-0.0399145	0.223238	0.630535	0.0354091
0.767178	0.00468771	0.223195	0.337344	0.0354295
1.49109	0.00781765	0.222551	0.656882	0.0357323
0.777506	0.0101993	0.221783	0.343284	0.0360968
0.0889223	0.000890781	0.220391	0.0394199	0.0367663
1.13569	-0.0149038	0.220275	0.50363	0.0368227
0.253305	0.0248222	0.219516	0.112579	0.0371934
0.609582	0.00133741	0.217244	0.272731	0.0383239
0.307575	0.0146947	0.217136	0.137655	0.0383784
0.85524	0.0038709	0.217051	0.382858	0.0384214
0.362887	0.00198825	0.216991	0.162479	0.0384516
0.134904	0.00962441	0.216481	0.0604927	0.0387111
0.591849	0.049636	0.216118	0.265677	0.0388963
0.138137	0.00615026	0.215083	0.0621987	0.0394293
2.20451	-0.0541655	0.214209	0.995202	0.0398852
0.273642	0.0204186	0.214181	0.123543	0.0399001
0.214355	0.00436836	0.212653	0.0972175	0.040709
0.423352	0.0117983	0.212583	0.192045	0.0407463
0.521783	0.0221485	0.212096	0.237041	0.0410076
0.0399452	0.001116	0.211185	0.0181963	0.041501
0.604282	0.00763519	0.209796	0.276424	0.0422642
0.86614	-0.0104597	0.209632	0.396404	0.042355
0.455394	0.0198508	0.207327	0.209879	0.043653
0.936285	-0.00496422	0.207179	0.431704	0.0437377
1.57517	0.0272385	0.204554	0.732136	0.0452651
0.20958	0.0186236	0.204489	0.097432	0.0453036
0.186969	0.0142213	0.200884	0.087895	0.0474867
0.135001	0.00906267	0.200829	0.0634755	0.0475209
1.54828	0.00239817	0.200812	0.72802	0.0475317
0.173924	0.00528135	0.200733	0.0818013	0.0475806
0.175868	0.0080068	0.199985	0.082909	0.0480469
0.507563	0.0707956	0.199107	0.239937	0.0485996
0.268741	0.00744715	0.198806	0.12716	0.0487907
0.571608	0.00212767	0.196388	0.272538	0.050351
0.594737	0.0173203	0.19632	0.283627	0.050396
0.0809354	0.0100659	0.195735	0.0386694	0.0507809
0.275557	0.0127826	0.194086	0.13235	0.0518816
0.726049	-0.000643314	0.193733	0.349114	0.0521199
0.204166	0.00270467	0.193519	0.0982386	0.0522652
0.96911	0.0200928	0.193497	0.46634	0.05228
0.603009	0.00481964	0.193312	0.290343	0.052406
1.00183	0.163318	0.192873	0.483051	0.0527054
0.796766	0.0210343	0.191415	0.385984	0.0537124
0.624415	0.023197	0.191348	0.302556	0.0537595
0.165812	0.006397	0.190837	0.0804758	0.0541168
0.406955	0.0204613	0.190067	0.198007	0.0546601
0.422353	0.013261	0.189482	0.205891	0.0550768
0.282011	0.00427524	0.18658	0.138789	0.0571873
0.750871	0.00188153	0.184135	0.372538	0.0590266
1.90898	-0.0165242	0.183273	0.949847	0.0596881
0.778454	0.0705384	0.181733	0.389339	0.0608887
0.634906	0.0127405	0.181313	0.317993	0.0612197
1.10765	0.00106958	0.181244	0.554896	0.0612746
0.265698	0.00891996	0.180704	0.133348	0.0617035
0.566175	0.0335952	0.180452	0.284394	0.0619046
0.602809	0.0131147	0.175634	0.307822	0.0658766
0.336331	0.0270037	0.173193	0.173208	0.0679822
0.10886	0.00459099	0.172978	0.0561042	0.0681707
0.649177	0.00163297	0.171429	0.336394	0.0695443
0.888982	0.115083	0.171158	0.461098	0.0697874
0.0882037	0.00953679	0.168272	0.0462206	0.0724291
0.946135	0.0518574	0.168242	0.495847	0.0724569
0.0373292	0.00304366	0.166434	0.0196907	0.0741615
0.25702	0.0111708	0.166132	0.135722	0.07445
0.402044	0.0327761	0.16571	0.212629	0.0748558
0.578673	0.0285274	0.164428	0.307468	0.076099
0.211262	0.0412693	0.161638	0.113404	0.0788774
0.134342	0.0113276	0.161354	0.0721898	0.0791651
0.38064	0.0692607	0.160416	0.205252	0.0801251
1.13089	0.000292537	0.159191	0.612595	0.0813947
0.610383	0.0330234	0.157861	0.332293	0.0827969
0.500816	0.0760067	0.157249	0.273273	0.0834495
0.955906	0.0246738	0.157202	0.521688	0.0834995
0.86731	0.014628	0.155077	0.47717	0.0858085
0.219327	0.00843856	0.152414	0.121909	0.0887902
0.192974	0.0175455	0.152082	0.107399	0.0891695
1.0248	0.077214	0.150914	0.572944	0.090515
0.806687	0.0482159	0.150514	0.451709	0.0909812
0.402991	0.0353934	0.149664	0.22641	0.0919776
1.62654	-0.0202771	0.149609	0.914023	0.0920424
0.589283	0.0306278	0.148806	0.332193	0.0929947
0.577584	0.0379667	0.147269	0.327589	0.0948464
0.176677	0.00182961	0.145973	0.100726	0.0964352
0.409102	0.0156292	0.144638	0.234492	0.0980999
0.0475657	0.0055693	0.144208	0.0273116	0.098642
0.255292	0.00262875	0.14312	0.147235	0.100028
0.378778	0.0175212	0.14095	0.220407	0.10285
0.822065	0.046051	0.140641	0.478963	0.103259
0.27694	0.0162825	0.140471	0.161468	0.103484
0.851982	0.0442974	0.140264	0.497168	0.103758
0.321344	0.0231146	0.139647	0.187999	0.104582
0.896451	0.0333535	0.139181	0.525481	0.10521
0.0581358	0.00427233	0.138125	0.0342289	0.106644
0.206731	0.00794468	0.137151	0.122219	0.107984
0.35793	0.0101697	0.136191	0.212469	0.109322
0.0720025	0.00373817	0.133896	0.043163	0.112588
1.05455	-0.00647076	0.132203	0.636823	0.11506
0.516955	0.0759902	0.132203	0.31218	0.115061
0.0124129	0.000787009	0.131718	0.00751183	0.115779
0.140695	0.00047729	0.131462	0.0852385	0.11616
0.837102	0.0231481	0.130825	0.50857	0.117114
0.104319	0.00691129	0.130384	0.063501	0.117779
0.143154	0.0197002	0.130169	0.0872227	0.118103
0.340025	0.0164402	0.126835	0.210283	0.123271
0.357452	0.007453	0.126751	0.221144	0.123403
0.467129	0.0155327	0.126304	0.289582	0.124114
0.189311	0.00197607	0.124171	0.118506	0.127565
0.498453	0.00712546	0.123542	0.312929	0.128599
0.18136	0.015694	0.121419	0.114988	0.132161
0.28181	0.00851585	0.121219	0.178844	0.132501
0.516696	0.0357184	0.120298	0.329335	0.134082
0.548468	0.080721	0.116242	0.356452	0.141275
0.795917	0.031776	0.116187	0.517407	0.141374
0.187563	0.00574498	0.113879	0.123321	0.145647
1.18108	0.0479879	0.108526	0.797865	0.156085
0.501688	0.104647	0.106756	0.342048	0.159707
0.133653	0.0333172	0.105862	0.0915534	0.161568
0.0552956	0.0279703	0.105635	0.0379236	0.162046
0.457679	-0.000842457	0.104708	0.315441	0.164007
0.477775	0.103136	0.104482	0.329688	0.164488
0.728758	0.176416	0.100345	0.514326	0.173582
0.209286	0.00434276	0.0987544	0.149021	0.177218
0.0132309	0.000350401	0.0955462	0.0095949	0.184805
0.04296	0.000827661	0.095466	0.0311685	0.184999
0.077258	0.0106313	0.093194	0.0568029	0.190588
0.246834	0.0122165	0.0930538	0.181632	0.190939
0.0522601	0.0043091	0.0925431	0.0385722	0.192223
0.486633	0.0749021	0.0920359	0.360264	0.193507
0.138012	0.0123586	0.0915604	0.102465	0.19472
0.116841	0.00456258	0.0913689	0.0868465	0.195211
0.180425	0.0248906	0.0885909	0.136402	0.202482
0.350235	0.0522983	0.0876334	0.266362	0.205057
0.516293	0.0147158	0.0857668	0.39731	0.210179
0.430582	0.036455	0.0837889	0.335602	0.215762
1.27006	0.0160414	0.083175	0.993879	0.217527
0.302777	0.0171091	0.0821234	0.238586	0.220589
1.03779	0.0342198	0.0795098	0.832285	0.22841
0.497874	0.0870111	0.0777376	0.404199	0.23389
0.792606	0.0568231	0.0760812	0.651028	0.239146
0.581586	0.0139125	0.0749296	0.481657	0.242879
1.26082	0.0165694	0.0746458	1.04633	0.24381
0.281355	0.0139485	0.0701314	0.241475	0.259167
0.539764	0.0269428	0.068113	0.470581	0.266393
0.465446	0.0531187	0.0663005	0.411698	0.273083
-0.0650482	0.0380812	0.0662883	0.0575422	0.273129
0.691126	0.0154721	0.0636763	0.624662	0.283122
0.0134412	0.00218713	0.0632511	0.0121921	0.284789
0.202766	0.00781603	0.06129	0.187038	0.292633
0.311463	0.0858701	0.060551	0.289166	0.295655
0.162178	0.0360936	0.0599474	0.151372	0.298152
0.328959	0.056521	0.0588387	0.310103	0.302805
0.303305	0.0214174	0.0562442	0.292843	0.314044
0.189373	0.0286548	0.0561201	0.183054	0.314595
0.242856	0.0582503	0.0560394	0.234933	0.314953
0.477226	0.0379778	0.0550164	0.466181	0.319542
1.03322	0.0679842	0.0533687	1.02566	0.327108
0.062045	0.00952599	0.0506651	0.0633033	0.340016
0.0523915	0.0148043	0.049297	0.0542296	0.346794
0.191719	0.0220844	0.0477204	0.201864	0.354821
0.0586442	0.00722279	0.0451573	0.063561	0.368395
0.171355	0.0208651	0.0446726	0.186774	0.371039
0.0204238	0.0122372	0.0440114	0.022436	0.374685
0.0748056	0.0375711	0.0423694	0.0838244	0.38395
0.0744534	0.0192805	0.0420057	0.0838061	0.386044
0.0912958	0.0188771	0.0398422	0.105637	0.398825
0.258368	0.0693478	0.037548	0.308318	0.413024
0.372118	0.0990751	0.0308532	0.491574	0.458849
0.0173842	0.00132799	0.0298603	0.0233555	0.466283
-0.154783	0.0247258	0.0285605	0.21277	0.476298
0.0658628	0.0143799	0.0263773	0.0943156	0.493899
0.0241019	0.00988649	0.0260866	0.034711	0.496321
0.148422	0.0231482	0.0241826	0.222226	0.512679
0.213107	0.0463989	0.0228843	0.32822	0.524357
-0.0427048	0.0175651	0.0216042	0.0677375	0.536326
0.0529938	0.0183048	0.0208857	0.0855226	0.543255
0.0517297	0.0115311	0.0206918	0.0838812	0.545153
-0.173551	0.182994	0.0182184	0.300292	0.570464
0.317549	0.0604015	0.0178351	0.55543	0.574584
-0.088563	0.056486	0.0177809	0.155147	0.575171
0.0527087	0.0208011	0.017265	0.0937304	0.580818
0.0227363	0.0132682	0.0171985	0.0405108	0.581555
0.256005	0.0593411	0.0158377	0.475663	0.597028
0.318099	0.0609097	0.0157166	0.593344	0.598444
-0.351655	0.138359	0.0140229	0.695017	0.619021
-0.0633007	0.0154428	0.0137888	0.126181	0.621983
0.0417768	0.020395	0.0134939	0.0841937	0.625759
0.0331851	0.00480766	0.0127928	0.0687113	0.634943
0.306614	0.0493164	0.0113752	0.67374	0.654484
0.205299	0.0311651	0.01104	0.45799	0.659313
-0.129455	0.098574	0.0104379	0.297097	0.66821
0.0943301	0.045036	0.00922067	0.230474	0.687157
0.215904	0.168772	0.00863742	0.545192	0.696749
0.0111921	0.000871567	0.00856851	0.0283763	0.697906
-0.061867	0.0176003	0.00834724	0.158939	0.701658
0.150023	0.0375906	0.00808902	0.391571	0.706109
0.187071	0.128374	0.00661249	0.54044	0.733246
0.0157928	0.00249432	0.00651104	0.0459812	0.735229
-0.0269367	0.00684387	0.0064405	0.078858	0.736619
0.130886	0.106431	0.00472269	0.447853	0.773435
-0.119361	0.125917	0.00445524	0.420553	0.779788
0.0164699	0.0199437	0.00337858	0.0666734	0.807685
0.073492	0.260868	0.00336706	0.298021	0.808008
-0.0245826	0.0082513	0.00326741	0.1012	0.81082
-0.0799162	0.131451	0.00308108	0.338826	0.816203
-0.0107816	0.00808445	0.00263364	0.0494535	0.82987
0.157163	0.168429	0.0016286	0.917175	0.865856
0.0177457	0.0158836	0.00141178	0.111241	0.875032
-0.0153324	0.0440693	0.000906155	0.119999	0.899746
0.00339057	0.0655169	2.44097e-05	0.161752	0.983507
0.000393707	0.001902	1.92645e-05	0.0211423	0.985348
-0.000269735	0.00232207	1.28066e-05	0.0177656	0.988053
a. Each permutation test was carried out in 20 groups at the same time by using limited random numbers which floating within 20% of the reference value. Every linear regression equation were built in P and corresponding `X calculated from 20 groups by using least squares.

## Sheet: constrained-50
Supplementary Table 16-3. Parameters of linear regression equations established between mean value of combination frequency and prevalence of disease in 1000 permutation tests under the Constrained model in 50 populations.a
Slope	Intercept	R2	SE	P-value
1.92659	-0.107008	0.848793	0.117369	0
0.908321	-0.090248	0.959214	0.0270345	0
0.266863	-0.0132609	0.823888	0.0178085	0
3.30615	-0.300151	0.944645	0.115517	0
1.47526	-0.276583	0.951168	0.0482471	0
0.607801	-0.0472191	0.958428	0.018271	0
1.71103	-0.235207	0.96552	0.0466705	0
2.17714	-0.13363	0.79471	0.159715	0
0.459707	-0.0245401	0.94301	0.0163118	0
0.717794	-0.083361	0.941534	0.0258174	0
0.721617	-0.0335394	0.862558	0.0415768	0
1.9912	-0.143715	0.880281	0.10599	0
1.7557	-0.068083	0.949993	0.0581416	0
0.273566	-0.00399105	0.82893	0.0179378	0
5.63592	-0.13419	0.817359	0.384535	0
0.851076	-0.026134	0.845593	0.0524929	0
0.158209	-0.0034067	0.908578	0.00724364	0
2.20441	-0.162767	0.811952	0.153123	0
0.482717	-0.0118547	0.827735	0.0317852	0
0.157931	-0.0062287	0.862376	0.00910639	0
0.771327	-0.082918	0.898244	0.0374714	0
1.02481	-0.0778982	0.863673	0.0587675	0
2.38501	-0.14919	0.844417	0.147765	0
1.43212	-0.137507	0.78089	0.109496	0
0.801951	-0.0679671	0.945147	0.0278854	0
1.36823	-0.140361	0.920978	0.0578476	0
0.817431	-0.0723388	0.97136	0.0202593	0
0.466812	-0.0382715	0.86605	0.0264985	0
0.429317	-0.0063035	0.795169	0.0314504	0
0.829736	-0.0593402	0.917537	0.0359036	0
0.459776	-0.029837	0.923269	0.0191314	0
0.215641	-0.00840401	0.81528	0.0148154	0
2.32306	-0.0664565	0.829195	0.152182	0
1.00616	-0.0449231	0.784072	0.0762117	0
8.66117	-0.395965	0.938797	0.319194	0
2.50708	-0.116924	0.980857	0.050553	0
0.276894	-0.00994358	0.91007	0.0125634	0
1.17689	-0.117699	0.905285	0.0549453	0
0.78935	-0.0487398	0.848024	0.0482316	0
0.192265	-0.00466829	0.828806	0.0126124	0
1.21441	-0.139365	0.911526	0.0546096	0
0.547508	-0.00523499	0.794187	0.0402295	0
1.10646	-0.0908881	0.789911	0.0823621	0
1.2124	-0.144197	0.966505	0.0325773	0
0.574449	-0.0427246	0.921862	0.0241394	0
0.610781	-0.0483403	0.920126	0.0259744	0
1.37646	-0.0458993	0.847112	0.0844037	0
0.91982	-0.101846	0.914542	0.0405841	0
0.564408	-0.0233047	0.8293	0.0369601	0
0.0997344	-0.00335881	0.793816	0.00733656	0
2.21616	-0.0994536	0.952512	0.0714229	0
0.830432	-0.0480698	0.920444	0.0352388	0
3.03705	-0.0284555	0.869043	0.170167	0
0.389489	-0.0293668	0.892485	0.0195123	0
0.795974	-0.0227999	0.828891	0.0521995	0
0.512844	-0.0141625	0.780773	0.0392238	0
1.54358	-0.107506	0.783971	0.116953	0
1.93155	-0.0688782	0.898617	0.0936439	0
1.30094	-0.180865	0.96131	0.0376707	0
0.185628	-0.00909024	0.802997	0.0132709	0
0.276722	-0.0126921	0.873186	0.0152214	0
1.28811	-0.0742214	0.79857	0.0933764	0
1.52131	-0.28998	0.89409	0.0755742	0
0.873309	-0.0683524	0.860329	0.0507888	0
0.557925	-0.0372151	0.918693	0.0239572	0
1.44963	-0.0527678	0.784813	0.109562	0
1.90402	-0.329617	0.97426	0.04467	0
1.26565	-0.181702	0.956564	0.0389277	0
1.9316	-0.147584	0.78356	0.146531	0
6.88711	-0.390202	0.783501	0.522546	0
0.633764	-0.0314027	0.805722	0.0449186	0
0.822453	-0.0606889	0.951696	0.0267444	0
0.769733	-0.0602849	0.940719	0.0278899	0
2.34056	-0.124227	0.928025	0.0940824	0
0.149441	-0.00809781	0.820887	0.0100756	0
0.642224	-0.0403886	0.914138	0.0284093	0
6.20305	-0.162458	0.823882	0.413956	0
1.13836	-0.103205	0.896718	0.0557626	0
6.31596	-0.278738	0.826369	0.417875	0
2.70167	-0.248853	0.831749	0.175386	0
0.474688	-0.0278929	0.954116	0.0150252	0
1.36581	-0.131448	0.866361	0.0774259	0
0.604314	-0.0455069	0.925889	0.0246777	0
0.417643	-0.0243343	0.850162	0.0253072	0
0.662096	-0.0626566	0.918143	0.0285347	0
1.19666	-0.188977	0.930169	0.0473255	0
1.82804	-0.0303924	0.860644	0.106174	0
0.813623	-0.0629744	0.907298	0.037538	0
0.440147	-0.0137615	0.785621	0.0331865	0
0.392073	-0.023815	0.85271	0.0235197	0
0.832346	-0.0701847	0.969312	0.0213765	0
0.350729	-0.0271787	0.79453	0.0257437	0
2.98492	-0.1971	0.914678	0.131585	0
0.833332	-0.0422326	0.779858	0.063906	0
0.234842	-0.00710952	0.855187	0.0139486	0
0.757255	-0.0709495	0.897417	0.036954	0
1.95753	-0.343955	0.975817	0.0444791	0
2.05927	-0.222952	0.820644	0.138955	0
0.22941	-0.00713163	0.849495	0.0139376	0
0.901137	-0.00689326	0.763053	0.0724801	0
1.15219	-0.0929979	0.910912	0.0520087	0
1.95603	-0.0891585	0.898621	0.0948284	0
2.41982	-0.154877	0.921009	0.102287	0
1.44522	-0.106541	0.816576	0.0988653	0
0.473262	-0.0304528	0.901437	0.0225876	0
2.22123	-0.113885	0.945516	0.0769618	0
0.960881	-0.0307351	0.852862	0.0576065	0
0.298739	-0.0147423	0.910034	0.0135576	0
0.968391	-0.022929	0.832962	0.0625929	0
0.394902	-0.0187526	0.956577	0.0121442	0
1.21522	-0.0832067	0.796743	0.0885923	0
0.23459	-0.0068124	0.878124	0.0126145	0
1.92763	-0.193942	0.800571	0.138866	0
1.49601	-0.0635264	0.775397	0.116214	0
0.686774	-0.0846865	0.889604	0.0349198	0
0.116477	-0.0014561	0.886865	0.00600465	0
0.792516	-0.0787665	0.957067	0.0242276	0
0.145234	-0.00592316	0.792846	0.0107152	0
0.394087	-0.010573	0.783518	0.0298991	0
0.319841	-0.019111	0.928559	0.0128051	0
1.58722	-0.0819559	0.852062	0.0954601	0
0.729575	-0.0216659	0.794794	0.0535077	0
0.297606	-0.0121249	0.803934	0.0212135	0
0.35247	-0.018884	0.886654	0.0181898	0
1.02818	-0.101134	0.888586	0.0525497	0
0.476563	-0.0248985	0.826941	0.0314673	0
0.446747	-0.0322928	0.848424	0.0272553	0
0.79957	-0.0748743	0.856702	0.0471998	0
0.823867	-0.0153969	0.875016	0.0449423	0
0.758857	-0.0665025	0.943817	0.0267239	0
1.0236	-0.0376127	0.814984	0.0703943	0
0.167361	-0.00499626	0.882308	0.00882264	0
0.225215	-0.00576984	0.843794	0.0139864	0
0.926621	-0.0894229	0.976971	0.0205342	0
0.154779	-0.00917817	0.834946	0.00993287	0
0.760272	-0.070768	0.942445	0.0271183	0
2.70877	-0.215952	0.901758	0.129049	0
1.38427	-0.18657	0.970484	0.0348442	0
0.580332	-0.0448624	0.88527	0.0301549	0
1.06013	-0.141017	0.961095	0.0307861	0
0.423509	-0.0271161	0.875848	0.0230146	0
0.711551	-0.0547097	0.936254	0.0267988	0
0.586567	-0.0418441	0.938866	0.0216041	0
0.904435	-0.0964537	0.907728	0.0416212	0
5.78994	-0.140225	0.806145	0.409812	0
0.17667	-0.00322787	0.803456	0.0126122	0
2.234	-0.45731	0.960302	0.0655604	0
2.93018	-0.172952	0.825752	0.194282	0
2.86573	-0.174087	0.959245	0.0852586	0
0.827979	-0.0842425	0.928254	0.0332251	0
0.381405	-0.0272129	0.874229	0.0208806	0
1.31446	-0.106193	0.796865	0.0957912	0
1.7265	-0.140146	0.796408	0.125996	0
1.08572	-0.0523944	0.809461	0.076031	0
0.334343	-0.00995916	0.798403	0.0242495	0
0.746777	-0.0158483	0.839405	0.0471466	0
0.467387	-0.0301309	0.897082	0.0228499	0
0.54094	-0.0133764	0.797988	0.0392844	0
2.41237	-0.0980131	0.811677	0.167719	0
2.63136	-0.294285	0.767753	0.208893	0
2.51732	-0.153649	0.899698	0.121317	0
0.230314	-0.00995645	0.866512	0.0130477	0
0.581031	-0.0448131	0.938858	0.0214017	0
0.744764	-0.0510894	0.908013	0.034215	0
0.329157	-0.0152904	0.914868	0.0144927	0
0.608609	-0.0391553	0.88859	0.0311049	0
1.55098	-0.0607999	0.90545	0.072341	0
2.73407	-0.16539	0.97637	0.0613919	0
0.654084	-0.0693643	0.894565	0.0324115	0
0.582137	-0.0457949	0.917453	0.0252036	0
0.0632713	-0.000893357	0.819912	0.00428001	0
0.109276	-0.00121232	0.819219	0.00740936	0
0.767823	-0.0416113	0.811502	0.0534132	0
0.458668	-0.0238967	0.806909	0.0323852	0
3.39519	-0.280327	0.967764	0.0894387	0
0.391599	-0.0110639	0.772088	0.0307094	0
2.97812	-0.775503	0.988283	0.0468041	0
1.45192	-0.238288	0.945248	0.0504371	0
0.685487	-0.0310589	0.851498	0.0413193	0
0.167504	-0.00344796	0.816394	0.0114656	0
7.61661	-0.30439	0.769724	0.60131	0
2.99071	-0.223205	0.919252	0.127939	0
2.19642	-0.0993841	0.927793	0.0884422	0
4.83145	-0.12217	0.850486	0.292391	0
0.473468	-0.0276342	0.887542	0.024326	0
3.12265	-0.203852	0.945327	0.108393	0
0.525364	-0.0284582	0.932602	0.0203852	0
0.944108	-0.0949451	0.959186	0.0281097	0
2.78371	-0.17454	0.959164	0.0829041	0
3.09263	-0.0503245	0.779101	0.237688	0
3.69232	-0.379321	0.950343	0.121822	0
1.26878	-0.0377024	0.915442	0.055658	0
2.28297	-0.197885	0.81201	0.15855	0
0.116626	-0.00559384	0.852757	0.00699488	0
0.856239	-0.0284898	0.858448	0.0501851	0
1.56641	-0.149064	0.810884	0.109186	0
2.37604	-0.591876	0.970852	0.0594238	0
0.873936	-0.0905554	0.898068	0.042497	0
0.619581	-0.0362567	0.865792	0.0352095	0
0.603538	-0.0428042	0.945323	0.0209506	0
0.653481	-0.0381341	0.78767	0.0489718	0
0.378521	-0.0126714	0.848012	0.0231299	0
1.74969	-0.128823	0.805333	0.124165	0
0.661208	-0.0389321	0.924521	0.0272692	0
0.264079	-0.0106093	0.793164	0.0194645	0
0.337654	-0.0110327	0.818512	0.0229489	0
1.48712	-0.0524668	0.90392	0.0699805	0
1.93912	-0.115249	0.883489	0.101641	0
0.827582	-0.0609508	0.904523	0.0388088	0
0.209291	-0.0129499	0.798379	0.0151807	0
1.44848	-0.209941	0.969823	0.0368794	0
0.68859	-0.0419487	0.943866	0.024238	0
1.89441	-0.0779213	0.791341	0.140407	0
7.01723	-0.431187	0.786339	0.527962	0
0.358845	-0.0107329	0.79177	0.0265619	0
8.15715	-0.132035	0.988299	0.128112	0
0.892338	-0.091459	0.924748	0.0367414	0
0.297717	-0.0173878	0.888683	0.0152087	0
0.232645	-0.00594897	0.851095	0.0140455	0
0.343614	-0.022129	0.906762	0.0159038	0
0.493796	-0.0468381	0.890203	0.025031	0
0.533832	-0.0297111	0.916154	0.02331	0
0.348601	-0.018061	0.905628	0.0162425	0
2.86141	-0.22659	0.917647	0.123726	0
3.42644	-0.259814	0.975679	0.0780833	0
1.08392	-0.0966647	0.934685	0.0413571	0
1.34757	-0.203918	0.948309	0.0454114	0
0.241965	-0.00946597	0.831729	0.0157089	0
0.277598	-0.0122428	0.851896	0.0167065	0
0.818783	-0.0909801	0.9562	0.0252935	0
0.861662	-0.0833289	0.961933	0.0247411	0
0.92099	-0.0592963	0.841352	0.0577248	0
1.333	-0.0417735	0.926176	0.0543202	0
1.00985	-0.0330609	0.796346	0.0737109	0
1.32536	-0.0522338	0.754737	0.109052	2.22045e-16
1.02052	-0.0643963	0.755699	0.0837508	2.22045e-16
0.437842	-0.0134172	0.753287	0.036167	2.22045e-16
1.13143	-0.0501283	0.754776	0.0930852	2.22045e-16
0.799254	-0.039513	0.767028	0.0635786	2.22045e-16
1.30911	-0.0510433	0.760011	0.106179	2.22045e-16
1.95984	-0.257439	0.760059	0.158939	2.22045e-16
1.66393	-0.0820483	0.760701	0.134703	2.22045e-16
1.2353	-0.0648599	0.758185	0.100695	2.22045e-16
1.39943	-0.0841219	0.755981	0.114759	2.22045e-16
1.90077	-0.244441	0.767022	0.151204	2.22045e-16
0.225624	-0.00378827	0.752979	0.0186526	2.22045e-16
0.624083	-0.0114239	0.766173	0.0497629	2.22045e-16
1.32576	-0.0527494	0.759933	0.107553	2.22045e-16
0.877914	-0.0583546	0.766055	0.0700259	2.22045e-16
0.939666	-0.030359	0.76446	0.0752848	2.22045e-16
5.59506	-0.119181	0.754351	0.460845	4.44089e-16
0.899919	-0.0332114	0.745319	0.0759294	6.66134e-16
0.794728	-0.0275743	0.744185	0.0672543	8.88178e-16
3.92295	-0.0965547	0.744206	0.331963	8.88178e-16
1.25433	-0.0572566	0.74127	0.106961	1.11022e-15
1.91571	-0.261995	0.741131	0.163418	1.11022e-15
0.929944	-0.0227609	0.741494	0.0792533	1.11022e-15
1.7346	-0.130041	0.741625	0.147779	1.11022e-15
1.15476	-0.0811493	0.739501	0.0989249	1.33227e-15
0.549719	-0.0119015	0.73721	0.0473729	1.55431e-15
1.0165	-0.0336443	0.738097	0.0873974	1.55431e-15
3.8972	-0.0834746	0.736973	0.336053	1.55431e-15
5.77611	-0.413543	0.735556	0.499889	1.77636e-15
0.0974182	-0.00198018	0.734355	0.00845701	1.9984e-15
0.688865	-0.0513043	0.73255	0.0600781	2.44249e-15
1.00551	-0.0223493	0.730847	0.0880751	2.66454e-15
0.839896	-0.0502927	0.731253	0.0734924	2.66454e-15
0.863347	-0.0363633	0.728391	0.0760947	3.33067e-15
0.205112	-0.00276556	0.728014	0.0180957	3.55271e-15
0.769671	-0.0441853	0.727338	0.0680188	3.77476e-15
1.79677	-0.156732	0.727362	0.158778	3.77476e-15
0.5492	-0.0272663	0.726319	0.0486596	4.21885e-15
1.08886	-0.0477588	0.725404	0.0966964	4.44089e-15
0.163398	-0.00319619	0.721014	0.0146706	6.66134e-15
2.48341	-0.207306	0.720547	0.22323	6.88338e-15
1.95825	-0.165035	0.719415	0.176518	7.54952e-15
6.27223	-0.293856	0.717838	0.567593	8.65974e-15
0.202283	-0.00237443	0.716301	0.0183747	9.99201e-15
0.37049	-0.0121227	0.715764	0.0336985	1.04361e-14
1.37517	-0.118407	0.715244	0.125241	1.08802e-14
0.635381	-0.0136772	0.712068	0.0583174	1.42109e-14
0.982215	-0.0266604	0.711775	0.0902154	1.44329e-14
0.487469	-0.0153918	0.710985	0.0448596	1.55431e-14
0.698155	-0.043406	0.710354	0.0643469	1.64313e-14
1.56661	-0.0468162	0.709285	0.144765	1.79856e-14
0.724453	-0.0175612	0.708117	0.0671338	1.9762e-14
0.717809	-0.0272474	0.707373	0.0666378	2.08722e-14
0.946938	-0.0376333	0.707448	0.0878933	2.08722e-14
1.78283	-0.0676176	0.706827	0.165728	2.19824e-14
6.64089	-0.322395	0.70635	0.618031	2.28706e-14
3.00095	-0.0716273	0.705656	0.27975	2.42029e-14
5.1372	-0.17799	0.704947	0.479708	2.57572e-14
0.521517	-0.0152389	0.703842	0.0488283	2.81997e-14
0.4932	-0.0139132	0.701431	0.0464442	3.41949e-14
1.65145	-0.157563	0.700178	0.155981	3.77476e-14
0.790609	-0.0691815	0.699263	0.0748366	4.06342e-14
0.269417	-0.00772073	0.698734	0.0255343	4.24105e-14
0.919768	-0.0240889	0.698647	0.0871899	4.26326e-14
1.30802	-0.0728687	0.697067	0.12446	4.84057e-14
0.1683	-0.00206962	0.695623	0.0160688	5.44009e-14
1.44453	-0.133783	0.694165	0.138394	6.10623e-14
4.38473	-0.106414	0.694065	0.420182	6.15064e-14
0.665941	-0.0276137	0.693525	0.0638973	6.41709e-14
4.89159	-0.105274	0.692613	0.470356	6.90559e-14
0.445078	-0.0102576	0.691073	0.0429519	7.79377e-14
0.625837	-0.0254658	0.690783	0.0604368	7.9714e-14
0.121199	-0.00105768	0.690002	0.0117256	8.4821e-14
2.83804	-0.108951	0.688945	0.275248	9.21485e-14
0.612735	-0.0152155	0.688909	0.0594313	9.23706e-14
0.257998	-0.00496606	0.688269	0.0250615	9.70335e-14
1.3681	-0.0939758	0.687903	0.133008	9.99201e-14
1.54999	-0.0969689	0.685601	0.1515	1.19238e-13
1.18868	-0.0513432	0.684192	0.116565	1.33005e-13
5.01571	-0.31344	0.684176	0.49187	1.33005e-13
1.90321	-0.168458	0.683449	0.186954	1.40776e-13
1.1202	-0.0709294	0.683096	0.110128	1.44551e-13
0.370942	-0.00848554	0.681036	0.0366413	1.69198e-13
1.27222	-0.0158264	0.67991	0.125994	1.84297e-13
0.425824	-0.0113132	0.678936	0.042266	1.98286e-13
0.917386	0.00488045	0.67811	0.0912295	2.11164e-13
0.758478	-0.0458102	0.677742	0.0754906	2.16938e-13
1.60069	-0.0868457	0.677404	0.159438	2.22489e-13
1.86774	-0.0351931	0.676349	0.186487	2.40918e-13
0.333332	-0.0120691	0.6735	0.0334988	2.97762e-13
1.8275	-0.0887263	0.67118	0.184628	3.53495e-13
2.4729	-0.178525	0.670756	0.250071	3.64819e-13
0.172391	-0.000849749	0.669791	0.017471	3.91465e-13
5.90879	-0.278111	0.668764	0.60022	4.22329e-13
0.484998	-0.009341	0.666942	0.0494692	4.82281e-13
0.810851	-0.0344213	0.664134	0.0832292	5.91083e-13
0.986973	-0.03224	0.663543	0.101441	6.1684e-13
1.67165	-0.12621	0.66315	0.171964	6.34381e-13
4.30608	-0.173189	0.659364	0.446729	8.32001e-13
0.908732	-0.0446245	0.658123	0.0945358	9.08607e-13
0.542294	-0.0153512	0.656766	0.0565854	1.00009e-12
0.402327	-0.0107191	0.656303	0.0420237	1.0334e-12
0.768496	-0.0204689	0.656146	0.0802985	1.04494e-12
0.943912	-0.0525655	0.656087	0.0986403	1.04916e-12
0.285237	-0.00734519	0.655237	0.0298639	1.114e-12
1.22549	-0.125071	0.655197	0.128318	1.11711e-12
0.852811	-0.0366428	0.653473	0.089637	1.26077e-12
1.31844	-0.0516924	0.653231	0.138652	1.28231e-12
0.911883	-0.0295928	0.652407	0.0960715	1.35825e-12
0.759684	-0.0165296	0.651213	0.0802475	1.47615e-12
0.833687	-0.0535913	0.650581	0.088187	1.54232e-12
4.89133	-0.193418	0.650475	0.517523	1.55365e-12
0.208641	-0.00317501	0.650103	0.0220931	1.59428e-12
0.331263	-0.00370107	0.649914	0.0350923	1.61537e-12
0.181193	0.00100048	0.649854	0.0191972	1.62204e-12
1.07439	-0.0144097	0.649273	0.113976	1.68865e-12
0.076003	-0.000682971	0.648841	0.00807036	1.73972e-12
1.3625	-0.0963797	0.648832	0.144679	1.74083e-12
3.93434	-0.174509	0.648277	0.418283	1.80878e-12
3.382	-0.208048	0.647241	0.360379	1.94267e-12
0.233529	-0.00710953	0.647	0.0248974	1.97509e-12
3.91896	-0.182281	0.644611	0.420004	2.32614e-12
4.52544	-0.126592	0.644515	0.485103	2.34146e-12
1.68916	-0.178594	0.641656	0.1822	2.8435e-12
0.604332	-0.00968058	0.641315	0.0652344	2.91012e-12
0.0681005	6.65443e-05	0.640111	0.00737032	3.15636e-12
0.329047	-0.011715	0.639139	0.035687	3.36997e-12
0.769335	-0.016736	0.639126	0.083441	3.37308e-12
0.321051	-0.00200841	0.637923	0.0349116	3.65663e-12
0.625384	-0.0266512	0.637786	0.0680254	3.69038e-12
1.66424	-0.142925	0.636273	0.181619	4.0834e-12
0.824216	-0.0592323	0.635322	0.0901319	4.35052e-12
6.63089	-0.376656	0.63394	0.727284	4.76885e-12
0.380448	0.00130673	0.63074	0.0420161	5.8904e-12
0.837976	-0.022388	0.627769	0.0931359	7.15561e-12
0.820074	-0.0412622	0.627721	0.0911555	7.17781e-12
1.12056	-0.0866927	0.62586	0.125053	8.10174e-12
1.40843	-0.0960798	0.625589	0.157269	8.2454e-12
0.597227	-0.00603163	0.624653	0.0668214	8.76077e-12
0.510588	-0.0271693	0.624538	0.0571418	8.8265e-12
0.960172	-0.020852	0.623524	0.107689	9.42357e-12
0.333782	-0.0120666	0.623093	0.03747	9.68958e-12
0.726235	-0.0203582	0.622766	0.0815829	9.8952e-12
0.0315277	-0.000423355	0.621577	0.00355069	1.0681e-11
0.902269	-0.0413849	0.621349	0.101664	1.08389e-11
4.10817	-0.171218	0.620129	0.464093	1.17197e-11
0.0274143	2.10259e-06	0.617437	0.00311466	1.39122e-11
2.80979	-0.0884342	0.615514	0.320534	1.57148e-11
1.25393	-0.0780198	0.615225	0.143132	1.60041e-11
2.04556	-0.0681824	0.614765	0.233722	1.64755e-11
0.698292	-0.0042122	0.613302	0.0800323	1.80644e-11
2.10044	-0.223884	0.612566	0.241109	1.89186e-11
0.179224	-0.00283239	0.61171	0.0206101	1.99609e-11
0.52937	-0.00617184	0.611167	0.0609453	2.06506e-11
1.22741	-0.0771833	0.610395	0.141539	2.16698e-11
3.76821	-0.119906	0.608094	0.436636	2.50031e-11
0.59577	-0.0162815	0.6077	0.0690911	2.56219e-11
0.728514	-0.0217902	0.606592	0.0846818	2.74392e-11
2.34073	-0.157362	0.606548	0.27211	2.75144e-11
1.27561	-0.0835992	0.606474	0.148313	2.76403e-11
0.769812	-0.0180594	0.605904	0.0896114	2.863e-11
0.315712	-0.0068646	0.604271	0.0368768	3.16576e-11
0.522932	-0.00559692	0.603506	0.061179	3.31788e-11
2.25521	-0.0632592	0.6021	0.264618	3.61593e-11
0.867792	-0.0258329	0.601777	0.101892	3.68814e-11
1.45713	-0.0293353	0.599894	0.171763	4.1362e-11
0.108635	-0.000331766	0.599491	0.0128163	4.23879e-11
0.633534	-0.0168579	0.599237	0.0747814	4.30442e-11
0.198766	-0.0026047	0.598207	0.0235124	4.5818e-11
0.277034	-0.0048192	0.597292	0.0328333	4.84239e-11
0.765856	-0.00968653	0.596631	0.0908918	5.03919e-11
4.104	-0.185714	0.596521	0.487174	5.07299e-11
0.0588365	-0.0010188	0.595678	0.00699656	5.33711e-11
3.79436	-0.0900008	0.59565	0.451233	5.34595e-11
4.12388	-0.133029	0.594343	0.491752	5.7824e-11
0.087997	-7.73816e-05	0.59308	0.0105207	6.23641e-11
0.226005	-0.00375782	0.590436	0.0271689	7.30069e-11
0.366462	-0.0103255	0.59039	0.0440579	7.32041e-11
2.50086	-0.131643	0.589597	0.301159	7.67335e-11
1.16445	-0.0480398	0.585652	0.141372	9.68374e-11
2.85824	-0.0909664	0.584576	0.347778	1.03147e-10
0.193982	-0.000854815	0.584034	0.0236292	1.06471e-10
0.416148	-0.0102417	0.583802	0.0507159	1.0793e-10
2.76098	-0.0670049	0.580631	0.338681	1.29822e-10
0.617901	-0.014705	0.580455	0.0758233	1.31153e-10
0.21322	0.00128306	0.580021	0.0261878	1.34494e-10
0.784894	-0.0195572	0.578928	0.0966176	1.43279e-10
0.173017	-0.00145241	0.576572	0.0214008	1.64124e-10
0.74568	-0.0196411	0.573997	0.0927221	1.90228e-10
1.09833	-0.0202062	0.573647	0.136671	1.94073e-10
0.273736	0.00149228	0.573545	0.0340695	1.95207e-10
0.272219	-0.00416171	0.573232	0.0339023	1.98723e-10
0.241504	-0.00014346	0.571518	0.0301825	2.19099e-10
0.835697	-0.0790656	0.571513	0.104444	2.19151e-10
0.419655	-0.00142731	0.57064	0.0525414	2.30293e-10
0.829447	-0.0433528	0.569082	0.104178	2.51524e-10
0.772954	-0.0297223	0.568858	0.0971273	2.54733e-10
0.44095	-0.00709825	0.56798	0.0555078	2.67664e-10
0.0400602	-0.000144368	0.566812	0.00505488	2.85858e-10
1.61847	-0.0521071	0.566734	0.204254	2.87117e-10
0.659219	-0.0163785	0.562226	0.0839612	3.69462e-10
0.0590884	0.000331851	0.562188	0.00752636	3.70247e-10
1.74018	-0.0146931	0.561917	0.221776	3.75861e-10
3.92955	-0.242236	0.556495	0.506339	5.07255e-10
2.28632	-0.0164448	0.554671	0.295692	5.60593e-10
1.50934	-0.0369927	0.552198	0.196183	6.41648e-10
0.33147	-0.00135486	0.548837	0.0433779	7.69964e-10
0.139341	0.00081347	0.548824	0.0182353	7.70468e-10
1.15344	-0.00265735	0.547828	0.151252	8.13044e-10
0.732791	-0.0285568	0.547735	0.0961105	8.17151e-10
0.15046	-0.00490079	0.547214	0.0197547	8.40426e-10
0.282925	-0.00642949	0.547085	0.0371563	8.46268e-10
0.50779	-0.00903681	0.546657	0.0667452	8.66002e-10
0.798843	-0.0257577	0.545972	0.105147	8.98483e-10
1.41249	-0.0377801	0.545295	0.186172	9.31735e-10
3.65112	-0.172607	0.544814	0.481699	9.56035e-10
2.74195	-0.0466744	0.544202	0.362198	9.87906e-10
1.1182	-0.0413051	0.541035	0.148654	1.16964e-09
0.825268	-0.0343332	0.540863	0.109749	1.18042e-09
2.79048	-0.115479	0.537053	0.373951	1.4441e-09
0.42259	-0.0120942	0.536389	0.0567068	1.49548e-09
0.483869	-0.00749695	0.534875	0.0651277	1.61931e-09
0.820908	-0.0152773	0.534149	0.110654	1.68215e-09
0.182544	-0.00234264	0.533531	0.0246365	1.73748e-09
2.63019	-0.192166	0.533155	0.355244	1.77197e-09
2.46478	-0.0795831	0.53291	0.333066	1.79486e-09
0.711914	-0.0224258	0.531372	0.0964988	1.94482e-09
1.54844	-0.0986361	0.529961	0.210485	2.09293e-09
0.252815	0.00101822	0.529839	0.0343742	2.10624e-09
0.612233	-0.00326627	0.529815	0.0832469	2.10883e-09
0.421881	-0.00197608	0.528493	0.0575167	2.25846e-09
4.77615	-0.294963	0.52758	0.652345	2.36773e-09
0.795495	-0.0131442	0.526417	0.108906	2.51419e-09
0.736031	-0.00326676	0.525344	0.100982	2.65708e-09
2.00415	-0.0650063	0.525161	0.275066	2.68218e-09
2.8583	-0.101563	0.52423	0.393028	2.81351e-09
1.11499	-0.0491787	0.523976	0.153394	2.85051e-09
2.42762	-0.102192	0.52299	0.33464	2.99823e-09
3.50329	-0.0730857	0.522853	0.48305	3.01942e-09
0.214373	-0.00319978	0.522587	0.0295745	3.06071e-09
0.545945	-0.0156338	0.520812	0.0755858	3.35113e-09
0.438215	-0.00741178	0.520311	0.0607317	3.43784e-09
3.83485	-0.159431	0.520131	0.531659	3.4695e-09
4.8018	-0.191116	0.518858	0.667416	3.70149e-09
0.368615	0.00705099	0.517572	0.0513668	3.95078e-09
1.9241	-0.22846	0.51624	0.268842	4.22614e-09
4.44525	-0.177161	0.51578	0.621676	4.32542e-09
0.714376	-0.0231184	0.513934	0.100277	4.74695e-09
0.478344	-0.00634385	0.512386	0.0673533	5.13069e-09
3.59342	-0.186774	0.511275	0.507099	5.42416e-09
0.194788	-0.000702849	0.510478	0.027532	5.64445e-09
0.469099	-0.0151496	0.509812	0.0663926	5.83512e-09
0.657628	-0.0124545	0.509526	0.0931289	5.91901e-09
0.0963776	0.00170352	0.507416	0.0137061	6.57395e-09
0.608685	-0.00411432	0.504554	0.0870595	7.57442e-09
0.442007	-0.00792757	0.50287	0.063433	8.22982e-09
2.78347	-0.0574125	0.50267	0.39962	8.31108e-09
0.0717385	0.00143564	0.502512	0.0103027	8.37615e-09
0.645066	-0.0126089	0.500332	0.0930454	9.32148e-09
0.808361	0.00322383	0.500024	0.116671	9.46303e-09
2.61189	-0.129514	0.499921	0.377053	9.51092e-09
0.601699	0.00911233	0.49962	0.0869138	9.65197e-09
0.480174	-0.000932601	0.499477	0.0693796	9.7197e-09
0.343102	-0.00426975	0.496847	0.0498358	1.10495e-08
0.879293	-0.0675169	0.496837	0.127721	1.1055e-08
0.658919	-0.0103564	0.494685	0.0961232	1.22721e-08
2.68793	-0.0428796	0.494515	0.392249	1.23736e-08
0.163217	0.0041027	0.492149	0.0239312	1.38718e-08
0.332838	0.00106822	0.490428	0.0489697	1.50694e-08
3.25378	-0.0510774	0.488855	0.48023	1.62501e-08
2.44802	-0.0320813	0.488813	0.361338	1.62828e-08
5.02776	-0.342391	0.488462	0.742639	1.65593e-08
0.947712	-0.0756112	0.488307	0.140028	1.66825e-08
0.783854	-0.0166655	0.486989	0.116123	1.77666e-08
1.86926	-0.0973982	0.486911	0.276963	1.78328e-08
3.04628	-0.138787	0.485757	0.452402	1.88417e-08
0.890466	-0.0043064	0.485715	0.132254	1.8879e-08
0.0741234	-0.00046959	0.485203	0.0110202	1.93449e-08
2.24535	-0.0552448	0.48442	0.33435	2.00791e-08
0.498095	-0.0140118	0.482979	0.0743843	2.1499e-08
2.50305	-0.0894819	0.480056	0.375994	2.4684e-08
0.478222	0.00495862	0.478529	0.0720559	2.6522e-08
0.67594	0.00175836	0.478235	0.101907	2.68916e-08
2.33565	-0.0653492	0.477846	0.352405	2.73867e-08
0.811913	-0.0382813	0.477266	0.122645	2.81423e-08
0.430907	0.00336067	0.476431	0.0652003	2.92648e-08
1.82089	-0.103274	0.474425	0.276628	3.21397e-08
0.390637	-0.00322577	0.474318	0.0593581	3.23009e-08
0.491335	0.00517035	0.473485	0.0747842	3.35793e-08
3.02199	-0.0902375	0.473274	0.460159	3.39101e-08
3.13813	-0.129371	0.472858	0.478242	3.4573e-08
2.31423	-0.0571361	0.472597	0.352867	3.49949e-08
3.16015	-0.0918684	0.471445	0.482966	3.69184e-08
0.417169	0.00419859	0.470698	0.0638516	3.82184e-08
0.598462	-0.0103802	0.467054	0.0922727	4.52213e-08
1.0337	-0.013559	0.466119	0.159679	4.72087e-08
2.03245	-0.055437	0.465766	0.314181	4.79793e-08
0.524149	-0.00805405	0.46487	0.0811705	4.99948e-08
0.91527	-0.055623	0.464407	0.141872	5.10661e-08
0.28053	0.00839441	0.463577	0.0435563	5.30426e-08
2.69547	-0.108384	0.462248	0.419631	5.6362e-08
1.85167	-0.0452991	0.461828	0.288511	5.74531e-08
1.50276	-0.0127195	0.460576	0.234737	6.08238e-08
0.774673	0.000524042	0.459596	0.121247	6.35956e-08
3.17299	-0.144215	0.451269	0.505022	9.25682e-08
2.2368	-0.100543	0.450574	0.356515	9.54897e-08
0.794217	-0.0123472	0.449952	0.126746	9.81807e-08
0.550857	-0.00495123	0.447935	0.0882686	1.07419e-07
0.0566627	0.00135658	0.447152	0.00909393	1.11224e-07
3.88881	-0.157356	0.447027	0.624282	1.11844e-07
1.20181	-0.0167411	0.446722	0.193049	1.13368e-07
0.250966	-0.00414819	0.446326	0.0403455	1.1538e-07
2.79825	-0.134094	0.44613	0.450027	1.16386e-07
0.664527	-0.00357276	0.44541	0.107028	1.20163e-07
0.987482	-0.00611896	0.4436	0.159627	1.30178e-07
0.709348	0.0121177	0.443342	0.114727	1.31675e-07
0.558441	-0.00285492	0.44195	0.0905747	1.40011e-07
0.749983	-0.00110615	0.44059	0.121977	1.48638e-07
1.43665	-0.0379321	0.440373	0.23376	1.50065e-07
0.295911	-0.00109925	0.439575	0.0482262	1.55418e-07
0.436792	-0.0165607	0.438771	0.0713026	1.60991e-07
0.779072	-0.00308039	0.43843	0.127265	1.63412e-07
0.820256	-0.00456805	0.437407	0.134271	1.70891e-07
0.249077	0.0010234	0.435501	0.0409309	1.85717e-07
0.353222	0.00313915	0.434563	0.0581557	1.93452e-07
0.455762	-0.00845981	0.434405	0.0750625	1.9479e-07
0.213039	0.0081521	0.433786	0.035131	2.00104e-07
2.45661	-0.0675213	0.430204	0.408074	2.3369e-07
2.0715	-0.0728238	0.427851	0.345759	2.58629e-07
0.131059	-0.00287924	0.427693	0.0218824	2.60389e-07
0.340783	-0.00284251	0.426792	0.0570041	2.70676e-07
0.0880482	0.000492321	0.424055	0.0148108	3.04358e-07
0.8377	-0.00105391	0.420492	0.141945	3.54276e-07
0.588868	-0.00746475	0.420352	0.0998096	3.56381e-07
0.890613	-0.0133452	0.420164	0.151012	3.59252e-07
0.48954	-0.0216323	0.420083	0.08302	3.60486e-07
2.33827	-0.071344	0.419938	0.396661	3.62709e-07
0.822404	0.0106822	0.419921	0.139516	3.62978e-07
0.143521	0.000352655	0.419024	0.0243923	3.77053e-07
0.648034	-0.0178135	0.417393	0.110508	4.04014e-07
0.99009	-8.81315e-05	0.416951	0.168991	4.11644e-07
1.95139	-0.0734379	0.416897	0.333105	4.1257e-07
0.209839	0.00630875	0.416346	0.0358604	4.22293e-07
0.639686	0.00849964	0.414447	0.109748	4.57484e-07
1.28625	-0.035019	0.414013	0.220872	4.65909e-07
2.26938	-0.0392904	0.412179	0.39117	5.03219e-07
0.638397	0.00276282	0.411916	0.1101	5.08808e-07
0.544726	-0.00344681	0.411729	0.093981	5.12796e-07
2.42532	-0.0310681	0.410006	0.419931	5.51156e-07
0.733835	-0.035304	0.409403	0.127218	5.65197e-07
3.08847	-0.10098	0.408384	0.536548	5.89759e-07
1.94736	-0.0503559	0.407636	0.338832	6.08418e-07
0.872698	-0.00243881	0.40723	0.151973	6.18778e-07
2.81523	-0.0981045	0.405495	0.492014	6.65055e-07
2.23304	-0.0401056	0.405279	0.390442	6.7104e-07
0.401859	-0.0119202	0.404134	0.0704311	7.03641e-07
0.513506	0.00657557	0.403092	0.0901937	7.34636e-07
0.411967	0.00503632	0.402362	0.072469	7.57129e-07
0.153931	0.000822583	0.401194	0.0271438	7.94516e-07
0.423536	0.0102299	0.400929	0.0747265	8.03226e-07
2.7316	-0.117426	0.40086	0.48202	8.0553e-07
0.549182	0.000161127	0.399552	0.0971732	8.5007e-07
0.68773	-0.0123729	0.397861	0.122118	9.11198e-07
0.814547	-0.0428214	0.396208	0.145137	9.75005e-07
0.730567	-0.0133204	0.395585	0.130343	1.00014e-06
2.03561	-0.0597263	0.394918	0.363686	1.02778e-06
0.97217	-0.00359783	0.392132	0.174707	1.15128e-06
1.6871	-0.053003	0.391102	0.303842	1.20046e-06
2.69731	-0.0909601	0.390376	0.486519	1.23631e-06
0.321354	-0.00479996	0.390373	0.0579636	1.23648e-06
1.78694	-0.0295599	0.389116	0.323168	1.30105e-06
0.580277	-0.00151375	0.387431	0.105316	1.39272e-06
1.95609	-0.0157699	0.386437	0.355761	1.44963e-06
0.312624	0.00381414	0.386406	0.0568617	1.45147e-06
1.1818	-0.0160215	0.385404	0.215407	1.51124e-06
1.28868	0.0250508	0.383425	0.235872	1.63626e-06
2.5553	-0.175067	0.383232	0.467898	1.64897e-06
2.07398	-0.0461871	0.381407	0.381234	1.77397e-06
1.75142	-0.0420337	0.381143	0.322121	1.79279e-06
0.231198	0.00361711	0.379021	0.042714	1.95123e-06
0.472806	0.0107039	0.378714	0.0874082	1.97526e-06
0.135527	0.00215698	0.378078	0.025089	2.02591e-06
1.33869	-0.0150597	0.376636	0.248582	2.14545e-06
0.192638	-0.00064153	0.374871	0.0359059	2.30099e-06
0.355308	0.008507	0.373439	0.0664288	2.43504e-06
1.27378	-0.0143399	0.373067	0.238336	2.47115e-06
0.435389	0.005279	0.373046	0.0814692	2.47315e-06
0.482542	-0.00746801	0.372657	0.0903675	2.51144e-06
0.116868	0.00260747	0.371818	0.0219256	2.596e-06
1.18951	-0.00781013	0.371624	0.223256	2.61591e-06
0.501316	-0.0132006	0.370218	0.0943751	2.76481e-06
0.698307	-0.0115231	0.36803	0.132078	3.01283e-06
0.911388	0.0209289	0.36765	0.172522	3.05804e-06
0.473442	0.0172601	0.367187	0.0897099	3.114e-06
0.271436	0.000212715	0.365077	0.0516671	3.38184e-06
1.05528	-0.00613073	0.364859	0.200965	3.41078e-06
0.890845	-0.0030065	0.364179	0.169899	3.50247e-06
2.73474	-0.061384	0.363785	0.522006	3.5567e-06
0.261799	-0.000928728	0.363059	0.0500504	3.6586e-06
0.341812	0.0037846	0.361728	0.0655359	3.85307e-06
0.859906	-0.0087034	0.361243	0.165044	3.92633e-06
0.305146	0.00190919	0.360865	0.0586153	3.98427e-06
1.52191	-0.0327405	0.35976	0.293044	4.15865e-06
0.304372	-0.0010751	0.359577	0.0586301	4.18828e-06
0.586688	0.0116244	0.358737	0.113218	4.32674e-06
0.665546	0.00797867	0.357776	0.128705	4.49041e-06
1.34986	-0.0208042	0.35745	0.261224	4.5474e-06
1.35359	-0.0016655	0.355279	0.263189	4.94441e-06
1.37129	-0.00609045	0.354814	0.266901	5.0337e-06
0.730569	-0.00687122	0.354319	0.142348	5.13034e-06
0.201814	-0.00248189	0.354099	0.0393416	5.17398e-06
1.25562	-0.0040233	0.354013	0.244815	5.19108e-06
0.259602	0.00183965	0.353443	0.0506793	5.30601e-06
0.107281	-0.00113572	0.353145	0.0209569	5.36703e-06
1.80046	-0.0330965	0.351382	0.353075	5.74235e-06
1.1233	0.013177	0.349353	0.221267	6.20556e-06
1.11788	-0.00720879	0.349341	0.220205	6.20848e-06
1.15382	-0.0214176	0.347797	0.228058	6.58492e-06
1.64933	-0.0327526	0.346035	0.327268	7.04154e-06
1.13136	-0.00432897	0.345718	0.224648	7.12693e-06
1.76056	-0.0618684	0.344964	0.350166	7.33363e-06
1.42656	-0.0331298	0.344927	0.28376	7.34418e-06
1.82898	-0.022746	0.343438	0.365008	7.77042e-06
0.859861	0.0257821	0.341365	0.172393	8.40409e-06
0.190386	0.00339939	0.341173	0.0381867	8.46511e-06
0.282476	0.00318159	0.340235	0.0567761	8.76997e-06
1.36149	-0.0212528	0.339549	0.274071	8.99958e-06
0.88405	-0.00914316	0.339108	0.178136	9.15036e-06
0.790444	-0.0111878	0.338625	0.159447	9.31829e-06
0.643927	0.0188837	0.33861	0.129896	9.32357e-06
0.745905	-0.0308029	0.338182	0.150611	9.47476e-06
0.381368	0.00515953	0.336377	0.0773163	1.01391e-05
0.139269	0.000803851	0.334567	0.0283495	1.08505e-05
0.836751	0.00194527	0.332664	0.171059	1.165e-05
1.34482	-0.0142836	0.328873	0.277289	1.34155e-05
2.43643	-0.0909858	0.326162	0.505468	1.48328e-05
0.644581	0.00949449	0.326059	0.133758	1.48896e-05
0.540257	-0.0177494	0.324909	0.112403	1.5536e-05
0.202828	0.0028209	0.322408	0.0424412	1.7037e-05
0.257702	0.00386847	0.320475	0.054163	1.82914e-05
0.422623	0.0134181	0.319868	0.0889495	1.87036e-05
1.65894	-0.011482	0.31936	0.349565	1.90556e-05
1.04957	-0.0148897	0.317873	0.22192	2.0122e-05
0.742022	-0.00561634	0.316191	0.157503	2.1398e-05
0.736491	0.00128562	0.315641	0.156528	2.18315e-05
0.377823	0.0192695	0.314277	0.0805538	2.29445e-05
2.06871	-0.0321788	0.31366	0.441692	2.34659e-05
0.569276	0.0151267	0.313513	0.121588	2.35915e-05
0.243791	0.00875905	0.312404	0.0522042	2.45622e-05
0.508421	0.00375806	0.311201	0.109176	2.56591e-05
0.926293	-0.00223121	0.310906	0.199045	2.59348e-05
0.296382	0.000336549	0.30999	0.063824	2.68102e-05
1.53838	-0.0440016	0.309477	0.331679	2.73136e-05
1.90877	-0.0432417	0.308239	0.41273	2.85637e-05
0.694383	-0.00502148	0.307837	0.150287	2.89817e-05
3.83544	-0.0847918	0.307712	0.830358	2.91133e-05
0.602012	-0.00922793	0.307566	0.130378	2.9267e-05
0.868219	0.0113892	0.306615	0.188452	3.02893e-05
0.435697	-0.000259801	0.306476	0.0946011	3.04411e-05
1.30374	0.0469822	0.306457	0.283089	3.04614e-05
0.917416	-0.0153223	0.305335	0.199731	3.17191e-05
0.413648	-0.000119789	0.304698	0.0901908	3.24539e-05
1.10778	-0.0132653	0.304089	0.241885	3.31734e-05
2.72072	-0.0646739	0.303985	0.59422	3.32974e-05
0.522906	-0.00533902	0.303949	0.114215	3.33401e-05
1.33028	0.0296551	0.30326	0.291038	3.41765e-05
0.598246	0.0283413	0.30172	0.131363	3.61175e-05
0.0457694	4.60967e-05	0.300776	0.0100726	3.73598e-05
1.50978	-0.018662	0.300691	0.33233	3.74742e-05
1.0079	-0.0074862	0.299728	0.222366	3.8788e-05
1.53447	-0.00165987	0.298766	0.339315	4.01443e-05
0.0962681	0.00349082	0.298445	0.021304	4.06071e-05
0.923106	-0.00516097	0.297761	0.204616	4.16101e-05
0.319532	0.00767411	0.297528	0.0708669	4.19571e-05
0.457885	0.00963006	0.295069	0.102152	4.57966e-05
0.601788	0.0046202	0.294993	0.134281	4.59195e-05
0.236388	0.000806938	0.294715	0.0527821	4.63755e-05
0.622046	-0.00323877	0.29459	0.138935	4.65819e-05
0.542991	0.000181182	0.292694	0.121834	4.98244e-05
0.288841	0.00201108	0.292235	0.0648809	5.06412e-05
0.790822	-0.00570338	0.290864	0.178229	5.31595e-05
0.182274	0.0012914	0.289743	0.0411914	5.53091e-05
0.357763	0.0022224	0.287142	0.0813631	6.06207e-05
2.68538	-0.0405615	0.286624	0.611487	6.17366e-05
0.458438	0.00993117	0.285821	0.104596	6.35053e-05
0.593682	-0.00745571	0.285159	0.135673	6.49997e-05
0.413993	0.0214554	0.285142	0.0946133	6.50399e-05
0.362765	0.00272394	0.28339	0.0832632	6.91619e-05
1.23087	-0.0180783	0.282842	0.282896	7.05042e-05
1.10571	-0.00762745	0.282146	0.254566	7.22423e-05
0.271272	0.0135151	0.281476	0.0625582	7.39557e-05
0.0931187	0.00102375	0.281005	0.0214992	7.51843e-05
0.632194	0.0310889	0.278921	0.146717	8.08594e-05
1.66868	-0.0520827	0.278901	0.387279	8.09139e-05
1.12611	0.00130451	0.278143	0.261849	8.30803e-05
0.80483	0.0310828	0.27809	0.187168	8.32343e-05
1.17286	-0.00812201	0.277574	0.273108	8.4744e-05
0.630877	0.030273	0.276119	0.147438	8.91422e-05
0.535587	0.0144211	0.276004	0.125204	8.9498e-05
0.189781	0.0081651	0.275807	0.044387	9.01126e-05
0.147586	0.00402941	0.275657	0.0345313	9.05853e-05
0.571604	0.024579	0.27504	0.133947	9.25449e-05
1.03072	0.0047404	0.274232	0.242024	9.51769e-05
1.01575	0.000711148	0.273406	0.239006	9.79427e-05
0.806937	0.0279498	0.271897	0.190596	0.000103194
0.701701	-0.00485506	0.269533	0.166734	0.00011197
0.213335	0.00401438	0.268945	0.0507674	0.000114265
0.166623	0.00812365	0.267932	0.0397537	0.000118321
1.06177	0.0126595	0.266101	0.25451	0.000126013
0.4922	0.020035	0.265986	0.118017	0.00012651
1.19876	-0.0173407	0.264973	0.28818	0.000130987
0.586389	0.00460758	0.264037	0.141306	0.000135258
0.950122	-0.00251004	0.262444	0.2299	0.000142845
0.802752	0.00868244	0.261886	0.194521	0.000145596
1.64569	-0.0156649	0.261431	0.399248	0.000147876
0.551055	0.0043132	0.261031	0.133826	0.00014991
0.516228	0.00996974	0.26062	0.125502	0.000152032
0.956401	-0.011628	0.260509	0.232581	0.000152606
0.305836	-0.00455937	0.260187	0.0744366	0.000154295
2.84146	-0.093091	0.259644	0.692552	0.00015718
0.725355	-0.0120234	0.258739	0.177208	0.000162101
0.0736856	0.0073642	0.255212	0.0181689	0.00018276
0.0670769	0.0047194	0.25301	0.0166357	0.000196921
0.870451	0.0111303	0.252875	0.215957	0.000197821
0.695616	-0.000236669	0.252489	0.172757	0.000200424
1.0537	0.0018545	0.252151	0.261923	0.000202732
1.90604	-0.0148355	0.251612	0.47447	0.000206462
0.819289	0.00174524	0.250735	0.204421	0.000212667
0.817038	0.0101076	0.249085	0.204759	0.000224848
0.875323	0.0235918	0.248046	0.219977	0.000232859
1.08141	-0.00715408	0.247582	0.272107	0.000236525
1.50163	-0.00938202	0.246536	0.378907	0.000244993
0.481731	0.00877531	0.244734	0.122148	0.000260284
1.89025	-0.0506117	0.244005	0.48024	0.000266722
0.595409	0.0377874	0.243482	0.151485	0.000271439
1.38614	0.00952178	0.242771	0.353347	0.000277979
0.160268	0.00797076	0.242634	0.0408698	0.000279265
1.6326	0.000494368	0.241856	0.417213	0.000286627
1.11114	0.0137298	0.240623	0.28491	0.000298692
0.717109	0.0164951	0.239822	0.18428	0.000306793
2.84764	-0.0525719	0.2384	0.734639	0.000321694
0.451121	0.000843428	0.238137	0.116465	0.000324521
0.810627	-0.00223674	0.236881	0.210006	0.000338394
0.467051	0.000507674	0.235742	0.12138	0.000351458
0.419824	0.00468063	0.235148	0.109286	0.000358461
2.21202	-0.0482124	0.234979	0.57609	0.000360486
0.0591686	0.00302566	0.234564	0.0154275	0.000365483
0.871963	0.021092	0.232311	0.228789	0.000393831
0.218054	0.0088712	0.231959	0.0572704	0.000398457
0.157735	0.00330351	0.230811	0.0415619	0.000413892
1.34876	-0.0254963	0.230469	0.35573	0.0004186
0.079008	0.00109517	0.229525	0.0208937	0.000431862
0.206787	0.0152162	0.228506	0.0548428	0.000446632
0.0955366	0.00788439	0.228316	0.0253513	0.000449438
0.626284	0.0167585	0.227697	0.166482	0.00045872
0.696546	0.000376516	0.226825	0.185619	0.000472095
0.949588	-0.00449654	0.225359	0.254113	0.000495431
0.845099	0.0269599	0.225295	0.226193	0.000496481
0.319417	0.00221001	0.224253	0.085749	0.000513783
0.564642	0.0028734	0.223168	0.152055	0.00053242
0.889319	0.00703704	0.222643	0.239852	0.000541675
0.158015	0.00508471	0.222392	0.0426479	0.00054615
0.352104	0.0257139	0.221597	0.0952512	0.000560568
0.769995	0.000203764	0.220691	0.208848	0.000577467
0.364619	0.0109137	0.219386	0.0992731	0.000602656
0.122833	0.00435647	0.218805	0.0335001	0.000614227
0.166502	0.000702311	0.216041	0.0457802	0.00067221
0.396928	0.0247941	0.215424	0.109336	0.000685878
0.433945	0.0143267	0.215194	0.119614	0.000691035
0.158992	0.00966927	0.213214	0.0440835	0.00073702
0.827404	0.00190745	0.212449	0.229937	0.000755577
0.33661	0.010712	0.212349	0.0935724	0.000758033
0.672686	0.00552904	0.212161	0.187102	0.000762676
0.578362	0.0112008	0.211683	0.161097	0.000774616
0.273985	0.0082793	0.210162	0.0766653	0.00081381
0.281763	0.0121781	0.209802	0.0789272	0.000823357
0.626168	0.0426698	0.209352	0.17564	0.000835445
1.3022	0.0185077	0.209005	0.36565	0.000844892
0.939564	0.0440346	0.208968	0.263854	0.000845911
1.80902	-0.000635485	0.208472	0.508782	0.000859589
0.649035	0.0158628	0.208169	0.182707	0.00086808
0.757558	0.0363871	0.207324	0.213805	0.000892124
0.164119	0.0127669	0.206972	0.0463689	0.000902348
0.327038	0.0280059	0.205301	0.092872	0.000952402
0.951426	0.00163582	0.202871	0.272213	0.00103
0.76751	0.0213164	0.201383	0.220608	0.00108055
0.177455	0.00732325	0.201226	0.0510315	0.00108603
0.876383	0.00797519	0.200214	0.252821	0.00112191
0.0473922	0.00125763	0.199599	0.0136981	0.00114431
0.43862	0.00607617	0.198771	0.127107	0.00117514
0.668042	-0.00297621	0.198361	0.193841	0.0011907
1.18439	0.0341124	0.198057	0.343993	0.00120238
0.180858	0.00809148	0.197197	0.0526711	0.00123599
1.72327	0.0611943	0.196523	0.502935	0.00126296
0.537132	0.0121443	0.195846	0.157099	0.00129062
0.105145	0.00210371	0.193401	0.0309934	0.0013956
0.185582	0.00842436	0.19278	0.0548126	0.00142357
0.0298498	0.00102246	0.192198	0.00883282	0.00145027
0.167924	0.00590602	0.192073	0.0497101	0.00145603
0.963809	0.0336671	0.189587	0.28762	0.00157613
0.333516	0.00386874	0.189248	0.0996379	0.00159323
1.70898	0.00863063	0.188552	0.511719	0.00162889
0.0922536	0.0116827	0.185995	0.0278564	0.0017668
0.42279	0.0144162	0.18593	0.127691	0.00177046
0.850694	0.0126961	0.18403	0.258551	0.00188047
0.0489755	0.0038898	0.183596	0.0149066	0.0019065
0.163883	0.00179147	0.183133	0.0499582	0.00193472
0.33639	0.00351672	0.182976	0.102599	0.00194436
0.680922	0.0049663	0.180919	0.209121	0.00207514
0.140919	0.0028915	0.179776	0.043446	0.00215145
0.0870328	0.00202505	0.179478	0.0268597	0.00217182
1.34153	0.0110688	0.179353	0.414195	0.00218041
0.893525	0.000545621	0.179008	0.276197	0.00220431
0.0363145	0.000964528	0.17897	0.0112266	0.00220694
0.136097	0.00620066	0.177674	0.0422608	0.00229906
0.257985	0.00116301	0.177111	0.0802644	0.0023403
0.913733	0.024031	0.176454	0.284922	0.00238921
0.177378	0.00599415	0.175027	0.0555836	0.00249912
0.110757	0.00371369	0.173966	0.0348351	0.00258394
0.118649	0.00313826	0.173569	0.037369	0.00261636
0.388596	0.00858458	0.173278	0.122514	0.00264046
0.0111182	0.000527911	0.171521	0.00352694	0.00279035
0.727583	0.00860994	0.17133	0.23096	0.00280711
0.392001	0.00518723	0.170954	0.124599	0.00284039
0.321694	0.0173224	0.169515	0.102774	0.00297155
0.528507	0.0873745	0.169469	0.168874	0.00297587
0.783355	0.0108872	0.164402	0.254908	0.0034873
0.737862	0.0136973	0.164123	0.240349	0.00351785
0.203646	0.00678493	0.16392	0.066384	0.00354025
0.750192	0.0177938	0.162529	0.245794	0.00369736
0.307933	0.0260008	0.16054	0.101635	0.00393392
0.842228	0.0689052	0.159948	0.278595	0.00400717
0.150434	0.0283811	0.159129	0.0499133	0.00411064
0.928127	-0.00227498	0.157874	0.3094	0.00427447
0.418826	0.0333126	0.157041	0.140059	0.00438661
0.74327	0.041086	0.156537	0.249029	0.0044559
0.749647	0.0118658	0.156344	0.25135	0.00448272
0.964139	0.0137818	0.154134	0.326003	0.00480127
0.0574304	0.00515073	0.153611	0.0194578	0.0048797
0.38861	0.0117898	0.153417	0.131762	0.0049092
1.46875	0.0177542	0.152985	0.498826	0.00497548
0.60234	0.0109345	0.152765	0.204744	0.00500958
1.41663	0.0370777	0.152615	0.48181	0.00503281
0.790858	0.0154209	0.151973	0.269649	0.00513402
0.281494	0.00557891	0.150631	0.0964803	0.00535204
0.052436	0.00154862	0.150431	0.0179862	0.00538524
0.759966	-0.00207894	0.150221	0.260892	0.00542046
0.662489	0.0113796	0.149977	0.227646	0.00546158
0.353757	0.0209117	0.149927	0.121583	0.00547001
0.328129	0.0166524	0.149851	0.112808	0.00548286
1.47476	0.0816182	0.148062	0.510601	0.00579495
0.846136	0.040774	0.147747	0.293322	0.00585178
0.513416	0.0161509	0.147052	0.178474	0.00597891
0.673222	0.00349893	0.146661	0.234391	0.00605153
0.884416	0.0427471	0.146603	0.307993	0.00606244
0.481988	0.0175504	0.143316	0.17009	0.00670997
1.02516	0.0283184	0.142547	0.362909	0.00687117
0.147411	0.00790273	0.139389	0.0528686	0.00757326
0.0853869	0.00425624	0.138542	0.0307325	0.00777348
0.739855	0.0480599	0.13804	0.266849	0.00789434
0.321708	0.00725876	0.136844	0.11662	0.00819032
0.775636	0.0238583	0.136354	0.281754	0.00831454
0.643212	0.0239913	0.135283	0.234719	0.00859283
1.19677	0.0223248	0.132573	0.441854	0.0093389
0.0569861	0.00439068	0.132139	0.0210794	0.00946411
0.177345	0.00397922	0.132119	0.0656065	0.00946992
0.728654	0.0419304	0.132071	0.269612	0.00948372
0.316855	0.016207	0.129152	0.118757	0.0103721
0.25599	0.0198249	0.124845	0.0978272	0.0118351
0.327007	0.0194176	0.12466	0.125072	0.0119022
0.0863216	0.00702104	0.124024	0.0331125	0.0121362
0.254137	0.0210497	0.123936	0.0975254	0.012169
0.967032	0.075532	0.123884	0.371188	0.0121883
1.38289	0.0389465	0.123394	0.532012	0.0123725
0.226159	0.0177496	0.122277	0.087458	0.0128025
0.231428	0.00672176	0.122223	0.0895182	0.0128238
0.234213	0.0497092	0.121236	0.0910146	0.0132168
0.741599	0.0355455	0.120192	0.289603	0.0136451
0.30083	0.0316897	0.119281	0.117987	0.0140304
0.402974	0.0102579	0.118034	0.158993	0.0145755
0.447574	0.00675095	0.116485	0.177916	0.0152815
0.0769964	0.00747642	0.116266	0.0306398	0.0153845
0.163783	0.0207945	0.115739	0.0653431	0.0156339
0.465839	0.0455519	0.11462	0.186874	0.0161771
0.76947	0.173655	0.110738	0.314729	0.0182119
0.444705	0.0337032	0.109607	0.182946	0.0188514
0.812946	0.0118791	0.109606	0.334438	0.018852
0.0418901	0.00196966	0.109257	0.0172641	0.019054
0.581184	0.0276545	0.108591	0.240345	0.0194447
0.613795	0.0506398	0.106228	0.256978	0.0208978
0.120234	0.00983867	0.105051	0.0506532	0.0216615
1.06334	0.126796	0.104242	0.449913	0.0222029
0.402242	0.0560625	0.103627	0.170756	0.0226231
1.07681	0.163991	0.0971366	0.473847	0.027575
0.348538	0.0397537	0.0939143	0.15626	0.0304239
0.142452	0.00978823	0.0932186	0.064128	0.0310768
0.237114	0.0127331	0.0927657	0.107029	0.0315094
0.315809	0.0157261	0.0923511	0.142903	0.0319108
0.336646	0.031324	0.0909213	0.153646	0.0333348
0.293975	0.0111977	0.0898007	0.135088	0.0344956
0.414094	0.0347474	0.0884067	0.191927	0.0359967
0.276724	0.0200994	0.0883425	0.128309	0.0360673
0.00924664	0.000704812	0.087723	0.00430397	0.0367568
1.04853	0.105646	0.0876227	0.488358	0.0368696
0.0698571	0.0178758	0.0863815	0.0327915	0.0382959
0.343278	0.0290508	0.0862376	0.161285	0.0384648
0.344838	0.046756	0.0857358	0.162536	0.0390598
0.0402112	0.00333836	0.0831746	0.0192697	0.0422451
0.153014	0.00566796	0.0813713	0.0742069	0.0446449
0.317573	0.0472784	0.081367	0.154017	0.0446508
0.60267	0.0424014	0.0812853	0.292444	0.0447627
0.0232368	0.00150834	0.0803506	0.0113468	0.0460642
0.153014	0.00374115	0.0800944	0.0748479	0.0464277
0.634244	0.04862	0.0788363	0.312926	0.0482551
0.162675	0.0273671	0.0779091	0.0807782	0.0496487
0.299391	0.010159	0.0767326	0.149897	0.0514764
1.00489	0.0237375	0.076271	0.504767	0.0522123
1.40197	0.165238	0.0757551	0.706814	0.0530472
0.211861	0.00656764	0.0712393	0.110414	0.0609674
0.0243938	0.00256843	0.0710439	0.0127319	0.0613364
0.212389	0.0109694	0.0688535	0.112735	0.0656333
0.0766236	0.014467	0.0664533	0.0414526	0.0707005
0.173049	0.0233488	0.0630988	0.0962463	0.0784717
0.0278111	0.00247195	0.0613484	0.0157017	0.0828749
0.0495286	0.00725304	0.0612165	0.0279952	0.0832169
0.212814	0.0187207	0.0601253	0.121447	0.0861045
0.110682	0.0459387	0.0580827	0.0643337	0.0917955
0.720648	0.20793	0.0580486	0.419007	0.0918939
0.0533943	0.00710212	0.0570924	0.0313199	0.0946958
0.251984	0.0499452	0.0560077	0.149318	0.0979837
0.0426894	0.0012416	0.0549782	0.0255461	0.101216
0.0706341	0.0144759	0.0525641	0.0432837	0.109247
0.147728	0.0155861	0.0522898	0.0907763	0.110202
0.182103	0.0255391	0.0501011	0.114449	0.118146
0.293305	0.0287508	0.04886	0.186786	0.122921
0.0431375	0.00410836	0.0474525	0.0278964	0.128589
0.0409358	0.00575103	0.0470326	0.0265963	0.130334
0.0359983	0.0130669	0.0438626	0.0242591	0.14437
0.340536	0.162478	0.0438358	0.229559	0.144496
0.195898	0.0145713	0.0432905	0.132924	0.147074
0.101691	0.0248553	0.0413962	0.0706317	0.156434
0.0743665	0.0165369	0.0361302	0.055441	0.186115
0.069346	0.0162499	0.0350855	0.0524906	0.192727
0.0446961	0.00621784	0.0337432	0.0345225	0.201619
0.0781555	0.056422	0.0329921	0.061073	0.206799
0.117538	0.0153129	0.0327506	0.0921967	0.208497
0.195579	0.0662096	0.0293192	0.162429	0.234459
0.0810039	0.0225392	0.029225	0.0673856	0.235224
0.150046	0.0268663	0.0287388	0.125904	0.239217
0.122106	0.0388843	0.0265	0.106822	0.258676
0.0532511	0.0171192	0.0263739	0.0467	0.259827
0.180081	0.0688861	0.0243036	0.164691	0.279653
0.117755	0.0141416	0.0217222	0.114061	0.307066
0.242828	0.0536234	0.0211745	0.2383	0.313311
0.0840281	0.0133538	0.01968	0.0856003	0.331203
0.0823551	0.0104353	0.0142386	0.098906	0.40916
0.135326	0.0362441	0.01215	0.176124	0.446038
-0.0732072	0.0165974	0.0100886	0.104668	0.487665
0.0112468	0.00190981	0.00742311	0.0187714	0.551894
0.0354908	0.0157178	0.00564223	0.068005	0.604151
0.00272392	0.00323451	0.00499878	0.00554695	0.625617
0.0727516	0.0297069	0.00355965	0.175689	0.68065
0.0055744	0.000912602	0.00192755	0.0183086	0.762087
0.0327917	0.0938431	0.00102226	0.147958	0.825544
0.0102592	0.0207185	0.000879144	0.0499198	0.83804
0.00317101	0.0546854	2.38314e-06	0.296485	0.991511
a. Each permutation test was carried out in 50 groups at the same time by using limited random numbers which floating within 20% of the reference value. Every linear regression equation were built in P and corresponding `X calculated from 50groups by using least squares.

## Sheet: constrained-100
Supplementary Table 16-4. Parameters of linear regression equations established between mean value of combination frequency and prevalence of disease in 1000 permutation tests under the Constrained model in 100 populations.a
Slope	Intercept	R2	SE	P-value
0.754797	-0.0238612	0.726141	0.0468242	0
1.81522	-0.0981542	0.592894	0.151943	0
0.447081	-0.0128874	0.710821	0.0288056	0
0.588658	-0.0194786	0.67821	0.0409595	0
1.12417	-0.042802	0.7476	0.0659824	0
0.637059	-0.0674543	0.926281	0.0181545	0
0.475398	-0.00503263	0.680853	0.0328786	0
0.647099	-0.0122423	0.515359	0.0633888	0
0.98678	-0.0245912	0.571615	0.0862925	0
0.270525	-0.00427327	0.602512	0.0221959	0
0.76261	-0.0158894	0.622537	0.0599852	0
5.43069	-0.256484	0.739358	0.325714	0
0.926288	-0.0400141	0.711942	0.0595184	0
5.03122	-0.266809	0.560652	0.449902	0
0.782772	-0.00646145	0.753157	0.0452678	0
0.281566	-0.00764728	0.818204	0.0134069	0
2.25315	-0.205283	0.815158	0.108382	0
0.666353	-0.0489466	0.865111	0.0265793	0
1.05477	-0.123771	0.968694	0.0191542	0
1.41548	-0.0289801	0.520394	0.137267	0
0.0992915	-0.00201375	0.825116	0.0046176	0
0.242388	-0.00730865	0.888191	0.00868727	0
1.24179	-0.0421622	0.844956	0.0537336	0
1.02002	-0.0206916	0.798357	0.0517831	0
1.91537	-0.0619881	0.768818	0.106097	0
0.317173	-0.0154499	0.880615	0.0117968	0
2.25098	-0.239558	0.688409	0.152978	0
0.55199	-0.01752	0.75616	0.0316639	0
0.681092	-0.0573796	0.88484	0.0248206	0
0.70755	-0.0529536	0.961334	0.0143342	0
7.59875	-0.219226	0.941396	0.191517	0
2.07408	-0.141484	0.791539	0.10752	0
0.412042	-0.00784485	0.674501	0.0289143	0
0.254411	-0.00602891	0.54833	0.0233246	0
0.776382	-0.0404632	0.646072	0.0580469	0
0.471959	-0.00117867	0.579737	0.0405916	0
0.718472	-0.0441415	0.894257	0.0249569	0
1.70464	-0.106526	0.743891	0.101036	0
2.0955	-0.0785066	0.747847	0.122914	0
0.467393	0.000236979	0.559634	0.0418817	0
0.551737	-0.0235368	0.68347	0.0379286	0
3.40772	-0.401255	0.907581	0.109847	0
0.255199	-0.00369503	0.714377	0.0163005	0
2.89417	-0.176433	0.968912	0.0523682	0
4.00651	-0.199442	0.503767	0.401681	0
0.243978	-0.010833	0.891489	0.00859835	0
0.213636	-0.00500057	0.801167	0.0107509	0
1.80985	-0.0356489	0.814842	0.0871494	0
2.02145	-0.150619	0.792824	0.104383	0
2.99404	-0.377532	0.807671	0.147588	0
2.69524	-0.224282	0.893331	0.0940799	0
0.503192	-0.0177104	0.586977	0.0426381	0
0.481885	-0.0328158	0.892968	0.0168527	0
0.361727	-0.0164826	0.895347	0.0124924	0
0.938671	-0.0682289	0.910913	0.029653	0
2.97336	-0.189363	0.58647	0.252212	0
1.02699	-0.0332748	0.664853	0.0736557	0
0.550641	-0.0327269	0.905752	0.0179427	0
0.529192	-0.0373199	0.895205	0.0182899	0
0.510019	-0.0179878	0.527679	0.0487424	0
1.07545	-0.0160512	0.628754	0.0834773	0
0.146406	-0.00488591	0.844213	0.00635307	0
1.92922	-0.103784	0.76134	0.109111	0
1.62641	-0.0838097	0.603476	0.133175	0
1.99251	-0.20283	0.682308	0.137341	0
0.56709	-0.0334767	0.948841	0.0133015	0
0.205317	-0.00185785	0.552979	0.0186476	0
0.263983	-0.0109594	0.791386	0.0136912	0
2.13	-0.115135	0.916746	0.0648404	0
8.6846	-0.323981	0.896756	0.297667	0
0.450322	-0.00317506	0.849305	0.0191614	0
3.36802	-0.0856343	0.641789	0.254176	0
0.312663	-0.00814527	0.885817	0.0113394	0
0.441808	-0.0248044	0.825306	0.020533	0
4.00192	-0.086997	0.540051	0.373072	0
4.25868	-0.0289263	0.923469	0.123843	0
2.19903	-0.114312	0.547129	0.202097	0
0.152727	-0.00307609	0.818051	0.00727591	0
0.300003	-0.0138014	0.861617	0.012145	0
0.945505	-0.0330005	0.792817	0.048825	0
0.234717	-0.00833782	0.724777	0.0146108	0
0.829442	-0.0274379	0.622952	0.0651845	0
0.771656	-0.0661035	0.972944	0.0129986	0
1.16622	-0.13638	0.959872	0.024087	0
0.372859	0.000457139	0.512019	0.0367697	0
0.736448	-0.0721276	0.880671	0.0273839	0
2.12342	-0.461385	0.979232	0.0312373	0
0.306494	-0.00384056	0.609306	0.0247919	0
0.457906	-0.0141673	0.707808	0.0297194	0
0.291171	-0.017695	0.873449	0.0111956	0
0.455609	0.000872541	0.558732	0.0409005	0
0.702827	-0.0341422	0.848288	0.0300244	0
0.133884	-0.00405422	0.753435	0.00773677	0
0.212402	-0.00378678	0.661065	0.0153632	0
0.929644	-0.0285905	0.61942	0.0736095	0
3.80415	-0.0640531	0.615711	0.303588	0
0.255905	-0.0119197	0.750669	0.014898	0
0.125724	-0.00309684	0.76864	0.00696766	0
0.764049	-0.100202	0.909425	0.0243573	0
3.44987	-0.181336	0.574626	0.299835	0
1.02223	-0.121643	0.920671	0.0303109	0
0.336035	-0.0133139	0.732808	0.0204969	0
0.305249	-0.00724889	0.805121	0.0151703	0
3.14005	-0.133953	0.720001	0.197804	0
1.44033	-0.0895604	0.734255	0.0875302	0
4.19494	-0.191644	0.597494	0.347802	0
4.0368	-0.192688	0.505206	0.403554	0
3.50385	-0.0861836	0.545568	0.323029	0
0.389369	-0.0229495	0.907958	0.012523	0
2.30805	-0.0782945	0.735324	0.139878	0
0.438679	-0.00260831	0.676431	0.0306482	0
0.720747	-0.0797494	0.898885	0.0244189	0
0.757409	-0.0240752	0.650276	0.0561088	0
0.231785	-0.00163156	0.717471	0.0146927	0
7.28303	-0.309537	0.791136	0.378011	0
0.581141	-0.0526782	0.917862	0.0175611	0
0.425486	-0.0097534	0.751897	0.0246893	0
0.0807391	-0.00115767	0.735181	0.00489495	0
3.12416	-0.184714	0.561797	0.27872	0
1.2199	-0.157574	0.963332	0.0240419	0
0.411758	-0.0276647	0.892139	0.0144626	0
3.48703	-0.111114	0.518688	0.339314	0
0.822434	-0.0585989	0.939049	0.0211657	0
0.782183	-0.0669533	0.956173	0.0169161	0
0.244279	-0.00377332	0.580753	0.0209659	0
2.01187	-0.0956219	0.923607	0.0584478	0
2.38849	-0.0521228	0.525987	0.229044	0
0.845782	-0.0353093	0.768823	0.0468494	0
1.06159	-0.0816792	0.698691	0.0704215	0
5.61499	-0.232289	0.676634	0.392109	0
0.165923	-0.00352243	0.842705	0.00724125	0
1.79914	-0.122411	0.800599	0.0907001	0
1.29752	-0.0480866	0.635005	0.0993706	0
4.86186	-0.22882	0.58074	0.417292	0
3.67373	-0.115911	0.616778	0.29252	0
1.31476	-0.15009	0.851797	0.0553979	0
1.09854	-0.0138296	0.6205	0.0867835	0
2.10409	-0.0490891	0.543804	0.194673	0
2.30644	-0.066668	0.575545	0.200081	0
0.336975	-0.00748849	0.765707	0.0188293	0
0.503264	-0.00420577	0.768641	0.027891	0
0.162549	-0.00463457	0.887622	0.00584249	0
5.85363	-0.228306	0.771158	0.322113	0
0.402212	-0.00602153	0.554897	0.0363887	0
1.90428	-0.128717	0.842121	0.0832899	0
1.80552	-0.328133	0.9589	0.0377591	0
0.12028	-0.0027664	0.704609	0.00786694	0
2.29462	-0.163022	0.841783	0.10049	0
0.975208	-0.101827	0.962492	0.0194468	0
0.872011	-0.057774	0.765751	0.0487197	0
4.77109	-0.0994701	0.78604	0.251448	0
1.04314	-0.109765	0.957901	0.0220904	0
1.78238	-0.102327	0.874237	0.0682888	0
1.52122	-0.0654539	0.525894	0.145904	0
1.8653	-0.15662	0.681801	0.128723	0
3.82094	-0.0814716	0.51765	0.37258	0
3.09041	-0.314113	0.754783	0.177937	0
0.394218	-0.0197014	0.833591	0.0177924	0
1.9594	-0.0724431	0.962479	0.03908	0
1.27036	-0.0607498	0.824116	0.0592834	0
0.724326	-0.0705436	0.948063	0.0171254	0
1.20284	-0.0806357	0.59509	0.100226	0
1.90899	-0.337874	0.979453	0.02793	0
0.435216	-0.0119246	0.705559	0.0284003	0
0.663237	-0.00517748	0.552395	0.0603085	0
2.21731	-0.218687	0.766018	0.12379	0
0.73681	-0.0236556	0.636406	0.0562579	0
0.340668	-0.0168621	0.914073	0.010551	0
0.231249	-0.00112466	0.528871	0.0220476	0
1.12418	-0.0477556	0.864134	0.0450287	0
1.25597	-0.0579343	0.808643	0.0617175	0
1.66541	-0.0719813	0.908816	0.053288	0
0.719761	-0.0315919	0.561038	0.0643121	0
0.0515592	-6.86821e-05	0.509253	0.00511275	0
1.79745	-0.100977	0.698787	0.119209	0
0.659502	-0.0172134	0.883598	0.02418	0
2.4829	-0.104221	0.524967	0.238585	0
0.847657	-0.00307096	0.527671	0.0810117	0
0.575887	-0.033043	0.699572	0.0381222	0
0.669367	-0.0125731	0.804934	0.033286	0
0.505038	-0.00792544	0.534822	0.0475791	0
0.415349	-0.000376815	0.544575	0.038369	0
2.72444	-0.238303	0.913988	0.0844254	0
0.748271	-0.0515836	0.901974	0.0249184	0
0.48678	-0.00772586	0.671197	0.0344162	0
1.72335	-0.293926	0.9571	0.036856	0
0.934427	-0.0551029	0.688143	0.0635434	0
0.0253334	0.000387186	0.534381	0.00238874	0
5.75918	-0.163571	0.805696	0.285695	0
1.0459	-0.116355	0.968434	0.0190745	0
0.530305	-0.00607913	0.555667	0.0479026	0
0.255089	-0.00831254	0.720728	0.0160401	0
0.803194	-0.0670622	0.941548	0.0202156	0
5.10626	-0.167833	0.677651	0.355755	0
0.973633	-0.0945994	0.960883	0.0198441	0
1.87406	-0.0779472	0.720983	0.117767	0
0.0680618	3.49467e-05	0.522842	0.00656805	0
1.42287	-0.226585	0.957906	0.0301299	0
1.50087	-0.219756	0.980258	0.0215157	0
0.327707	0.00338881	0.564107	0.0290992	0
0.783313	-0.0295486	0.586062	0.0664994	0
0.806226	-0.0054844	0.515544	0.0789475	0
0.475712	-0.0372847	0.912206	0.0149079	0
3.5978	-0.10889	0.588655	0.303806	0
0.21887	-0.0114069	0.833926	0.00986644	0
0.494506	-0.00508158	0.82675	0.022867	0
2.42103	-0.0993565	0.951226	0.0553785	0
5.95975	-0.364486	0.753188	0.344625	0
0.0280014	-0.000333994	0.706211	0.00182439	0
0.172894	-0.00207083	0.548331	0.015851	0
0.0802755	0.000442495	0.639059	0.00609421	0
1.25031	-0.0192063	0.591833	0.104887	0
1.40089	-0.0669324	0.681093	0.0968321	0
1.58431	-0.129431	0.70773	0.102845	0
1.14817	-0.122246	0.952791	0.025817	0
0.290284	-0.0104385	0.857807	0.0119386	0
0.661054	0.00419859	0.522013	0.0638986	0
2.16374	-0.120789	0.945195	0.0526312	0
0.970065	-0.0449375	0.775906	0.0526622	0
0.73545	-0.00696612	0.817855	0.0350599	0
0.623569	-0.02734	0.885418	0.0226598	0
0.146341	0.00123347	0.523347	0.0141078	0
1.75149	-0.0725891	0.80431	0.0872706	0
1.33517	-0.0949378	0.781524	0.0713107	0
0.338724	-0.0197119	0.842987	0.0147669	0
2.23753	-0.16282	0.689553	0.151658	0
1.01448	-0.073057	0.548746	0.0929296	0
2.837	-0.0481379	0.524349	0.272948	0
2.10212	-0.164604	0.850539	0.0890149	0
0.549235	-0.0322107	0.552437	0.049938	0
8.13815	-0.429559	0.821776	0.382841	0
0.455606	-0.0196354	0.828256	0.0209573	0
0.878457	-0.063604	0.840999	0.0385842	0
1.02324	-0.0660249	0.616507	0.0815216	0
1.18313	-0.0209329	0.562996	0.105295	0
0.178018	-0.00122471	0.657346	0.0129832	0
0.644033	-0.0219575	0.529394	0.0613387	0
1.62131	-0.0636697	0.640129	0.122798	0
1.29599	-0.0771749	0.679083	0.0899963	0
0.876244	-0.035098	0.695039	0.0586312	0
1.01637	-0.0369936	0.767696	0.0564774	0
1.79073	-0.0308714	0.609855	0.144683	0
4.16537	-0.402966	0.977935	0.0632033	0
0.354863	-0.0120009	0.850426	0.0150334	0
0.484294	-0.0278948	0.944489	0.0118601	0
2.96834	-0.106949	0.570593	0.260119	0
1.05552	-0.0770736	0.632883	0.0812069	0
0.206655	-0.00348532	0.600618	0.0170227	0
1.13028	-0.0247006	0.851449	0.0476904	0
0.457332	-0.00992142	0.75014	0.0266622	0
0.314464	-0.0141617	0.920913	0.00930897	0
0.626869	-0.0364948	0.83413	0.0282378	0
1.8004	-0.122521	0.754528	0.103734	0
1.69074	-0.026901	0.844334	0.0733339	0
0.355674	-0.0101924	0.555488	0.0321399	0
0.557241	-0.0196929	0.780839	0.0298216	0
0.13201	-0.000116753	0.547391	0.0121257	0
2.5792	-0.19761	0.881795	0.0953908	0
0.985411	-0.105616	0.970372	0.0173933	0
0.762681	-0.0504134	0.906027	0.024812	0
1.67078	-0.0666558	0.619871	0.132166	0
0.974216	-0.049748	0.612677	0.0782462	0
1.75089	-0.168594	0.627191	0.136361	0
0.0927146	-0.00140293	0.800364	0.00467747	0
0.280028	-0.0197715	0.842251	0.012242	0
0.207016	-0.00243229	0.626397	0.0161499	0
0.376152	-0.0206977	0.847127	0.0161414	0
0.530713	-0.0303526	0.933459	0.0143134	0
0.622591	-0.0389052	0.959038	0.0129976	0
0.237546	-0.00176605	0.599562	0.0196104	0
1.23886	-0.076989	0.576965	0.107158	0
2.12912	-0.158052	0.851339	0.0898741	0
2.17319	-0.141387	0.685193	0.148799	0
0.718861	-0.0514717	0.97677	0.0111986	0
2.96061	-0.195829	0.692653	0.199216	0
0.357609	-0.0147478	0.949841	0.00830125	0
1.80604	-0.181695	0.694471	0.121008	0
0.539883	-0.0241034	0.826597	0.0249786	0
0.360957	-0.0118171	0.514277	0.0354354	0
0.770691	-0.0227094	0.571476	0.0674149	0
2.40923	-0.217133	0.787026	0.1266	0
0.54036	-0.0307585	0.89931	0.0182646	0
2.59012	-0.222797	0.877091	0.0979436	0
1.14742	-0.0957624	0.531624	0.108794	0
1.0398	-0.0402351	0.607304	0.0844619	0
0.859288	-0.0187613	0.548397	0.0787692	0
0.934803	-0.0409108	0.808963	0.0458882	0
3.26753	-0.0948377	0.56149	0.291692	0
1.00672	-0.104459	0.938111	0.02612	0
0.878624	-0.0401232	0.624471	0.0688264	0
1.80004	-0.248176	0.722088	0.112805	0
1.70702	-0.186284	0.737995	0.102743	0
1.03403	-0.0921551	0.842257	0.0452035	0
1.92157	-0.126999	0.836795	0.0857239	0
5.0537	-0.225326	0.571819	0.441755	0
3.04798	-0.236701	0.779206	0.163896	0
2.92833	-0.0453711	0.531666	0.277629	0
0.183745	-0.00379107	0.75582	0.0105499	0
1.06615	-0.0222949	0.908591	0.0341599	0
0.311604	-0.00789726	0.793162	0.016074	0
1.3123	-0.0394235	0.895477	0.0452897	0
1.80828	-0.149782	0.783666	0.0959731	0
0.552188	-0.0129699	0.540867	0.0513923	0
0.46944	-0.0149736	0.757897	0.0268017	0
3.07276	-0.370773	0.83721	0.136871	0
1.86587	-0.154529	0.794859	0.0957526	0
0.675525	-0.0472171	0.968508	0.0123049	0
0.39979	-0.0106363	0.731284	0.0244806	0
2.06182	-0.114989	0.844724	0.0892962	0
2.00407	-0.0750569	0.961	0.0407823	0
0.631848	-0.0212239	0.83916	0.0279431	0
0.979449	-0.0599746	0.606931	0.079622	0
4.29525	-0.167213	0.750869	0.249924	0
1.15318	-0.0373745	0.544918	0.106455	0
0.143865	-0.00358567	0.614332	0.0115146	0
0.153286	-0.0013741	0.536577	0.0143901	0
1.10177	-0.046395	0.645112	0.0825478	0
3.49869	-0.102071	0.589465	0.294943	0
1.40537	-0.0768237	0.657553	0.102449	0
0.148275	-0.00273729	0.583519	0.0126539	0
0.0948898	-0.00273995	0.827757	0.00437246	0
1.40101	-0.0556454	0.64558	0.10486	0
0.946131	-0.0270967	0.784979	0.0500208	0
2.3578	-0.0744867	0.546329	0.217039	0
0.597085	-0.0102441	0.639853	0.0452505	0
1.01441	-0.0685938	0.72187	0.0636054	0
0.835095	-0.0599452	0.854931	0.0347492	0
1.10451	-0.00670315	0.544063	0.102138	0
0.398124	-0.0331376	0.875821	0.0151433	0
0.101143	-0.00206258	0.545666	0.00932283	0
0.131922	-0.00187735	0.663349	0.00949341	0
0.947391	-0.0955904	0.80965	0.0464028	0
0.710281	-0.0564011	0.928965	0.0198405	0
0.908937	-0.0915328	0.935234	0.0241621	0
1.06629	-0.0363141	0.518451	0.103807	0
4.05046	-0.0994022	0.537122	0.379829	0
0.446434	-0.00782347	0.605518	0.0363994	0
3.75569	-0.301796	0.54213	0.348655	0
3.29337	-0.417317	0.709281	0.212988	0
1.35373	-0.0769376	0.700962	0.089317	0
0.71755	-0.01725	0.551498	0.0653657	0
1.3382	-0.0180096	0.817322	0.063908	0
0.959883	-0.0373863	0.630366	0.0742497	0
0.159013	-0.00039417	0.590405	0.0133789	0
0.78386	-0.0116548	0.891326	0.0276484	0
1.26829	-0.0455561	0.786894	0.0666722	0
1.40139	-0.145368	0.881646	0.051867	0
0.234052	-0.00145308	0.539233	0.0218551	0
0.222214	-0.0040006	0.736106	0.0134401	0
0.594441	-0.0685596	0.760668	0.0336821	0
0.486426	-0.0164192	0.788104	0.0254785	0
0.956476	-0.0739798	0.864945	0.0381788	0
0.330436	-0.019003	0.84142	0.0144908	0
1.67837	-0.137079	0.65523	0.122983	0
3.2643	-0.26076	0.959766	0.0675138	0
0.386656	-0.022761	0.918691	0.0116197	0
0.429283	-0.00563415	0.635857	0.0328161	0
0.531089	-0.0278885	0.656527	0.0388039	0
0.622812	-0.0282187	0.635668	0.0476296	0
0.220485	-0.00766658	0.841013	0.0096838	0
4.30353	-0.181365	0.535499	0.404879	0
1.54586	-0.127207	0.791237	0.0802101	0
0.587081	-0.0230283	0.530981	0.0557366	0
6.14462	-0.222874	0.835505	0.275412	0
0.712301	-0.0570234	0.947464	0.0169434	0
0.0828321	-0.00145704	0.729948	0.00508936	0
0.317181	-0.0120373	0.850205	0.0134488	0
0.334713	-0.0187265	0.83403	0.0150829	0
1.11675	-0.0398029	0.521437	0.108071	0
1.07632	-0.0994903	0.969337	0.0193376	0
1.58763	-0.0225882	0.668428	0.112953	0
1.00155	-0.0498332	0.604684	0.0818026	0
0.653316	-0.0150618	0.819627	0.0309591	0
2.02804	-0.100246	0.915694	0.062161	0
0.678786	-0.00963693	0.626398	0.0529541	0
0.882417	-0.0686224	0.810003	0.0431709	0
1.70268	-0.0463572	0.684956	0.116647	0
0.253492	-0.00663782	0.812995	0.012281	0
2.85376	-0.362251	0.785031	0.150851	0
0.276726	-0.00250511	0.667622	0.0197236	0
1.10189	-0.0296777	0.872644	0.0425221	0
0.614638	-0.0426598	0.868272	0.0241834	0
0.557924	-0.0313803	0.575707	0.0483831	0
0.289402	-0.00687961	0.657907	0.0210804	0
2.54884	-0.0701707	0.839946	0.112393	0
0.700027	-0.0500401	0.956807	0.0150243	0
1.52578	-0.246814	0.976551	0.0238835	0
6.22166	-0.134321	0.84387	0.270333	0
0.25019	-0.00730881	0.795372	0.012819	0
0.228664	-0.0020483	0.639793	0.0173317	0
1.79428	-0.0787158	0.651124	0.132673	0
0.267255	-0.0129448	0.89279	0.00935529	0
1.87849	-0.0742491	0.719026	0.11862	0
1.44792	-0.0985766	0.772732	0.0793208	0
0.13769	-0.00210937	0.54853	0.0126184	0
0.0325927	-0.000151614	0.736421	0.0019697	0
4.05188	-0.0960492	0.582832	0.346279	0
0.235167	-0.00957257	0.768608	0.0130342	0
2.62905	-0.222024	0.835809	0.117708	0
1.75137	-0.130923	0.79562	0.0896668	0
0.506744	-0.027889	0.931172	0.013917	0
0.493794	-0.0224033	0.82772	0.0227566	0
3.39844	-0.0908545	0.533861	0.320782	0
0.46277	-0.0146425	0.800148	0.0233626	0
0.379023	-0.0103321	0.579094	0.0326415	0
0.4825	-0.0169965	0.690932	0.0325982	0
0.811349	-0.032796	0.642167	0.0611802	0
0.821788	-0.0212629	0.807475	0.0405346	0
0.281493	-0.00327406	0.636324	0.0214968	0
5.53293	-0.0969609	0.803495	0.276399	0
5.09298	-0.38522	0.65839	0.370581	0
0.432207	-0.0052798	0.636161	0.0330179	0
0.62907	-0.0149638	0.775925	0.0341486	0
0.863179	-0.0193889	0.889047	0.0308032	0
1.301	-0.0299956	0.587317	0.110163	0
2.28629	-0.121055	0.949346	0.0533474	0
0.63622	-0.0180591	0.782107	0.0339222	0
0.536246	-0.0216856	0.512178	0.0528653	0
0.66519	-0.0508779	0.949234	0.0155394	0
1.09878	-0.015829	0.701435	0.0724143	0
0.575194	-0.0139173	0.695484	0.0384471	0
1.76399	-0.175774	0.690221	0.119375	0
3.45747	-0.25039	0.97564	0.0551867	0
0.189754	-0.000689251	0.539068	0.0177246	0
1.48451	-0.12881	0.721333	0.0932062	0
1.62695	-0.0651919	0.855175	0.0676323	0
0.212078	-0.00648687	0.791367	0.0109998	0
0.76357	-0.0500219	0.893732	0.0265971	0
0.373447	-0.0157169	0.939068	0.00960924	0
4.35483	-0.208407	0.517812	0.424502	0
1.51331	-0.182189	0.941279	0.0381816	0
0.411303	-0.00124288	0.575766	0.0356639	0
2.50435	-0.0905908	0.955131	0.054831	0
1.23759	-0.0780754	0.648244	0.0920905	0
0.369805	-0.0263436	0.857077	0.0152546	0
0.480317	-0.0144066	0.69796	0.0319177	0
1.15659	-0.0330592	0.89761	0.0394596	0
0.458247	-0.00851065	0.556218	0.0413475	0
0.839714	-0.0649217	0.944125	0.0206353	0
5.92098	-0.257111	0.756202	0.339607	0
2.3822	-0.276582	0.755109	0.13704	0
1.76162	-0.121636	0.605432	0.143657	0
0.0978839	-0.000853787	0.765313	0.00547549	0
1.02888	-0.0242377	0.621724	0.0810698	0
2.00963	-0.132347	0.860428	0.081761	0
0.61119	-0.0193944	0.766921	0.0340361	0
2.82297	-0.0561439	0.505548	0.282017	0
3.22856	-0.262074	0.960136	0.0664542	0
1.41858	-0.0624124	0.611891	0.114125	0
0.813874	-0.0523061	0.782171	0.0433862	0
2.72717	-0.182284	0.900877	0.0913802	0
3.44354	-0.0475874	0.648379	0.256162	0
0.903677	-0.0550454	0.60351	0.0739902	0
0.509272	-0.0087506	0.748195	0.0298443	0
0.266331	-0.000557574	0.596468	0.0221286	0
5.48317	-0.240922	0.7258	0.340442	0
0.447635	-0.0320147	0.890108	0.0158881	0
4.03759	-0.155567	0.655389	0.29575	0
0.112426	-0.000549609	0.79055	0.00584561	0
0.260985	-0.0015165	0.538395	0.0244111	0
0.636377	-0.0263412	0.724559	0.039635	0
1.44371	-0.136104	0.645084	0.108174	0
0.36395	-0.00195121	0.515527	0.03564	0
0.623886	-0.0366248	0.897041	0.021351	0
3.18205	-0.0693853	0.604099	0.260216	0
0.316322	-0.0150553	0.812642	0.0153428	0
1.98697	-0.0811101	0.934133	0.0532976	0
2.38819	-0.127004	0.548822	0.218732	0
0.534827	-0.0202023	0.865818	0.0212684	0
0.1565	-0.000695444	0.571341	0.0136933	0
0.818601	-0.0310794	0.613555	0.0656261	0
0.504995	-0.0345018	0.93824	0.0130879	0
5.11094	-0.133677	0.695441	0.34166	0
0.278732	-0.00293164	0.579576	0.0239807	0
0.120836	5.40139e-05	0.515524	0.011833	0
0.280526	-0.000892774	0.625608	0.0219216	0
0.315467	-0.00450506	0.655944	0.0230793	0
0.741384	-0.0483593	0.90341	0.024488	0
1.37316	-0.0452205	0.712231	0.0881695	0
0.16085	0.00054987	0.504332	0.0161082	0
1.63171	-0.212282	0.545965	0.150311	0
0.427888	-0.0069009	0.655815	0.0313128	0
1.19099	-0.0254563	0.510544	0.117797	0
0.214901	-0.00384049	0.697839	0.0142845	0
0.862098	-0.0288823	0.570695	0.0755309	0
0.13059	-0.00219562	0.950977	0.00299509	0
2.45717	-0.128944	0.524019	0.236561	0
0.881183	-0.00780767	0.506383	0.0878837	2.22045e-16
0.872497	-0.0191857	0.498289	0.0884377	2.22045e-16
0.355659	-0.00809602	0.502639	0.0357378	2.22045e-16
0.509697	-0.00902574	0.4986	0.0516315	2.22045e-16
1.24214	-0.109813	0.501359	0.125134	2.22045e-16
1.20429	-0.037576	0.499454	0.121784	2.22045e-16
0.624441	-0.0148224	0.506685	0.0622403	2.22045e-16
1.24663	-0.0261427	0.498545	0.126296	2.22045e-16
0.891287	-0.0510399	0.497279	0.0905249	2.22045e-16
1.26527	-0.0844501	0.498413	0.128218	2.22045e-16
1.25882	-0.03411	0.507522	0.125261	2.22045e-16
0.438642	-0.00326929	0.498017	0.0444856	2.22045e-16
0.394983	-0.00342798	0.502589	0.0396932	2.22045e-16
1.50233	-0.0221458	0.492394	0.154084	4.44089e-16
0.194418	-0.00244531	0.491108	0.0199916	4.44089e-16
0.126266	-0.000556636	0.490222	0.0130067	4.44089e-16
0.767253	-0.032708	0.493412	0.0785322	4.44089e-16
0.772681	-0.0298868	0.49302	0.0791499	4.44089e-16
0.454637	3.98724e-05	0.486846	0.0471498	6.66134e-16
1.2427	-0.0460962	0.485906	0.129122	6.66134e-16
0.500753	-0.00929462	0.488648	0.0517454	6.66134e-16
0.634285	-0.0114854	0.486661	0.0658052	6.66134e-16
1.33052	-0.0500791	0.48998	0.137123	6.66134e-16
0.232047	-0.00298148	0.489952	0.0239162	6.66134e-16
3.78731	-0.137165	0.487242	0.392466	6.66134e-16
0.587197	-0.0179894	0.48714	0.0608616	6.66134e-16
0.425236	0.00543669	0.488581	0.0439478	6.66134e-16
0.465517	0.00166549	0.481661	0.0487819	1.11022e-15
0.59944	0.00721616	0.481673	0.0628143	1.11022e-15
1.05033	-0.0741906	0.481434	0.110115	1.33227e-15
0.591459	-0.0036978	0.480373	0.0621396	1.33227e-15
1.11656	-0.0458546	0.478002	0.117866	1.55431e-15
2.02259	-0.0411082	0.479807	0.212737	1.55431e-15
0.321737	-0.000711403	0.477912	0.0339692	1.77636e-15
0.564572	-0.00765792	0.476773	0.0597442	1.77636e-15
0.369327	-0.00242248	0.476517	0.039103	1.9984e-15
0.198211	-0.000581074	0.476586	0.020983	1.9984e-15
1.31827	-0.00788842	0.47551	0.139855	1.9984e-15
3.36766	-0.0897631	0.473938	0.358404	2.44249e-15
1.6287	-0.0450513	0.473499	0.173488	2.44249e-15
0.849011	-0.00376438	0.473577	0.0904217	2.44249e-15
0.043224	7.34376e-05	0.471857	0.00461937	2.88658e-15
0.802493	-0.0101075	0.472132	0.0857155	2.88658e-15
0.54103	-0.00457283	0.472765	0.0577149	2.88658e-15
1.79957	-0.0603342	0.471425	0.192488	3.10862e-15
0.552992	-0.00738167	0.471677	0.0591198	3.10862e-15
0.466275	-0.00510388	0.470357	0.0499813	3.33067e-15
0.994232	-0.0200425	0.470782	0.106483	3.33067e-15
1.18405	-0.0272266	0.469444	0.127155	3.77476e-15
1.76012	-0.0366261	0.469242	0.189095	3.77476e-15
0.334838	0.00306499	0.469178	0.0359773	3.9968e-15
0.183846	0.00147957	0.468907	0.0197644	3.9968e-15
0.0891559	0.0013424	0.466865	0.00962411	4.66294e-15
0.246762	-0.00253755	0.46652	0.0266557	4.88498e-15
0.201095	0.00551007	0.464787	0.0217985	5.77316e-15
0.982747	-0.0233271	0.463653	0.106771	6.43929e-15
0.219273	0.00361989	0.460722	0.023964	8.43769e-15
2.39961	-0.0887693	0.460407	0.262416	8.65974e-15
0.73317	-0.00175514	0.459979	0.0802468	9.10383e-15
0.554768	0.00235745	0.457626	0.0610088	1.11022e-14
0.806925	-0.00678086	0.456694	0.0889057	1.22125e-14
0.371143	-0.000467295	0.456364	0.0409191	1.26565e-14
0.495044	0.00523963	0.455578	0.054666	1.35447e-14
0.71305	0.0106446	0.455278	0.0787873	1.39888e-14
0.208519	0.00326555	0.453048	0.0231438	1.70974e-14
2.59109	-0.120112	0.452291	0.288029	1.82077e-14
1.4161	-0.0105942	0.451548	0.157652	1.95399e-14
0.15835	-0.000901609	0.451429	0.017633	1.9762e-14
0.578854	-0.00184288	0.45119	0.0644893	2.02061e-14
1.48164	-0.0690065	0.45104	0.165118	2.04281e-14
0.723769	-0.0130535	0.449581	0.0808964	2.33147e-14
1.72204	-0.038149	0.449318	0.192577	2.37588e-14
0.0553766	-0.000186244	0.448535	0.0062026	2.55351e-14
0.57826	0.0186026	0.44844	0.0647819	2.57572e-14
0.280678	-0.00134115	0.448348	0.03145	2.59792e-14
0.261304	-0.00756327	0.442689	0.0296165	4.32987e-14
1.01577	-0.00806392	0.441749	0.115348	4.68514e-14
0.364043	-0.00329962	0.440908	0.0414102	5.06262e-14
0.89332	-0.0106822	0.440663	0.101666	5.17364e-14
0.415734	-0.00158102	0.440535	0.0473259	5.24025e-14
0.20013	-0.00482754	0.438421	0.0228802	6.30607e-14
3.37593	-0.150189	0.438009	0.38628	6.55032e-14
2.64717	-0.0482723	0.434327	0.305171	9.05942e-14
1.08813	-0.0249338	0.431943	0.126052	1.11466e-13
0.992422	-0.0290085	0.430486	0.115307	1.26565e-13
0.3131	-0.000100995	0.430441	0.0363816	1.2701e-13
0.0904398	0.000733074	0.430436	0.0105091	1.2701e-13
0.595137	-0.00275795	0.429184	0.0693314	1.41664e-13
2.38952	-0.0471116	0.428753	0.278616	1.47216e-13
0.423523	-0.0127419	0.427754	0.0494833	1.60538e-13
0.282557	0.00331013	0.427473	0.0330321	1.64535e-13
2.02219	-0.0316367	0.425108	0.237549	2.01839e-13
1.70595	-0.0218926	0.424491	0.200653	2.12941e-13
0.0588911	-0.000216034	0.421636	0.00696737	2.72227e-13
3.05798	-0.064352	0.420459	0.362662	3.01092e-13
0.716282	0.0163473	0.41953	0.0851097	3.25961e-13
0.952875	-0.00122974	0.418631	0.113431	3.51941e-13
1.48706	-0.0332949	0.417986	0.177256	3.71925e-13
0.247451	0.00173132	0.416515	0.0295853	4.21663e-13
2.5879	-0.0529796	0.415551	0.310024	4.57634e-13
0.270558	-0.00193296	0.413226	0.0325679	5.57554e-13
0.555084	-0.00251453	0.411743	0.0670218	6.31939e-13
2.10498	-0.0607556	0.411565	0.254253	6.41487e-13
3.16014	-0.105078	0.411135	0.38204	6.65246e-13
0.229069	0.00376755	0.410134	0.0277502	7.23865e-13
0.48789	0.0089704	0.408048	0.0593604	8.62643e-13
0.0912458	0.00096496	0.407231	0.0111204	9.23928e-13
2.10168	-0.041991	0.40286	0.258473	1.33094e-12
2.00372	-0.0571938	0.4028	0.246456	1.3376e-12
0.583146	0.00588756	0.400949	0.0720031	1.55986e-12
0.2059	0.00145845	0.400625	0.0254404	1.60272e-12
0.495057	0.0147948	0.39949	0.0613125	1.76059e-12
0.988348	0.00140939	0.397444	0.12293	2.085e-12
0.784924	-0.00713091	0.396622	0.097796	2.23133e-12
2.76988	-0.0959163	0.393236	0.347561	2.94698e-12
0.206679	-0.000749048	0.392506	0.0259735	3.12861e-12
0.320029	-0.00734356	0.391477	0.0403053	3.4035e-12
2.28299	-0.0707943	0.391359	0.287597	3.43658e-12
1.29921	-0.0303609	0.390959	0.163804	3.55072e-12
0.303777	0.00164134	0.389019	0.0384566	4.15912e-12
0.908776	0.00338032	0.387357	0.11545	4.76108e-12
2.18273	-0.0781157	0.387354	0.277292	4.76197e-12
1.48055	0.0296778	0.386488	0.188432	5.1088e-12
0.26517	0.00595684	0.386294	0.0337623	5.18985e-12
0.74345	0.0112002	0.385876	0.094742	5.36859e-12
0.633352	0.00200097	0.385022	0.0808573	5.7534e-12
1.85708	-0.0479376	0.384702	0.237246	5.90394e-12
1.16522	-0.00695475	0.383989	0.149084	6.25455e-12
0.284986	-4.17265e-05	0.383424	0.036506	6.54654e-12
0.51718	-0.00627086	0.382206	0.0664204	7.22156e-12
2.1889	-0.0306745	0.380991	0.28184	7.96363e-12
0.380047	-8.96833e-05	0.380857	0.0489485	8.05023e-12
1.15573	0.00408045	0.380394	0.149	8.35487e-12
2.28295	-0.0455377	0.379103	0.295131	9.26703e-12
1.10602	-0.0106301	0.379094	0.142985	9.27369e-12
0.10094	0.00367523	0.378187	0.0130746	9.97291e-12
1.26132	-0.0217941	0.377525	0.163606	1.05156e-11
1.15622	-0.00316554	0.377175	0.150086	1.0814e-11
1.2511	0.0235401	0.377146	0.162412	1.08391e-11
1.81663	-0.0259279	0.376398	0.236202	1.15066e-11
0.935545	-0.0106535	0.374896	0.122032	1.29707e-11
0.197608	0.00708543	0.374134	0.0258178	1.37814e-11
0.233028	-0.000362045	0.374066	0.0304498	1.38567e-11
2.11599	-0.0531154	0.373244	0.276983	1.47917e-11
2.38144	-0.0510815	0.373004	0.311891	1.50764e-11
0.1566	0.00879035	0.372183	0.0205455	1.60922e-11
1.30725	-0.0288381	0.371687	0.17169	1.67375e-11
1.03653	-0.00650745	0.370211	0.136565	1.88127e-11
0.306945	0.00111258	0.369924	0.0404658	1.92444e-11
0.523569	0.00591916	0.368269	0.0692699	2.19302e-11
2.63465	-0.0591109	0.367551	0.349111	2.32068e-11
0.21682	0.00164646	0.367494	0.0287338	2.3312e-11
0.336832	0.00246659	0.365771	0.0448042	2.66964e-11
0.662499	-0.00784293	0.365276	0.0882173	2.77534e-11
0.0759154	0.000365638	0.364553	0.0101246	2.93738e-11
0.0834123	0.000524739	0.363831	0.0111417	3.10831e-11
0.341446	0.000379227	0.363295	0.0456613	3.24154e-11
0.765357	-0.0407106	0.362893	0.10244	3.34501e-11
0.972996	-0.009108	0.361061	0.130749	3.85985e-11
0.0643616	0.000669146	0.358726	0.00869269	4.62932e-11
0.14068	0.000412997	0.35804	0.0190287	4.88289e-11
1.96683	-0.0566097	0.358029	0.266044	4.88714e-11
2.89279	-0.147854	0.356591	0.392521	5.46367e-11
2.34351	-0.0995428	0.356405	0.318118	5.54286e-11
1.50436	-0.014375	0.355283	0.204709	6.04594e-11
1.61067	-0.0356718	0.353993	0.219793	6.67937e-11
2.09503	-0.0251539	0.351006	0.287767	8.40725e-11
1.98821	-0.0397446	0.349972	0.273715	9.10192e-11
0.39953	0.00772715	0.349953	0.0550053	9.11562e-11
2.46474	-0.0927745	0.349023	0.340028	9.78944e-11
1.15664	-0.022474	0.347277	0.160181	1.11891e-10
1.34262	-0.00675199	0.346665	0.186188	1.17241e-10
0.243994	0.00905956	0.346307	0.0338628	1.20494e-10
1.94978	-0.0582463	0.345528	0.271067	1.27866e-10
0.899886	0.00686769	0.345214	0.125193	1.30965e-10
0.276575	0.00472142	0.344249	0.0385596	1.40953e-10
0.255766	-0.000514022	0.343776	0.0356959	1.46122e-10
0.0952643	5.03241e-05	0.343564	0.0133018	1.48496e-10
0.916875	0.0101615	0.343421	0.128064	1.50119e-10
0.224803	-0.00269608	0.343315	0.0314066	1.51329e-10
0.141394	-0.00183538	0.340952	0.0198577	1.81045e-10
0.268248	0.0105002	0.339685	0.03778	1.99264e-10
1.34465	0.0118763	0.338651	0.189816	2.1544e-10
0.660392	0.00924	0.338363	0.0932839	2.20173e-10
2.34439	-0.0433868	0.336989	0.332177	2.44209e-10
0.697618	-0.00125139	0.336539	0.0989451	2.52616e-10
0.207992	-0.000473771	0.335665	0.029558	2.69791e-10
0.521033	0.00386433	0.334274	0.074276	2.99492e-10
0.851609	-0.00316266	0.333614	0.121582	3.14692e-10
0.236151	0.00295893	0.33293	0.0337665	3.31233e-10
2.24365	-0.0408262	0.331213	0.322056	3.76606e-10
0.928422	-0.028373	0.330647	0.133437	3.92856e-10
0.623134	-0.000215768	0.330484	0.0895928	3.97671e-10
1.90239	-0.0174811	0.329809	0.273939	4.18223e-10
2.04802	-0.0373882	0.329721	0.294969	4.20952e-10
0.0732407	3.2322e-05	0.328248	0.0105838	4.6977e-10
0.733361	0.0025469	0.327622	0.106127	4.92145e-10
1.1301	0.00498129	0.326524	0.163948	5.33966e-10
2.71607	-0.0552553	0.32595	0.394546	5.57164e-10
0.415096	-0.00247648	0.324893	0.0604437	6.02564e-10
0.331155	-0.0010075	0.323836	0.0483372	6.5155e-10
1.31523	-0.0257788	0.323557	0.1921	6.65149e-10
2.37512	-0.040769	0.322608	0.34766	7.13436e-10
0.494891	0.0145872	0.322563	0.0724475	7.15804e-10
0.55615	0.00354815	0.322499	0.0814272	7.19181e-10
2.09733	-0.0458172	0.322051	0.30739	7.43348e-10
0.330636	0.00301077	0.321182	0.0485555	7.92518e-10
0.565782	0.0263161	0.321099	0.0831036	7.9736e-10
0.199883	0.00287884	0.320217	0.0294189	8.50846e-10
1.31467	-0.0170496	0.32014	0.193528	8.5569e-10
0.791167	-0.00226227	0.319677	0.116589	8.85292e-10
0.399328	0.00263347	0.319053	0.0589307	9.26849e-10
0.69121	-0.00878881	0.317963	0.102262	1.00403e-09
0.708409	0.00822707	0.317274	0.104973	1.05601e-09
0.399314	0.00178994	0.317212	0.0591793	1.06087e-09
1.16088	-0.0019404	0.316523	0.172319	1.11575e-09
2.19567	-0.0296183	0.315436	0.326741	1.20801e-09
2.32242	-0.0678781	0.315235	0.345765	1.22594e-09
1.79857	-0.0383491	0.315015	0.267911	1.24577e-09
0.562606	-0.000306327	0.314929	0.083821	1.25363e-09
1.48482	-0.0492626	0.314184	0.221602	1.32362e-09
1.38476	-0.0224369	0.312832	0.207317	1.4607e-09
0.144647	0.00144047	0.312344	0.0216803	1.51352e-09
1.52691	-0.0149503	0.311373	0.229378	1.62424e-09
0.269512	0.00565905	0.310872	0.0405344	1.68449e-09
1.06159	-0.00914134	0.310433	0.159827	1.73901e-09
1.62584	-0.0250929	0.310251	0.24488	1.76213e-09
0.688502	0.00387521	0.308791	0.104055	1.95892e-09
1.01634	-0.00225613	0.306121	0.154569	2.37596e-09
0.906585	-0.00288915	0.305277	0.138151	2.52491e-09
0.160898	0.00740023	0.305029	0.024533	2.57042e-09
0.360052	0.00534678	0.304994	0.0549035	2.57699e-09
1.5347	-0.0216197	0.301562	0.235932	3.29804e-09
0.216366	0.0032247	0.300286	0.0333633	3.61387e-09
0.536448	0.0126403	0.299264	0.0829211	3.88804e-09
0.630418	-0.00519439	0.298194	0.0976956	4.19683e-09
1.23341	0.0149676	0.29688	0.191742	4.6091e-09
1.2913	-0.0196929	0.296786	0.200788	4.64025e-09
0.295898	0.00534571	0.294921	0.0462162	5.29894e-09
0.566548	-0.000467003	0.294868	0.0885003	5.31884e-09
0.111372	0.000778809	0.294547	0.0174109	5.44154e-09
0.159778	0.00503758	0.293876	0.0250186	5.70726e-09
0.586275	0.00158233	0.293706	0.0918386	5.7766e-09
0.414152	-0.00181588	0.292853	0.0650094	6.13665e-09
0.618091	0.00673201	0.289927	0.0977117	7.54864e-09
0.833711	-0.00399435	0.287722	0.132508	8.81852e-09
0.908912	-0.00399168	0.285649	0.145194	1.02028e-08
0.924715	-0.00458737	0.285392	0.147811	1.03886e-08
0.299034	0.0103095	0.28337	0.0480373	1.19711e-08
0.510604	0.0116374	0.283318	0.0820347	1.20144e-08
0.273628	0.00168952	0.283288	0.0439649	1.20398e-08
0.450306	0.0102406	0.282726	0.0724526	1.25224e-08
1.32289	-0.0104433	0.281998	0.213231	1.31765e-08
0.416026	-0.00178374	0.280148	0.0673651	1.49934e-08
1.43821	-0.0216257	0.279222	0.233419	1.59935e-08
1.40221	-0.00685684	0.27728	0.228679	1.83071e-08
0.609333	0.0131818	0.276736	0.0995079	1.90123e-08
0.884496	0.00500109	0.276579	0.1445	1.922e-08
0.219524	0.00933864	0.275797	0.0359339	2.02916e-08
0.847592	0.0183947	0.272716	0.13982	2.51158e-08
0.769633	0.00807085	0.270856	0.127558	2.85565e-08
0.108915	-0.00018939	0.267778	0.0181932	3.52898e-08
0.789275	0.0143987	0.267691	0.13187	3.55027e-08
0.833709	-9.24645e-05	0.266394	0.139756	3.8805e-08
0.883253	0.0308283	0.265697	0.148326	4.07037e-08
0.476021	0.015242	0.265549	0.079969	4.1117e-08
0.378594	0.0152881	0.265499	0.0636099	4.12583e-08
1.83254	-0.0213968	0.265416	0.307962	4.14951e-08
0.348114	0.000442653	0.264489	0.0586408	4.4213e-08
1.52657	-0.0293674	0.264382	0.257226	4.45374e-08
0.161919	0.00608219	0.262809	0.0273939	4.95893e-08
0.538958	0.00621211	0.262567	0.0912395	5.04123e-08
0.538415	0.012185	0.262345	0.0912	5.11838e-08
0.189368	0.002859	0.26185	0.0321172	5.29383e-08
0.155592	0.00559418	0.261221	0.0264318	5.52575e-08
0.630426	0.0253199	0.26058	0.107274	5.77227e-08
1.52186	-0.0185471	0.259402	0.259757	6.25383e-08
0.187178	0.000987254	0.258031	0.0320625	6.86387e-08
0.548223	0.0202668	0.254311	0.0948289	8.82962e-08
0.462139	0.000423623	0.252264	0.0803723	1.01371e-07
0.889343	0.00926118	0.251243	0.155089	1.08585e-07
0.464484	0.00878562	0.251165	0.0810162	1.09156e-07
0.0899879	0.00276577	0.250511	0.0157232	1.14062e-07
0.225647	0.00323359	0.249682	0.0395134	1.20598e-07
0.714844	0.0399518	0.249641	0.125192	1.20931e-07
1.25207	-0.00860592	0.248752	0.219798	1.28369e-07
0.828986	0.011859	0.248484	0.145631	1.30695e-07
0.665281	-0.00162538	0.247736	0.117107	1.3742e-07
0.668302	0.000518306	0.246963	0.117883	1.44719e-07
0.17657	0.000908804	0.24683	0.0311567	1.46012e-07
0.439059	0.0165032	0.246772	0.0774864	1.46584e-07
1.2673	-0.0130352	0.245303	0.224545	1.61712e-07
0.51281	0.0161801	0.244166	0.0911411	1.74467e-07
1.9904	-0.0530924	0.243505	0.354385	1.82333e-07
1.8655	-0.0266791	0.243382	0.332258	1.83832e-07
0.719393	0.0088435	0.242659	0.128381	1.92909e-07
1.64078	0.00552235	0.242284	0.293109	1.97794e-07
0.0385461	0.00203769	0.242255	0.0068864	1.98167e-07
1.05918	-0.00707608	0.241826	0.189448	2.03908e-07
0.437584	0.0094539	0.241152	0.0784117	2.13263e-07
1.24839	0.0170461	0.240972	0.223812	2.15822e-07
0.892667	-0.00058052	0.240907	0.160066	2.16765e-07
1.0921	0.0301268	0.240653	0.195963	2.20456e-07
1.23474	-0.0205066	0.240611	0.221584	2.21067e-07
1.49199	-0.00931403	0.23999	0.268204	2.30384e-07
0.511887	0.00437635	0.239554	0.0921285	2.37148e-07
0.488132	0.00454885	0.239086	0.0879659	2.4462e-07
0.540002	-0.000699679	0.238591	0.0974461	2.5279e-07
1.62167	0.00859654	0.238553	0.29267	2.53432e-07
0.419266	0.0298572	0.238315	0.0757161	2.57452e-07
0.545327	0.00069059	0.237173	0.0987927	2.77689e-07
0.559177	0.00308863	0.236501	0.10149	2.90312e-07
0.816176	0.0144416	0.235985	0.148347	3.00386e-07
0.18603	0.00523591	0.235809	0.0338291	3.03906e-07
0.865194	0.0322927	0.235263	0.157572	3.15061e-07
1.73052	-0.000266823	0.234849	0.315532	3.23798e-07
0.806122	0.0436144	0.231511	0.148361	4.03428e-07
1.72873	0.0177483	0.229366	0.320091	4.64489e-07
0.245537	0.00721411	0.228843	0.0455309	4.80682e-07
0.799895	0.005268	0.22792	0.148717	5.10644e-07
0.690168	0.0102428	0.226683	0.128769	5.53722e-07
0.317176	0.00884313	0.226503	0.059208	5.60286e-07
1.55025	-0.0104365	0.225781	0.289985	5.87325e-07
0.544143	0.00475326	0.224985	0.102018	6.18679e-07
0.193931	0.0074809	0.224542	0.0364052	6.3683e-07
0.557209	-0.00163871	0.224249	0.104689	6.49106e-07
1.11511	0.0026204	0.224232	0.209518	6.49853e-07
1.53423	-0.00560702	0.223892	0.288548	6.64389e-07
0.375754	0.000443125	0.222545	0.0709446	7.25346e-07
1.33276	0.0157715	0.222289	0.25182	7.37546e-07
0.0952353	0.00345253	0.222283	0.0179946	7.37823e-07
0.16235	0.00423936	0.221616	0.0307352	7.70528e-07
2.10236	-0.0400251	0.221496	0.398145	7.76587e-07
1.56292	0.00141797	0.22066	0.296705	8.19942e-07
0.934525	-0.00363048	0.219886	0.177811	8.62206e-07
1.14314	0.0249924	0.218244	0.218551	9.59094e-07
1.4943	0.0460929	0.216342	0.287288	1.08469e-06
0.861143	0.0408435	0.215821	0.165815	1.12185e-06
0.806981	-0.00309641	0.215689	0.155446	1.1315e-06
0.168516	0.00597914	0.215503	0.0324785	1.14516e-06
0.036912	0.00161682	0.214816	0.00712865	1.19711e-06
0.229666	0.00480372	0.213215	0.0445659	1.32735e-06
1.02532	0.00824484	0.212681	0.199278	1.37374e-06
0.133164	0.00149125	0.211994	0.0259344	1.43591e-06
1.5709	-0.0171539	0.211677	0.306232	1.46549e-06
0.5527	0.0558707	0.211188	0.107902	1.51232e-06
0.131711	0.00490954	0.211084	0.0257216	1.52247e-06
0.0973083	0.00180261	0.210864	0.0190156	1.54407e-06
0.317626	0.0342438	0.2102	0.0621935	1.61142e-06
0.50992	0.0186371	0.209775	0.0999742	1.65602e-06
0.42651	0.000328445	0.208472	0.083951	1.80036e-06
0.102395	0.00366814	0.206233	0.0202925	2.07795e-06
0.562216	0.0017341	0.20522	0.111765	2.21695e-06
0.735207	0.0110967	0.204565	0.146448	2.31163e-06
0.610093	0.00861758	0.204517	0.121544	2.31877e-06
0.388529	-0.00707168	0.203447	0.0776591	2.48255e-06
0.147118	0.00908688	0.203275	0.0294216	2.50988e-06
0.161306	0.00848903	0.202459	0.0323404	2.64391e-06
0.813482	0.00620402	0.199851	0.164425	3.12104e-06
0.587804	0.00450818	0.199782	0.118835	3.13466e-06
1.14474	-0.00179041	0.199377	0.231724	3.21647e-06
0.0469091	0.00127449	0.196388	0.00958539	3.88741e-06
0.275927	0.0106085	0.195721	0.0565021	4.05496e-06
0.325695	0.00576258	0.195687	0.0667006	4.06377e-06
0.954801	-0.000317851	0.193064	0.197182	4.79607e-06
0.332912	0.00973859	0.192425	0.0688933	4.99341e-06
0.696367	0.0278897	0.192331	0.144151	5.02315e-06
0.78721	0.0131574	0.192022	0.163118	5.12197e-06
0.335991	0.0148627	0.19118	0.0698104	5.40093e-06
1.0985	0.0263244	0.191149	0.228264	5.41141e-06
0.393209	0.00428803	0.190777	0.0818054	5.5398e-06
0.877009	0.00129918	0.190672	0.18252	5.57626e-06
0.25458	0.0272991	0.188968	0.0532765	6.20709e-06
0.404828	0.0138251	0.187719	0.0850662	6.71358e-06
0.17037	0.00476005	0.185611	0.0360491	7.66166e-06
0.547021	0.0217425	0.185435	0.115813	7.74699e-06
0.406931	0.0017562	0.184863	0.0863174	8.02932e-06
0.555703	0.0117778	0.182248	0.118908	9.45467e-06
0.115794	0.00484003	0.180507	0.024923	1.05391e-05
0.280751	0.0176605	0.179658	0.0606015	1.11112e-05
0.167403	0.00777742	0.176448	0.0365332	1.35651e-05
0.264786	0.00774412	0.176427	0.0577897	1.35829e-05
0.387576	0.026975	0.176372	0.0846049	1.36294e-05
0.088876	0.00376674	0.17529	0.0194735	1.45754e-05
1.0858	0.00931489	0.172197	0.240484	1.76507e-05
0.690682	0.0107073	0.172046	0.153054	1.78163e-05
0.397622	0.00693916	0.169669	0.0888551	2.06332e-05
0.213724	0.0117416	0.169056	0.0478641	2.14276e-05
0.277128	0.0164978	0.168468	0.062194	2.22185e-05
1.07669	-0.00107356	0.167738	0.242265	2.32403e-05
0.0347686	0.00078299	0.167278	0.00783618	2.39079e-05
0.0546045	0.0034206	0.161756	0.0125565	3.35542e-05
0.530894	0.00770377	0.161479	0.122206	3.41297e-05
0.497193	0.0159862	0.160338	0.114933	3.65964e-05
0.9611	0.0159399	0.159853	0.222573	3.76989e-05
0.25373	0.018938	0.159537	0.0588284	3.84348e-05
0.207338	0.0182487	0.15845	0.0482681	4.10718e-05
0.967147	0.011441	0.157959	0.225566	4.23229e-05
0.726869	0.0317426	0.15725	0.16998	4.4193e-05
0.810516	0.0533371	0.152636	0.19291	5.85256e-05
0.135297	0.00862645	0.15234	0.0322388	5.95874e-05
0.462018	0.0156358	0.151933	0.110264	6.1079e-05
0.645556	0.0116258	0.151636	0.154245	6.21913e-05
0.683307	0.0338106	0.151616	0.163278	6.22668e-05
0.303328	0.0106657	0.150694	0.0727417	6.58492e-05
0.237951	0.00209242	0.15063	0.0570779	6.61059e-05
0.27717	0.0196712	0.144247	0.0681951	9.726e-05
0.791903	0.0222021	0.144006	0.195031	9.8684e-05
0.152837	0.00371882	0.142919	0.0378078	0.00010537
0.0461481	0.00337751	0.141693	0.0114733	0.000113449
0.322875	0.0172307	0.141589	0.080307	0.000114164
0.606177	0.0269666	0.141107	0.151071	0.000117523
0.061232	0.00511919	0.140893	0.0152737	0.00011905
0.281574	0.0125174	0.140732	0.0702824	0.000120208
0.518182	0.0268676	0.13899	0.130281	0.000133489
0.139809	0.0128422	0.138182	0.0352697	0.000140124
0.849863	0.0612856	0.137144	0.215336	0.000149138
0.318454	0.0208661	0.13699	0.0807414	0.000150519
0.228056	0.0177677	0.136791	0.0578707	0.000152332
0.475442	0.00948667	0.136029	0.121037	0.000159454
0.401087	0.00823268	0.135272	0.102438	0.000166855
0.24567	0.00665248	0.134349	0.0629931	0.000176343
0.915234	0.0275752	0.134316	0.234712	0.000176696
0.0371043	0.00171506	0.133835	0.00953516	0.000181863
1.04727	0.0721934	0.133443	0.269584	0.000186172
0.848144	0.0204573	0.131566	0.220117	0.000208297
0.188156	0.0162327	0.127064	0.0498178	0.000272502
0.0921295	0.00381969	0.126469	0.0244587	0.000282341
0.721936	0.0211684	0.125913	0.192144	0.000291842
0.506751	0.00977516	0.125362	0.135211	0.000301568
0.506638	0.00232551	0.124859	0.135492	0.000310733
0.661171	0.0207416	0.123534	0.1779	0.000336228
0.304476	0.0274776	0.122163	0.0824474	0.000364759
0.748548	0.0259699	0.12064	0.204148	0.000399292
0.292567	0.0118592	0.120544	0.0798265	0.000401563
0.82995	0.0212122	0.119723	0.227332	0.000421606
0.301849	0.0413913	0.118712	0.0830785	0.000447653
0.197698	0.00867681	0.116476	0.0550023	0.000511057
0.284195	0.00994571	0.116387	0.0791011	0.000513757
0.16158	0.016323	0.115048	0.0452685	0.000556119
0.640508	0.0149079	0.114929	0.17955	0.000560056
0.0467274	0.00192564	0.114916	0.0130997	0.000560491
0.00225673	0.000137274	0.113753	0.0006363	0.00060036
0.304923	0.0119872	0.113425	0.0861153	0.000612119
0.118998	0.00742327	0.112225	0.0338092	0.000657088
0.589915	0.0346891	0.108674	0.17066	0.00081027
0.136471	0.00272176	0.106918	0.0398427	0.00089861
0.0584001	0.00430538	0.10654	0.0170837	0.000918794
0.103406	0.01445	0.106205	0.0303026	0.000937138
0.130208	0.00428875	0.106053	0.0381872	0.000945544
0.792249	0.0358417	0.105699	0.232786	0.000965484
0.423655	0.0266438	0.105686	0.12449	0.000966201
0.379678	0.0531773	0.105367	0.111756	0.000984502
0.0174323	0.000700881	0.10512	0.00513784	0.00099891
0.630394	0.0434218	0.104528	0.186384	0.00103436
0.193535	0.023507	0.102744	0.0577733	0.00114877
0.456854	0.0122457	0.102271	0.136729	0.00118112
0.457492	0.0307181	0.0966992	0.141246	0.00163823
0.353781	0.0223823	0.0953625	0.11007	0.00177181
0.316105	0.0394945	0.0946855	0.0987364	0.00184354
0.379359	0.0106695	0.0934759	0.119338	0.00197896
0.182392	0.00983298	0.0921985	0.0578131	0.00213273
0.0479776	0.00454627	0.0911663	0.0153021	0.00226562
0.353336	0.0265435	0.0903387	0.11326	0.0023781
0.732056	0.0749777	0.0901619	0.23491	0.00240286
0.468433	0.038214	0.0884451	0.151911	0.00265685
0.083999	0.00198534	0.088293	0.0272663	0.00268059
0.0666891	0.00530141	0.0882334	0.0216554	0.00268996
0.290117	0.0266268	0.0880963	0.094288	0.00271163
0.18402	0.0240493	0.088037	0.0598284	0.00272105
0.0565466	0.00842337	0.0857261	0.0186541	0.00311492
0.285041	0.0494528	0.0856485	0.0940787	0.00312911
0.530752	0.0164337	0.0837644	0.177318	0.00349359
0.168365	0.0102247	0.0830107	0.0565266	0.00365099
0.544483	0.0309069	0.080276	0.186169	0.00428395
0.227234	0.021943	0.0799299	0.0778781	0.0043715
0.244	0.00806951	0.0768905	0.0854018	0.00522147
0.333499	0.0241262	0.0768816	0.116735	0.00522417
0.0473288	0.00396853	0.0767021	0.0165875	0.0052793
0.331709	0.0244757	0.0745518	0.118057	0.00598647
0.405392	0.0289015	0.0744729	0.144363	0.00601414
0.333028	0.0177303	0.0743379	0.11871	0.00606182
0.329985	0.0225905	0.0730735	0.11872	0.00652697
0.232254	0.0235218	0.0713514	0.0846397	0.00721861
0.118805	0.00967789	0.0710803	0.0433845	0.00733403
0.340772	0.0543135	0.06922	0.126229	0.0081774
0.254136	0.0247824	0.0680414	0.0950092	0.00876145
0.21555	0.0131947	0.0656821	0.082122	0.0100597
0.0604598	0.00300805	0.0625085	0.023652	0.0121171
0.0655071	0.00544492	0.061812	0.0257801	0.0126227
0.175661	0.013854	0.0612447	0.0694713	0.0130502
0.16468	0.00340004	0.0570168	0.0676517	0.0167333
0.421845	0.0384853	0.0534188	0.179379	0.020689
0.186351	0.0077993	0.0521656	0.0802405	0.0222799
0.237759	0.00250767	0.0521581	0.102384	0.0222898
0.168944	0.018035	0.0521129	0.0727838	0.0223494
0.110418	0.00312593	0.0490523	0.0491106	0.0267937
0.0444234	0.00548855	0.0464858	0.0203237	0.0312124
0.119125	0.00926836	0.0450528	0.0554013	0.0339976
0.0756864	0.00501303	0.0444115	0.0354644	0.0353257
0.0610728	0.00884779	0.0406881	0.0299558	0.0441665
0.19186	0.0903735	0.0339242	0.103424	0.0665913
0.114585	0.0175042	0.0326654	0.0629884	0.0719419
0.0564205	0.0064726	0.0325331	0.0310799	0.0725304
0.0613159	0.0125907	0.0323953	0.0338507	0.0731482
0.11532	0.00352222	0.0322565	0.0638065	0.0737765
0.0578041	0.022182	0.0309355	0.0326808	0.0800476
0.0160049	0.00311775	0.0194829	0.0114694	0.166037
0.110819	0.0363371	0.0180026	0.0826774	0.183224
0.191789	0.0433804	0.0156967	0.153416	0.214231
0.0825456	0.0319327	0.0128374	0.0731201	0.261694
0.0591816	0.0291236	0.0101211	0.0591223	0.31929
0.039185	0.0197365	0.0019674	0.0891522	0.661246
a. Each permutation test was carried out in 100 groups at the same time by using limited random numbers which floating within 20% of the reference value. Every linear regression equation were built in P and corresponding `X calculated from 100 groups by using least squares.
