# Supplementary material for: A new perspective on population genetics: Deciphering the relationship between genetic variants and disease prevalence in Psoriasis
Source: PLoS One. 2026 Mar 13;21(3):e0344204. doi: 10.1371/journal.pone.0344204 (PMC12987435; doi:10.1371/journal.pone.0344204)
Supplement: S17 Table — (XLSX) [file pone.0344204.s022.xlsx]

## Sheet: Constrained with lost 10%-10
Supplementary Table 17-1. Parameters of linear regression equations established between combination frequency and prevalence of disease in 1000 permutation tests under the Constrained with lost 10% model in 10 populations.a
Slope	Intercept	R2	SE	P-value
7.03412	-0.133777	0.989614	0.169846	0
0.783882	-0.0595873	0.983653	0.0238185	0
0.756005	-0.0698458	0.982406	0.0238466	0
2.65166	-0.158323	0.99242	0.0546232	0
2.5623	-0.204706	0.979744	0.0868393	2.22045e-16
0.453206	-0.0220045	0.979802	0.015337	2.22045e-16
0.657104	-0.0290435	0.974104	0.025253	1.11022e-15
2.04745	-0.0926461	0.973641	0.0794045	1.11022e-15
1.67109	-0.273775	0.97303	0.0655757	1.55431e-15
1.10858	-0.0960366	0.972049	0.044308	1.9984e-15
1.04797	-0.120739	0.972108	0.0418404	1.9984e-15
1.22709	-0.124303	0.970402	0.0505122	3.33067e-15
1.37748	-0.206958	0.969238	0.0578418	4.66294e-15
1.359	-0.178091	0.968176	0.0580746	6.43929e-15
0.50567	-0.0234932	0.967649	0.0217929	7.32747e-15
2.53998	-0.126184	0.963851	0.115942	1.9762e-14
0.886251	-0.0790794	0.963556	0.0406252	2.13163e-14
1.28989	-0.162057	0.963188	0.0594373	2.35367e-14
0.700897	-0.0559406	0.962754	0.0324938	2.59792e-14
2.11367	-0.139466	0.962566	0.0982461	2.73115e-14
0.911052	-0.088132	0.961901	0.0427365	3.19744e-14
0.719762	-0.050227	0.961822	0.0337998	3.26406e-14
0.723032	-0.0609214	0.961758	0.033983	3.30846e-14
0.633156	-0.0477221	0.961315	0.0299373	3.66374e-14
1.21811	-0.155697	0.960956	0.0578726	3.9746e-14
1.43706	-0.194343	0.960777	0.0684384	4.15223e-14
0.848528	-0.0547387	0.957785	0.0419885	8.06022e-14
1.52362	-0.21063	0.95741	0.0757431	8.72635e-14
2.18806	-0.0829838	0.957012	0.109304	9.4813e-14
2.06051	-0.0949113	0.955857	0.104369	1.2057e-13
1.63999	-0.0863939	0.95397	0.0849094	1.75637e-13
1.75703	-0.214186	0.953554	0.0914003	1.90736e-13
0.288503	-0.00964058	0.952181	0.0152389	2.47802e-13
1.74187	-0.0844828	0.951125	0.0930691	3.01759e-13
2.01218	-0.0835475	0.950841	0.10784	3.17968e-13
1.94686	-0.100469	0.95017	0.105085	3.5949e-13
0.429189	-0.0175576	0.950055	0.0231945	3.6704e-13
0.990831	-0.0235131	0.949998	0.0535791	3.70814e-13
1.69309	-0.0613306	0.9498	0.0917441	3.84137e-13
3.19384	-0.2442	0.949451	0.173698	4.09006e-13
2.65198	-0.223057	0.949338	0.144399	4.17444e-13
1.42442	-0.0562317	0.947045	0.0793914	6.22391e-13
1.31497	-0.157973	0.946822	0.0734533	6.46372e-13
0.442135	-0.0295683	0.942827	0.0256625	1.24301e-12
0.479037	-0.021267	0.941942	0.0280319	1.42797e-12
2.6715	-0.110549	0.941871	0.15643	1.44373e-12
0.597083	-0.043132	0.941673	0.0350255	1.48881e-12
1.0355	-0.112021	0.94152	0.0608279	1.52434e-12
0.944144	-0.101216	0.94014	0.0561531	1.88161e-12
0.553601	-0.0326405	0.940098	0.0329379	1.8936e-12
1.08233	-0.118039	0.939973	0.0644674	1.92957e-12
3.62837	-0.276957	0.937299	0.221194	2.85993e-12
0.556224	-0.0362391	0.937156	0.0339499	2.91944e-12
0.867894	-0.0764687	0.936658	0.0531969	3.13505e-12
1.5122	-0.0819429	0.936295	0.0929726	3.30136e-12
0.950369	-0.102842	0.935555	0.0587916	3.66396e-12
0.261933	-0.00771323	0.934045	0.0164057	4.51661e-12
0.749267	-0.0882405	0.933102	0.0472871	5.13434e-12
6.89819	-0.261899	0.932818	0.436341	5.3344e-12
0.234969	-0.00732075	0.929622	0.0152384	8.11751e-12
2.67391	-0.165879	0.929182	0.173994	8.58802e-12
1.14771	-0.0253741	0.928575	0.075026	9.27614e-12
0.98888	-0.11026	0.928494	0.0646829	9.37161e-12
3.28961	-0.407104	0.928101	0.21581	9.84701e-12
1.04096	-0.0805386	0.927451	0.0686228	1.06812e-11
0.997917	-0.088582	0.925807	0.0665855	1.30786e-11
1.49618	-0.034623	0.924241	0.100966	1.57954e-11
3.53421	-0.349545	0.923765	0.239306	1.67155e-11
2.93349	-0.281161	0.923455	0.199067	1.73395e-11
0.707801	-0.0603415	0.922381	0.0483955	1.96669e-11
0.775281	-0.0614026	0.921649	0.0532796	2.14064e-11
2.114	-0.134764	0.921044	0.145889	2.2949e-11
0.287262	-0.010799	0.919835	0.0199885	2.63278e-11
1.38535	-0.0574857	0.919361	0.0967055	2.77673e-11
0.902029	-0.0768652	0.918857	0.063181	2.93778e-11
0.550347	-0.0355217	0.918128	0.0387362	3.18516e-11
1.38053	-0.0505069	0.918038	0.0972269	3.21683e-11
2.96423	-0.280117	0.917073	0.210098	3.57607e-11
2.34756	-0.110142	0.914529	0.169157	4.69913e-11
0.666653	-0.0292279	0.912969	0.0485147	5.53448e-11
0.395165	-0.026288	0.912708	0.0288047	5.68614e-11
2.96135	-0.262628	0.91212	0.216658	6.04239e-11
0.844788	-0.105267	0.911735	0.0619543	6.28575e-11
2.61285	-0.0687999	0.911578	0.191806	6.38785e-11
0.505017	-0.0245468	0.911056	0.0371924	6.73659e-11
1.87882	-0.0694719	0.910047	0.139227	7.4601e-11
2.35258	-0.165845	0.909911	0.17448	7.56322e-11
0.203419	-0.00798681	0.909285	0.0151441	8.05149e-11
0.319438	-0.0156199	0.907498	0.0240383	9.60598e-11
0.563645	-0.0596713	0.906937	0.0425568	1.01456e-10
2.39725	-0.0731591	0.906455	0.181516	1.06313e-10
0.847068	-0.0705691	0.904763	0.0647765	1.25027e-10
0.476369	-0.0223772	0.904398	0.0365057	1.29423e-10
0.456122	-0.0317853	0.903628	0.0351095	1.39165e-10
0.259538	-0.0136349	0.903493	0.0199932	1.40947e-10
2.62052	-0.227126	0.902642	0.202852	1.52601e-10
1.38377	-0.11177	0.902361	0.107287	1.56631e-10
0.29332	-0.0117905	0.902232	0.0227586	1.58519e-10
0.387662	-0.0232429	0.901107	0.03027	1.75802e-10
1.91985	-0.0627175	0.901027	0.149975	1.77091e-10
0.621344	-0.051469	0.899989	0.0488203	1.94618e-10
2.12669	-0.102806	0.899719	0.167349	1.9943e-10
0.172143	-0.00368644	0.899501	0.0135623	2.03393e-10
1.65009	-0.041145	0.898077	0.131024	2.31005e-10
2.31407	-0.155386	0.89672	0.185105	2.60389e-10
0.420835	-0.0253065	0.89651	0.0337013	2.65219e-10
1.90743	-0.053656	0.896294	0.152928	2.70268e-10
0.401599	-0.0130529	0.896244	0.0322069	2.71455e-10
0.51983	-0.0298672	0.896205	0.0416973	2.72369e-10
0.578477	-0.0420811	0.893741	0.0470139	3.36823e-10
0.62792	-0.0412739	0.893119	0.0511991	3.55098e-10
0.33629	-0.0206005	0.893111	0.0274215	3.55336e-10
3.18254	-0.286465	0.891339	0.261911	4.12391e-10
1.76839	-0.0662182	0.89036	0.146266	4.47264e-10
0.424844	-0.0180021	0.890321	0.0351465	4.48716e-10
0.731449	-0.0677358	0.888238	0.0611547	5.32058e-10
2.05628	-0.0801081	0.887845	0.172261	5.49268e-10
0.397025	-0.0120851	0.887583	0.0333039	5.61e-10
3.02457	-0.0243955	0.886135	0.255548	6.29925e-10
1.34821	-0.0711541	0.885848	0.114073	6.44468e-10
0.534816	-0.0300733	0.885354	0.0453617	6.70162e-10
0.241357	-0.00543081	0.885314	0.0204752	6.72262e-10
0.471029	-0.00598556	0.885274	0.0399673	6.74426e-10
0.370979	-0.0164078	0.885238	0.0314835	6.76343e-10
0.342504	-0.0133167	0.884962	0.0291063	6.91189e-10
0.748491	-0.0438278	0.884344	0.0638006	7.25583e-10
0.582324	-0.0242929	0.883104	0.049937	7.99159e-10
0.575488	-0.0524892	0.881668	0.0496933	8.92622e-10
0.819184	-0.108264	0.881608	0.0707569	8.96729e-10
8.08846	-0.221811	0.881517	0.698943	9.02978e-10
0.319867	-0.0154231	0.881421	0.0276531	9.09625e-10
1.28477	-0.0425652	0.881054	0.111266	9.35447e-10
6.25664	-0.295604	0.88025	0.543927	9.94387e-10
1.68839	-0.0704686	0.879431	0.147351	1.05766e-09
2.48861	-0.249305	0.87907	0.217559	1.08675e-09
0.325262	-0.0106249	0.87812	0.0285619	1.16657e-09
6.26475	-0.323323	0.877553	0.551574	1.21667e-09
0.667993	-0.0507756	0.876994	0.0589657	1.26795e-09
1.58047	-0.1858	0.874939	0.140839	1.47342e-09
1.66598	-0.14728	0.87477	0.148573	1.49153e-09
1.32586	-0.0453882	0.874466	0.118405	1.5247e-09
0.324821	-0.0111054	0.872796	0.0292282	1.71874e-09
0.670507	-0.0584509	0.872088	0.060526	1.80738e-09
0.508094	-0.0162432	0.87177	0.0459306	1.84857e-09
0.338393	-0.0227918	0.870445	0.030771	2.02914e-09
0.658307	-0.0378935	0.870071	0.0599608	2.08286e-09
0.439618	-0.0144261	0.869341	0.0401711	2.19138e-09
0.61632	-0.0389156	0.868433	0.0565425	2.33339e-09
0.134357	-0.001009	0.866453	0.0124328	2.67183e-09
0.902917	-0.069677	0.86635	0.083589	2.69063e-09
0.567604	-0.0305066	0.864148	0.0530454	3.12038e-09
1.63161	-0.0501663	0.863884	0.152654	3.17594e-09
1.22884	-0.0394228	0.862553	0.11562	3.46889e-09
1.31856	-0.0499195	0.862335	0.124176	3.51907e-09
0.191697	-0.00837146	0.860267	0.01821	4.02883e-09
0.0373937	-0.000142105	0.857693	0.00359013	4.75458e-09
0.802881	-0.0334597	0.857408	0.0771736	4.84164e-09
3.98639	-0.431294	0.857319	0.383315	4.86917e-09
1.15483	-0.132178	0.857073	0.111155	4.94591e-09
1.3164	-0.0914437	0.856198	0.127159	5.22732e-09
0.0889981	-0.00184839	0.855368	0.00862582	5.50777e-09
0.585498	-0.0589993	0.854829	0.0568707	5.69676e-09
1.5811	-0.0890109	0.854677	0.153669	5.75107e-09
4.9179	-0.145245	0.85441	0.478494	5.8478e-09
3.26791	-0.296612	0.853403	0.319241	6.22516e-09
1.21626	-0.109661	0.853051	0.118983	6.36227e-09
2.10867	-0.0901903	0.850433	0.208436	7.46867e-09
0.27723	-0.0121614	0.849725	0.0274795	7.79551e-09
0.13437	-0.00358211	0.849278	0.0133423	8.00865e-09
0.432175	-0.0321893	0.847727	0.0431726	8.78899e-09
1.67234	-0.12457	0.847411	0.167265	8.95579e-09
1.57243	-0.0485198	0.846654	0.157732	9.36754e-09
0.661339	-0.0410427	0.846306	0.0664281	9.56206e-09
4.44136	-0.101738	0.846001	0.446636	9.73596e-09
1.68389	-0.0827238	0.845745	0.169502	9.88364e-09
10.7266	-0.332291	0.845226	1.0819	1.01898e-08
0.376663	-0.0184586	0.844412	0.038109	1.06869e-08
0.500174	-0.0314614	0.842967	0.0508833	1.16233e-08
1.73722	-0.0785691	0.842799	0.176842	1.17369e-08
0.669737	-0.00857506	0.842668	0.0682101	1.18257e-08
0.200062	-0.00738219	0.842291	0.0204045	1.20853e-08
4.53567	-0.0916359	0.841044	0.464766	1.29819e-08
0.815723	-0.0161841	0.838792	0.0842895	1.4752e-08
6.02097	-0.26568	0.83629	0.627898	1.6967e-08
0.740265	-0.0363681	0.835295	0.0774792	1.79281e-08
0.292369	-0.00787677	0.835145	0.0306172	1.8077e-08
0.650488	-0.0154353	0.832077	0.0688773	2.13744e-08
0.188396	-0.0153538	0.831564	0.0199851	2.19753e-08
0.289179	0.00105708	0.830778	0.0307621	2.2925e-08
0.47319	-0.0121827	0.829853	0.0505023	2.40901e-08
4.62997	-0.0444936	0.829597	0.494592	2.44217e-08
1.47227	-0.136896	0.828891	0.157667	2.53573e-08
1.50338	-0.0844347	0.825977	0.162649	2.95644e-08
1.57049	-0.0550026	0.825963	0.169918	2.95868e-08
0.758335	-0.0475366	0.824408	0.0824909	3.20793e-08
0.969842	-0.0721133	0.823803	0.105719	3.30984e-08
1.7671	-0.158543	0.8238	0.192626	3.3103e-08
6.95164	-0.195033	0.82372	0.757989	3.32409e-08
4.76658	-0.15416	0.822685	0.521588	3.50595e-08
2.35061	-0.198638	0.821972	0.257845	3.63621e-08
1.59218	-0.0906745	0.821482	0.174944	3.72819e-08
2.48076	-0.0296275	0.820435	0.27355	3.93185e-08
0.846777	-0.0453405	0.818937	0.0938473	4.24055e-08
0.491658	-0.0207772	0.818304	0.0546063	4.37746e-08
0.165337	-0.00674898	0.817083	0.0184386	4.65255e-08
4.59296	-0.0988213	0.816402	0.513379	4.81245e-08
2.16096	-0.23146	0.816153	0.241743	4.87231e-08
2.3432	-0.1631	0.815157	0.262999	5.11765e-08
1.59143	-0.101557	0.813724	0.17947	5.49039e-08
1.94696	-0.138801	0.810783	0.221692	6.33185e-08
0.929844	-0.0240477	0.810522	0.105967	6.41173e-08
0.0797867	-0.00289934	0.810115	0.00910473	6.53827e-08
0.228412	-0.0105372	0.809872	0.0260855	6.61483e-08
0.679725	-0.012427	0.809527	0.0777138	6.72481e-08
5.54352	-0.181687	0.808016	0.6369	7.22632e-08
0.174507	-0.00809728	0.807825	0.0200617	7.29224e-08
2.19952	-0.183193	0.806933	0.253588	7.60634e-08
3.02126	-0.152217	0.806635	0.34866	7.71369e-08
0.187115	-0.00233657	0.80639	0.0216105	7.80317e-08
2.50855	-0.185482	0.804676	0.291308	8.45514e-08
0.114628	-0.00620141	0.804498	0.0133189	8.52589e-08
5.21515	-0.160033	0.801856	0.611044	9.63437e-08
0.524381	-0.00798444	0.801536	0.061502	9.77698e-08
0.274485	-0.0145594	0.801262	0.0322207	9.90073e-08
0.693576	-0.0174495	0.800579	0.0815907	1.02149e-07
0.303638	-0.00326628	0.799204	0.0358731	1.08751e-07
5.0895	-0.177476	0.799141	0.601413	1.09061e-07
9.5364	-0.338975	0.797252	1.13352	1.18771e-07
1.04236	-0.0215205	0.797052	0.123974	1.19845e-07
1.32072	-0.024525	0.796573	0.157313	1.22443e-07
7.67265	-0.535133	0.794773	0.918979	1.32684e-07
2.94745	-0.031324	0.793455	0.354451	1.40651e-07
0.963997	-0.0402622	0.791922	0.116469	1.50457e-07
0.702641	-0.0225994	0.791037	0.0851203	1.56394e-07
5.10446	-0.293817	0.790081	0.620159	1.6304e-07
0.308366	-0.00841805	0.789568	0.0375224	1.66708e-07
0.697348	-0.0539777	0.789383	0.0849016	1.6805e-07
0.555486	-0.0411229	0.788966	0.0677148	1.71106e-07
0.353069	-0.00349327	0.786872	0.0433103	1.87229e-07
2.74907	-0.237681	0.786789	0.337308	1.87898e-07
0.530115	-0.0278202	0.786697	0.0650622	1.88637e-07
8.41534	-0.203002	0.786263	1.03417	1.92162e-07
0.538781	-0.0287712	0.784893	0.0664811	2.03697e-07
0.290779	-0.00484426	0.782837	0.036098	2.2216e-07
0.563746	-0.0382228	0.782384	0.0700782	2.26423e-07
2.22735	-0.297432	0.78152	0.27758	2.34757e-07
1.27777	-0.102293	0.779942	0.159976	2.50685e-07
2.50095	-0.1006	0.779108	0.313877	2.59489e-07
0.144865	-0.0011422	0.777711	0.0182547	2.74857e-07
1.10021	-0.0611802	0.777627	0.138674	2.75803e-07
0.249935	-0.00527921	0.777537	0.0315109	2.76833e-07
0.27559	-0.00987064	0.77656	0.0348434	2.88124e-07
8.41249	-0.360697	0.775539	1.06674	3.00366e-07
0.392805	-0.00888648	0.775254	0.04985	3.03862e-07
2.37758	-0.171577	0.77524	0.301744	3.04033e-07
4.67373	-0.116657	0.77498	0.593597	3.07257e-07
0.803081	-0.0524905	0.773623	0.102394	3.24596e-07
2.91206	-0.195821	0.769384	0.375784	3.8451e-07
0.81927	-0.0168821	0.768442	0.106002	3.99089e-07
0.588236	-0.0329116	0.767128	0.0763907	4.20265e-07
0.542081	-0.0172237	0.765253	0.0707662	4.52201e-07
0.786453	-0.0200843	0.763744	0.103099	4.79458e-07
0.87633	-0.0599874	0.763603	0.114926	4.82074e-07
1.62432	-0.0231331	0.763376	0.213155	4.8632e-07
0.557649	-0.0234534	0.763103	0.0732341	4.91472e-07
1.0486	-0.0539668	0.760738	0.138609	5.38165e-07
0.524405	-0.0245072	0.757636	0.0699091	6.05401e-07
0.7417	-0.0154859	0.756785	0.0991063	6.25122e-07
0.952402	-0.025876	0.755745	0.12762	6.4998e-07
0.698636	-0.0314485	0.754644	0.093895	6.77266e-07
1.65055	-0.101514	0.754481	0.221927	6.81378e-07
0.324005	-0.00487411	0.753643	0.0436631	7.02939e-07
6.43644	-0.257941	0.752465	0.87013	7.34276e-07
0.707503	-0.0276088	0.751751	0.0958293	7.53872e-07
1.07572	-0.0297291	0.750959	0.146013	7.76162e-07
1.10681	-0.0674342	0.750536	0.150402	7.88289e-07
0.126653	-5.14326e-05	0.749487	0.0172589	8.19142e-07
2.58133	-0.0995023	0.749222	0.352003	8.27101e-07
0.99547	-0.020924	0.74764	0.136319	8.76085e-07
2.2882	-0.0148061	0.746498	0.314293	9.13016e-07
3.6957	-0.144457	0.744755	0.509956	9.72095e-07
0.196467	-0.000136104	0.744402	0.027135	9.84463e-07
1.17026	-0.0979505	0.74376	0.161903	1.00731e-06
0.202913	-0.00463467	0.742449	0.0281691	1.0555e-06
2.8591	-0.0550677	0.742338	0.397024	1.05965e-06
1.30085	-0.0851974	0.738589	0.182412	1.20946e-06
0.253882	-0.006463	0.736794	0.035766	1.28762e-06
0.564679	-0.0064439	0.735943	0.0797246	1.32629e-06
1.13859	-0.0224613	0.735136	0.161087	1.36383e-06
1.04518	-0.0640488	0.733654	0.148434	1.43536e-06
0.360904	-0.018571	0.731368	0.0515545	1.55223e-06
2.3943	-0.0431063	0.730176	0.343058	1.61649e-06
1.78345	-0.164034	0.729063	0.256257	1.67859e-06
5.79337	-0.164695	0.728109	0.834439	1.73357e-06
3.54885	-0.1752	0.727018	0.512562	1.79835e-06
6.45702	-0.459131	0.726545	0.9337	1.82709e-06
2.85239	-0.183194	0.72401	0.415094	1.98832e-06
0.29078	-0.00728982	0.723065	0.042416	2.05164e-06
0.816595	-0.040631	0.721869	0.119472	2.13428e-06
0.370497	-0.0134146	0.721861	0.0542067	2.13484e-06
0.413457	-0.00603448	0.721228	0.0605873	2.17982e-06
0.586633	-0.0217844	0.72063	0.0860921	2.22306e-06
0.969281	-0.031553	0.718768	0.142906	2.36268e-06
0.544512	-0.0177134	0.718069	0.0804192	2.41709e-06
1.16916	-0.0911527	0.717887	0.172752	2.43149e-06
4.55368	-0.324119	0.717559	0.673382	2.45754e-06
4.59738	-0.247029	0.715675	0.683005	2.61206e-06
1.80056	-0.0842955	0.714818	0.268061	2.68514e-06
2.60462	-0.118576	0.713556	0.388968	2.79615e-06
0.654507	-0.0137473	0.71288	0.0979042	2.8573e-06
0.979506	-0.0105339	0.712003	0.146833	2.93839e-06
0.594171	-0.0203266	0.711655	0.0891448	2.9711e-06
0.221231	0.000710859	0.708428	0.0334529	3.29062e-06
1.51406	-0.0530919	0.707976	0.229197	3.33779e-06
0.0707387	-0.000785471	0.706744	0.0107402	3.46934e-06
3.76012	-0.275056	0.706605	0.571089	3.48443e-06
0.611335	-0.0329054	0.705892	0.0930096	3.56298e-06
0.702859	-0.0287962	0.705195	0.107114	3.64122e-06
1.40253	-0.0598312	0.705032	0.213825	3.65972e-06
2.94015	-0.105947	0.704427	0.448898	3.72925e-06
0.568248	-0.0203565	0.704356	0.0867742	3.73752e-06
0.395704	-0.00951114	0.702827	0.0606478	3.91876e-06
0.963012	-0.0391991	0.702012	0.147884	4.01862e-06
1.13731	-0.0371404	0.701643	0.174805	4.06449e-06
1.52568	-0.049702	0.700482	0.235147	4.21223e-06
2.4136	-0.0967592	0.697299	0.374823	4.64176e-06
0.452919	-0.00680798	0.693693	0.0709381	5.1755e-06
2.19186	-0.222123	0.692749	0.344061	5.32399e-06
0.867479	-0.0130227	0.690378	0.136929	5.71387e-06
1.04804	-0.0814741	0.689734	0.16568	5.82398e-06
2.38635	-0.164499	0.689515	0.377439	5.86187e-06
0.744205	-0.0458161	0.688884	0.117881	5.97247e-06
1.19284	-0.0334034	0.686866	0.189834	6.33835e-06
1.66186	-0.137296	0.684693	0.265813	6.7547e-06
0.70418	-0.0494538	0.680869	0.113632	7.54702e-06
0.394183	-0.0135168	0.680758	0.0636247	7.57128e-06
1.31988	-0.0101519	0.680754	0.213043	7.57206e-06
0.352687	-0.00406088	0.680473	0.0569641	7.6335e-06
0.390066	0.00608587	0.678208	0.0633297	8.14634e-06
0.813222	-0.060716	0.677905	0.132123	8.21718e-06
0.164309	-0.00559827	0.675847	0.026821	8.71356e-06
2.12327	-0.19246	0.675568	0.346813	8.78275e-06
2.87848	-0.0763916	0.674614	0.471193	9.02347e-06
0.996993	-0.0680421	0.674227	0.163347	9.12286e-06
1.62174	-0.0239942	0.673236	0.266304	9.38158e-06
2.22604	-0.153241	0.672047	0.366525	9.70082e-06
0.858914	-0.080984	0.667824	0.14278	1.09145e-05
0.310898	-0.00270182	0.664415	0.0520791	1.19915e-05
1.08651	-0.0685472	0.662708	0.1827	1.25656e-05
1.35484	-0.0501478	0.660918	0.228734	1.3194e-05
0.405974	-0.0128446	0.660087	0.0686665	1.34952e-05
0.0945552	-0.000889483	0.659992	0.0159965	1.35303e-05
0.854468	-0.0599267	0.657753	0.145277	1.43744e-05
3.89761	-0.111708	0.655821	0.66552	1.51408e-05
1.19003	-0.0632797	0.653703	0.204154	1.60228e-05
3.19476	-0.120757	0.651022	0.55132	1.72046e-05
0.6136	-0.0246806	0.649671	0.106204	1.78298e-05
1.20961	-0.0171423	0.648615	0.209849	1.83321e-05
0.321741	-0.00820439	0.648519	0.0558289	1.83781e-05
0.156327	0.00330998	0.648313	0.0271383	1.84777e-05
2.22893	-0.0833131	0.648107	0.387116	1.8578e-05
0.943683	-0.0299775	0.646031	0.164644	1.96154e-05
5.28834	-0.173613	0.645876	0.922967	1.96947e-05
5.29341	-0.39067	0.641671	0.932361	2.19639e-05
0.096471	-0.00094335	0.639448	0.0170743	2.32558e-05
1.77313	-0.062464	0.636633	0.315742	2.49891e-05
0.159468	0.00378514	0.635971	0.0284371	2.54132e-05
0.563128	-0.0153057	0.635916	0.100432	2.54491e-05
2.06705	-0.0632385	0.635174	0.369242	2.59327e-05
4.69422	-0.413649	0.633561	0.841461	2.70126e-05
0.78291	-0.0337874	0.632926	0.140532	2.74483e-05
0.355595	0.00122373	0.631891	0.0639715	2.81728e-05
2.95427	-0.102779	0.631641	0.531759	2.83502e-05
0.640605	-0.0287823	0.631383	0.115371	2.85346e-05
0.637428	-0.00691345	0.631167	0.114852	2.86895e-05
2.32297	-0.0492111	0.629964	0.419634	2.95667e-05
1.28327	-0.0740777	0.629359	0.232118	3.00173e-05
0.605137	-0.00298633	0.628741	0.109602	3.04836e-05
0.512628	-0.0202496	0.62662	0.0932694	3.21341e-05
4.13298	-0.139082	0.62572	0.753418	3.28583e-05
0.502699	-0.00667445	0.625627	0.0916572	3.29338e-05
1.36858	-0.10629	0.625086	0.249821	3.3377e-05
0.728996	-0.0230058	0.624606	0.133208	3.37742e-05
1.70758	-0.17763	0.624089	0.312367	3.42075e-05
3.75172	-0.590032	0.623082	0.687772	3.50653e-05
0.151484	-0.0016528	0.621808	0.0278457	3.61782e-05
0.462546	-0.00592898	0.619926	0.0853657	3.7881e-05
3.63031	-0.0979064	0.619188	0.671044	3.85671e-05
0.996132	-0.0400949	0.617586	0.184756	4.00971e-05
0.307381	-0.00415682	0.617348	0.0570398	4.0329e-05
3.06249	-0.0976708	0.616692	0.569086	4.09739e-05
1.91264	-0.0433877	0.61533	0.356441	4.2343e-05
0.0389557	-4.7438e-05	0.614368	0.00727456	4.33346e-05
0.55127	-0.0139575	0.613438	0.103146	4.43131e-05
1.13252	-0.0530112	0.613329	0.21195	4.44297e-05
0.297663	0.00185236	0.610186	0.0560773	4.78929e-05
0.639957	-0.00773499	0.609376	0.120768	4.88234e-05
0.591433	1.59743e-05	0.609375	0.111611	4.88245e-05
0.646277	-0.0165107	0.60927	0.121988	4.89466e-05
5.90218	-0.445251	0.609015	1.11466	4.92432e-05
1.37809	-0.0689483	0.608667	0.260451	4.96513e-05
0.119622	-3.63463e-06	0.605807	0.0227437	5.31211e-05
6.90575	-0.302222	0.60579	1.31304	5.3142e-05
0.498699	-0.0153798	0.605771	0.094825	5.31668e-05
2.71324	-0.269008	0.601721	0.520294	5.84568e-05
1.83538	-0.163352	0.600831	0.352607	5.96802e-05
0.669504	-0.0198327	0.600662	0.128668	5.99148e-05
1.24108	-0.0588652	0.599703	0.238994	6.1265e-05
6.10125	-0.276117	0.598897	1.17689	6.24201e-05
0.306469	-0.00672657	0.597416	0.059298	6.4593e-05
1.2244	-0.0413296	0.596173	0.23752	6.64691e-05
0.356155	-0.00163371	0.595595	0.0691729	6.73574e-05
0.737151	-0.0199855	0.595541	0.143186	6.74423e-05
4.0519	-0.0777666	0.595524	0.787081	6.74681e-05
0.500729	-0.005597	0.595033	0.0973658	6.82334e-05
0.284271	0.0116595	0.593501	0.0554518	7.06684e-05
1.63673	-0.109615	0.593481	0.319283	7.07007e-05
1.67775	-0.118121	0.593254	0.32744	7.10692e-05
0.553098	-0.0111769	0.593133	0.107973	7.12652e-05
0.150764	-0.00120541	0.592638	0.0294617	7.20752e-05
1.00957	-0.0373509	0.592512	0.197336	7.22826e-05
0.239634	4.83427e-06	0.592171	0.0468735	7.28465e-05
2.39801	-0.0640462	0.592051	0.469179	7.30468e-05
1.04439	-0.026849	0.591163	0.204715	7.45369e-05
5.45889	-0.103015	0.590396	1.07171	7.58477e-05
0.758391	-0.0430115	0.588246	0.149554	7.96315e-05
1.95189	-0.0726219	0.586425	0.386359	8.29664e-05
2.5976	-0.173554	0.586196	0.514412	8.33947e-05
0.157067	-0.00373182	0.585887	0.0311244	8.39762e-05
1.12431	-0.0766957	0.583782	0.223762	8.80312e-05
0.192687	-0.00542764	0.582683	0.0384356	9.02181e-05
3.45133	-0.143716	0.57778	0.695406	0.000100578
0.571662	-0.00475086	0.577601	0.115226	0.000100977
1.03165	-0.00835497	0.577593	0.207947	0.000100994
0.170506	9.58466e-05	0.577329	0.0343868	0.000101583
1.0648	-0.000517425	0.575988	0.215334	0.000104624
1.30282	-0.114183	0.575261	0.263861	0.000106308
0.472368	-0.00795927	0.574561	0.0958064	0.000107949
0.346474	0.00104467	0.573653	0.0704029	0.000110116
0.264473	-0.00478452	0.573449	0.053763	0.000110607
2.84064	-0.0565739	0.573098	0.577869	0.000111457
1.67885	-0.1384	0.5723	0.342084	0.000113415
2.10872	-0.026977	0.571734	0.430172	0.00011482
4.21167	-0.13184	0.57036	0.86158	0.0001183
0.455514	0.00392206	0.570136	0.093227	0.000118876
0.2675	-0.000744068	0.569813	0.0547836	0.000119711
0.875961	-0.0335733	0.569333	0.179571	0.000120962
1.60835	-0.036672	0.569021	0.32992	0.000121781
0.435174	0.0038453	0.568277	0.0894025	0.000123756
0.0834007	-0.000111725	0.56815	0.0171383	0.000124095
0.313416	-0.00219879	0.567806	0.0644502	0.000125018
0.400715	0.000559591	0.565583	0.0827761	0.000131146
0.861389	-0.0141907	0.565308	0.178037	0.000131922
1.03546	-0.0370067	0.564131	0.214528	0.000135291
0.489939	0.00580675	0.562887	0.101763	0.000138935
2.97891	-0.0680158	0.562812	0.618834	0.000139159
0.687311	-0.0158957	0.562203	0.142957	0.000140976
1.77187	-0.0165994	0.562075	0.368637	0.000141363
1.0658	-0.0270457	0.557678	0.223727	0.000155176
0.835293	-0.0231009	0.55669	0.175691	0.000158445
1.37025	-0.0598106	0.556133	0.288536	0.000160312
5.26059	-0.191255	0.555361	1.10947	0.000162935
0.503035	-0.0129897	0.553039	0.106591	0.000171058
0.266749	-0.0112646	0.551498	0.0566992	0.000176645
0.208279	0.000552247	0.55096	0.0443191	0.000178635
0.452519	-0.00678862	0.550872	0.0963075	0.000178964
0.600931	-0.00634655	0.550685	0.127942	0.000179662
2.5119	-0.104054	0.550229	0.535291	0.000181374
1.01028	-0.0246684	0.550126	0.215337	0.00018176
0.320949	-0.00979716	0.547835	0.0687264	0.000190599
1.15574	-0.0271583	0.547134	0.247835	0.000193381
1.52039	-0.077395	0.545961	0.326802	0.000198117
0.858763	-0.0270737	0.545822	0.184639	0.000198681
0.455254	0.00602487	0.545145	0.0980164	0.000201471
1.50493	-0.0300656	0.542417	0.325798	0.000213057
2.37362	-0.123458	0.541915	0.514378	0.000215255
3.6106	-0.308457	0.5407	0.784355	0.000220657
5.33899	-0.186565	0.539227	1.16327	0.00022737
0.297532	0.00295654	0.537392	0.0650665	0.000235988
0.131761	-0.00542265	0.536714	0.028854	0.000239249
0.679675	-0.0319798	0.536332	0.148954	0.0002411
0.78349	-0.0279225	0.535993	0.171822	0.000242758
0.755309	-0.0310744	0.535812	0.165703	0.000243646
0.539874	-0.0161336	0.533832	0.118912	0.000253555
0.753566	-0.0195209	0.533611	0.166053	0.000254684
0.162063	0.0110476	0.533359	0.0357296	0.000255976
3.78122	-0.124432	0.532072	0.835795	0.000262668
0.303378	0.00484106	0.530735	0.0672384	0.000269784
0.222669	0.00494179	0.530351	0.0493889	0.00027186
0.559035	0.00261355	0.530058	0.124069	0.000273457
0.735253	0.00135636	0.529786	0.163267	0.000274944
1.97949	-0.0811431	0.529242	0.440037	0.000277938
0.0709748	-3.20895e-05	0.527834	0.0158222	0.000285829
0.454997	-0.00951435	0.527762	0.101446	0.000286236
0.782929	-0.0352317	0.527432	0.174677	0.000288119
2.50466	-0.115874	0.526658	0.559674	0.000292574
0.897157	-0.0294867	0.519914	0.203201	0.000334106
0.171064	-0.00516398	0.517111	0.0389632	0.000352874
3.85885	-0.0887372	0.51642	0.880145	0.000357647
3.17746	-0.105914	0.515651	0.725847	0.000363025
6.87907	-0.438486	0.515434	1.57211	0.000364556
1.32145	-0.0194422	0.514721	0.302429	0.000369626
0.442032	0.00284306	0.514016	0.101307	0.0003747
0.0580977	-0.000692437	0.51124	0.0133893	0.000395304
1.02753	-0.00702355	0.51013	0.237333	0.000403827
0.297317	0.0019395	0.510127	0.0686731	0.000403852
0.274445	0.0033822	0.509587	0.0634588	0.000408058
0.0592691	-0.000597498	0.507933	0.0137499	0.00042118
0.567068	0.00365051	0.507226	0.131741	0.000426911
4.9481	-0.129988	0.506829	1.15046	0.000430153
0.446237	-0.0085432	0.506693	0.10378	0.000431272
0.213075	0.0068139	0.505236	0.0496991	0.000443407
0.939471	-0.00548272	0.503628	0.219835	0.000457154
0.833618	-0.0131845	0.502523	0.195497	0.000466826
0.177311	0.000884711	0.501065	0.0417037	0.00047986
3.15737	-0.182503	0.500976	0.742749	0.000480672
0.370119	-0.00695279	0.500261	0.0871923	0.000487189
0.403466	-0.00836195	0.500238	0.0950524	0.000487402
2.0424	-0.124779	0.499868	0.481524	0.000490812
3.43441	-0.127648	0.497666	0.813287	0.000511552
2.85174	-0.158338	0.49451	0.679585	0.000542654
0.500444	-0.00497672	0.493503	0.119499	0.000552926
0.982508	-0.0150466	0.493401	0.234656	0.000553972
1.48047	-0.0494043	0.493188	0.353737	0.000556174
2.11215	-0.00597565	0.493183	0.504672	0.000556228
1.72692	-0.0399642	0.492091	0.413529	0.000567627
0.742561	-0.033104	0.491597	0.17799	0.000572858
1.68322	-0.0601072	0.489355	0.405276	0.000597135
1.06475	-0.0357113	0.488278	0.256917	0.000609124
0.438251	-0.00628157	0.487353	0.105943	0.00061959
3.11888	-0.0125155	0.487185	0.754215	0.00062151
0.383378	0.00133913	0.486473	0.0928418	0.000629707
0.631923	-0.0172961	0.486361	0.153066	0.000631005
1.2517	-0.0491249	0.48611	0.30334	0.000633922
0.223429	-0.00134078	0.486075	0.0541504	0.00063433
0.822463	-0.00518183	0.485532	0.199549	0.000640679
1.9058	3.42476e-05	0.48526	0.462645	0.000643893
0.873539	-0.0377955	0.483045	0.213	0.000670533
1.38356	-0.0896268	0.48102	0.338731	0.000695759
0.182688	0.000213345	0.480113	0.044808	0.000707328
0.697153	-0.00931117	0.47976	0.171113	0.00071188
0.233742	0.00573644	0.478804	0.0574808	0.000724342
0.445378	-0.0341974	0.476557	0.11002	0.000754412
0.239524	-0.00672896	0.476198	0.059211	0.000759311
1.38781	-0.0329053	0.47575	0.34338	0.000765479
0.32615	-0.00482527	0.472867	0.0811657	0.000806241
0.409965	0.00150827	0.472295	0.102141	0.000814552
0.604869	-0.00140319	0.472263	0.15071	0.000815013
1.00374	-0.0066302	0.47204	0.250206	0.000818284
1.12225	-0.0351631	0.470874	0.280403	0.000835555
1.3857	-0.0244241	0.47013	0.346744	0.00084674
0.074841	0.000258833	0.470005	0.0187321	0.000848621
1.3094	-0.0522796	0.469865	0.327826	0.000850755
0.674357	-0.0229659	0.468715	0.169224	0.000868382
1.68956	-0.16451	0.467319	0.42517	0.00089023
0.393895	-0.00905288	0.46713	0.0991599	0.000893235
0.27473	-0.00114684	0.46534	0.0694101	0.000922061
0.401836	-0.00589589	0.463149	0.101972	0.000958509
0.329201	0.00156471	0.462028	0.0837279	0.000977638
0.472062	-0.00785511	0.460753	0.120371	0.000999829
0.283003	-0.00317816	0.457734	0.0726029	0.00105421
0.640889	-0.0142444	0.456794	0.164729	0.00107169
0.104993	-0.000238151	0.456712	0.0269909	0.00107322
0.901025	-0.0411055	0.456549	0.231706	0.00107628
0.527555	-0.00581041	0.456374	0.135713	0.00107957
0.319444	-0.00375051	0.454464	0.0824936	0.00111611
0.245256	-0.00267014	0.452327	0.063609	0.00115834
0.916719	-0.041106	0.45173	0.238045	0.0011704
0.302188	0.00137644	0.448884	0.0789214	0.0012294
1.43945	-0.0209234	0.448096	0.376535	0.00124621
2.58144	-0.0761061	0.448016	0.675372	0.00124793
0.635003	-0.0105347	0.445454	0.166996	0.00130411
0.461428	0.017527	0.445384	0.121366	0.00130567
0.345997	-0.00162226	0.444102	0.0912415	0.00133468
0.985728	-0.0230001	0.444004	0.259994	0.00133691
0.167328	0.00378639	0.443985	0.0441358	0.00133734
1.88181	-0.0175844	0.443616	0.496734	0.00134582
0.553544	-0.0118028	0.443524	0.146144	0.00134793
3.94715	-0.171917	0.442299	1.0447	0.00137643
2.50096	-0.10083	0.439179	0.666133	0.00145151
1.10151	-0.0145984	0.438301	0.293912	0.00147332
0.738335	-0.0279392	0.437603	0.197287	0.00149084
1.89464	-0.139328	0.434035	0.509944	0.00158345
0.389835	-0.00704495	0.431951	0.105371	0.00163995
0.339293	-0.00666725	0.431858	0.0917268	0.0016425
2.1924	-0.0953355	0.431787	0.592796	0.00164447
2.44597	-0.0882414	0.431019	0.662393	0.00166578
0.447509	0.00635092	0.430148	0.121405	0.00169028
4.65968	-0.431545	0.427264	1.2716	0.0017737
1.96317	-0.0507005	0.424809	0.538432	0.00184766
0.264201	0.00833512	0.424166	0.0725569	0.00186747
0.274061	0.00224533	0.42216	0.0755746	0.00193059
2.33915	-0.0239233	0.421581	0.645806	0.00194914
2.89785	-0.0287937	0.421563	0.800086	0.00194973
0.891127	-0.0284464	0.417364	0.248168	0.00208938
0.840983	0.0126242	0.415429	0.235137	0.00215675
0.367243	0.00198082	0.41525	0.102718	0.00216305
0.846973	-0.0279546	0.414356	0.237336	0.00219495
0.400612	0.00271553	0.413816	0.112383	0.00221438
0.428737	0.00589462	0.412528	0.120593	0.00226144
1.05782	-0.0667429	0.412401	0.297615	0.00226611
0.772269	-0.00991347	0.412255	0.217342	0.00227152
0.461357	0.0142532	0.411496	0.130045	0.00229978
0.731444	-0.0256463	0.410991	0.206391	0.00231877
0.881405	-0.013848	0.410013	0.249208	0.00235591
0.493685	-0.00398082	0.408866	0.139916	0.00240017
1.56382	-0.0134727	0.408758	0.443303	0.00240437
1.83002	-0.0476231	0.408017	0.51956	0.00243345
0.391104	0.000768094	0.406649	0.111353	0.00248791
0.118132	0.00719005	0.406182	0.0336665	0.00250675
1.57274	-0.0300719	0.40569	0.448673	0.00252675
0.916163	-0.0270459	0.404011	0.262276	0.00259608
0.461477	0.0272969	0.40366	0.132206	0.00261079
2.32492	-0.0915103	0.402415	0.667782	0.00266358
0.279484	0.00017899	0.402369	0.0802832	0.00266553
1.33487	-0.0265542	0.401247	0.384343	0.00271399
0.543525	-0.00271813	0.401199	0.156511	0.00271608
4.72489	-0.117607	0.400414	1.36278	0.00275046
0.323007	0.00703007	0.398825	0.0934726	0.00282131
0.424545	0.00371585	0.397153	0.123286	0.00289765
1.18638	-0.0403959	0.39629	0.345141	0.00293777
3.23785	-0.189748	0.393264	0.947934	0.00308248
0.424946	-0.00479245	0.392892	0.124507	0.00310071
0.366325	-0.00314396	0.390798	0.107804	0.00320523
1.84517	-0.0219262	0.390701	0.543115	0.00321011
0.596258	0.00675469	0.389173	0.17607	0.00328848
0.335451	-0.00850236	0.388414	0.0992144	0.00332808
0.974692	-0.0250418	0.387737	0.28869	0.00336375
0.843461	-0.00272434	0.386975	0.250222	0.00340428
1.96307	-0.0191693	0.38655	0.582889	0.00342711
0.0782306	0.00403327	0.385654	0.0232728	0.00347565
0.0740113	0.00106518	0.384848	0.0220551	0.0035199
0.7031	0.014351	0.382539	0.210547	0.00364942
0.239963	0.0183483	0.382415	0.0718768	0.00365649
1.63496	-0.0457192	0.379652	0.492603	0.00381749
2.77331	-0.0916118	0.379461	0.835918	0.00382883
0.207402	0.0231919	0.378316	0.0626663	0.00389763
0.700224	0.0423567	0.377662	0.211866	0.00393738
0.657433	-0.00349998	0.377554	0.198965	0.00394401
0.247247	0.00876418	0.376854	0.0749381	0.00398707
1.37959	-0.0145308	0.372498	0.422046	0.00426482
0.516018	-0.00207093	0.372042	0.158015	0.00429493
1.27514	-0.0154745	0.371885	0.390603	0.00430527
1.76543	-0.0638677	0.366864	0.546652	0.00465029
1.21008	-0.024727	0.366839	0.374712	0.00465212
0.42743	0.00893995	0.36598	0.132603	0.00471363
1.70441	0.0226234	0.363457	0.531649	0.0048986
0.816463	0.0131622	0.360785	0.256153	0.00510179
1.60009	-0.0580994	0.359421	0.503493	0.00520848
0.407009	0.0114268	0.358885	0.128221	0.00525089
1.32009	-0.00476769	0.358805	0.415943	0.00525728
0.953188	-0.0135359	0.35879	0.300346	0.00525845
0.16901	0.00208119	0.358391	0.0533005	0.00529031
1.36764	-0.00284397	0.358205	0.431486	0.00530523
0.694396	-0.00494516	0.357877	0.219237	0.00533166
2.41233	-0.00757958	0.357768	0.761809	0.00534044
2.10274	-0.0519889	0.356941	0.665236	0.00540761
1.22159	-0.0403003	0.356887	0.386517	0.005412
0.632696	0.0202614	0.35687	0.200195	0.00541345
2.29296	-0.0577691	0.354629	0.729085	0.00559955
1.06463	-0.00353517	0.354504	0.338609	0.0056101
0.746932	-0.00385832	0.353667	0.238	0.00568129
1.9039	0.016899	0.352218	0.608577	0.00580634
1.17357	-0.0247065	0.350394	0.376633	0.00596748
1.46653	-0.073296	0.350098	0.47096	0.005994
1.50475	-0.025755	0.346113	0.487496	0.00636176
1.86866	-0.115753	0.345845	0.605751	0.0063872
0.894506	0.0203291	0.344651	0.290733	0.00650177
1.04897	0.0592285	0.343714	0.341646	0.00659299
2.0699	-0.0225617	0.343157	0.67499	0.00664774
0.186661	0.00210085	0.34256	0.0609505	0.00670691
2.6033	-0.0677437	0.341454	0.852147	0.00681789
0.708492	0.0151789	0.340343	0.232487	0.00693097
0.47875	-0.0131323	0.339602	0.157359	0.00700745
0.72218	0.0224034	0.33946	0.237445	0.00702208
0.186755	0.000244127	0.338828	0.0614897	0.007088
0.0457179	0.000540008	0.336393	0.015135	0.00734727
0.983085	0.00708954	0.33619	0.3256	0.00736931
0.216082	0.00201279	0.335545	0.0716704	0.00743956
0.494166	-0.0131532	0.334652	0.164234	0.00753794
0.49878	-0.00253471	0.333891	0.166051	0.00762272
0.380646	-0.00567603	0.331257	0.127477	0.00792299
1.11491	0.0117021	0.328661	0.375577	0.00822945
0.554447	-0.000107209	0.327394	0.187314	0.00838302
0.516902	-0.025396	0.326369	0.175036	0.00850904
0.119412	0.00293454	0.326183	0.0404533	0.00853216
1.06927	-0.00594255	0.326025	0.362367	0.00855185
0.238391	0.00554205	0.325176	0.080945	0.00865806
0.368179	-0.00130953	0.324922	0.125087	0.00869013
0.929612	-0.0150584	0.322185	0.31781	0.0090422
0.486596	-0.00715187	0.321397	0.166655	0.00914608
1.27873	0.00398165	0.320735	0.438622	0.00923406
0.239162	0.000386828	0.320526	0.082075	0.00926207
0.263118	0.00367932	0.318497	0.0907184	0.0095376
0.241654	0.0149363	0.316752	0.0836541	0.00978048
0.434312	0.0173993	0.313978	0.151316	0.0101786
2.04735	-0.0264646	0.313209	0.714581	0.0102915
0.572058	0.0330819	0.31168	0.200375	0.0105195
0.877835	-0.0349267	0.311236	0.307799	0.0105867
0.301412	0.00132627	0.309885	0.106019	0.0107932
3.06399	-0.0563375	0.309431	1.07888	0.0108634
1.26267	0.000466575	0.308643	0.445426	0.0109864
0.563794	0.00550256	0.308172	0.199107	0.0110604
0.203579	0.00332464	0.303667	0.0726619	0.0117928
0.142992	0.000139138	0.303595	0.0510457	0.0118049
0.318431	-0.00149684	0.301913	0.114128	0.01209
1.16242	-0.00332303	0.301664	0.416867	0.0121327
0.171141	0.00234069	0.301268	0.0614323	0.0122009
1.549	-0.0271628	0.297838	0.560589	0.0128072
1.25471	-0.00955852	0.297485	0.454468	0.0128712
0.808906	0.0180331	0.297305	0.29312	0.0129039
0.264133	0.00125792	0.296983	0.0957864	0.0129626
0.359305	0.0091892	0.293578	0.131371	0.0135989
1.06976	-0.010835	0.293443	0.391258	0.0136247
0.686283	-0.00508338	0.28988	0.253177	0.0143226
1.36381	-0.00884327	0.289501	0.503585	0.0143988
1.02571	0.00286962	0.288225	0.379921	0.014658
0.776047	0.00838196	0.287367	0.288049	0.0148349
0.627902	0.0483904	0.286525	0.233542	0.0150102
0.924598	-0.0331547	0.28628	0.3441	0.0150615
1.05238	-0.0342953	0.281489	0.396299	0.0160998
1.13262	-0.0248537	0.281213	0.426805	0.0161616
1.59492	0.036936	0.28087	0.601527	0.0162387
2.62536	0.117719	0.280218	0.991757	0.0163863
0.571263	0.016605	0.279066	0.216418	0.0166498
0.239308	0.00264718	0.277403	0.0910363	0.0170375
0.996896	-0.00683413	0.276615	0.37998	0.017224
1.88158	-0.0655359	0.276168	0.71799	0.0173306
1.19142	-0.010143	0.275916	0.454919	0.017391
1.29318	0.0242317	0.274886	0.495052	0.0176402
0.518871	0.0164757	0.274597	0.198777	0.0177107
0.814256	4.59552e-05	0.271554	0.314337	0.0184684
0.566621	0.00421005	0.270862	0.219123	0.018645
1.82167	-0.0199677	0.270302	0.705474	0.018789
1.92989	0.0443627	0.268801	0.750236	0.0191801
0.465068	0.00792313	0.2683	0.181024	0.0193124
0.630529	-0.00215478	0.267837	0.245719	0.0194354
0.353191	0.0195301	0.265816	0.138352	0.0199807
0.672697	0.0180655	0.264648	0.264299	0.0203021
0.119643	0.001163	0.263879	0.0471005	0.0205167
0.216045	-0.00146359	0.262408	0.0853746	0.0209327
0.355618	0.00760534	0.262049	0.14066	0.0210354
2.29829	0.0513738	0.262039	0.909079	0.0210383
0.330798	0.00150646	0.26105	0.131181	0.0213235
0.412994	-0.00852081	0.26099	0.163803	0.0213411
1.30759	-0.0123328	0.260017	0.51993	0.0216258
0.709849	0.0633466	0.259899	0.28234	0.0216603
0.837956	0.0167241	0.259302	0.333812	0.0218369
0.32179	0.00414967	0.258025	0.128617	0.0222193
0.544119	0.024315	0.257755	0.217635	0.0223012
0.550331	0.0030708	0.256765	0.22069	0.0226029
2.3313	-0.0896751	0.256466	0.935614	0.0226947
0.596641	0.0107874	0.251591	0.242548	0.024243
0.650196	0.0266214	0.251018	0.264723	0.0244316
0.342639	0.0317179	0.250544	0.139679	0.0245885
1.17576	-0.00893518	0.247982	0.482599	0.0254527
0.738624	0.0623677	0.247669	0.303428	0.0255601
0.439779	0.0406331	0.247603	0.180694	0.0255831
0.0891568	0.00297086	0.247422	0.03665	0.0256453
0.256187	0.0303322	0.247099	0.105403	0.025757
1.33446	-0.023901	0.246327	0.550179	0.026026
0.584355	-0.005931	0.246222	0.24099	0.0260629
1.71465	-0.0253014	0.245549	0.708412	0.0263001
1.01665	0.0636277	0.245382	0.420222	0.0263591
1.34115	-0.0155358	0.244979	0.554954	0.0265022
0.0681651	-0.000740572	0.244205	0.0282651	0.0267791
0.517669	0.0188554	0.24354	0.215042	0.0270192
1.45289	0.0465858	0.242615	0.605058	0.0273569
0.439507	0.0180543	0.241078	0.183802	0.0279263
0.121614	0.00747662	0.240306	0.0509664	0.0282166
0.655509	-0.011017	0.236523	0.27759	0.0296802
0.746424	0.00692218	0.235748	0.31677	0.0299889
0.0684158	0.00531218	0.234566	0.0291301	0.0304652
1.5415	-0.0627967	0.229687	0.665387	0.0325089
0.294458	0.00436528	0.226054	0.128421	0.0341138
0.245331	0.0116481	0.225825	0.107065	0.0342175
0.604899	0.00508758	0.225576	0.264174	0.0343307
0.361755	0.0292498	0.220709	0.160221	0.0366124
0.348914	0.0583031	0.218763	0.155413	0.0375647
0.259975	0.008419	0.217585	0.116198	0.0381523
0.983514	0.032264	0.217214	0.44007	0.038339
0.11931	0.00216705	0.216466	0.0535027	0.0387187
0.567748	0.0132226	0.215449	0.255363	0.0392399
1.08412	0.015516	0.214459	0.489052	0.0397544
0.0277895	6.74478e-05	0.213666	0.0125655	0.0401709
0.650274	-0.000388696	0.212894	0.294711	0.0405805
1.68594	-0.0380879	0.212724	0.764471	0.0406712
0.275765	0.0111426	0.209343	0.126319	0.0425156
2.81246	0.00276387	0.207529	1.2954	0.043538
0.874601	0.0305198	0.205682	0.40511	0.0446027
1.45459	-0.0128528	0.203925	0.6774	0.0456392
0.576089	0.0200149	0.202691	0.269308	0.0463806
0.879364	0.0729211	0.202543	0.411271	0.0464702
0.110427	0.00326157	0.201789	0.0517664	0.0469296
0.604135	0.0155684	0.200471	0.284373	0.0477432
0.0690219	0.00289492	0.199556	0.0325824	0.0483164
1.31509	-0.0302409	0.195802	0.628192	0.0507367
0.178518	0.0025412	0.194832	0.0855381	0.0513808
0.469476	0.0230748	0.193368	0.226008	0.0523677
0.504375	0.0002844	0.191945	0.243921	0.0533443
2.12665	0.00915396	0.189822	1.03556	0.0548342
0.542074	0.0150552	0.189797	0.263982	0.0548521
0.191755	0.00366331	0.189775	0.0933887	0.0548681
0.505921	0.0185142	0.189376	0.246714	0.0551527
1.1145	0.0526977	0.189057	0.544055	0.0553809
2.01819	-0.0137163	0.188607	0.986646	0.055705
0.386196	0.00386654	0.188587	0.188815	0.0557196
0.285687	0.012988	0.18818	0.139861	0.0560142
0.347108	0.0121127	0.186462	0.170892	0.0572749
0.264263	0.023681	0.184488	0.130958	0.0587574
0.311505	0.0602535	0.184306	0.154463	0.0588961
0.0125	0.000288338	0.182972	0.00622587	0.0599211
0.560966	0.00203633	0.182359	0.279974	0.0603979
0.180296	0.00298134	0.182131	0.0900534	0.0605763
0.852717	0.0133085	0.181898	0.426244	0.0607586
0.0435901	0.00322288	0.181652	0.0218072	0.0609521
1.13722	0.00607319	0.18009	0.571936	0.0621948
1.01305	0.0732237	0.178852	0.511633	0.0631973
0.492058	0.0122073	0.178042	0.249197	0.063861
0.553809	0.0163343	0.174632	0.283782	0.0667328
0.393427	0.00574732	0.173772	0.202203	0.0674767
0.301175	0.0291101	0.173483	0.154946	0.0677289
0.901787	0.0198885	0.173106	0.464554	0.0680581
0.53684	0.0796967	0.172723	0.276923	0.0683955
0.490405	-0.00952613	0.17165	0.253924	0.0693468
0.628403	0.0320867	0.171015	0.326105	0.0699161
0.956294	0.0281789	0.16921	0.499445	0.0715601
0.0657046	0.0121838	0.168513	0.034401	0.0722051
1.26013	0.022209	0.165734	0.666386	0.0748326
0.0383125	0.000859424	0.164817	0.020328	0.0757199
0.105261	0.00290132	0.162514	0.0563214	0.0779944
0.700215	0.0601267	0.161228	0.37644	0.0792931
1.00187	0.0224008	0.16077	0.539529	0.0797612
1.1147	0.00477103	0.158682	0.604978	0.081929
1.89815	-0.00173284	0.157443	1.03498	0.0832418
0.439553	0.0209251	0.156999	0.240071	0.0837174
0.0825667	0.00223142	0.156375	0.0452022	0.084391
0.0450121	0.00520818	0.152663	0.024995	0.088507
0.596695	0.0141599	0.15258	0.331448	0.088601
0.570573	0.0535328	0.151956	0.317706	0.0893138
0.020809	0.00134387	0.151523	0.0116064	0.0898111
0.27799	0.0106599	0.150475	0.155686	0.0910263
0.228388	0.0083546	0.148737	0.128783	0.0930775
0.562162	0.0490938	0.14871	0.317025	0.0931102
0.696949	0.0590812	0.148659	0.393116	0.0931708
0.0460074	0.000142229	0.14804	0.0260143	0.0939135
1.907	0.036468	0.147276	1.08156	0.0948371
0.322777	0.0102141	0.147236	0.183094	0.094886
1.18256	0.0440481	0.146422	0.672987	0.0958816
0.385217	0.00870476	0.146033	0.219566	0.0963612
0.175913	0.0182001	0.144518	0.100881	0.0982511
0.653866	0.038326	0.143981	0.375787	0.0989302
0.237883	0.0199362	0.142521	0.137531	0.100799
0.309497	0.0347194	0.140927	0.180111	0.102881
0.0778681	0.00157675	0.140906	0.0453189	0.102908
0.283774	0.035605	0.138449	0.166852	0.106202
0.411165	0.0471405	0.137556	0.242664	0.107424
0.366942	0.0424479	0.136209	0.217802	0.109297
0.754166	0.0234708	0.133829	0.452229	0.112685
0.852266	0.00740317	0.133243	0.512349	0.113535
0.369382	0.0231854	0.132076	0.223187	0.115248
0.508262	0.0217594	0.131352	0.308073	0.116323
0.33784	0.0279156	0.130901	0.205181	0.116999
0.242789	0.0241029	0.127763	0.149523	0.121809
0.491346	0.0105057	0.125829	0.305253	0.124875
0.0530912	0.00604575	0.124441	0.0331931	0.127122
0.807991	0.0352773	0.123101	0.508294	0.129332
0.218627	0.0240109	0.122407	0.137979	0.130492
0.321993	0.0202706	0.120808	0.204741	0.133204
0.666498	0.0675405	0.118385	0.428701	0.137425
1.30928	0.00444349	0.117374	0.846251	0.139227
0.97104	0.108619	0.117369	0.627646	0.139237
2.22077	0.030085	0.116906	1.43864	0.140071
0.0238477	0.00383679	0.116219	0.0155004	0.141315
0.148204	0.0167006	0.11577	0.0965405	0.142137
0.585213	0.0257188	0.114188	0.384183	0.145068
0.315833	0.0255237	0.113836	0.207701	0.145729
0.818169	0.0145681	0.11382	0.538094	0.145758
0.0212388	0.0015843	0.111539	0.0141286	0.150118
0.598624	0.0301906	0.110739	0.399837	0.151679
0.0884187	0.0244932	0.110582	0.0591044	0.151988
0.618282	0.147133	0.109056	0.416535	0.155018
1.05999	0.128017	0.108599	0.715795	0.155938
0.61045	0.00991106	0.107825	0.413885	0.157509
1.0824	0.0420772	0.107753	0.734139	0.157657
0.106544	0.0133647	0.106773	0.0726344	0.159672
0.164589	0.0132719	0.106694	0.112252	0.159834
0.0759268	0.00499206	0.104945	0.0522641	0.163503
0.05136	0.00208164	0.103509	0.0356265	0.166581
0.018325	0.000463826	0.103438	0.0127162	0.166734
0.654003	0.101486	0.101743	0.458028	0.170451
1.17847	0.173536	0.101572	0.826105	0.17083
0.955039	0.0204372	0.100329	0.674083	0.173618
1.05339	0.0607942	0.0985506	0.750923	0.17769
0.124392	0.0134438	0.0980295	0.0889353	0.178903
0.125507	0.00687063	0.0966816	0.0904231	0.182081
0.171647	0.0369646	0.0943712	0.12533	0.18767
0.835621	0.0154854	0.0941332	0.61099	0.188256
0.675994	0.0277597	0.0919479	0.500715	0.193731
0.267169	0.15893	0.0919147	0.197934	0.193816
0.382975	0.106561	0.0904455	0.286257	0.197596
0.585161	0.0431766	0.0897428	0.43926	0.199432
0.0354883	0.00512103	0.0885609	0.0268344	0.202562
0.070023	0.00672792	0.0851569	0.0540963	0.211883
0.146968	0.00645395	0.0849182	0.113715	0.212554
0.135154	0.00560006	0.0827945	0.106029	0.21863
0.164322	0.0061431	0.0823712	0.129272	0.219864
0.137938	0.0113995	0.0822086	0.108633	0.22034
0.71256	0.0593043	0.0803191	0.568322	0.225956
0.291634	0.0700073	0.0782819	0.235868	0.232192
0.519788	0.0590233	0.0779389	0.421398	0.233261
0.49691	0.0627082	0.0767921	0.4061	0.236874
1.14207	0.105162	0.0767587	0.933575	0.236981
0.133772	0.0119435	0.0752699	0.110516	0.24177
0.304248	0.0729073	0.0752015	0.251479	0.241992
0.826695	0.129759	0.0747858	0.685362	0.24335
0.104294	0.0029755	0.0730769	0.0875493	0.249025
0.342032	0.0191595	0.071285	0.290986	0.25514
0.31588	0.0691296	0.0711223	0.269068	0.255704
0.48895	0.0229894	0.0710184	0.416818	0.256064
0.5465	0.0937522	0.0709316	0.466185	0.256366
0.0735847	0.00348906	0.0685513	0.0639327	0.264805
0.176787	0.0412767	0.0662366	0.156453	0.273322
0.384137	0.0599478	0.0649489	0.343543	0.2782
0.557601	0.0296534	0.0646292	0.499994	0.279427
0.637402	0.0203886	0.0636896	0.57604	0.28307
0.324222	0.120467	0.061766	0.297843	0.290705
0.437107	0.187681	0.0617233	0.401692	0.290878
0.507457	0.0409077	0.0615657	0.466978	0.291515
0.18817	0.0328884	0.0611728	0.173751	0.29311
0.318744	0.0326503	0.060855	0.295137	0.294407
0.151483	0.0127319	0.0606327	0.140537	0.295319
0.497641	0.0572529	0.0600964	0.463871	0.297534
0.407049	0.0253534	0.0581096	0.386266	0.305913
0.366185	0.133808	0.0575965	0.349128	0.308124
0.5898	0.0987458	0.0571998	0.564393	0.309847
0.318921	0.0244061	0.055729	0.309424	0.316337
0.026185	0.0089126	0.0553065	0.0255079	0.318232
0.0882663	0.00211632	0.0545253	0.0866332	0.321774
0.0733718	0.0115719	0.0541452	0.0722811	0.323515
0.308523	0.0453769	0.0536502	0.305415	0.325799
0.367955	0.0282319	0.0527271	0.367603	0.330114
0.226901	0.0481717	0.0513267	0.229925	0.336798
0.266356	0.0177626	0.0496137	0.274774	0.345209
-0.392557	0.195688	0.0469124	0.417051	0.359029
0.158421	0.0332413	0.0448174	0.172383	0.370246
0.113549	0.0261015	0.0444926	0.124028	0.372027
0.81513	0.0507705	0.0437266	0.898481	0.376271
0.142301	0.0117547	0.0435802	0.157128	0.377089
0.0716939	0.023149	0.0400795	0.0826995	0.397395
-0.412868	0.071127	0.0399442	0.477086	0.398209
-0.188892	0.0248802	0.038854	0.221439	0.404856
0.16699	0.0514552	0.0378261	0.198511	0.411266
0.0743083	0.0140561	0.0378126	0.0883512	0.411351
0.361405	0.0632688	0.0377493	0.430078	0.411751
0.12077	0.0219355	0.0347268	0.150078	0.431484
0.308022	0.0492185	0.0341289	0.386228	0.435548
0.212314	0.0734915	0.0334133	0.269155	0.440486
0.789648	0.0379792	0.0330405	1.00688	0.443092
0.0866866	0.0086661	0.0295198	0.117153	0.468875
0.11885	0.0326916	0.0280739	0.164827	0.480134
0.0869603	0.0204327	0.0266489	0.123874	0.491654
0.0411531	0.0311622	0.0245981	0.0610812	0.509033
0.619068	0.142919	0.0238565	0.933374	0.51557
0.185191	0.0287127	0.0226737	0.286577	0.526294
0.17361	0.144337	0.0219816	0.27295	0.532747
0.0370025	0.0055779	0.0202798	0.0606197	0.549225
0.131139	0.0233526	0.0202208	0.215159	0.549813
0.148386	0.027689	0.0192635	0.249555	0.559509
0.149236	0.00986042	0.0181947	0.25839	0.570717
0.737426	0.144712	0.0179906	1.28415	0.572906
0.50434	0.134242	0.0170584	0.902363	0.583111
0.0134413	0.00312179	0.0150016	0.0256715	0.606953
-0.0724278	0.03063	0.0126046	0.151095	0.637461
0.106758	0.0248798	0.012593	0.222817	0.637615
0.0332388	0.0174878	0.0120229	0.0710195	0.645385
0.0953071	0.0607424	0.0116599	0.206821	0.650448
0.0119488	0.00217331	0.0108368	0.0269074	0.662283
-0.410352	0.200638	0.0107071	0.929709	0.664196
-0.0743815	0.122003	0.0100739	0.173793	0.673735
-0.128973	0.0521934	0.00952843	0.309937	0.682237
0.228989	0.220268	0.00919316	0.560326	0.687602
0.0711459	0.0450449	0.00906038	0.175374	0.689758
0.300327	0.105987	0.00752036	0.813204	0.716203
0.0119924	0.00131838	0.00689233	0.0339302	0.727861
0.124666	0.18762	0.00481603	0.422394	0.771264
0.164235	0.0462734	0.00454969	0.572595	0.777522
-0.0640107	0.0832976	0.00246023	0.303804	0.83549
-0.138455	0.164884	0.0024131	0.663528	0.837053
0.00917712	0.00578728	0.00200715	0.048233	0.85123
0.285641	0.245984	0.00186424	1.55786	0.856569
0.162562	0.107076	0.00175308	0.914323	0.86087
0.048883	0.112226	0.00170385	0.278892	0.862819
-0.00292315	0.00346235	0.00113364	0.0204517	0.887934
0.0371866	0.0269412	0.00108	0.266565	0.890602
0.0123024	0.0317096	0.00106238	0.0889169	0.891493
0.0196487	0.00582609	0.00104834	0.142961	0.892208
-0.00354443	0.00228654	0.00041412	0.0410447	0.932137
-0.0530123	0.342964	0.000224588	0.833678	0.949999
0.00192864	0.00645662	7.10599e-05	0.0539247	0.971863
a. Each permutation test was carried out in 10 groups at the same time by randomly removing 10% of all the numbers which floating within 20% of the reference value. Every linear regression equation were built in P and corresponding `X calculated from 10 groups by using least squares.

## Sheet: Constrained with lost 10%-20
Supplementary Table 17-2. Parameters of linear regression equations established between combination frequency and prevalence of disease in 1000 permutation tests under the Constrained with lost 10% model in 20 populations.a
Slope	Intercept	R2	SE	P-value
7.03412	-0.133777	0.989614	0.169846	0
0.783882	-0.0595873	0.983653	0.0238185	0
0.756005	-0.0698458	0.982406	0.0238466	0
2.65166	-0.158323	0.99242	0.0546232	0
2.5623	-0.204706	0.979744	0.0868393	2.22045e-16
0.453206	-0.0220045	0.979802	0.015337	2.22045e-16
0.657104	-0.0290435	0.974104	0.025253	1.11022e-15
2.04745	-0.0926461	0.973641	0.0794045	1.11022e-15
1.67109	-0.273775	0.97303	0.0655757	1.55431e-15
1.10858	-0.0960366	0.972049	0.044308	1.9984e-15
1.04797	-0.120739	0.972108	0.0418404	1.9984e-15
1.22709	-0.124303	0.970402	0.0505122	3.33067e-15
1.37748	-0.206958	0.969238	0.0578418	4.66294e-15
1.359	-0.178091	0.968176	0.0580746	6.43929e-15
0.50567	-0.0234932	0.967649	0.0217929	7.32747e-15
2.53998	-0.126184	0.963851	0.115942	1.9762e-14
0.886251	-0.0790794	0.963556	0.0406252	2.13163e-14
1.28989	-0.162057	0.963188	0.0594373	2.35367e-14
0.700897	-0.0559406	0.962754	0.0324938	2.59792e-14
2.11367	-0.139466	0.962566	0.0982461	2.73115e-14
0.911052	-0.088132	0.961901	0.0427365	3.19744e-14
0.719762	-0.050227	0.961822	0.0337998	3.26406e-14
0.723032	-0.0609214	0.961758	0.033983	3.30846e-14
0.633156	-0.0477221	0.961315	0.0299373	3.66374e-14
1.21811	-0.155697	0.960956	0.0578726	3.9746e-14
1.43706	-0.194343	0.960777	0.0684384	4.15223e-14
0.848528	-0.0547387	0.957785	0.0419885	8.06022e-14
1.52362	-0.21063	0.95741	0.0757431	8.72635e-14
2.18806	-0.0829838	0.957012	0.109304	9.4813e-14
2.06051	-0.0949113	0.955857	0.104369	1.2057e-13
1.63999	-0.0863939	0.95397	0.0849094	1.75637e-13
1.75703	-0.214186	0.953554	0.0914003	1.90736e-13
0.288503	-0.00964058	0.952181	0.0152389	2.47802e-13
1.74187	-0.0844828	0.951125	0.0930691	3.01759e-13
2.01218	-0.0835475	0.950841	0.10784	3.17968e-13
1.94686	-0.100469	0.95017	0.105085	3.5949e-13
0.429189	-0.0175576	0.950055	0.0231945	3.6704e-13
0.990831	-0.0235131	0.949998	0.0535791	3.70814e-13
1.69309	-0.0613306	0.9498	0.0917441	3.84137e-13
3.19384	-0.2442	0.949451	0.173698	4.09006e-13
2.65198	-0.223057	0.949338	0.144399	4.17444e-13
1.42442	-0.0562317	0.947045	0.0793914	6.22391e-13
1.31497	-0.157973	0.946822	0.0734533	6.46372e-13
0.442135	-0.0295683	0.942827	0.0256625	1.24301e-12
0.479037	-0.021267	0.941942	0.0280319	1.42797e-12
2.6715	-0.110549	0.941871	0.15643	1.44373e-12
0.597083	-0.043132	0.941673	0.0350255	1.48881e-12
1.0355	-0.112021	0.94152	0.0608279	1.52434e-12
0.944144	-0.101216	0.94014	0.0561531	1.88161e-12
0.553601	-0.0326405	0.940098	0.0329379	1.8936e-12
1.08233	-0.118039	0.939973	0.0644674	1.92957e-12
3.62837	-0.276957	0.937299	0.221194	2.85993e-12
0.556224	-0.0362391	0.937156	0.0339499	2.91944e-12
0.867894	-0.0764687	0.936658	0.0531969	3.13505e-12
1.5122	-0.0819429	0.936295	0.0929726	3.30136e-12
0.950369	-0.102842	0.935555	0.0587916	3.66396e-12
0.261933	-0.00771323	0.934045	0.0164057	4.51661e-12
0.749267	-0.0882405	0.933102	0.0472871	5.13434e-12
6.89819	-0.261899	0.932818	0.436341	5.3344e-12
0.234969	-0.00732075	0.929622	0.0152384	8.11751e-12
2.67391	-0.165879	0.929182	0.173994	8.58802e-12
1.14771	-0.0253741	0.928575	0.075026	9.27614e-12
0.98888	-0.11026	0.928494	0.0646829	9.37161e-12
3.28961	-0.407104	0.928101	0.21581	9.84701e-12
1.04096	-0.0805386	0.927451	0.0686228	1.06812e-11
0.997917	-0.088582	0.925807	0.0665855	1.30786e-11
1.49618	-0.034623	0.924241	0.100966	1.57954e-11
3.53421	-0.349545	0.923765	0.239306	1.67155e-11
2.93349	-0.281161	0.923455	0.199067	1.73395e-11
0.707801	-0.0603415	0.922381	0.0483955	1.96669e-11
0.775281	-0.0614026	0.921649	0.0532796	2.14064e-11
2.114	-0.134764	0.921044	0.145889	2.2949e-11
0.287262	-0.010799	0.919835	0.0199885	2.63278e-11
1.38535	-0.0574857	0.919361	0.0967055	2.77673e-11
0.902029	-0.0768652	0.918857	0.063181	2.93778e-11
0.550347	-0.0355217	0.918128	0.0387362	3.18516e-11
1.38053	-0.0505069	0.918038	0.0972269	3.21683e-11
2.96423	-0.280117	0.917073	0.210098	3.57607e-11
2.34756	-0.110142	0.914529	0.169157	4.69913e-11
0.666653	-0.0292279	0.912969	0.0485147	5.53448e-11
0.395165	-0.026288	0.912708	0.0288047	5.68614e-11
2.96135	-0.262628	0.91212	0.216658	6.04239e-11
0.844788	-0.105267	0.911735	0.0619543	6.28575e-11
2.61285	-0.0687999	0.911578	0.191806	6.38785e-11
0.505017	-0.0245468	0.911056	0.0371924	6.73659e-11
1.87882	-0.0694719	0.910047	0.139227	7.4601e-11
2.35258	-0.165845	0.909911	0.17448	7.56322e-11
0.203419	-0.00798681	0.909285	0.0151441	8.05149e-11
0.319438	-0.0156199	0.907498	0.0240383	9.60598e-11
0.563645	-0.0596713	0.906937	0.0425568	1.01456e-10
2.39725	-0.0731591	0.906455	0.181516	1.06313e-10
0.847068	-0.0705691	0.904763	0.0647765	1.25027e-10
0.476369	-0.0223772	0.904398	0.0365057	1.29423e-10
0.456122	-0.0317853	0.903628	0.0351095	1.39165e-10
0.259538	-0.0136349	0.903493	0.0199932	1.40947e-10
2.62052	-0.227126	0.902642	0.202852	1.52601e-10
1.38377	-0.11177	0.902361	0.107287	1.56631e-10
0.29332	-0.0117905	0.902232	0.0227586	1.58519e-10
0.387662	-0.0232429	0.901107	0.03027	1.75802e-10
1.91985	-0.0627175	0.901027	0.149975	1.77091e-10
0.621344	-0.051469	0.899989	0.0488203	1.94618e-10
2.12669	-0.102806	0.899719	0.167349	1.9943e-10
0.172143	-0.00368644	0.899501	0.0135623	2.03393e-10
1.65009	-0.041145	0.898077	0.131024	2.31005e-10
2.31407	-0.155386	0.89672	0.185105	2.60389e-10
0.420835	-0.0253065	0.89651	0.0337013	2.65219e-10
1.90743	-0.053656	0.896294	0.152928	2.70268e-10
0.401599	-0.0130529	0.896244	0.0322069	2.71455e-10
0.51983	-0.0298672	0.896205	0.0416973	2.72369e-10
0.578477	-0.0420811	0.893741	0.0470139	3.36823e-10
0.62792	-0.0412739	0.893119	0.0511991	3.55098e-10
0.33629	-0.0206005	0.893111	0.0274215	3.55336e-10
3.18254	-0.286465	0.891339	0.261911	4.12391e-10
1.76839	-0.0662182	0.89036	0.146266	4.47264e-10
0.424844	-0.0180021	0.890321	0.0351465	4.48716e-10
0.731449	-0.0677358	0.888238	0.0611547	5.32058e-10
2.05628	-0.0801081	0.887845	0.172261	5.49268e-10
0.397025	-0.0120851	0.887583	0.0333039	5.61e-10
3.02457	-0.0243955	0.886135	0.255548	6.29925e-10
1.34821	-0.0711541	0.885848	0.114073	6.44468e-10
0.534816	-0.0300733	0.885354	0.0453617	6.70162e-10
0.241357	-0.00543081	0.885314	0.0204752	6.72262e-10
0.471029	-0.00598556	0.885274	0.0399673	6.74426e-10
0.370979	-0.0164078	0.885238	0.0314835	6.76343e-10
0.342504	-0.0133167	0.884962	0.0291063	6.91189e-10
0.748491	-0.0438278	0.884344	0.0638006	7.25583e-10
0.582324	-0.0242929	0.883104	0.049937	7.99159e-10
0.575488	-0.0524892	0.881668	0.0496933	8.92622e-10
0.819184	-0.108264	0.881608	0.0707569	8.96729e-10
8.08846	-0.221811	0.881517	0.698943	9.02978e-10
0.319867	-0.0154231	0.881421	0.0276531	9.09625e-10
1.28477	-0.0425652	0.881054	0.111266	9.35447e-10
6.25664	-0.295604	0.88025	0.543927	9.94387e-10
1.68839	-0.0704686	0.879431	0.147351	1.05766e-09
2.48861	-0.249305	0.87907	0.217559	1.08675e-09
0.325262	-0.0106249	0.87812	0.0285619	1.16657e-09
6.26475	-0.323323	0.877553	0.551574	1.21667e-09
0.667993	-0.0507756	0.876994	0.0589657	1.26795e-09
1.58047	-0.1858	0.874939	0.140839	1.47342e-09
1.66598	-0.14728	0.87477	0.148573	1.49153e-09
1.32586	-0.0453882	0.874466	0.118405	1.5247e-09
0.324821	-0.0111054	0.872796	0.0292282	1.71874e-09
0.670507	-0.0584509	0.872088	0.060526	1.80738e-09
0.508094	-0.0162432	0.87177	0.0459306	1.84857e-09
0.338393	-0.0227918	0.870445	0.030771	2.02914e-09
0.658307	-0.0378935	0.870071	0.0599608	2.08286e-09
0.439618	-0.0144261	0.869341	0.0401711	2.19138e-09
0.61632	-0.0389156	0.868433	0.0565425	2.33339e-09
0.134357	-0.001009	0.866453	0.0124328	2.67183e-09
0.902917	-0.069677	0.86635	0.083589	2.69063e-09
0.567604	-0.0305066	0.864148	0.0530454	3.12038e-09
1.63161	-0.0501663	0.863884	0.152654	3.17594e-09
1.22884	-0.0394228	0.862553	0.11562	3.46889e-09
1.31856	-0.0499195	0.862335	0.124176	3.51907e-09
0.191697	-0.00837146	0.860267	0.01821	4.02883e-09
0.0373937	-0.000142105	0.857693	0.00359013	4.75458e-09
0.802881	-0.0334597	0.857408	0.0771736	4.84164e-09
3.98639	-0.431294	0.857319	0.383315	4.86917e-09
1.15483	-0.132178	0.857073	0.111155	4.94591e-09
1.3164	-0.0914437	0.856198	0.127159	5.22732e-09
0.0889981	-0.00184839	0.855368	0.00862582	5.50777e-09
0.585498	-0.0589993	0.854829	0.0568707	5.69676e-09
1.5811	-0.0890109	0.854677	0.153669	5.75107e-09
4.9179	-0.145245	0.85441	0.478494	5.8478e-09
3.26791	-0.296612	0.853403	0.319241	6.22516e-09
1.21626	-0.109661	0.853051	0.118983	6.36227e-09
2.10867	-0.0901903	0.850433	0.208436	7.46867e-09
0.27723	-0.0121614	0.849725	0.0274795	7.79551e-09
0.13437	-0.00358211	0.849278	0.0133423	8.00865e-09
0.432175	-0.0321893	0.847727	0.0431726	8.78899e-09
1.67234	-0.12457	0.847411	0.167265	8.95579e-09
1.57243	-0.0485198	0.846654	0.157732	9.36754e-09
0.661339	-0.0410427	0.846306	0.0664281	9.56206e-09
4.44136	-0.101738	0.846001	0.446636	9.73596e-09
1.68389	-0.0827238	0.845745	0.169502	9.88364e-09
10.7266	-0.332291	0.845226	1.0819	1.01898e-08
0.376663	-0.0184586	0.844412	0.038109	1.06869e-08
0.500174	-0.0314614	0.842967	0.0508833	1.16233e-08
1.73722	-0.0785691	0.842799	0.176842	1.17369e-08
0.669737	-0.00857506	0.842668	0.0682101	1.18257e-08
0.200062	-0.00738219	0.842291	0.0204045	1.20853e-08
4.53567	-0.0916359	0.841044	0.464766	1.29819e-08
0.815723	-0.0161841	0.838792	0.0842895	1.4752e-08
6.02097	-0.26568	0.83629	0.627898	1.6967e-08
0.740265	-0.0363681	0.835295	0.0774792	1.79281e-08
0.292369	-0.00787677	0.835145	0.0306172	1.8077e-08
0.650488	-0.0154353	0.832077	0.0688773	2.13744e-08
0.188396	-0.0153538	0.831564	0.0199851	2.19753e-08
0.289179	0.00105708	0.830778	0.0307621	2.2925e-08
0.47319	-0.0121827	0.829853	0.0505023	2.40901e-08
4.62997	-0.0444936	0.829597	0.494592	2.44217e-08
1.47227	-0.136896	0.828891	0.157667	2.53573e-08
1.50338	-0.0844347	0.825977	0.162649	2.95644e-08
1.57049	-0.0550026	0.825963	0.169918	2.95868e-08
0.758335	-0.0475366	0.824408	0.0824909	3.20793e-08
0.969842	-0.0721133	0.823803	0.105719	3.30984e-08
1.7671	-0.158543	0.8238	0.192626	3.3103e-08
6.95164	-0.195033	0.82372	0.757989	3.32409e-08
4.76658	-0.15416	0.822685	0.521588	3.50595e-08
2.35061	-0.198638	0.821972	0.257845	3.63621e-08
1.59218	-0.0906745	0.821482	0.174944	3.72819e-08
2.48076	-0.0296275	0.820435	0.27355	3.93185e-08
0.846777	-0.0453405	0.818937	0.0938473	4.24055e-08
0.491658	-0.0207772	0.818304	0.0546063	4.37746e-08
0.165337	-0.00674898	0.817083	0.0184386	4.65255e-08
4.59296	-0.0988213	0.816402	0.513379	4.81245e-08
2.16096	-0.23146	0.816153	0.241743	4.87231e-08
2.3432	-0.1631	0.815157	0.262999	5.11765e-08
1.59143	-0.101557	0.813724	0.17947	5.49039e-08
1.94696	-0.138801	0.810783	0.221692	6.33185e-08
0.929844	-0.0240477	0.810522	0.105967	6.41173e-08
0.0797867	-0.00289934	0.810115	0.00910473	6.53827e-08
0.228412	-0.0105372	0.809872	0.0260855	6.61483e-08
0.679725	-0.012427	0.809527	0.0777138	6.72481e-08
5.54352	-0.181687	0.808016	0.6369	7.22632e-08
0.174507	-0.00809728	0.807825	0.0200617	7.29224e-08
2.19952	-0.183193	0.806933	0.253588	7.60634e-08
3.02126	-0.152217	0.806635	0.34866	7.71369e-08
0.187115	-0.00233657	0.80639	0.0216105	7.80317e-08
2.50855	-0.185482	0.804676	0.291308	8.45514e-08
0.114628	-0.00620141	0.804498	0.0133189	8.52589e-08
5.21515	-0.160033	0.801856	0.611044	9.63437e-08
0.524381	-0.00798444	0.801536	0.061502	9.77698e-08
0.274485	-0.0145594	0.801262	0.0322207	9.90073e-08
0.693576	-0.0174495	0.800579	0.0815907	1.02149e-07
0.303638	-0.00326628	0.799204	0.0358731	1.08751e-07
5.0895	-0.177476	0.799141	0.601413	1.09061e-07
9.5364	-0.338975	0.797252	1.13352	1.18771e-07
1.04236	-0.0215205	0.797052	0.123974	1.19845e-07
1.32072	-0.024525	0.796573	0.157313	1.22443e-07
7.67265	-0.535133	0.794773	0.918979	1.32684e-07
2.94745	-0.031324	0.793455	0.354451	1.40651e-07
0.963997	-0.0402622	0.791922	0.116469	1.50457e-07
0.702641	-0.0225994	0.791037	0.0851203	1.56394e-07
5.10446	-0.293817	0.790081	0.620159	1.6304e-07
0.308366	-0.00841805	0.789568	0.0375224	1.66708e-07
0.697348	-0.0539777	0.789383	0.0849016	1.6805e-07
0.555486	-0.0411229	0.788966	0.0677148	1.71106e-07
0.353069	-0.00349327	0.786872	0.0433103	1.87229e-07
2.74907	-0.237681	0.786789	0.337308	1.87898e-07
0.530115	-0.0278202	0.786697	0.0650622	1.88637e-07
8.41534	-0.203002	0.786263	1.03417	1.92162e-07
0.538781	-0.0287712	0.784893	0.0664811	2.03697e-07
0.290779	-0.00484426	0.782837	0.036098	2.2216e-07
0.563746	-0.0382228	0.782384	0.0700782	2.26423e-07
2.22735	-0.297432	0.78152	0.27758	2.34757e-07
1.27777	-0.102293	0.779942	0.159976	2.50685e-07
2.50095	-0.1006	0.779108	0.313877	2.59489e-07
0.144865	-0.0011422	0.777711	0.0182547	2.74857e-07
1.10021	-0.0611802	0.777627	0.138674	2.75803e-07
0.249935	-0.00527921	0.777537	0.0315109	2.76833e-07
0.27559	-0.00987064	0.77656	0.0348434	2.88124e-07
8.41249	-0.360697	0.775539	1.06674	3.00366e-07
0.392805	-0.00888648	0.775254	0.04985	3.03862e-07
2.37758	-0.171577	0.77524	0.301744	3.04033e-07
4.67373	-0.116657	0.77498	0.593597	3.07257e-07
0.803081	-0.0524905	0.773623	0.102394	3.24596e-07
2.91206	-0.195821	0.769384	0.375784	3.8451e-07
0.81927	-0.0168821	0.768442	0.106002	3.99089e-07
0.588236	-0.0329116	0.767128	0.0763907	4.20265e-07
0.542081	-0.0172237	0.765253	0.0707662	4.52201e-07
0.786453	-0.0200843	0.763744	0.103099	4.79458e-07
0.87633	-0.0599874	0.763603	0.114926	4.82074e-07
1.62432	-0.0231331	0.763376	0.213155	4.8632e-07
0.557649	-0.0234534	0.763103	0.0732341	4.91472e-07
1.0486	-0.0539668	0.760738	0.138609	5.38165e-07
0.524405	-0.0245072	0.757636	0.0699091	6.05401e-07
0.7417	-0.0154859	0.756785	0.0991063	6.25122e-07
0.952402	-0.025876	0.755745	0.12762	6.4998e-07
0.698636	-0.0314485	0.754644	0.093895	6.77266e-07
1.65055	-0.101514	0.754481	0.221927	6.81378e-07
0.324005	-0.00487411	0.753643	0.0436631	7.02939e-07
6.43644	-0.257941	0.752465	0.87013	7.34276e-07
0.707503	-0.0276088	0.751751	0.0958293	7.53872e-07
1.07572	-0.0297291	0.750959	0.146013	7.76162e-07
1.10681	-0.0674342	0.750536	0.150402	7.88289e-07
0.126653	-5.14326e-05	0.749487	0.0172589	8.19142e-07
2.58133	-0.0995023	0.749222	0.352003	8.27101e-07
0.99547	-0.020924	0.74764	0.136319	8.76085e-07
2.2882	-0.0148061	0.746498	0.314293	9.13016e-07
3.6957	-0.144457	0.744755	0.509956	9.72095e-07
0.196467	-0.000136104	0.744402	0.027135	9.84463e-07
1.17026	-0.0979505	0.74376	0.161903	1.00731e-06
0.202913	-0.00463467	0.742449	0.0281691	1.0555e-06
2.8591	-0.0550677	0.742338	0.397024	1.05965e-06
1.30085	-0.0851974	0.738589	0.182412	1.20946e-06
0.253882	-0.006463	0.736794	0.035766	1.28762e-06
0.564679	-0.0064439	0.735943	0.0797246	1.32629e-06
1.13859	-0.0224613	0.735136	0.161087	1.36383e-06
1.04518	-0.0640488	0.733654	0.148434	1.43536e-06
0.360904	-0.018571	0.731368	0.0515545	1.55223e-06
2.3943	-0.0431063	0.730176	0.343058	1.61649e-06
1.78345	-0.164034	0.729063	0.256257	1.67859e-06
5.79337	-0.164695	0.728109	0.834439	1.73357e-06
3.54885	-0.1752	0.727018	0.512562	1.79835e-06
6.45702	-0.459131	0.726545	0.9337	1.82709e-06
2.85239	-0.183194	0.72401	0.415094	1.98832e-06
0.29078	-0.00728982	0.723065	0.042416	2.05164e-06
0.816595	-0.040631	0.721869	0.119472	2.13428e-06
0.370497	-0.0134146	0.721861	0.0542067	2.13484e-06
0.413457	-0.00603448	0.721228	0.0605873	2.17982e-06
0.586633	-0.0217844	0.72063	0.0860921	2.22306e-06
0.969281	-0.031553	0.718768	0.142906	2.36268e-06
0.544512	-0.0177134	0.718069	0.0804192	2.41709e-06
1.16916	-0.0911527	0.717887	0.172752	2.43149e-06
4.55368	-0.324119	0.717559	0.673382	2.45754e-06
4.59738	-0.247029	0.715675	0.683005	2.61206e-06
1.80056	-0.0842955	0.714818	0.268061	2.68514e-06
2.60462	-0.118576	0.713556	0.388968	2.79615e-06
0.654507	-0.0137473	0.71288	0.0979042	2.8573e-06
0.979506	-0.0105339	0.712003	0.146833	2.93839e-06
0.594171	-0.0203266	0.711655	0.0891448	2.9711e-06
0.221231	0.000710859	0.708428	0.0334529	3.29062e-06
1.51406	-0.0530919	0.707976	0.229197	3.33779e-06
0.0707387	-0.000785471	0.706744	0.0107402	3.46934e-06
3.76012	-0.275056	0.706605	0.571089	3.48443e-06
0.611335	-0.0329054	0.705892	0.0930096	3.56298e-06
0.702859	-0.0287962	0.705195	0.107114	3.64122e-06
1.40253	-0.0598312	0.705032	0.213825	3.65972e-06
2.94015	-0.105947	0.704427	0.448898	3.72925e-06
0.568248	-0.0203565	0.704356	0.0867742	3.73752e-06
0.395704	-0.00951114	0.702827	0.0606478	3.91876e-06
0.963012	-0.0391991	0.702012	0.147884	4.01862e-06
1.13731	-0.0371404	0.701643	0.174805	4.06449e-06
1.52568	-0.049702	0.700482	0.235147	4.21223e-06
2.4136	-0.0967592	0.697299	0.374823	4.64176e-06
0.452919	-0.00680798	0.693693	0.0709381	5.1755e-06
2.19186	-0.222123	0.692749	0.344061	5.32399e-06
0.867479	-0.0130227	0.690378	0.136929	5.71387e-06
1.04804	-0.0814741	0.689734	0.16568	5.82398e-06
2.38635	-0.164499	0.689515	0.377439	5.86187e-06
0.744205	-0.0458161	0.688884	0.117881	5.97247e-06
1.19284	-0.0334034	0.686866	0.189834	6.33835e-06
1.66186	-0.137296	0.684693	0.265813	6.7547e-06
0.70418	-0.0494538	0.680869	0.113632	7.54702e-06
0.394183	-0.0135168	0.680758	0.0636247	7.57128e-06
1.31988	-0.0101519	0.680754	0.213043	7.57206e-06
0.352687	-0.00406088	0.680473	0.0569641	7.6335e-06
0.390066	0.00608587	0.678208	0.0633297	8.14634e-06
0.813222	-0.060716	0.677905	0.132123	8.21718e-06
0.164309	-0.00559827	0.675847	0.026821	8.71356e-06
2.12327	-0.19246	0.675568	0.346813	8.78275e-06
2.87848	-0.0763916	0.674614	0.471193	9.02347e-06
0.996993	-0.0680421	0.674227	0.163347	9.12286e-06
1.62174	-0.0239942	0.673236	0.266304	9.38158e-06
2.22604	-0.153241	0.672047	0.366525	9.70082e-06
0.858914	-0.080984	0.667824	0.14278	1.09145e-05
0.310898	-0.00270182	0.664415	0.0520791	1.19915e-05
1.08651	-0.0685472	0.662708	0.1827	1.25656e-05
1.35484	-0.0501478	0.660918	0.228734	1.3194e-05
0.405974	-0.0128446	0.660087	0.0686665	1.34952e-05
0.0945552	-0.000889483	0.659992	0.0159965	1.35303e-05
0.854468	-0.0599267	0.657753	0.145277	1.43744e-05
3.89761	-0.111708	0.655821	0.66552	1.51408e-05
1.19003	-0.0632797	0.653703	0.204154	1.60228e-05
3.19476	-0.120757	0.651022	0.55132	1.72046e-05
0.6136	-0.0246806	0.649671	0.106204	1.78298e-05
1.20961	-0.0171423	0.648615	0.209849	1.83321e-05
0.321741	-0.00820439	0.648519	0.0558289	1.83781e-05
0.156327	0.00330998	0.648313	0.0271383	1.84777e-05
2.22893	-0.0833131	0.648107	0.387116	1.8578e-05
0.943683	-0.0299775	0.646031	0.164644	1.96154e-05
5.28834	-0.173613	0.645876	0.922967	1.96947e-05
5.29341	-0.39067	0.641671	0.932361	2.19639e-05
0.096471	-0.00094335	0.639448	0.0170743	2.32558e-05
1.77313	-0.062464	0.636633	0.315742	2.49891e-05
0.159468	0.00378514	0.635971	0.0284371	2.54132e-05
0.563128	-0.0153057	0.635916	0.100432	2.54491e-05
2.06705	-0.0632385	0.635174	0.369242	2.59327e-05
4.69422	-0.413649	0.633561	0.841461	2.70126e-05
0.78291	-0.0337874	0.632926	0.140532	2.74483e-05
0.355595	0.00122373	0.631891	0.0639715	2.81728e-05
2.95427	-0.102779	0.631641	0.531759	2.83502e-05
0.640605	-0.0287823	0.631383	0.115371	2.85346e-05
0.637428	-0.00691345	0.631167	0.114852	2.86895e-05
2.32297	-0.0492111	0.629964	0.419634	2.95667e-05
1.28327	-0.0740777	0.629359	0.232118	3.00173e-05
0.605137	-0.00298633	0.628741	0.109602	3.04836e-05
0.512628	-0.0202496	0.62662	0.0932694	3.21341e-05
4.13298	-0.139082	0.62572	0.753418	3.28583e-05
0.502699	-0.00667445	0.625627	0.0916572	3.29338e-05
1.36858	-0.10629	0.625086	0.249821	3.3377e-05
0.728996	-0.0230058	0.624606	0.133208	3.37742e-05
1.70758	-0.17763	0.624089	0.312367	3.42075e-05
3.75172	-0.590032	0.623082	0.687772	3.50653e-05
0.151484	-0.0016528	0.621808	0.0278457	3.61782e-05
0.462546	-0.00592898	0.619926	0.0853657	3.7881e-05
3.63031	-0.0979064	0.619188	0.671044	3.85671e-05
0.996132	-0.0400949	0.617586	0.184756	4.00971e-05
0.307381	-0.00415682	0.617348	0.0570398	4.0329e-05
3.06249	-0.0976708	0.616692	0.569086	4.09739e-05
1.91264	-0.0433877	0.61533	0.356441	4.2343e-05
0.0389557	-4.7438e-05	0.614368	0.00727456	4.33346e-05
0.55127	-0.0139575	0.613438	0.103146	4.43131e-05
1.13252	-0.0530112	0.613329	0.21195	4.44297e-05
0.297663	0.00185236	0.610186	0.0560773	4.78929e-05
0.639957	-0.00773499	0.609376	0.120768	4.88234e-05
0.591433	1.59743e-05	0.609375	0.111611	4.88245e-05
0.646277	-0.0165107	0.60927	0.121988	4.89466e-05
5.90218	-0.445251	0.609015	1.11466	4.92432e-05
1.37809	-0.0689483	0.608667	0.260451	4.96513e-05
0.119622	-3.63463e-06	0.605807	0.0227437	5.31211e-05
6.90575	-0.302222	0.60579	1.31304	5.3142e-05
0.498699	-0.0153798	0.605771	0.094825	5.31668e-05
2.71324	-0.269008	0.601721	0.520294	5.84568e-05
1.83538	-0.163352	0.600831	0.352607	5.96802e-05
0.669504	-0.0198327	0.600662	0.128668	5.99148e-05
1.24108	-0.0588652	0.599703	0.238994	6.1265e-05
6.10125	-0.276117	0.598897	1.17689	6.24201e-05
0.306469	-0.00672657	0.597416	0.059298	6.4593e-05
1.2244	-0.0413296	0.596173	0.23752	6.64691e-05
0.356155	-0.00163371	0.595595	0.0691729	6.73574e-05
0.737151	-0.0199855	0.595541	0.143186	6.74423e-05
4.0519	-0.0777666	0.595524	0.787081	6.74681e-05
0.500729	-0.005597	0.595033	0.0973658	6.82334e-05
0.284271	0.0116595	0.593501	0.0554518	7.06684e-05
1.63673	-0.109615	0.593481	0.319283	7.07007e-05
1.67775	-0.118121	0.593254	0.32744	7.10692e-05
0.553098	-0.0111769	0.593133	0.107973	7.12652e-05
0.150764	-0.00120541	0.592638	0.0294617	7.20752e-05
1.00957	-0.0373509	0.592512	0.197336	7.22826e-05
0.239634	4.83427e-06	0.592171	0.0468735	7.28465e-05
2.39801	-0.0640462	0.592051	0.469179	7.30468e-05
1.04439	-0.026849	0.591163	0.204715	7.45369e-05
5.45889	-0.103015	0.590396	1.07171	7.58477e-05
0.758391	-0.0430115	0.588246	0.149554	7.96315e-05
1.95189	-0.0726219	0.586425	0.386359	8.29664e-05
2.5976	-0.173554	0.586196	0.514412	8.33947e-05
0.157067	-0.00373182	0.585887	0.0311244	8.39762e-05
1.12431	-0.0766957	0.583782	0.223762	8.80312e-05
0.192687	-0.00542764	0.582683	0.0384356	9.02181e-05
3.45133	-0.143716	0.57778	0.695406	0.000100578
0.571662	-0.00475086	0.577601	0.115226	0.000100977
1.03165	-0.00835497	0.577593	0.207947	0.000100994
0.170506	9.58466e-05	0.577329	0.0343868	0.000101583
1.0648	-0.000517425	0.575988	0.215334	0.000104624
1.30282	-0.114183	0.575261	0.263861	0.000106308
0.472368	-0.00795927	0.574561	0.0958064	0.000107949
0.346474	0.00104467	0.573653	0.0704029	0.000110116
0.264473	-0.00478452	0.573449	0.053763	0.000110607
2.84064	-0.0565739	0.573098	0.577869	0.000111457
1.67885	-0.1384	0.5723	0.342084	0.000113415
2.10872	-0.026977	0.571734	0.430172	0.00011482
4.21167	-0.13184	0.57036	0.86158	0.0001183
0.455514	0.00392206	0.570136	0.093227	0.000118876
0.2675	-0.000744068	0.569813	0.0547836	0.000119711
0.875961	-0.0335733	0.569333	0.179571	0.000120962
1.60835	-0.036672	0.569021	0.32992	0.000121781
0.435174	0.0038453	0.568277	0.0894025	0.000123756
0.0834007	-0.000111725	0.56815	0.0171383	0.000124095
0.313416	-0.00219879	0.567806	0.0644502	0.000125018
0.400715	0.000559591	0.565583	0.0827761	0.000131146
0.861389	-0.0141907	0.565308	0.178037	0.000131922
1.03546	-0.0370067	0.564131	0.214528	0.000135291
0.489939	0.00580675	0.562887	0.101763	0.000138935
2.97891	-0.0680158	0.562812	0.618834	0.000139159
0.687311	-0.0158957	0.562203	0.142957	0.000140976
1.77187	-0.0165994	0.562075	0.368637	0.000141363
1.0658	-0.0270457	0.557678	0.223727	0.000155176
0.835293	-0.0231009	0.55669	0.175691	0.000158445
1.37025	-0.0598106	0.556133	0.288536	0.000160312
5.26059	-0.191255	0.555361	1.10947	0.000162935
0.503035	-0.0129897	0.553039	0.106591	0.000171058
0.266749	-0.0112646	0.551498	0.0566992	0.000176645
0.208279	0.000552247	0.55096	0.0443191	0.000178635
0.452519	-0.00678862	0.550872	0.0963075	0.000178964
0.600931	-0.00634655	0.550685	0.127942	0.000179662
2.5119	-0.104054	0.550229	0.535291	0.000181374
1.01028	-0.0246684	0.550126	0.215337	0.00018176
0.320949	-0.00979716	0.547835	0.0687264	0.000190599
1.15574	-0.0271583	0.547134	0.247835	0.000193381
1.52039	-0.077395	0.545961	0.326802	0.000198117
0.858763	-0.0270737	0.545822	0.184639	0.000198681
0.455254	0.00602487	0.545145	0.0980164	0.000201471
1.50493	-0.0300656	0.542417	0.325798	0.000213057
2.37362	-0.123458	0.541915	0.514378	0.000215255
3.6106	-0.308457	0.5407	0.784355	0.000220657
5.33899	-0.186565	0.539227	1.16327	0.00022737
0.297532	0.00295654	0.537392	0.0650665	0.000235988
0.131761	-0.00542265	0.536714	0.028854	0.000239249
0.679675	-0.0319798	0.536332	0.148954	0.0002411
0.78349	-0.0279225	0.535993	0.171822	0.000242758
0.755309	-0.0310744	0.535812	0.165703	0.000243646
0.539874	-0.0161336	0.533832	0.118912	0.000253555
0.753566	-0.0195209	0.533611	0.166053	0.000254684
0.162063	0.0110476	0.533359	0.0357296	0.000255976
3.78122	-0.124432	0.532072	0.835795	0.000262668
0.303378	0.00484106	0.530735	0.0672384	0.000269784
0.222669	0.00494179	0.530351	0.0493889	0.00027186
0.559035	0.00261355	0.530058	0.124069	0.000273457
0.735253	0.00135636	0.529786	0.163267	0.000274944
1.97949	-0.0811431	0.529242	0.440037	0.000277938
0.0709748	-3.20895e-05	0.527834	0.0158222	0.000285829
0.454997	-0.00951435	0.527762	0.101446	0.000286236
0.782929	-0.0352317	0.527432	0.174677	0.000288119
2.50466	-0.115874	0.526658	0.559674	0.000292574
0.897157	-0.0294867	0.519914	0.203201	0.000334106
0.171064	-0.00516398	0.517111	0.0389632	0.000352874
3.85885	-0.0887372	0.51642	0.880145	0.000357647
3.17746	-0.105914	0.515651	0.725847	0.000363025
6.87907	-0.438486	0.515434	1.57211	0.000364556
1.32145	-0.0194422	0.514721	0.302429	0.000369626
0.442032	0.00284306	0.514016	0.101307	0.0003747
0.0580977	-0.000692437	0.51124	0.0133893	0.000395304
1.02753	-0.00702355	0.51013	0.237333	0.000403827
0.297317	0.0019395	0.510127	0.0686731	0.000403852
0.274445	0.0033822	0.509587	0.0634588	0.000408058
0.0592691	-0.000597498	0.507933	0.0137499	0.00042118
0.567068	0.00365051	0.507226	0.131741	0.000426911
4.9481	-0.129988	0.506829	1.15046	0.000430153
0.446237	-0.0085432	0.506693	0.10378	0.000431272
0.213075	0.0068139	0.505236	0.0496991	0.000443407
0.939471	-0.00548272	0.503628	0.219835	0.000457154
0.833618	-0.0131845	0.502523	0.195497	0.000466826
0.177311	0.000884711	0.501065	0.0417037	0.00047986
3.15737	-0.182503	0.500976	0.742749	0.000480672
0.370119	-0.00695279	0.500261	0.0871923	0.000487189
0.403466	-0.00836195	0.500238	0.0950524	0.000487402
2.0424	-0.124779	0.499868	0.481524	0.000490812
3.43441	-0.127648	0.497666	0.813287	0.000511552
2.85174	-0.158338	0.49451	0.679585	0.000542654
0.500444	-0.00497672	0.493503	0.119499	0.000552926
0.982508	-0.0150466	0.493401	0.234656	0.000553972
1.48047	-0.0494043	0.493188	0.353737	0.000556174
2.11215	-0.00597565	0.493183	0.504672	0.000556228
1.72692	-0.0399642	0.492091	0.413529	0.000567627
0.742561	-0.033104	0.491597	0.17799	0.000572858
1.68322	-0.0601072	0.489355	0.405276	0.000597135
1.06475	-0.0357113	0.488278	0.256917	0.000609124
0.438251	-0.00628157	0.487353	0.105943	0.00061959
3.11888	-0.0125155	0.487185	0.754215	0.00062151
0.383378	0.00133913	0.486473	0.0928418	0.000629707
0.631923	-0.0172961	0.486361	0.153066	0.000631005
1.2517	-0.0491249	0.48611	0.30334	0.000633922
0.223429	-0.00134078	0.486075	0.0541504	0.00063433
0.822463	-0.00518183	0.485532	0.199549	0.000640679
1.9058	3.42476e-05	0.48526	0.462645	0.000643893
0.873539	-0.0377955	0.483045	0.213	0.000670533
1.38356	-0.0896268	0.48102	0.338731	0.000695759
0.182688	0.000213345	0.480113	0.044808	0.000707328
0.697153	-0.00931117	0.47976	0.171113	0.00071188
0.233742	0.00573644	0.478804	0.0574808	0.000724342
0.445378	-0.0341974	0.476557	0.11002	0.000754412
0.239524	-0.00672896	0.476198	0.059211	0.000759311
1.38781	-0.0329053	0.47575	0.34338	0.000765479
0.32615	-0.00482527	0.472867	0.0811657	0.000806241
0.409965	0.00150827	0.472295	0.102141	0.000814552
0.604869	-0.00140319	0.472263	0.15071	0.000815013
1.00374	-0.0066302	0.47204	0.250206	0.000818284
1.12225	-0.0351631	0.470874	0.280403	0.000835555
1.3857	-0.0244241	0.47013	0.346744	0.00084674
0.074841	0.000258833	0.470005	0.0187321	0.000848621
1.3094	-0.0522796	0.469865	0.327826	0.000850755
0.674357	-0.0229659	0.468715	0.169224	0.000868382
1.68956	-0.16451	0.467319	0.42517	0.00089023
0.393895	-0.00905288	0.46713	0.0991599	0.000893235
0.27473	-0.00114684	0.46534	0.0694101	0.000922061
0.401836	-0.00589589	0.463149	0.101972	0.000958509
0.329201	0.00156471	0.462028	0.0837279	0.000977638
0.472062	-0.00785511	0.460753	0.120371	0.000999829
0.283003	-0.00317816	0.457734	0.0726029	0.00105421
0.640889	-0.0142444	0.456794	0.164729	0.00107169
0.104993	-0.000238151	0.456712	0.0269909	0.00107322
0.901025	-0.0411055	0.456549	0.231706	0.00107628
0.527555	-0.00581041	0.456374	0.135713	0.00107957
0.319444	-0.00375051	0.454464	0.0824936	0.00111611
0.245256	-0.00267014	0.452327	0.063609	0.00115834
0.916719	-0.041106	0.45173	0.238045	0.0011704
0.302188	0.00137644	0.448884	0.0789214	0.0012294
1.43945	-0.0209234	0.448096	0.376535	0.00124621
2.58144	-0.0761061	0.448016	0.675372	0.00124793
0.635003	-0.0105347	0.445454	0.166996	0.00130411
0.461428	0.017527	0.445384	0.121366	0.00130567
0.345997	-0.00162226	0.444102	0.0912415	0.00133468
0.985728	-0.0230001	0.444004	0.259994	0.00133691
0.167328	0.00378639	0.443985	0.0441358	0.00133734
1.88181	-0.0175844	0.443616	0.496734	0.00134582
0.553544	-0.0118028	0.443524	0.146144	0.00134793
3.94715	-0.171917	0.442299	1.0447	0.00137643
2.50096	-0.10083	0.439179	0.666133	0.00145151
1.10151	-0.0145984	0.438301	0.293912	0.00147332
0.738335	-0.0279392	0.437603	0.197287	0.00149084
1.89464	-0.139328	0.434035	0.509944	0.00158345
0.389835	-0.00704495	0.431951	0.105371	0.00163995
0.339293	-0.00666725	0.431858	0.0917268	0.0016425
2.1924	-0.0953355	0.431787	0.592796	0.00164447
2.44597	-0.0882414	0.431019	0.662393	0.00166578
0.447509	0.00635092	0.430148	0.121405	0.00169028
4.65968	-0.431545	0.427264	1.2716	0.0017737
1.96317	-0.0507005	0.424809	0.538432	0.00184766
0.264201	0.00833512	0.424166	0.0725569	0.00186747
0.274061	0.00224533	0.42216	0.0755746	0.00193059
2.33915	-0.0239233	0.421581	0.645806	0.00194914
2.89785	-0.0287937	0.421563	0.800086	0.00194973
0.891127	-0.0284464	0.417364	0.248168	0.00208938
0.840983	0.0126242	0.415429	0.235137	0.00215675
0.367243	0.00198082	0.41525	0.102718	0.00216305
0.846973	-0.0279546	0.414356	0.237336	0.00219495
0.400612	0.00271553	0.413816	0.112383	0.00221438
0.428737	0.00589462	0.412528	0.120593	0.00226144
1.05782	-0.0667429	0.412401	0.297615	0.00226611
0.772269	-0.00991347	0.412255	0.217342	0.00227152
0.461357	0.0142532	0.411496	0.130045	0.00229978
0.731444	-0.0256463	0.410991	0.206391	0.00231877
0.881405	-0.013848	0.410013	0.249208	0.00235591
0.493685	-0.00398082	0.408866	0.139916	0.00240017
1.56382	-0.0134727	0.408758	0.443303	0.00240437
1.83002	-0.0476231	0.408017	0.51956	0.00243345
0.391104	0.000768094	0.406649	0.111353	0.00248791
0.118132	0.00719005	0.406182	0.0336665	0.00250675
1.57274	-0.0300719	0.40569	0.448673	0.00252675
0.916163	-0.0270459	0.404011	0.262276	0.00259608
0.461477	0.0272969	0.40366	0.132206	0.00261079
2.32492	-0.0915103	0.402415	0.667782	0.00266358
0.279484	0.00017899	0.402369	0.0802832	0.00266553
1.33487	-0.0265542	0.401247	0.384343	0.00271399
0.543525	-0.00271813	0.401199	0.156511	0.00271608
4.72489	-0.117607	0.400414	1.36278	0.00275046
0.323007	0.00703007	0.398825	0.0934726	0.00282131
0.424545	0.00371585	0.397153	0.123286	0.00289765
1.18638	-0.0403959	0.39629	0.345141	0.00293777
3.23785	-0.189748	0.393264	0.947934	0.00308248
0.424946	-0.00479245	0.392892	0.124507	0.00310071
0.366325	-0.00314396	0.390798	0.107804	0.00320523
1.84517	-0.0219262	0.390701	0.543115	0.00321011
0.596258	0.00675469	0.389173	0.17607	0.00328848
0.335451	-0.00850236	0.388414	0.0992144	0.00332808
0.974692	-0.0250418	0.387737	0.28869	0.00336375
0.843461	-0.00272434	0.386975	0.250222	0.00340428
1.96307	-0.0191693	0.38655	0.582889	0.00342711
0.0782306	0.00403327	0.385654	0.0232728	0.00347565
0.0740113	0.00106518	0.384848	0.0220551	0.0035199
0.7031	0.014351	0.382539	0.210547	0.00364942
0.239963	0.0183483	0.382415	0.0718768	0.00365649
1.63496	-0.0457192	0.379652	0.492603	0.00381749
2.77331	-0.0916118	0.379461	0.835918	0.00382883
0.207402	0.0231919	0.378316	0.0626663	0.00389763
0.700224	0.0423567	0.377662	0.211866	0.00393738
0.657433	-0.00349998	0.377554	0.198965	0.00394401
0.247247	0.00876418	0.376854	0.0749381	0.00398707
1.37959	-0.0145308	0.372498	0.422046	0.00426482
0.516018	-0.00207093	0.372042	0.158015	0.00429493
1.27514	-0.0154745	0.371885	0.390603	0.00430527
1.76543	-0.0638677	0.366864	0.546652	0.00465029
1.21008	-0.024727	0.366839	0.374712	0.00465212
0.42743	0.00893995	0.36598	0.132603	0.00471363
1.70441	0.0226234	0.363457	0.531649	0.0048986
0.816463	0.0131622	0.360785	0.256153	0.00510179
1.60009	-0.0580994	0.359421	0.503493	0.00520848
0.407009	0.0114268	0.358885	0.128221	0.00525089
1.32009	-0.00476769	0.358805	0.415943	0.00525728
0.953188	-0.0135359	0.35879	0.300346	0.00525845
0.16901	0.00208119	0.358391	0.0533005	0.00529031
1.36764	-0.00284397	0.358205	0.431486	0.00530523
0.694396	-0.00494516	0.357877	0.219237	0.00533166
2.41233	-0.00757958	0.357768	0.761809	0.00534044
2.10274	-0.0519889	0.356941	0.665236	0.00540761
1.22159	-0.0403003	0.356887	0.386517	0.005412
0.632696	0.0202614	0.35687	0.200195	0.00541345
2.29296	-0.0577691	0.354629	0.729085	0.00559955
1.06463	-0.00353517	0.354504	0.338609	0.0056101
0.746932	-0.00385832	0.353667	0.238	0.00568129
1.9039	0.016899	0.352218	0.608577	0.00580634
1.17357	-0.0247065	0.350394	0.376633	0.00596748
1.46653	-0.073296	0.350098	0.47096	0.005994
1.50475	-0.025755	0.346113	0.487496	0.00636176
1.86866	-0.115753	0.345845	0.605751	0.0063872
0.894506	0.0203291	0.344651	0.290733	0.00650177
1.04897	0.0592285	0.343714	0.341646	0.00659299
2.0699	-0.0225617	0.343157	0.67499	0.00664774
0.186661	0.00210085	0.34256	0.0609505	0.00670691
2.6033	-0.0677437	0.341454	0.852147	0.00681789
0.708492	0.0151789	0.340343	0.232487	0.00693097
0.47875	-0.0131323	0.339602	0.157359	0.00700745
0.72218	0.0224034	0.33946	0.237445	0.00702208
0.186755	0.000244127	0.338828	0.0614897	0.007088
0.0457179	0.000540008	0.336393	0.015135	0.00734727
0.983085	0.00708954	0.33619	0.3256	0.00736931
0.216082	0.00201279	0.335545	0.0716704	0.00743956
0.494166	-0.0131532	0.334652	0.164234	0.00753794
0.49878	-0.00253471	0.333891	0.166051	0.00762272
0.380646	-0.00567603	0.331257	0.127477	0.00792299
1.11491	0.0117021	0.328661	0.375577	0.00822945
0.554447	-0.000107209	0.327394	0.187314	0.00838302
0.516902	-0.025396	0.326369	0.175036	0.00850904
0.119412	0.00293454	0.326183	0.0404533	0.00853216
1.06927	-0.00594255	0.326025	0.362367	0.00855185
0.238391	0.00554205	0.325176	0.080945	0.00865806
0.368179	-0.00130953	0.324922	0.125087	0.00869013
0.929612	-0.0150584	0.322185	0.31781	0.0090422
0.486596	-0.00715187	0.321397	0.166655	0.00914608
1.27873	0.00398165	0.320735	0.438622	0.00923406
0.239162	0.000386828	0.320526	0.082075	0.00926207
0.263118	0.00367932	0.318497	0.0907184	0.0095376
0.241654	0.0149363	0.316752	0.0836541	0.00978048
0.434312	0.0173993	0.313978	0.151316	0.0101786
2.04735	-0.0264646	0.313209	0.714581	0.0102915
0.572058	0.0330819	0.31168	0.200375	0.0105195
0.877835	-0.0349267	0.311236	0.307799	0.0105867
0.301412	0.00132627	0.309885	0.106019	0.0107932
3.06399	-0.0563375	0.309431	1.07888	0.0108634
1.26267	0.000466575	0.308643	0.445426	0.0109864
0.563794	0.00550256	0.308172	0.199107	0.0110604
0.203579	0.00332464	0.303667	0.0726619	0.0117928
0.142992	0.000139138	0.303595	0.0510457	0.0118049
0.318431	-0.00149684	0.301913	0.114128	0.01209
1.16242	-0.00332303	0.301664	0.416867	0.0121327
0.171141	0.00234069	0.301268	0.0614323	0.0122009
1.549	-0.0271628	0.297838	0.560589	0.0128072
1.25471	-0.00955852	0.297485	0.454468	0.0128712
0.808906	0.0180331	0.297305	0.29312	0.0129039
0.264133	0.00125792	0.296983	0.0957864	0.0129626
0.359305	0.0091892	0.293578	0.131371	0.0135989
1.06976	-0.010835	0.293443	0.391258	0.0136247
0.686283	-0.00508338	0.28988	0.253177	0.0143226
1.36381	-0.00884327	0.289501	0.503585	0.0143988
1.02571	0.00286962	0.288225	0.379921	0.014658
0.776047	0.00838196	0.287367	0.288049	0.0148349
0.627902	0.0483904	0.286525	0.233542	0.0150102
0.924598	-0.0331547	0.28628	0.3441	0.0150615
1.05238	-0.0342953	0.281489	0.396299	0.0160998
1.13262	-0.0248537	0.281213	0.426805	0.0161616
1.59492	0.036936	0.28087	0.601527	0.0162387
2.62536	0.117719	0.280218	0.991757	0.0163863
0.571263	0.016605	0.279066	0.216418	0.0166498
0.239308	0.00264718	0.277403	0.0910363	0.0170375
0.996896	-0.00683413	0.276615	0.37998	0.017224
1.88158	-0.0655359	0.276168	0.71799	0.0173306
1.19142	-0.010143	0.275916	0.454919	0.017391
1.29318	0.0242317	0.274886	0.495052	0.0176402
0.518871	0.0164757	0.274597	0.198777	0.0177107
0.814256	4.59552e-05	0.271554	0.314337	0.0184684
0.566621	0.00421005	0.270862	0.219123	0.018645
1.82167	-0.0199677	0.270302	0.705474	0.018789
1.92989	0.0443627	0.268801	0.750236	0.0191801
0.465068	0.00792313	0.2683	0.181024	0.0193124
0.630529	-0.00215478	0.267837	0.245719	0.0194354
0.353191	0.0195301	0.265816	0.138352	0.0199807
0.672697	0.0180655	0.264648	0.264299	0.0203021
0.119643	0.001163	0.263879	0.0471005	0.0205167
0.216045	-0.00146359	0.262408	0.0853746	0.0209327
0.355618	0.00760534	0.262049	0.14066	0.0210354
2.29829	0.0513738	0.262039	0.909079	0.0210383
0.330798	0.00150646	0.26105	0.131181	0.0213235
0.412994	-0.00852081	0.26099	0.163803	0.0213411
1.30759	-0.0123328	0.260017	0.51993	0.0216258
0.709849	0.0633466	0.259899	0.28234	0.0216603
0.837956	0.0167241	0.259302	0.333812	0.0218369
0.32179	0.00414967	0.258025	0.128617	0.0222193
0.544119	0.024315	0.257755	0.217635	0.0223012
0.550331	0.0030708	0.256765	0.22069	0.0226029
2.3313	-0.0896751	0.256466	0.935614	0.0226947
0.596641	0.0107874	0.251591	0.242548	0.024243
0.650196	0.0266214	0.251018	0.264723	0.0244316
0.342639	0.0317179	0.250544	0.139679	0.0245885
1.17576	-0.00893518	0.247982	0.482599	0.0254527
0.738624	0.0623677	0.247669	0.303428	0.0255601
0.439779	0.0406331	0.247603	0.180694	0.0255831
0.0891568	0.00297086	0.247422	0.03665	0.0256453
0.256187	0.0303322	0.247099	0.105403	0.025757
1.33446	-0.023901	0.246327	0.550179	0.026026
0.584355	-0.005931	0.246222	0.24099	0.0260629
1.71465	-0.0253014	0.245549	0.708412	0.0263001
1.01665	0.0636277	0.245382	0.420222	0.0263591
1.34115	-0.0155358	0.244979	0.554954	0.0265022
0.0681651	-0.000740572	0.244205	0.0282651	0.0267791
0.517669	0.0188554	0.24354	0.215042	0.0270192
1.45289	0.0465858	0.242615	0.605058	0.0273569
0.439507	0.0180543	0.241078	0.183802	0.0279263
0.121614	0.00747662	0.240306	0.0509664	0.0282166
0.655509	-0.011017	0.236523	0.27759	0.0296802
0.746424	0.00692218	0.235748	0.31677	0.0299889
0.0684158	0.00531218	0.234566	0.0291301	0.0304652
1.5415	-0.0627967	0.229687	0.665387	0.0325089
0.294458	0.00436528	0.226054	0.128421	0.0341138
0.245331	0.0116481	0.225825	0.107065	0.0342175
0.604899	0.00508758	0.225576	0.264174	0.0343307
0.361755	0.0292498	0.220709	0.160221	0.0366124
0.348914	0.0583031	0.218763	0.155413	0.0375647
0.259975	0.008419	0.217585	0.116198	0.0381523
0.983514	0.032264	0.217214	0.44007	0.038339
0.11931	0.00216705	0.216466	0.0535027	0.0387187
0.567748	0.0132226	0.215449	0.255363	0.0392399
1.08412	0.015516	0.214459	0.489052	0.0397544
0.0277895	6.74478e-05	0.213666	0.0125655	0.0401709
0.650274	-0.000388696	0.212894	0.294711	0.0405805
1.68594	-0.0380879	0.212724	0.764471	0.0406712
0.275765	0.0111426	0.209343	0.126319	0.0425156
2.81246	0.00276387	0.207529	1.2954	0.043538
0.874601	0.0305198	0.205682	0.40511	0.0446027
1.45459	-0.0128528	0.203925	0.6774	0.0456392
0.576089	0.0200149	0.202691	0.269308	0.0463806
0.879364	0.0729211	0.202543	0.411271	0.0464702
0.110427	0.00326157	0.201789	0.0517664	0.0469296
0.604135	0.0155684	0.200471	0.284373	0.0477432
0.0690219	0.00289492	0.199556	0.0325824	0.0483164
1.31509	-0.0302409	0.195802	0.628192	0.0507367
0.178518	0.0025412	0.194832	0.0855381	0.0513808
0.469476	0.0230748	0.193368	0.226008	0.0523677
0.504375	0.0002844	0.191945	0.243921	0.0533443
2.12665	0.00915396	0.189822	1.03556	0.0548342
0.542074	0.0150552	0.189797	0.263982	0.0548521
0.191755	0.00366331	0.189775	0.0933887	0.0548681
0.505921	0.0185142	0.189376	0.246714	0.0551527
1.1145	0.0526977	0.189057	0.544055	0.0553809
2.01819	-0.0137163	0.188607	0.986646	0.055705
0.386196	0.00386654	0.188587	0.188815	0.0557196
0.285687	0.012988	0.18818	0.139861	0.0560142
0.347108	0.0121127	0.186462	0.170892	0.0572749
0.264263	0.023681	0.184488	0.130958	0.0587574
0.311505	0.0602535	0.184306	0.154463	0.0588961
0.0125	0.000288338	0.182972	0.00622587	0.0599211
0.560966	0.00203633	0.182359	0.279974	0.0603979
0.180296	0.00298134	0.182131	0.0900534	0.0605763
0.852717	0.0133085	0.181898	0.426244	0.0607586
0.0435901	0.00322288	0.181652	0.0218072	0.0609521
1.13722	0.00607319	0.18009	0.571936	0.0621948
1.01305	0.0732237	0.178852	0.511633	0.0631973
0.492058	0.0122073	0.178042	0.249197	0.063861
0.553809	0.0163343	0.174632	0.283782	0.0667328
0.393427	0.00574732	0.173772	0.202203	0.0674767
0.301175	0.0291101	0.173483	0.154946	0.0677289
0.901787	0.0198885	0.173106	0.464554	0.0680581
0.53684	0.0796967	0.172723	0.276923	0.0683955
0.490405	-0.00952613	0.17165	0.253924	0.0693468
0.628403	0.0320867	0.171015	0.326105	0.0699161
0.956294	0.0281789	0.16921	0.499445	0.0715601
0.0657046	0.0121838	0.168513	0.034401	0.0722051
1.26013	0.022209	0.165734	0.666386	0.0748326
0.0383125	0.000859424	0.164817	0.020328	0.0757199
0.105261	0.00290132	0.162514	0.0563214	0.0779944
0.700215	0.0601267	0.161228	0.37644	0.0792931
1.00187	0.0224008	0.16077	0.539529	0.0797612
1.1147	0.00477103	0.158682	0.604978	0.081929
1.89815	-0.00173284	0.157443	1.03498	0.0832418
0.439553	0.0209251	0.156999	0.240071	0.0837174
0.0825667	0.00223142	0.156375	0.0452022	0.084391
0.0450121	0.00520818	0.152663	0.024995	0.088507
0.596695	0.0141599	0.15258	0.331448	0.088601
0.570573	0.0535328	0.151956	0.317706	0.0893138
0.020809	0.00134387	0.151523	0.0116064	0.0898111
0.27799	0.0106599	0.150475	0.155686	0.0910263
0.228388	0.0083546	0.148737	0.128783	0.0930775
0.562162	0.0490938	0.14871	0.317025	0.0931102
0.696949	0.0590812	0.148659	0.393116	0.0931708
0.0460074	0.000142229	0.14804	0.0260143	0.0939135
1.907	0.036468	0.147276	1.08156	0.0948371
0.322777	0.0102141	0.147236	0.183094	0.094886
1.18256	0.0440481	0.146422	0.672987	0.0958816
0.385217	0.00870476	0.146033	0.219566	0.0963612
0.175913	0.0182001	0.144518	0.100881	0.0982511
0.653866	0.038326	0.143981	0.375787	0.0989302
0.237883	0.0199362	0.142521	0.137531	0.100799
0.309497	0.0347194	0.140927	0.180111	0.102881
0.0778681	0.00157675	0.140906	0.0453189	0.102908
0.283774	0.035605	0.138449	0.166852	0.106202
0.411165	0.0471405	0.137556	0.242664	0.107424
0.366942	0.0424479	0.136209	0.217802	0.109297
0.754166	0.0234708	0.133829	0.452229	0.112685
0.852266	0.00740317	0.133243	0.512349	0.113535
0.369382	0.0231854	0.132076	0.223187	0.115248
0.508262	0.0217594	0.131352	0.308073	0.116323
0.33784	0.0279156	0.130901	0.205181	0.116999
0.242789	0.0241029	0.127763	0.149523	0.121809
0.491346	0.0105057	0.125829	0.305253	0.124875
0.0530912	0.00604575	0.124441	0.0331931	0.127122
0.807991	0.0352773	0.123101	0.508294	0.129332
0.218627	0.0240109	0.122407	0.137979	0.130492
0.321993	0.0202706	0.120808	0.204741	0.133204
0.666498	0.0675405	0.118385	0.428701	0.137425
1.30928	0.00444349	0.117374	0.846251	0.139227
0.97104	0.108619	0.117369	0.627646	0.139237
2.22077	0.030085	0.116906	1.43864	0.140071
0.0238477	0.00383679	0.116219	0.0155004	0.141315
0.148204	0.0167006	0.11577	0.0965405	0.142137
0.585213	0.0257188	0.114188	0.384183	0.145068
0.315833	0.0255237	0.113836	0.207701	0.145729
0.818169	0.0145681	0.11382	0.538094	0.145758
0.0212388	0.0015843	0.111539	0.0141286	0.150118
0.598624	0.0301906	0.110739	0.399837	0.151679
0.0884187	0.0244932	0.110582	0.0591044	0.151988
0.618282	0.147133	0.109056	0.416535	0.155018
1.05999	0.128017	0.108599	0.715795	0.155938
0.61045	0.00991106	0.107825	0.413885	0.157509
1.0824	0.0420772	0.107753	0.734139	0.157657
0.106544	0.0133647	0.106773	0.0726344	0.159672
0.164589	0.0132719	0.106694	0.112252	0.159834
0.0759268	0.00499206	0.104945	0.0522641	0.163503
0.05136	0.00208164	0.103509	0.0356265	0.166581
0.018325	0.000463826	0.103438	0.0127162	0.166734
0.654003	0.101486	0.101743	0.458028	0.170451
1.17847	0.173536	0.101572	0.826105	0.17083
0.955039	0.0204372	0.100329	0.674083	0.173618
1.05339	0.0607942	0.0985506	0.750923	0.17769
0.124392	0.0134438	0.0980295	0.0889353	0.178903
0.125507	0.00687063	0.0966816	0.0904231	0.182081
0.171647	0.0369646	0.0943712	0.12533	0.18767
0.835621	0.0154854	0.0941332	0.61099	0.188256
0.675994	0.0277597	0.0919479	0.500715	0.193731
0.267169	0.15893	0.0919147	0.197934	0.193816
0.382975	0.106561	0.0904455	0.286257	0.197596
0.585161	0.0431766	0.0897428	0.43926	0.199432
0.0354883	0.00512103	0.0885609	0.0268344	0.202562
0.070023	0.00672792	0.0851569	0.0540963	0.211883
0.146968	0.00645395	0.0849182	0.113715	0.212554
0.135154	0.00560006	0.0827945	0.106029	0.21863
0.164322	0.0061431	0.0823712	0.129272	0.219864
0.137938	0.0113995	0.0822086	0.108633	0.22034
0.71256	0.0593043	0.0803191	0.568322	0.225956
0.291634	0.0700073	0.0782819	0.235868	0.232192
0.519788	0.0590233	0.0779389	0.421398	0.233261
0.49691	0.0627082	0.0767921	0.4061	0.236874
1.14207	0.105162	0.0767587	0.933575	0.236981
0.133772	0.0119435	0.0752699	0.110516	0.24177
0.304248	0.0729073	0.0752015	0.251479	0.241992
0.826695	0.129759	0.0747858	0.685362	0.24335
0.104294	0.0029755	0.0730769	0.0875493	0.249025
0.342032	0.0191595	0.071285	0.290986	0.25514
0.31588	0.0691296	0.0711223	0.269068	0.255704
0.48895	0.0229894	0.0710184	0.416818	0.256064
0.5465	0.0937522	0.0709316	0.466185	0.256366
0.0735847	0.00348906	0.0685513	0.0639327	0.264805
0.176787	0.0412767	0.0662366	0.156453	0.273322
0.384137	0.0599478	0.0649489	0.343543	0.2782
0.557601	0.0296534	0.0646292	0.499994	0.279427
0.637402	0.0203886	0.0636896	0.57604	0.28307
0.324222	0.120467	0.061766	0.297843	0.290705
0.437107	0.187681	0.0617233	0.401692	0.290878
0.507457	0.0409077	0.0615657	0.466978	0.291515
0.18817	0.0328884	0.0611728	0.173751	0.29311
0.318744	0.0326503	0.060855	0.295137	0.294407
0.151483	0.0127319	0.0606327	0.140537	0.295319
0.497641	0.0572529	0.0600964	0.463871	0.297534
0.407049	0.0253534	0.0581096	0.386266	0.305913
0.366185	0.133808	0.0575965	0.349128	0.308124
0.5898	0.0987458	0.0571998	0.564393	0.309847
0.318921	0.0244061	0.055729	0.309424	0.316337
0.026185	0.0089126	0.0553065	0.0255079	0.318232
0.0882663	0.00211632	0.0545253	0.0866332	0.321774
0.0733718	0.0115719	0.0541452	0.0722811	0.323515
0.308523	0.0453769	0.0536502	0.305415	0.325799
0.367955	0.0282319	0.0527271	0.367603	0.330114
0.226901	0.0481717	0.0513267	0.229925	0.336798
0.266356	0.0177626	0.0496137	0.274774	0.345209
-0.392557	0.195688	0.0469124	0.417051	0.359029
0.158421	0.0332413	0.0448174	0.172383	0.370246
0.113549	0.0261015	0.0444926	0.124028	0.372027
0.81513	0.0507705	0.0437266	0.898481	0.376271
0.142301	0.0117547	0.0435802	0.157128	0.377089
0.0716939	0.023149	0.0400795	0.0826995	0.397395
-0.412868	0.071127	0.0399442	0.477086	0.398209
-0.188892	0.0248802	0.038854	0.221439	0.404856
0.16699	0.0514552	0.0378261	0.198511	0.411266
0.0743083	0.0140561	0.0378126	0.0883512	0.411351
0.361405	0.0632688	0.0377493	0.430078	0.411751
0.12077	0.0219355	0.0347268	0.150078	0.431484
0.308022	0.0492185	0.0341289	0.386228	0.435548
0.212314	0.0734915	0.0334133	0.269155	0.440486
0.789648	0.0379792	0.0330405	1.00688	0.443092
0.0866866	0.0086661	0.0295198	0.117153	0.468875
0.11885	0.0326916	0.0280739	0.164827	0.480134
0.0869603	0.0204327	0.0266489	0.123874	0.491654
0.0411531	0.0311622	0.0245981	0.0610812	0.509033
0.619068	0.142919	0.0238565	0.933374	0.51557
0.185191	0.0287127	0.0226737	0.286577	0.526294
0.17361	0.144337	0.0219816	0.27295	0.532747
0.0370025	0.0055779	0.0202798	0.0606197	0.549225
0.131139	0.0233526	0.0202208	0.215159	0.549813
0.148386	0.027689	0.0192635	0.249555	0.559509
0.149236	0.00986042	0.0181947	0.25839	0.570717
0.737426	0.144712	0.0179906	1.28415	0.572906
0.50434	0.134242	0.0170584	0.902363	0.583111
0.0134413	0.00312179	0.0150016	0.0256715	0.606953
-0.0724278	0.03063	0.0126046	0.151095	0.637461
0.106758	0.0248798	0.012593	0.222817	0.637615
0.0332388	0.0174878	0.0120229	0.0710195	0.645385
0.0953071	0.0607424	0.0116599	0.206821	0.650448
0.0119488	0.00217331	0.0108368	0.0269074	0.662283
-0.410352	0.200638	0.0107071	0.929709	0.664196
-0.0743815	0.122003	0.0100739	0.173793	0.673735
-0.128973	0.0521934	0.00952843	0.309937	0.682237
0.228989	0.220268	0.00919316	0.560326	0.687602
0.0711459	0.0450449	0.00906038	0.175374	0.689758
0.300327	0.105987	0.00752036	0.813204	0.716203
0.0119924	0.00131838	0.00689233	0.0339302	0.727861
0.124666	0.18762	0.00481603	0.422394	0.771264
0.164235	0.0462734	0.00454969	0.572595	0.777522
-0.0640107	0.0832976	0.00246023	0.303804	0.83549
-0.138455	0.164884	0.0024131	0.663528	0.837053
0.00917712	0.00578728	0.00200715	0.048233	0.85123
0.285641	0.245984	0.00186424	1.55786	0.856569
0.162562	0.107076	0.00175308	0.914323	0.86087
0.048883	0.112226	0.00170385	0.278892	0.862819
-0.00292315	0.00346235	0.00113364	0.0204517	0.887934
0.0371866	0.0269412	0.00108	0.266565	0.890602
0.0123024	0.0317096	0.00106238	0.0889169	0.891493
0.0196487	0.00582609	0.00104834	0.142961	0.892208
-0.00354443	0.00228654	0.00041412	0.0410447	0.932137
-0.0530123	0.342964	0.000224588	0.833678	0.949999
0.00192864	0.00645662	7.10599e-05	0.0539247	0.971863
a. Each permutation test was carried out in 20 groups at the same time by randomly removing 10% of all the numbers which floating within 20% of the reference value. Every linear regression equation were built in P and corresponding `X calculated from 20 groups by using least squares.

## Sheet: Constrained with lost 10%-50
Supplementary Table 17-3. Parameters of linear regression equations established between combination frequency and prevalence of disease in 1000 permutation tests under the Constrained with lost 10% model in 50 populations.a
Slope	Intercept	R2	SE	P-value
2.6157	-0.146969	0.832039	0.169629	0
0.379117	-0.0234169	0.901971	0.0180399	0
0.6291	-0.039321	0.976981	0.013938	0
0.326546	-0.0117726	0.794126	0.0239982	0
0.391729	-0.00648518	0.808555	0.0275127	0
1.05518	-0.111177	0.964879	0.0290571	0
1.59907	-0.0883668	0.838235	0.101393	0
4.29074	-0.0537264	0.853127	0.256966	0
0.57158	-0.0447687	0.803794	0.0407606	0
0.450633	-0.0257412	0.775919	0.034954	0
1.08049	-0.119208	0.847033	0.0662747	0
1.1167	-0.131852	0.952217	0.0361063	0
1.2539	-0.1648	0.955393	0.0391068	0
0.330664	-0.00427608	0.769023	0.0261565	0
1.69418	-0.239173	0.958916	0.0506156	0
4.42383	-0.175038	0.77679	0.342281	0
1.04794	-0.0672047	0.896179	0.0514826	0
0.0779187	-0.00361793	0.777771	0.00601167	0
0.306378	-0.00814025	0.846805	0.018809	0
0.66454	-0.0571625	0.946993	0.0226932	0
0.797621	-0.0482081	0.926386	0.0324534	0
1.73452	-0.0608427	0.914015	0.0767882	0
0.751728	-0.0499115	0.879996	0.0400681	0
0.218195	-0.0078542	0.899498	0.0105271	0
1.59783	-0.0325701	0.817087	0.109118	0
0.838653	-0.0686493	0.881373	0.0444092	0
0.629125	-0.0353008	0.917914	0.027155	0
0.433469	-0.00987408	0.762661	0.0349025	0
0.511257	-0.0346393	0.919453	0.0218414	0
0.428737	-0.0146823	0.921524	0.0180587	0
0.491574	-0.0198895	0.910989	0.0221786	0
0.17545	-0.00267142	0.864449	0.010028	0
0.357917	-0.0186336	0.862113	0.0206606	0
0.883414	-0.0931798	0.942974	0.0313568	0
1.10688	-0.116385	0.976968	0.0245304	0
0.662827	-0.0470828	0.943848	0.0233353	0
0.970307	-0.0132619	0.851335	0.0585252	0
2.08247	-0.0788737	0.772355	0.163184	0
2.4839	-0.0998552	0.911872	0.111456	0
1.01821	-0.151662	0.901116	0.0486844	0
0.57344	-0.0381486	0.922893	0.0239243	0
1.55576	-0.0226572	0.890928	0.0785698	0
1.06429	-0.0454362	0.78186	0.0811418	0
0.622294	-0.0325897	0.850958	0.0375903	0
0.778711	-0.0427729	0.789164	0.0580957	0
2.10061	-0.153536	0.887418	0.107993	0
1.28234	-0.0530844	0.936327	0.0482667	0
3.43424	-0.365825	0.790946	0.254839	0
0.930354	-0.0794975	0.871451	0.0515753	0
0.275622	-0.0183859	0.861131	0.0159757	0
0.444332	-0.0250387	0.914013	0.019671	0
0.860903	-0.0510572	0.887737	0.0441884	0
2.8957	-0.200425	0.863125	0.166441	0
1.92368	-0.109022	0.813425	0.132978	0
0.159412	-0.00135059	0.77109	0.0125366	0
2.66102	-0.0868733	0.950686	0.0874774	0
0.386396	-0.0232429	0.818718	0.0262435	0
0.556161	-0.0289528	0.819279	0.0377022	0
0.56919	-0.0387526	0.796961	0.0414675	0
0.590723	-0.0410611	0.951569	0.0192356	0
2.57012	-0.244092	0.871961	0.142153	0
2.63556	-0.197606	0.908606	0.120649	0
0.563186	-0.0303269	0.945159	0.0195808	0
1.41399	-0.0952044	0.785243	0.106733	0
0.72172	-0.056545	0.912078	0.0323431	0
0.547488	-0.0302881	0.969215	0.0140835	0
0.42788	-0.0227165	0.832673	0.0276852	0
1.08855	-0.0456116	0.8971	0.0532125	0
1.74179	-0.117331	0.840562	0.109493	0
2.38653	-0.118991	0.829807	0.156001	0
0.272432	-0.0127094	0.847231	0.0166976	0
1.34359	-0.0957136	0.802939	0.0960741	0
1.34425	-0.069905	0.857961	0.078946	0
0.880899	-0.0805062	0.859953	0.0513104	0
0.934988	-0.0453494	0.781947	0.0712653	0
0.874314	-0.0977097	0.940434	0.0317601	0
1.14256	-0.0242517	0.842918	0.0711919	0
0.442299	-0.0244289	0.913376	0.0196602	0
1.00793	-0.0402717	0.794745	0.0739341	0
0.56059	-0.0234501	0.780726	0.0428814	0
0.132453	-0.00379884	0.933271	0.00511202	0
1.21875	-0.178049	0.951061	0.039904	0
0.493572	-0.0327843	0.822422	0.0331037	0
0.0819191	-0.00506371	0.815855	0.00561743	0
0.309028	-0.0179294	0.915002	0.0135947	0
0.87008	-0.0940061	0.950548	0.0286446	0
1.01742	-0.092003	0.915125	0.0447229	0
0.689121	-0.0548966	0.836275	0.0440106	0
1.0513	-0.130393	0.960605	0.0307294	0
0.426963	-0.0213874	0.892844	0.0213496	0
1.40517	-0.0591986	0.917422	0.0608493	0
0.635283	-0.0548173	0.913819	0.0281593	0
2.58201	-0.124153	0.79263	0.190623	0
0.714826	-0.0510061	0.938797	0.0263439	0
5.72599	-0.257204	0.82049	0.386579	0
1.11918	-0.0928274	0.782482	0.0851704	0
0.752328	-0.0714638	0.91124	0.0338906	0
0.313813	-0.0100629	0.921224	0.0132454	0
0.39718	-0.0198755	0.892812	0.0198637	0
2.10764	-0.149478	0.767654	0.167363	0
0.238958	-0.00308913	0.783195	0.0181468	0
2.76897	-0.208659	0.769881	0.218506	0
4.94847	-0.747884	0.923434	0.205667	0
0.535459	-0.03354	0.958903	0.0160001	0
0.610069	-0.0339554	0.818737	0.0414325	0
0.914927	-0.099268	0.934597	0.0349342	0
2.02024	-0.0848658	0.771767	0.158573	0
0.483224	-0.0281432	0.860841	0.0280429	0
2.81691	-0.386473	0.88837	0.144127	0
1.19471	-0.148794	0.942262	0.0426862	0
0.473397	-0.0220634	0.810678	0.0330203	0
2.99944	-0.26485	0.918526	0.128939	0
1.25603	-0.0359543	0.926222	0.0511666	0
0.57652	-0.0215964	0.770123	0.0454634	0
1.49625	-0.0469241	0.89547	0.0737868	0
0.379416	-0.00778801	0.783599	0.0287791	0
0.410803	-0.0245072	0.862699	0.0236549	0
0.693355	-0.0516327	0.894216	0.034421	0
0.547194	-0.0401033	0.966715	0.0146554	0
1.44377	-0.115646	0.812107	0.100237	0
1.99162	-0.117223	0.891318	0.10038	0
7.11279	-0.388112	0.861195	0.412165	0
2.61978	-0.20625	0.848601	0.159718	0
1.31489	-0.0404902	0.844009	0.0815915	0
2.30418	-0.23458	0.807142	0.16257	0
1.12104	-0.151411	0.94171	0.0402565	0
1.35102	-0.232302	0.953249	0.043185	0
4.64841	-0.0993567	0.797997	0.337568	0
4.49731	-0.337416	0.919439	0.192147	0
2.1753	-0.0777483	0.951589	0.0708188	0
0.560894	-0.0375922	0.927193	0.0226862	0
1.01739	-0.0315702	0.89301	0.0508286	0
0.343729	-0.0127603	0.933492	0.0132428	0
2.75028	-0.310587	0.841173	0.172495	0
1.15463	-0.0187007	0.786557	0.0868157	0
0.23666	-0.011061	0.798026	0.0171848	0
1.96759	-0.109698	0.798839	0.142513	0
0.725372	-0.0790039	0.884065	0.0379145	0
0.886311	-0.0807902	0.933285	0.0342034	0
8.21138	-0.522199	0.878161	0.44147	0
2.97069	-0.325238	0.855389	0.176301	0
2.96332	-0.299305	0.858932	0.173338	0
0.340479	-0.0195595	0.834716	0.0218683	0
0.388269	-0.0135975	0.972549	0.00941535	0
1.04687	-0.112764	0.936736	0.0392685	0
6.00886	-0.102515	0.97799	0.130111	0
0.961728	-0.0847623	0.95931	0.0285887	0
0.33483	-0.00809931	0.863831	0.0191879	0
0.206998	-0.00488425	0.907966	0.00951228	0
0.47066	-0.0292697	0.816131	0.032245	0
0.824995	-0.0689985	0.957863	0.0249753	0
0.664959	-0.0229073	0.819605	0.0450281	0
0.457511	-0.0216109	0.797627	0.0332627	0
0.522253	-0.0380755	0.919238	0.0223435	0
0.722749	-0.0483851	0.83217	0.0468484	0
0.218019	-0.00432643	0.865756	0.0123915	0
0.759357	-0.0765034	0.90879	0.0347227	0
1.0656	-0.0664333	0.867062	0.0602243	0
0.65471	-0.0537812	0.920222	0.0278243	0
1.58006	-0.0798874	0.918482	0.0679428	0
0.261222	-0.0102899	0.8388	0.0165289	0
3.07046	-0.186437	0.835564	0.196603	0
1.21746	-0.0386429	0.839853	0.0767347	0
3.45441	-0.357157	0.918758	0.148267	0
1.186	-0.149404	0.953315	0.0378824	0
0.303831	-0.0167752	0.891399	0.0153071	0
1.8908	-0.134841	0.799867	0.136513	0
0.407692	-0.00381625	0.780707	0.0311874	0
0.348026	-0.0119803	0.908003	0.0159895	0
4.18413	-0.359548	0.955894	0.129726	0
0.778158	-0.0753621	0.929446	0.0309454	0
0.63346	-0.0243268	0.855731	0.0375419	0
1.16944	-0.0586054	0.789611	0.087129	0
0.974861	-0.0934341	0.927623	0.039304	0
0.236815	-0.00258624	0.772446	0.0185522	0
0.31963	-0.00609283	0.804243	0.022761	0
0.450934	-0.0208218	0.844323	0.027948	0
0.129792	-0.00732665	0.774583	0.0101061	0
0.353424	-0.0131793	0.884533	0.018431	0
0.193828	-0.00666702	0.790084	0.0144206	0
6.79701	-0.337431	0.878945	0.364089	0
2.27997	-0.1383	0.79224	0.168523	0
0.425401	-0.0221514	0.932713	0.0164919	0
0.931684	-0.0206562	0.771256	0.0732358	0
1.08651	-0.0936065	0.889706	0.0552164	0
0.460022	-0.0127496	0.762915	0.0370144	0
4.18011	-0.0725966	0.874976	0.228069	0
1.36123	-0.134551	0.861131	0.0789007	0
2.56117	-0.143569	0.911155	0.115435	0
3.73014	-0.210849	0.974999	0.0862142	0
1.36638	-0.178461	0.967885	0.0359248	0
0.206094	-0.00517904	0.774445	0.0160537	0
1.92059	-0.118881	0.771687	0.150785	0
0.575632	-0.0364778	0.809901	0.040253	0
2.87938	-0.140987	0.82851	0.189081	0
2.42303	-0.271098	0.790962	0.179793	0
0.361804	-0.016686	0.929808	0.0143483	0
1.2842	-0.201259	0.95616	0.0396901	0
0.417771	-0.0217662	0.911517	0.0187873	0
1.02497	-0.118569	0.878342	0.0550593	0
1.10827	-0.0598434	0.84983	0.0672438	0
0.245795	-0.00629248	0.933142	0.00949629	0
1.02277	-0.0533267	0.76348	0.0821661	0
9.00222	-0.379874	0.833192	0.581387	0
0.642476	-0.0182265	0.767198	0.0510829	2.22045e-16
2.75656	-0.0340122	0.765561	0.220177	2.22045e-16
0.593937	-0.0365375	0.760873	0.0480593	2.22045e-16
0.518599	-0.0163917	0.752778	0.0428964	2.22045e-16
5.32907	-0.185096	0.765139	0.426154	2.22045e-16
0.580018	-0.0239169	0.766403	0.0462196	2.22045e-16
1.16705	-0.087734	0.756614	0.0955386	2.22045e-16
0.160805	-0.00355609	0.761235	0.0129989	2.22045e-16
0.925076	-0.0313969	0.755585	0.0759415	2.22045e-16
0.970778	-0.0318374	0.754387	0.0799518	2.22045e-16
0.845025	-0.0510294	0.756236	0.0692476	2.22045e-16
0.611636	-0.0324906	0.753236	0.0505298	2.22045e-16
0.748259	-0.0421724	0.755156	0.0614975	2.22045e-16
5.66176	-0.256635	0.767164	0.450206	2.22045e-16
4.38189	-0.0946849	0.757363	0.357987	2.22045e-16
11.3451	-0.187015	0.765981	0.905117	2.22045e-16
2.21677	-0.142835	0.761597	0.179016	2.22045e-16
0.907517	-0.0692143	0.762209	0.0731635	2.22045e-16
6.40916	-0.325526	0.750718	0.533075	4.44089e-16
0.328738	-0.019789	0.75227	0.027229	4.44089e-16
0.750779	-0.0304749	0.74814	0.0628753	4.44089e-16
8.22841	-0.398953	0.750862	0.684124	4.44089e-16
0.282953	-0.00819754	0.75134	0.0234951	4.44089e-16
2.55504	-0.30909	0.749146	0.213405	4.44089e-16
1.10783	-0.0686523	0.753661	0.0914176	4.44089e-16
0.332441	-0.0154883	0.751494	0.027593	4.44089e-16
0.464096	-0.0108517	0.747057	0.0389782	6.66134e-16
0.826708	-0.0180516	0.745558	0.0697085	6.66134e-16
5.49797	-0.221438	0.746353	0.462621	6.66134e-16
1.38233	-0.0683614	0.747639	0.11592	6.66134e-16
0.8161	-0.0449993	0.746196	0.0686982	6.66134e-16
0.653049	-0.0171641	0.748461	0.054644	6.66134e-16
1.39105	-0.0525684	0.743977	0.117783	8.88178e-16
2.08099	-0.195656	0.744863	0.175791	8.88178e-16
0.945281	-0.0678115	0.744779	0.0798702	8.88178e-16
0.1533	-0.00153348	0.742764	0.0130215	8.88178e-16
1.2675	-0.105007	0.741046	0.108148	1.11022e-15
2.20736	-0.245441	0.740559	0.188578	1.11022e-15
1.8235	-0.0933413	0.739634	0.15616	1.11022e-15
2.33373	-0.122465	0.740132	0.199596	1.11022e-15
3.91221	-0.153877	0.738837	0.335724	1.33227e-15
2.87216	-0.179604	0.739401	0.246113	1.33227e-15
2.25541	-0.384063	0.737805	0.194064	1.55431e-15
6.08187	-0.392807	0.737489	0.523736	1.55431e-15
0.597105	-0.0198157	0.735578	0.051673	1.77636e-15
4.18069	-0.117929	0.735516	0.361851	1.77636e-15
2.50001	-0.0608312	0.733125	0.217714	2.22045e-15
1.15082	-0.0168245	0.73098	0.100769	2.66454e-15
0.235245	-0.00240536	0.731123	0.0205912	2.66454e-15
1.22213	-0.0661412	0.730096	0.107253	3.10862e-15
0.518632	-0.0124241	0.726733	0.0459034	3.9968e-15
0.0425145	-0.000353091	0.726678	0.00376342	3.9968e-15
0.647979	-0.0149281	0.726796	0.0573426	3.9968e-15
0.193215	-0.00243332	0.72657	0.0171083	3.9968e-15
0.936923	-0.0592914	0.726638	0.0829456	3.9968e-15
0.581388	-0.0302564	0.726144	0.0515342	4.21885e-15
1.34869	-0.0743887	0.721591	0.120917	6.21725e-15
1.31744	-0.0339955	0.720071	0.118562	7.10543e-15
0.291414	-0.00292226	0.719893	0.0262372	7.32747e-15
2.28212	-0.133149	0.71979	0.205521	7.32747e-15
0.570499	-0.0138406	0.71787	0.0516221	8.65974e-15
1.50218	-0.070469	0.717511	0.136047	8.88178e-15
0.146679	-0.00222981	0.716907	0.013304	9.54792e-15
0.159508	-0.00529036	0.714761	0.014544	1.13243e-14
0.548426	-0.0181772	0.71446	0.0500428	1.15463e-14
3.50375	-0.111192	0.71446	0.319711	1.15463e-14
1.13638	-0.0375256	0.713983	0.103814	1.22125e-14
0.540445	-0.00870994	0.713283	0.0494569	1.28786e-14
1.49485	-0.0429782	0.710917	0.137587	1.57652e-14
0.237493	-0.00364353	0.710225	0.0218959	1.66533e-14
1.05087	-0.0457145	0.709437	0.0970712	1.77636e-14
2.13435	-0.12511	0.709406	0.19717	1.77636e-14
1.18188	-0.093335	0.709171	0.109244	1.82077e-14
0.802723	-0.0302963	0.708908	0.0742446	1.84297e-14
0.532178	-0.0062522	0.708421	0.0492797	1.93179e-14
4.33157	-0.182022	0.707802	0.401705	2.02061e-14
1.93943	-0.0914622	0.707643	0.17993	2.06501e-14
0.396569	-0.0117929	0.707314	0.0368208	2.10942e-14
0.43673	-0.00366823	0.706541	0.0406254	2.24265e-14
0.443634	-0.0151887	0.705804	0.041341	2.39808e-14
1.29536	-0.0760305	0.705336	0.120847	2.4869e-14
1.03958	-0.0732824	0.704684	0.0971369	2.62013e-14
1.23585	-0.108176	0.704227	0.115603	2.70894e-14
0.478855	-0.0090609	0.703764	0.0448424	2.81997e-14
0.680405	-0.0124532	0.701334	0.0640881	3.44169e-14
1.88309	-0.097709	0.701215	0.177421	3.4639e-14
0.659398	-0.0255392	0.698959	0.0624617	4.17444e-14
0.380393	-0.0113957	0.698129	0.0361039	4.4631e-14
3.70885	-0.284686	0.697177	0.352811	4.81837e-14
0.305459	-0.00400732	0.696492	0.0291045	5.08482e-14
1.1742	-0.0226085	0.696143	0.111972	5.21805e-14
0.217714	-0.00237518	0.694819	0.0208262	5.81757e-14
0.566747	-0.0301877	0.694282	0.0542827	6.06182e-14
2.34821	-0.133888	0.69405	0.225033	6.17284e-14
2.07942	-0.194213	0.693218	0.199665	6.59472e-14
0.866648	-0.0689673	0.692421	0.0833711	7.01661e-14
2.25914	-0.261516	0.691939	0.217574	7.28306e-14
1.50386	-0.0549965	0.691407	0.145015	7.59393e-14
4.68998	-0.157299	0.691162	0.452508	7.74936e-14
0.766866	-0.0364149	0.690401	0.0741221	8.21565e-14
0.686314	-0.0272008	0.690359	0.0663428	8.26006e-14
0.506968	-0.0168134	0.686991	0.0493926	1.07248e-13
0.299074	-0.00622552	0.686639	0.0291619	1.10134e-13
0.225948	-0.000817975	0.684838	0.0221239	1.26565e-13
4.32766	-0.141764	0.682187	0.42635	1.54987e-13
0.208714	-0.00833052	0.681212	0.0206082	1.66978e-13
0.532835	-0.01634	0.680935	0.0526452	1.7053e-13
0.415765	-0.0135793	0.680468	0.0411225	1.76525e-13
0.0727728	-0.000417597	0.678199	0.00723542	2.0961e-13
0.375768	-0.00807242	0.677566	0.0374148	2.19824e-13
0.909545	-0.0437281	0.675974	0.0908926	2.4758e-13
0.57755	-0.0239219	0.67525	0.0578111	2.61346e-13
3.77298	-0.244395	0.673563	0.379117	2.9643e-13
5.10492	-0.225687	0.672585	0.514096	3.18856e-13
0.967124	-0.0357689	0.67176	0.0975776	3.3884e-13
0.274259	-0.00928116	0.671276	0.0277016	3.51053e-13
3.7958	-0.159928	0.671236	0.383431	3.52163e-13
0.477459	-0.0163022	0.669017	0.0484729	4.14557e-13
3.34619	-0.271192	0.667357	0.340988	4.67848e-13
1.60891	-0.072111	0.666868	0.164135	4.84723e-13
0.812974	-0.0588213	0.665825	0.0831311	5.22915e-13
0.419605	-0.00790214	0.665542	0.0429343	5.33795e-13
0.453924	-0.0194849	0.664703	0.0465333	5.67324e-13
3.30945	-0.142548	0.661545	0.341669	7.11875e-13
0.0340525	-0.000212327	0.661401	0.00351673	7.19425e-13
1.36269	-0.0643479	0.661333	0.140751	7.22977e-13
0.421281	-0.00555883	0.661079	0.0435385	7.36078e-13
0.035404	0.000292235	0.655526	0.00370437	1.09157e-12
0.872694	-0.044123	0.655261	0.0913648	1.112e-12
0.623814	-0.00518213	0.654919	0.0653585	1.13931e-12
1.00246	-0.0573524	0.654139	0.105211	1.20326e-12
0.166043	-0.00233483	0.653807	0.0174395	1.23168e-12
0.903265	-0.0242317	0.653767	0.0948784	1.23523e-12
0.814402	-0.0178156	0.651542	0.0859651	1.44262e-12
2.89491	-0.107686	0.650594	0.306214	1.54099e-12
0.493464	-0.0081164	0.649528	0.0523194	1.65912e-12
0.567163	-0.0160066	0.649277	0.0601665	1.68821e-12
0.378033	-0.00862687	0.648662	0.0401572	1.76148e-12
3.62787	-0.134736	0.648238	0.385735	1.81388e-12
0.837794	-0.0103343	0.647495	0.0892238	1.90892e-12
0.548241	-0.0171188	0.647118	0.0584351	1.9591e-12
1.06227	-0.00959615	0.645204	0.113699	2.23377e-12
1.81305	-0.168154	0.644422	0.194389	2.35634e-12
6.49399	-0.202209	0.644175	0.696639	2.39631e-12
3.53888	-0.0743065	0.642854	0.380725	2.62168e-12
3.23753	-0.0420444	0.64171	0.349174	2.83329e-12
1.43442	-0.102562	0.640684	0.15505	3.0369e-12
1.53007	-0.0191168	0.640572	0.165429	3.05977e-12
1.52462	-0.0975702	0.640471	0.164876	3.08087e-12
2.71943	-0.0463194	0.635442	0.297306	4.31566e-12
0.742963	-0.0469334	0.634738	0.0813489	4.52283e-12
0.623096	-0.0206384	0.634501	0.0682593	4.59455e-12
0.249965	-0.0065412	0.633487	0.0274432	4.91407e-12
0.657736	-0.0267341	0.632689	0.0723357	5.1803e-12
1.18177	-0.0746465	0.63092	0.130462	5.82134e-12
1.92993	-0.249979	0.629857	0.213542	6.24212e-12
0.341517	0.00443395	0.629207	0.0378408	6.5139e-12
2.34208	-0.064736	0.627767	0.260309	7.15628e-12
1.96655	-0.242912	0.627623	0.218638	7.224e-12
4.04965	-0.103418	0.626934	0.450898	7.55551e-12
1.59512	-0.0391818	0.626023	0.177951	8.0167e-12
0.90284	-0.0383886	0.625536	0.100825	8.27383e-12
1.50113	-0.191469	0.62422	0.168111	9.0099e-12
0.51803	-0.0102493	0.623782	0.0580681	9.26792e-12
0.987389	-0.0353388	0.622025	0.111095	1.03784e-11
0.70892	0.00230492	0.621308	0.0798852	1.08671e-11
0.326128	-0.0080834	0.621205	0.036758	1.09395e-11
3.42392	-0.050077	0.619243	0.387521	1.24016e-11
0.88192	-0.0121174	0.618816	0.0999067	1.27438e-11
1.54989	-0.0415814	0.617499	0.176067	1.38576e-11
0.807922	-0.0136231	0.617187	0.0918404	1.41349e-11
1.50565	-0.0261744	0.616393	0.171442	1.48646e-11
2.55805	-0.142381	0.616106	0.291451	1.5137e-11
0.0431522	-7.88045e-05	0.616052	0.00491711	1.51892e-11
1.66353	-0.0210209	0.616008	0.189574	1.52309e-11
0.170112	-0.00140971	0.615355	0.0194125	1.58731e-11
5.51614	-0.552946	0.613895	0.631423	1.74039e-11
0.0543118	-0.00121677	0.613263	0.00622527	1.81091e-11
0.228124	0.000706927	0.612904	0.0261675	1.85214e-11
0.74528	-0.012303	0.612499	0.0855623	1.89981e-11
3.8096	-0.0659247	0.612046	0.437781	1.95455e-11
0.37186	-0.0111503	0.608345	0.0430661	2.46174e-11
2.02065	-0.0286186	0.606341	0.235002	2.78675e-11
1.07115	-0.0336746	0.605984	0.124668	2.84885e-11
2.95599	-0.149148	0.605732	0.344221	2.89346e-11
0.431561	-0.0203454	0.605662	0.0502621	2.90596e-11
0.703767	-0.02432	0.605548	0.0819844	2.9265e-11
0.681357	-0.0117804	0.60497	0.0794698	3.03253e-11
0.833799	-0.0097967	0.603813	0.0974854	3.256e-11
0.327232	-0.000406821	0.602122	0.0383944	3.61111e-11
0.318244	-0.00892779	0.601433	0.0373935	3.76625e-11
0.241094	-0.000863285	0.601063	0.0283503	3.85212e-11
3.53856	-0.0968891	0.599664	0.417315	4.19438e-11
3.33225	-0.0481238	0.59758	0.394693	4.75886e-11
0.172736	0.000253603	0.59724	0.0204744	4.85749e-11
1.08784	-0.0514927	0.59675	0.129073	5.00342e-11
2.71265	-0.075339	0.592549	0.324675	6.43743e-11
2.2293	-0.105182	0.591937	0.267161	6.67686e-11
1.41362	-0.0771403	0.591737	0.16948	6.75704e-11
1.0671	-0.0643512	0.590906	0.128156	7.09965e-11
4.00929	-0.173492	0.590334	0.482073	7.3451e-11
0.756252	-0.0406572	0.589787	0.091034	7.58744e-11
4.28244	-0.152393	0.588079	0.517321	8.39424e-11
3.94669	-0.140134	0.588054	0.476787	8.40665e-11
1.29733	-0.0814626	0.586711	0.157161	9.09921e-11
0.610962	-0.0093991	0.586411	0.0740589	9.26161e-11
1.80712	-0.0576824	0.586119	0.219184	9.42166e-11
0.263231	-0.00344108	0.585057	0.0319972	1.00279e-10
3.08507	-0.0734259	0.584714	0.375272	1.02319e-10
0.248438	-0.00186404	0.583477	0.0302974	1.1e-10
0.047227	5.85336e-05	0.581981	0.00577714	1.20022e-10
0.171049	-0.000941357	0.581916	0.0209267	1.2048e-10
1.15265	-0.133981	0.581771	0.141062	1.21502e-10
1.05376	-0.0250076	0.580569	0.129278	1.30291e-10
0.421234	-0.00580163	0.580147	0.0517229	1.33515e-10
0.122179	0.000301529	0.579409	0.015025	1.39352e-10
0.847809	-0.00628179	0.578413	0.104473	1.47609e-10
4.00465	-0.194816	0.577491	0.494412	1.55668e-10
0.524299	0.00249482	0.575115	0.0650455	1.7844e-10
1.52851	-0.110992	0.57508	0.189644	1.78797e-10
2.63695	-0.137849	0.57455	0.327522	1.84301e-10
2.52745	-0.0425716	0.573911	0.314332	1.91164e-10
0.53769	-0.0232574	0.571891	0.0671478	2.14495e-10
2.12131	-0.105956	0.569703	0.266098	2.42843e-10
0.478809	-0.0161088	0.569568	0.0600787	2.44707e-10
2.04242	-0.0243343	0.568398	0.256885	2.61436e-10
0.986688	-0.0293836	0.567731	0.12427	2.71448e-10
0.206292	-0.00363711	0.567404	0.025999	2.76497e-10
0.651097	-0.00986424	0.566476	0.0822131	2.91314e-10
0.756274	-0.02671	0.564799	0.09582	3.20034e-10
0.307822	-0.00405811	0.562995	0.0391444	3.53969e-10
0.31789	0.00138766	0.559694	0.0406967	4.25209e-10
4.3249	-0.161891	0.558712	0.554782	4.48926e-10
0.175008	0.000265446	0.557939	0.0224846	4.68496e-10
5.35305	-0.201507	0.556516	0.689732	5.06644e-10
1.89248	-0.0178813	0.555699	0.244247	5.29888e-10
0.812478	-0.0197402	0.551986	0.105651	6.4907e-10
2.9624	-0.110916	0.550787	0.386151	6.92764e-10
0.996972	-0.0683252	0.54976	0.130226	7.3246e-10
0.699553	-0.0149288	0.548435	0.0916216	7.86869e-10
2.4253	-0.111935	0.544627	0.320095	9.65663e-10
0.186309	0.00234479	0.542283	0.0247057	1.09448e-09
0.613031	-0.0240972	0.541484	0.0814229	1.1421e-09
2.72603	-0.0560751	0.541069	0.362374	1.16753e-09
0.671804	-0.00732346	0.537941	0.0898677	1.37803e-09
0.159073	0.00105925	0.53726	0.0213084	1.4284e-09
0.192423	-0.00336475	0.535073	0.0258895	1.6026e-09
0.409655	-0.00793815	0.534833	0.0551433	1.62293e-09
0.720937	-0.0234343	0.53282	0.097438	1.80327e-09
1.86171	-0.128932	0.532234	0.251916	1.85938e-09
2.69701	-0.0827829	0.532136	0.365014	1.86886e-09
0.404923	-0.00710272	0.530678	0.0549632	2.01638e-09
0.633003	-0.0129208	0.530635	0.0859296	2.02085e-09
3.7645	-0.211095	0.530054	0.511623	2.08283e-09
1.76568	-0.114626	0.529648	0.240165	2.12721e-09
1.39228	-0.045803	0.525943	0.190789	2.57641e-09
0.83917	-0.0258904	0.525419	0.115115	2.64681e-09
0.363313	-0.00186946	0.523742	0.0500061	2.88491e-09
1.47472	-0.0403862	0.523541	0.203061	2.91483e-09
0.588276	-0.00722819	0.523224	0.0810538	2.96249e-09
1.03647	-0.0282336	0.520819	0.143496	3.34987e-09
5.35356	-0.257699	0.520726	0.741327	3.36586e-09
1.31169	-0.0345474	0.520599	0.18168	3.38769e-09
0.365604	-0.00796123	0.51956	0.0507449	3.57177e-09
4.24001	-0.2324	0.519186	0.588942	3.64021e-09
0.347395	0.0200415	0.518519	0.0483181	3.76567e-09
1.21367	-0.0272996	0.518422	0.168839	3.78429e-09
2.83269	-0.0747654	0.517545	0.394759	3.95618e-09
1.04066	-0.047761	0.516831	0.145233	4.10173e-09
3.30696	-0.057193	0.516196	0.4621	4.23561e-09
4.24661	-0.0510054	0.516158	0.593448	4.24375e-09
0.567263	-0.00360344	0.515516	0.0793748	4.38351e-09
0.239544	0.00275711	0.514923	0.0335582	4.51657e-09
1.25117	-0.0837451	0.513633	0.175733	4.81939e-09
1.48128	-0.024578	0.513623	0.208056	4.82185e-09
0.373436	-0.00712396	0.512696	0.0525492	5.05147e-09
1.00304	-0.0390612	0.511027	0.141617	5.49164e-09
2.8271	-0.094661	0.510863	0.399286	5.53709e-09
0.19009	-0.00574946	0.510856	0.0268478	5.53898e-09
0.438789	0.0131445	0.509475	0.0621446	5.93398e-09
0.121935	-0.00224266	0.509226	0.017278	6.00813e-09
3.29293	-0.120133	0.509152	0.466672	6.03045e-09
2.85589	-0.0395879	0.508713	0.405092	6.16374e-09
1.24705	-0.107993	0.508441	0.176983	6.2475e-09
0.381922	-0.0098589	0.508277	0.0542205	6.29884e-09
1.70752	-0.0296986	0.507438	0.24282	6.56678e-09
0.534898	-0.015893	0.506735	0.0761727	6.79972e-09
1.59985	-0.0529277	0.50559	0.228351	7.19668e-09
0.230826	-0.00240605	0.505462	0.0329548	7.24224e-09
1.70511	-0.0444924	0.505195	0.243567	7.33834e-09
1.96639	-0.0207578	0.504245	0.281424	7.69074e-09
0.768545	-0.0190516	0.503924	0.110063	7.81343e-09
0.0771944	-7.99781e-05	0.503065	0.011074	8.15147e-09
0.237406	0.00793512	0.501752	0.0341467	8.69462e-09
3.12761	-0.0755313	0.501301	0.450258	8.88924e-09
2.97708	-0.141102	0.499126	0.430455	9.88778e-09
0.699033	-0.0315765	0.498841	0.101131	1.00263e-08
0.303423	-0.00302174	0.497352	0.0440279	1.07811e-08
2.19734	-0.0441485	0.49426	0.32082	1.25269e-08
0.422101	-0.0056056	0.493365	0.0617389	1.30808e-08
0.278224	-0.00205009	0.492661	0.040752	1.35334e-08
0.814894	-0.00378378	0.490672	0.119835	1.48936e-08
0.127523	6.48716e-05	0.48717	0.0188849	1.76136e-08
0.343928	-0.001224	0.486714	0.0509789	1.80017e-08
0.0479045	0.00107064	0.484109	0.00713778	2.03773e-08
0.234673	-0.00111233	0.483875	0.0349827	2.06046e-08
2.22594	-0.203202	0.483744	0.331908	2.07338e-08
0.107838	0.00284072	0.483073	0.0161013	2.14038e-08
0.230391	-0.00550497	0.479714	0.0346317	2.50842e-08
2.33868	-0.0487598	0.479473	0.351714	2.53708e-08
0.5549	-0.00332507	0.477086	0.0838515	2.83805e-08
0.961637	-0.0279767	0.47707	0.145319	2.84022e-08
0.411167	-0.00284762	0.476178	0.0622451	2.96131e-08
0.572864	-0.00934105	0.475958	0.0867619	2.9919e-08
1.87564	-0.0253117	0.474542	0.28488	3.19654e-08
1.92787	-0.0324278	0.474456	0.292862	3.20932e-08
3.12297	-0.122409	0.471644	0.477093	3.65791e-08
0.718433	-0.0185269	0.470579	0.109989	3.84298e-08
0.126183	-0.000146906	0.468691	0.0193915	4.19357e-08
2.28148	-0.0438235	0.467877	0.351185	4.35392e-08
0.719403	0.00831966	0.467388	0.110845	4.45313e-08
0.791584	0.00152292	0.467233	0.122005	4.48513e-08
0.902471	-0.0484392	0.465805	0.139496	4.78951e-08
0.422611	-0.0123967	0.465557	0.0653558	4.84439e-08
2.43399	-0.119169	0.463765	0.37777	5.25895e-08
3.77914	-0.125077	0.462491	0.588049	5.57421e-08
0.686578	-0.017893	0.461605	0.107025	5.80391e-08
2.66543	-0.072491	0.459899	0.416921	6.27259e-08
1.27898	-0.0278464	0.459085	0.200383	6.50864e-08
0.469851	-0.00865121	0.458966	0.0736312	6.544e-08
0.262145	-0.00144265	0.457793	0.0411784	6.90125e-08
0.633212	-0.0133167	0.457785	0.099468	6.90365e-08
0.341131	-0.00471578	0.457643	0.0536018	6.94816e-08
2.34015	-0.0930448	0.457342	0.367931	7.04348e-08
1.2528	-0.0578885	0.456621	0.197257	7.27683e-08
1.03956	-0.0266879	0.456465	0.163734	7.3283e-08
0.18948	0.00649659	0.450511	0.0302044	9.57603e-08
3.15518	-0.165411	0.450086	0.503388	9.75948e-08
1.08566	-0.046574	0.450022	0.173232	9.7877e-08
0.898983	0.0140191	0.449771	0.143518	9.89795e-08
1.0465	-0.0106819	0.449546	0.167145	9.99781e-08
5.89577	-0.0829428	0.448852	0.94298	1.03122e-07
0.275388	-0.00366515	0.448183	0.0441057	1.06239e-07
0.538304	-0.00534724	0.448157	0.0862183	1.06363e-07
0.513027	0.00114748	0.44773	0.0822408	1.08402e-07
0.0655397	-0.000130444	0.446706	0.0105281	1.1345e-07
0.328245	-0.00263373	0.446574	0.0527425	1.14118e-07
0.548832	-1.92433e-05	0.445946	0.0882987	1.17343e-07
1.39752	-0.0205392	0.445922	0.224851	1.17467e-07
0.33109	0.000590057	0.444226	0.0534531	1.26631e-07
2.50995	-0.0733647	0.44363	0.405711	1.30011e-07
2.57939	-0.0240407	0.44325	0.417255	1.32207e-07
0.375482	-0.000878613	0.44319	0.0607472	1.32556e-07
1.14085	-0.0103674	0.443069	0.184618	1.33269e-07
0.909038	-0.0368096	0.442932	0.147145	1.34075e-07
0.0652331	0.00162069	0.441576	0.0105883	1.42334e-07
1.00724	-0.0117362	0.440778	0.163756	1.4742e-07
5.4549	-0.186195	0.440429	0.887475	1.49699e-07
0.371557	-0.00102498	0.438579	0.0606772	1.62351e-07
2.43272	-0.0579016	0.438493	0.397344	1.62964e-07
1.92231	-0.060144	0.436074	0.315525	1.81137e-07
0.511101	-0.0132256	0.435885	0.0839235	1.8263e-07
0.208504	-0.00249504	0.435807	0.034242	1.83251e-07
0.311371	-0.0057209	0.435283	0.0511903	1.87485e-07
0.751619	-0.00609449	0.434632	0.123732	1.92875e-07
0.855282	-0.0239963	0.431153	0.141798	2.243e-07
0.352293	-0.00177217	0.431088	0.0584149	2.24929e-07
1.59738	-0.0203817	0.430588	0.265137	2.29841e-07
0.916612	-0.0144196	0.429797	0.152387	2.37833e-07
1.77057	-0.0610777	0.426993	0.296048	2.68352e-07
0.305532	0.00665523	0.425895	0.0512011	2.81293e-07
0.38336	-0.00796075	0.425195	0.0643358	2.8986e-07
2.18169	-0.0330193	0.423843	0.367148	3.07126e-07
1.20898	-0.0325003	0.423242	0.203704	3.15113e-07
0.390338	0.00305034	0.422949	0.0658086	3.19069e-07
0.480375	-0.00375994	0.420984	0.0813153	3.46938e-07
1.31716	-0.000797863	0.420312	0.22327	3.56992e-07
0.193278	-0.000837839	0.419596	0.0328103	3.6801e-07
0.721041	-0.00251227	0.419157	0.122512	3.74925e-07
0.590731	-0.0194463	0.418627	0.100481	3.83453e-07
1.17885	0.000198572	0.418289	0.200657	3.88976e-07
1.10502	0.00609967	0.417952	0.18822	3.9457e-07
1.51327	-0.0104147	0.416	0.258794	4.28502e-07
0.340901	-0.00357171	0.41565	0.0583419	4.34875e-07
0.114008	0.00387248	0.414835	0.0195441	4.50073e-07
0.716335	-0.00844503	0.414534	0.122876	4.55811e-07
0.19653	-0.00222124	0.414245	0.0337317	4.614e-07
0.504892	-0.0161787	0.414016	0.0866985	4.65852e-07
2.25732	-0.0208486	0.413992	0.38764	4.66335e-07
0.987478	0.00111801	0.413378	0.16979	4.7852e-07
1.23037	-0.0125855	0.412339	0.212008	4.99866e-07
0.640008	-0.0055759	0.410387	0.110726	5.42428e-07
0.332486	0.00259623	0.409874	0.0575838	5.54198e-07
0.614195	-0.00487823	0.408099	0.106765	5.96791e-07
1.29751	-0.0135034	0.404109	0.227418	7.04359e-07
0.528527	0.00185922	0.403782	0.0926991	7.13963e-07
1.09984	-0.0126287	0.403484	0.193022	7.22816e-07
0.26026	-0.00327119	0.40209	0.0458082	7.65691e-07
0.889131	-0.00389067	0.40155	0.156671	7.82922e-07
2.19182	-0.0463414	0.401436	0.386305	7.86622e-07
0.280109	-0.00835799	0.401388	0.0493739	7.88186e-07
0.315087	0.0226996	0.401075	0.0555755	7.9842e-07
1.36257	-0.0398362	0.400532	0.240604	8.16466e-07
0.129175	0.00404627	0.40051	0.022811	8.17226e-07
0.547787	0.00225921	0.400505	0.0967342	8.17392e-07
1.07288	-0.0114298	0.399549	0.189838	8.50167e-07
0.551243	-0.00334235	0.398302	0.0977924	8.94835e-07
2.01915	-0.0259404	0.398194	0.358284	8.9881e-07
0.376301	0.00674016	0.398172	0.0667753	8.99648e-07
1.84939	-0.0866975	0.397567	0.328593	9.22251e-07
0.374217	0.0213211	0.396973	0.066572	9.4497e-07
0.089955	0.00332146	0.396937	0.0160039	9.46329e-07
0.35309	0.00156979	0.396855	0.062829	9.49527e-07
0.518943	-0.0175438	0.394172	0.0928604	1.05951e-06
1.12204	-0.0307964	0.393307	0.201144	1.09753e-06
0.435078	-5.85445e-05	0.393263	0.0780018	1.0995e-06
1.64411	-0.0443585	0.392259	0.295382	1.14537e-06
0.164692	0.00262797	0.38874	0.0298081	1.321e-06
0.621679	-0.0266612	0.387792	0.112745	1.37258e-06
0.267568	0.00475449	0.387745	0.0485296	1.37519e-06
1.35066	-0.0292416	0.386254	0.245744	1.46037e-06
1.07793	-0.0200374	0.382417	0.197719	1.70369e-06
3.17149	-0.125434	0.382288	0.581889	1.71253e-06
0.30671	0.023318	0.382039	0.0563034	1.72968e-06
1.1633	-0.00606477	0.381062	0.213992	1.79863e-06
0.920047	-0.000540567	0.380515	0.169441	1.83835e-06
1.27068	-0.00892405	0.376866	0.235838	2.1259e-06
0.837955	-0.000722886	0.376659	0.155592	2.14346e-06
0.0800505	-0.000548463	0.375766	0.0148922	2.22082e-06
1.23185	0.0032766	0.375745	0.229177	2.22262e-06
1.74631	-0.0439111	0.374993	0.325411	2.28991e-06
0.196295	0.0088399	0.372478	0.036775	2.52932e-06
2.54797	-0.0560133	0.372268	0.477566	2.55033e-06
0.0666353	0.000727467	0.371829	0.0125012	2.59484e-06
2.8607	-0.178701	0.371425	0.537149	2.63653e-06
1.5587	0.0286235	0.370673	0.293146	2.71575e-06
1.61131	-0.0317407	0.370118	0.303401	2.77567e-06
0.176168	-0.000481219	0.369467	0.0332179	2.84764e-06
0.342409	-0.000555431	0.368542	0.0646924	2.95298e-06
1.38169	-0.0230657	0.368323	0.261171	2.9784e-06
0.353943	0.00208268	0.36706	0.067085	3.12961e-06
0.282496	0.0103014	0.366425	0.0536163	3.20827e-06
0.32526	0.00311227	0.366002	0.0617892	3.26188e-06
2.0299	-0.0263372	0.365831	0.385759	3.28374e-06
1.61812	-0.0348796	0.363141	0.309295	3.647e-06
0.385549	-0.00188425	0.362306	0.0738291	3.76743e-06
0.305886	-0.000156854	0.361944	0.0586202	3.8208e-06
1.02457	-0.00581616	0.361851	0.196389	3.83464e-06
0.246367	0.00655164	0.361626	0.0472465	3.86832e-06
0.702791	-0.0150171	0.359629	0.135361	4.17987e-06
0.033697	0.000607123	0.357501	0.00652031	4.53851e-06
3.8482	-0.0184452	0.353946	0.750418	5.20457e-06
0.376916	-0.00909414	0.352125	0.073794	5.58122e-06
0.262921	-0.00401152	0.350574	0.0516512	5.92257e-06
1.83525	-0.0326822	0.349965	0.36102	6.0622e-06
0.538413	0.000516639	0.348147	0.106338	6.49758e-06
1.8253	-0.0366841	0.34716	0.361286	6.74651e-06
0.0627858	0.000292627	0.346689	0.0124403	6.8686e-06
0.592424	-0.0178293	0.345656	0.11765	7.14351e-06
1.0246	0.00971482	0.344597	0.203955	7.43671e-06
1.81366	-0.0529221	0.343665	0.361768	7.70382e-06
0.598563	-0.0163877	0.340751	0.12017	8.60122e-06
0.485303	-0.00458565	0.339355	0.0977348	9.06581e-06
0.793953	-0.0015784	0.338714	0.160123	9.28706e-06
0.837269	0.010703	0.337292	0.169396	9.7969e-06
2.62218	-0.0287272	0.3368	0.531102	9.97957e-06
0.485409	0.0184622	0.336784	0.0983192	9.98538e-06
0.309979	0.00980081	0.335993	0.0628975	1.02862e-05
1.35716	-0.00880565	0.334217	0.276479	1.09933e-05
0.192362	0.000724654	0.332091	0.0393758	1.19014e-05
0.120001	0.00454205	0.330502	0.024652	1.26273e-05
0.44621	-0.00730231	0.330437	0.0916791	1.26577e-05
0.784414	0.0272039	0.328998	0.161692	1.33531e-05
0.673977	0.0319399	0.328655	0.139036	1.35245e-05
0.25058	0.00518055	0.328001	0.0517693	1.38563e-05
0.92198	-0.0171763	0.325874	0.191402	1.49919e-05
0.295155	0.0292515	0.325267	0.0613585	1.53322e-05
0.113448	0.000180889	0.323748	0.0236661	1.62163e-05
0.448908	0.00254469	0.323265	0.0937489	1.65074e-05
1.93384	-0.0331535	0.322112	0.404926	1.72235e-05
1.04875	-0.00430945	0.32137	0.219971	1.76999e-05
0.332222	-0.000138609	0.321192	0.0697107	1.78162e-05
0.149906	0.00443095	0.317961	0.0316895	2.00574e-05
0.787844	-0.00306563	0.317818	0.166602	2.01626e-05
2.41395	-0.0873886	0.316879	0.511574	2.08665e-05
0.668285	0.00202313	0.316717	0.141679	2.0991e-05
0.260525	0.000139515	0.316455	0.0552658	2.11926e-05
1.1822	-0.0181191	0.315267	0.251474	2.21313e-05
0.837491	0.00971804	0.310435	0.180162	2.63819e-05
0.314693	-0.0119187	0.30989	0.0677832	2.69082e-05
0.697618	-0.00662475	0.309669	0.150341	2.71236e-05
1.26024	-0.0108844	0.308331	0.272442	2.84687e-05
0.59053	0.00155535	0.308258	0.127684	2.85448e-05
1.15808	-0.0127304	0.302209	0.253996	3.54894e-05
0.215045	0.00624683	0.301978	0.0471906	3.57851e-05
0.940797	0.0266961	0.301845	0.206518	3.59556e-05
0.127441	0.00410915	0.30147	0.0280002	3.64431e-05
0.610278	-0.0021665	0.300908	0.134263	3.71834e-05
0.271913	0.00343527	0.299325	0.0600476	3.93503e-05
1.13795	0.00419441	0.298643	0.251707	4.03203e-05
0.393858	0.000194028	0.29802	0.0872487	4.12279e-05
1.75275	-0.0476119	0.29733	0.388917	4.22549e-05
0.326651	0.0348213	0.29687	0.07256	4.29523e-05
0.589041	0.000446902	0.294452	0.131608	4.6812e-05
1.14366	0.0317915	0.293417	0.256163	4.85632e-05
1.22423	-0.00140733	0.291764	0.275305	5.14943e-05
1.02377	0.0154601	0.288558	0.232026	5.76713e-05
0.549373	-0.00378049	0.28686	0.125026	6.12262e-05
0.304636	0.00605444	0.285393	0.0695782	6.44684e-05
0.557005	0.00146616	0.283531	0.127802	6.8823e-05
1.24573	0.0189088	0.281859	0.287006	7.29711e-05
0.646578	-9.93074e-05	0.281584	0.149068	7.36772e-05
1.43962	-0.0226148	0.281578	0.331907	7.36944e-05
0.935939	0.00197267	0.279715	0.216781	7.86486e-05
0.0857614	0.00318002	0.279438	0.0198776	7.94128e-05
0.691563	0.00849941	0.27899	0.160467	8.06629e-05
0.664913	-0.00870729	0.276819	0.155121	8.69992e-05
0.5806	0.000771792	0.276446	0.135577	8.81349e-05
0.500501	0.00238492	0.275183	0.117243	9.20879e-05
0.77606	0.00145746	0.275109	0.181827	9.23247e-05
0.447409	-0.00554336	0.274918	0.104876	9.29386e-05
0.392399	0.00859702	0.274876	0.0919911	9.30756e-05
1.24482	-0.00760155	0.274643	0.291997	9.38303e-05
1.3714	0.0057862	0.274315	0.321955	9.4905e-05
0.166025	-0.00361401	0.27284	0.0391214	9.98799e-05
0.444228	0.00421765	0.269555	0.105549	0.000111885
0.767061	0.00697602	0.269202	0.182418	0.000113256
0.453016	0.00092618	0.267803	0.108118	0.000118846
0.173986	0.0105652	0.267673	0.0415378	0.00011938
0.376645	0.0109781	0.267538	0.0899522	0.000119937
0.0741897	0.00175969	0.266958	0.0177446	0.000122352
0.346766	0.00713393	0.266228	0.0830939	0.000125461
1.07883	-0.0127836	0.262796	0.260805	0.000141134
0.544453	-0.000873704	0.26259	0.131691	0.00014213
0.636929	0.015365	0.261204	0.154612	0.00014903
0.456499	0.0252284	0.261186	0.110818	0.000149121
1.99354	-0.0349519	0.259745	0.48576	0.000156636
0.823149	0.001421	0.259681	0.200607	0.00015698
1.7504	-0.0222054	0.259484	0.426803	0.000158038
0.776048	-0.00198744	0.259083	0.189423	0.000160215
0.248605	0.00819385	0.255553	0.0612444	0.000180655
0.982194	-0.00786477	0.250096	0.245486	0.000217309
0.565998	-0.000512728	0.248318	0.142137	0.000230734
1.29531	-0.00515053	0.248274	0.325326	0.000231078
0.19201	0.0147385	0.246258	0.0484864	0.000247291
0.655967	0.0157444	0.246126	0.165703	0.00024839
0.127479	0.00242733	0.245416	0.0322643	0.00025439
0.108105	0.000294799	0.245358	0.027365	0.000254887
0.422203	-0.00108299	0.244893	0.107008	0.000258892
0.646355	0.0386991	0.244587	0.163956	0.000261572
0.699505	-0.00305704	0.242585	0.178404	0.000279725
1.17403	0.00935654	0.242114	0.299812	0.000284162
0.0889427	0.00293791	0.241478	0.0227528	0.000290276
1.01101	-0.00268482	0.240974	0.258987	0.000295211
0.186954	0.0099675	0.240019	0.0480167	0.000304775
1.12342	0.0426896	0.237305	0.290698	0.000333648
0.720773	0.0364791	0.236929	0.186703	0.000337854
0.610796	0.00749262	0.235863	0.158683	0.000350042
2.59078	-0.0886882	0.234341	0.675933	0.000368199
0.315697	0.00154987	0.232972	0.0826805	0.000385303
0.210119	0.0368971	0.232868	0.0550458	0.000386636
0.520257	0.0329282	0.232751	0.136339	0.000388144
1.41541	-0.00153331	0.231783	0.371931	0.000400783
0.385886	0.00021927	0.230833	0.101672	0.000413585
1.22707	0.0309905	0.230246	0.323838	0.000421697
0.584305	0.00781256	0.230234	0.15421	0.000421855
1.01572	0.000242807	0.228094	0.269697	0.000452746
0.717878	0.00400379	0.226057	0.191724	0.000484189
0.308793	0.034638	0.225843	0.08252	0.000487612
0.864349	-0.00242785	0.221745	0.233723	0.000557853
0.331271	0.0121957	0.221667	0.0895973	0.000559295
0.159268	0.00463294	0.22001	0.0432844	0.000590475
0.317808	0.0131063	0.218446	0.0867664	0.00062146
0.400372	0.00500811	0.21705	0.109757	0.000650457
0.826269	0.0253833	0.216726	0.226726	0.00065736
0.391629	0.0136957	0.216547	0.107519	0.000661206
0.396411	0.00928062	0.215777	0.10908	0.000678034
1.11029	0.0100449	0.215367	0.305885	0.000687138
0.652021	0.00896337	0.214842	0.179912	0.000698991
0.884525	0.00640669	0.214427	0.244367	0.000708511
0.391394	0.00541737	0.213871	0.108309	0.000721439
0.807519	6.56562e-05	0.212537	0.224352	0.000753428
0.647416	0.00155496	0.212066	0.180124	0.000765033
0.391191	0.0141775	0.210956	0.1092	0.000793121
1.31621	0.0111669	0.210712	0.367687	0.000799413
0.0854985	0.0101753	0.210583	0.0238935	0.000802768
0.684583	0.0251832	0.210406	0.191416	0.000807391
0.220931	0.0114668	0.210359	0.0617831	0.000808609
0.241331	0.000214938	0.210171	0.0675262	0.000813572
0.717666	0.0291466	0.209663	0.201116	0.000827066
1.70143	0.0453327	0.209409	0.477168	0.000833909
0.512383	0.0244137	0.208773	0.143975	0.000851277
1.14665	-0.00856167	0.2086	0.322366	0.000856042
0.378956	0.0450431	0.207328	0.106951	0.000892006
0.718684	0.0223032	0.205669	0.20386	0.000941126
0.216536	-0.000306087	0.205425	0.0614681	0.00094859
0.574926	0.0112643	0.205311	0.163261	0.000952065
1.34227	0.00140028	0.203637	0.383131	0.0010049
0.539045	0.0183788	0.202886	0.154219	0.00102951
0.258958	0.0115234	0.201748	0.0743488	0.00106792
1.232	-0.00742255	0.201733	0.353733	0.00106846
0.253721	0.0144568	0.201692	0.0728581	0.00106986
0.0605879	0.00396561	0.200952	0.0174384	0.00109564
1.26603	0.0118117	0.200042	0.365425	0.00112816
0.560344	0.00729241	0.199499	0.162011	0.001148
1.05323	0.00914185	0.199425	0.304589	0.00115074
0.377417	-0.00441242	0.198459	0.109478	0.00118697
0.0718819	0.00166156	0.197573	0.0209092	0.00122117
0.819591	0.0689512	0.197357	0.238567	0.00122965
0.106708	0.00400898	0.196693	0.031126	0.00125611
0.0772499	0.000663765	0.194616	0.0226824	0.00134243
0.331969	0.00788805	0.194569	0.0974889	0.00134447
0.598919	0.0116078	0.19381	0.176311	0.00137749
0.164919	0.0283302	0.193218	0.0486413	0.00140377
0.905096	0.0210924	0.19171	0.268248	0.00147303
0.661488	0.0381196	0.191482	0.196193	0.00148378
0.152471	0.00294546	0.189904	0.0454536	0.00156028
0.737312	0.0421042	0.189238	0.220279	0.00159371
0.943515	0.0334002	0.187659	0.283343	0.00167584
1.30983	0.0200508	0.1876	0.393427	0.00167899
0.655118	-0.00508745	0.187183	0.197043	0.00170138
0.374894	0.0119406	0.185707	0.113309	0.00178306
0.0963208	0.00119771	0.18547	0.0291351	0.00179654
0.676387	0.00217143	0.184905	0.204977	0.00182901
0.366635	0.016358	0.184456	0.111273	0.00185525
0.586945	0.0204174	0.184138	0.178325	0.00187403
0.572058	0.0108242	0.183653	0.174084	0.0019031
0.864242	0.0354119	0.179154	0.267013	0.00219419
2.04636	0.0433606	0.178774	0.633053	0.00222062
0.33227	0.00196558	0.178661	0.10283	0.0022286
0.938772	0.0668131	0.178429	0.290757	0.00224499
0.710473	0.0455774	0.176003	0.221886	0.00242344
0.78365	0.0382659	0.175339	0.245302	0.00247465
0.434748	0.0307602	0.174719	0.136379	0.00252345
0.116681	0.0123737	0.173816	0.0367175	0.00259612
0.238698	0.00333325	0.173721	0.0751391	0.00260395
1.39383	0.00336028	0.170274	0.4441	0.00290166
0.0994579	0.00100034	0.169337	0.0317947	0.00298823
0.0825377	0.00623159	0.169262	0.0263927	0.00299523
0.0344558	0.000719444	0.168204	0.0110594	0.00309626
0.79101	0.0111681	0.168187	0.253908	0.00309783
0.516931	0.0112236	0.167882	0.166113	0.00312762
0.470819	0.0375573	0.164955	0.1529	0.00342759
0.155181	0.00629494	0.164943	0.0503977	0.00342887
0.41363	0.0553392	0.164467	0.134565	0.00348022
0.476009	0.00530061	0.163829	0.15522	0.00355027
0.645129	0.0241002	0.163048	0.210969	0.00363793
0.757235	0.114698	0.161966	0.248616	0.00376284
1.53772	0.0165626	0.161654	0.505448	0.00379968
0.297466	0.0174794	0.161499	0.0978326	0.00381809
0.307428	0.00873953	0.161003	0.101295	0.0038776
0.694548	0.0122292	0.16033	0.229418	0.00395974
0.668983	0.0357482	0.158489	0.222498	0.00419341
0.037033	0.00300392	0.158111	0.0123343	0.00424306
0.733469	0.00998	0.157592	0.244768	0.00431203
0.876567	0.113838	0.157445	0.292684	0.00433188
0.399977	0.029634	0.154103	0.13526	0.00480586
0.0909182	0.0031286	0.152495	0.0309367	0.00505162
1.26588	0.0410346	0.151208	0.432898	0.00525723
0.527442	0.022161	0.151098	0.180448	0.00527519
0.159726	0.0110184	0.149445	0.0550002	0.00555225
0.0958159	0.0010872	0.149345	0.0330064	0.0055695
0.297971	0.00189047	0.148534	0.102973	0.00571105
0.904392	0.00999556	0.148418	0.312684	0.00573147
3.37675	-0.0056886	0.14828	1.16811	0.00575601
0.553965	0.0318409	0.147478	0.192243	0.00590058
0.594688	0.0110074	0.146228	0.207408	0.00613312
0.553907	0.00632877	0.143966	0.194954	0.00657682
0.118118	0.00900323	0.143064	0.0417259	0.00676248
0.247942	0.0293997	0.142903	0.087644	0.00679595
1.2858	-0.00404297	0.140472	0.45908	0.00732496
0.191077	0.0125317	0.138069	0.0689091	0.00788751
0.105658	0.00798514	0.137104	0.0382592	0.00812504
0.607178	0.0287493	0.136499	0.220426	0.00827778
0.288762	0.0184781	0.134395	0.105776	0.00883069
0.388932	0.0114167	0.132756	0.143482	0.00928648
0.587792	0.0501575	0.13257	0.217019	0.00933959
0.230017	0.0122343	0.131822	0.085202	0.00955661
1.10251	0.0217122	0.131165	0.409563	0.0097513
0.0859224	0.00278754	0.131064	0.0319328	0.00978133
0.150052	0.0153269	0.129127	0.0562457	0.0103802
0.316277	0.00769533	0.128075	0.119111	0.0107202
0.267972	0.0256482	0.126224	0.101765	0.0113456
0.21184	0.00351011	0.126058	0.0805088	0.0114036
0.0137526	0.00226396	0.12529	0.00524493	0.0116749
0.467477	0.0698728	0.124765	0.178713	0.0118641
0.515238	0.0442131	0.123967	0.197694	0.0121573
0.250923	0.0057269	0.121326	0.0974665	0.0131802
0.46211	0.0448972	0.120897	0.179861	0.0133543
0.44755	0.0064845	0.12063	0.174413	0.0134637
0.641355	0.0318538	0.119825	0.250894	0.0137994
0.520253	0.0257233	0.119373	0.203957	0.0139913
0.082703	0.00231815	0.118843	0.0325042	0.0142195
0.424577	0.0163599	0.117366	0.168056	0.014876
0.167398	0.00282406	0.115009	0.0670243	0.015986
0.909179	0.0212868	0.114265	0.365362	0.0163533
0.14037	0.00964169	0.113067	0.0567456	0.0169626
0.114207	0.0243046	0.112818	0.0462264	0.0170922
1.11922	0.0445267	0.11151	0.455999	0.0177881
0.62974	0.0513314	0.110779	0.257523	0.0181892
0.471814	0.0453776	0.110229	0.193482	0.0184969
0.400256	0.0285808	0.11018	0.164179	0.0185248
1.29328	0.0804917	0.110176	0.530496	0.0185269
0.129026	0.0245499	0.109485	0.053113	0.0189216
0.292185	0.00573318	0.108963	0.120599	0.0192251
0.36324	0.0168524	0.108505	0.150282	0.0194956
0.621525	0.0138889	0.107908	0.257938	0.0198539
0.0906589	0.00118867	0.107403	0.0377232	0.020162
0.213274	0.0193791	0.107162	0.0888553	0.0203111
0.332581	0.0219385	0.106538	0.139015	0.020701
0.282662	0.0234395	0.106227	0.118343	0.0208985
0.274484	0.0156736	0.105413	0.115415	0.021424
0.198132	0.00257742	0.105153	0.0834254	0.0215945
0.871713	0.0447327	0.103461	0.370381	0.0227376
0.65848	0.0442226	0.101521	0.282747	0.0241236
0.762294	0.0248771	0.0994014	0.331185	0.0257345
0.515415	0.0241245	0.0970942	0.226862	0.0276107
0.486797	0.0399002	0.0959855	0.215632	0.0285605
0.202278	0.0216987	0.094087	0.0905953	0.030264
0.0212325	0.000338062	0.0920087	0.00962735	0.0322461
0.106657	0.00329182	0.0908971	0.0486856	0.0333594
0.478838	0.0503861	0.0890037	0.221117	0.0353459
0.202649	0.00953606	0.0886539	0.0937814	0.0357257
0.130358	0.0340653	0.0871249	0.0609048	0.0374352
0.53184	0.0137841	0.0849342	0.251968	0.0400296
0.271244	0.0302284	0.084532	0.12884	0.0405254
0.56444	0.0315154	0.0838893	0.269226	0.0413305
0.265996	0.0257644	0.0815198	0.128872	0.0444422
0.130114	0.00470952	0.0796243	0.0638502	0.047102
0.35426	0.0939776	0.079164	0.174393	0.0477722
0.245833	0.0176335	0.0769283	0.122912	0.0511677
0.657918	0.0930081	0.0759749	0.331175	0.0526898
0.0873663	0.00439071	0.0741734	0.0445517	0.0556937
0.113349	0.0215483	0.0733727	0.0581408	0.0570847
0.238863	0.0780156	0.0732256	0.122655	0.057344
0.78274	0.0291964	0.0724568	0.404226	0.0587194
0.229416	0.0142356	0.0712595	0.119544	0.0609295
0.146844	0.0167442	0.0703236	0.0770641	0.0627165
0.148078	0.032939	0.0663202	0.080195	0.070993
1.34318	0.0595627	0.0659584	0.729561	0.0717949
0.095575	0.0181373	0.0619635	0.0536742	0.0812988
0.0165415	0.00190844	0.060901	0.00937554	0.0840411
0.396958	0.0325552	0.0605837	0.225619	0.0848789
0.628302	0.0118697	0.0602652	0.358111	0.0857283
0.300243	0.0310707	0.058634	0.173643	0.0902217
0.217254	0.0258782	0.0576929	0.126731	0.0929258
0.194823	0.0263791	0.0570557	0.114317	0.0948049
0.0173336	0.00206626	0.0547277	0.0103978	0.102019
0.0496501	0.0124423	0.0533879	0.0301762	0.106433
0.750506	0.0516971	0.0533547	0.45629	0.106545
0.0826799	0.00849881	0.0522401	0.0508307	0.110376
0.528142	0.0361343	0.0493732	0.334495	0.120922
0.0484767	0.00398934	0.0470435	0.0314919	0.130289
0.257973	0.0438561	0.044815	0.171904	0.139987
0.135762	0.00859116	0.0439716	0.0913707	0.143861
0.355573	0.0655115	0.0437525	0.239934	0.144886
0.466207	0.0837555	0.0429264	0.317737	0.148824
0.091476	0.00554701	0.0417567	0.0632501	0.154603
0.176694	0.011674	0.0401009	0.124778	0.163211
0.531703	0.139916	0.0399623	0.376156	0.163956
0.330354	0.0853489	0.0390774	0.236451	0.168798
0.080578	0.0255787	0.0384737	0.0581426	0.172192
0.207854	0.025767	0.0381086	0.150726	0.174282
0.227342	0.0605433	0.0375318	0.16617	0.177642
0.0229316	0.000687574	0.0371236	0.0168568	0.180064
0.211575	0.108316	0.0369151	0.155982	0.181315
0.182331	0.0320718	0.034901	0.138391	0.193922
0.11776	0.015391	0.0348983	0.0893841	0.19394
0.145092	0.0372855	0.0314047	0.116305	0.21826
0.159668	0.0403604	0.0313928	0.128014	0.218349
0.0935247	0.00812543	0.0296506	0.0772241	0.231793
-0.0574174	0.00806327	0.0270383	0.0497142	0.253829
0.300714	0.10475	0.0247272	0.27259	0.275451
0.381306	0.130813	0.0231975	0.357138	0.291009
0.244067	0.017675	0.0222436	0.233562	0.301267
0.0219403	0.00695034	0.0185894	0.0230099	0.345106
0.0535632	0.0177731	0.0173269	0.0582224	0.362186
0.0970611	0.0363551	0.0159003	0.110215	0.382895
0.201727	0.167178	0.0137289	0.246788	0.417732
0.193898	0.0591733	0.0137129	0.237351	0.418006
0.039461	0.00882008	0.0112963	0.0532858	0.462572
0.113813	0.0357075	0.0110113	0.155685	0.468305
0.0214531	0.00647268	0.0108093	0.0296218	0.472437
0.0464383	0.0188082	0.0082538	0.0734732	0.530357
0.145113	0.0347518	0.00825034	0.229642	0.530444
0.147563	0.0542057	0.00821616	0.234007	0.5313
0.077641	0.0511752	0.00783295	0.126125	0.541074
0.173676	0.156547	0.00728426	0.292644	0.555651
0.01821	0.0182236	0.00404124	0.0412622	0.66096
0.0347256	0.00817077	0.00333989	0.0865838	0.690153
-0.0154181	0.0177628	0.00292034	0.0411206	0.70935
-0.015541	0.010258	0.00203834	0.0496337	0.755551
0.011971	0.0234204	0.00186316	0.0399928	0.765981
0.00406038	0.0121359	0.000611624	0.0236904	0.864634
0.00796414	0.0194275	0.000220725	0.0773651	0.918438
-0.00356722	0.0154059	0.000144756	0.0427918	0.93391
a. Each permutation test was carried out in 50 groups at the same time by randomly removing 10% of all the numbers which floating within 20% of the reference value. Every linear regression equation were built in P and corresponding `X calculated from 50 groups by using least squares.

## Sheet: Constrained with lost 10%-100
Supplementary Table 17-4. Parameters of linear regression equations established between combination frequency and prevalence of disease in 1000 permutation tests under the Constrained with lost 10% model in100 populations.a
Slope	Intercept	R2	SE	P-value
0.190795	-0.00534958	0.75307	0.0110363	0
0.191006	-0.00185259	0.682273	0.0131668	0
2.10221	-0.0759562	0.93761	0.0547784	0
3.95109	-0.0853639	0.690123	0.267446	0
1.06539	-0.0322608	0.675019	0.0746733	0
1.72541	-0.116626	0.656184	0.126162	0
3.08056	-0.260623	0.962355	0.0615466	0
0.101893	0.000484274	0.530515	0.00968265	0
0.858233	-0.0178274	0.520294	0.0832445	0
0.218071	-0.00501911	0.821775	0.0102587	0
0.326428	0.00840339	0.524232	0.0314131	0
3.83549	-0.0434537	0.813202	0.185693	0
5.055	-0.093547	0.896291	0.173697	0
0.807564	-0.0418312	0.737076	0.0487217	0
0.863565	-0.0455274	0.712856	0.0553644	0
2.9485	-0.0599516	0.597559	0.244427	0
0.0750379	-0.000542335	0.594437	0.006261	0
1.5378	-0.0639501	0.901954	0.0512164	0
0.385189	-0.00625192	0.701986	0.0253521	0
0.117333	-0.00113044	0.564825	0.0104035	0
0.509011	-0.0176985	0.643762	0.0382491	0
3.53511	-0.247568	0.569363	0.310564	0
0.10913	-0.00441625	0.872738	0.0042096	0
2.47672	-0.181618	0.872816	0.0955035	0
5.75984	-0.412161	0.744354	0.340979	0
0.834428	-0.0860035	0.965398	0.0159578	0
0.0968582	-0.000668604	0.717178	0.00614422	0
2.51124	-0.161801	0.963563	0.0493295	0
4.61527	-0.22377	0.552147	0.419879	0
0.556816	-0.0328512	0.917819	0.0168308	0
1.04819	-0.0715053	0.687363	0.0714095	0
4.62947	-0.147165	0.812731	0.22448	0
0.94141	-0.0369442	0.766128	0.0525417	0
0.20278	-0.00381733	0.859102	0.00829551	0
0.669935	-0.0327279	0.580093	0.0575768	0
0.495501	-0.0167926	0.830153	0.0226402	0
1.07727	-0.135556	0.955699	0.0234292	0
4.20079	-0.177973	0.669692	0.298016	0
0.762048	-0.0302566	0.722113	0.047753	0
0.378107	-0.0155855	0.871996	0.0146337	0
1.61943	-0.0532751	0.536022	0.152197	0
1.86164	-0.0928739	0.829827	0.0851598	0
1.12915	-0.0622509	0.555599	0.10201	0
0.173307	-0.00832978	0.807039	0.00856033	0
1.34754	-0.132983	0.736657	0.0813874	0
0.756555	-0.0325428	0.831376	0.0344182	0
0.370589	-0.0233199	0.867409	0.014636	0
0.715234	-0.0136238	0.584427	0.0609247	0
0.325632	-0.0162792	0.910765	0.0102963	0
0.307334	-0.00379735	0.539416	0.0286873	0
0.573647	-0.0034728	0.584628	0.048844	0
5.36206	-0.256741	0.737131	0.323457	0
0.127494	-0.000971208	0.858125	0.00523667	0
2.60998	-0.075207	0.906131	0.0848573	0
4.99873	-0.112212	0.879339	0.187048	0
0.68923	-0.0103055	0.621808	0.0542974	0
0.432861	-0.0267447	0.917714	0.0130931	0
1.30259	-0.110953	0.62613	0.101677	0
0.691248	-0.0165445	0.778688	0.0372257	0
3.6516	-0.261461	0.846002	0.157377	0
1.53795	-0.0979008	0.707832	0.0998115	0
0.857357	-0.0691391	0.967691	0.0158248	0
2.78714	-0.18128	0.519989	0.270504	0
0.0413997	-0.000200902	0.648899	0.00307618	0
3.98951	-0.139223	0.656984	0.291197	0
0.387486	-0.0209925	0.898502	0.0131556	0
1.17549	-0.0650612	0.543284	0.108872	0
0.667615	-0.0453492	0.931274	0.0183204	0
1.19751	-0.13617	0.894776	0.0414826	0
0.643231	-0.0238308	0.718586	0.0406619	0
6.1403	-0.21572	0.534813	0.578481	0
0.147442	-0.000636628	0.645653	0.0110337	0
0.256562	-0.0061279	0.868383	0.0100897	0
1.86307	-0.137561	0.874689	0.0712334	0
0.523224	-0.0448204	0.886524	0.0189096	0
0.486955	-0.0285439	0.841326	0.0213622	0
3.01622	-0.0674186	0.540187	0.281105	0
0.240957	-0.00458893	0.723861	0.0150336	0
4.01414	-0.0686295	0.874772	0.15342	0
2.10249	-0.0925224	0.959346	0.0437205	0
0.431816	-0.00503152	0.559605	0.038696	0
0.63443	-0.0146561	0.73764	0.0382206	0
1.86826	-0.304188	0.929405	0.0520128	0
0.351298	0.00297441	0.579055	0.0302563	0
0.851704	-0.0565839	0.578323	0.073465	0
0.041462	-0.000606352	0.66965	0.00294172	0
1.20843	-0.0390686	0.586546	0.102487	0
0.771148	-0.0111537	0.608504	0.0624822	0
0.101287	-0.00100829	0.784049	0.00536966	0
2.52483	-0.173836	0.876948	0.0955383	0
1.28367	-0.0702825	0.565946	0.11356	0
1.86242	-0.0187305	0.570105	0.163368	0
2.77454	-0.0678997	0.542882	0.257182	0
0.121587	-0.00443783	0.786207	0.00640474	0
0.224313	-0.00506517	0.568805	0.0197286	0
1.60521	-0.106518	0.77167	0.0882034	0
4.53324	-0.17497	0.752939	0.262312	0
0.746637	-0.0387342	0.857111	0.0307948	0
1.4713	-0.179126	0.858934	0.060231	0
1.99184	-0.0616131	0.792716	0.102888	0
0.799398	-0.0272376	0.797923	0.0406376	0
1.45709	-0.0657224	0.845373	0.0629494	0
0.954614	-0.0666049	0.670441	0.0676084	0
0.747595	-0.0235196	0.568559	0.0657849	0
1.47923	-0.0331088	0.828343	0.0680218	0
0.691586	-0.0484091	0.903503	0.0228311	0
5.21147	-0.295022	0.716235	0.331359	0
2.33539	-0.114835	0.891759	0.0821899	0
1.05189	-0.105513	0.90035	0.0353502	0
0.120359	-0.000189289	0.647441	0.00897184	0
0.599597	-0.0394163	0.924946	0.0172534	0
0.388302	-0.020586	0.86414	0.0155528	0
0.530368	-0.0241335	0.802026	0.0266179	0
0.265163	-0.00771606	0.664047	0.019052	0
0.88459	-0.0342527	0.864607	0.0353604	0
0.178805	-0.00258484	0.581313	0.0153288	0
1.19323	-0.0555661	0.650668	0.0883182	0
0.487796	-0.0272862	0.867445	0.019262	0
0.542224	-0.0119823	0.626163	0.0423217	0
0.392358	-0.00879	0.746611	0.0230896	0
0.319291	-0.00459483	0.5803	0.0274294	0
8.62796	-0.189626	0.687832	0.587149	0
1.76457	-0.0416065	0.823305	0.0825766	0
0.14019	-0.00310277	0.810998	0.00683638	0
0.441665	-0.0229953	0.848651	0.0188411	0
0.881392	-0.0641949	0.736123	0.0533066	0
0.332025	-0.0156942	0.875927	0.012623	0
0.54366	-0.00911118	0.866513	0.0215549	0
1.23077	-0.0388933	0.578863	0.106044	0
0.772023	-0.038586	0.522491	0.0745536	0
2.64274	-0.220619	0.747798	0.155033	0
1.42952	-0.192689	0.947477	0.0339992	0
1.7259	-0.316765	0.968712	0.0313326	0
0.505718	-0.0396029	0.890962	0.0178713	0
0.376005	-0.0131124	0.791635	0.0194863	0
0.856169	-0.0133397	0.7175	0.0542681	0
0.454625	-0.0233078	0.760016	0.0258059	0
0.323079	-0.000147464	0.648801	0.0240113	0
2.2982	-0.0832165	0.965062	0.0441723	0
0.335258	-0.0114941	0.880085	0.0125009	0
4.23033	-0.0814378	0.716607	0.268729	0
0.990152	-0.00828792	0.569882	0.0868941	0
0.215246	-0.00112339	0.647891	0.0160291	0
0.806215	-0.0220034	0.760188	0.0457418	0
0.294017	-0.00939273	0.744506	0.0173987	0
0.112092	0.000246228	0.557127	0.0100955	0
1.05911	-0.035006	0.812809	0.0513423	0
0.0668566	0.000923044	0.505903	0.00667427	0
1.52666	-0.135696	0.750734	0.0888621	0
2.98238	-0.144816	0.920057	0.0888039	0
0.853323	-0.0208095	0.870789	0.0332042	0
4.76249	-0.118253	0.555526	0.430321	0
0.512187	-0.0199437	0.580807	0.0439548	0
0.484277	-0.00979303	0.621784	0.0381532	0
0.339587	-0.00933854	0.790115	0.0176801	0
0.424814	-0.0299523	0.897463	0.014505	0
0.900613	-0.0210908	0.717452	0.057092	0
2.69521	-0.119902	0.902057	0.089712	0
0.471403	-0.00477168	0.685715	0.0322381	0
1.66395	-0.257815	0.966529	0.0312791	0
2.3422	-0.234101	0.708629	0.151714	0
1.57564	-0.130294	0.544893	0.145461	0
3.75455	-0.530959	0.901203	0.125576	0
2.34942	-0.0435195	0.571704	0.205416	0
1.63849	-0.124813	0.548105	0.150286	0
0.61356	-0.0282154	0.833109	0.0277402	0
1.41658	-0.19789	0.96861	0.0257602	0
0.902285	-0.0530364	0.797749	0.0458926	0
4.75076	-0.123425	0.848383	0.202875	0
0.978665	-0.0804165	0.890998	0.0345781	0
7.72774	-0.242745	0.750019	0.450669	0
0.227883	-0.00540588	0.806243	0.0112848	0
1.12705	-0.0294486	0.856274	0.0466436	0
1.06582	-0.0320098	0.843936	0.0462983	0
0.473422	-0.00767037	0.671114	0.033478	0
0.332732	-0.00504108	0.604439	0.0271901	0
0.205809	-0.00163831	0.607552	0.016709	0
4.47944	-0.226981	0.676221	0.313106	0
0.529264	-0.0348844	0.926162	0.0150958	0
0.771579	-0.0713663	0.945147	0.0187766	0
3.02164	-0.121752	0.647517	0.225203	0
0.449182	-0.020378	0.725002	0.0279451	0
7.0318	-0.114296	0.652704	0.518138	0
0.445315	-0.0216703	0.901934	0.0148329	0
2.83027	-0.053302	0.625118	0.221402	0
0.328724	-0.0150549	0.568633	0.0289218	0
1.05863	-0.0556094	0.700045	0.0699994	0
1.29336	-0.0099356	0.5967	0.10741	0
1.14015	-0.0257114	0.804167	0.0568352	0
1.58062	-0.265789	0.933014	0.0427821	0
1.0277	-0.00186496	0.629528	0.0796385	0
1.16094	-0.0515523	0.68774	0.0790209	0
1.04951	-0.0671824	0.633239	0.0806828	0
0.528119	-0.0139082	0.6662	0.0377624	0
2.04668	-0.157256	0.707742	0.132857	0
0.412178	-0.0157133	0.84922	0.0175442	0
1.89129	-0.0620865	0.527937	0.180656	0
0.709656	-0.0158409	0.710103	0.0458032	0
0.233943	-0.0042829	0.530031	0.0222525	0
1.37385	-0.0591392	0.751638	0.0797744	0
5.34993	-0.212544	0.765092	0.299452	0
0.677589	-0.0353756	0.89875	0.0229737	0
2.87712	-0.134236	0.568366	0.253273	0
0.994016	-0.0115747	0.51552	0.0973408	0
1.2447	-0.196832	0.922904	0.0363404	0
4.68282	-0.11725	0.584743	0.398631	0
0.77785	-0.0437727	0.888324	0.0278597	0
0.557182	-0.0164672	0.610309	0.0449749	0
0.728929	-0.0224577	0.76658	0.0406315	0
0.322255	-0.00628417	0.730793	0.0197575	0
0.463217	-0.0157194	0.647566	0.0345199	0
1.54835	-0.0854462	0.641005	0.117049	0
0.399077	-0.0154224	0.721617	0.0250387	0
1.34995	-0.112063	0.636064	0.103149	0
3.59893	-0.122616	0.629869	0.278684	0
1.05234	-0.0787484	0.588876	0.0888217	0
0.284676	-0.00371054	0.63906	0.0216115	0
0.0910413	-0.00182118	0.799136	0.00461069	0
1.52776	-0.217696	0.77892	0.0822186	0
0.457951	-0.0115095	0.682488	0.0315528	0
0.125668	-0.00162505	0.762792	0.00707901	0
0.933062	-0.0252183	0.504173	0.0934702	0
7.42652	-0.310401	0.920067	0.221119	0
4.49026	-0.25689	0.572706	0.391792	0
1.34124	-0.0599429	0.827183	0.0619278	0
2.27616	-0.041978	0.662743	0.164021	0
0.331391	-0.00432188	0.625888	0.0258809	0
0.359649	-0.0148981	0.805713	0.0178401	0
0.402483	-0.0373503	0.655692	0.0294617	0
0.713388	-0.0266052	0.737676	0.0429733	0
1.26171	-0.158269	0.941138	0.031874	0
0.228011	-0.0113529	0.875594	0.00868184	0
0.960697	-0.0971957	0.938193	0.0249084	0
0.579683	-0.0570535	0.921282	0.0171166	0
0.70276	-0.0359347	0.752716	0.0406889	0
0.236535	-0.00151773	0.735413	0.0143318	0
1.43327	-0.249164	0.958872	0.0299851	0
0.112053	-0.000652613	0.594269	0.00935272	0
0.773558	-0.0138534	0.570275	0.0678317	0
0.0727085	-0.000708112	0.733603	0.00442595	0
1.31793	-0.00247949	0.527925	0.125892	0
0.111506	-0.00161251	0.627383	0.00868062	0
3.26559	-0.282993	0.59385	0.272806	0
0.330423	0.00194444	0.551555	0.0300966	0
0.428584	-0.00121981	0.524739	0.0412019	0
1.45318	-0.101788	0.695163	0.0972069	0
0.414505	-0.0128767	0.879495	0.015499	0
2.06276	-0.110356	0.549618	0.188624	0
0.401174	-0.0224322	0.917673	0.012138	0
1.27284	-0.169551	0.953977	0.0282409	0
3.48844	-0.082919	0.541454	0.324286	0
0.520931	-0.010303	0.76687	0.0290138	0
0.967342	-0.0612755	0.66167	0.0698741	0
4.41469	-0.272338	0.647443	0.32908	0
0.873145	-0.0561393	0.550608	0.0796828	0
0.610506	-0.0279437	0.59073	0.0513319	0
1.24935	-0.155259	0.955684	0.0271766	0
0.653654	-0.0233492	0.684141	0.0448651	0
2.34835	-0.11653	0.917441	0.0711609	0
1.01166	-0.00485601	0.51878	0.0984243	0
3.87763	-0.462609	0.8005	0.195544	0
1.23521	-0.0357199	0.723102	0.0772123	0
3.21524	-0.247083	0.914259	0.0994624	0
1.55062	-0.17394	0.928604	0.0434324	0
0.131874	-0.000151145	0.546605	0.0121324	0
0.299195	-0.00852238	0.621682	0.0235769	0
0.438437	-0.0234956	0.891359	0.0154619	0
0.0936791	0.000250914	0.525764	0.00898734	0
1.30709	-0.0933144	0.661017	0.0945526	0
1.49357	-0.072459	0.909038	0.0477255	0
1.35298	-0.0852769	0.602055	0.111114	0
0.355078	-0.0211667	0.882225	0.0131053	0
0.205646	-0.0079567	0.83661	0.00918034	0
11.3073	-0.316348	0.671947	0.798089	0
6.86348	-0.151223	0.77442	0.374191	0
0.920021	-0.0831946	0.929975	0.0255021	0
0.771513	-0.00484175	0.516963	0.075334	0
1.48506	-0.166042	0.635176	0.113691	0
0.725167	-0.0497014	0.74274	0.0431115	0
0.782229	-0.087175	0.89747	0.0267076	0
0.740252	-0.0424147	0.584934	0.0629899	0
2.19376	-0.137395	0.791071	0.113885	0
1.85608	-0.315563	0.971779	0.0319514	0
0.612634	-0.0373443	0.733362	0.0373155	0
1.17969	-0.0442879	0.611541	0.0949757	0
2.73138	-0.138396	0.918076	0.0824208	0
0.290266	-0.013489	0.912056	0.00910491	0
6.16748	-0.197893	0.657535	0.449618	0
0.741162	-0.0529646	0.669621	0.0525886	0
2.55751	-0.215372	0.814202	0.123412	0
3.18921	-0.271175	0.85266	0.133919	0
0.236592	-0.00737957	0.656786	0.0172765	0
0.23077	-0.0024887	0.575897	0.0200046	0
0.934416	-0.0598319	0.698938	0.0619492	0
0.00978305	-0.000150249	0.66265	0.000705114	0
1.90365	-0.124951	0.589833	0.160358	0
6.87464	-0.12634	0.979357	0.100822	0
2.87446	-0.091904	0.551818	0.261681	0
0.800818	-0.0815582	0.922298	0.0234802	0
0.304522	-0.0173516	0.896888	0.0104302	0
3.59057	-0.155829	0.683253	0.246954	0
0.592777	-0.0192231	0.706166	0.0386256	0
0.797077	-0.068687	0.951498	0.0181787	0
0.195798	0.0011479	0.513263	0.0192607	0
1.20747	-0.11484	0.882482	0.0445103	0
0.961569	-0.111171	0.936966	0.0251938	0
0.421583	-0.0162586	0.831416	0.0191765	0
0.0728533	-0.000658038	0.741922	0.00434044	0
1.33253	-0.0334134	0.907811	0.0428948	0
0.985678	-0.128067	0.909544	0.0313999	0
0.551656	-0.0249532	0.73002	0.0338886	0
0.683033	-0.0637773	0.905733	0.0222591	0
0.434781	-0.0171413	0.861974	0.0175748	0
3.00967	-0.139299	0.777969	0.162417	0
2.43078	-0.0258711	0.513959	0.238784	0
0.30106	-0.0146872	0.895529	0.0103872	0
0.666153	-0.0359098	0.548736	0.0610231	0
3.55445	-0.0964578	0.681705	0.245344	0
0.480527	-0.0106304	0.844541	0.0208258	0
2.10039	-0.211505	0.724095	0.130969	0
0.224076	-0.00484226	0.737238	0.0135132	0
0.879717	-0.0730177	0.937106	0.0230218	0
0.198431	-0.00204761	0.699479	0.0131385	0
0.866681	-0.0685069	0.954618	0.0190887	0
1.5784	-0.0294139	0.786141	0.0831607	0
2.64845	-0.24855	0.725323	0.164636	0
6.20635	-0.250393	0.671156	0.43884	0
0.980095	-0.0391125	0.654429	0.0719436	0
1.15545	-0.0319592	0.624653	0.0904765	0
0.523714	-0.0265941	0.807534	0.0258272	0
1.05969	-0.105934	0.957894	0.0224428	0
6.47024	-0.162817	0.635146	0.495371	0
5.72279	-0.158812	0.87794	0.21555	0
3.98184	-0.0806349	0.706741	0.259099	0
1.46658	-0.1218	0.834992	0.0658572	0
0.839954	-0.0303427	0.678427	0.0584159	0
0.270778	-0.00260708	0.538272	0.0253334	0
4.65751	-0.286819	0.636557	0.355501	0
0.519906	-0.0307209	0.927589	0.0146736	0
2.89467	-0.0372505	0.553722	0.262508	0
1.69211	-0.053403	0.596043	0.140717	0
0.701235	-0.0373751	0.708449	0.0454416	0
3.36639	-0.194431	0.512346	0.331761	0
2.46107	-0.132971	0.728986	0.151582	0
2.17963	-0.264069	0.793573	0.112295	0
0.771796	-0.00228604	0.726455	0.0478409	0
2.39608	-0.0717095	0.935042	0.0637954	0
0.701486	-0.0341565	0.82817	0.0322771	0
0.82006	-0.0702024	0.8677	0.0323465	0
0.068947	-0.00049965	0.844003	0.00299426	0
0.971285	-0.0404588	0.67823	0.06758	0
5.47554	-0.205246	0.707147	0.355946	0
1.14111	-0.15258	0.960739	0.0233018	0
1.19164	-0.123892	0.90769	0.0383873	0
1.75392	-0.069097	0.884592	0.0639948	0
1.19519	-0.131089	0.946437	0.0287218	0
0.341044	-0.0115272	0.905788	0.0111106	0
0.892623	-0.00987203	0.541894	0.082905	0
0.64419	-0.0360285	0.752728	0.0372966	0
5.67018	-0.121729	0.786472	0.298448	0
1.76986	-0.102455	0.796327	0.0904162	0
1.32871	-0.158621	0.975466	0.0212858	0
4.09632	-0.0702099	0.789025	0.213969	0
1.14128	-0.0755802	0.754743	0.0657187	0
0.633235	-0.0223983	0.66506	0.0453947	0
3.4589	-0.287981	0.918646	0.103977	0
0.888069	-0.0720597	0.859457	0.0362766	0
1.52163	-0.0368297	0.646484	0.113663	0
0.785599	-0.067464	0.911903	0.0246657	0
5.6402	-0.203246	0.802421	0.282716	0
0.114539	-0.00200152	0.712614	0.00734763	0
0.725318	-0.014919	0.562994	0.0645517	0
1.5157	-0.050398	0.963976	0.029598	0
0.531249	0.000824249	0.517253	0.0518434	0
1.98458	-0.0976705	0.56092	0.177369	0
1.28493	-0.0127748	0.525735	0.123281	0
1.12506	-0.104056	0.778746	0.0605771	0
1.09107	-0.121188	0.965606	0.0208008	0
0.529257	-0.00482937	0.587686	0.0447811	0
0.228201	-0.000611661	0.541408	0.0212156	0
2.20815	-0.0404247	0.601874	0.181415	0
0.330409	-0.00239826	0.580668	0.0283631	0
0.629257	-0.0349267	0.929111	0.0175579	0
0.485342	-0.0188983	0.886209	0.0175679	0
1.25142	-0.094846	0.667049	0.0893102	0
1.292	-0.0209402	0.515178	0.126609	0
1.3938	-0.192564	0.697839	0.0926466	0
1.94789	-0.119069	0.80382	0.0972075	0
1.20565	-0.00680872	0.530553	0.114561	0
0.843216	-0.0837019	0.928448	0.023646	0
0.613958	-0.0183313	0.627603	0.0477734	0
0.902712	-0.026859	0.788067	0.0472883	0
0.529385	-0.0282327	0.87181	0.0205057	0
0.595272	-0.0106921	0.627948	0.0462853	0
1.25364	-0.0358027	0.602474	0.102866	0
2.55984	-0.0842679	0.741859	0.152534	0
0.755755	-0.0518727	0.845104	0.0326838	0
4.00998	-0.230895	0.58606	0.340429	0
2.36957	-0.214632	0.714962	0.151136	0
1.65992	-0.0645376	0.937398	0.0433318	0
3.27033	-0.205932	0.95084	0.0751156	0
0.32996	-0.00312548	0.521981	0.0318965	0
0.317394	-0.0127614	0.895549	0.0109496	0
2.40427	-0.209439	0.851322	0.101495	0
0.273372	-0.00196628	0.616108	0.021798	0
0.50632	-0.0487161	0.88329	0.0185915	0
3.78985	-0.138408	0.630986	0.292766	0
1.82951	-0.161838	0.583908	0.156007	0
2.37104	-0.118954	0.866962	0.0938238	0
1.29284	-0.0556986	0.587249	0.109488	0
0.965186	-0.017677	0.547136	0.0887021	0
0.324713	-0.0175111	0.897148	0.0111061	0
1.51041	-0.143856	0.742197	0.0899221	0
0.0552302	-0.00080978	0.724809	0.0034377	0
3.24441	-0.253633	0.958594	0.0681141	0
1.54603	-0.113348	0.522324	0.149349	0
1.55098	-0.0404381	0.659289	0.112628	0
1.77491	-0.0242824	0.601012	0.146084	0
0.650859	-0.034237	0.833544	0.0293805	0
2.43303	-0.0907382	0.547211	0.223565	0
0.692509	-0.0648944	0.899869	0.023335	0
3.68751	-0.0615703	0.710907	0.237537	0
0.915909	-0.0175216	0.613573	0.0734243	0
0.622724	-0.0314656	0.848674	0.0265625	0
1.10049	-0.029784	0.54338	0.101905	0
0.687432	-0.0704049	0.885788	0.0249349	0
0.507015	-0.015118	0.67055	0.0358994	0
0.879793	-0.0234419	0.628508	0.0683262	0
0.0823341	-0.00141382	0.748011	0.00482729	0
0.998413	-0.121285	0.960523	0.0204463	0
0.358105	-0.0213289	0.857153	0.0147674	0
3.17419	-0.100112	0.613482	0.25451	0
2.70745	-0.226782	0.735737	0.16391	0
0.398809	-0.0108564	0.665235	0.0285782	0
1.41272	-0.031596	0.731512	0.0864561	0
0.843433	-0.0882245	0.915331	0.0259126	0
0.264196	-0.00999383	0.881939	0.00976444	0
3.93289	-0.133264	0.774812	0.214177	0
1.36711	-0.0226822	0.7079	0.0887093	0
1.06546	-0.0552878	0.580494	0.0914939	0
1.51752	-0.0430308	0.934571	0.0405602	0
3.70896	-0.109575	0.68901	0.251709	0
1.14804	-0.041623	0.647046	0.0856514	0
6.21493	-0.155623	0.911962	0.195061	0
2.07731	-0.43865	0.982776	0.0277794	0
3.76255	-0.0215602	0.92499	0.108233	0
0.768175	-0.076168	0.949876	0.0178253	0
0.875183	0.00387645	0.520622	0.0848328	0
3.55525	-0.449497	0.770684	0.195901	0
1.09678	-0.09818	0.504028	0.109902	0
0.288687	-0.00616083	0.825111	0.0134258	0
0.622396	-0.0216199	0.601448	0.0511796	0
3.69764	-0.341361	0.851243	0.156144	0
0.138249	-0.00200524	0.73697	0.00834308	0
2.66907	-0.163672	0.936848	0.070001	0
1.82347	-0.0594165	0.642835	0.1373	0
2.30374	-0.113046	0.797692	0.117195	0
3.56267	-0.13731	0.623237	0.279814	0
0.125113	-0.00424631	0.799088	0.00633717	0
1.54713	-0.0323865	0.524577	0.148782	0
0.611154	-0.00680128	0.747422	0.0358883	0
0.556764	-0.0238217	0.544987	0.0513898	0
0.386689	-0.0157881	0.777541	0.0208936	0
1.01816	-0.0391641	0.719851	0.064162	0
0.467307	-0.0164738	0.587868	0.0395246	0
0.788219	-0.0403241	0.759155	0.0448474	0
0.762103	-0.0538865	0.944711	0.018624	0
2.95779	-0.0799441	0.517178	0.288687	0
0.567713	-0.0132048	0.800064	0.0286681	0
0.181729	-0.00185042	0.806063	0.00900445	0
0.352568	-0.0151411	0.894806	0.0122113	0
0.328423	3.42726e-05	0.518254	0.0319859	0
6.2001	-0.286777	0.846057	0.267156	0
0.100212	-0.00055053	0.557819	0.0090128	0
2.07542	-0.241197	0.794205	0.106719	0
0.835037	-0.0154602	0.759671	0.0474442	0
0.592053	-0.013518	0.682505	0.0407909	0
0.23676	-0.00219934	0.672718	0.0166817	0
2.52208	-0.174998	0.964617	0.0487939	0
0.315066	-0.0072896	0.528812	0.0300425	0
0.24697	0.00146247	0.603518	0.0202207	0
0.809608	-0.0559811	0.883384	0.0297144	0
0.984995	-0.0567194	0.663998	0.0707797	0
0.322044	-0.0208805	0.821299	0.0151745	0
0.200242	-0.003897	0.718879	0.0126492	0
0.351103	-0.00704018	0.549692	0.0321009	0
0.343633	-0.0119025	0.875614	0.0130831	0
2.25554	-0.105163	0.572142	0.197032	0
0.638609	-0.00828179	0.829035	0.0292947	0
1.07713	-0.134106	0.963871	0.0210655	0
1.10225	-0.0601612	0.569347	0.096837	0
0.629727	-0.04202	0.93054	0.0173796	0
0.125827	-0.000150016	0.505955	0.01256	2.22045e-16
2.93938	-0.0864722	0.502819	0.295253	2.22045e-16
0.445142	-0.00657882	0.507218	0.0443216	2.22045e-16
0.328814	0.000562635	0.498758	0.0332978	2.22045e-16
1.01555	-0.0239876	0.507341	0.101091	2.22045e-16
2.55805	-0.0918764	0.502723	0.256999	2.22045e-16
2.63874	-0.0863007	0.500703	0.266178	2.22045e-16
0.123486	2.67515e-05	0.50749	0.0122885	2.22045e-16
0.588057	-0.0154143	0.498404	0.0595927	2.22045e-16
0.154907	-0.00249772	0.508745	0.0153767	2.22045e-16
0.147325	0.00143773	0.496551	0.0149851	2.22045e-16
2.43417	-0.1217	0.49999	0.245893	2.22045e-16
2.01064	-0.0550386	0.50211	0.20225	2.22045e-16
0.712756	-0.00779413	0.490169	0.0734291	4.44089e-16
1.59776	-0.0350672	0.491019	0.164324	4.44089e-16
0.446854	0.00115325	0.492336	0.0458363	4.44089e-16
1.32191	-0.0111421	0.493017	0.135412	4.44089e-16
2.4434	-0.104359	0.486983	0.253333	6.66134e-16
1.32054	-0.0340613	0.485902	0.137211	6.66134e-16
0.404319	-0.00246885	0.487874	0.0418452	6.66134e-16
2.52414	-0.113757	0.484902	0.262796	8.88178e-16
2.31042	-0.0716586	0.482142	0.241877	1.11022e-15
0.928944	-0.0220521	0.480903	0.0974927	1.33227e-15
2.08855	-0.054119	0.480424	0.219404	1.33227e-15
2.2847	-0.0767261	0.481587	0.239451	1.33227e-15
0.280924	-0.0115411	0.479643	0.0295575	1.55431e-15
1.54409	-0.0280963	0.478771	0.162745	1.55431e-15
0.356437	0.0013641	0.477271	0.0376812	1.77636e-15
0.282633	0.00221714	0.476395	0.0299315	1.9984e-15
1.64747	-0.013173	0.475728	0.174705	2.22045e-15
0.935246	-0.0153655	0.474717	0.0993784	2.22045e-15
0.516329	0.00231025	0.47329	0.0550219	2.66454e-15
0.827789	-0.0379567	0.473201	0.0882278	2.66454e-15
0.14966	0.000593531	0.470353	0.0160426	3.33067e-15
0.144303	-0.00107263	0.470447	0.0154654	3.55271e-15
1.53349	-0.0285967	0.46919	0.164765	3.9968e-15
0.978164	-0.0534799	0.467677	0.105418	4.44089e-15
2.23469	-0.0636351	0.466784	0.241267	4.88498e-15
0.608932	-0.0186242	0.465699	0.0658864	5.32907e-15
0.145734	-0.0031952	0.463387	0.0158419	6.66134e-15
0.769266	-0.0203264	0.463143	0.0836633	6.88338e-15
0.22457	-0.00343652	0.460419	0.0245578	8.65974e-15
0.89314	-0.00764688	0.457146	0.0983152	1.17684e-14
2.41895	-0.120438	0.455345	0.267242	1.37668e-14
0.21884	0.00269115	0.454163	0.0242348	1.53211e-14
0.856019	-0.00894152	0.452269	0.0951603	1.82077e-14
0.334618	-0.00170588	0.45	0.037369	2.24265e-14
0.182608	-0.00267128	0.448666	0.0204481	2.53131e-14
1.45105	-0.0386427	0.445266	0.163607	3.44169e-14
1.2052	0.00570012	0.445036	0.135951	3.5083e-14
0.0605097	0.000238152	0.444864	0.00682807	3.55271e-14
1.09794	-0.0207303	0.443524	0.124232	4.01901e-14
0.451311	0.00621925	0.442024	0.051221	4.59632e-14
0.309195	-0.00118034	0.441617	0.0351207	4.75175e-14
0.905224	-0.0185852	0.44076	0.103001	5.12923e-14
0.512131	-0.00399401	0.439627	0.0584069	5.68434e-14
0.636653	-0.0132865	0.438258	0.0728104	6.39488e-14
0.653549	-0.0133135	0.438195	0.0747522	6.43929e-14
0.552079	-0.00243365	0.438087	0.0631601	6.50591e-14
2.6919	-0.0641043	0.435851	0.309366	7.92699e-14
5.15088	-0.289217	0.433889	0.594333	9.41469e-14
1.19486	-0.010928	0.433534	0.137968	9.70335e-14
1.18908	-0.0045746	0.432696	0.137535	1.04361e-13
0.46551	0.015524	0.431464	0.0539787	1.16351e-13
0.635003	-0.00803329	0.430093	0.0738385	1.31006e-13
0.643579	0.00869579	0.429287	0.074959	1.40554e-13
0.672192	-0.012751	0.429045	0.0783302	1.43441e-13
0.333301	-0.00169074	0.426414	0.0390488	1.803e-13
0.27608	-0.00196923	0.4251	0.0324319	2.02061e-13
0.643555	0.0240435	0.424958	0.0756222	2.04503e-13
2.33507	-0.132791	0.424784	0.274484	2.07612e-13
0.618094	-0.0226607	0.424633	0.0726786	2.10276e-13
1.12675	-0.021919	0.424611	0.132494	2.1072e-13
1.3587	-0.0248527	0.424575	0.159782	2.11386e-13
1.34377	-0.0148432	0.423346	0.158424	2.34923e-13
0.963466	0.00430542	0.420434	0.114268	3.01759e-13
0.190694	0.00303425	0.418887	0.0226885	3.44391e-13
0.682355	-0.00536346	0.416543	0.0815777	4.20775e-13
0.75334	0.00178344	0.416129	0.090141	4.35874e-13
1.68024	-0.0249709	0.415099	0.201476	4.7562e-13
1.16432	-0.0064954	0.414697	0.139728	4.92051e-13
1.99662	-0.0534993	0.414537	0.23969	4.98934e-13
0.651637	0.00177035	0.41446	0.0782403	5.02265e-13
1.73246	-0.0202295	0.414195	0.208125	5.13589e-13
1.37361	-0.00393133	0.413207	0.165351	5.58442e-13
0.881976	0.0266201	0.411787	0.106482	6.29718e-13
1.74405	-0.0460102	0.410732	0.21102	6.88338e-13
1.08216	-0.0574032	0.409781	0.131192	7.45626e-13
0.976955	-0.0170461	0.408708	0.118701	8.16014e-13
0.2287	0.00317318	0.407667	0.0278473	8.90621e-13
0.431577	-0.0050885	0.406106	0.0527205	1.01519e-12
2.21878	-0.0945457	0.405694	0.271273	1.05072e-12
0.146113	0.000556293	0.403344	0.0179515	1.27831e-12
0.219316	0.00720444	0.403072	0.0269604	1.30762e-12
0.597269	-0.012158	0.402628	0.0734899	1.35691e-12
1.89407	-0.0741357	0.402577	0.233076	1.36247e-12
0.543246	0.00142154	0.40117	0.0670458	1.53166e-12
0.367527	0.000690116	0.399397	0.0455269	1.77414e-12
0.312387	0.00187782	0.397461	0.038853	2.08211e-12
1.31842	-0.0141584	0.393974	0.165179	2.774e-12
1.16241	-0.0143472	0.391271	0.14646	3.46123e-12
0.358084	0.000675084	0.389841	0.0452533	3.88978e-12
2.16717	-0.0263285	0.389768	0.273921	3.91287e-12
0.383004	-0.00230876	0.389431	0.0484442	4.02189e-12
0.118785	0.00277899	0.389244	0.0150305	4.08362e-12
1.15138	-0.0168456	0.389046	0.145751	4.15024e-12
2.43191	-0.0804413	0.388885	0.307953	4.20486e-12
1.68286	-0.0233611	0.386064	0.214372	5.28777e-12
2.01757	-0.0433863	0.38545	0.257342	5.55733e-12
0.486362	-0.0019199	0.382615	0.0624084	6.98752e-12
0.868947	0.0101909	0.381499	0.111764	7.64477e-12
0.449733	0.000537632	0.38107	0.0578976	7.91323e-12
2.10718	-0.0216678	0.380676	0.2715	8.16813e-12
2.54492	-0.139043	0.380637	0.327928	8.19322e-12
0.667893	-0.00847246	0.379806	0.0862137	8.75877e-12
0.603613	-0.0116929	0.379684	0.0779366	8.84537e-12
1.08347	-0.0217665	0.379119	0.140061	9.25526e-12
0.282581	0.00563303	0.378576	0.0365719	9.66693e-12
0.0965712	0.00230178	0.37709	0.0125379	1.08875e-11
0.229286	-0.000156943	0.376885	0.0297814	1.10678e-11
4.07719	-0.222231	0.376844	0.529621	1.11036e-11
0.398378	-0.000346379	0.375681	0.0518772	1.21836e-11
0.123938	0.00193575	0.375575	0.016143	1.22877e-11
1.23159	-0.0218922	0.374755	0.160696	1.31173e-11
3.27485	-0.168599	0.374182	0.42782	1.37295e-11
0.364423	0.0166579	0.372832	0.047745	1.5284e-11
0.792141	0.0252835	0.371486	0.104082	1.70068e-11
1.5443	-0.024653	0.371395	0.20295	1.71296e-11
4.01652	-0.0711789	0.37127	0.527988	1.72999e-11
0.531564	-0.00156418	0.368862	0.0702382	2.09288e-11
1.44369	-0.026712	0.368287	0.190997	2.19e-11
0.697105	-0.0113873	0.367539	0.0923741	2.32292e-11
0.695989	0.00137672	0.365913	0.0925496	2.63984e-11
1.003	-0.00954302	0.365904	0.133377	2.6418e-11
0.345818	0.000993801	0.365872	0.0459895	2.64848e-11
0.49483	0.00336743	0.362386	0.0663035	3.48048e-11
0.380829	0.000794258	0.359804	0.0513146	4.25711e-11
2.65181	-0.0402381	0.359746	0.35736	4.27616e-11
1.96499	-0.0122685	0.359556	0.264913	4.33988e-11
1.2965	0.0223794	0.359299	0.174888	4.42772e-11
0.269974	-0.00306628	0.356831	0.0366134	5.36282e-11
0.155204	0.00183667	0.355838	0.0210941	5.79179e-11
1.85178	-0.0234543	0.355773	0.251716	5.82112e-11
2.6845	-0.0814909	0.355531	0.365101	5.93088e-11
1.4392	-0.00539243	0.355399	0.195793	5.99178e-11
0.777497	0.0102634	0.355337	0.105787	6.02085e-11
3.96104	-0.0951126	0.355004	0.539334	6.17784e-11
2.12681	-0.0328358	0.35485	0.289684	6.25178e-11
2.83068	-0.0797502	0.353694	0.38653	6.8352e-11
2.3926	-0.0415201	0.353177	0.327079	7.11338e-11
0.703014	0.00173365	0.352878	0.0961683	7.27924e-11
0.416457	0.00443685	0.352749	0.056985	7.35216e-11
1.28027	-0.0140489	0.351677	0.175595	7.98464e-11
0.455159	-0.00314319	0.350114	0.0626417	9.00338e-11
1.91631	-0.106919	0.348728	0.26454	1.00128e-10
0.51414	0.00249158	0.348458	0.0710174	1.02222e-10
0.66959	-0.00297238	0.347188	0.0927486	1.12649e-10
0.152147	0.00187907	0.346563	0.0211038	1.18158e-10
1.03693	-0.0178741	0.346207	0.143942	1.21415e-10
0.250991	0.00314184	0.34606	0.0348529	1.22783e-10
0.287539	0.000219089	0.345837	0.0399477	1.24889e-10
0.0908011	0.000934296	0.345771	0.0126168	1.25523e-10
0.49181	-0.00217601	0.344968	0.0684583	1.33445e-10
1.16178	-0.00740996	0.344518	0.161877	1.38097e-10
2.0963	-0.0840971	0.344126	0.292342	1.42275e-10
0.215185	0.000322111	0.343463	0.0300531	1.49641e-10
1.18668	-0.00803963	0.340623	0.166783	1.85613e-10
0.171574	0.0107959	0.339123	0.0241946	2.07905e-10
1.76177	-0.023993	0.337684	0.249238	2.31757e-10
0.428464	0.00300046	0.337322	0.0606639	2.38159e-10
1.10185	0.0261169	0.336096	0.156433	2.61181e-10
0.0966068	0.00188445	0.335436	0.0137359	2.74468e-10
0.549355	0.00127859	0.335337	0.0781268	2.76525e-10
1.48661	-0.0234582	0.334871	0.21164	2.86362e-10
0.682729	0.00682938	0.334641	0.0972466	2.91363e-10
1.98416	-0.0312378	0.333773	0.283171	3.10958e-10
0.182829	-0.00162393	0.332163	0.0261874	3.50807e-10
1.0111	-0.00402177	0.331101	0.145172	3.79788e-10
0.757956	-0.0142963	0.33092	0.10887	3.84939e-10
0.873787	0.0218539	0.330852	0.125527	3.869e-10
1.38713	-0.0150367	0.330756	0.199316	3.89691e-10
0.702019	-0.00509441	0.329155	0.101239	4.391e-10
0.622483	0.0187539	0.32707	0.0901943	5.12742e-10
2.83659	-0.02498	0.327058	0.411017	5.13199e-10
1.48475	-0.00982129	0.326067	0.215623	5.52356e-10
0.0179558	0.000152272	0.325826	0.00260906	5.62302e-10
2.16667	-0.0758378	0.325453	0.315095	5.78087e-10
0.643801	-0.00373915	0.325081	0.0937062	5.94211e-10
0.864682	-0.00832436	0.324848	0.125923	6.04587e-10
1.07893	-0.0103036	0.321764	0.158235	7.59278e-10
1.3788	-0.0118823	0.321003	0.202567	8.03011e-10
0.228766	-0.000759987	0.320883	0.0336184	8.10141e-10
1.32681	-0.00731919	0.320808	0.195015	8.14676e-10
0.0938575	0.00134993	0.319779	0.0138279	8.78682e-10
2.10631	-0.0253352	0.318295	0.311381	9.79855e-10
2.34191	-0.063954	0.318068	0.346392	9.96346e-10
1.99834	-0.0676228	0.317896	0.295692	1.00902e-09
0.420028	-0.00840502	0.316417	0.0623636	1.12443e-09
0.339127	0.0205257	0.31508	0.0505079	1.23988e-09
0.247006	0.0136382	0.314807	0.0368111	1.2648e-09
0.588232	0.00386586	0.312768	0.0880797	1.46755e-09
1.04474	-0.01866	0.312119	0.156672	1.53859e-09
0.724769	-0.0113922	0.310767	0.109031	1.69737e-09
0.313022	0.0047365	0.308657	0.0473228	1.97798e-09
0.53143	0.0199134	0.306496	0.0807505	2.31245e-09
1.60602	-0.0424732	0.306332	0.244127	2.33994e-09
1.17024	-0.0203217	0.304767	0.178544	2.61951e-09
0.0199309	0.000217593	0.304659	0.00304162	2.63992e-09
1.27639	0.00220498	0.304339	0.194936	2.70144e-09
0.939474	-0.00627132	0.303904	0.143627	2.78731e-09
1.80074	-0.0338366	0.303616	0.275487	2.84575e-09
1.65296	-0.0264614	0.302571	0.253504	3.06755e-09
0.112218	0.000931223	0.302407	0.0172169	3.10389e-09
0.944217	0.00442791	0.30214	0.144957	3.16402e-09
1.42306	0.047321	0.301414	0.218845	3.33311e-09
1.38858	-0.0227828	0.299782	0.214374	3.74638e-09
3.30547	0.0100555	0.299421	0.510749	3.84462e-09
1.40862	0.0414398	0.298725	0.218016	4.04068e-09
0.23748	0.00071868	0.297791	0.0368376	4.31933e-09
0.595164	0.00480145	0.29671	0.0925603	4.66538e-09
1.43038	-0.0127316	0.29396	0.223928	5.67321e-09
2.00129	-0.0333845	0.29394	0.313321	5.68145e-09
0.222257	0.00382054	0.293106	0.0348664	6.02779e-09
0.268122	0.00865741	0.292886	0.0420839	6.1226e-09
0.634494	0.00162859	0.292097	0.0997785	6.4743e-09
1.51302	-0.0093039	0.291635	0.2382	6.68999e-09
1.58519	-0.0401547	0.290314	0.250362	7.34468e-09
0.265839	0.00806867	0.289777	0.0420408	7.62904e-09
1.23055	-0.0186742	0.28797	0.195461	8.66561e-09
2.79035	-0.0534264	0.284816	0.446656	1.08168e-08
0.867056	0.00853638	0.282226	0.139678	1.29685e-08
1.97924	-0.0269088	0.281089	0.319744	1.40413e-08
0.325552	0.00537386	0.280488	0.0526708	1.46423e-08
0.12151	0.00257072	0.279491	0.0197077	1.56962e-08
1.40468	-0.0192209	0.279147	0.228018	1.60767e-08
0.136527	0.00401868	0.27886	0.022178	1.64012e-08
0.912961	0.00399657	0.27842	0.148467	1.69114e-08
2.33026	-0.0380344	0.278396	0.378974	1.69402e-08
1.23039	-0.00866204	0.277839	0.200378	1.76099e-08
1.15705	-0.00745035	0.276643	0.188997	1.91357e-08
2.61263	-0.0777727	0.276567	0.426838	1.92359e-08
2.30695	-0.00169381	0.275532	0.377876	2.06679e-08
2.11555	-0.0458828	0.275196	0.346816	2.11563e-08
1.0053	-0.00353377	0.27477	0.164983	2.179e-08
0.103162	0.00564126	0.274311	0.0169496	2.24934e-08
1.33427	-0.00388879	0.273982	0.219404	2.30116e-08
0.301633	0.00971094	0.272302	0.0498099	2.58447e-08
2.60857	-0.00951798	0.272049	0.43104	2.63008e-08
0.988345	-0.0034714	0.271969	0.163347	2.64463e-08
1.06252	0.00444177	0.271486	0.175821	2.73419e-08
0.342419	-0.00581532	0.27135	0.0566814	2.76005e-08
0.735017	0.0306476	0.270578	0.121907	2.91092e-08
1.1127	-0.000793116	0.269071	0.185255	3.22907e-08
0.994616	0.00655499	0.268707	0.165748	3.31084e-08
0.0504821	0.00103546	0.268217	0.0084231	3.42423e-08
0.215333	0.00359321	0.266891	0.0360508	3.75047e-08
1.08617	-0.00255792	0.266781	0.181897	3.77903e-08
1.30074	0.017239	0.264881	0.218893	4.30431e-08
1.30878	-0.0168563	0.264778	0.220303	4.3345e-08
0.575339	0.0194535	0.259878	0.0980794	6.05478e-08
1.08275	-0.00958491	0.258626	0.185182	6.59236e-08
0.164022	0.00958059	0.25727	0.028152	7.22738e-08
0.597195	0.00603866	0.257014	0.102569	7.35417e-08
0.237935	0.00380374	0.256256	0.0409468	7.74133e-08
0.54079	0.0245977	0.256053	0.0931154	7.84851e-08
0.10081	0.00250739	0.254408	0.0174332	8.77178e-08
0.901724	-0.0048118	0.254008	0.1561	9.01207e-08
0.230453	0.0126289	0.253562	0.0399415	9.28768e-08
1.48212	-0.00554244	0.253298	0.257056	9.45467e-08
0.106452	0.00390674	0.253245	0.0184654	9.48848e-08
2.05192	-0.0178049	0.252305	0.356818	1.0109e-07
0.0886448	0.00238209	0.252263	0.0154166	1.01374e-07
1.36882	0.00973247	0.251782	0.23836	1.04718e-07
1.02749	-0.00793633	0.251146	0.179225	1.09297e-07
1.16368	0.0405453	0.250124	0.203535	1.17068e-07
0.503386	0.0030777	0.249954	0.0880849	1.18414e-07
0.673654	0.0133733	0.249227	0.118108	1.24341e-07
0.671919	0.00246774	0.249109	0.117841	1.25328e-07
0.460017	0.0331702	0.247605	0.0810037	1.38632e-07
0.141591	0.00669359	0.247373	0.024948	1.40802e-07
0.593982	0.0129165	0.246687	0.104852	1.47421e-07
0.899646	0.0423773	0.245154	0.159466	1.63334e-07
0.126051	0.00351755	0.243995	0.0224132	1.76466e-07
3.37249	-0.0192127	0.243556	0.60038	1.81717e-07
0.125459	0.00153899	0.242564	0.0223948	1.94139e-07
0.997817	-0.00190191	0.242544	0.178123	1.94389e-07
0.491446	-0.00158061	0.241779	0.0879128	2.04554e-07
1.91756	0.00217321	0.241449	0.343333	2.09096e-07
0.392498	0.0102304	0.240876	0.0703857	2.17209e-07
0.109636	0.0045108	0.239864	0.0197152	2.32321e-07
0.519763	0.0056378	0.239563	0.0935436	2.37003e-07
0.311173	0.0098034	0.238724	0.0561322	2.50568e-07
0.429243	0.0118489	0.238155	0.077552	2.60199e-07
0.637323	0.00655593	0.23596	0.115847	3.00882e-07
0.854821	0.00103457	0.235497	0.155582	3.10227e-07
0.805567	0.0617223	0.23449	0.147029	3.31561e-07
0.207611	0.0057882	0.230955	0.0382691	4.18455e-07
0.969715	-0.0084747	0.230788	0.178833	4.23064e-07
0.761311	0.0115616	0.23057	0.140486	4.29173e-07
0.027942	0.0019389	0.230283	0.00516035	4.3735e-07
0.483486	0.00213245	0.230214	0.089308	4.39341e-07
1.04925	0.0109288	0.229222	0.194358	4.68894e-07
0.109172	-0.000685027	0.228746	0.0202498	4.83747e-07
1.63365	0.069551	0.223977	0.307172	6.60737e-07
0.199471	0.00520874	0.221389	0.0377877	7.82016e-07
0.866808	-0.000286774	0.22044	0.164661	8.31757e-07
1.44327	0.00193117	0.218377	0.275823	9.5084e-07
0.594861	0.0415191	0.216366	0.114357	1.08302e-06
0.100675	0.00309551	0.215777	0.0193876	1.12509e-06
0.179452	0.0102037	0.215287	0.0346084	1.16124e-06
0.120304	0.00515363	0.215251	0.0232039	1.16398e-06
0.615006	0.0106897	0.214893	0.118746	1.19118e-06
0.346388	0.000713977	0.214886	0.0668824	1.19168e-06
1.92104	-0.0123755	0.213971	0.371933	1.26419e-06
0.40521	0.00123598	0.211999	0.0789155	1.43537e-06
0.57747	0.0202703	0.211412	0.112662	1.49064e-06
0.43083	0.0053738	0.210325	0.0843281	1.59857e-06
1.08285	0.0325372	0.209551	0.212446	1.67996e-06
0.527123	0.0441313	0.209025	0.103581	1.7376e-06
0.560128	0.0308499	0.208272	0.110318	1.8236e-06
0.0819441	0.00256208	0.207872	0.0161586	1.87097e-06
0.239121	0.0128396	0.206822	0.0473034	2.00112e-06
0.784887	0.0098277	0.206534	0.155404	2.03834e-06
0.40913	0.0134826	0.205718	0.0812082	2.14746e-06
3.69814	-0.0449866	0.205503	0.734525	2.17712e-06
1.8823	0.042139	0.204871	0.374589	2.26681e-06
0.692331	0.0234983	0.203773	0.138244	2.4315e-06
0.335332	0.00948626	0.203732	0.0669671	2.43781e-06
1.54324	-0.01452	0.202991	0.308898	2.55578e-06
0.480426	0.00997896	0.200418	0.096934	3.01052e-06
0.414789	0.00585933	0.20033	0.0837136	3.02743e-06
1.51244	-0.00159375	0.198387	0.307107	3.42494e-06
0.724798	0.0105584	0.195895	0.148337	4.01064e-06
1.55774	0.03096	0.194453	0.320273	4.39364e-06
0.978006	0.00830455	0.194213	0.201233	4.46054e-06
0.325929	0.00700986	0.194095	0.067088	4.49398e-06
0.140741	0.00683752	0.193963	0.0289819	4.53156e-06
0.565	0.00888456	0.189361	0.118087	6.05573e-06
1.38993	-0.0169009	0.188567	0.291256	6.36542e-06
0.551281	0.0158158	0.185809	0.116571	7.5674e-06
1.84733	0.0131772	0.184032	0.392937	8.45754e-06
0.432634	0.0203735	0.183577	0.0921628	8.70142e-06
0.25759	0.00604411	0.182542	0.0550638	9.2824e-06
0.359667	0.022252	0.180759	0.0773471	1.03749e-05
0.78125	0.0147667	0.180679	0.168055	1.04268e-05
0.802021	0.00478471	0.180044	0.172894	1.08474e-05
0.63882	0.0101024	0.179626	0.137907	1.11331e-05
0.895873	0.0188837	0.179597	0.193418	1.11531e-05
0.717372	0.01924	0.178452	0.155485	1.19773e-05
2.87784	0.0454991	0.178259	0.624158	1.21215e-05
0.32014	0.010381	0.177341	0.0696517	1.2833e-05
0.137299	0.00834378	0.175852	0.0300251	1.40763e-05
0.361942	0.00771562	0.175449	0.079261	1.44322e-05
0.751452	0.000806462	0.173377	0.165747	1.64088e-05
0.173595	0.0123834	0.173201	0.0383133	1.65889e-05
0.361255	0.0259622	0.172275	0.0799894	1.75661e-05
0.262758	0.00430171	0.171124	0.0584162	1.88614e-05
1.5916	0.0840878	0.168866	0.356685	2.16802e-05
0.11395	0.0164828	0.167446	0.0256668	2.36617e-05
0.0119016	0.00108807	0.165206	0.00270252	2.71554e-05
0.351319	0.0193078	0.164628	0.0799422	2.8137e-05
1.09925	0.0458247	0.164452	0.250294	2.84432e-05
0.65322	0.0135675	0.16358	0.149209	3.00059e-05
0.490932	0.00230162	0.160375	0.11347	3.65131e-05
0.550102	0.0555648	0.160298	0.127183	3.66875e-05
0.356203	0.0120655	0.159238	0.0826796	3.91428e-05
0.617219	0.0356853	0.157787	0.144046	4.27691e-05
0.0350308	0.00331704	0.156133	0.00822672	4.73068e-05
0.250317	0.014742	0.156004	0.058814	4.76817e-05
0.0226494	0.00162022	0.155422	0.00533345	4.94029e-05
0.333252	0.00991605	0.155291	0.0785127	4.97972e-05
0.611518	0.0198095	0.154908	0.144281	5.09709e-05
0.37932	0.0351924	0.153065	0.0901323	5.702e-05
0.665095	0.0459978	0.151306	0.159118	6.34493e-05
0.658105	0.014054	0.15112	0.15756	6.41694e-05
0.142529	0.00453904	0.150502	0.0342058	6.66188e-05
0.225676	0.00763434	0.147898	0.0547189	7.80065e-05
0.243937	0.0396076	0.147704	0.0591921	7.89255e-05
0.298046	0.0144316	0.147007	0.0725228	8.23268e-05
0.0174903	0.00106259	0.146999	0.00425599	8.23622e-05
0.0219759	0.00109491	0.145552	0.00537857	8.98912e-05
0.127822	0.00265916	0.144745	0.0313862	9.43813e-05
0.252642	0.0204984	0.141567	0.0628442	0.000114319
0.980975	0.0168437	0.141465	0.244118	0.000115023
0.675338	0.0136707	0.140996	0.168385	0.000118313
0.267212	0.0251472	0.140841	0.0666677	0.000119426
0.545648	0.0669296	0.139903	0.136666	0.000126358
0.156119	0.00634772	0.13927	0.0392054	0.000131256
0.075926	0.00286404	0.13558	0.0193661	0.000163809
0.932727	0.0353577	0.135418	0.23807	0.0001654
0.744046	0.0461364	0.135216	0.190075	0.000167414
0.214274	0.0430575	0.134946	0.0548021	0.000170148
0.0867551	0.0204312	0.133901	0.0222882	0.000181142
0.349995	0.0275682	0.133864	0.0899311	0.000181539
0.282629	0.010327	0.133219	0.0728243	0.000188693
0.235835	0.0133816	0.131848	0.0611303	0.000204813
0.342697	0.0153875	0.131177	0.0890911	0.000213195
0.431844	0.0242911	0.129924	0.112888	0.000229767
0.266562	0.0200415	0.12971	0.0697476	0.000232719
0.170752	0.00752583	0.129185	0.0447827	0.000240128
0.30953	0.00687915	0.123924	0.0831349	0.00032852
0.184655	0.00918298	0.12251	0.0499209	0.000357314
0.0937989	0.00960889	0.121111	0.0255247	0.00038828
0.225778	0.0268804	0.119908	0.0617884	0.000416995
0.449208	0.0396841	0.119588	0.123121	0.000424993
0.35566	0.0535012	0.118919	0.0977921	0.000442183
0.393844	0.0443671	0.118166	0.108682	0.000462386
0.166518	0.00596433	0.117224	0.0461601	0.000488923
0.121715	0.00482692	0.11718	0.0337476	0.000490203
0.428129	0.0235903	0.116851	0.118895	0.000499848
0.638235	0.00732872	0.11682	0.177269	0.00050075
0.335292	0.0208177	0.116222	0.0933983	0.000518808
0.819032	0.0197113	0.114805	0.229735	0.000564169
0.625624	0.0111904	0.113101	0.176971	0.000623941
0.241818	0.0147221	0.112855	0.0684876	0.000633096
0.22977	0.00437367	0.112832	0.0650828	0.000633948
0.144506	0.00939651	0.112764	0.0409457	0.00063652
0.00691708	0.000402042	0.112079	0.00196668	0.000662769
0.306274	0.00370813	0.111086	0.0875181	0.000702798
0.749977	0.0592911	0.108437	0.217232	0.000821671
2.10517	0.034986	0.106954	0.614486	0.000896692
0.316561	0.0189803	0.103504	0.094111	0.00109858
0.367636	0.00422119	0.103325	0.1094	0.00111015
0.496974	0.0476138	0.102543	0.148517	0.00116244
0.0351846	0.00648604	0.101798	0.0105574	0.00121446
0.367639	0.0346408	0.101376	0.110568	0.00124493
0.042967	0.00485042	0.100452	0.0129884	0.0013144
0.169419	0.00802863	0.100298	0.0512568	0.00132631
0.340094	0.0105325	0.100106	0.103003	0.00134135
0.124912	0.0282705	0.0994539	0.0379693	0.00139371
0.308037	0.0315811	0.0973964	0.0947255	0.00157259
0.514448	0.0332668	0.0948365	0.160548	0.00182729
0.328461	0.031797	0.0941661	0.102908	0.00190052
0.212418	0.0123912	0.0932888	0.0668957	0.00200077
0.197038	0.0295074	0.0928953	0.062197	0.00204744
0.0797663	0.00536133	0.092417	0.0252507	0.00210561
0.112364	0.00258218	0.0915895	0.0357465	0.00221017
0.338881	0.0190854	0.0905449	0.108491	0.00234957
0.269191	0.0200282	0.0901734	0.086375	0.00240124
0.324767	0.0346203	0.0892193	0.104818	0.00253915
0.38851	0.0119303	0.0887909	0.125723	0.00260361
0.0718155	0.00408246	0.0870302	0.0234962	0.00288615
0.141218	0.0337776	0.0864319	0.046378	0.00298895
0.597711	0.0337025	0.0854105	0.197577	0.00317297
0.176332	0.0379294	0.0833918	0.0590537	0.00357053
0.0317372	0.00119762	0.0828582	0.0106661	0.0036837
0.214432	0.0100195	0.0808078	0.0730555	0.00415281
0.454217	0.0317197	0.079529	0.156096	0.00447517
0.264444	0.0232226	0.0787979	0.0913359	0.00467057
0.147511	0.00830271	0.0775735	0.0513832	0.00501709
0.044357	0.00706707	0.0772557	0.0154855	0.00511118
0.2874	0.0192873	0.076985	0.100525	0.00519271
0.467308	0.064674	0.076851	0.163607	0.00523355
0.171317	0.0228404	0.0758361	0.0604122	0.00555345
0.174367	0.0274359	0.0743341	0.0621562	0.00606318
0.299595	0.0684662	0.0742999	0.106823	0.00607529
0.145947	0.00572389	0.0726854	0.0526589	0.00667682
0.434393	0.0510221	0.0723727	0.157098	0.00680003
0.122418	0.0056588	0.0715805	0.0445357	0.00712253
0.397436	0.0442097	0.0683285	0.148247	0.00861545
0.0965529	0.00676318	0.0666426	0.0365006	0.00950933
0.247244	0.0419035	0.064099	0.0954336	0.0110378
0.189292	0.0110966	0.0638513	0.0732162	0.0111993
0.332247	0.0421583	0.0633876	0.129011	0.0115081
0.22713	0.0212929	0.0632641	0.088286	0.0115918
0.178219	0.0109123	0.0619923	0.0700284	0.0124898
0.140204	0.00660651	0.060582	0.0557707	0.0135682
0.0895788	0.0607461	0.0600219	0.0358093	0.014022
0.386439	0.066953	0.0596408	0.155004	0.0143397
0.571529	0.0465723	0.0594978	0.229538	0.0144607
0.149223	0.021526	0.0594508	0.0599562	0.0145007
0.263144	0.0156499	0.0591777	0.105988	0.0147354
0.0889852	0.00428987	0.0573207	0.0364528	0.0164365
0.197414	0.0261446	0.0563254	0.081625	0.0174288
0.146516	0.00608576	0.056003	0.0607648	0.0177631
0.194451	0.0157606	0.0532512	0.0828229	0.0208948
0.0402754	0.0062069	0.0529788	0.0172011	0.0212339
0.207507	0.0146947	0.0520071	0.0894932	0.0224897
0.158659	0.0580305	0.0510619	0.069091	0.023784
0.206827	0.0187209	0.0504357	0.0906542	0.0246829
0.959953	0.0954933	0.0504052	0.42089	0.0247276
0.868456	0.0382855	0.0494619	0.384578	0.0261502
0.133044	0.0113215	0.0461655	0.0610887	0.0318139
0.0528507	0.00560689	0.0456865	0.0244	0.0327357
0.226578	0.0262827	0.0440792	0.106586	0.0360348
0.0617217	0.00853749	0.0431996	0.0293424	0.037983
0.278105	0.0992099	0.0428507	0.132772	0.0387855
0.186572	0.0170184	0.0355214	0.0982052	0.0603972
0.00874696	0.000311828	0.0346428	0.00466425	0.0637259
0.104923	0.00992236	0.0328784	0.0574836	0.0710057
0.269671	0.047009	0.0314687	0.151126	0.077451
0.110178	0.0498211	0.0297394	0.0635711	0.0862152
0.100526	0.00524066	0.0279679	0.0598653	0.0962985
0.176701	0.019905	0.0264551	0.10828	0.105913
0.156664	0.0314609	0.0248256	0.0991853	0.117442
0.0280421	0.0099629	0.0239187	0.0180955	0.124445
0.0478135	0.0126839	0.0216491	0.0324687	0.144063
0.100057	0.0265443	0.0215941	0.0680338	0.144579
0.0892058	0.00494932	0.0154282	0.0719857	0.218225
0.0569269	0.0312376	0.0153988	0.0459824	0.218668
0.0153282	0.00473759	0.00771419	0.017561	0.384878
0.0572162	0.0535833	0.00758993	0.0660896	0.388749
0.0111928	0.0159694	0.000932033	0.0370175	0.763015
0.0535347	0.0275666	0.000832428	0.187356	0.775682
0.0266063	0.0325393	0.000748052	0.0982296	0.78707
-0.0177903	0.0408496	0.000510167	0.0795434	0.823491
0.00299974	0.00587076	0.000257374	0.0188857	0.874124
0.00307083	0.0430969	0.00010394	0.0304249	0.919811
a. Each permutation test was carried out in 100 groups at the same time by randomly removing 10% of all the numbers which floating within 20% of the reference value. Every linear regression equation were built in P and corresponding `X calculated from 100 groups by using least squares.
