# Supplementary material for: A new perspective on population genetics: Deciphering the relationship between genetic variants and disease prevalence in Psoriasis
Source: PLoS One. 2026 Mar 13;21(3):e0344204. doi: 10.1371/journal.pone.0344204 (PMC12987435; doi:10.1371/journal.pone.0344204)
Supplement: S18 Table — (XLSX) [file pone.0344204.s023.xlsx]

## Sheet: Constrained with lost 20%-10
Supplementary Table 18-1. Parameters of linear regression equations established between combination frequency and prevalence of disease in 1000 permutation tests under the Constrained with lost 20% model in 10 populations.a
Slope	Intercept	R2	SE	P-value
1.02323	-0.103972	0.994528	0.0268333	2.4561e-10
1.04577	-0.113729	0.99254	0.0320544	8.49455e-10
1.75005	-0.0490706	0.987989	0.0682196	5.71744e-09
0.386243	-0.0153124	0.987136	0.0155889	7.52686e-09
0.777312	-0.0629962	0.985706	0.0330941	1.14802e-08
0.853843	-0.0679244	0.98413	0.0383354	1.74573e-08
0.797042	-0.056838	0.982844	0.0372304	2.38503e-08
1.26368	-0.157411	0.982432	0.0597452	2.62316e-08
0.536709	-0.0440456	0.982272	0.0254921	2.72006e-08
0.838219	-0.116907	0.981866	0.0402751	2.97876e-08
3.25563	-0.302634	0.980661	0.161638	3.85433e-08
0.617986	-0.0368326	0.980656	0.0306866	3.85868e-08
1.70771	-0.0902578	0.979046	0.0883275	5.31575e-08
1.33286	-0.0514696	0.978279	0.0702185	6.14068e-08
3.2511	-0.23137	0.978095	0.172014	6.35113e-08
0.648146	-0.0533879	0.977926	0.0344287	6.55075e-08
0.526957	-0.0324475	0.975412	0.0295801	1.00945e-07
1.22728	-0.145459	0.975022	0.0694496	1.07515e-07
0.995351	-0.115299	0.974902	0.0564643	1.09609e-07
1.13802	-0.134895	0.97468	0.0648495	1.1354e-07
0.574937	-0.0454267	0.973883	0.0332878	1.28575e-07
1.92575	-0.0821407	0.972972	0.113479	1.47532e-07
1.04571	-0.0871758	0.970977	0.0639195	1.96308e-07
0.0855308	-0.00139974	0.970429	0.00527874	2.1161e-07
4.03297	-0.358506	0.97039	0.249071	2.12719e-07
2.95884	-0.259376	0.970271	0.183113	2.1617e-07
2.83148	-0.151479	0.969792	0.176682	2.30506e-07
0.989913	-0.102558	0.969603	0.0619686	2.36342e-07
3.01927	-0.236608	0.968064	0.193886	2.88152e-07
1.08767	-0.137063	0.96783	0.0701104	2.96724e-07
0.541555	-0.0324278	0.966738	0.0355156	3.3925e-07
1.63947	-0.3006	0.966287	0.108269	3.58093e-07
3.2146	-0.253701	0.964692	0.217432	4.31097e-07
2.02117	-0.0954387	0.96226	0.141519	5.63297e-07
0.487924	-0.0245868	0.961955	0.0343066	5.81782e-07
0.588186	-0.0279722	0.961873	0.0414026	5.86853e-07
0.127848	-0.00338624	0.960769	0.00913384	6.58108e-07
0.340222	-0.0102147	0.960714	0.0243242	6.61824e-07
1.39596	-0.161852	0.959483	0.10142	7.49115e-07
5.63182	-0.392173	0.958977	0.411826	7.87452e-07
0.848173	-0.0771442	0.958402	0.0624741	8.32711e-07
0.306336	-0.01996	0.958002	0.0226769	8.65346e-07
0.595151	-0.0303963	0.957742	0.0441991	8.87113e-07
0.666453	-0.0469271	0.956472	0.0502657	9.99149e-07
1.37604	-0.0703144	0.955589	0.104881	1.08316e-06
3.84563	-0.175013	0.952291	0.304326	1.44454e-06
1.08638	-0.143128	0.950385	0.0877589	1.69084e-06
0.741558	-0.0518327	0.94983	0.0602557	1.76821e-06
2.80841	-0.157663	0.949291	0.229487	1.84585e-06
1.22493	-0.174247	0.949252	0.100135	1.85155e-06
0.575024	-0.0477556	0.948109	0.0475618	2.02511e-06
0.305978	-0.0150059	0.948007	0.0253346	2.04121e-06
1.58519	-0.0604653	0.94773	0.13162	2.08529e-06
0.460533	-0.0284695	0.944082	0.0396266	2.73536e-06
1.08585	-0.0393505	0.942655	0.0946885	3.02723e-06
1.94374	-0.0585579	0.942503	0.169737	3.05977e-06
0.786702	-0.0615813	0.942244	0.0688623	3.11551e-06
6.92985	-0.502984	0.941256	0.612079	3.3357e-06
0.0786983	-0.00066651	0.940802	0.0069795	3.44059e-06
1.43084	-0.0582888	0.94064	0.127081	3.47865e-06
0.298554	-0.0113624	0.939576	0.0267681	3.73662e-06
1.78681	-0.0600367	0.938443	0.161797	4.02679e-06
0.392656	-0.0081624	0.93619	0.0362433	4.65373e-06
0.480929	-0.0142205	0.936048	0.044444	4.69564e-06
0.440909	-0.0235367	0.935233	0.0410223	4.9413e-06
1.35143	-0.0661074	0.935154	0.125819	4.96562e-06
0.654961	-0.0182618	0.934937	0.0610868	5.03304e-06
1.11294	-0.0978356	0.934162	0.104461	5.2788e-06
0.288965	-0.012291	0.933507	0.0272665	5.49348e-06
0.837332	-0.0233342	0.93336	0.0791033	5.54252e-06
0.844327	-0.0112476	0.932671	0.0802051	5.77707e-06
1.13668	-0.151059	0.931947	0.108598	6.03167e-06
2.30736	-0.152379	0.931119	0.22188	6.33277e-06
0.918546	-0.111008	0.930378	0.0888384	6.61186e-06
0.923345	-0.0846894	0.930151	0.0894586	6.69896e-06
2.34369	-0.24112	0.928911	0.229228	7.19111e-06
0.549238	-0.0429191	0.927194	0.0544145	7.91754e-06
0.875324	-0.0678909	0.925464	0.0878269	8.70366e-06
0.281532	-0.0132918	0.92527	0.0282877	8.7955e-06
1.35495	-0.0415238	0.925125	0.136285	8.86445e-06
1.3596	-0.047322	0.924983	0.136893	8.93242e-06
0.792455	-0.0427469	0.924639	0.0799865	9.09853e-06
0.993689	-0.0833391	0.924122	0.100669	9.35274e-06
0.377375	-0.00695898	0.923757	0.038331	9.53588e-06
1.90344	-0.181496	0.92255	0.19499	1.01595e-05
0.448513	-0.0188353	0.922529	0.0459526	1.01704e-05
0.604002	-0.0219681	0.920378	0.0628095	1.1358e-05
0.241332	-0.00570507	0.920099	0.0251437	1.15199e-05
0.311991	-0.0122319	0.919244	0.0326941	1.20253e-05
0.616302	-0.0259772	0.917296	0.0654269	1.3239e-05
0.143141	-0.00366295	0.916511	0.0152744	1.37536e-05
1.70227	-0.15627	0.91584	0.182443	1.42054e-05
2.95896	-0.185853	0.914897	0.319066	1.4859e-05
0.109993	-0.000108895	0.913488	0.0119676	1.5877e-05
3.14639	-0.374371	0.912825	0.343772	1.63746e-05
1.83949	-0.0552985	0.911609	0.202512	1.73161e-05
0.428472	-0.02678	0.910748	0.0474229	1.80078e-05
0.34449	-0.0164286	0.910731	0.0381317	1.80214e-05
1.39141	-0.0358236	0.910418	0.154313	1.82782e-05
0.847466	-0.0205488	0.910201	0.0941118	1.84574e-05
7.53828	-0.547689	0.909637	0.840015	1.89298e-05
0.631442	-0.0443499	0.908988	0.0706413	1.94852e-05
0.342426	-0.0192125	0.907949	0.0385482	2.03996e-05
0.493783	-0.019319	0.906808	0.0559657	2.14404e-05
0.121507	-0.00234164	0.906601	0.0137886	2.1634e-05
0.202372	-0.0049814	0.905806	0.0230727	2.23872e-05
3.3392	-0.107954	0.905692	0.380961	2.24973e-05
0.150178	-0.00533365	0.905465	0.0171562	2.27166e-05
0.268759	-0.0075617	0.905379	0.0307184	2.2801e-05
1.78907	-0.124931	0.904856	0.205108	2.33145e-05
2.10381	-0.0974342	0.904679	0.24144	2.34903e-05
0.60238	-0.0194042	0.903662	0.0695378	2.45192e-05
1.10147	-0.0598763	0.902564	0.127953	2.56693e-05
0.538185	-0.032323	0.901711	0.0628211	2.65893e-05
0.303747	-0.0171474	0.897589	0.0362745	3.13949e-05
2.65709	-0.23327	0.897533	0.317415	3.14639e-05
0.124114	-0.00546915	0.895916	0.0149566	3.35213e-05
1.26109	-0.0476166	0.895393	0.152396	3.42085e-05
0.657056	-0.0448652	0.893935	0.0800184	3.61788e-05
2.4642	-0.167243	0.892586	0.30223	3.80784e-05
0.422946	-0.0209285	0.891617	0.0521352	3.94867e-05
0.201844	-0.00133928	0.890532	0.0250201	4.11121e-05
0.290218	-0.00883753	0.89026	0.0360249	4.15271e-05
0.205736	-0.00997812	0.890173	0.0255495	4.16613e-05
3.57408	-0.0876462	0.887769	0.449289	4.54785e-05
0.195297	-0.00586215	0.887647	0.0245653	4.56782e-05
2.12207	-0.123975	0.887636	0.266938	4.56968e-05
1.26584	-0.0528423	0.885067	0.161275	5.00782e-05
1.9405	-0.0492024	0.884029	0.24849	5.19353e-05
5.88025	-0.452788	0.883702	0.754195	5.25315e-05
2.89716	-0.295042	0.882295	0.374125	5.51547e-05
0.502499	-0.0234671	0.881812	0.0650413	5.60785e-05
1.26717	-0.0667518	0.881165	0.164525	5.73329e-05
1.15446	-0.031862	0.881159	0.149896	5.73451e-05
4.19897	-0.330042	0.881147	0.545229	5.73676e-05
0.624819	-0.00417015	0.880705	0.0813026	5.82372e-05
1.36605	-0.131235	0.877601	0.180369	6.46291e-05
1.87022	-0.0370758	0.876645	0.248036	6.67002e-05
2.70806	-0.413017	0.876538	0.35933	6.69348e-05
0.440132	-0.00680326	0.876442	0.0584268	6.71466e-05
0.731704	-0.0209233	0.875033	0.0977635	7.03073e-05
2.16046	-0.0979202	0.874919	0.28881	7.05666e-05
0.263414	-0.00529344	0.874307	0.0353116	7.19773e-05
2.47071	-0.0986875	0.873495	0.33243	7.3883e-05
0.205219	-0.00931019	0.872889	0.0276876	7.53287e-05
2.09752	-0.19401	0.872336	0.283696	7.6667e-05
1.40827	-0.202807	0.872154	0.190628	7.71132e-05
0.182646	-0.0118326	0.871958	0.0247454	7.75928e-05
0.404743	-0.0311274	0.871602	0.0549231	7.84728e-05
0.342123	-0.00696432	0.871168	0.0465155	7.95537e-05
0.578128	-0.00953601	0.870938	0.0786838	8.0132e-05
0.245736	-0.00692036	0.870107	0.0335684	8.22462e-05
1.15649	-0.0705402	0.869738	0.158239	8.31995e-05
1.97644	-0.274979	0.868919	0.271407	8.53432e-05
0.324312	-0.0248872	0.868858	0.0445466	8.55038e-05
0.547539	-0.0187186	0.86687	0.0758632	9.08892e-05
0.162295	-0.00479663	0.866863	0.0224871	9.09078e-05
0.265661	-0.00499804	0.866038	0.0369406	9.32159e-05
0.410885	-0.0144416	0.865555	0.0572532	9.45884e-05
4.69939	-0.40384	0.863654	0.660157	0.000100139
0.365355	-0.0121581	0.863309	0.0513992	0.000101172
0.575357	-0.0274489	0.863123	0.0810067	0.000101732
3.5899	-0.0804693	0.862098	0.507625	0.000104863
6.68475	-0.153495	0.861599	0.947233	0.000106413
1.08542	-0.0460695	0.860892	0.15426	0.000108639
1.36425	-0.0513993	0.860373	0.194308	0.000110297
0.3085	-0.00942191	0.85847	0.0442867	0.000116536
1.57244	-0.0698093	0.858448	0.225751	0.000116608
3.78061	-0.399238	0.857388	0.545137	0.000120198
1.48949	-0.14322	0.856146	0.215864	0.000124511
1.05649	-0.109152	0.854925	0.15387	0.000128865
0.143255	-0.00090886	0.853569	0.020978	0.000133834
1.24781	-0.0190082	0.853568	0.182727	0.000133838
0.534652	-0.0118699	0.852759	0.0785466	0.000136869
1.26437	-0.110865	0.850426	0.187474	0.00014591
0.104142	-0.0041939	0.849075	0.0155235	0.000151344
0.359715	-0.00685089	0.84876	0.0536851	0.000152633
3.43943	-0.0599448	0.846285	0.518254	0.000163061
0.107962	-0.00258281	0.845073	0.0163435	0.000168359
0.566984	-0.0317561	0.843565	0.0863244	0.00017513
2.11341	-0.141989	0.843316	0.322074	0.000176268
5.57307	-0.221553	0.843188	0.849722	0.000176855
1.82699	-0.075664	0.842871	0.278895	0.000178318
0.526028	0.00497444	0.841742	0.0806413	0.000183595
3.22656	-0.18157	0.841706	0.494706	0.000183761
2.06504	-0.346989	0.841461	0.316908	0.000184922
1.97738	-0.0847267	0.840614	0.30442	0.000188981
3.01298	-0.629425	0.839918	0.465056	0.000192367
0.580835	-0.0235432	0.839667	0.0897357	0.000193597
1.13263	-0.11521	0.839281	0.175236	0.000195505
2.61109	-0.150084	0.837381	0.406818	0.000205093
2.17631	-0.143112	0.836754	0.339858	0.000208336
1.22504	-0.0210834	0.835716	0.192032	0.000213792
0.280565	-0.00101715	0.835513	0.0440126	0.000214869
1.54003	-0.0499271	0.834177	0.242759	0.000222072
0.320951	-0.0110507	0.83416	0.0505958	0.000222167
2.69789	-0.333081	0.833471	0.426363	0.000225955
1.70419	-0.125197	0.831241	0.271484	0.000238551
0.737879	-0.0572815	0.830313	0.117935	0.000243947
0.3044	-0.00363478	0.828743	0.048923	0.000253286
3.79404	-0.42639	0.828616	0.61005	0.000254056
0.281114	-0.00407612	0.828116	0.0452804	0.000257094
0.786845	-0.0600121	0.826115	0.127631	0.00026953
0.74921	-0.0393347	0.825435	0.121813	0.000273854
4.42637	-0.21405	0.82539	0.719794	0.000274146
1.41433	-0.106374	0.825195	0.230146	0.0002754
3.43207	-0.175149	0.824915	0.559023	0.000277201
0.871921	-0.0372758	0.824711	0.142121	0.000278525
0.610828	-0.0559057	0.82436	0.0996844	0.000280808
2.14588	-0.126368	0.822498	0.352447	0.000293162
2.1651	-0.042255	0.822309	0.355834	0.000294443
0.519599	-0.030937	0.82226	0.0854104	0.000294768
0.841932	-0.00423472	0.821486	0.138761	0.000300051
1.32898	-0.0339326	0.821286	0.219182	0.000301422
0.715438	-0.0304686	0.82052	0.118302	0.000306739
0.591403	-0.0291709	0.820266	0.0978759	0.000308511
0.792114	-0.0743965	0.81978	0.131309	0.000311936
0.341692	-0.00678652	0.81965	0.0566675	0.000312859
1.47469	-0.127104	0.819601	0.244609	0.000313205
0.868786	-0.0120865	0.818841	0.144477	0.000318633
1.07962	-0.128333	0.817994	0.180049	0.00032476
0.141296	-0.00445505	0.817618	0.0235939	0.000327509
1.1051	-0.0383332	0.817431	0.184648	0.000328882
0.696981	-0.00513576	0.816431	0.116847	0.00033631
1.43733	-0.0996758	0.816411	0.240979	0.000336458
0.70067	-0.0241339	0.816274	0.117527	0.000337488
0.827872	-0.0462213	0.816192	0.138901	0.000338107
6.76387	-0.440046	0.81572	1.13663	0.000341665
0.304266	-0.00558467	0.812789	0.051628	0.000364437
0.24978	-0.0105951	0.812256	0.0424569	0.000368694
0.364013	-0.0248796	0.812182	0.0618891	0.000369289
0.281658	-0.0044435	0.811447	0.0480026	0.000375238
0.132148	0.00235228	0.810813	0.0225684	0.000380423
0.678391	-0.0279324	0.81024	0.116073	0.000385157
0.219101	-0.00810741	0.810147	0.0374996	0.000385933
0.277395	-0.00232683	0.806427	0.04805	0.000417826
3.73746	-0.453587	0.806103	0.648069	0.000420693
2.26056	-0.208164	0.805697	0.392486	0.000424311
0.798857	-0.0161187	0.80199	0.140341	0.000458447
0.738275	-0.0685895	0.800178	0.130437	0.000475873
0.639564	-0.0133978	0.799569	0.113212	0.000481849
0.54122	-0.0235278	0.799256	0.0958974	0.000484936
0.563329	-0.0386493	0.798589	0.100022	0.000491568
3.71584	-0.54026	0.797937	0.661106	0.000498122
1.14113	-0.0768169	0.797059	0.203578	0.000507049
0.250436	-0.00404856	0.792239	0.0453425	0.000558272
0.0306589	-0.000129852	0.792066	0.00555385	0.000560185
2.27415	-0.149443	0.79143	0.412755	0.000567238
0.0855692	-0.00164152	0.789872	0.015604	0.000584825
0.554484	-0.00122128	0.789271	0.101296	0.000591717
0.318966	-0.00655308	0.78875	0.0583617	0.000597743
1.15709	-0.0666251	0.78841	0.211931	0.000601704
0.202811	0.000811394	0.78832	0.0371565	0.000602753
0.726305	-0.0408602	0.78775	0.133292	0.000609443
11.5117	-0.515429	0.785925	2.12417	0.000631243
0.184157	-0.00404381	0.785362	0.0340379	0.000638085
1.73971	-0.230806	0.784335	0.322531	0.000650712
0.397715	-0.0197719	0.782076	0.074226	0.000679161
3.74657	-0.142011	0.781862	0.699664	0.0006819
0.338815	0.00873797	0.78182	0.0632809	0.000682442
2.33709	-0.109316	0.779872	0.438992	0.000707822
3.51083	-0.213386	0.778951	0.661232	0.000720069
0.0267428	-0.000407651	0.776866	0.00506725	0.000748397
0.822292	-0.0259216	0.776756	0.155858	0.000749902
0.370101	-0.00155374	0.775639	0.0703751	0.000765452
0.298268	-0.00546763	0.775334	0.0567657	0.000769742
4.59659	-0.195247	0.774566	0.876741	0.000780618
2.0947	-0.0986064	0.774157	0.400006	0.000786464
0.319559	0.00424503	0.77194	0.0614099	0.000818699
0.786464	-0.0152125	0.771058	0.151514	0.000831802
0.676934	-0.0284973	0.770073	0.130777	0.000846628
3.87898	-0.178801	0.770038	0.749454	0.000847156
0.652463	-0.0160236	0.767866	0.126835	0.000880569
0.221025	-0.00376961	0.767297	0.0430344	0.000889486
1.59346	-0.0570925	0.766922	0.310578	0.000895402
0.430084	-0.0151762	0.766174	0.0840023	0.000907294
1.38391	-0.0778756	0.766018	0.270418	0.00090979
0.109333	0.000334255	0.765784	0.0213778	0.000913539
1.02335	-0.0507129	0.76539	0.200314	0.000919874
0.535906	-0.0145451	0.762839	0.105645	0.000961782
0.278176	-0.00436889	0.760177	0.0552411	0.00100704
0.706652	-0.0538845	0.759691	0.140517	0.00101548
6.06975	-0.164595	0.757954	1.2127	0.00104608
1.02554	-0.0322014	0.757904	0.204924	0.00104696
5.15646	-0.293152	0.757344	1.03194	0.00105699
0.0917982	-0.00176386	0.756095	0.0184336	0.00107959
0.170939	-0.00509404	0.756006	0.0343339	0.00108123
1.85164	-0.0931118	0.755388	0.372532	0.00109255
1.28807	-0.133562	0.750632	0.262483	0.00118288
0.888714	-0.058242	0.749003	0.18189	0.00121511
2.19717	-0.229199	0.748843	0.449879	0.00121831
1.46751	-0.10676	0.747806	0.301308	0.00123921
1.16082	-0.0735743	0.74726	0.238683	0.00125032
0.183	-0.00397139	0.746709	0.0376825	0.00126162
0.696029	-0.00801182	0.745251	0.143876	0.00129188
0.740554	-0.0214848	0.745163	0.153115	0.00129372
0.38089	-0.0178072	0.743502	0.0790961	0.00132891
5.95359	-0.490992	0.742738	1.23881	0.00134536
0.445752	-0.00575721	0.7427	0.0927602	0.00134618
0.532102	-0.00403733	0.742585	0.110763	0.00134866
0.964072	-0.0159207	0.741448	0.201279	0.00137345
0.281837	-0.00537656	0.740862	0.0589318	0.00138636
1.72039	-0.0263444	0.739704	0.360817	0.00141215
0.682092	-0.0438372	0.739662	0.143071	0.0014131
0.127996	-0.00142836	0.737903	0.0269702	0.001453
0.574994	-0.014943	0.737822	0.121183	0.00145485
2.25716	-0.400704	0.737518	0.476082	0.00146184
1.95986	-0.0656458	0.737238	0.413674	0.00146829
0.131565	-0.00199191	0.737182	0.0277737	0.00146958
0.17339	-0.00476977	0.737101	0.0366108	0.00147146
0.507765	-0.00966694	0.736399	0.107408	0.00148779
0.382965	-0.00231979	0.735974	0.0810972	0.00149773
0.720463	-0.0437215	0.735932	0.152583	0.00149873
1.0094	-0.0130817	0.735266	0.214142	0.00151441
3.36716	-0.360736	0.735163	0.714523	0.00151686
4.01755	-0.188615	0.734082	0.854904	0.00154263
4.03395	-0.270612	0.733812	0.858988	0.00154912
3.89713	-0.294949	0.733534	0.830445	0.00155584
0.5591	-0.0582707	0.733043	0.119289	0.00156773
4.53969	-0.223763	0.730128	0.975799	0.00163983
0.764662	-0.0151716	0.729323	0.164699	0.00166016
4.31745	-0.185167	0.727777	0.933566	0.00169979
0.425937	0.0176715	0.726596	0.0923754	0.00173054
0.627445	-0.00655243	0.725425	0.136479	0.00176146
4.17638	-0.155102	0.724881	0.909665	0.00177597
0.768715	-0.0403857	0.722013	0.16864	0.00185397
6.15458	-0.575856	0.721239	1.35279	0.00187549
0.544945	-0.00795104	0.72106	0.119833	0.00188049
0.399289	-0.00469028	0.720751	0.0878711	0.00188915
2.17562	-0.0272455	0.720644	0.478912	0.00189213
4.46241	-0.239436	0.719616	0.984807	0.00192119
0.980672	-0.059519	0.717129	0.217758	0.00199288
0.334383	-0.0276155	0.716786	0.0743126	0.00200293
0.25523	-0.00171267	0.716075	0.0568211	0.00202387
1.57727	-0.0573549	0.715731	0.35144	0.00203406
3.71915	-0.0862492	0.715462	0.829232	0.00204206
4.59451	-0.103277	0.715415	1.02452	0.00204346
0.137222	0.00766803	0.714732	0.0306502	0.00206389
0.618832	-0.0213264	0.713962	0.138485	0.00208712
0.312169	-0.00444181	0.713852	0.0698773	0.00209047
0.27518	-0.00665595	0.71379	0.061607	0.00209235
0.819128	-0.00559486	0.713755	0.183401	0.00209341
2.09003	-0.224424	0.713525	0.468217	0.00210039
0.308328	0.00402912	0.711842	0.0693573	0.00215212
0.381665	-0.0123398	0.711009	0.0860283	0.00217806
2.38496	-0.1893	0.710952	0.537653	0.00217986
0.364217	-0.00678644	0.709986	0.0823	0.00221028
1.71676	-0.0227571	0.705973	0.391709	0.00234018
0.557	-0.0125073	0.702956	0.128014	0.00244167
0.899238	-0.0414397	0.702243	0.207022	0.00246614
2.34089	-0.0658653	0.701748	0.539556	0.00248325
0.0898522	-0.000826207	0.701422	0.0207263	0.00249456
0.53504	-0.0182611	0.701304	0.123453	0.00249866
1.62524	-0.127819	0.701033	0.375245	0.00250813
0.855698	-0.036718	0.699952	0.198078	0.00254606
2.26998	-0.145621	0.697973	0.527935	0.00261669
1.82701	-0.153897	0.697	0.425893	0.00265197
1.33043	-0.0752277	0.696822	0.310266	0.00265849
2.92802	-0.39063	0.696286	0.683702	0.00267811
0.281959	-0.00254685	0.696049	0.0658754	0.00268681
1.04603	-0.03362	0.695155	0.244906	0.00271988
2.58539	-0.0462443	0.694734	0.605914	0.00273556
0.295612	-3.56371e-05	0.694135	0.0693778	0.00275801
0.198858	-0.00229824	0.693741	0.0467136	0.00277284
0.0110398	0.000327672	0.69274	0.00259946	0.00281078
0.222262	-0.00145358	0.692603	0.0523512	0.00281601
2.06709	-0.128322	0.692506	0.486991	0.00281972
0.580593	0.0104704	0.692403	0.136816	0.00282365
0.0404265	-3.02755e-05	0.691929	0.0095371	0.00284185
1.02203	-0.0742299	0.690963	0.241656	0.00287914
0.584973	0.000673899	0.688786	0.13902	0.00296467
0.490176	-0.00104327	0.688399	0.116597	0.00298007
2.60496	-0.0072412	0.687887	0.620373	0.00300054
0.312385	-0.00479818	0.687106	0.0745301	0.00303198
0.795186	-0.0350524	0.686837	0.189838	0.00304288
0.345649	-0.0178998	0.68668	0.0825483	0.00304925
1.12807	-0.0153669	0.686652	0.269424	0.00305036
0.307018	-0.00506172	0.686095	0.0734221	0.00307307
1.12288	-0.0256473	0.683809	0.269957	0.00316754
0.559919	-0.0329579	0.682259	0.135096	0.00323288
1.15762	-0.00448592	0.681581	0.279744	0.00326177
0.33756	-0.00625255	0.680248	0.0818237	0.00331916
0.129683	-0.00161028	0.679862	0.0314627	0.00333592
0.295541	-0.00294589	0.677258	0.0721312	0.00345075
2.14487	-0.359215	0.67584	0.525187	0.00351457
0.534651	-0.0149078	0.675638	0.130974	0.00352374
0.731128	-0.0189702	0.675601	0.179119	0.0035254
2.33754	-0.149129	0.674432	0.574204	0.00357881
0.710521	-0.0372288	0.674249	0.174608	0.00358725
0.584104	-0.00135839	0.674048	0.143607	0.00359651
0.904479	-0.0346262	0.673527	0.222638	0.00362061
2.90629	-0.245222	0.673452	0.715507	0.00362409
0.721506	-0.0248771	0.671826	0.178287	0.00370017
0.416333	0.00319346	0.670958	0.10308	0.00374127
1.6775	-0.0680065	0.670299	0.415953	0.00377273
3.36958	-0.129241	0.669878	0.836315	0.0037929
1.75639	0.040381	0.667629	0.438146	0.00390228
4.61072	-0.337126	0.667576	1.15032	0.00390488
0.3075	-0.00669765	0.667551	0.0767222	0.00390609
1.65658	-0.0893358	0.663694	0.416917	0.00409939
0.198856	-0.0125793	0.663314	0.0500894	0.00411883
0.530602	-0.0192892	0.663006	0.133745	0.00413468
1.32967	-0.0545398	0.661306	0.336436	0.00422279
0.215752	-0.000891778	0.660507	0.0546872	0.00426468
0.403131	-0.010954	0.660146	0.102265	0.00428375
0.380712	-0.0176025	0.660085	0.0965912	0.00428698
5.8458	-0.610532	0.659653	1.48457	0.00430982
3.06371	-0.207143	0.659646	0.778059	0.00431022
0.212727	-4.42431e-05	0.658909	0.0541128	0.0043495
0.390685	-0.00786564	0.657688	0.0996513	0.00441514
0.610963	-0.0575075	0.656435	0.156271	0.00448332
0.880193	-0.060712	0.655387	0.225658	0.00454099
0.474076	-0.0102889	0.655108	0.121615	0.00455643
6.03743	-0.424827	0.65417	1.552	0.00460867
2.20336	-0.149586	0.653521	0.567218	0.00464509
0.95171	-0.0665017	0.652825	0.245378	0.00468438
0.118291	0.00137081	0.652247	0.0305378	0.00471724
0.486351	-0.00269742	0.651508	0.125759	0.00475944
1.2508	-0.149065	0.651165	0.323673	0.00477917
1.51593	-0.0191697	0.65078	0.392616	0.00480135
0.569121	-0.0266482	0.647779	0.148373	0.00497711
0.0395484	-0.000158097	0.646551	0.0103382	0.00505045
10.6604	-0.724777	0.644874	2.79695	0.00515193
0.357281	0.00652922	0.64436	0.0938438	0.00518336
4.15417	-0.190204	0.643494	1.0932	0.00523664
1.81233	-0.0232947	0.64325	0.477182	0.00525176
0.599143	-0.0057176	0.64077	0.158606	0.00540705
0.181851	0.000726098	0.64001	0.0482195	0.00545536
0.0690947	8.11673e-05	0.63724	0.0184314	0.00563428
1.25263	-0.0764118	0.637005	0.334314	0.00564965
1.39045	-0.0358949	0.63617	0.37177	0.00570462
0.17804	-0.00335813	0.633369	0.0478916	0.00589194
0.642584	-0.0211554	0.6332	0.172914	0.00590341
0.162067	-0.000990541	0.632391	0.0436866	0.00595845
0.440112	0.00415669	0.630626	0.119087	0.00608002
1.60899	-0.042939	0.63061	0.435381	0.00608113
0.405719	-0.0162691	0.629222	0.110112	0.00617811
3.2277	-0.0910143	0.628848	0.876701	0.0062044
4.49571	-0.252169	0.627532	1.22456	0.0062978
1.12151	-0.0503827	0.627237	0.305675	0.00631885
0.0767605	0.00218925	0.626544	0.0209526	0.00636859
0.252217	-0.00217799	0.625854	0.0689466	0.00641835
2.34323	-0.088037	0.625696	0.640767	0.00642981
0.174404	-0.00160086	0.623886	0.0478761	0.0065621
1.18164	-0.039201	0.623221	0.324836	0.00661127
1.87236	-0.0518251	0.623206	0.514732	0.00661239
0.584481	-0.0141201	0.623069	0.160727	0.00662251
1.37183	-0.038956	0.622426	0.377758	0.00667037
0.16826	-0.000900676	0.619921	0.0465805	0.00685941
1.58341	-0.0320551	0.619726	0.438527	0.00687423
2.7006	-0.156603	0.618361	0.750102	0.00697916
0.409472	-0.0168051	0.617748	0.11388	0.00702669
1.10998	-0.0416157	0.61631	0.309644	0.00713919
3.70285	-0.11491	0.615802	1.03407	0.00717919
0.485367	-0.00478437	0.615455	0.135644	0.0072067
1.79368	-0.139579	0.614884	0.501878	0.00725207
0.513603	-0.00344035	0.613223	0.144213	0.00738537
0.659067	-0.0196685	0.611904	0.185572	0.00749252
0.656514	0.0673243	0.611488	0.185015	0.00752658
0.567235	-0.0195975	0.61083	0.160076	0.00758075
1.13798	-0.017265	0.609107	0.322309	0.00772393
0.509921	-0.000907717	0.608171	0.144708	0.00780256
0.482835	-0.00383188	0.607449	0.137229	0.00786365
0.59795	-0.00522135	0.606509	0.170282	0.00794382
0.240494	-0.000245648	0.605336	0.0686555	0.00804466
2.9596	-0.0709467	0.605051	0.8454	0.00806931
0.486384	-0.00586404	0.603737	0.139316	0.00818377
0.684288	-0.0102586	0.602321	0.196583	0.00830857
3.87859	-0.169556	0.601553	1.11603	0.00837685
0.11602	-0.00191884	0.600937	0.0334267	0.0084319
0.343843	-0.00422677	0.600382	0.0991799	0.00848175
0.504215	-0.0117566	0.599041	0.145845	0.00860325
0.618917	-0.0549986	0.598386	0.179267	0.00866314
0.899118	-0.0237159	0.598323	0.260461	0.00866887
2.82069	-0.0307158	0.598238	0.817255	0.0086767
0.207985	-0.00167013	0.598008	0.0602895	0.00869778
0.0169832	0.000106078	0.596901	0.00493435	0.00879996
0.836359	-0.0553558	0.596586	0.243157	0.00882924
1.21666	-0.0732212	0.594906	0.35496	0.0089865
2.61923	-0.0924391	0.594168	0.765329	0.00905627
0.158072	-0.00179279	0.592876	0.0463117	0.00917947
0.174678	-0.00582657	0.592714	0.051194	0.00919498
1.30025	-0.053321	0.592153	0.381516	0.00924895
0.80437	-0.0111833	0.592142	0.236022	0.00925005
1.72703	-0.0486017	0.591471	0.507458	0.00931492
0.601052	-0.011488	0.59122	0.1767	0.00933926
4.66294	-0.284607	0.590264	1.37355	0.00943254
1.14278	-0.0147563	0.590068	0.336763	0.00945171
1.11794	-0.0304395	0.590052	0.329453	0.00945326
0.173072	-0.00141854	0.589253	0.0510879	0.00953191
0.9989	-0.0593564	0.589048	0.294983	0.00955222
0.801114	-0.0245947	0.588611	0.236789	0.00959548
0.730666	0.037063	0.588497	0.216017	0.0096068
0.292275	-0.00992506	0.58832	0.086441	0.00962437
0.0949414	-0.00112497	0.588193	0.0280865	0.00963711
1.07148	-0.0633652	0.587749	0.317267	0.00968132
1.26167	-0.0854475	0.587501	0.373773	0.0097062
0.887019	-0.0245555	0.585145	0.264061	0.00994441
1.0306	-0.0573192	0.584859	0.306984	0.0099736
0.79686	-0.0321026	0.584287	0.237641	0.0100323
0.472686	-0.00816952	0.584105	0.141018	0.010051
2.26859	-0.166346	0.583396	0.677785	0.0101242
0.220745	-0.00556238	0.581949	0.0661482	0.0102749
2.21915	-0.0171887	0.58144	0.665684	0.0103283
0.569602	-0.0108396	0.580839	0.171076	0.0103918
0.614906	-0.0140604	0.580408	0.184846	0.0104374
2.98299	-0.0441244	0.579803	0.897828	0.0105016
0.403682	-0.0125437	0.579509	0.121574	0.010533
0.66553	-0.0261442	0.579152	0.20058	0.0105712
1.51106	0.0303451	0.578811	0.45573	0.0106079
0.590667	-0.0199152	0.578204	0.178365	0.0106732
0.97021	-0.0599974	0.577818	0.293207	0.0107149
3.54867	-0.34826	0.577625	1.07287	0.0107358
0.477124	0.00797165	0.576304	0.14464	0.0108798
0.661978	-0.00624184	0.57481	0.201293	0.0110445
1.33795	-0.0152095	0.572898	0.408435	0.0112581
0.915597	-0.0368686	0.572794	0.279562	0.0112698
3.84421	-0.10745	0.572731	1.17392	0.011277
3.10143	-0.098568	0.571872	0.948755	0.0113741
0.216829	-0.00337915	0.569428	0.0666617	0.0116542
0.311151	-0.0117684	0.567697	0.0959977	0.0118558
1.15537	-0.0205232	0.56543	0.358111	0.0121241
0.622814	-0.000264693	0.564728	0.193319	0.0122082
1.33283	-0.0360969	0.561326	0.416575	0.0126219
1.82882	-0.00851383	0.560611	0.572428	0.0127103
0.857293	-0.0193403	0.55851	0.269482	0.0129728
0.656845	-0.0121127	0.557981	0.206694	0.0130395
1.04763	-0.0175464	0.556701	0.330522	0.0132021
2.40244	-0.147758	0.556537	0.75821	0.0132231
4.13267	-0.239415	0.556439	1.30453	0.0132356
6.02953	-0.493965	0.556352	1.90363	0.0132467
0.180841	0.0134531	0.55458	0.0573	0.0134753
0.969741	-0.0538451	0.552563	0.308522	0.0137391
1.04886	-0.0714861	0.551648	0.33431	0.01386
0.505026	-0.00867662	0.550094	0.161477	0.0140675
0.422727	-0.00677937	0.547203	0.135954	0.0144601
1.33827	-0.146088	0.546725	0.430819	0.0145257
0.929902	-0.0355863	0.546656	0.299398	0.0145352
0.322482	-0.000234806	0.546626	0.103835	0.0145395
0.670534	-0.0120961	0.543888	0.217099	0.0149208
1.08261	-0.00675373	0.543537	0.350763	0.0149702
0.670099	-0.0318055	0.543318	0.217207	0.0150012
0.691312	-0.000895665	0.542505	0.224451	0.0151165
0.405346	-0.00612803	0.541619	0.13184	0.0152428
0.149309	-0.000227391	0.540845	0.0486391	0.0153539
2.50458	-0.0289841	0.540518	0.816431	0.015401
0.0470118	-0.000458814	0.540409	0.015328	0.0154168
0.605736	-0.0213638	0.537521	0.198649	0.0158385
1.44349	-0.139519	0.534746	0.476035	0.0162522
2.60406	-0.126589	0.530189	0.866667	0.0169503
0.524675	-0.0340085	0.529778	0.174763	0.0170145
0.760107	0.0338588	0.528993	0.253582	0.0171374
0.403125	-0.0248039	0.52866	0.134578	0.0171899
3.20487	-0.155184	0.527146	1.07316	0.0174296
1.5519	-0.0980883	0.526693	0.520128	0.0175019
0.868022	-0.0124142	0.52628	0.291164	0.017568
0.555069	0.0195135	0.524936	0.186692	0.0177845
0.375286	-0.00546387	0.524398	0.12636	0.0178717
4.43238	-0.40149	0.52359	1.49481	0.0180033
1.8594	-0.0419848	0.523151	0.62763	0.0180752
0.390268	0.00179766	0.522748	0.131839	0.0181414
0.620322	0.0143081	0.522074	0.209839	0.0182525
0.746423	-0.0194073	0.520907	0.253087	0.0184462
0.854912	-0.0111362	0.518821	0.291086	0.0187963
1.3591	-0.0198677	0.517462	0.464018	0.0190275
2.17764	-0.0668229	0.515521	0.746371	0.0193613
0.169151	-0.00125176	0.515336	0.0579968	0.0193935
0.444272	-0.00508138	0.514931	0.152452	0.0194638
1.64254	-0.0204074	0.510909	0.568189	0.0201735
0.535442	0.0297673	0.510842	0.185246	0.0201856
3.14478	-0.0860897	0.510696	1.08831	0.0202117
3.2348	-0.0567717	0.507591	1.12644	0.0207746
0.653251	0.028766	0.50751	0.227515	0.0207894
0.728838	-0.0436232	0.505556	0.254835	0.0211502
1.23582	-0.0476382	0.504288	0.433197	0.0213872
0.845474	0.0421997	0.503608	0.296771	0.021515
0.191128	0.00826686	0.502712	0.0672086	0.0216845
0.976542	-0.0426812	0.499962	0.345286	0.0222113
2.74866	-0.0335548	0.498602	0.974519	0.0224755
0.626439	0.0371299	0.498249	0.222257	0.0225446
0.136821	0.000640483	0.497957	0.0485715	0.0226017
1.93606	-0.0518476	0.497176	0.688378	0.0227553
2.51301	-0.131671	0.496499	0.894724	0.0228891
2.53689	-0.0584465	0.495297	0.905402	0.0231283
0.170485	-0.00151456	0.494584	0.0609321	0.0232711
0.195142	0.00430479	0.493874	0.0698437	0.0234141
0.112533	0.00197936	0.492598	0.0403798	0.0236726
0.745396	-0.0247684	0.492013	0.267781	0.0237921
3.50944	-0.149331	0.491562	1.26189	0.0238844
1.24889	-0.0390704	0.49084	0.449714	0.0240328
0.902242	-0.00668439	0.490381	0.325188	0.0241276
0.113835	-0.000152785	0.484411	0.0415217	0.0253873
1.49652	-0.0441259	0.484257	0.546031	0.0254205
1.81724	-0.026592	0.483762	0.663708	0.0255274
1.47571	-0.023566	0.483167	0.539615	0.0256564
2.57525	-0.134995	0.482104	0.94368	0.0258881
0.840331	-0.0333191	0.480599	0.308863	0.0262192
0.121723	0.00387849	0.478953	0.044887	0.0265851
0.597832	0.0032056	0.475657	0.221919	0.0273303
0.235461	-0.0066996	0.475314	0.0874649	0.0274088
6.17768	-0.309183	0.474501	2.29852	0.0275957
0.316104	-0.00888079	0.474187	0.117686	0.027668
0.402713	0.00231329	0.471853	0.150635	0.0282113
1.51804	-0.0525941	0.470608	0.569242	0.0285046
0.530275	0.0157884	0.468436	0.199714	0.0290221
0.784467	-0.0968683	0.464276	0.297929	0.0300347
3.26463	-0.0724604	0.463956	1.24065	0.0301137
1.2188	-0.0375492	0.460607	0.46631	0.0309512
5.21393	-0.119362	0.458101	2.00493	0.0315905
0.226918	0.00156323	0.457808	0.087309	0.031666
0.230418	-0.0083478	0.457806	0.0886558	0.0316662
2.16628	-0.021415	0.455781	0.83691	0.0321916
1.54263	-0.184395	0.455156	0.596724	0.0323552
0.852359	-0.0151519	0.454201	0.330347	0.0326065
0.136453	0.00636156	0.452993	0.0530138	0.0329265
0.287359	0.00885088	0.450889	0.112118	0.03349
0.863956	-0.0422124	0.450292	0.337494	0.0336513
0.549648	-0.00546815	0.449952	0.214861	0.0337435
3.45859	-0.191843	0.449413	1.35346	0.03389
0.283321	-0.00151432	0.448218	0.111141	0.0342166
0.318278	0.0167608	0.443917	0.125945	0.0354138
2.2866	-0.0510316	0.442161	0.90805	0.0359124
0.926618	-0.029904	0.439197	0.370195	0.0367669
0.0618788	0.0043927	0.438785	0.0247421	0.0368871
0.619716	0.0067572	0.438012	0.248181	0.0371131
0.485624	-0.0164361	0.435659	0.195413	0.0378087
2.27783	-0.141837	0.435628	0.916646	0.0378178
0.871347	0.0333757	0.434729	0.35129	0.0380866
0.208071	-0.0213006	0.434368	0.083947	0.0381949
0.10991	0.00460136	0.434087	0.0443691	0.0382793
0.150602	0.0301645	0.432469	0.0609964	0.0387686
1.25427	-0.0507345	0.426622	0.514096	0.0405802
0.0253966	0.000132652	0.426159	0.0104193	0.0407265
5.28967	-0.267584	0.425208	2.1744	0.0410285
0.1222	0.00322109	0.424707	0.0502837	0.0411883
1.6701	-0.0319465	0.423372	0.689104	0.0416168
0.283186	-0.00544464	0.420622	0.117506	0.0425108
1.32367	0.00636458	0.420613	0.54926	0.0425138
0.186611	-0.00222216	0.419414	0.0776256	0.0429084
0.704216	-0.00999398	0.418703	0.293364	0.0431442
4.70454	-0.180443	0.418664	1.95998	0.0431571
0.1624	-3.0721e-05	0.417984	0.067753	0.0433835
0.5661	-0.0113439	0.415978	0.237153	0.0440568
0.361747	0.0237427	0.414408	0.152035	0.0445896
1.18295	-0.0752385	0.414321	0.497261	0.0446194
1.03058	-0.00995145	0.412769	0.434598	0.0451517
0.559102	-0.00247964	0.410427	0.236918	0.0459653
3.54516	-0.10162	0.410392	1.50235	0.0459774
1.30593	-0.0912298	0.408351	0.555764	0.0466964
3.63542	-0.112325	0.405305	1.55692	0.0477864
0.422833	0.0116267	0.402508	0.182139	0.048806
0.110251	0.000533006	0.397732	0.0479665	0.0505886
0.769337	-0.0232597	0.396426	0.335626	0.0510855
0.352695	0.00562235	0.395886	0.154038	0.0512923
0.592009	0.0696187	0.395855	0.258575	0.0513042
0.120158	-0.00170117	0.394954	0.0525809	0.0516505
0.395227	-0.00155017	0.394255	0.173204	0.0519207
2.98269	-0.172201	0.393407	1.30946	0.0522498
0.822625	0.00386807	0.392855	0.361565	0.0524648
0.00982675	0.000311172	0.392429	0.00432297	0.0526315
0.113378	-0.000327792	0.392401	0.0498801	0.0526425
4.01549	-0.337265	0.389043	1.7791	0.0539713
0.0901572	0.00259817	0.386933	0.0401228	0.0548207
1.08591	-0.00986442	0.386733	0.483468	0.0549019
0.958209	0.0777582	0.386256	0.427043	0.0550958
2.11092	-0.0755342	0.385322	0.942625	0.0554769
0.961745	0.0652	0.384553	0.430162	0.0557921
2.23921	-0.0679449	0.384091	1.00251	0.0559825
0.407906	0.0014346	0.383747	0.182756	0.0561242
1.09905	-0.0292395	0.382281	0.493943	0.0567331
3.93144	-0.475595	0.381825	1.7686	0.0569233
1.31072	-0.0087399	0.380953	0.590734	0.0572888
1.95919	-0.0202818	0.380369	0.884087	0.0575349
0.204185	0.00671049	0.379239	0.0923603	0.0580131
0.337875	0.0010358	0.378953	0.152926	0.0581347
0.223472	0.000554356	0.378687	0.101203	0.058248
3.67132	-0.375948	0.372292	1.68545	0.0610288
1.91009	-0.0115703	0.371338	0.878685	0.0614527
2.02547	0.0084579	0.370705	0.933023	0.0617354
1.33575	-0.0259147	0.36786	0.619077	0.0630204
0.162479	0.00224893	0.366673	0.0754964	0.0635631
2.08385	-0.0826098	0.365315	0.971106	0.0641889
0.505501	-0.000287215	0.363838	0.236323	0.0648751
0.451774	-0.00887293	0.363455	0.21138	0.065054
0.651572	0.0064491	0.359507	0.307483	0.0669238
0.293897	0.00386155	0.358425	0.139019	0.0674442
0.186636	0.00577722	0.35383	0.0891716	0.0696923
0.291826	0.00181832	0.352841	0.139732	0.0701845
0.197998	0.00878415	0.352594	0.0948564	0.070308
0.628907	-0.00699616	0.351543	0.30199	0.0708348
1.08603	-0.0105549	0.350084	0.523165	0.071572
0.391339	-0.00645803	0.347229	0.189706	0.0730335
0.238492	0.0188738	0.346196	0.115876	0.0735683
1.25485	0.0770973	0.346074	0.609855	0.0736318
0.901479	0.0359671	0.34258	0.441521	0.0754676
8.5253	-0.0880801	0.339754	4.2018	0.0769808
1.10403	0.00318735	0.334338	0.550769	0.079954
0.26671	-0.00102269	0.333101	0.133425	0.080647
2.69118	-0.0088966	0.332383	1.34847	0.0810511
0.841514	-0.000843714	0.331825	0.422189	0.0813665
2.04482	-0.0795579	0.331435	1.02679	0.081588
0.290183	-0.00337869	0.330487	0.146026	0.0821276
0.914391	0.00566624	0.330262	0.460374	0.0822564
3.01344	-0.0489685	0.329928	1.51834	0.0824471
0.977568	-0.0282075	0.329889	0.492596	0.0824694
0.308562	0.00218438	0.32807	0.156126	0.0835177
0.880919	-0.00167424	0.327952	0.445847	0.0835861
0.345736	0.0784114	0.325475	0.17597	0.0850327
1.83727	-0.0153602	0.325298	0.935501	0.0851368
0.835505	-0.0332376	0.325011	0.4257	0.0853061
1.60564	-0.045696	0.32488	0.81834	0.0853837
1.78568	-0.0791102	0.320759	0.918716	0.0878469
0.125582	-0.00219294	0.31802	0.0650188	0.0895181
0.267533	0.00243443	0.31783	0.138574	0.0896354
0.769812	0.00539639	0.316652	0.399824	0.0903634
0.558588	-0.00256614	0.316221	0.290409	0.0906312
0.829108	0.00573852	0.315459	0.431812	0.0911061
1.50629	-0.0347948	0.315411	0.784586	0.0911359
1.40835	-0.0384326	0.313011	0.737666	0.0926461
0.0502781	0.0017496	0.308948	0.0265856	0.0952534
7.88486	-0.279526	0.306802	4.19033	0.0966557
0.570926	0.00954387	0.305675	0.304219	0.0973995
1.31414	-0.0901907	0.305362	0.70076	0.097607
1.41698	-0.0198841	0.303311	0.759265	0.098976
0.456434	0.0539028	0.301501	0.245624	0.100198
3.76369	-0.142587	0.300527	2.03008	0.100861
2.47635	-0.149765	0.2996	1.33866	0.101496
1.16744	-0.0124329	0.298174	0.633241	0.102479
1.72724	-0.00761316	0.289968	0.955589	0.108302
1.65002	-0.0356448	0.289753	0.913346	0.108459
0.415418	0.00283446	0.28923	0.230241	0.10884
0.685436	-0.0142371	0.289106	0.380011	0.108931
0.121635	-0.000843474	0.286574	0.0678532	0.110795
1.00493	-0.00258406	0.280927	0.568436	0.115055
0.605179	-0.00523434	0.277394	0.345336	0.117795
1.09701	-0.00752147	0.275226	0.629393	0.119505
0.614117	0.0460382	0.272803	0.354493	0.121442
0.0700924	-0.000429743	0.272088	0.0405332	0.122019
0.997156	-0.00446841	0.268354	0.582122	0.125072
0.750893	0.0588462	0.267214	0.439634	0.126018
1.51591	-0.0148112	0.266191	0.889866	0.126873
0.361928	-0.00526068	0.265669	0.212742	0.127311
-0.524587	0.163482	0.263571	0.310019	0.129084
0.119037	0.0138047	0.26224	0.0705904	0.130222
1.2838	0.0232346	0.2601	0.765543	0.132069
0.305777	0.00736101	0.259261	0.182736	0.1328
0.13495	0.00327445	0.258157	0.08088	0.133766
1.0759	-0.0248482	0.257804	0.645421	0.134078
0.341829	0.00371668	0.254328	0.206938	0.137171
0.384538	0.0318496	0.252014	0.234223	0.139266
0.58481	0.00184343	0.251143	0.357033	0.140062
0.513673	0.015437	0.249248	0.315191	0.141809
0.308048	0.00614507	0.246583	0.190375	0.1443
-2.90308	0.649581	0.245609	1.79883	0.145219
0.993825	0.0164315	0.245339	0.616252	0.145476
0.801674	-0.00687183	0.244082	0.498795	0.146673
2.23405	0.0893976	0.243767	1.39119	0.146974
1.78432	0.047935	0.241768	1.11719	0.148902
1.25911	-0.0100981	0.241111	0.789767	0.14954
1.54549	-0.0347633	0.240365	0.971377	0.150267
0.25536	-0.00242219	0.23857	0.161293	0.152033
0.0862589	0.0039162	0.236003	0.0548714	0.15459
0.437846	0.00110368	0.235124	0.279205	0.155475
-0.995557	0.455036	0.234743	0.63552	0.15586
0.421013	0.0207591	0.232797	0.27022	0.15784
0.14214	0.00991905	0.232513	0.0913027	0.158131
1.5715	0.0518978	0.232039	1.01078	0.158618
0.735468	0.0422286	0.227456	0.479216	0.163397
0.533319	0.115792	0.226811	0.34814	0.164081
0.0900358	0.0220389	0.225063	0.0590678	0.165945
0.544084	0.00321162	0.225033	0.356976	0.165978
0.329847	0.0182346	0.220216	0.219448	0.171224
0.687495	0.0481327	0.216356	0.462593	0.17554
-0.0655644	0.020046	0.214016	0.0444229	0.178208
0.0814603	0.00275446	0.209062	0.0560189	0.183982
0.338187	0.00456416	0.207623	0.233582	0.185693
0.707358	-0.0211015	0.205679	0.491471	0.188029
1.05656	0.0688108	0.205411	0.734698	0.188353
0.917995	0.021022	0.204658	0.639819	0.189266
1.38129	0.0377824	0.20134	0.972646	0.193344
0.822974	-0.0216026	0.201102	0.579934	0.19364
1.41518	-0.0229132	0.200972	0.997653	0.193802
0.287605	0.001089	0.200816	0.20285	0.193997
0.755788	0.00779814	0.199774	0.534801	0.195299
1.02806	0.0483206	0.198427	0.730539	0.196994
1.01742	0.0190253	0.197098	0.726017	0.198682
0.644511	-0.000907357	0.197048	0.459985	0.198746
0.619665	0.0334833	0.192771	0.448321	0.204275
0.720119	0.0194394	0.192202	0.521953	0.205023
0.480952	0.036002	0.190133	0.350942	0.207762
0.115882	0.00197837	0.188783	0.0849295	0.209569
0.322262	0.0192747	0.188397	0.236482	0.210087
0.247854	0.0249678	0.187404	0.182473	0.211429
0.552053	0.0765713	0.183008	0.412391	0.217473
0.547324	0.102727	0.182534	0.409508	0.218134
0.633219	0.0856823	0.180035	0.477781	0.221658
0.358007	0.0445011	0.179095	0.270988	0.222998
0.425754	0.0587058	0.174689	0.327182	0.229387
3.00802	0.0111015	0.173947	2.31756	0.230482
0.233642	-0.00542268	0.173902	0.18004	0.230549
0.457378	0.0160302	0.172588	0.354067	0.2325
-0.088441	0.0294825	0.172487	0.0684885	0.23265
0.816413	-0.0193389	0.172383	0.632458	0.232805
0.620348	0.00938599	0.172261	0.480777	0.232988
0.220971	0.00776518	0.171532	0.171694	0.23408
0.948711	-0.0159071	0.170671	0.739389	0.235377
-0.140029	0.0217393	0.17037	0.109249	0.235832
0.402594	0.0171782	0.168318	0.316399	0.238957
0.280216	0.0247526	0.16662	0.221567	0.241576
0.53276	0.0156127	0.166271	0.421785	0.242119
0.137638	0.011571	0.164806	0.109547	0.244406
-0.47597	0.105867	0.162568	0.381937	0.247945
0.773021	0.040593	0.162394	0.6207	0.248224
0.523398	0.0941827	0.161181	0.422148	0.250166
0.0401548	0.00297189	0.159872	0.0325446	0.252279
-1.3194	0.345229	0.157883	1.07733	0.255528
-1.07338	0.186386	0.157683	0.877114	0.255857
0.108971	0.00401086	0.15661	0.0894063	0.257628
2.14301	0.0798213	0.156286	1.76042	0.258166
-2.18159	0.575499	0.155704	1.79608	0.259136
0.0524871	0.000582554	0.155338	0.0432724	0.259748
0.12285	0.00792021	0.15518	0.101343	0.260012
0.388008	0.0610392	0.154909	0.320413	0.260466
0.852017	0.0228363	0.153735	0.706757	0.262442
0.918138	0.111473	0.153212	0.76314	0.263328
0.740078	0.0237238	0.152963	0.61573	0.263751
0.975559	0.00792589	0.152621	0.812717	0.264333
0.908018	0.00979022	0.149927	0.764431	0.268965
0.176843	0.0217608	0.148114	0.149946	0.27213
0.172896	0.033161	0.147776	0.146797	0.272725
0.169626	0.0143186	0.143585	0.146466	0.280214
0.862495	0.0200736	0.141721	0.750429	0.283616
0.137656	0.0189385	0.141333	0.119962	0.28433
0.776497	0.00900123	0.141182	0.677105	0.284608
0.650423	-0.00130018	0.140743	0.568198	0.285419
0.330937	0.0449151	0.138003	0.292421	0.290536
0.0351435	0.00514787	0.133447	0.0316624	0.299269
0.714777	0.0676978	0.132901	0.645499	0.300334
0.306137	0.108956	0.131625	0.278007	0.302841
0.211301	0.0159598	0.125018	0.197637	0.316204
1.45837	0.0197356	0.122467	1.3802	0.321541
0.440292	0.0159498	0.122394	0.416835	0.321695
1.04046	0.00114667	0.120505	0.993789	0.325715
0.254598	0.0104932	0.116481	0.247908	0.334474
0.656038	0.0238073	0.116213	0.639633	0.335068
0.23578	0.0476499	0.115876	0.230262	0.335815
0.158172	0.0247159	0.113887	0.155989	0.340266
0.87579	0.0134989	0.113717	0.864425	0.340648
1.21963	0.134856	0.112319	1.21223	0.343823
3.05166	0.176732	0.110532	3.06064	0.347932
0.422052	0.0436105	0.109558	0.425405	0.350195
0.134806	0.00910152	0.109363	0.136012	0.350651
0.197328	0.0143514	0.107705	0.200808	0.35455
0.19809	0.0173644	0.107253	0.202059	0.355621
0.259213	0.0108051	0.106823	0.265002	0.356647
0.333138	0.0038104	0.106466	0.341216	0.357499
-0.220881	0.0340099	0.103197	0.230212	0.365421
0.544266	0.083618	0.101906	0.571252	0.368608
0.144058	0.00461181	0.101697	0.151374	0.369127
1.13431	0.0819844	0.10152	1.19307	0.369567
0.31189	0.106769	0.099143	0.332395	0.375544
0.423012	0.0395983	0.0988463	0.451572	0.376298
1.55084	0.0920301	0.098213	1.66146	0.377915
0.727394	0.0373521	0.0968736	0.785229	0.381362
0.254057	0.0624572	0.0950563	0.277145	0.386103
1.86686	0.110694	0.0949747	2.03748	0.386318
0.12177	0.0544029	0.0943658	0.133372	0.387924
0.304242	0.0165374	0.0915677	0.338805	0.395414
0.750828	0.104305	0.0913584	0.837178	0.395982
0.45269	0.0124243	0.0912559	0.505063	0.39626
0.0998612	0.0535973	0.0884008	0.113377	0.404116
0.0582014	0.0128572	0.0878759	0.0662949	0.405583
0.278438	0.0407086	0.0851589	0.322657	0.413284
0.0982457	0.0249471	0.0849586	0.113995	0.41386
0.138594	0.0059208	0.0826698	0.163226	0.42051
0.47866	0.0603305	0.0825863	0.564041	0.420755
0.429538	0.0329082	0.0824432	0.506636	0.421176
0.11638	0.0399043	0.0823362	0.137366	0.421491
-0.427638	0.248745	0.0814109	0.507868	0.424228
1.44056	0.0187124	0.0796586	1.73119	0.429478
0.566341	0.0929207	0.0790001	0.683674	0.431474
-0.22859	0.145213	0.0788075	0.276315	0.43206
0.170614	0.0242975	0.0781311	0.207201	0.434126
0.248688	0.018847	0.0777119	0.3029	0.435414
0.171317	0.0244976	0.0769005	0.209852	0.437922
0.253466	0.0450074	0.0759714	0.31253	0.440817
0.556574	0.0210541	0.0756563	0.687816	0.441805
1.06606	0.157819	0.0739338	1.33394	0.447261
1.05678	0.0147055	0.0719749	1.34161	0.453581
0.18532	0.0262922	0.0718701	0.235455	0.453923
0.120192	0.0137522	0.0700037	0.154886	0.460069
0.215708	0.0162969	0.0689567	0.280232	0.46357
0.00756739	0.00378086	0.0685264	0.0098641	0.46502
0.335874	0.0374514	0.0679438	0.439822	0.466993
-0.541553	0.200781	0.0670686	0.714104	0.46998
0.0210745	0.000975333	0.066872	0.0278331	0.470655
0.794997	0.0429767	0.0658475	1.05867	0.474196
0.314772	0.0142161	0.0647355	0.423006	0.478083
0.0784373	0.0070256	0.0642991	0.10579	0.479621
0.983638	0.0834011	0.0633831	1.33686	0.482874
0.232625	0.0145781	0.0633175	0.316334	0.483108
0.196353	0.0123828	0.062943	0.267856	0.484449
-1.83056	0.916266	0.0609614	2.54011	0.491637
0.137452	0.0137154	0.0609265	0.190789	0.491765
0.490963	0.20593	0.0603081	0.685187	0.494042
0.324818	0.025998	0.0591225	0.458126	0.498454
0.106031	0.049806	0.057281	0.15208	0.505428
0.0385825	0.00576417	0.056782	0.0555964	0.507344
0.122002	0.00803343	0.0561273	0.176885	0.509876
0.225685	0.0288226	0.0553583	0.329609	0.512875
0.395571	0.200897	0.0547559	0.58108	0.515245
-0.435959	0.180165	0.0535469	0.648012	0.520053
0.0371513	0.011849	0.0529057	0.0555744	0.522633
0.131221	0.0180063	0.0524372	0.197216	0.524531
-0.0601628	0.01826	0.0521337	0.090698	0.525767
-0.482036	0.166717	0.0479728	0.759209	0.543209
0.580051	0.0511851	0.047537	0.917972	0.545093
0.239634	0.0101411	0.0442718	0.393647	0.559573
0.0664999	0.00851435	0.0438053	0.109846	0.561697
0.193359	0.0380844	0.0437684	0.319537	0.561865
0.206686	0.0288307	0.0437448	0.341657	0.561973
0.359676	0.0510149	0.0430987	0.599194	0.564942
0.0229024	0.00691348	0.0426306	0.0383721	0.56711
0.176387	0.0593577	0.0418702	0.298319	0.570665
0.93024	0.0952416	0.0414157	1.58228	0.572809
0.799022	0.0807654	0.0403681	1.37736	0.577808
0.0379405	0.00819645	0.0400429	0.0656782	0.579376
0.0949278	0.00494114	0.0398192	0.164808	0.58046
0.138099	0.0283155	0.0355257	0.254402	0.602032
0.114991	0.0200208	0.0343707	0.215491	0.608106
-0.11991	0.0527249	0.0332917	0.22845	0.613893
0.271647	0.0165021	0.0324113	0.524755	0.618699
-0.0564321	0.0291896	0.0312304	0.111123	0.625271
0.209374	0.106412	0.0304727	0.417544	0.629566
0.15608	0.0201572	0.029519	0.316407	0.635063
0.0326364	0.0110208	0.0264471	0.0700081	0.653516
0.116995	0.0445782	0.0257432	0.254464	0.657919
-0.026026	0.0113661	0.0240662	0.0585961	0.668696
0.442888	0.105638	0.0237852	1.00316	0.670544
-0.00369978	0.00094849	0.022458	0.00863005	0.679445
0.859382	0.0811925	0.0207929	2.08507	0.691045
0.213574	0.0334242	0.020731	0.518973	0.691486
-0.36092	0.358881	0.020686	0.877989	0.691808
-0.0211131	0.0157947	0.0204045	0.051721	0.693826
-0.274387	0.264684	0.0195602	0.68682	0.699975
0.0443045	0.024805	0.0193961	0.111376	0.701188
0.0505595	0.0407194	0.0186817	0.129555	0.706534
-0.148114	0.134792	0.0167805	0.400843	0.72134
0.530133	0.215357	0.0167583	1.43567	0.721518
-0.244907	0.193076	0.0143687	0.717141	0.74152
0.143311	0.0469355	0.0139669	0.425726	0.745059
-0.0150784	0.00283624	0.0137601	0.0451327	0.7469
0.0886143	0.0500094	0.0134369	0.268455	0.74981
0.110393	0.0861754	0.0124861	0.347101	0.758595
0.0720652	0.0587946	0.0115157	0.236059	0.767941
0.0903701	0.0882525	0.0114483	0.2969	0.768606
0.215914	0.123925	0.0112119	0.716881	0.770953
-0.0728633	0.0164102	0.0108222	0.246288	0.774881
0.0785147	0.0478657	0.0102287	0.273064	0.781012
-0.225771	0.0907884	0.0102134	0.785797	0.781173
-0.299618	0.372236	0.0100165	1.05312	0.78325
0.102397	0.0875049	0.00948931	0.369876	0.78892
-0.00973942	0.00467077	0.00946315	0.0352294	0.789205
0.0411965	0.0278415	0.00917784	0.151336	0.792348
0.0184644	0.010831	0.00843923	0.0707617	0.800732
0.104979	0.0818885	0.00762116	0.423532	0.810482
0.15043	0.208032	0.00742481	0.614936	0.812902
-0.014334	0.00851416	0.00729407	0.0591216	0.814533
-0.327493	0.377263	0.0072574	1.35421	0.814993
-0.145285	0.122021	0.00685986	0.618049	0.82006
0.00254521	0.00351464	0.00669728	0.010959	0.822176
-0.0234913	0.0361258	0.00652191	0.102507	0.824489
-0.0731886	0.0577991	0.00641309	0.322083	0.82594
0.025114	0.0162862	0.00530086	0.121631	0.841576
0.132294	0.0706446	0.00491693	0.665394	0.847363
0.114199	0.010981	0.00481032	0.580744	0.84901
0.0484354	0.0257855	0.00454037	0.253562	0.853269
0.0252951	0.0324024	0.00447752	0.133351	0.854279
0.0112623	0.00434584	0.0039906	0.0629062	0.862363
0.140923	0.11213	0.00377975	0.808881	0.86602
-0.0593296	0.0417855	0.00302801	0.380617	0.879991
0.122712	0.0391077	0.0029131	0.802657	0.882277
0.0129877	0.00860762	0.00268533	0.0884924	0.886947
0.0210081	0.0144729	0.00243814	0.150239	0.89225
0.0704119	0.057475	0.00188795	0.572395	0.905131
0.0689676	0.0481175	0.00173724	0.584512	0.908983
0.0812215	0.0656112	0.00141178	0.763722	0.917923
0.00669101	0.0177783	0.00128927	0.0658407	0.921556
0.0892583	0.100025	0.00118172	0.917466	0.924891
0.00579694	0.00870542	0.00107299	0.062535	0.928422
0.0372739	0.085805	0.00104719	0.407023	0.929286
-0.0112497	0.0342683	0.000903652	0.132252	0.934301
-0.0871943	0.144247	0.000720204	1.14831	0.941337
0.00396308	0.00502154	0.000573185	0.0585081	0.947658
0.0115207	0.0178021	0.000356439	0.215707	0.958716
-0.00954621	0.00996325	0.000250164	0.213363	0.96541
-0.0149916	0.0299469	0.000223747	0.354305	0.967286
-0.00693447	0.102732	8.66163e-05	0.26342	0.979643
-0.00129759	0.0123181	2.23983e-05	0.0969352	0.989647
-0.00112182	0.0743625	1.339e-06	0.342757	0.997469
a. Each permutation test was carried out in 20 groups at the same time by randomly removing 20% of all the numbers which floating within 20% of the reference value. Every linear regression equation were built in P and corresponding `X calculated from 10 groups by using least squares.

## Sheet: Constrained with lost 20%-20
Supplementary Table 18-2. Parameters of linear regression equations established between combination frequency and prevalence of disease in 1000 permutation tests under the Constrained with lost 20% model in 20 populations.a
Slope	Intercept	R2	SE	P-value
6.03381	-0.167209	0.980326	0.201472	0
2.68014	-0.203021	0.97934	0.0917534	0
1.61415	-0.219859	0.983119	0.0498548	0
1.60908	-0.0728615	0.979465	0.0549151	0
1.06757	-0.113977	0.982748	0.0333393	0
1.00897	-0.112412	0.97625	0.0370932	4.44089e-16
2.12066	-0.111364	0.972691	0.0837523	1.55431e-15
4.05931	-0.441914	0.972078	0.162157	1.9984e-15
5.34363	-0.0811686	0.971591	0.215372	2.22045e-15
0.819146	-0.0763949	0.970552	0.033631	3.10862e-15
2.47121	-0.125361	0.969325	0.103617	4.44089e-15
2.74803	-0.114304	0.969208	0.115451	4.66294e-15
3.97319	-0.310273	0.965797	0.176235	1.19904e-14
0.943228	-0.0768617	0.96574	0.041874	1.22125e-14
1.51141	-0.224773	0.965542	0.0672983	1.28786e-14
0.71194	-0.0747036	0.964423	0.0322296	1.70974e-14
0.654566	-0.0456936	0.964156	0.0297477	1.84297e-14
1.66461	-0.267489	0.964082	0.0757314	1.88738e-14
1.00944	-0.0789355	0.963927	0.0460268	1.95399e-14
1.10471	-0.100272	0.962977	0.0510551	2.4647e-14
0.414833	-0.0154851	0.962645	0.019261	2.66454e-14
1.00416	-0.10529	0.960781	0.0478191	4.15223e-14
0.76183	-0.0688341	0.960684	0.036326	4.24105e-14
1.84641	-0.346704	0.959407	0.0895188	5.66214e-14
0.779295	-0.0647746	0.958361	0.038287	7.10543e-14
1.75103	-0.0989447	0.958153	0.0862526	7.43849e-14
2.36485	-0.190215	0.956462	0.118924	1.06359e-13
0.346639	-0.0164058	0.955078	0.0177194	1.40998e-13
0.897768	-0.08612	0.954044	0.0464422	1.73195e-13
1.99694	-0.0939597	0.95219	0.105469	2.4758e-13
2.48827	-0.158475	0.9518	0.13198	2.66231e-13
0.794876	-0.076965	0.950849	0.0425962	3.17524e-13
1.09513	-0.138389	0.948508	0.0601417	4.83169e-13
3.56178	-0.308131	0.9479	0.19682	5.37348e-13
1.15419	-0.151769	0.947139	0.0642692	6.12621e-13
0.904215	-0.101449	0.945609	0.0511145	7.92255e-13
2.17307	-0.14377	0.945146	0.123394	8.55316e-13
0.378183	-0.0118655	0.944938	0.0215174	8.8507e-13
1.19685	-0.129833	0.94456	0.0683438	9.41469e-13
0.202118	-0.00803715	0.943267	0.0116834	1.15929e-12
1.31604	-0.033032	0.941642	0.0772221	1.49591e-12
0.740027	-0.0718488	0.941015	0.0436701	1.64735e-12
1.08892	-0.116984	0.937982	0.0659968	2.59082e-12
0.449232	-0.0201214	0.93752	0.0273346	2.77023e-12
1.19283	-0.092026	0.935619	0.073752	3.63132e-12
0.570554	-0.046448	0.933977	0.0357552	4.55858e-12
0.1662	-0.00592306	0.933612	0.0104462	4.79128e-12
0.578818	-0.0408749	0.933116	0.0365257	5.12457e-12
1.17538	-0.113578	0.93304	0.074216	5.17719e-12
1.21302	-0.121247	0.932874	0.0766943	5.29443e-12
1.06596	-0.115516	0.932621	0.0675328	5.4774e-12
0.688244	-0.0482122	0.932596	0.0436116	5.49583e-12
0.766329	-0.0656721	0.93228	0.0486816	5.73319e-12
0.742022	-0.0672112	0.931914	0.047274	6.01941e-12
0.45397	-0.0267419	0.931832	0.028941	6.08513e-12
0.650411	-0.0409994	0.929483	0.0422259	8.26361e-12
0.292086	-0.0132978	0.927734	0.0192145	1.03109e-11
1.91075	-0.0675777	0.927337	0.126068	1.08344e-11
0.297543	-0.0150656	0.924874	0.0199879	1.46421e-11
0.277427	-0.016727	0.924565	0.0186779	1.51945e-11
1.28596	-0.179695	0.923159	0.0874478	1.79554e-11
1.66659	-0.0859287	0.922553	0.113815	1.92752e-11
1.87411	-0.0720928	0.922058	0.12843	2.04177e-11
1.50143	-0.0452012	0.920337	0.104118	2.48754e-11
2.09622	-0.199001	0.919996	0.145702	2.5854e-11
2.49624	-0.168989	0.917607	0.176307	3.37319e-11
0.463017	-0.0242387	0.917596	0.0327046	3.3771e-11
0.559928	-0.00773575	0.917105	0.0396781	3.56357e-11
0.810799	-0.0791695	0.916583	0.0576526	3.77167e-11
0.55119	-0.0458645	0.916348	0.039253	3.86859e-11
0.160156	-0.00177501	0.915699	0.0114537	4.14859e-11
1.12235	-0.157631	0.915322	0.0804617	4.31946e-11
1.05194	-0.0545637	0.915027	0.0755578	4.45741e-11
0.55173	-0.0335824	0.914538	0.0397536	4.69487e-11
4.61825	-0.372175	0.914353	0.333151	4.78779e-11
1.36322	-0.216158	0.913626	0.0987956	5.16784e-11
1.51172	-0.258967	0.913331	0.109762	5.3296e-11
0.423858	-0.0216903	0.913164	0.0308078	5.42335e-11
3.5495	-0.330065	0.91177	0.260253	6.2631e-11
0.547528	-0.036243	0.911671	0.0401701	6.32705e-11
1.98209	-0.0603925	0.910118	0.146817	7.40765e-11
6.11949	-0.336474	0.909443	0.455148	7.92597e-11
1.94214	-0.134565	0.908346	0.14541	8.83809e-11
0.626872	-0.036713	0.908119	0.0469984	9.03744e-11
1.34315	-0.060443	0.907645	0.100986	9.46805e-11
0.331823	-0.00987247	0.906497	0.0251189	1.05882e-10
0.520873	-0.0582106	0.906206	0.0394976	1.08899e-10
1.61053	-0.0584234	0.905521	0.122617	1.16308e-10
0.707926	-0.0410303	0.905285	0.053972	1.18962e-10
0.160058	-0.00646887	0.904289	0.0122736	1.30775e-10
0.307861	-0.0182688	0.904133	0.0236285	1.3271e-10
0.374412	-0.0123297	0.903577	0.0288285	1.39843e-10
0.159231	-0.00843788	0.900369	0.0124847	1.88041e-10
1.1064	-0.082852	0.899892	0.0869788	1.96335e-10
2.68819	-0.014594	0.898598	0.212845	2.20544e-10
0.792084	-0.0582121	0.896417	0.0634636	2.6739e-10
0.967385	-0.0170303	0.895552	0.0778696	2.88295e-10
3.33485	-0.528251	0.895382	0.268682	2.9256e-10
12.4791	-0.116631	0.89489	1.00805	3.0525e-10
0.606125	-0.0517229	0.894614	0.0490344	3.12605e-10
0.736735	-0.059266	0.894601	0.0596046	3.12952e-10
0.814247	-0.0902413	0.894443	0.0659305	3.17206e-10
1.21851	-0.0321795	0.893064	0.0993829	3.56762e-10
2.29393	-0.128343	0.891581	0.188546	4.04136e-10
0.284205	-0.0115729	0.891159	0.0234107	4.18601e-10
2.99812	-0.284912	0.890847	0.24736	4.29623e-10
7.43492	-0.585184	0.890088	0.615808	4.57415e-10
1.37955	-0.0878631	0.888845	0.114988	5.06479e-10
5.75839	-0.272173	0.887001	0.484441	5.87855e-10
2.59892	-0.103975	0.885859	0.219885	6.43901e-10
0.4224	-0.0339307	0.885768	0.0357536	6.48529e-10
0.351386	-0.0215999	0.885289	0.0298132	6.73623e-10
0.631118	-0.0558446	0.88447	0.0537626	7.1845e-10
7.48053	-0.768119	0.883675	0.639716	7.64508e-10
1.55316	-0.0434505	0.883648	0.13284	7.66096e-10
1.27136	-0.0825763	0.882689	0.109244	8.25259e-10
0.656334	-0.0579592	0.88267	0.0564019	8.26437e-10
0.62877	-0.0420231	0.881788	0.0542631	8.84476e-10
0.833753	-0.0387797	0.881306	0.0721195	9.1769e-10
0.63489	-0.0501608	0.880547	0.0551168	9.72218e-10
0.216353	-0.00738692	0.880341	0.0188007	9.87517e-10
2.29111	-0.144384	0.88025	0.199179	9.94348e-10
1.03509	-0.0412713	0.879082	0.0904845	1.0858e-09
2.07415	-0.16871	0.878576	0.181746	1.12761e-09
0.882434	-0.0529322	0.877212	0.0778165	1.24776e-09
5.45288	-0.52553	0.877055	0.481206	1.26227e-09
2.43683	-0.128565	0.875098	0.216993	1.45653e-09
0.520379	-0.0393529	0.873279	0.0467231	1.66052e-09
0.360918	-0.0173445	0.872733	0.0324855	1.72651e-09
1.78178	-0.0772205	0.872648	0.160436	1.73699e-09
2.5794	-0.0998976	0.872089	0.232839	1.80728e-09
0.589626	-0.0471674	0.871673	0.0533241	1.86135e-09
0.340879	-0.0115081	0.871307	0.0308785	1.91002e-09
0.993541	-0.0480656	0.87108	0.0900907	1.94069e-09
0.86712	-0.0342155	0.87083	0.0787148	1.97509e-09
1.9873	-0.251112	0.870218	0.180892	2.06155e-09
3.27753	-0.299771	0.869394	0.299422	2.18335e-09
0.342568	-0.0231035	0.869309	0.0313073	2.19622e-09
1.10236	-0.0877585	0.868826	0.100959	2.27102e-09
1.34738	-0.0768668	0.868022	0.123834	2.40041e-09
2.19037	-0.182336	0.867859	0.201454	2.42736e-09
0.484564	-0.00912706	0.867594	0.0446181	2.47196e-09
0.830346	-0.0769918	0.867061	0.0766344	2.56355e-09
1.51982	-0.033203	0.866835	0.140406	2.60345e-09
0.596864	-0.0419961	0.866677	0.0551777	2.63158e-09
1.6477	-0.0613017	0.865116	0.15335	2.92451e-09
0.159147	-0.0044288	0.864959	0.0148217	2.95544e-09
0.655849	-0.0493804	0.863727	0.0614021	3.20919e-09
1.31529	-0.102978	0.862873	0.123587	3.39647e-09
0.13349	-0.00237578	0.862755	0.0125492	3.42306e-09
0.763025	-0.0440277	0.86125	0.0721862	3.77887e-09
0.790612	-0.0497166	0.859812	0.0752455	4.14944e-09
1.36591	-0.129327	0.859604	0.130111	4.20572e-09
4.3364	-0.388483	0.859101	0.413929	4.34443e-09
5.56849	-0.0884041	0.858831	0.532129	4.4205e-09
1.62793	-0.0897396	0.857848	0.156197	4.70781e-09
0.884005	-0.0136139	0.856759	0.0851966	5.04515e-09
1.2424	-0.175501	0.855978	0.120118	5.30045e-09
2.98211	-0.366085	0.854875	0.289606	5.6804e-09
2.03163	-0.0957594	0.853684	0.198247	6.11778e-09
0.754597	-0.0265321	0.853337	0.0737358	6.25073e-09
0.60432	-0.0287841	0.852707	0.0592001	6.49899e-09
0.290721	-0.0118312	0.851818	0.0285801	6.86347e-09
0.146463	-0.00415318	0.850887	0.0144516	7.26536e-09
7.26693	-0.257694	0.849412	0.721191	7.94416e-09
0.437294	-0.0125404	0.849406	0.0433993	7.94704e-09
0.474653	-0.00755614	0.848928	0.0471951	8.1793e-09
3.45484	-0.165722	0.847141	0.345907	9.10094e-09
0.19181	-0.00440008	0.845173	0.0193502	1.02216e-08
2.49785	-0.126053	0.844606	0.252534	1.05667e-08
1.08795	-0.0391517	0.84253	0.110861	1.19203e-08
2.57584	-0.124811	0.842107	0.262894	1.22142e-08
0.819713	-0.045876	0.841563	0.0838322	1.26022e-08
0.579542	-0.0107963	0.840741	0.0594524	1.32085e-08
0.821161	-0.0541476	0.837822	0.0851553	1.55778e-08
2.97294	-0.194176	0.837141	0.309069	1.61821e-08
0.716937	-0.040257	0.836951	0.0745853	1.63545e-08
0.15849	-0.00464006	0.836797	0.0164976	1.64953e-08
3.59434	-0.0895399	0.835188	0.376344	1.80335e-08
1.04005	-0.0207994	0.834433	0.109196	1.87984e-08
1.82891	-0.14747	0.833869	0.192412	1.93888e-08
2.5156	-0.101881	0.833748	0.264771	1.95169e-08
4.84449	-0.252604	0.833683	0.510011	1.95873e-08
0.110079	-0.00123084	0.832923	0.0116205	2.04154e-08
5.35234	-0.180729	0.832231	0.566424	2.11973e-08
6.50341	-0.364107	0.831164	0.690866	2.24543e-08
0.24043	-0.00994082	0.830819	0.0255726	2.28746e-08
0.812056	-0.0694752	0.830798	0.0863783	2.29009e-08
1.17491	-0.0419838	0.83014	0.125268	2.37233e-08
0.429575	-0.00650359	0.829577	0.0458922	2.44479e-08
1.03471	-0.0547826	0.827766	0.111247	2.69142e-08
0.302297	-0.0037504	0.827627	0.0325173	2.71118e-08
1.95114	-0.155327	0.826948	0.210379	2.80987e-08
0.300859	-0.0119965	0.826464	0.0324945	2.8821e-08
3.78572	-0.123547	0.825474	0.41029	3.0352e-08
0.303699	-0.0209246	0.825099	0.0329571	3.09492e-08
0.467938	-0.0222688	0.824879	0.050819	3.1306e-08
2.33566	-0.242006	0.82336	0.25499	3.38639e-08
0.770764	-0.0372684	0.823076	0.0842282	3.4361e-08
0.592105	-0.0449648	0.822585	0.0648137	3.5239e-08
0.441806	-0.0334518	0.822411	0.0483905	3.55548e-08
1.91775	-0.114438	0.821994	0.210348	3.63215e-08
0.819819	-0.0322607	0.821199	0.0901659	3.78229e-08
0.989165	-0.0523981	0.820324	0.109115	3.95404e-08
4.02881	-0.174356	0.819045	0.446345	4.2176e-08
0.210681	-0.009502	0.81832	0.0233981	4.37383e-08
0.51606	-0.0130986	0.817216	0.057526	4.62169e-08
0.676468	-0.0328806	0.81671	0.0755347	4.73943e-08
0.88768	-0.0232285	0.815996	0.0993549	4.91009e-08
0.680376	-0.00887654	0.815424	0.0762971	5.05073e-08
0.725987	-0.0668424	0.814962	0.0815369	5.16707e-08
0.520856	-0.0147917	0.812632	0.0589497	5.7903e-08
3.61809	-0.073564	0.8118	0.410609	6.02862e-08
1.57242	-0.105451	0.809202	0.179966	6.82993e-08
0.9203	-0.0502406	0.808575	0.105544	7.03691e-08
0.931778	-0.0421055	0.808365	0.106932	7.10755e-08
1.64709	-0.121919	0.808311	0.189056	7.12595e-08
3.77906	-0.230842	0.805053	0.438322	8.30777e-08
1.15439	-0.0663306	0.804491	0.134134	8.5287e-08
0.567454	-0.0283231	0.804028	0.0660321	8.71419e-08
0.879228	-0.00885072	0.803404	0.102515	8.97037e-08
0.2847	-0.0171221	0.803242	0.0332119	9.03786e-08
1.29678	-0.0644233	0.802656	0.151558	9.28598e-08
7.66328	-0.263078	0.802014	0.89744	9.56496e-08
0.658086	-0.0188692	0.800661	0.0773961	1.01772e-07
0.559639	-0.0233926	0.798415	0.0662806	1.12705e-07
0.451224	-0.0355786	0.798393	0.0534441	1.12818e-07
0.981027	-0.0964693	0.797945	0.116357	1.15122e-07
0.510549	-0.013155	0.796305	0.0608627	1.23922e-07
1.77285	-0.0842561	0.795066	0.212149	1.30967e-07
0.735624	-0.0361194	0.794631	0.0881464	1.33521e-07
3.0951	-0.321161	0.793184	0.372515	1.42347e-07
0.605268	-0.0184254	0.793147	0.0728561	1.42579e-07
0.157081	-0.00464569	0.792695	0.0189339	1.45444e-07
2.4317	-0.14563	0.792398	0.293371	1.4735e-07
0.258602	-0.00203312	0.790754	0.0313548	1.5834e-07
2.02854	-0.0898196	0.789846	0.24663	1.64716e-07
2.93792	-0.0568371	0.789621	0.357434	1.66327e-07
0.6721	-0.0344321	0.78861	0.0820179	1.73757e-07
0.373517	-0.0099797	0.786642	0.04585	1.89079e-07
1.14197	-0.0353827	0.785981	0.140456	1.94488e-07
1.31707	-0.0686964	0.78558	0.162184	1.97835e-07
1.0579	-0.0465615	0.78477	0.130584	2.04758e-07
1.59264	-0.162292	0.782802	0.197735	2.22487e-07
5.94157	-0.373874	0.782324	0.738715	2.26993e-07
4.38663	-0.178351	0.782031	0.545859	2.29797e-07
1.55167	-0.0564482	0.778495	0.195086	2.66135e-07
0.812484	-0.0315906	0.777412	0.102472	2.78253e-07
0.548135	-0.0125354	0.777023	0.0692094	2.82723e-07
1.21915	-0.0872064	0.776776	0.154044	2.85591e-07
0.421948	-0.0151793	0.774401	0.0536796	3.14556e-07
1.33854	-0.0882431	0.774214	0.170378	3.16939e-07
0.219368	-0.00669795	0.774029	0.0279373	3.19324e-07
1.1066	-0.02707	0.773445	0.141166	3.26939e-07
0.829313	-0.0144898	0.772687	0.106021	3.3706e-07
1.06849	-0.0271405	0.772036	0.136851	3.45971e-07
0.760427	-0.0127964	0.771473	0.0975505	3.53851e-07
1.47087	-0.071378	0.771037	0.188923	3.60059e-07
0.317342	-0.00771343	0.770093	0.0408692	3.73846e-07
0.312459	-0.0192478	0.76964	0.0402918	3.80626e-07
0.144213	-0.00207293	0.769101	0.0186246	3.88834e-07
0.722674	-0.0813239	0.769073	0.0933382	3.89262e-07
0.566669	-0.0142539	0.769015	0.0732011	3.90157e-07
0.759505	-0.00772149	0.767439	0.0985466	4.15164e-07
0.310647	-0.0176186	0.766625	0.0403986	4.28617e-07
0.884127	-0.0482651	0.766433	0.115039	4.31852e-07
0.834645	-0.0316017	0.766147	0.108688	4.36705e-07
1.11107	-0.101768	0.765862	0.144799	4.41589e-07
0.326105	-0.00485209	0.765103	0.0425892	4.54845e-07
2.69199	-0.229547	0.76255	0.35407	5.02048e-07
0.530658	-0.0085606	0.761111	0.0700733	5.30546e-07
0.247221	-0.00488684	0.759519	0.0327884	5.63748e-07
1.06996	-0.0546844	0.759356	0.14197	5.67246e-07
0.405078	-0.00824551	0.759019	0.0537982	5.74545e-07
0.808873	0.00188481	0.758303	0.107636	5.9035e-07
0.231903	-0.00347819	0.756974	0.0309711	6.20687e-07
0.525144	-0.00454809	0.755989	0.0703217	6.44062e-07
1.33914	-0.0517573	0.755876	0.179378	6.46801e-07
0.0392285	-0.000196751	0.75477	0.00527042	6.74087e-07
1.60554	-0.0389857	0.754713	0.21574	6.75507e-07
0.45306	-0.0343668	0.754213	0.0609611	6.88221e-07
1.65534	-0.0364891	0.753574	0.223117	7.04758e-07
1.33221	-0.070419	0.753349	0.179672	7.10648e-07
0.288592	-0.00236392	0.753161	0.0389413	7.15631e-07
0.749162	-0.0237878	0.753093	0.101107	7.17422e-07
1.45757	-0.140586	0.75066	0.198001	7.84716e-07
2.08207	-0.0668459	0.750423	0.283014	7.91586e-07
0.587379	-0.0146905	0.748225	0.0803107	8.57688e-07
2.127	-0.101999	0.745853	0.292648	9.345e-07
1.55912	-0.0922544	0.745509	0.21471	9.46128e-07
0.468878	-0.00465326	0.744994	0.0646581	9.63801e-07
23.6391	-0.220867	0.744248	3.26623	9.89919e-07
1.30733	-0.0713378	0.743484	0.180997	1.0173e-06
3.13857	-0.108495	0.742874	0.435223	1.03965e-06
0.0604647	-0.000228978	0.741701	0.00841032	1.08386e-06
1.14279	-0.0230035	0.740923	0.159279	1.11413e-06
3.62334	-0.139803	0.740825	0.505139	1.11798e-06
4.95642	-0.452365	0.740659	0.691288	1.12457e-06
0.457163	-0.00186407	0.73912	0.0640174	1.18713e-06
0.897775	-0.037551	0.739105	0.125722	1.18777e-06
0.28035	-0.00865164	0.738796	0.0392909	1.20069e-06
0.649715	-0.0244426	0.734065	0.0921736	1.41518e-06
0.262548	-0.00901622	0.733952	0.0372579	1.4207e-06
0.292953	-0.0110976	0.731246	0.0418608	1.55867e-06
0.324368	-0.011667	0.730719	0.046412	1.58694e-06
1.62568	-0.106375	0.728924	0.23367	1.68653e-06
0.952168	-0.0680187	0.727095	0.137495	1.79368e-06
0.479349	-0.0144755	0.72682	0.0692672	1.81036e-06
0.0574581	-0.000693826	0.725142	0.00833791	1.91483e-06
2.37528	-0.291368	0.725057	0.344758	1.92028e-06
4.06877	-0.0738764	0.72397	0.592168	1.99096e-06
2.00157	-0.0687243	0.723493	0.291655	2.02275e-06
0.0722234	0.000500489	0.722211	0.0105576	2.11037e-06
2.29393	-0.0453093	0.721993	0.335509	2.12557e-06
2.40837	-0.310725	0.721857	0.352367	2.13515e-06
0.516425	-0.0183317	0.721456	0.0756333	2.16352e-06
0.453337	-0.00861952	0.721117	0.0664496	2.18779e-06
1.28598	-0.0830246	0.718718	0.189623	2.36658e-06
0.420643	-0.0235731	0.718634	0.0620382	2.37302e-06
0.723695	-0.0251465	0.716543	0.107286	2.53981e-06
4.53035	-0.201364	0.716296	0.672021	2.5602e-06
0.939026	-0.070347	0.715775	0.139471	2.60366e-06
0.4776	-0.0305214	0.714275	0.0711983	2.73245e-06
1.02983	-0.0250018	0.714236	0.153536	2.73583e-06
1.18726	-0.02154	0.713909	0.17715	2.76473e-06
1.50539	-0.0816933	0.713812	0.224671	2.77329e-06
1.71003	-0.185407	0.713807	0.255216	2.77378e-06
3.19281	-0.13995	0.713738	0.476595	2.77994e-06
0.459719	-0.0196508	0.709681	0.0693046	3.16309e-06
0.231398	-0.00286386	0.709194	0.0349254	3.21212e-06
1.39186	-0.0100351	0.709127	0.210111	3.21896e-06
0.987957	-0.0510815	0.706309	0.150159	3.51687e-06
4.19672	-0.135086	0.706042	0.638264	3.54626e-06
0.558016	-0.0228476	0.705638	0.0849493	3.59127e-06
1.8341	-0.116413	0.703781	0.280462	3.80479e-06
0.153772	-0.000169094	0.702904	0.0235635	3.90945e-06
1.22088	-0.100442	0.701831	0.187565	4.04107e-06
2.55386	-0.0608563	0.700548	0.393556	4.20366e-06
0.507178	-0.00841928	0.700481	0.0781697	4.21229e-06
0.284378	-0.00347176	0.698343	0.0440538	4.4968e-06
4.02136	-0.261797	0.697848	0.623691	4.56497e-06
0.51057	-0.0143759	0.697756	0.0792039	4.57784e-06
0.507694	0.00687905	0.696852	0.0789264	4.70513e-06
0.41662	-0.0134326	0.696126	0.0648794	4.80973e-06
3.59846	-0.244926	0.692796	0.564797	5.31654e-06
0.349281	-0.0065531	0.691212	0.0550254	5.57389e-06
0.283641	-0.00854037	0.690655	0.0447428	5.66693e-06
1.1318	-0.0317278	0.689928	0.178839	5.79059e-06
3.26166	-0.143435	0.689433	0.515982	5.87619e-06
2.23593	-0.170562	0.687427	0.355373	6.23467e-06
1.18493	-0.0827823	0.687331	0.188372	6.25234e-06
0.90806	-0.0196422	0.686148	0.144754	6.47322e-06
1.3348	-0.102823	0.684633	0.213531	6.76638e-06
1.30145	-0.106086	0.68462	0.208202	6.76908e-06
0.823812	-0.0220387	0.684302	0.131888	6.83215e-06
1.31964	-0.0644455	0.683135	0.211838	7.06792e-06
1.0678	0.031195	0.683129	0.171412	7.06929e-06
0.0335878	-0.000837278	0.682791	0.00539603	7.13898e-06
0.0501919	-0.000648215	0.682447	0.00806996	7.21054e-06
8.29963	-0.524736	0.68183	1.33633	7.34043e-06
1.04044	-0.0162407	0.681214	0.167761	7.47231e-06
0.303278	-0.00215567	0.680533	0.0489771	7.62046e-06
1.85216	-0.191575	0.680399	0.299202	7.64993e-06
0.288553	-0.00539546	0.679663	0.0466925	7.81366e-06
0.836293	-0.0706256	0.677957	0.135856	8.20516e-06
0.665206	-0.0366077	0.677605	0.10815	8.28802e-06
2.14709	-0.0470077	0.677537	0.349131	8.30415e-06
2.19118	-0.178439	0.67628	0.357325	8.60685e-06
3.18868	-0.476398	0.675408	0.521027	8.82277e-06
1.04709	-0.0745561	0.675266	0.171149	8.85852e-06
0.362832	-0.00917375	0.67457	0.0593997	9.03483e-06
0.0635465	-0.000781977	0.674018	0.0104164	9.1769e-06
0.958778	-0.0344864	0.672691	0.157635	9.52673e-06
2.88022	-0.208734	0.671564	0.474757	9.83323e-06
0.559927	-0.00125606	0.669892	0.0926448	1.03042e-05
1.05133	-0.0309913	0.669626	0.174056	1.0381e-05
0.513397	-0.0248247	0.668968	0.0851235	1.05731e-05
4.175	-0.414864	0.666614	0.695916	1.12863e-05
0.1237	3.68857e-05	0.666371	0.0206304	1.13623e-05
0.194084	-0.00135447	0.663511	0.0325773	1.22927e-05
1.76702	-0.114473	0.662983	0.296947	1.24715e-05
1.43143	0.0145425	0.662811	0.240645	1.25305e-05
1.776	-0.0314162	0.662449	0.298814	1.26549e-05
0.537717	-0.013333	0.661726	0.0906175	1.29069e-05
0.194776	-0.00510468	0.658917	0.0330303	1.39297e-05
0.655381	-0.028554	0.658594	0.11122	1.40519e-05
4.04169	-0.201803	0.657711	0.687235	1.43907e-05
4.56798	-0.293871	0.656723	0.778429	1.47785e-05
2.35977	-0.225254	0.654188	0.404392	1.58168e-05
1.1438	-0.0315449	0.653029	0.196514	1.63127e-05
1.07738	-0.0243976	0.652583	0.185285	1.65075e-05
0.198559	-0.00196637	0.65249	0.0341546	1.6548e-05
3.49486	-0.109631	0.648918	0.605903	1.81867e-05
1.17578	-0.04465	0.648505	0.20403	1.8385e-05
0.0765091	-0.000558414	0.647771	0.0132978	1.87425e-05
3.24811	-0.12549	0.647182	0.565271	1.90339e-05
1.37513	-0.0463711	0.647152	0.239331	1.90489e-05
1.06514	-0.0452791	0.646298	0.185725	1.94789e-05
1.40811	-0.0741967	0.645686	0.245858	1.97926e-05
1.2835	-0.0655668	0.645468	0.224207	1.99053e-05
0.963449	-0.0342909	0.645386	0.168329	1.99477e-05
0.912757	-0.0280896	0.643767	0.160037	2.08049e-05
1.64724	-0.0603876	0.643385	0.289057	2.10119e-05
0.948484	-0.00800494	0.640391	0.167528	2.26999e-05
0.295316	-0.0107084	0.640351	0.0521653	2.27231e-05
2.90589	-0.113655	0.640073	0.513613	2.28859e-05
1.42749	-0.0902799	0.639544	0.252597	2.31984e-05
0.328886	-0.00337769	0.638658	0.0583089	2.37313e-05
3.13196	-0.096563	0.637988	0.556077	2.41413e-05
0.137799	-0.00451829	0.637958	0.0244677	2.41593e-05
1.77208	-0.0599073	0.637674	0.314846	2.43355e-05
0.31253	-0.00482429	0.634485	0.055911	2.63893e-05
0.874949	-0.0228244	0.633209	0.156958	2.72532e-05
1.15473	-0.0565169	0.631546	0.20789	2.84178e-05
0.145406	8.7498e-05	0.631212	0.0261966	2.8657e-05
0.107888	-0.00123825	0.630319	0.0194746	2.93057e-05
1.33006	-0.0558788	0.628418	0.241068	3.07298e-05
0.598152	-0.0330704	0.62833	0.108433	3.0797e-05
3.46507	-0.107184	0.628205	0.628314	3.08935e-05
0.173409	3.05718e-05	0.6276	0.0314846	3.13617e-05
3.63286	-0.336122	0.625855	0.662057	3.27481e-05
1.51634	-0.0468707	0.625036	0.276822	3.3418e-05
1.72628	-0.0938444	0.62424	0.315685	3.40809e-05
0.264778	-0.00388491	0.621519	0.0487014	3.64356e-05
2.36772	-0.0970128	0.621282	0.43572	3.66475e-05
1.11318	-0.100057	0.620768	0.205078	3.71105e-05
1.13812	-0.040117	0.620718	0.209694	3.71554e-05
0.203014	-0.00935001	0.619262	0.0375203	3.84984e-05
0.482727	-0.0100566	0.61917	0.0892332	3.85846e-05
0.576438	-0.000903085	0.614801	0.107545	4.28856e-05
0.0746587	-0.0022056	0.614707	0.0139317	4.29829e-05
1.61754	-0.0896539	0.614213	0.302157	4.34964e-05
0.0452602	-0.000509544	0.614116	0.00845636	4.35985e-05
0.305468	-0.0042341	0.613456	0.0571528	4.42943e-05
0.532956	-0.0221561	0.61269	0.0998767	4.51143e-05
0.136444	-0.000370379	0.610869	0.0256679	4.71196e-05
3.81312	-0.151605	0.610076	0.718525	4.80176e-05
1.37843	-0.0904653	0.609893	0.259844	4.8227e-05
3.46213	-0.0971699	0.609487	0.653195	4.86944e-05
0.572031	-0.0242826	0.606795	0.108535	5.18986e-05
0.670005	-0.0127077	0.606454	0.127215	5.23171e-05
0.0489221	0.000289975	0.60417	0.00933346	5.52032e-05
1.66208	-0.153424	0.604164	0.3171	5.52118e-05
0.917503	-0.0521146	0.604025	0.175097	5.53921e-05
0.345002	-0.00124893	0.603449	0.0659196	5.61441e-05
0.312443	-0.00543054	0.60267	0.0597957	5.71758e-05
0.992528	-0.0113579	0.598675	0.19154	6.27412e-05
2.19992	-0.101378	0.598594	0.424615	6.28579e-05
0.615989	-0.0164429	0.596226	0.119482	6.63884e-05
0.942556	-0.0143189	0.593652	0.183804	7.04261e-05
0.0369829	0.000431634	0.593469	0.0072146	7.07208e-05
0.247042	0.00349266	0.592013	0.0483384	7.31101e-05
0.567019	-0.0322606	0.591628	0.111036	7.37537e-05
0.2054	-0.00153603	0.591618	0.0402233	7.37698e-05
0.198298	-0.00307706	0.590779	0.0389	7.51908e-05
0.810681	-0.0266169	0.589444	0.15947	7.75019e-05
1.68406	-0.0179389	0.58896	0.331605	7.83562e-05
0.256733	-0.0053402	0.588685	0.0505814	7.88444e-05
1.03291	-0.0278334	0.587867	0.203848	8.03154e-05
0.0680121	0.000865884	0.587425	0.0134346	8.11193e-05
0.18828	-0.00309256	0.587256	0.0372044	8.14281e-05
1.09705	-0.0189239	0.585619	0.217512	8.44826e-05
0.749593	-0.0176778	0.584466	0.148975	8.66938e-05
0.797418	-0.00946693	0.583565	0.158774	8.84581e-05
0.712012	-0.0132132	0.58207	0.142205	9.14579e-05
0.323161	-0.0020808	0.581988	0.0645534	9.16249e-05
0.841816	-0.0203836	0.578056	0.169521	9.99676e-05
3.28407	-0.289235	0.577962	0.661458	0.000100177
3.29817	-0.12534	0.576353	0.66649	0.000103788
1.26073	-0.0681975	0.576284	0.254804	0.000103947
0.703575	-0.021187	0.574768	0.14264	0.000107462
0.314126	0.00349824	0.573332	0.0638719	0.00011089
2.10782	-0.0470057	0.572641	0.429194	0.000112576
3.93891	-0.306363	0.572577	0.802142	0.000112731
1.08631	-0.0459512	0.572078	0.221447	0.000113964
2.12993	-0.114313	0.569287	0.436675	0.000121082
0.346795	-0.00582004	0.567958	0.071292	0.000124609
0.511314	-0.00481478	0.567609	0.105188	0.000125552
0.839857	0.00339366	0.566089	0.173311	0.000129728
0.492577	-0.050237	0.564241	0.10203	0.000134972
0.542549	-0.0202312	0.562307	0.112824	0.000140665
0.178601	0.000167759	0.560272	0.0372942	0.000146887
0.936079	-0.00245767	0.559277	0.19586	0.00015002
0.704855	-0.0129263	0.559078	0.147539	0.000150653
0.576793	-0.0309342	0.557788	0.12105	0.000154818
0.438238	-0.000960479	0.55729	0.0920647	0.000156454
2.9902	-0.0849685	0.555648	0.630271	0.000161956
2.07788	-0.0720674	0.553144	0.4402	0.000170682
1.37014	-0.102011	0.552211	0.290812	0.000174039
0.373955	-0.000830011	0.550978	0.0795701	0.000178569
1.28423	-0.0442855	0.55032	0.273622	0.000181029
2.80921	-0.0572423	0.550227	0.598651	0.000181381
0.804886	0.0121453	0.549884	0.171643	0.000182679
0.198807	0.000365443	0.549813	0.0424019	0.000182949
5.02012	-0.0303005	0.5495	1.07138	0.000184139
0.639212	-0.019295	0.549404	0.136445	0.000184508
2.9088	-0.0704589	0.54807	0.622581	0.000189676
1.23705	-0.0623155	0.54708	0.265299	0.000193595
3.00692	-0.186069	0.545821	0.646508	0.000198688
0.151092	-0.000572362	0.545785	0.0324881	0.000198835
0.822765	-0.00470374	0.545306	0.177084	0.000200803
0.104691	-0.000613218	0.543831	0.0225998	0.000206981
0.988537	-0.0872022	0.542669	0.213897	0.000211962
2.95343	-0.118903	0.542176	0.63969	0.000214113
1.28812	-0.0511367	0.541372	0.279448	0.000217653
1.54737	-0.0260058	0.539822	0.33674	0.000224638
0.0716951	-0.000139265	0.539181	0.0156225	0.000227584
0.247476	0.00486023	0.536542	0.0542126	0.000240079
0.986992	-0.0277037	0.535696	0.216581	0.000244218
2.63951	-0.210266	0.533412	0.581866	0.000255702
0.933354	-0.0555717	0.533186	0.205846	0.000256865
0.426416	-0.0124713	0.53266	0.0941431	0.000259589
0.50249	0.00202302	0.532192	0.111043	0.000262037
1.4923	-0.12051	0.529445	0.3316	0.000276819
1.23092	-0.072367	0.529403	0.273542	0.000277049
1.62577	-0.109257	0.527889	0.362387	0.000285516
1.4248	0.00860899	0.527354	0.317934	0.000288568
0.334165	-0.00263137	0.52682	0.0746461	0.000291635
0.358805	-0.00989348	0.526295	0.0802346	0.000294685
1.93995	-0.0851601	0.52618	0.433905	0.000295356
2.45001	-0.0787511	0.525467	0.548771	0.000299552
0.346491	-0.00864615	0.523287	0.0779495	0.00031271
0.813604	-0.0464761	0.522755	0.183231	0.000316001
1.83893	-0.0164867	0.522205	0.4146	0.000319437
0.203359	0.00286616	0.518733	0.0461687	0.000341898
0.26053	-0.000214627	0.518223	0.0592087	0.000345315
2.49161	-0.2053	0.516681	0.568002	0.000355839
0.0503818	-0.000357925	0.516519	0.011489	0.000356959
0.830302	-0.0301561	0.51619	0.189467	0.00035925
0.608421	-0.00109695	0.514682	0.139255	0.000369903
0.73996	-0.0154426	0.513937	0.169615	0.000375277
1.71446	-0.0248167	0.513361	0.393445	0.000379471
1.67709	-0.0288021	0.511634	0.386199	0.000392317
0.342368	0.00433512	0.511129	0.0789203	0.000396152
5.6181	-0.29592	0.50964	1.29891	0.000407644
0.257641	0.00810707	0.509289	0.0596087	0.000410392
0.609686	-0.0387481	0.509118	0.141107	0.000411742
0.893007	-0.0419385	0.506474	0.207776	0.000433073
0.392431	-0.00848064	0.504344	0.0916968	0.000450988
0.076829	-0.000778189	0.502437	0.0180207	0.00046758
0.764373	-0.00962104	0.501218	0.179726	0.000478482
2.14696	-0.0705595	0.500662	0.505374	0.00048352
0.570676	-0.00200533	0.498605	0.134885	0.000502615
0.117144	0.000886571	0.49785	0.02773	0.000509792
0.98674	-0.0049469	0.496093	0.234402	0.000526848
0.898314	0.00632571	0.493497	0.214507	0.000552985
0.179845	0.000836917	0.493091	0.0429797	0.000557177
0.0812526	0.000469133	0.49154	0.0194783	0.000573467
4.35731	-0.0570131	0.491184	1.0453	0.000577261
2.25015	-0.0996804	0.487513	0.543781	0.000617772
0.310229	-0.0031248	0.487219	0.0750153	0.000621121
0.336522	0.00693395	0.486256	0.0815302	0.000632218
0.1166	0.000782166	0.483137	0.028426	0.000669401
2.12658	-0.0679394	0.482342	0.519265	0.00067919
1.07249	-0.00444953	0.481967	0.262076	0.000683849
0.240339	-0.00139957	0.481852	0.0587433	0.000685286
0.272538	0.0042617	0.481783	0.0666225	0.000686151
1.56563	-0.0152264	0.48071	0.383544	0.000699695
0.215301	-0.00342806	0.480207	0.0527972	0.000706127
0.830165	-0.00800678	0.480072	0.203632	0.00070786
0.442541	0.00641114	0.479886	0.108592	0.000710255
0.923468	-0.0093428	0.479697	0.226689	0.000712699
0.527629	0.00134124	0.478891	0.129729	0.000723206
1.70717	-0.0813119	0.476924	0.421404	0.000749422
2.3517	-0.0658928	0.476808	0.580636	0.00075099
0.773613	-0.0248362	0.476758	0.191025	0.00075167
0.839145	0.0139761	0.47541	0.207767	0.000770181
2.45782	-0.0147189	0.474262	0.609944	0.000786272
0.0794439	0.00185634	0.474249	0.0197156	0.000786461
1.13549	-0.0469963	0.472834	0.282596	0.000806718
0.358735	-0.00416501	0.47164	0.0894948	0.000824173
1.1483	-0.0410864	0.470758	0.286978	0.000837283
1.11184	-0.0138025	0.468898	0.278905	0.000865564
0.721324	-0.0218065	0.468441	0.18111	0.00087263
2.14268	-0.0354831	0.466437	0.540153	0.00090429
0.424245	-0.00212793	0.462791	0.107736	0.000964583
3.90247	-0.347723	0.46267	0.991262	0.000966649
0.313631	-0.00108863	0.461682	0.0798235	0.000983631
0.377912	-0.00648211	0.460345	0.0964429	0.00100703
0.508865	0.00728649	0.459641	0.130047	0.00101957
1.38069	-0.0627574	0.458123	0.353931	0.00104705
0.594338	-0.014706	0.455556	0.153145	0.00109508
0.241247	-0.00840885	0.454681	0.0622727	0.0011119
0.220477	0.00413114	0.451788	0.0572445	0.00116921
1.68525	-0.0807436	0.451347	0.437949	0.00117819
0.907649	-0.0303584	0.451055	0.236011	0.00118415
2.0696	-0.028048	0.450814	0.538407	0.00118909
0.288343	0.000713819	0.450445	0.0750685	0.00119671
3.16882	-0.161181	0.449322	0.826857	0.00122014
0.363562	-0.00587148	0.447486	0.0952192	0.00125937
2.23279	-0.031684	0.447158	0.585169	0.0012665
0.365486	0.00686246	0.446391	0.0959353	0.00128331
0.587868	0.015029	0.44583	0.154483	0.00129572
3.66316	-0.0717128	0.445788	0.962707	0.00129667
1.92445	-0.021201	0.445669	0.505882	0.0012993
1.87266	-0.064989	0.445018	0.492916	0.00131389
2.62283	-0.081954	0.443853	0.692006	0.00134038
1.59919	-0.0277394	0.438792	0.42628	0.00146108
0.429155	-0.00390169	0.436658	0.114893	0.00151488
0.68086	0.0925074	0.434943	0.182916	0.00155941
1.44008	-0.00157862	0.434641	0.387122	0.00156736
2.80608	-0.270682	0.434584	0.754417	0.00156888
1.16332	-0.0689251	0.433442	0.313487	0.00159934
2.51791	-0.0338759	0.432325	0.680062	0.00162968
1.0756	-0.0455365	0.431933	0.290741	0.00164044
1.21477	-0.0429563	0.431727	0.328497	0.00164612
0.95931	-0.00429836	0.431701	0.25943	0.00164683
3.61554	-0.168291	0.431613	0.977939	0.00164927
0.0978497	0.000729323	0.430902	0.026505	0.00166905
0.167336	0.000724954	0.429738	0.0454349	0.00170192
0.726221	-0.0119378	0.429493	0.197281	0.0017089
0.991149	-0.0177634	0.428058	0.27004	0.00175038
0.292068	-0.00207155	0.424677	0.080126	0.00185171
0.163241	-0.00110021	0.422964	0.0449411	0.00190508
0.751078	0.0161541	0.422563	0.206945	0.00191776
0.605937	-0.0267393	0.421948	0.167165	0.00193737
0.147649	-0.00078553	0.421329	0.0407849	0.0019573
0.0327642	-6.21295e-05	0.419243	0.00908925	0.00202581
0.269531	0.00247409	0.419237	0.0747726	0.002026
3.25603	-0.0749623	0.418572	0.904513	0.0020483
0.594119	-0.00223045	0.418158	0.165185	0.0020623
0.597799	0.0554114	0.417591	0.166401	0.0020816
1.14388	-0.0147482	0.415967	0.319473	0.0021378
1.74304	-0.012987	0.415628	0.48715	0.0021497
1.44673	-0.0463258	0.415249	0.404653	0.0021631
0.301448	0.0146637	0.415055	0.0843491	0.00216998
1.85284	-0.0757047	0.415016	0.518491	0.00217135
2.49846	-0.152477	0.415014	0.699161	0.00217143
1.7933	-0.0090924	0.414631	0.502227	0.00218509
0.33344	0.0281116	0.414412	0.0934247	0.00219293
0.474565	0.00528048	0.411552	0.133752	0.00229768
0.124477	-0.000726274	0.411294	0.0351014	0.00230736
0.543995	-0.00794467	0.410909	0.153524	0.00232184
0.244064	-0.00194169	0.410286	0.0689676	0.00234549
0.772807	-0.0106182	0.409118	0.218908	0.00239038
0.329528	-0.00132815	0.40862	0.0934394	0.00240978
0.40186	-0.00779262	0.40846	0.113987	0.00241602
0.725898	-0.0351002	0.407869	0.206152	0.00243925
0.38282	-0.00707081	0.407659	0.108767	0.00244757
0.698332	-0.0103	0.407609	0.19843	0.00244955
0.752648	-0.0105305	0.403961	0.215488	0.00259817
0.92366	-0.0194669	0.403924	0.26447	0.00259971
0.494189	-0.00700513	0.403763	0.141548	0.00260648
0.210922	-0.00500382	0.402577	0.0605623	0.00265666
0.60953	0.00422132	0.400873	0.175636	0.00273029
1.00507	0.0151982	0.400842	0.28963	0.00273166
0.314603	-0.00508421	0.400461	0.0907311	0.00274842
4.7976	-0.346482	0.397587	1.39193	0.00287763
4.75867	-0.061602	0.397139	1.38193	0.00289829
0.419695	-0.0025706	0.396669	0.122001	0.00292009
0.512635	0.00660082	0.396612	0.149035	0.00292274
3.57369	-0.0988342	0.396147	1.03996	0.00294444
0.366353	0.0121427	0.394756	0.106921	0.00301034
1.1854	0.00219443	0.394378	0.346238	0.00302846
0.825792	-0.00623463	0.394146	0.241318	0.00303964
0.558029	-0.000882384	0.392249	0.16372	0.00313246
1.15724	-0.00284343	0.391555	0.340016	0.00316705
2.61574	-0.0633538	0.391385	0.768824	0.0031756
0.180138	-0.00112523	0.389755	0.0531282	0.00325846
0.170623	-0.00183811	0.385822	0.0507404	0.00346651
3.38377	-0.121697	0.383209	1.01185	0.00361136
0.471195	-0.00716392	0.382218	0.141197	0.00366772
0.635031	-0.00648278	0.380895	0.190826	0.00374423
3.55796	-0.096123	0.380156	1.07084	0.00378761
0.156012	-0.00119187	0.380027	0.0469679	0.00379521
0.403111	0.00645416	0.378729	0.121693	0.00387269
0.219747	0.0028684	0.378075	0.0664303	0.00391224
0.765402	-0.00524431	0.377346	0.231743	0.00395674
0.897162	-0.0219307	0.377225	0.271706	0.00396416
0.138372	0.00219732	0.375793	0.0420342	0.00405314
1.1635	-0.00411433	0.375553	0.353625	0.00406826
0.035832	0.00367708	0.37369	0.0109339	0.00418713
0.352723	0.0238039	0.373523	0.107669	0.00419792
0.882293	0.01112	0.37301	0.269617	0.00423127
2.12203	-0.0521387	0.371729	0.650243	0.00431564
4.17808	-0.24574	0.370431	1.28383	0.00440273
0.216149	0.0024442	0.370068	0.0664697	0.00442733
0.213624	0.00102169	0.369642	0.0657531	0.00445645
0.41201	-0.00391672	0.36807	0.127245	0.00456523
0.266224	0.000782787	0.367471	0.0823266	0.00460731
1.33543	-0.00805811	0.367237	0.413172	0.00462385
0.832808	0.0245735	0.365941	0.258385	0.0047164
0.483561	0.00824492	0.364185	0.150598	0.00484459
0.267058	0.00826163	0.363559	0.0832841	0.00489105
0.391666	0.00661853	0.363407	0.122184	0.00490238
0.952402	-0.031015	0.362418	0.297747	0.00497675
0.14167	0.000630266	0.361219	0.0444051	0.00506825
0.377583	-0.00321784	0.360871	0.118439	0.00509516
0.56334	0.041553	0.35968	0.177163	0.00518802
0.977613	-0.0120089	0.352795	0.312098	0.00575626
0.838774	-0.00425577	0.350034	0.269401	0.00599972
2.63687	-0.126955	0.349239	0.848401	0.00607151
1.68762	-0.0193748	0.347813	0.544692	0.0062024
0.252252	0.00508499	0.34716	0.0815337	0.00626311
0.405611	-0.0106088	0.343604	0.132138	0.00660376
0.694434	-0.000711485	0.342154	0.226958	0.00674752
0.369156	0.0275569	0.340824	0.121006	0.00688178
3.37312	-0.128708	0.339843	1.1081	0.00698251
1.42321	0.019798	0.33604	0.471528	0.00738557
3.67205	-0.215551	0.335742	1.21741	0.00741809
0.562936	-0.00177978	0.33153	0.18841	0.00789138
0.476595	0.0269833	0.331388	0.159563	0.00790774
1.33155	-0.0163332	0.329731	0.447471	0.00810181
4.94865	-0.121294	0.329134	1.66526	0.00817281
1.04146	0.00797702	0.329132	0.350459	0.00817299
1.09979	-0.0154016	0.326918	0.371954	0.00844133
1.33846	-0.0414681	0.32623	0.453381	0.0085263
0.51697	0.0176668	0.326035	0.175193	0.0085506
0.708645	-0.0178312	0.325146	0.240635	0.00866189
0.626914	0.00529533	0.321447	0.214688	0.0091394
1.80087	-0.0578913	0.321401	0.616779	0.00914545
0.89536	-0.00510299	0.319493	0.307997	0.00940131
1.91286	-0.0231918	0.318879	0.658941	0.00948517
0.990024	-0.0180078	0.317158	0.342398	0.00972347
0.0920463	0.00222085	0.314927	0.0319988	0.0100408
1.12949	0.00651551	0.311769	0.395544	0.0105061
1.27553	-0.0447221	0.311234	0.447245	0.0105869
0.688315	-0.0309668	0.309587	0.242278	0.0108392
1.11822	0.00946367	0.307832	0.39522	0.0111142
1.46412	0.00962155	0.307786	0.517532	0.0111215
1.1548	-0.0111342	0.307447	0.408518	0.0111754
0.771423	0.00684753	0.306178	0.273712	0.0113793
0.758262	-0.00375736	0.305431	0.269516	0.0115009
0.277516	0.00476542	0.304765	0.098795	0.0116103
0.10169	0.0118365	0.304137	0.0362552	0.0117144
1.44383	-0.0704741	0.304122	0.51478	0.011717
1.22431	-0.0192492	0.298841	0.442019	0.012627
0.392651	0.000285977	0.298026	0.142038	0.0127732
0.440712	-0.000177358	0.293217	0.161275	0.0136679
2.16808	-0.0674281	0.288006	0.803484	0.014703
0.275692	0.00253802	0.286783	0.102476	0.0149562
0.696778	0.0137966	0.284843	0.260229	0.0153663
0.846054	-0.014562	0.284019	0.31662	0.0155435
0.511338	0.0143967	0.282307	0.192168	0.0159179
1.21783	0.091426	0.281274	0.458847	0.0161478
1.46261	0.0418498	0.28063	0.551951	0.0162928
0.263422	0.00894348	0.280231	0.0995072	0.0163831
0.871204	-0.00410468	0.277304	0.3315	0.0170608
0.134764	0.0112527	0.275606	0.0514968	0.0174656
1.92858	-0.0208334	0.272785	0.742205	0.0181584
0.254036	-0.00105498	0.272304	0.0978831	0.0182789
0.234936	0.0102715	0.271379	0.0907351	0.0185129
1.52338	0.014901	0.270172	0.590149	0.0188225
0.150084	0.0202353	0.269142	0.058294	0.0190906
0.257062	0.00488081	0.267831	0.100179	0.0194368
0.195016	0.00270969	0.266449	0.076268	0.0198081
1.73795	-0.0275185	0.265081	0.682073	0.0201824
2.82982	-0.00917481	0.264758	1.11151	0.0202718
0.386949	0.00796434	0.261446	0.153291	0.0212088
0.752877	-0.00200178	0.261245	0.29841	0.021267
1.54038	0.0479485	0.261061	0.610837	0.0213206
1.77813	-0.088295	0.259875	0.707291	0.0216675
0.577073	-0.00550401	0.259382	0.229838	0.0218133
0.319129	0.0438771	0.258604	0.127361	0.0220452
0.577502	0.0537454	0.256673	0.231642	0.022631
0.403279	-0.00598648	0.255224	0.162376	0.0230801
1.15292	-0.00127467	0.250312	0.470287	0.0246654
1.06301	0.0123796	0.248843	0.435317	0.0251592
0.197044	0.00163134	0.248654	0.0807325	0.0252233
0.109971	0.000920319	0.247783	0.0451622	0.0255209
0.762223	-0.0253771	0.247214	0.313505	0.0257173
1.60116	-0.0538507	0.246743	0.659396	0.0258808
0.0326774	0.000469888	0.245142	0.0135156	0.0264443
0.73377	0.0163784	0.239381	0.308293	0.0285682
3.12071	-0.010086	0.232394	1.33682	0.0313597
1.49805	-0.043651	0.231964	0.642498	0.0315397
0.124167	0.00770984	0.231674	0.0532971	0.0316614
0.0586991	0.00312506	0.228636	0.0254128	0.0329656
1.15502	0.122133	0.227322	0.501919	0.0335454
1.71496	-0.00951623	0.226769	0.746416	0.0337921
0.707802	0.0471558	0.226312	0.308464	0.0339974
0.528854	-0.000187579	0.226256	0.230515	0.0340229
0.430715	0.0491159	0.224667	0.188594	0.0347461
2.00188	0.0397005	0.224164	0.877816	0.0349785
0.0815383	0.0016499	0.222703	0.0359051	0.0356609
0.374039	-0.00866445	0.222186	0.164953	0.0359052
0.448549	0.000726378	0.222146	0.197835	0.0359243
0.443435	0.0136424	0.221571	0.195906	0.0361979
0.11906	0.00427368	0.218981	0.0529979	0.0374566
0.617712	0.0128753	0.218385	0.275445	0.0377522
0.0633305	0.00101966	0.217636	0.0283019	0.0381265
0.0597141	0.00211407	0.217573	0.0266907	0.0381584
1.52378	0.00902678	0.217388	0.681463	0.0382511
0.380492	0.0158089	0.214361	0.171691	0.0398056
0.429431	0.024143	0.213149	0.194474	0.0404445
0.336189	0.0399165	0.210561	0.153433	0.0418422
0.490075	-0.00378188	0.209432	0.224426	0.0424658
0.36014	0.0178429	0.20887	0.165204	0.0427797
1.04937	0.0303673	0.208644	0.4817	0.0429068
0.531278	0.013812	0.207078	0.245038	0.0437957
1.27061	0.00322294	0.203713	0.592108	0.0457654
0.566627	0.0231681	0.20272	0.264861	0.0463631
0.802035	0.0763681	0.201376	0.376465	0.0471832
0.116939	0.00894433	0.1996	0.0551946	0.0482884
0.304196	0.0101595	0.198837	0.143923	0.0487709
1.66727	-0.0117882	0.197681	0.791698	0.0495109
0.156344	0.0168512	0.195192	0.0748271	0.0511407
0.314555	0.00382393	0.194639	0.150814	0.0515098
0.606205	0.0128888	0.193234	0.291955	0.0524589
3.6211	-0.0183784	0.191674	1.75274	0.0535323
0.0325599	0.00070555	0.188974	0.0158987	0.0554404
0.166684	0.0109732	0.186662	0.0820097	0.0571271
2.46637	-0.138226	0.185942	1.21636	0.057662
0.783946	0.0644126	0.183303	0.390028	0.0596647
0.11745	0.00471355	0.182395	0.0586115	0.06037
0.650847	0.0192967	0.182067	0.325152	0.0606264
0.517851	0.0288274	0.181622	0.259097	0.0609762
1.1011	0.000520376	0.180382	0.553221	0.0619608
0.274032	0.00238022	0.179668	0.138014	0.0625345
0.226292	0.0126933	0.178958	0.114246	0.0631103
1.82623	0.0902216	0.178778	0.922558	0.0632576
0.214897	0.00677309	0.176292	0.109487	0.0653195
0.203327	0.025605	0.173499	0.1046	0.0677151
0.127311	0.0181166	0.17191	0.0658592	0.0691149
0.496794	0.0489867	0.168412	0.260201	0.0722989
0.19176	0.00638792	0.168123	0.10054	0.0725679
0.0331755	0.000356568	0.1676	0.0174265	0.0730581
0.485329	0.0239864	0.167187	0.255313	0.073447
0.626413	0.000507478	0.166184	0.330723	0.0744002
1.78042	-0.0141524	0.163794	0.948188	0.0767216
1.22201	0.00944383	0.162775	0.653232	0.0777332
0.100803	0.012292	0.162421	0.0539546	0.0780871
1.55933	-0.022725	0.162096	0.835626	0.0784139
0.457279	0.00373648	0.161889	0.245238	0.0786231
0.0752277	0.00547635	0.161499	0.0404025	0.0790181
0.193019	0.00384918	0.160044	0.104225	0.0805086
1.40656	0.0454778	0.156998	0.768223	0.0837184
0.145884	0.00557155	0.155834	0.08003	0.084979
0.0874586	0.00173359	0.15499	0.0481333	0.0859042
0.387419	0.022238	0.154213	0.213853	0.086765
0.261475	0.00755163	0.152576	0.145245	0.0886064
1.50358	0.06675	0.151868	0.837507	0.0894147
0.389345	0.0154257	0.150487	0.218039	0.0910121
1.06554	-0.0034155	0.15027	0.597224	0.0912653
0.310206	0.0564386	0.14857	0.175034	0.0932773
0.447724	0.00794601	0.147196	0.25401	0.0949348
0.908432	0.051334	0.14686	0.516077	0.0953451
0.633149	0.0274652	0.145396	0.361806	0.0971511
0.398742	0.0266559	0.145349	0.2279	0.0972104
0.737038	0.0263855	0.144524	0.422657	0.098244
0.479063	0.003389	0.143087	0.276327	0.10007
0.392584	0.0171404	0.140962	0.228429	0.102835
0.504335	0.00497233	0.140559	0.293942	0.103367
0.345027	0.00800991	0.139527	0.201956	0.104744
0.247312	0.0143936	0.139465	0.144797	0.104826
0.401519	0.00542824	0.13866	0.235875	0.105915
0.364988	0.00550394	0.137802	0.215188	0.107086
0.58971	0.0849271	0.137661	0.347885	0.10728
0.111343	0.00708524	0.13655	0.0659931	0.108819
0.155996	0.00157748	0.136508	0.0924756	0.108878
0.118266	0.0224848	0.136238	0.0701893	0.109255
0.753381	0.0235208	0.135739	0.448073	0.109958
0.374623	0.0191959	0.134641	0.223855	0.111517
1.34546	0.168227	0.13408	0.805919	0.112323
0.759192	0.00787048	0.133146	0.456588	0.113676
0.351401	0.00205412	0.133137	0.211346	0.11369
0.364442	0.0445672	0.133132	0.219194	0.113698
0.24318	0.0278593	0.133057	0.146308	0.113807
1.0451	0.00779319	0.133004	0.628921	0.113884
0.569697	0.0383141	0.13267	0.343332	0.114373
1.36638	0.0657911	0.131822	0.826506	0.115624
0.32723	0.0144192	0.130554	0.199041	0.117522
1.14448	-0.00337266	0.129753	0.698611	0.118737
0.893867	0.0313715	0.129623	0.545945	0.118934
0.239988	0.027504	0.128156	0.147538	0.121197
1.88634	0.0157389	0.127546	1.16284	0.122149
0.374582	0.0247848	0.125717	0.23283	0.125054
0.152396	0.0171657	0.121608	0.0965383	0.13184
0.160936	0.0101927	0.121425	0.102036	0.132151
0.0413085	0.00217189	0.119492	0.0264302	0.13548
1.36415	0.0104554	0.119353	0.873391	0.135722
-0.431095	0.0892183	0.11831	0.277385	0.137557
0.254667	0.0100233	0.115735	0.165919	0.142201
0.69752	0.0236412	0.114104	0.4581	0.145225
0.581135	0.028193	0.113871	0.382106	0.145663
0.528956	0.0459841	0.112386	0.35038	0.148483
0.797218	0.138566	0.109687	0.535346	0.153757
0.333644	0.0739915	0.108876	0.224983	0.155379
0.15425	0.0262728	0.107986	0.104494	0.157181
0.0340597	0.00399149	0.106616	0.0232387	0.159995
0.218812	0.0286896	0.106104	0.149697	0.161062
0.097891	0.023647	0.102728	0.0681904	0.16828
0.0505948	0.00200459	0.102219	0.0353418	0.169398
1.09563	0.0281258	0.102084	0.765894	0.169696
0.733742	0.228815	0.101112	0.515654	0.171856
0.934616	0.0667822	0.0999901	0.660909	0.174386
0.689114	0.0449182	0.0991212	0.489672	0.176373
0.277193	0.0191638	0.0983938	0.197775	0.178054
0.437509	0.0601652	0.0971747	0.314323	0.180911
0.142352	0.0241226	0.095687	0.103148	0.184465
0.291886	0.0219524	0.0933302	0.214433	0.190248
0.479865	0.0772715	0.0911891	0.357066	0.195673
1.17478	0.325802	0.0896808	0.882204	0.199595
0.844659	-0.00320355	0.0877305	0.641994	0.204794
0.176629	0.0576947	0.0862797	0.135481	0.208758
0.119873	0.00845715	0.0861954	0.0919962	0.208991
0.174733	0.0122812	0.0830067	0.136888	0.218014
0.408006	0.0168892	0.082443	0.320826	0.219654
0.024014	0.00441496	0.0802646	0.0191601	0.226121
0.21105	0.0122598	0.0799452	0.168756	0.227086
0.122658	0.00939891	0.0790304	0.0986928	0.229878
0.331439	0.0403146	0.0765664	0.271301	0.237593
0.108768	0.00769768	0.0742882	0.0904992	0.244988
0.284183	0.0219521	0.0741925	0.236615	0.245304
0.427878	0.00736728	0.0741064	0.356481	0.245589
0.204456	0.0627212	0.0733366	0.171303	0.248154
0.40781	0.0491259	0.0728884	0.342814	0.249661
0.149796	0.00648894	0.0716486	0.127091	0.253885
0.463889	0.0561313	0.0699261	0.398765	0.259892
0.192718	0.015735	0.0688893	0.166997	0.263587
0.118321	0.0244947	0.0681863	0.103096	0.266127
0.44789	0.0203497	0.0671142	0.393588	0.270056
0.551281	0.0221011	0.0660251	0.488708	0.274116
0.369336	0.069243	0.0659177	0.3277	0.274521
0.0984335	0.0160418	0.0651476	0.0878879	0.277441
0.254217	0.0369507	0.0648934	0.227456	0.278412
0.281147	0.0288486	0.0648588	0.251623	0.278545
1.11112	0.0880093	0.0624092	1.0151	0.288125
0.0828623	0.0392822	0.0616005	0.0762294	0.291374
0.0266712	0.000733729	0.061505	0.0245566	0.29176
1.00524	0.0369201	0.0606678	0.932321	0.295175
0.00776453	0.00301576	0.0563183	0.00749147	0.313717
0.289174	0.0475821	0.0543573	0.284287	0.322542
0.185803	0.0485949	0.0538794	0.183518	0.324739
0.14637	0.0239773	0.0530058	0.145824	0.328804
0.401643	0.0486544	0.0510617	0.408108	0.338082
0.363418	0.0670071	0.049572	0.375069	0.345418
0.0335194	0.00221704	0.0486028	0.0349551	0.3503
0.63965	0.0531924	0.0475715	0.674604	0.355592
0.51852	0.087453	0.0470787	0.549852	0.358158
0.653449	0.069048	0.0463702	0.698467	0.361889
0.0675893	0.00970836	0.0426456	0.0754816	0.38237
0.189631	0.0563983	0.0419376	0.213633	0.386437
0.100498	0.0173218	0.0414248	0.113947	0.38942
0.173786	0.0519625	0.0409497	0.198232	0.392211
0.0653946	0.00187715	0.0402891	0.0752284	0.396137
0.337485	0.109472	0.0396626	0.391417	0.399912
0.343909	0.0721637	0.0374175	0.411139	0.413853
-0.101281	0.0744521	0.03713	0.121566	0.415688
0.195265	0.0223994	0.035988	0.238205	0.423089
0.172065	0.0184503	0.03559	0.211117	0.425713
0.187292	0.0135901	0.0336364	0.236619	0.438938
0.173586	0.0182937	0.0311797	0.228068	0.456444
-0.420352	0.222776	0.0301668	0.561773	0.463969
0.282818	0.0822132	0.0301567	0.378033	0.464045
0.25009	0.0363733	0.0298277	0.336183	0.46653
0.711601	0.107317	0.0297706	0.957511	0.466964
0.342494	0.0511075	0.0287342	0.469339	0.474941
0.0290178	0.0111751	0.0284373	0.0399779	0.477265
0.357887	0.0465615	0.0278668	0.498229	0.481782
0.843826	0.254127	0.0276812	1.17877	0.483266
0.146124	0.0489558	0.026135	0.210243	0.495917
0.177542	0.0150875	0.0242657	0.265359	0.511946
0.0136201	0.0016384	0.0235077	0.0206906	0.518693
0.135056	0.0172977	0.022834	0.208244	0.524818
-0.036038	0.0117867	0.0202663	0.0590597	0.549359
-0.0442576	0.0710711	0.0200292	0.0729669	0.551728
-0.0990412	0.0186879	0.0195797	0.16519	0.556271
0.0961594	0.0113066	0.0192915	0.1616	0.559221
0.155141	0.0402968	0.0187912	0.264238	0.56441
0.0406784	0.013567	0.0186711	0.0695103	0.565669
0.119395	0.0933837	0.0163341	0.218386	0.591289
0.194838	0.139776	0.0163081	0.35667	0.591587
0.269479	0.145984	0.0159907	0.498258	0.595247
0.0532962	0.0566563	0.0152603	0.100911	0.603846
0.0298185	0.0127249	0.0138021	0.0594098	0.621813
0.0093381	0.0025162	0.0128574	0.0192857	0.634085
0.285336	0.0327232	0.012788	0.590914	0.635007
-0.0928032	0.0404898	0.0119837	0.198616	0.645927
0.29429	0.160127	0.0117299	0.636692	0.649464
0.025389	0.00600268	0.011616	0.0552005	0.651066
0.436707	0.120147	0.0108078	0.984749	0.66271
-0.0456121	0.031314	0.00920384	0.111545	0.687429
0.105225	0.0814022	0.00718972	0.291447	0.72227
0.099364	0.177607	0.00645867	0.290479	0.73626
0.0206265	0.00367667	0.00602139	0.0624638	0.74505
0.0150156	0.00942975	0.00532104	0.0483894	0.759891
0.041851	0.0210494	0.00484157	0.141424	0.770673
-0.0347097	0.0346984	0.00471911	0.118811	0.773519
0.0465566	0.0202646	0.00397537	0.173697	0.791721
-0.0398023	0.0371942	0.0028981	0.174014	0.821657
-0.0157358	0.0142981	0.00178929	0.0876038	0.859454
-0.0787971	0.0239439	0.00178277	0.43948	0.859708
0.0723531	0.0567892	0.000969343	0.547484	0.896327
-0.0828525	0.164272	0.000966337	0.627907	0.896487
-0.00753462	0.0290278	0.000892298	0.059426	0.900512
0.0824412	0.15341	0.000549925	0.828394	0.921826
-0.00745004	0.0166164	0.000501097	0.0784246	0.925367
-0.00880317	0.0209043	0.00050069	0.0927064	0.925398
-0.00470735	0.00283809	0.000476396	0.0508221	0.927225
-0.0150264	0.0629307	0.000453889	0.166205	0.928961
0.0128205	0.0265377	0.000446306	0.143007	0.929556
0.0142974	0.0143502	0.000218561	0.227923	0.950673
0.00268064	0.0122497	9.43076e-05	0.0650592	0.967588
0.0133679	0.227552	5.96765e-05	0.40786	0.974214
-0.000405027	0.00374104	2.78296e-05	0.0180962	0.98239
0.00247431	0.0233372	1.03667e-05	0.181132	0.989251
0.00142949	0.0285763	8.98035e-06	0.112434	0.989996
-0.000829084	0.0250576	8.96128e-06	0.0652792	0.990006
-0.000205317	0.00313883	1.96271e-06	0.034543	0.995323
a. Each permutation test was carried out in 20 groups at the same time by randomly removing 20% of all the numbers which floating within 20% of the reference value. Every linear regression equation were built in P and corresponding `X calculated from 20 groups by using least squares.

## Sheet: Constrained with lost 20%-50
Supplementary Table 18-3. Parameters of linear regression equations established between combination frequency and prevalence of disease in 1000 permutation tests under the Constrained with lost 20% model in 50 populations.a
Slope	Intercept	R2	SE	P-value
1.55965	-0.104362	0.808339	0.109617	0
5.77196	-0.195594	0.950874	0.189363	0
1.00587	-0.101606	0.928693	0.0402302	0
0.669277	-0.0531966	0.889027	0.0341301	0
2.44311	-0.188849	0.890778	0.123479	0
0.98973	-0.0442271	0.85383	0.0591072	0
1.10274	-0.146447	0.936915	0.0413016	0
0.792899	-0.0816298	0.925487	0.0324734	0
1.7126	-0.127557	0.838614	0.108439	0
1.51633	-0.203512	0.953809	0.0481638	0
0.64262	-0.068285	0.871996	0.0355376	0
1.91733	-0.131465	0.889142	0.0977178	0
2.3777	-0.186069	0.871566	0.131743	0
0.139256	-0.00626268	0.797653	0.0101236	0
0.600623	-0.00471725	0.83332	0.038772	0
6.96554	-0.214708	0.836411	0.444632	0
0.865622	-0.0610707	0.951127	0.028322	0
0.852396	-0.0454255	0.931395	0.0333913	0
1.0378	-0.0798532	0.890685	0.0524771	0
0.26409	-0.00653225	0.890242	0.0133843	0
2.15961	-0.084488	0.851284	0.130286	0
1.34692	-0.157867	0.905685	0.0627368	0
0.742566	-0.0581026	0.930344	0.0293272	0
0.476475	-0.0197732	0.818687	0.032365	0
0.618418	-0.0338495	0.809967	0.0432357	0
1.49459	-0.184609	0.953634	0.0475675	0
1.91125	-0.0505801	0.882907	0.100463	0
1.23629	-0.0367908	0.897739	0.0602253	0
0.389001	-0.00140556	0.90914	0.0177501	0
1.0425	-0.0417161	0.824063	0.0695273	0
1.32548	-0.0534886	0.94732	0.0451158	0
0.974196	-0.1149	0.957116	0.0297638	0
0.667958	-0.0392578	0.860285	0.0388535	0
2.0635	-0.164333	0.771163	0.162245	0
1.39834	-0.0365227	0.894352	0.0693694	0
0.576184	-0.0249339	0.801314	0.0414117	0
0.642669	-0.0460989	0.873463	0.0353063	0
0.176457	-0.00155735	0.774702	0.013735	0
0.834361	-0.0533554	0.945354	0.0289543	0
0.340328	-0.0157485	0.880875	0.0180643	0
0.727227	-0.0604286	0.927467	0.0293541	0
1.909	-0.0548733	0.780636	0.146064	0
2.00165	-0.376182	0.957416	0.0609313	0
2.25435	-0.103476	0.934086	0.0864364	0
1.41853	-0.220974	0.936178	0.0534592	0
0.497893	-0.0249333	0.790313	0.037017	0
0.372744	-0.00997658	0.862236	0.0215053	0
1.57525	-0.111554	0.846443	0.0968424	0
1.15786	-0.139917	0.967613	0.0305753	0
6.62992	-0.325107	0.853048	0.397181	0
0.628022	-0.00972652	0.821322	0.0422798	0
0.445064	-0.0387604	0.886827	0.0229485	0
6.30789	-0.409535	0.830496	0.411325	0
3.11419	-0.140173	0.816402	0.21316	0
6.41728	-0.420295	0.88228	0.338339	0
1.39285	-0.151674	0.777539	0.107535	0
3.89614	-0.130777	0.785108	0.294211	0
0.596156	-0.0326718	0.900726	0.0285667	0
1.3216	-0.0388292	0.814568	0.0910141	0
0.884795	-0.0917001	0.953319	0.0282601	0
0.955332	-0.126018	0.945348	0.0331543	0
1.1953	-0.161394	0.95232	0.0386043	0
1.74552	-0.0492967	0.906325	0.0809982	0
1.81651	-0.262765	0.973336	0.0433958	0
2.40402	-0.131701	0.971244	0.0597061	0
5.38828	-0.21694	0.850678	0.325844	0
0.47772	-0.0244703	0.780378	0.0365795	0
0.254454	-0.0117397	0.804483	0.018106	0
1.10813	-0.152855	0.973402	0.0264394	0
1.07429	-0.0744487	0.870597	0.0597813	0
3.1029	-0.362541	0.771884	0.243471	0
0.694553	-0.0775843	0.929151	0.0276827	0
0.729477	-0.0497935	0.852406	0.0438129	0
1.47545	-0.20171	0.97049	0.0371361	0
2.37133	-0.1303	0.770251	0.186932	0
0.35413	-0.00836741	0.81207	0.0245891	0
0.188218	-0.00155605	0.783196	0.0142936	0
1.70615	-0.130597	0.85345	0.102047	0
1.80029	-0.132828	0.899763	0.0867303	0
0.896816	-0.0971237	0.950629	0.0294995	0
0.644446	-0.0360226	0.96423	0.0179158	0
1.16649	-0.0859974	0.823702	0.0778928	0
0.547412	-0.0391082	0.948627	0.0183871	0
0.227342	-0.011386	0.883296	0.0119275	0
1.45753	-0.147898	0.8438	0.0905146	0
2.75151	-0.0544199	0.84	0.173329	0
1.28884	-0.119438	0.910612	0.0582846	0
0.434421	-0.0172388	0.892818	0.0217255	0
2.94652	-0.16578	0.963082	0.0832677	0
0.981918	-0.0724687	0.874822	0.0536115	0
0.333116	-0.015508	0.880854	0.0176832	0
1.29362	-0.166909	0.956069	0.0400247	0
0.628855	-0.0299457	0.8191	0.0426561	0
1.63209	-0.0851124	0.908069	0.074954	0
2.523	-0.188432	0.918633	0.10838	0
0.21405	-0.00767933	0.853294	0.0128106	0
3.73201	-0.114807	0.76921	0.295058	0
1.09813	-0.160789	0.929744	0.0435709	0
2.21201	-0.143046	0.918245	0.0952674	0
1.11152	-0.132703	0.936883	0.0416417	0
0.492967	-0.0249712	0.823833	0.0329033	0
0.509787	-0.0291784	0.870143	0.0284253	0
1.75825	-0.066727	0.922601	0.0735055	0
1.63786	-0.127392	0.782652	0.12458	0
0.852658	-0.078673	0.927178	0.0344909	0
0.621426	-0.00644873	0.797519	0.0451951	0
0.938305	-0.088586	0.805674	0.0665133	0
3.14443	-0.523742	0.882504	0.165605	0
0.689801	-0.0247775	0.770245	0.0543777	0
0.553623	-0.0218658	0.918632	0.0237821	0
1.5729	-0.25825	0.946444	0.0540056	0
1.22822	-0.0946227	0.85693	0.0724361	0
0.855909	-0.0714259	0.867874	0.0482029	0
1.49016	-0.107809	0.814738	0.102565	0
6.012	-0.255812	0.899661	0.289797	0
1.43707	-0.233925	0.95075	0.0472093	0
0.178442	-0.00443646	0.892298	0.00894816	0
2.87496	-0.106049	0.861246	0.16656	0
0.641991	-0.0577378	0.900277	0.0308403	0
4.58832	-0.332103	0.97915	0.0966406	0
0.297412	-0.021055	0.864095	0.0170245	0
0.395477	-0.0115526	0.801161	0.0284374	0
1.60392	-0.0667151	0.920028	0.068254	0
4.11618	-0.481648	0.941962	0.147473	0
0.101204	-0.00366225	0.770711	0.0079675	0
0.346373	-0.0227263	0.893296	0.0172789	0
1.16932	-0.0133518	0.857684	0.0687505	0
0.784827	-0.0636545	0.906954	0.0362835	0
7.8681	-0.198869	0.917311	0.34097	0
1.99885	-0.335623	0.974018	0.047121	0
0.243712	-0.00718481	0.89451	0.0120801	0
0.517287	-0.0168585	0.797055	0.0376752	0
1.50542	-0.0879961	0.806732	0.106353	0
0.431131	-0.0099862	0.799835	0.0311302	0
1.3468	-0.04989	0.87473	0.0735645	0
0.367364	-0.0165724	0.847222	0.0225169	0
2.25957	-0.102471	0.855803	0.133874	0
0.57168	-0.027413	0.808136	0.0402056	0
0.721899	-0.053098	0.942854	0.0256524	0
1.90076	-0.0326418	0.767403	0.151042	0
0.838708	-0.0740914	0.959651	0.0248228	0
0.296757	-0.0135594	0.920992	0.0125455	0
0.0509228	-0.00103157	0.799881	0.0036764	0
0.435891	-0.0124625	0.780489	0.0333658	0
1.43468	-0.102784	0.851542	0.0864637	0
0.114759	-0.00299024	0.800213	0.00827654	0
4.50644	-0.171949	0.898434	0.218698	0
0.529666	-0.0167841	0.794736	0.0388531	0
1.04186	-0.0707286	0.851609	0.0627729	0
0.698015	-0.0394757	0.9414	0.0251365	0
0.572477	-0.0683555	0.899051	0.0276882	0
0.556106	-0.0383646	0.928557	0.0222646	0
1.17038	-0.0484036	0.92247	0.0489741	0
0.609085	-0.0329242	0.83619	0.0389112	0
1.76284	-0.0448397	0.925168	0.0723644	0
0.553549	-0.0382061	0.950478	0.0182375	0
0.254384	-0.012334	0.855868	0.0150677	0
2.41264	-0.292074	0.835072	0.154759	0
0.471769	-0.00818118	0.799495	0.0341007	0
0.592891	-0.0251647	0.783073	0.0450411	0
0.400567	-0.0159953	0.802897	0.0286464	0
2.23777	-0.143679	0.94102	0.0808622	0
0.407204	-0.0230992	0.917186	0.0176609	0
2.16807	-0.0988263	0.913188	0.0964857	0
0.939703	-0.108116	0.956633	0.0288787	0
1.28559	-0.0363558	0.889223	0.0654936	0
0.909827	-0.0548393	0.775283	0.0707011	0
0.233901	-0.0076681	0.908508	0.0107137	0
0.958498	-0.0717332	0.8687	0.0537858	0
2.88369	-0.20154	0.914311	0.127422	0
0.89826	-0.0936596	0.936832	0.0336667	0
3.05756	-0.280941	0.873875	0.16766	0
1.8718	-0.103883	0.908143	0.0859245	0
3.36542	-0.231177	0.89708	0.164533	0
0.288564	-0.0073332	0.830608	0.0188092	0
1.13319	-0.0549308	0.832231	0.0734369	0
0.803192	-0.0643241	0.867857	0.0452372	0
1.31203	-0.0517307	0.781673	0.100084	0
0.8197	-0.0620508	0.913067	0.0365068	0
0.213321	-0.00847256	0.857548	0.0125493	0
0.230178	-0.00741669	0.777802	0.0177574	0
1.23969	-0.106243	0.849543	0.0753019	0
1.4132	-0.0918673	0.803791	0.100779	0
0.41229	-0.0204961	0.88552	0.0213967	0
0.564983	-0.0397073	0.961555	0.016306	0
0.585194	-0.0364779	0.953033	0.0187508	0
0.705691	-0.038107	0.822379	0.0473375	0
0.918504	-0.07371	0.792416	0.0678549	0
0.404496	-0.022331	0.880182	0.0215411	0
0.946129	-0.0938057	0.978283	0.0203467	0
0.833585	-0.047134	0.835047	0.0534753	0
0.437187	-0.0448477	0.836384	0.0279097	0
0.236757	-0.00581199	0.828516	0.0155469	0
0.233899	-0.00797269	0.774701	0.0182062	0
0.366924	-0.0411264	0.885685	0.0190269	0
0.185141	-0.00427893	0.861252	0.0107258	0
2.53047	-0.269222	0.790086	0.188263	0
0.330148	-0.0174873	0.929588	0.0131149	0
0.509088	-0.00562414	0.785581	0.0383892	0
0.147336	-0.00253378	0.81337	0.0101867	0
0.776278	-0.0104214	0.910072	0.0352214	0
0.426095	-0.0199517	0.932169	0.0165903	0
0.805255	-0.057403	0.939618	0.0294639	0
1.06696	-0.0795821	0.817456	0.0727746	0
1.73851	-0.0754326	0.781962	0.132505	0
0.12914	-0.00330052	0.776778	0.00999214	0
0.420669	-0.0212531	0.948716	0.0141171	0
0.374092	-0.0158834	0.882284	0.0197229	0
2.18803	-0.0941034	0.85144	0.131918	0
0.620465	-0.0398121	0.87711	0.0335218	0
1.62575	-0.0511067	0.889554	0.0826839	0
0.200913	-0.0052536	0.84192	0.0125658	0
0.938983	-0.0480539	0.823126	0.0628255	0
1.04028	-0.0232108	0.831781	0.0675244	0
1.7656	-0.0998473	0.954158	0.0558591	0
0.695611	-0.0415558	0.963405	0.0195683	0
5.65361	-0.127062	0.93579	0.213756	0
1.96247	-0.120654	0.800363	0.141468	0
0.551915	-0.0336401	0.918186	0.0237793	0
0.752237	-0.0322837	0.828216	0.0494485	0
0.489236	-0.0320376	0.880312	0.0260378	0
1.49518	-0.264873	0.983624	0.0278463	0
0.439001	-0.0152814	0.885482	0.0227872	0
0.334874	-0.00773952	0.763716	0.0268851	0
6.23264	-0.209663	0.952298	0.201341	0
9.66614	-0.352877	0.904061	0.454498	0
0.401255	-0.00867263	0.823443	0.0268179	0
0.889866	-0.0709127	0.947883	0.0301174	0
0.757777	-0.0604215	0.929099	0.0302145	0
0.928825	-0.0435248	0.758489	0.0756496	2.22045e-16
0.375415	-0.0155738	0.76465	0.0300619	2.22045e-16
0.151996	-0.00467705	0.755582	0.0124778	2.22045e-16
1.81632	-0.0385592	0.760307	0.147199	2.22045e-16
1.3416	-0.0638003	0.767108	0.106697	2.22045e-16
0.734249	-0.0269885	0.759923	0.0595681	2.22045e-16
0.070665	-0.000984426	0.75701	0.00577866	2.22045e-16
2.69503	-0.488633	0.759712	0.218769	2.22045e-16
1.58659	-0.116312	0.749495	0.132394	4.44089e-16
1.55959	-0.0515416	0.751205	0.129548	4.44089e-16
0.450388	-0.0105504	0.751415	0.0373908	4.44089e-16
0.173927	-0.000999961	0.749596	0.0145095	4.44089e-16
3.14344	-0.200161	0.750825	0.261377	4.44089e-16
0.466944	-0.0153965	0.749383	0.0389761	4.44089e-16
0.963976	-0.0442974	0.752295	0.0798396	4.44089e-16
0.124238	-0.00245393	0.747284	0.0104281	6.66134e-16
0.536797	-0.0181131	0.743389	0.0455218	8.88178e-16
1.74302	-0.117911	0.742819	0.148033	8.88178e-16
0.279685	-0.00659395	0.744134	0.0236717	8.88178e-16
0.795207	-0.0166378	0.741501	0.0677694	1.11022e-15
0.447838	-0.0173668	0.740606	0.0382549	1.11022e-15
1.7643	-0.0170019	0.738887	0.151383	1.33227e-15
1.52018	-0.0276558	0.739105	0.130363	1.33227e-15
3.70368	-0.149171	0.737275	0.319116	1.55431e-15
0.950174	-0.0215057	0.737588	0.0818027	1.55431e-15
1.28241	-0.026953	0.735097	0.111116	1.77636e-15
1.06603	-0.0568523	0.73563	0.092241	1.77636e-15
1.46341	-0.0293794	0.734574	0.126969	1.9984e-15
4.70059	-0.267585	0.734908	0.407487	1.9984e-15
0.631842	-0.0225019	0.734624	0.0548133	1.9984e-15
0.340243	-0.007423	0.734546	0.0295225	1.9984e-15
1.96881	-0.0670047	0.733226	0.17141	2.22045e-15
0.789658	-0.0302825	0.732747	0.0688339	2.22045e-15
1.37986	-0.147798	0.729118	0.121396	3.10862e-15
4.01091	-0.478494	0.725649	0.355969	4.44089e-15
1.3057	-0.0276874	0.725334	0.115973	4.66294e-15
4.78836	-0.193372	0.72517	0.425479	4.66294e-15
2.4899	-0.0814505	0.721321	0.223382	6.43929e-15
1.58655	-0.0849914	0.720983	0.142457	6.66134e-15
1.15482	-0.054629	0.719085	0.104182	7.77156e-15
2.83294	-0.0404485	0.717814	0.256377	8.65974e-15
2.42189	-0.196575	0.717244	0.219486	9.10383e-15
0.757257	-0.0387405	0.717272	0.0686223	9.10383e-15
1.39318	-0.0381701	0.717365	0.12622	9.10383e-15
0.133674	-0.00122716	0.715792	0.0121577	1.04361e-14
0.29892	-0.00645969	0.714711	0.0272592	1.13243e-14
0.255878	-0.00427266	0.714659	0.023337	1.15463e-14
0.307672	-0.00331944	0.713894	0.0281134	1.22125e-14
1.44764	-0.0495946	0.71336	0.13245	1.26565e-14
1.14871	-0.0253373	0.711572	0.10556	1.4877e-14
0.84252	-0.0441702	0.710563	0.0776132	1.59872e-14
1.38725	-0.125937	0.709441	0.128143	1.77636e-14
0.182993	-0.00331439	0.708783	0.0169304	1.86517e-14
0.918849	-0.0506161	0.708846	0.0849981	1.86517e-14
4.28112	-0.067081	0.708342	0.396508	1.93179e-14
0.900771	-0.0335541	0.708388	0.0834182	1.93179e-14
1.13504	-0.0619854	0.708155	0.105172	1.9762e-14
2.7102	-0.10002	0.707749	0.251374	2.04281e-14
1.65611	-0.0804806	0.70685	0.153939	2.19824e-14
0.346889	-0.00481042	0.706663	0.0322587	2.22045e-14
0.843045	-0.0405773	0.705032	0.078707	2.55351e-14
0.793899	-0.0378941	0.704311	0.0742472	2.70894e-14
3.99911	-0.223831	0.703011	0.375173	2.9976e-14
0.341537	-0.0178119	0.702511	0.0320794	3.13083e-14
0.336408	-0.0191367	0.701791	0.0316521	3.33067e-14
1.91118	-0.122598	0.701499	0.179945	3.39728e-14
2.25887	-0.0987409	0.699038	0.213932	4.15223e-14
0.31676	-0.00583295	0.698741	0.0300207	4.24105e-14
0.736763	-0.0420456	0.698364	0.0698888	4.37428e-14
6.2214	-0.26227	0.697438	0.591455	4.70735e-14
4.39287	-0.461428	0.696485	0.418564	5.08482e-14
0.821865	-0.00853852	0.695539	0.0784846	5.4845e-14
0.404579	-0.00375221	0.694712	0.0387111	5.86198e-14
0.944328	-0.0211957	0.69327	0.0906628	6.57252e-14
0.24767	-0.00556461	0.692943	0.0237965	6.72795e-14
0.324917	-0.0119849	0.692287	0.0312667	7.08322e-14
0.27711	-0.00325611	0.692323	0.026664	7.08322e-14
1.32503	-0.0249001	0.691614	0.127709	7.4829e-14
4.46048	-0.324764	0.691124	0.430403	7.77156e-14
1.66759	-0.0848992	0.690757	0.161048	7.99361e-14
0.868287	-0.0385007	0.690669	0.0838724	8.03801e-14
0.850401	-0.039386	0.69065	0.0821485	8.06022e-14
0.682445	-0.0242508	0.687108	0.066471	1.06137e-13
0.137668	-0.000216394	0.685615	0.0134556	1.19238e-13
1.47425	-0.108395	0.684503	0.144464	1.29896e-13
0.542615	-0.0331259	0.683751	0.0532643	1.37446e-13
0.664376	-0.0222083	0.683722	0.065221	1.3789e-13
0.238693	-0.00586101	0.682411	0.0235033	1.52323e-13
0.253167	-0.00218207	0.681434	0.0249847	1.64091e-13
0.647891	-0.0236213	0.68123	0.0639694	1.66755e-13
0.511463	-0.0203135	0.68025	0.0506132	1.79412e-13
0.303788	-0.00765333	0.67993	0.0300843	1.84075e-13
0.651621	-0.0348672	0.678533	0.0647378	2.04503e-13
0.0782991	-0.00103294	0.67809	0.00778682	2.11386e-13
1.25006	-0.0778601	0.676964	0.124638	2.30038e-13
1.68551	-0.187682	0.676704	0.168155	2.34479e-13
0.200261	0.000444474	0.675907	0.0200155	2.48912e-13
0.521201	-0.00599324	0.674072	0.0523108	2.85549e-13
0.167125	-0.00480044	0.672734	0.0168247	3.15303e-13
1.55258	-0.144944	0.672708	0.156311	3.15747e-13
1.02423	-0.0423997	0.671713	0.10335	3.3995e-13
1.09523	-0.108656	0.671363	0.110602	3.48832e-13
1.95778	-0.224818	0.670196	0.198231	3.8014e-13
1.57719	-0.121384	0.668506	0.160306	4.30322e-13
1.09992	-0.0395826	0.666852	0.112213	4.8539e-13
0.0935879	-0.00119174	0.665388	0.00957926	5.3979e-13
3.49848	-0.149511	0.664738	0.358613	5.6577e-13
0.350569	-0.00657353	0.664174	0.0359807	5.89306e-13
1.65615	-0.124946	0.663846	0.170104	6.03517e-13
1.12731	-0.0406577	0.663768	0.115807	6.06848e-13
1.87936	-0.0474373	0.662792	0.193486	6.51035e-13
1.02214	-0.0425924	0.66172	0.105485	7.02993e-13
1.71751	-0.0360285	0.659626	0.178077	8.1668e-13
1.32486	-0.0731795	0.659331	0.137456	8.33777e-13
0.31337	-0.00249209	0.659171	0.0325242	8.43325e-13
0.845288	-0.0127574	0.658715	0.08782	8.71081e-13
1.33119	-0.0598199	0.656641	0.138941	1.00919e-12
0.659499	-0.0080514	0.655537	0.0690027	1.09068e-12
5.87296	-0.196596	0.654827	0.615448	1.14664e-12
0.319679	-0.0117887	0.654491	0.0335252	1.17395e-12
4.74874	-0.160712	0.653566	0.499025	1.25255e-12
9.29193	-0.230938	0.652658	0.978411	1.33471e-12
2.58522	-0.0432586	0.652315	0.272422	1.36691e-12
1.15327	-0.0548735	0.652248	0.121546	1.37357e-12
0.350074	-0.00522803	0.652147	0.0369033	1.38312e-12
1.4237	-0.0820624	0.649925	0.150816	1.61404e-12
0.657778	-0.0203845	0.648508	0.0698971	1.78013e-12
0.53128	-0.0132023	0.648149	0.0564995	1.82476e-12
0.538376	-0.00543974	0.647139	0.057381	1.95621e-12
0.377417	-0.0154227	0.646182	0.0403101	2.08922e-12
1.56351	-0.0426992	0.646064	0.167033	2.10609e-12
2.38539	-0.0547232	0.645034	0.255412	2.25997e-12
0.386372	-0.00998433	0.644095	0.0414551	2.40963e-12
1.62958	-0.14373	0.640644	0.176161	3.04512e-12
0.136942	-0.00161454	0.640058	0.0148225	3.16791e-12
6.26922	-0.294204	0.639224	0.679806	3.35088e-12
1.73989	-0.0450624	0.635334	0.19026	4.34697e-12
0.843958	-0.024115	0.634601	0.0924343	4.56413e-12
0.913294	-0.0775594	0.633162	0.100339	5.02087e-12
1.40085	-0.0592446	0.631996	0.15429	5.423e-12
1.19606	-0.0988079	0.630641	0.13212	5.92904e-12
0.208932	-0.0020563	0.629966	0.0231124	6.19749e-12
0.319464	-0.00273656	0.629267	0.0353928	6.48837e-12
3.22433	-0.073423	0.628723	0.357633	6.72307e-12
3.84569	-0.208646	0.628235	0.426999	6.94134e-12
0.530338	-0.0187691	0.628052	0.0589081	7.02438e-12
0.498227	-0.00663032	0.62801	0.0553463	7.04392e-12
0.405893	0.00396951	0.626934	0.0451932	7.55596e-12
0.706016	-0.0319255	0.625916	0.0787807	8.07221e-12
0.628737	-0.00336938	0.623775	0.0704787	9.27214e-12
0.85612	-0.0229119	0.622188	0.0962921	1.027e-11
1.09825	-0.0334283	0.621598	0.123681	1.0667e-11
2.40518	-0.0765659	0.620694	0.271383	1.13036e-11
0.146566	-0.00438906	0.617233	0.0166593	1.40943e-11
0.214465	0.00314205	0.617192	0.024379	1.41303e-11
0.255705	-0.000256594	0.616049	0.0291373	1.51923e-11
0.414217	-0.00711133	0.615743	0.0472301	1.54889e-11
1.87278	-0.0587517	0.609955	0.21616	2.22722e-11
0.176674	-0.00169911	0.609774	0.0203998	2.25251e-11
1.42475	-0.108803	0.607591	0.165265	2.57949e-11
0.883754	-0.0127049	0.606302	0.102789	2.79348e-11
1.92141	-0.0637716	0.605332	0.223933	2.96578e-11
0.717962	-0.0350298	0.60457	0.0838094	3.10811e-11
2.60622	-0.114289	0.60328	0.305052	3.3642e-11
0.348585	-0.00939353	0.601144	0.0409833	3.83329e-11
0.600462	-0.00712555	0.600822	0.0706439	3.9091e-11
3.9369	-0.170439	0.599511	0.464441	4.23361e-11
2.50892	-0.0841367	0.598337	0.296705	4.54596e-11
1.52058	-0.129227	0.598335	0.179824	4.54645e-11
0.554517	-0.00020459	0.597489	0.0656928	4.78506e-11
0.754682	-0.0145998	0.597109	0.0894767	4.89597e-11
0.353931	-0.00652952	0.596763	0.041993	4.99931e-11
0.792319	-0.0187638	0.595501	0.0942535	5.39411e-11
0.524043	-0.0144193	0.595076	0.0623946	5.53362e-11
0.121855	-0.00115068	0.594971	0.0145117	5.56866e-11
0.190221	-0.0010325	0.593754	0.0227106	5.99025e-11
4.9583	-0.18158	0.592203	0.59388	6.57177e-11
1.94442	-0.121378	0.591527	0.233219	6.84197e-11
0.473955	-0.00611967	0.588892	0.057158	8.00049e-11
1.38547	-0.0256378	0.588237	0.167311	8.31641e-11
0.303983	0.000428095	0.587359	0.0367759	8.75862e-11
0.980835	-0.0393363	0.585487	0.11912	9.77851e-11
1.0986	-0.051859	0.58275	0.134176	1.14764e-10
0.270132	-0.00362786	0.582226	0.0330279	1.18322e-10
0.463022	-0.0162196	0.581403	0.0567075	1.24131e-10
0.123453	0.000416033	0.581391	0.01512	1.24217e-10
0.229495	-0.00184802	0.581093	0.0281247	1.26386e-10
0.49197	-0.0110197	0.580741	0.0603348	1.28997e-10
1.29987	-0.000540337	0.579424	0.159846	1.39228e-10
0.31315	-0.00125102	0.578996	0.0385422	1.42715e-10
1.24495	-0.0310878	0.574318	0.154702	1.86771e-10
1.30727	-0.0204177	0.571946	0.163236	2.13827e-10
0.213789	-0.00130879	0.57108	0.0267426	2.24609e-10
6.44618	-0.261189	0.56984	0.808389	2.40969e-10
0.40441	-0.00604631	0.568883	0.0508144	2.54376e-10
0.416947	-0.00835051	0.568631	0.0524166	2.58016e-10
0.134928	-0.000574533	0.568228	0.0169765	2.63949e-10
0.44017	-0.00441453	0.565667	0.0556712	3.04846e-10
0.589811	-0.00386484	0.564556	0.0747662	3.24431e-10
0.37823	-0.00499662	0.563412	0.0480572	3.45834e-10
1.00621	-0.010463	0.561185	0.128427	3.91471e-10
0.649548	-0.0393474	0.560273	0.0830583	4.11799e-10
0.0841748	0.00101153	0.558805	0.0107956	4.46615e-10
0.970391	-0.053267	0.557922	0.124678	4.68935e-10
0.542936	-0.0178276	0.556311	0.0699855	5.12397e-10
2.87532	-0.130811	0.555937	0.370916	5.23032e-10
0.166599	-0.00364948	0.55519	0.0215238	5.44908e-10
0.346694	-0.0030155	0.55428	0.0448737	5.72714e-10
0.434609	-0.00659857	0.554018	0.0562826	5.80979e-10
0.150677	-0.000638517	0.553776	0.0195225	5.88725e-10
1.48515	-0.0716816	0.55368	0.192461	5.9181e-10
2.9654	-0.0888272	0.552299	0.385362	6.381e-10
0.43098	0.00843083	0.551825	0.0560608	6.54785e-10
0.870611	-0.0534977	0.5508	0.113482	6.923e-10
0.185835	-0.0030001	0.549845	0.0242699	7.29072e-10
0.126374	-0.000379962	0.549159	0.0165272	7.56659e-10
0.845639	-0.02972	0.547246	0.111021	8.38947e-10
1.46698	-0.0384253	0.546775	0.192778	8.60493e-10
2.17082	-0.0359382	0.545219	0.286167	9.35537e-10
0.116723	-0.000186181	0.54457	0.0154071	9.68625e-10
1.24453	-0.0561049	0.544412	0.164326	9.76838e-10
1.45713	-0.0563484	0.543609	0.19271	1.01973e-09
0.73517	-0.0125559	0.541229	0.0976955	1.15766e-09
0.690484	-0.0394108	0.541083	0.0917842	1.16669e-09
0.170426	-0.00181641	0.540893	0.022663	1.17853e-09
0.502364	-0.0158277	0.540759	0.0668215	1.18694e-09
0.590038	-0.00174121	0.535244	0.079359	1.58831e-09
0.967339	-0.0284969	0.534989	0.130172	1.60974e-09
1.41559	-0.0191092	0.533424	0.191091	1.74724e-09
0.532767	-0.0035317	0.532693	0.0720244	1.81532e-09
0.481981	-0.00432371	0.531575	0.0653051	1.92434e-09
2.5478	-0.0620988	0.531146	0.345506	1.9678e-09
0.760249	-0.0333293	0.530272	0.103278	2.05932e-09
0.943521	-0.0163499	0.529904	0.12827	2.09906e-09
0.142376	-0.00253743	0.529413	0.0193748	2.15329e-09
0.744599	-0.0144737	0.52442	0.102347	2.78621e-09
2.42879	-0.144779	0.524332	0.333902	2.7989e-09
0.55389	-0.00978538	0.524072	0.0761865	2.83651e-09
0.642587	-0.0143419	0.523225	0.0885367	2.96231e-09
0.961311	-0.0187053	0.523035	0.132502	2.99141e-09
1.3668	-0.0445599	0.520272	0.189438	3.44469e-09
0.367243	-0.0067775	0.518635	0.0510669	3.74358e-09
0.311364	0.00243072	0.517129	0.0434274	4.04036e-09
1.02885	-0.0387108	0.516901	0.143564	4.08721e-09
2.94039	-0.0663791	0.516538	0.410595	4.16299e-09
1.20024	-0.034107	0.511777	0.169207	5.28956e-09
1.45252	-0.134438	0.510745	0.205195	5.56981e-09
3.06336	-0.19231	0.510737	0.432763	5.57185e-09
1.70314	-0.0458742	0.510278	0.240825	5.70113e-09
1.60494	-0.0411312	0.509876	0.227122	5.81659e-09
0.150187	0.000626926	0.508444	0.0213146	6.24668e-09
2.90705	-0.108101	0.508277	0.412707	6.29887e-09
3.69223	-0.117698	0.506929	0.525593	6.73477e-09
0.206908	0.00777057	0.506782	0.0294623	6.78399e-09
3.58559	-0.0948524	0.506002	0.51136	7.05141e-09
1.04367	-0.00309711	0.505754	0.148917	7.13835e-09
0.313643	0.00634199	0.503821	0.0449258	7.85339e-09
0.751087	-0.0150255	0.502382	0.107895	8.42998e-09
1.02529	-0.00831085	0.497211	0.148815	1.08557e-08
1.05665	-0.0194892	0.496356	0.153629	1.13163e-08
0.36022	0.00576741	0.494525	0.0525657	1.23671e-08
0.330331	-0.000560827	0.492843	0.0483666	1.34152e-08
0.566458	-0.0156825	0.492573	0.0829848	1.35907e-08
2.39646	-0.0856292	0.4923	0.351268	1.37712e-08
2.04981	-0.0431731	0.490889	0.301306	1.47389e-08
1.02036	-0.0595745	0.490065	0.150233	1.53339e-08
0.399463	-0.00658698	0.48997	0.058826	1.54046e-08
1.26528	-0.0901718	0.488015	0.187058	1.69165e-08
1.13591	-0.0431508	0.487204	0.168205	1.75855e-08
2.22323	-0.122702	0.486386	0.329755	1.82849e-08
1.94224	-0.123618	0.486304	0.288126	1.8357e-08
0.499761	0.000417239	0.485211	0.0743003	1.93373e-08
0.142647	0.00238148	0.485174	0.0212091	1.93717e-08
0.889147	-0.0408492	0.484596	0.132354	1.99119e-08
0.550171	-0.00185797	0.483361	0.0820984	2.11139e-08
1.51285	-0.0135536	0.479448	0.22753	2.54004e-08
3.98103	-0.1602	0.479366	0.598836	2.54986e-08
0.90918	-0.0138979	0.47738	0.137306	2.7992e-08
0.593868	-0.000862165	0.476637	0.0898208	2.89833e-08
0.0770685	0.000184123	0.473932	0.0117198	3.28873e-08
0.656874	-0.00579831	0.473884	0.0999001	3.29605e-08
2.49317	-0.132399	0.472224	0.380436	3.56069e-08
1.12557	-0.0230315	0.472015	0.171824	3.59545e-08
2.14835	-0.0474031	0.470197	0.329156	3.91155e-08
3.60488	-0.278635	0.469053	0.553586	4.12405e-08
0.833386	-0.0265217	0.468821	0.128039	4.16844e-08
0.167692	-0.000874028	0.468619	0.0257742	4.20759e-08
0.209928	0.0029544	0.467933	0.0323103	4.3428e-08
0.0722911	0.000837288	0.467815	0.0111291	4.36651e-08
0.758747	-0.0285588	0.467409	0.116903	4.44895e-08
0.180852	-0.00285043	0.467054	0.0278844	4.52211e-08
0.953983	-0.0107829	0.466931	0.147124	4.54778e-08
0.882066	-0.0111282	0.466824	0.136063	4.57036e-08
0.327529	0.00344561	0.466154	0.0505908	4.71321e-08
0.212131	0.00655326	0.464637	0.0328663	5.05301e-08
0.0757393	0.00121367	0.463605	0.011759	5.29744e-08
3.7045	-0.110155	0.461591	0.577479	5.80759e-08
0.892492	-0.0222524	0.46017	0.139525	6.1958e-08
0.461824	-0.0015877	0.458366	0.0724607	6.72455e-08
0.849491	-0.0125569	0.458335	0.133295	6.73389e-08
4.52759	-0.0603248	0.45721	0.712039	7.08557e-08
1.68335	-0.0255616	0.456753	0.26498	7.23342e-08
0.146234	-0.00138148	0.456666	0.0230231	7.26207e-08
0.242078	-0.00149148	0.456491	0.038126	7.31972e-08
2.35142	-0.0981972	0.455859	0.370809	7.5317e-08
3.90848	-0.113315	0.452521	0.620513	8.75185e-08
0.277894	0.0048171	0.452162	0.0441507	8.89365e-08
2.97551	-0.0912288	0.452106	0.47279	8.91614e-08
1.64223	-0.0100137	0.450661	0.261703	9.51209e-08
0.810192	-0.007202	0.448217	0.12975	1.06081e-07
3.70778	-0.19753	0.448143	0.593879	1.06426e-07
1.26537	-0.0185147	0.447797	0.202818	1.08078e-07
0.472095	-0.0151943	0.447125	0.0757719	1.11359e-07
0.642556	-0.0263328	0.44656	0.103249	1.14189e-07
0.57862	-0.00801055	0.446102	0.0930615	1.16532e-07
0.277021	0.0016237	0.445418	0.0446159	1.20118e-07
0.608893	-0.0176963	0.444019	0.0983444	1.27792e-07
0.189448	-4.85076e-05	0.442007	0.0307235	1.39659e-07
1.03498	0.00484338	0.441812	0.167912	1.40859e-07
3.51881	-0.033685	0.441025	0.571793	1.45823e-07
0.395357	-0.0029837	0.439581	0.0644326	1.55373e-07
0.239934	0.000311695	0.439407	0.0391167	1.56567e-07
2.14352	-0.113592	0.438836	0.349866	1.60532e-07
0.245245	-0.00193144	0.437572	0.0401317	1.69663e-07
2.52359	-0.104023	0.437042	0.413404	1.73641e-07
0.283419	0.0061759	0.4366	0.0464702	1.77021e-07
0.523481	-0.00326205	0.435295	0.0860595	1.87386e-07
0.0693443	5.92764e-05	0.435238	0.0114014	1.87853e-07
5.68421	-0.485832	0.434475	0.936039	1.94201e-07
0.58164	-0.00180786	0.43364	0.0959434	2.01376e-07
1.98817	-0.0564976	0.432627	0.328632	2.10426e-07
0.606484	-0.00520653	0.432357	0.100303	2.12904e-07
0.876194	-0.0206844	0.431106	0.145279	2.24754e-07
0.110525	-0.00105966	0.431015	0.0183293	2.25639e-07
0.590134	-0.0122356	0.429064	0.0982568	2.45469e-07
0.862371	-0.035952	0.428252	0.143822	2.54208e-07
1.80861	-0.0389149	0.42638	0.302787	2.75507e-07
0.260623	-0.00835654	0.426033	0.043663	2.7963e-07
0.422184	-0.00228219	0.426011	0.0707331	2.79904e-07
0.2885	-0.00129237	0.41938	0.0489968	3.71402e-07
0.234039	-0.00530064	0.419361	0.0397491	3.71699e-07
2.22206	-0.051273	0.416581	0.379556	4.18127e-07
0.400523	-0.00101049	0.415531	0.0685623	4.3706e-07
0.320361	0.00272119	0.412589	0.0551736	4.94642e-07
2.8082	-0.119572	0.411939	0.484287	5.0832e-07
0.515791	0.00393112	0.411141	0.089097	5.25584e-07
0.910029	0.00154062	0.410113	0.157531	5.48687e-07
0.561711	-0.00368415	0.409637	0.0973313	5.59719e-07
0.217134	-0.00210507	0.409416	0.0376414	5.649e-07
0.426092	0.0071403	0.408345	0.0740293	5.90709e-07
1.08406	-0.0535151	0.408029	0.188467	5.98532e-07
0.523417	-0.00501655	0.407842	0.0910333	6.03223e-07
0.534562	-0.00565798	0.406665	0.0931984	6.33493e-07
0.42933	-0.00308011	0.404019	0.0752637	7.07007e-07
0.745963	-0.035798	0.402349	0.131226	7.57556e-07
3.77185	-0.212129	0.399893	0.666924	8.38236e-07
1.02208	0.0171859	0.398132	0.181384	9.01134e-07
3.93071	-0.123888	0.397929	0.697866	9.08651e-07
0.472585	-0.0035884	0.397817	0.0839233	9.12844e-07
1.6353	-0.0816608	0.392752	0.293495	1.12261e-06
0.0321104	0.000155607	0.392667	0.00576404	1.12651e-06
0.716157	-0.0214135	0.391138	0.128968	1.1987e-06
0.584981	-0.00361376	0.39083	0.105413	1.21376e-06
0.780793	-0.0375887	0.39054	0.140785	1.22815e-06
3.17622	-0.172503	0.390453	0.572808	1.23247e-06
0.11937	0.00345928	0.390412	0.0215293	1.23453e-06
2.35331	-0.0481548	0.38875	0.425926	1.32047e-06
0.900097	0.00128934	0.387852	0.163216	1.36924e-06
0.442323	0.00387149	0.386687	0.0804045	1.43512e-06
0.206516	-0.0036335	0.386615	0.0375457	1.4393e-06
1.52652	-0.0203934	0.385826	0.277991	1.48577e-06
0.115078	0.00231504	0.385648	0.0209645	1.49643e-06
3.79173	-0.109631	0.384858	0.691917	1.54476e-06
2.66511	-0.0487256	0.383441	0.487789	1.63518e-06
0.550666	0.00720131	0.383405	0.100795	1.63754e-06
1.51005	-0.0668227	0.38117	0.277713	1.7909e-06
0.412593	0.00524115	0.380568	0.0759771	1.83451e-06
3.33449	-0.241061	0.379801	0.615031	1.89154e-06
1.41929	-0.020606	0.378416	0.262552	1.99883e-06
0.108964	0.000210991	0.378071	0.020172	2.02652e-06
4.36058	-0.237876	0.378014	0.807346	2.03108e-06
0.151706	0.00220703	0.377943	0.028092	2.03682e-06
1.07773	-0.0285834	0.376657	0.200116	2.14364e-06
1.36008	-0.0211825	0.376422	0.252669	2.16372e-06
0.26365	-0.00311439	0.375688	0.0490563	2.22765e-06
0.332575	-0.00771439	0.374477	0.0620409	2.33716e-06
0.150971	-0.00238566	0.373897	0.0281981	2.39135e-06
0.171054	0.00706839	0.372473	0.0320466	2.52978e-06
0.983514	-0.0322327	0.372072	0.184417	2.57012e-06
0.417118	-0.00207675	0.371341	0.0783356	2.64525e-06
1.38441	0.0315879	0.369918	0.26079	2.79765e-06
0.64505	-0.0158011	0.369511	0.121618	2.84272e-06
0.918335	-0.0225993	0.369021	0.173325	2.89794e-06
1.1965	-0.0130607	0.368907	0.225882	2.91097e-06
2.25585	-0.102479	0.368416	0.426321	2.96765e-06
1.46462	-0.0172281	0.366383	0.278003	3.21357e-06
1.47835	0.0674193	0.365717	0.281012	3.2984e-06
1.30172	-0.0211109	0.365286	0.247667	3.35432e-06
0.303118	0.0102483	0.364	0.0578321	3.52695e-06
1.13145	-0.0181904	0.362262	0.216684	3.77387e-06
1.83053	-0.0505049	0.362069	0.350709	3.80222e-06
0.498058	0.00157422	0.360687	0.0957085	4.01185e-06
0.0682755	0.000271559	0.359078	0.013166	4.27007e-06
0.0852844	0.000339713	0.358449	0.0164684	4.37519e-06
0.90716	-0.0131555	0.358205	0.175265	4.41674e-06
1.02433	-0.018015	0.355883	0.198906	4.83077e-06
1.24529	0.017245	0.355798	0.241857	4.84662e-06
1.14954	-0.0104787	0.355675	0.223321	4.86959e-06
2.20144	-0.0841919	0.354117	0.42913	5.17048e-06
1.48046	-0.0379255	0.353846	0.288761	5.22463e-06
0.366586	0.0022448	0.352195	0.0717605	5.5662e-06
0.157136	0.00249581	0.350777	0.0308558	5.8769e-06
0.532387	0.00803247	0.350362	0.104637	5.9708e-06
0.471638	0.00355826	0.350336	0.0927022	5.9768e-06
0.0940025	-0.000304272	0.349564	0.0185079	6.15581e-06
1.53946	-0.0288155	0.349394	0.303214	6.19574e-06
0.417168	0.00481106	0.349134	0.082213	6.25766e-06
3.32933	-0.0538817	0.348659	0.65681	6.37201e-06
1.32706	-0.0375686	0.347847	0.262272	6.57243e-06
0.277124	-0.00629529	0.347512	0.0548093	6.6568e-06
1.65023	-0.0357153	0.347144	0.326647	6.75069e-06
0.465448	0.00691565	0.346063	0.0923508	7.03392e-06
0.258177	0.00632676	0.344454	0.0514083	7.4771e-06
1.68002	-0.0224827	0.344308	0.334633	7.51847e-06
0.371185	0.00452138	0.343926	0.073997	7.62813e-06
1.19201	0.0511993	0.343695	0.237753	7.69532e-06
0.643436	-0.00467432	0.343499	0.128392	7.75246e-06
0.467784	0.00920343	0.342311	0.093589	8.10893e-06
1.04315	-0.0698372	0.340605	0.209495	8.64872e-06
0.257357	-0.000630817	0.339637	0.0517964	8.97005e-06
0.588855	-0.00674165	0.338532	0.118807	9.35084e-06
0.5387	0.0115161	0.33722	0.109007	9.82336e-06
0.845875	-0.0129423	0.336578	0.171411	1.0063e-05
0.690177	0.00142689	0.336383	0.139921	1.01368e-05
0.924308	0.00488912	0.33619	0.187467	1.02104e-05
0.186827	0.000645161	0.336013	0.0379072	1.02787e-05
0.288315	0.00544406	0.335957	0.0585062	1.03001e-05
1.06528	-0.044396	0.334905	0.216683	1.0714e-05
1.36042	-0.00960596	0.333946	0.277312	1.11055e-05
0.288783	0.00541511	0.329398	0.0594735	1.31562e-05
0.476623	-0.0180521	0.328002	0.0984692	1.38561e-05
0.452645	0.0630873	0.327775	0.0935634	1.39729e-05
2.03007	-0.0721486	0.327643	0.419749	1.40415e-05
1.83872	-0.0197068	0.325103	0.382387	1.54254e-05
0.779668	0.00830709	0.325007	0.162178	1.54798e-05
1.75237	-7.32585e-06	0.324369	0.36504	1.58488e-05
0.344211	-0.00193035	0.324324	0.0717107	1.58754e-05
1.2547	0.000837461	0.324167	0.261489	1.59676e-05
0.0570517	0.00141149	0.32207	0.0119472	1.72501e-05
0.201645	0.0133869	0.320541	0.0423747	1.82471e-05
3.89773	-0.172461	0.320311	0.819521	1.84021e-05
0.81115	0.0139887	0.318842	0.171126	1.94208e-05
0.342882	0.00479936	0.318491	0.0723954	1.96716e-05
0.34726	0.00398557	0.318203	0.0733686	1.98807e-05
0.840477	-0.000104773	0.317817	0.177733	2.01634e-05
0.597976	-0.00944185	0.316562	0.126819	2.11097e-05
2.62393	-0.0597823	0.315927	0.5573	2.16048e-05
0.0496565	0.000981886	0.315645	0.0105535	2.18282e-05
0.766046	-0.0112714	0.315072	0.163024	2.22894e-05
0.102106	0.00155257	0.314866	0.0217398	2.24575e-05
1.21479	-0.0212072	0.31477	0.258703	2.25366e-05
1.2847	-0.00230911	0.314054	0.274046	2.31319e-05
0.490275	-0.00598952	0.312482	0.104966	2.44926e-05
2.96386	0.114029	0.312152	0.635039	2.47883e-05
1.40595	-0.000394817	0.312122	0.30126	2.48156e-05
1.69261	-0.0201911	0.31168	0.36306	2.52171e-05
0.142136	0.00105748	0.311138	0.0305263	2.57182e-05
0.61282	0.00967966	0.309577	0.132095	2.72144e-05
0.21073	0.0118927	0.309084	0.0454759	2.77047e-05
0.0995628	0.000207803	0.308389	0.0215208	2.84095e-05
1.60375	0.0387088	0.307753	0.347173	2.90704e-05
0.233307	0.00779087	0.30698	0.050597	2.98928e-05
0.274013	0.00681325	0.306969	0.0594263	2.99045e-05
0.142403	0.000928259	0.306676	0.0309047	3.02219e-05
0.110904	0.00440973	0.303749	0.0242354	3.35805e-05
1.926	-0.0156857	0.302452	0.422176	3.51816e-05
1.11588	0.0237006	0.302385	0.244639	3.52668e-05
0.501894	0.0236565	0.302203	0.11008	3.5498e-05
0.313178	-0.00227604	0.302106	0.0687045	3.56209e-05
0.291278	-0.000991004	0.300555	0.0641359	3.76563e-05
0.178485	0.00200281	0.299858	0.0393656	3.8608e-05
1.72977	0.00279401	0.299801	0.381559	3.86856e-05
1.3868	-0.02331	0.299731	0.305957	3.87838e-05
4.37965	-0.0419792	0.298311	0.969519	4.08007e-05
0.164617	0.00217278	0.297785	0.036487	4.15739e-05
0.224851	0.00895111	0.297253	0.0499012	4.23709e-05
0.139419	0.00570009	0.297219	0.0309438	4.24216e-05
0.641866	0.0235011	0.296346	0.142759	4.37624e-05
1.08798	-0.0248679	0.296188	0.242072	4.40084e-05
0.872547	0.00633118	0.295681	0.194375	4.48096e-05
2.27719	0.00025924	0.29505	0.508054	4.58278e-05
0.00577874	5.83296e-05	0.294931	0.00128964	4.60223e-05
0.0513042	0.000608407	0.294048	0.0114739	4.74882e-05
0.686239	-0.00168291	0.292757	0.153952	4.97136e-05
0.32388	0.0445164	0.28846	0.0734211	5.78702e-05
0.461811	0.0400837	0.28656	0.105175	6.18754e-05
0.327897	0.0036446	0.286433	0.0747005	6.21537e-05
1.97462	0.076795	0.286417	0.44987	6.2189e-05
0.131812	0.0165878	0.285097	0.0301274	6.51426e-05
0.0260732	-0.000140448	0.282086	0.00600371	7.23949e-05
0.350875	0.000710317	0.281973	0.0808163	7.26829e-05
2.45409	-0.0328897	0.281484	0.565929	7.39355e-05
1.54428	0.0156843	0.279681	0.357715	7.87427e-05
0.0317323	0.000377176	0.279654	0.00735092	7.88174e-05
0.523129	0.0165885	0.279607	0.121199	7.89459e-05
2.56949	-0.0668861	0.279031	0.596154	8.05473e-05
0.563363	0.0117606	0.278754	0.130797	8.1329e-05
0.711417	0.0300479	0.2776	0.165647	8.46676e-05
0.11136	0.000395687	0.276624	0.0259924	8.75917e-05
0.138083	0.00649378	0.276463	0.0322426	8.80821e-05
1.00402	-0.0112165	0.275146	0.235214	9.22051e-05
1.88605	0.0542544	0.272189	0.445151	0.000102157
0.24701	0.00278402	0.271658	0.0583781	0.000104047
0.232868	0.00635859	0.271073	0.0551174	0.000106174
0.566423	0.00247079	0.270403	0.134294	0.00010866
0.129574	0.0131247	0.269683	0.0307771	0.000111394
1.90198	-0.00314285	0.268854	0.452719	0.000114621
0.59979	-0.00105646	0.268742	0.142806	0.000115067
0.224946	-0.00782744	0.267624	0.0537109	0.000119582
0.080408	0.00308699	0.266899	0.0192348	0.000122603
0.451623	-0.00122548	0.265944	0.108299	0.000126691
0.702636	0.0218126	0.265876	0.168521	0.000126987
0.317479	0.0416712	0.263593	0.0765925	0.000137331
0.733024	0.000258318	0.263522	0.176876	0.000137666
0.61736	0.0148263	0.263065	0.149142	0.000139839
0.577395	0.0320318	0.262975	0.13952	0.000140272
0.242722	0.0125775	0.262222	0.0587647	0.00014393
0.212408	0.00201432	0.260553	0.0516482	0.000152378
0.369925	0.010084	0.257146	0.0907518	0.000171136
2.14741	-0.00571959	0.255522	0.529062	0.000180844
2.15006	0.00505802	0.255495	0.529753	0.000181012
1.93639	-0.00436968	0.253316	0.479855	0.000194894
0.898615	-0.00329388	0.250342	0.224449	0.000215509
1.58374	-0.0499932	0.250268	0.395652	0.000216047
0.0117896	0.0002802	0.249408	0.00295206	0.000222407
0.936641	-0.0018146	0.24819	0.235296	0.000231733
0.225639	0.0168142	0.24689	0.0568815	0.000242092
1.93691	0.0657336	0.246058	0.489372	0.000248962
0.381931	0.0134578	0.245131	0.0967389	0.000256834
1.01649	0.0600869	0.2444	0.257975	0.000263216
0.259645	0.00149374	0.243689	0.0660224	0.000269563
0.314709	-0.000802721	0.242589	0.0802636	0.000279681
0.166412	0.00874302	0.241641	0.0425518	0.000288701
0.528686	0.0300356	0.239712	0.1359	0.000307916
0.926088	0.00163427	0.237593	0.239447	0.000330462
0.488229	0.00431744	0.234944	0.127165	0.000360899
0.164342	0.00467034	0.233533	0.0429735	0.000378203
0.268011	0.0366651	0.233259	0.0701354	0.000381657
0.179582	0.0111638	0.232258	0.0471265	0.000394535
0.828364	-0.00276683	0.231568	0.217803	0.000403653
0.777277	0.0190437	0.231377	0.20448	0.000406203
1.50621	0.01748	0.231165	0.396479	0.00040907
0.129869	0.00214143	0.230895	0.0342114	0.000412733
0.106978	0.00767179	0.230316	0.0282271	0.00042071
1.15989	0.00255849	0.229166	0.307046	0.000437008
2.12229	0.116111	0.226605	0.565913	0.00047553
0.46166	-0.0107539	0.22583	0.123376	0.000487817
2.70122	0.00232221	0.225159	0.723271	0.000498704
0.412686	0.0150231	0.224351	0.110756	0.000512128
0.159659	0.0106615	0.223706	0.0429286	0.000523091
0.162582	0.00337909	0.223604	0.0437274	0.000524861
0.443832	0.00743705	0.223049	0.119562	0.000534499
0.439687	0.00825509	0.221436	0.119	0.000563542
0.414434	0.0245543	0.221319	0.112203	0.00056571
0.631072	0.0524652	0.220819	0.171104	0.000575055
0.210185	0.00209721	0.22031	0.0570723	0.000584719
1.0243	-0.000155121	0.22019	0.27823	0.000587008
0.428808	0.0236119	0.219583	0.116683	0.00059879
0.244268	0.00620178	0.218173	0.0667422	0.000627044
0.91931	0.0547729	0.217734	0.25151	0.000636089
0.297385	0.0110991	0.217698	0.0813689	0.00063683
1.88483	0.0177127	0.215972	0.518344	0.000673728
0.927128	0.0084296	0.215401	0.255399	0.000686385
0.105556	0.00225462	0.214026	0.0291967	0.000717813
0.507289	-0.00890759	0.21355	0.140514	0.000729015
0.505022	0.0102095	0.211987	0.140541	0.000767002
0.939774	0.0206791	0.210589	0.262625	0.000802606
0.570716	0.0181015	0.209716	0.15991	0.000825659
0.194149	0.000580931	0.209649	0.0544099	0.000827446
0.51603	0.0118012	0.209189	0.144818	0.000839865
0.538811	0.0190023	0.208043	0.151737	0.000871626
0.510958	0.0118375	0.206409	0.14461	0.000918909
1.31513	0.02123	0.205471	0.373274	0.000947187
0.167822	0.0191483	0.20453	0.0477708	0.00097639
0.0275847	0.00113477	0.20188	0.00791653	0.00106341
1.34473	0.0057245	0.200964	0.387024	0.00109519
1.20175	0.00626114	0.200176	0.346724	0.00112331
1.80532	0.0147362	0.199527	0.521923	0.00114697
1.70862	-0.00511528	0.198411	0.495699	0.00118877
0.674322	0.0141544	0.19724	0.196355	0.00123427
0.468698	0.017969	0.196755	0.136689	0.00125361
0.384199	0.00941087	0.196239	0.11223	0.00127452
1.24891	0.000823799	0.195672	0.365479	0.00129785
0.0147771	0.000874812	0.195502	0.0043267	0.00130494
0.42062	0.00877359	0.195123	0.123305	0.00132084
0.797631	0.0805257	0.194775	0.234085	0.00133562
0.396473	0.0131988	0.190242	0.118064	0.00154358
0.64169	0.0693859	0.188961	0.191884	0.00160784
0.989579	0.0180221	0.188147	0.296701	0.00165003
0.490497	0.00105728	0.18784	0.147212	0.00166624
0.77234	0.0035253	0.186652	0.232708	0.00173036
0.905828	0.0665491	0.186157	0.273373	0.00175774
0.457351	0.0545408	0.183976	0.139027	0.00188368
0.788174	0.0399489	0.182177	0.241038	0.00199418
0.046323	0.00341625	0.179405	0.0142996	0.00217681
0.74757	0.0295048	0.177094	0.232598	0.00234156
0.485098	0.0209833	0.175714	0.151651	0.00244563
0.735849	0.0322617	0.17479	0.230777	0.00251781
0.61617	0.0386315	0.17353	0.194092	0.00261963
0.280666	0.0115439	0.173529	0.088409	0.00261968
2.20218	-0.0163849	0.172218	0.696869	0.00272992
0.381518	0.00411945	0.171964	0.120837	0.00275177
0.476253	0.0243182	0.171819	0.150919	0.00276434
0.454807	0.0247312	0.170614	0.144736	0.00287091
0.962726	2.11251e-05	0.16962	0.307456	0.00296186
0.828891	0.0144406	0.169155	0.265152	0.00300534
0.470204	0.0710946	0.167759	0.151163	0.00313965
0.571234	0.0298943	0.166909	0.184205	0.0032244
0.789371	0.0154058	0.165603	0.255748	0.0033588
0.080307	0.00363236	0.163963	0.0261741	0.00353544
2.44073	0.00522173	0.16392	0.795624	0.00354025
0.860191	0.00487087	0.163317	0.281021	0.00360745
0.789024	-5.89334e-05	0.163258	0.257827	0.00361418
1.80197	0.0349792	0.163149	0.58906	0.00362648
0.298209	0.00991302	0.161239	0.0981711	0.00384911
0.591543	0.0119462	0.160933	0.194958	0.00388603
0.265073	0.00063296	0.15781	0.0883859	0.00428296
0.475325	0.0245257	0.157118	0.158906	0.00437606
0.438893	0.0271013	0.154746	0.148055	0.0047109
0.644676	0.0457595	0.153659	0.218381	0.00487253
0.200338	0.00298835	0.153043	0.0680248	0.00496654
0.902323	0.0133487	0.15303	0.306398	0.00496844
0.277784	0.0170565	0.151057	0.0950506	0.00528186
1.16683	0.0581371	0.150347	0.40037	0.00539932
0.35524	0.03692	0.148023	0.123013	0.00580207
0.85713	0.0271842	0.147223	0.297752	0.00594725
0.113653	0.00497708	0.1444	0.039931	0.00648923
1.09396	0.00492224	0.143729	0.385401	0.00662499
0.294892	0.00282839	0.14284	0.104268	0.00680933
0.442153	0.0226622	0.140606	0.157778	0.00729476
0.131815	0.00576901	0.139276	0.0472976	0.00759973
2.25241	0.0399863	0.138855	0.809624	0.00769878
0.285983	0.0250227	0.137754	0.103272	0.0079643
0.269759	0.0163894	0.136283	0.0980212	0.00833272
0.70864	0.0363387	0.134829	0.259098	0.00871359
0.592553	0.0116209	0.133605	0.217798	0.00904755
0.453702	0.0105881	0.13318	0.167069	0.00916646
0.751779	0.0227118	0.132773	0.27732	0.00928155
0.374779	0.0204956	0.129984	0.13995	0.0101109
0.227051	0.0192225	0.128178	0.0854694	0.0106865
0.831989	0.0554721	0.12788	0.313605	0.0107845
0.231332	0.0238779	0.127598	0.0873075	0.0108782
0.208487	0.00538421	0.126988	0.078902	0.0110834
0.141515	0.00145545	0.126727	0.0536195	0.0111724
0.403892	0.0117131	0.124626	0.154503	0.0119146
0.800584	0.0674605	0.124545	0.306366	0.0119443
0.311702	0.00673429	0.123425	0.119898	0.0123608
0.257059	0.00202702	0.123319	0.0989278	0.0124009
0.332791	0.0130915	0.123243	0.128118	0.0124295
0.366593	0.0171521	0.120477	0.142967	0.013527
0.205385	0.0274574	0.11935	0.0805264	0.014001
0.950181	0.0356353	0.119048	0.373078	0.0141306
0.335514	0.00505916	0.118999	0.131767	0.0141519
0.347286	0.0409837	0.11793	0.13709	0.0146218
0.335869	0.0157515	0.11633	0.133613	0.0153543
0.124891	0.00494968	0.11602	0.0497582	0.0155
0.520488	0.0810157	0.110789	0.212836	0.0181839
0.0976458	0.00695493	0.110232	0.0400421	0.0184951
0.269185	0.0318693	0.109717	0.110677	0.0187882
0.252474	0.0163945	0.107598	0.104948	0.0200429
0.613592	0.0625661	0.107505	0.25518	0.0200994
0.454985	0.0298236	0.10656	0.190157	0.0206874
0.609115	0.0301281	0.105419	0.256111	0.0214198
0.484954	0.0128029	0.104893	0.204477	0.0217662
0.083903	0.00512624	0.104784	0.0353976	0.021839
0.109273	0.0207152	0.103508	0.0464172	0.0227055
1.71511	0.0970102	0.102861	0.731099	0.0231576
0.646588	0.038307	0.102439	0.276253	0.0234579
0.371324	0.00419137	0.102287	0.158779	0.0235668
0.482131	0.00710904	0.101323	0.207249	0.0242696
0.595929	0.0641787	0.100666	0.257094	0.0247607
0.255017	0.0127917	0.100282	0.110253	0.0250528
0.262694	0.0191599	0.0974756	0.115375	0.0272914
0.337549	0.030719	0.0947159	0.150625	0.0296886
0.218249	0.0137143	0.0925109	0.0986635	0.0317554
0.0873326	0.011468	0.0922879	0.0395328	0.0319724
0.210349	0.0251787	0.0922599	0.0952344	0.0319998
0.564112	0.121951	0.0914231	0.256683	0.0328279
0.541059	0.0426022	0.0913968	0.246233	0.0328543
0.167482	0.0285263	0.0901032	0.0768199	0.0341783
1.39824	0.0219798	0.089558	0.643482	0.0347523
0.160867	0.0388509	0.0862548	0.075573	0.0384446
0.297066	0.0165095	0.0849569	0.140719	0.0400018
0.38726	0.0393771	0.0828438	0.185983	0.0426752
0.383174	0.017726	0.0818939	0.185181	0.0439356
0.162047	0.0215035	0.0785771	0.0800942	0.0486407
0.468496	0.0255769	0.0765918	0.234796	0.0516998
0.594469	0.033194	0.0759246	0.299344	0.0527714
0.51776	0.0798312	0.0738434	0.264663	0.0562626
0.651545	0.0425788	0.0733523	0.334252	0.0571204
0.335246	0.0285267	0.071921	0.173823	0.059698
0.158892	0.0146095	0.0714399	0.082683	0.060591
0.238453	0.0122726	0.0662898	0.129171	0.0710601
0.407311	0.0315071	0.0640759	0.224687	0.0761203
0.474295	0.0374291	0.0634136	0.263094	0.0777058
0.207758	0.0285152	0.0617937	0.116846	0.0817308
0.111316	0.00363673	0.0595911	0.0638269	0.0875562
0.180071	0.0221391	0.059463	0.103368	0.0879081
0.145114	0.0410917	0.0593871	0.0833581	0.0881172
0.353634	0.0588606	0.0570275	0.207559	0.0948891
0.141302	0.0128538	0.0567942	0.0831146	0.0955877
0.311256	0.0870261	0.0563188	0.183901	0.0970285
0.236292	0.0126728	0.0538013	0.143029	0.10505
0.167267	0.0707685	0.0520565	0.103025	0.111021
-0.0127731	0.0102784	0.049915	0.00804345	0.118849
0.0573661	0.00709681	0.0479258	0.036905	0.126652
0.186722	0.0533496	0.0451752	0.123905	0.138368
0.0889377	0.0168561	0.0436816	0.0600644	0.14522
0.176444	0.0314308	0.0396619	0.125317	0.165582
0.264106	0.0295549	0.0394384	0.188131	0.166803
0.0793941	0.00927985	0.0393443	0.0566253	0.167321
0.63001	0.181529	0.0389127	0.451921	0.169717
0.065193	0.0157553	0.0385024	0.047023	0.172029
0.397187	0.0423333	0.0371747	0.291759	0.179759
0.0987545	0.0153366	0.0362551	0.0734908	0.185342
0.162378	0.0078246	0.0353093	0.122506	0.191288
0.33875	0.0318373	0.033119	0.264184	0.205913
0.169989	0.0541808	0.032404	0.134075	0.210962
0.0136422	0.00258023	0.0309476	0.0110185	0.221696
0.240862	0.0469881	0.030753	0.195174	0.223177
0.0142961	0.00389339	0.0296625	0.011802	0.231699
0.154185	0.0632159	0.0291137	0.128516	0.236131
0.264617	0.0135513	0.0282163	0.224146	0.243597
0.136219	0.0243026	0.0267647	0.118561	0.256278
0.127812	0.0453574	0.0260603	0.112779	0.262718
0.12465	0.0123519	0.0231659	0.116831	0.291342
0.149591	0.00616819	0.0231018	0.140406	0.292018
0.0289565	0.00575597	0.0223426	0.0276472	0.300182
0.0213176	0.0103313	0.0197181	0.0216951	0.330731
0.118892	0.112721	0.019028	0.123215	0.339423
0.0782854	0.0153187	0.0180497	0.0833431	0.352272
0.0511734	0.0162403	0.0178126	0.0548476	0.355484
0.146909	0.0296907	0.017067	0.16092	0.365842
0.174831	0.0275576	0.0144412	0.208467	0.405823
0.0267345	0.00492896	0.0130931	0.0335018	0.4288
0.164024	0.119157	0.0130676	0.205747	0.429253
0.242326	0.0942689	0.0128467	0.306603	0.433206
0.0116829	0.00804338	0.0120221	0.0152866	0.448458
0.202921	0.106372	0.0110651	0.276893	0.467214
0.0101358	0.00619355	0.0110511	0.0138395	0.467498
0.0464847	0.0114136	0.0109461	0.0637779	0.469633
0.0115787	0.00641659	0.0104491	0.0162637	0.47995
0.189397	0.153154	0.00936293	0.281193	0.503829
0.113507	0.010274	0.00927362	0.169338	0.50588
0.0571466	0.054014	0.00863541	0.0883781	0.520962
0.0417593	0.00596714	0.00767884	0.068519	0.545097
0.0384454	0.0147394	0.00707114	0.0657565	0.561512
0.0372663	0.0139571	0.00695021	0.0642957	0.56489
0.079142	0.052992	0.00660649	0.140075	0.574708
0.0870122	0.0865509	0.00586237	0.163548	0.597161
0.0651772	0.0299983	0.00555905	0.125824	0.606836
-0.063578	0.112862	0.00490673	0.130684	0.628825
0.0201309	0.0118816	0.00423418	0.044559	0.653463
0.119226	0.100345	0.00381695	0.278012	0.669948
0.0117109	0.00393203	0.00370146	0.0277317	0.674698
-0.00340309	0.001673	0.00367612	0.00808646	0.675751
-0.0716759	0.0855104	0.00158573	0.259593	0.78365
0.0476624	0.0565428	0.00152331	0.176129	0.78785
0.0358047	0.0490932	0.00109453	0.156123	0.819582
-0.0136007	0.0148468	0.000293193	0.114631	0.906049
0.010161	0.184944	8.24396e-05	0.161521	0.950101
a. Each permutation test was carried out in 50 groups at the same time by randomly removing 20% of all the numbers which floating within 20% of the reference value. Every linear regression equation were built in P and corresponding `X calculated from 50 groups by using least squares.

## Sheet: Constrained with lost 20%-100
Supplementary Table 18-4. Parameters of linear regression equations established between combination frequency and prevalence of disease in 1000 permutation tests under the Constrained with lost 20% model in 100 populations.a
Slope	Intercept	R2	SE	P-value
0.642356	-0.022594	0.688529	0.0436426	0
3.6679	-0.123511	0.575305	0.318342	0
0.520248	-0.0047177	0.561836	0.04641	0
0.697244	-0.0244507	0.676885	0.0486623	0
0.180164	-0.00844667	0.841626	0.00789471	0
0.457869	-0.00916284	0.692524	0.0308189	0
2.36617	-0.139565	0.707383	0.153729	0
0.0459005	0.000389542	0.601333	0.00377531	0
0.72309	-0.0150465	0.671853	0.0510477	0
0.984819	-0.0502553	0.803562	0.0491865	0
3.20585	-0.209038	0.883541	0.117572	0
1.7713	-0.0500192	0.831758	0.0804725	0
0.913921	-0.0355375	0.702925	0.060017	0
0.705409	-0.0232269	0.642611	0.0531404	0
0.338703	-0.00915839	0.823291	0.0158511	0
6.09435	-0.333394	0.852335	0.256241	0
0.657141	-0.0487418	0.913011	0.0204898	0
0.856385	-0.038123	0.818011	0.0408036	0
1.08291	-0.0820992	0.87513	0.041321	0
0.422825	-0.00752445	0.80816	0.0208098	0
0.276808	0.00102596	0.51143	0.0273298	0
0.905865	-0.0922866	0.953987	0.0200965	0
0.786711	-0.0280161	0.778744	0.0423597	0
0.648028	-0.016364	0.575637	0.0562051	0
0.66691	-0.0396429	0.96279	0.0132439	0
0.13653	-0.00603144	0.731399	0.00835777	0
0.687934	-0.00701257	0.628182	0.0534634	0
3.50994	-0.118683	0.774331	0.191407	0
0.627212	-0.023885	0.602029	0.0515132	0
1.49434	-0.238546	0.942761	0.0371947	0
0.637463	-0.00630148	0.672482	0.0449386	0
0.416874	0.000573822	0.559431	0.0373703	0
0.669937	-0.0430324	0.943217	0.0166044	0
1.97947	-0.0495347	0.744396	0.117171	0
2.39072	-0.145039	0.841951	0.104633	0
1.80915	-0.172792	0.854063	0.0755438	0
1.00009	-0.0158157	0.650843	0.0739941	0
1.06079	-0.0363408	0.545491	0.0978124	0
0.787752	-0.0220555	0.598103	0.0652297	0
4.22238	-0.256132	0.634545	0.323691	0
0.199678	-0.00478086	0.921677	0.00587994	0
1.34663	-0.156196	0.935724	0.0356522	0
0.867771	-0.0507104	0.67527	0.0607875	0
0.444693	-0.0129105	0.707592	0.0288769	0
0.375468	-0.00417385	0.68055	0.0259855	0
1.80282	-0.171021	0.729408	0.110921	0
0.935846	-0.0283562	0.621846	0.0737198	0
0.418908	-0.00384282	0.631145	0.0323497	0
0.205914	-0.0042993	0.794907	0.0105655	0
0.402308	-0.016909	0.712576	0.0258102	0
0.552241	-0.0261846	0.854528	0.0230167	0
0.23247	-0.0128283	0.84655	0.00999792	0
0.099654	-0.00194377	0.86977	0.00389525	0
1.42434	-0.0648768	0.793239	0.0734568	0
1.32723	-0.0101837	0.520057	0.128796	0
0.610626	-0.0346915	0.930944	0.0167997	0
0.280554	-0.0165327	0.862574	0.011312	0
0.833046	-0.0699596	0.952368	0.0188192	0
3.13723	-0.0750166	0.714446	0.200352	0
3.7843	-0.241569	0.801611	0.190173	0
0.221003	-0.0112685	0.879044	0.00828121	0
0.210009	-0.0069848	0.800994	0.0105741	0
1.11254	-0.139508	0.932244	0.0302979	0
2.74524	-0.317625	0.784421	0.145377	0
0.627205	-0.045632	0.892995	0.0219317	0
4.01158	-0.085407	0.542334	0.372258	0
1.13583	-0.0495443	0.636442	0.0867175	0
0.55518	-0.0163105	0.810741	0.0270962	0
0.383193	-0.00908892	0.573783	0.0333615	0
6.94457	-0.118562	0.86847	0.273003	0
0.682773	-0.0543622	0.875801	0.0259729	0
1.87991	-0.0264632	0.625124	0.147056	0
1.92567	-0.0261427	0.741124	0.114966	0
0.678888	-0.0163711	0.61099	0.0547203	0
2.77289	-0.0672655	0.581128	0.237807	0
1.86366	-0.0693288	0.976458	0.0292311	0
1.80267	-0.0192376	0.534572	0.169912	0
5.92804	-0.0828032	0.898011	0.201806	0
2.77553	-0.13639	0.551759	0.252704	0
1.73989	-0.112903	0.810178	0.085073	0
0.752668	-0.0460808	0.922388	0.0220545	0
1.27495	-0.0411521	0.552743	0.11585	0
0.531519	-0.0130792	0.707961	0.0344843	0
1.565	-0.123163	0.820981	0.0738219	0
2.1771	-0.132368	0.7379	0.131069	0
1.41637	-0.0291668	0.647284	0.105616	0
0.336719	-0.00838246	0.719509	0.0212372	0
1.09345	-0.0365751	0.552038	0.0994999	0
0.836134	-0.032608	0.832513	0.0378841	0
0.147898	-0.000742388	0.5344	0.0139452	0
0.189785	-0.00481739	0.840007	0.00836677	0
0.834876	-0.0446053	0.638352	0.0634778	0
0.518677	-0.0251854	0.832706	0.0234843	0
0.641259	-0.0318579	0.540134	0.0597703	0
3.32403	-0.189748	0.941657	0.0835792	0
0.988299	-0.103933	0.884538	0.0360692	0
0.873388	-0.0525824	0.661076	0.0631713	0
1.66073	-0.251734	0.951897	0.0377116	0
0.692783	-0.024293	0.708187	0.0449224	0
5.0558	-0.183699	0.87264	0.195108	0
0.447961	-0.00287768	0.574404	0.0389509	0
1.06697	-0.107303	0.948532	0.0251062	0
2.54745	-0.240731	0.842238	0.111372	0
2.45404	-0.287225	0.797225	0.125022	0
0.546811	-0.0265529	0.87406	0.0209669	0
0.853309	-0.0249521	0.616623	0.0679668	0
3.61136	-0.192868	0.519518	0.35083	0
0.608274	-0.00909501	0.655463	0.0445482	0
0.643783	-0.0179121	0.767921	0.0357508	0
1.14093	-0.0953198	0.698177	0.0757773	0
2.29937	-0.125099	0.924749	0.0662584	0
0.282618	-0.0106772	0.690336	0.0191206	0
0.536237	-0.0208829	0.716063	0.0341098	0
0.43161	0.0039995	0.5602	0.0386308	0
0.269214	0.00181066	0.513584	0.0264657	0
0.615781	-0.0166215	0.675734	0.0430899	0
0.525924	-0.0110793	0.748316	0.0308102	0
0.665647	-0.0566875	0.860104	0.0271181	0
0.940439	-0.00243561	0.529131	0.0896161	0
0.68941	-0.0221565	0.640751	0.0521456	0
4.85756	-0.099809	0.720525	0.305599	0
2.89836	-0.0403412	0.721532	0.181886	0
0.174692	-0.000300272	0.734984	0.0105963	0
0.887515	-0.0465388	0.834163	0.0399741	0
1.34292	-0.0958081	0.704809	0.0877919	0
0.155321	-0.00672911	0.838072	0.00689665	0
0.272409	0.0037885	0.64328	0.0204914	0
0.0674803	-0.00214847	0.833585	0.00304568	0
0.478157	-0.0335927	0.880388	0.0178036	0
4.8836	-0.290369	0.725179	0.303689	0
0.656632	-0.012498	0.676403	0.0458785	0
0.376278	-0.000978348	0.580674	0.0323002	0
0.217142	-0.00340647	0.686558	0.0148208	0
4.86162	-0.252269	0.544711	0.448982	0
0.482714	-0.0151452	0.906631	0.0156482	0
1.37123	-0.0429503	0.828762	0.0629623	0
2.2036	-0.113466	0.515729	0.215701	0
0.785439	-0.0460039	0.778677	0.0422993	0
1.90999	-0.0438077	0.571581	0.167037	0
2.66671	-0.0986801	0.5931	0.223122	0
0.821058	-0.0668141	0.926343	0.0233874	0
2.71418	-0.0279701	0.731259	0.16621	0
1.03446	-0.00772638	0.60118	0.0851114	0
0.47969	-0.0122702	0.736186	0.029007	0
1.56158	-0.0413521	0.870993	0.0607086	0
0.988091	-0.0252407	0.851936	0.0416108	0
0.759992	-0.0497795	0.783654	0.0403375	0
0.901564	-0.0197219	0.547422	0.0828074	0
3.08179	-0.147877	0.925382	0.0883998	0
0.69376	-0.0173015	0.523898	0.0668072	0
0.148759	0.00040627	0.573963	0.0129465	0
0.178214	-0.0087765	0.829016	0.00817571	0
3.32997	-0.138721	0.570994	0.29157	0
0.356727	-0.0209298	0.772739	0.019542	0
1.53907	-0.232521	0.978629	0.0229745	0
3.06341	-0.465716	0.843613	0.133236	0
2.02372	-0.121288	0.629423	0.156857	0
0.53687	0.00114207	0.601678	0.0441257	0
3.4987	-0.169373	0.943105	0.0868058	0
4.40045	-0.136684	0.741775	0.262269	0
2.74708	-0.0758301	0.668773	0.195291	0
0.440332	-0.0130782	0.805282	0.0218724	0
1.18007	-0.168006	0.940853	0.0298883	0
2.57731	-0.0620133	0.565904	0.228021	0
0.0474937	-0.000134151	0.685399	0.00325036	0
1.94507	-0.14919	0.908212	0.062463	0
6.87131	-0.390772	0.898989	0.232666	0
0.992946	-0.0556629	0.75955	0.0564348	0
0.873745	-0.0191296	0.814401	0.0421348	0
0.235238	-0.0124518	0.879002	0.00881634	0
0.995307	-0.0320654	0.574141	0.08659	0
1.78207	-0.0407997	0.523083	0.171889	0
1.2314	-0.0595434	0.766666	0.068623	0
0.137515	-0.000959598	0.66927	0.00976499	0
2.17294	-0.06951	0.970506	0.0382653	0
0.744326	-0.0943111	0.874715	0.0284556	0
6.23246	-0.335353	0.696428	0.415661	0
1.15808	-0.15362	0.935615	0.0306882	0
1.26988	-0.0487028	0.825179	0.0590435	0
1.04557	-0.0324176	0.695688	0.0698539	0
1.18215	-0.0256636	0.511181	0.116774	0
6.30904	-0.291569	0.908134	0.2027	0
0.261682	-0.00389193	0.742504	0.0155667	0
0.967578	-0.0759303	0.806476	0.0478789	0
5.38841	-0.141322	0.69088	0.364091	0
2.58624	-0.220815	0.586933	0.219165	0
0.346545	-0.0117328	0.739703	0.020766	0
0.12738	-0.000245678	0.704609	0.0083313	0
1.65043	-0.0663862	0.817635	0.0787363	0
2.03491	-0.0575508	0.542842	0.188638	0
0.294755	-0.00668082	0.619294	0.023345	0
1.88106	-0.098556	0.50458	0.188283	0
0.675806	-0.0142997	0.59535	0.0562811	0
1.61126	-0.175658	0.828508	0.07405	0
1.04362	-0.0631282	0.626644	0.0813728	0
0.166398	0.00122064	0.563223	0.0148022	0
1.0991	-0.147027	0.820912	0.0518574	0
4.24769	-0.127757	0.512037	0.418873	0
0.844337	-0.0295312	0.754976	0.0485892	0
0.845871	-0.0327884	0.640648	0.0639943	0
1.47621	-0.0394962	0.661685	0.106628	0
0.384278	-0.0171688	0.726012	0.0238466	0
0.585318	-0.0439764	0.935411	0.0155367	0
0.439322	-0.0124281	0.701703	0.0289346	0
0.0887227	-0.000528377	0.664666	0.00636588	0
1.26469	-0.0112637	0.531973	0.119829	0
0.383259	-0.0167739	0.777873	0.0206884	0
0.15421	-0.000771988	0.711519	0.00991894	0
0.448647	-0.0190809	0.941097	0.0113382	0
0.655621	-0.0392289	0.938788	0.0169111	0
3.6786	-0.108243	0.573708	0.320315	0
0.510409	-0.0141661	0.775882	0.0277106	0
2.46758	-0.211116	0.839893	0.10883	0
0.897861	-0.0548347	0.585733	0.0762757	0
0.586287	-0.00814194	0.571586	0.051273	0
0.978628	-0.108056	0.960287	0.0201034	0
0.653933	-0.0145899	0.585315	0.0556012	0
1.69936	-0.0709433	0.927454	0.04801	0
0.526321	-0.0103431	0.700793	0.0347399	0
1.41902	-0.0212064	0.575268	0.123168	0
0.481798	-0.026958	0.840052	0.0212367	0
0.774165	-0.0224822	0.548343	0.0709739	0
0.375165	-0.0238764	0.866529	0.0148734	0
3.89631	-0.157113	0.647887	0.290156	0
0.0739721	-0.00105896	0.88501	0.00269346	0
1.28601	-0.0553264	0.859892	0.0524376	0
0.767502	-0.0486637	0.820796	0.0362262	0
4.37655	-0.260017	0.687514	0.298052	0
2.48003	-0.224608	0.797288	0.126321	0
2.96407	-0.251585	0.721843	0.185866	0
0.305633	-0.0046163	0.562936	0.0272039	0
1.46346	-0.0432078	0.539939	0.136459	0
0.551429	-0.0496721	0.922374	0.0161594	0
2.24134	-0.0463651	0.67921	0.155598	0
0.259497	-0.00898379	0.892632	0.00909117	0
0.87001	-0.0972917	0.952724	0.019577	0
1.04796	-0.0482217	0.604808	0.085571	0
0.164776	-0.00362378	0.727431	0.0101888	0
7.26932	-0.376213	0.809597	0.356109	0
1.32343	-0.0330188	0.808052	0.065157	0
0.703475	-0.0149614	0.755381	0.0404387	0
1.18942	-0.0163013	0.767985	0.0660398	0
2.70883	-0.200693	0.929835	0.0751665	0
0.0969964	-0.000991012	0.768801	0.00537315	0
0.653118	-0.0577848	0.922597	0.0191096	0
0.44932	-0.0134311	0.786244	0.0236659	0
0.862295	-0.0342285	0.6735	0.0606479	0
0.0288009	-0.000703377	0.768151	0.00159835	0
1.34488	-0.0958659	0.749459	0.0785479	0
0.337201	-0.0144878	0.894485	0.0116989	0
0.385739	-0.0137362	0.856421	0.0159545	0
0.66516	-0.0602688	0.881477	0.0246382	0
0.0472195	-0.000143406	0.714554	0.00301476	0
2.63951	-0.28565	0.752398	0.152955	0
0.484423	-0.00797395	0.53213	0.0458845	0
1.36888	-0.0982316	0.682919	0.0942219	0
2.4967	-0.0570588	0.619429	0.197686	0
2.34031	-0.287637	0.783122	0.124409	0
2.98572	-0.242246	0.957694	0.0633902	0
0.281071	-0.00893947	0.859957	0.0114576	0
0.709663	-0.0123549	0.566113	0.062759	0
0.981715	-0.0106354	0.928775	0.0274621	0
0.413359	-0.0208738	0.77404	0.0225605	0
0.451599	-0.0247678	0.793465	0.0232741	0
1.04207	-0.121847	0.937019	0.0272907	0
0.870249	-0.0222249	0.745891	0.0513101	0
0.601682	-0.0225833	0.673391	0.0423287	0
0.335415	0.0204433	0.536188	0.0315124	0
0.433445	-0.0170171	0.793739	0.0223198	0
0.795527	-0.01621	0.883813	0.0291366	0
0.631552	-0.0176979	0.559136	0.0566486	0
0.242484	-0.00493317	0.823884	0.011325	0
4.18588	-0.12622	0.802782	0.209579	0
7.6673	-0.19698	0.85873	0.314143	0
4.08108	-0.147293	0.772255	0.223875	0
1.79123	-0.190528	0.505479	0.178969	0
0.353083	-0.00857399	0.735753	0.0213748	0
2.77173	-0.128809	0.526257	0.265651	0
1.53255	-0.12212	0.839327	0.0677343	0
0.807466	-0.0703634	0.940629	0.0204923	0
1.46243	-0.0361443	0.585617	0.124267	0
1.92546	-0.144234	0.65979	0.139666	0
0.383341	-0.0052685	0.689502	0.0259857	0
6.79732	-0.217869	0.973614	0.113037	0
1.33919	-0.16156	0.917641	0.0405273	0
2.72731	-0.137653	0.945094	0.0664038	0
0.711177	-0.021597	0.58103	0.0610039	0
0.435609	-0.0317371	0.783529	0.023129	0
0.1257	0.000505368	0.532917	0.0118874	0
0.585434	-0.0175338	0.748138	0.0343127	0
0.545627	-0.0318089	0.904036	0.0179574	0
0.730604	-0.0657984	0.940365	0.0185853	0
1.47453	-0.0402407	0.630249	0.114088	0
3.40319	-0.10004	0.546451	0.313191	0
4.2953	-0.181828	0.694679	0.287652	0
0.594407	-0.0156541	0.603575	0.0486615	0
2.23564	-0.244131	0.782041	0.119224	0
0.936664	-0.0309441	0.621666	0.0738125	0
0.140769	-0.00155038	0.675228	0.00986183	0
1.80637	-0.0686078	0.934603	0.0482681	0
3.30324	-0.282048	0.739244	0.198175	0
0.898668	-0.0240904	0.683086	0.0618329	0
0.174762	-0.00490199	0.865423	0.00696152	0
0.317752	-0.0106	0.875589	0.0120991	0
0.90828	-0.00940404	0.509293	0.0900603	0
1.16752	-0.133884	0.94324	0.0289309	0
0.96057	-0.0231154	0.833617	0.0433498	0
0.368717	-0.00586725	0.706696	0.0239952	0
5.13329	-0.112003	0.73018	0.315214	0
0.523726	-0.0125328	0.818009	0.0249538	0
1.25628	-0.0462782	0.778139	0.0677616	0
0.363001	-0.0105888	0.601073	0.0298729	0
0.521284	-0.0167581	0.844836	0.0225668	0
0.886003	-0.0409959	0.700753	0.0584864	0
0.896358	-0.115738	0.930194	0.0248043	0
0.143152	-0.0013504	0.714733	0.00913562	0
0.452059	-0.00495999	0.702457	0.0297199	0
2.6738	-0.0790755	0.527437	0.255659	0
0.0913866	0.000460929	0.543166	0.00846608	0
1.51053	-0.0994209	0.677416	0.105295	0
4.10118	-0.147369	0.727348	0.253647	0
3.43983	-0.0718764	0.519209	0.334373	0
0.124188	-0.00361768	0.876581	0.0047072	0
1.14006	-0.0413574	0.789173	0.0595238	0
1.73864	-0.0951202	0.780994	0.0930038	0
1.01224	-0.0338115	0.529739	0.0963403	0
3.07401	-0.396757	0.728552	0.189542	0
1.39954	-0.193861	0.940478	0.0355662	0
1.48844	-0.164209	0.836999	0.0663515	0
0.707246	-0.0447802	0.917407	0.0214363	0
0.744601	-0.0413204	0.94014	0.0189795	0
0.603903	-0.0532293	0.865907	0.0240061	0
0.585561	-0.0166353	0.632805	0.0450581	0
0.528772	-0.017041	0.743635	0.0313621	0
0.352064	-0.00745261	0.551817	0.0320508	0
0.380495	-0.0225349	0.898262	0.0129353	0
2.48092	-0.091688	0.944716	0.0606243	0
6.40775	-0.16113	0.763033	0.360716	0
0.651692	-0.0449603	0.928383	0.0182842	0
2.73692	-0.0274016	0.764278	0.153541	0
0.953214	-0.0156833	0.532755	0.090175	0
4.06019	-0.19496	0.919336	0.121488	0
2.75729	-0.112765	0.613254	0.221188	0
0.67915	-0.0122559	0.673179	0.0478015	0
0.542818	-0.0324317	0.940818	0.0137525	0
3.55432	-0.155613	0.609602	0.287326	0
0.389663	-0.0156253	0.931719	0.0106557	0
0.219139	-0.00221016	0.631864	0.0168965	0
1.78179	-0.00491666	0.555657	0.160953	0
0.36693	-0.00711506	0.663016	0.0264249	0
0.80593	-0.0333718	0.697125	0.0536613	0
5.22878	-0.0746481	0.544109	0.483476	0
0.434635	-0.0335086	0.871991	0.0168219	0
1.14831	-0.0508888	0.767855	0.0637802	0
0.22298	-0.000543681	0.605293	0.018189	0
0.109637	-0.000792008	0.798105	0.00557028	0
0.38954	-0.00598813	0.69587	0.0260138	0
1.05968	-0.0689329	0.890574	0.0375221	0
0.425464	-0.00697811	0.561341	0.0379927	0
0.233667	-0.00214308	0.595108	0.0194696	0
1.00888	-0.074906	0.949942	0.0233944	0
0.541976	-0.0349582	0.889832	0.0192637	0
1.39155	-0.060278	0.856744	0.0574801	0
0.515243	-0.0257505	0.741499	0.0307308	0
1.09617	-0.0568668	0.668211	0.0780261	0
1.01185	-0.0345216	0.702222	0.0665595	0
0.249917	-0.00350393	0.555904	0.0225643	0
0.314357	-0.0112166	0.933934	0.00844578	0
0.451776	-0.00891436	0.639183	0.0342879	0
6.37328	-0.471062	0.69272	0.428783	0
0.409312	-0.0154111	0.762213	0.0230939	0
1.40731	-0.0922552	0.791968	0.0728597	0
0.146598	-0.0065532	0.626474	0.0114347	0
0.386914	-0.00434261	0.529981	0.0368069	0
0.591137	-0.0328864	0.872564	0.0228204	0
0.243379	-0.00430225	0.754425	0.0140267	0
2.458	-0.175013	0.65666	0.17954	0
1.1366	-0.0304727	0.8885	0.0406727	0
2.93205	-0.0847934	0.937635	0.0763856	0
1.53832	-0.0758606	0.691342	0.103831	0
1.92266	-0.158164	0.557691	0.172963	0
0.469788	-0.0228048	0.945785	0.0113619	0
1.23442	-0.0873397	0.646576	0.0921906	0
2.70288	-0.034209	0.680924	0.186901	0
0.826916	-0.00969115	0.596613	0.0686851	0
0.310185	-0.0219237	0.693763	0.0208176	0
1.55914	-0.10481	0.623531	0.122379	0
0.346727	-0.00559819	0.784776	0.018342	0
0.150644	-0.00582092	0.801389	0.00757565	0
0.0884044	-0.0010701	0.731753	0.00540687	0
1.36564	-0.0722107	0.688804	0.0927241	0
0.547956	-0.0281084	0.86995	0.0214013	0
0.0709737	-0.00017682	0.644985	0.00531904	0
2.15474	-0.0169311	0.901928	0.0717743	0
0.382639	-0.0157419	0.87198	0.0148103	0
0.128941	-0.00432071	0.774712	0.00702391	0
0.245894	-0.00111548	0.536866	0.0230704	0
2.21284	-0.111431	0.794735	0.113601	0
1.1178	-0.117957	0.903004	0.0370068	0
1.67508	-0.0490597	0.960123	0.0344841	0
1.57123	-0.0512598	0.62022	0.124199	0
0.209282	-0.00931576	0.778424	0.011279	0
2.83812	-0.0295669	0.914115	0.0878771	0
0.144343	-0.000818402	0.64127	0.0109055	0
0.456458	-0.0271605	0.898372	0.0155083	0
0.645514	-0.0149836	0.524697	0.0620617	0
0.758472	-0.0103793	0.584966	0.0645362	0
0.0765112	-0.00103063	0.837291	0.00340706	0
1.02341	-0.0153616	0.784072	0.0542518	0
1.83079	-0.0125485	0.729549	0.112601	0
4.52895	-0.164132	0.55564	0.409124	0
2.76221	-0.0897351	0.534633	0.260323	0
6.3632	-0.18385	0.809048	0.312275	0
2.3001	-0.172339	0.900758	0.0771217	0
0.603188	-0.030104	0.867227	0.0238412	0
1.01106	-0.0533002	0.636691	0.0771501	0
4.80656	-0.306298	0.509214	0.476669	0
1.3747	-0.0298791	0.592356	0.115198	0
0.682905	-0.0106376	0.529228	0.0650626	0
2.00895	-0.0726218	0.516321	0.196415	0
0.659388	-0.016509	0.834802	0.0296305	0
0.530079	-0.0172577	0.702825	0.0348185	0
0.789493	-0.0497469	0.930821	0.0217416	0
0.22475	-0.0140175	0.812141	0.0109191	0
1.2905	-0.0320178	0.894992	0.0446526	0
0.633881	-0.0514447	0.712425	0.0406818	0
0.518366	-0.0269225	0.945902	0.0125225	0
1.30291	-0.11268	0.842222	0.0569656	0
0.124004	-0.00144176	0.677082	0.00865067	0
0.151864	-0.000884969	0.730342	0.0093215	0
0.677782	-0.0146007	0.688961	0.0460031	0
1.11991	-0.137099	0.915566	0.0343544	0
0.626235	-0.0382407	0.921686	0.0184396	0
2.18263	-0.25762	0.733402	0.132931	0
0.413755	-0.018756	0.916372	0.0126262	0
0.313925	-0.0240127	0.829936	0.0143548	0
1.26492	-0.0628539	0.821331	0.0595958	0
0.293786	-0.00644524	0.515365	0.0287785	0
0.672118	-0.0368205	0.918629	0.0202067	0
1.36148	-0.0211797	0.674169	0.0956116	0
0.219366	-0.00321187	0.729717	0.0134862	0
1.36548	-0.191156	0.967783	0.0251666	0
0.474899	-0.01127	0.653566	0.0349263	0
0.985744	-0.101792	0.796417	0.0503445	0
2.58146	-0.214329	0.977288	0.0397531	0
1.13833	-0.0530267	0.842699	0.0496804	0
1.09673	-0.0369865	0.542496	0.101739	0
0.258644	-0.00744844	0.826832	0.0119568	0
0.523095	-0.0398185	0.897058	0.0179001	0
3.55038	-0.0699459	0.746693	0.208888	0
0.392198	-0.0156189	0.786483	0.0206426	0
4.04183	-0.1607	0.767002	0.225031	0
0.321429	-0.0235286	0.8657	0.0127887	0
1.04776	-0.0780236	0.780469	0.056133	0
0.346242	-0.0160212	0.908582	0.0110943	0
2.88678	-0.105123	0.592165	0.242004	0
2.08746	-0.0641925	0.950989	0.0478701	0
0.63314	-0.0526861	0.884626	0.0230973	0
0.516253	-0.0145697	0.563413	0.0459063	0
1.40329	-0.0268893	0.710909	0.0903953	0
3.14454	-0.0530188	0.632033	0.24237	0
2.65788	-0.177954	0.573292	0.231632	0
2.95825	-0.212144	0.674272	0.207698	0
0.836257	-0.0288579	0.589797	0.0704491	0
0.702001	-0.0564261	0.891338	0.0247595	0
0.388086	-0.00717652	0.622949	0.0304992	0
1.66741	-0.0779975	0.535062	0.157009	0
1.10564	-0.0250939	0.764808	0.0619351	0
0.305122	-0.00402385	0.571453	0.0266913	0
1.03081	-0.0205209	0.851671	0.0434556	0
1.23531	-0.0738921	0.701313	0.0814356	0
0.416356	-0.0212773	0.912994	0.0129835	0
3.16792	-0.124108	0.874743	0.121094	0
1.95758	-0.112703	0.769154	0.108333	0
0.680773	-0.0121112	0.818455	0.032388	0
0.910853	-0.12573	0.926873	0.0258443	0
5.55278	-0.181136	0.590843	0.466774	0
0.731224	-0.0283609	0.712261	0.046948	0
1.04702	-0.0620409	0.705789	0.0682867	0
1.75212	-0.103857	0.694179	0.117476	0
0.675474	-0.0448347	0.842194	0.029536	0
0.901146	-0.0168481	0.826705	0.0416774	0
1.42046	-0.0702589	0.565699	0.125724	0
0.804455	-0.00693954	0.632289	0.0619704	0
0.664245	-0.00755554	0.877052	0.0251225	0
1.64569	-0.0461016	0.822076	0.0773386	0
0.271533	-0.0120964	0.863061	0.0109258	0
1.87632	-0.0279522	0.734743	0.113883	0
0.466843	-0.0203932	0.806196	0.0231216	0
0.504923	-0.0161576	0.589699	0.042545	0
2.98749	-0.343073	0.903889	0.0984063	0
0.640463	-0.0200762	0.685774	0.0437937	0
4.66722	-0.297187	0.573764	0.406353	0
1.45797	-0.116091	0.690035	0.0987087	0
0.635069	-0.0438571	0.926751	0.0180355	0
1.95921	-0.0819678	0.904361	0.0643598	0
0.231216	-0.00914339	0.887383	0.00832054	0
2.11192	-0.0286338	0.503279	0.211941	2.22045e-16
1.01931	-0.0331387	0.500907	0.10278	2.22045e-16
1.17047	-0.079985	0.494445	0.119556	2.22045e-16
1.7042	-0.0191615	0.498786	0.172569	2.22045e-16
0.209869	-8.25463e-05	0.501779	0.0211247	2.22045e-16
1.45094	-0.0392329	0.500806	0.146331	2.22045e-16
0.523881	-0.0144302	0.500663	0.0528498	2.22045e-16
8.90172	-0.180743	0.501842	0.895903	2.22045e-16
2.2534	-0.0474105	0.49932	0.227938	2.22045e-16
0.87168	-0.00705675	0.496118	0.0887393	2.22045e-16
2.00822	-0.0546281	0.49621	0.204404	2.22045e-16
0.456566	-0.00102074	0.492186	0.0468466	4.44089e-16
0.505883	0.00162698	0.49173	0.0519542	4.44089e-16
1.26951	-0.0246282	0.492473	0.130185	4.44089e-16
0.109707	0.000887268	0.48945	0.0113184	4.44089e-16
0.29678	-0.000450123	0.493759	0.0303559	4.44089e-16
0.791756	-0.035799	0.492803	0.0811391	4.44089e-16
0.433029	0.00613053	0.489472	0.0446734	4.44089e-16
0.439819	0.00621903	0.487957	0.0455118	6.66134e-16
0.984492	-0.0189079	0.485751	0.102324	6.66134e-16
3.39353	-0.177046	0.488948	0.350461	6.66134e-16
0.64544	-0.00934127	0.486762	0.0669489	6.66134e-16
0.229419	-0.000616577	0.485637	0.0238503	8.88178e-16
0.431315	0.0188161	0.484224	0.0449665	8.88178e-16
0.4251	-0.00569568	0.485055	0.0442449	8.88178e-16
0.367499	-0.00834886	0.486396	0.0381471	8.88178e-16
1.85705	-0.118778	0.485224	0.193218	8.88178e-16
0.518108	0.00224293	0.483091	0.0541377	1.11022e-15
3.5527	-0.210763	0.483733	0.370749	1.11022e-15
0.689868	-0.00122035	0.481916	0.0722548	1.11022e-15
1.0611	-0.0110708	0.483117	0.110869	1.11022e-15
0.832087	-0.0127702	0.480633	0.0873747	1.33227e-15
0.831404	-0.0139888	0.480907	0.0872552	1.33227e-15
2.45703	-0.0490727	0.478793	0.258957	1.55431e-15
0.0446674	0.000686479	0.477806	0.00471702	1.77636e-15
0.115351	-0.00120124	0.476354	0.012217	1.9984e-15
1.30007	-0.0893618	0.474034	0.138334	2.44249e-15
2.30231	-0.177275	0.472668	0.245649	2.66454e-15
0.583078	-0.00689843	0.471687	0.0623351	3.10862e-15
1.8606	-0.0724873	0.468739	0.200091	3.9968e-15
0.64412	0.00709461	0.467309	0.0694687	4.66294e-15
0.870045	-0.044742	0.466301	0.0940251	5.10703e-15
1.3591	-0.0174587	0.466353	0.146861	5.10703e-15
2.56925	-0.157555	0.465553	0.278075	5.55112e-15
1.01724	-0.032627	0.465137	0.11019	5.55112e-15
0.0417574	-0.000231329	0.463656	0.00453674	6.43929e-15
1.40701	-0.0163854	0.463388	0.152947	6.66134e-15
0.821702	-0.017348	0.46292	0.0894063	6.88338e-15
0.835197	-0.00141149	0.461094	0.0912089	8.21565e-15
0.640359	0.00612586	0.460506	0.0700143	8.65974e-15
2.98513	-0.0265064	0.458751	0.327536	1.02141e-14
1.28061	-0.0948536	0.458398	0.140612	1.04361e-14
4.06004	-0.234289	0.457838	0.446299	1.11022e-14
0.753762	-0.0101356	0.45761	0.0828953	1.13243e-14
2.36837	-0.091562	0.457177	0.260689	1.17684e-14
0.0750292	0.00135097	0.456472	0.00827029	1.24345e-14
0.169465	0.000764259	0.455526	0.0187154	1.35447e-14
1.51497	-0.0593574	0.455204	0.167419	1.39888e-14
0.651144	-0.00176895	0.454011	0.0721311	1.55431e-14
0.15566	-0.000332266	0.450395	0.0173697	2.15383e-14
1.31053	-0.018368	0.449953	0.14637	2.24265e-14
0.416599	-0.00920143	0.449838	0.0465396	2.26485e-14
0.967074	-0.011683	0.44918	0.108178	2.42029e-14
0.658048	0.000594224	0.447744	0.0738245	2.75335e-14
0.235964	0.000741053	0.447617	0.0264788	2.77556e-14
0.0747677	9.70792e-05	0.447302	0.00839546	2.86438e-14
0.462648	-0.0142163	0.446764	0.052006	2.9976e-14
0.43306	0.000992037	0.444927	0.0488613	3.55271e-14
2.56473	-0.0799319	0.444437	0.289662	3.68594e-14
1.90397	-0.0344246	0.44254	0.215863	4.37428e-14
3.49667	-0.206139	0.442076	0.396808	4.55191e-14
1.9039	-0.0379934	0.441727	0.216211	4.70735e-14
2.558	-0.101552	0.441456	0.290651	4.81837e-14
2.9709	-0.167575	0.441245	0.337711	4.90719e-14
0.759824	-0.0167382	0.438435	0.0868655	6.30607e-14
0.481043	0.004959	0.437082	0.0551458	7.10543e-14
0.535773	0.00311356	0.434161	0.0617857	9.19265e-14
2.749	-0.0278582	0.433414	0.3175	9.81437e-14
0.870794	-0.0111896	0.432759	0.100708	1.03917e-13
0.0231525	0.00109674	0.431257	0.00268581	1.1835e-13
1.00946	0.00670004	0.430765	0.11722	1.23679e-13
1.72983	-0.0854572	0.429627	0.201338	1.36557e-13
0.657899	-0.00896617	0.428268	0.0767865	1.53655e-13
1.13147	-0.00448919	0.425905	0.132698	1.88516e-13
0.0525891	4.85371e-05	0.424856	0.00618088	2.06279e-13
0.253706	0.00090821	0.423798	0.0298831	2.26041e-13
0.539767	0.00560648	0.423201	0.063655	2.38032e-13
2.56824	-0.0739376	0.422173	0.303512	2.59792e-13
0.690569	0.00778309	0.422073	0.0816275	2.62013e-13
0.230464	0.003608	0.421897	0.0272515	2.66009e-13
0.195918	0.000433154	0.419902	0.0232615	3.15747e-13
1.05571	-0.0103969	0.419701	0.125397	3.21299e-13
1.16682	-0.0586458	0.418908	0.13882	3.43947e-13
1.98177	-0.0136527	0.418788	0.235836	3.47278e-13
0.474731	0.00630863	0.417641	0.0566276	3.83027e-13
2.08586	-0.0703866	0.4176	0.24883	3.84359e-13
0.987049	-0.00642024	0.417449	0.117785	3.89466e-13
0.220001	0.00221863	0.41714	0.0262696	3.9968e-13
0.103746	0.00370835	0.416289	0.0124096	4.29878e-13
0.265931	0.00489756	0.413894	0.0319669	5.2669e-13
0.796287	0.01103	0.413535	0.0957904	5.43121e-13
3.49252	-0.13889	0.413168	0.420455	5.60219e-13
0.534263	-0.00148439	0.412832	0.0643631	5.76428e-13
0.869594	-0.0112153	0.412024	0.104935	6.17284e-13
3.71962	-0.141544	0.411887	0.448981	6.24389e-13
0.28592	0.00814037	0.411582	0.034534	6.40599e-13
1.39664	-0.0250054	0.410425	0.169092	7.06324e-13
2.29727	-0.0792345	0.408891	0.279016	8.03579e-13
0.331601	-0.000149566	0.408178	0.0403342	8.53095e-13
1.59061	-0.0245566	0.407921	0.193577	8.71747e-13
0.423246	-0.0059504	0.40791	0.05151	8.72635e-13
1.50696	-0.0433593	0.407084	0.183714	9.35252e-13
1.88406	-0.0184614	0.407013	0.229721	9.40803e-13
0.187032	0.00368171	0.40384	0.0229551	1.22657e-12
0.584179	0.0025017	0.403697	0.0717196	1.24123e-12
2.51657	-0.0266193	0.40176	0.310206	1.45839e-12
1.72859	-0.136901	0.400467	0.21365	1.62381e-12
0.904766	-0.0352113	0.400355	0.111853	1.63891e-12
0.195761	-0.00182194	0.399871	0.0242256	1.70597e-12
3.39224	0.0145119	0.397556	0.421826	2.0659e-12
1.96035	-0.0375202	0.396906	0.244101	2.17937e-12
0.322345	0.00230156	0.396135	0.0402028	2.32259e-12
2.53065	-0.105063	0.395228	0.316221	2.50244e-12
0.561812	0.0132559	0.39331	0.0704845	2.92921e-12
1.22012	-0.0366819	0.392687	0.153275	3.08287e-12
0.693009	0.00377537	0.391975	0.0871882	3.26783e-12
0.224697	0.00615112	0.391336	0.0283073	3.44302e-12
1.80884	-0.00950254	0.390845	0.228112	3.5838e-12
2.55387	-0.0299411	0.390616	0.322223	3.6513e-12
0.383681	0.000951876	0.390537	0.0484172	3.67506e-12
1.30756	-0.00411759	0.39001	0.165186	3.83671e-12
0.811355	-0.00091366	0.389224	0.102669	4.09028e-12
3.86999	-0.250778	0.387188	0.491813	4.82681e-12
0.723907	-0.0112361	0.386586	0.0921136	5.06861e-12
2.21621	-0.0570865	0.385504	0.282646	5.53291e-12
0.311071	0.00430153	0.384573	0.0397508	5.96589e-12
1.42187	0.00383235	0.383501	0.182109	6.50568e-12
3.50842	-0.0406779	0.383132	0.449697	6.70219e-12
0.0389875	6.05948e-05	0.382984	0.00499885	6.7828e-12
0.841161	-0.00364185	0.382798	0.107893	6.88538e-12
1.32276	-0.0134379	0.380236	0.17059	8.4619e-12
2.50225	-0.0187916	0.380158	0.322757	8.51519e-12
1.21045	-0.0262979	0.379347	0.156401	9.08762e-12
0.186809	0.00507146	0.37811	0.0242009	1.00346e-11
0.645583	-0.00439663	0.375629	0.0840776	1.2234e-11
1.11453	-0.00863438	0.37476	0.14542	1.3112e-11
1.19052	-0.107071	0.374204	0.155519	1.37048e-11
1.26534	-0.0122262	0.374051	0.165348	1.38731e-11
1.84779	-0.0315039	0.373958	0.241507	1.39757e-11
0.692562	-0.0207852	0.373901	0.0905293	1.40401e-11
0.699456	0.00862244	0.373354	0.0915373	1.4664e-11
1.15229	-0.020736	0.371609	0.151363	1.68419e-11
0.607705	-0.00400097	0.370671	0.0799879	1.81404e-11
1.47941	-0.00573921	0.369889	0.195052	1.92981e-11
0.657164	0.00884012	0.369844	0.0866514	1.93665e-11
0.170252	0.00111404	0.369034	0.022488	2.06466e-11
0.115786	-0.000501374	0.366889	0.0153644	2.44493e-11
0.406304	0.00424366	0.36667	0.0539406	2.48745e-11
1.00036	-0.00338457	0.366395	0.132885	2.54177e-11
0.349623	0.00701385	0.365221	0.0465607	2.78733e-11
1.63956	-0.0309652	0.364652	0.218615	2.91467e-11
1.02958	-0.0232961	0.362112	0.138039	3.55587e-11
3.20636	-0.0467425	0.359681	0.432154	4.29796e-11
1.33738	-0.0353464	0.35872	0.180629	4.63158e-11
0.239819	-0.00367332	0.353701	0.0327468	6.83174e-11
1.06051	-0.00756971	0.353236	0.144958	7.08131e-11
1.01001	-0.0124406	0.352575	0.138255	7.45128e-11
1.83742	-0.0822876	0.352509	0.251552	7.48954e-11
1.55901	-0.0294001	0.350253	0.214495	8.90816e-11
2.2522	-0.0469674	0.349997	0.31004	9.08451e-11
0.892033	-0.000313357	0.34898	0.123073	9.82119e-11
0.602506	-0.0281203	0.348741	0.0831714	1.00033e-10
0.984483	0.0130633	0.346942	0.13644	1.14792e-10
0.35873	0.0178218	0.346882	0.0497233	1.15314e-10
0.139174	0.00688056	0.344333	0.0193998	1.40056e-10
0.979875	-0.0267286	0.343671	0.136788	1.4729e-10
0.318508	0.000928052	0.340318	0.0447952	1.89937e-10
0.573815	0.00996363	0.338021	0.0811165	2.25935e-10
1.0912	-0.0108421	0.33714	0.15456	2.41438e-10
0.152157	0.007062	0.336306	0.0215922	2.57094e-10
0.842636	-0.00297035	0.336203	0.119604	2.59096e-10
1.32977	-0.0207508	0.336143	0.188773	2.60268e-10
0.150651	0.0135446	0.33483	0.0214493	2.87261e-10
1.38069	-0.02257	0.333325	0.197245	3.21564e-10
0.440404	-0.00111653	0.33114	0.0632265	3.78665e-10
0.834531	0.0122149	0.33066	0.119939	3.92484e-10
0.350259	-0.00250941	0.328841	0.0505471	4.49486e-10
1.08634	0.0090038	0.328322	0.156959	4.67194e-10
2.49922	-0.10915	0.32825	0.361155	4.69695e-10
1.35472	0.0603346	0.326665	0.196471	5.28373e-10
0.701374	0.0307686	0.326557	0.101744	5.32658e-10
1.79596	-0.0132341	0.325922	0.260905	5.5833e-10
0.327565	0.016965	0.322722	0.0479352	7.07463e-10
1.95021	-0.0724847	0.321517	0.286178	7.73192e-10
0.0755952	0.00037864	0.319992	0.0111319	8.6505e-10
0.126473	0.00134773	0.318366	0.0186937	9.74825e-10
0.417233	0.00429966	0.318353	0.0616725	9.75755e-10
0.0649511	0.00636932	0.316677	0.00963781	1.10323e-09
0.24347	0.00779783	0.315637	0.0362144	1.19046e-09
0.949402	-0.010367	0.314932	0.141447	1.2533e-09
2.05326	0.0292462	0.31303	0.30726	1.43983e-09
0.436094	-0.0010674	0.311731	0.0654571	1.5826e-09
0.147276	0.00229544	0.311374	0.0221243	1.62412e-09
2.26877	-0.111249	0.310164	0.341786	1.77334e-09
2.01558	-0.0200212	0.30949	0.304123	1.86213e-09
0.0948473	0.000229092	0.309188	0.0143212	1.90333e-09
0.214546	-0.00161068	0.308203	0.0324697	2.04404e-09
0.442418	0.00867472	0.307236	0.0671083	2.19206e-09
0.475338	0.00887436	0.306243	0.0722703	2.35511e-09
0.741925	0.000962909	0.305765	0.112929	2.43775e-09
1.02819	-0.00752855	0.30553	0.156588	2.47934e-09
0.110396	0.00238053	0.304038	0.0168721	2.76066e-09
0.408658	0.00562992	0.303672	0.0625103	2.83437e-09
1.62087	-0.0491349	0.303392	0.2481	2.89182e-09
0.394315	0.00461153	0.302234	0.0605221	3.14276e-09
1.03711	0.004028	0.30209	0.159237	3.17552e-09
2.09227	-0.00763215	0.300957	0.32211	3.44424e-09
0.30194	0.00897664	0.298947	0.0467075	3.97713e-09
0.753776	0.0234685	0.298252	0.116796	4.17945e-09
0.230778	0.00261288	0.295656	0.0359816	5.029e-09
0.365872	0.00657866	0.295444	0.0570738	5.10554e-09
1.23755	-0.0182479	0.294393	0.193539	5.5016e-09
1.28999	-0.0156862	0.293676	0.202088	5.78898e-09
0.369254	0.0113311	0.293289	0.057901	5.95009e-09
2.83847	-0.141822	0.29288	0.445527	6.12504e-09
0.165804	0.00329375	0.292199	0.0260675	6.42805e-09
0.553276	-0.00621078	0.291714	0.0870873	6.65249e-09
0.47141	0.00651365	0.290786	0.0743684	7.10402e-09
1.84907	-0.00460293	0.290378	0.291993	7.3117e-09
1.93357	0.00446347	0.286459	0.308266	9.63836e-09
0.133302	0.00157674	0.286409	0.0212547	9.67223e-09
0.186066	0.00354958	0.284561	0.0298025	1.10121e-08
1.40443	-0.0200501	0.282937	0.225851	1.23395e-08
0.987137	0.0155306	0.281535	0.159295	1.36103e-08
0.893469	0.0103281	0.281255	0.144279	1.38788e-08
1.88248	-0.00365087	0.278755	0.305877	1.65222e-08
0.731479	0.00114061	0.27726	0.119299	1.83328e-08
1.23633	-0.00805482	0.276679	0.201929	1.90879e-08
0.515974	0.00929069	0.276515	0.0843084	1.93066e-08
0.895382	-0.00577221	0.275411	0.146707	2.08433e-08
0.456058	-1.84725e-05	0.274064	0.0749774	2.28813e-08
1.03787	-0.00294094	0.272049	0.171497	2.63007e-08
1.13319	-0.0109693	0.271808	0.187362	2.67411e-08
0.362822	0.0105507	0.271405	0.0600502	2.74957e-08
2.41512	-0.045534	0.27025	0.400894	2.97744e-08
0.217483	-0.00173608	0.26681	0.0364183	3.77151e-08
0.0850194	0.00109056	0.265992	0.0142666	3.98907e-08
3.49447	-0.0754813	0.265758	0.586739	4.05351e-08
0.117949	0.00429512	0.264235	0.0198817	4.49857e-08
1.95466	0.0347984	0.262921	0.330601	4.92113e-08
2.29641	-0.00726895	0.260565	0.390775	5.77809e-08
0.575635	0.0227321	0.260466	0.0979799	5.81714e-08
3.06478	-0.0101837	0.260086	0.522177	5.96964e-08
1.11471	-0.00683851	0.257113	0.191403	7.3048e-08
1.02558	-0.0103923	0.253211	0.177916	9.51033e-08
0.0841992	0.000845368	0.252477	0.0146351	9.99229e-08
0.137716	-0.000109676	0.251753	0.0239832	1.04917e-07
0.447976	0.011622	0.251313	0.0781059	1.08072e-07
0.708027	0.0163008	0.250803	0.123614	1.11842e-07
0.467525	0.00441394	0.250578	0.0816739	1.13548e-07
0.130465	-0.000278126	0.248373	0.022926	1.31669e-07
0.979795	0.00105347	0.247223	0.172707	1.42219e-07
0.784838	0.0300616	0.243509	0.139737	1.82289e-07
0.253136	-0.00206627	0.241474	0.0453201	2.08747e-07
0.274267	0.0049673	0.24143	0.0491092	2.09351e-07
0.240908	0.00406828	0.240758	0.0432153	2.18923e-07
0.149574	0.00250238	0.240341	0.026862	2.25076e-07
0.172264	0.00508842	0.239694	0.0309919	2.34957e-07
0.33672	0.00246615	0.239002	0.0606943	2.46e-07
3.38171	-0.058211	0.238602	0.610229	2.52606e-07
0.312267	0.00395833	0.238171	0.0564154	2.59933e-07
1.57539	-0.00207487	0.236893	0.285622	2.82877e-07
0.386247	0.0184371	0.236504	0.0701029	2.9025e-07
0.352648	0.0146772	0.235881	0.0641153	3.02455e-07
0.878278	0.0540298	0.235704	0.15976	3.06023e-07
1.17496	0.000985749	0.233932	0.214783	3.43985e-07
0.0989103	0.0026465	0.233592	0.0180979	3.51782e-07
0.421171	0.0195165	0.23282	0.0772295	3.70137e-07
0.0871253	0.00214258	0.231171	0.0160502	4.12574e-07
0.138306	0.00086899	0.230888	0.025499	4.20298e-07
0.238257	0.0143772	0.228217	0.0442596	5.00829e-07
0.0411685	0.000404632	0.228111	0.0076499	5.04291e-07
1.13774	0.0339122	0.227752	0.21163	5.16301e-07
1.86203	0.0102818	0.227572	0.346533	5.22438e-07
1.09881	0.00792727	0.226866	0.204905	5.47117e-07
0.024274	0.000570253	0.22421	0.00456113	6.50771e-07
0.814132	0.0776381	0.223863	0.15313	6.65676e-07
0.154104	0.00214291	0.223726	0.0289968	6.71631e-07
0.131847	0.00436688	0.223449	0.0248286	6.83886e-07
0.629552	-0.000461279	0.22321	0.118635	6.94599e-07
0.607017	0.00530417	0.222628	0.114581	7.2145e-07
0.147798	0.0101352	0.219439	0.028158	8.8757e-07
3.42932	-0.00877639	0.219196	0.653808	9.01699e-07
0.444	-0.000332849	0.218832	0.0847397	9.23216e-07
0.719386	-0.000281851	0.218608	0.137389	9.36729e-07
0.115617	0.00108678	0.217724	0.0221379	9.91943e-07
0.679789	-4.28597e-05	0.216897	0.13048	1.0465e-06
1.03049	0.0209039	0.216687	0.197917	1.06076e-06
0.369866	0.000433975	0.215648	0.0712548	1.13449e-06
0.352787	0.0354697	0.21552	0.0679904	1.14394e-06
0.245679	0.0328163	0.215066	0.0474117	1.17795e-06
0.625294	0.00990261	0.213162	0.121355	1.33185e-06
0.661157	-0.00260654	0.213157	0.128317	1.33224e-06
0.479798	0.00480546	0.212744	0.093234	1.36816e-06
1.25941	0.0583197	0.212194	0.245131	1.41754e-06
0.453532	0.0252493	0.211568	0.0884407	1.47579e-06
0.333475	0.00730156	0.20946	0.0654426	1.68978e-06
1.90585	0.00433935	0.208888	0.37466	1.75299e-06
0.375014	0.0122502	0.207618	0.0740063	1.90162e-06
0.0980439	0.00506541	0.20625	0.0194291	2.07562e-06
0.0937872	0.000920961	0.204864	0.0186646	2.2679e-06
0.154324	0.0127509	0.204084	0.0307858	2.38362e-06
0.879124	0.0380671	0.203922	0.175462	2.40844e-06
0.135128	0.000665105	0.203554	0.0270005	2.46561e-06
0.250761	0.0123539	0.200804	0.0505344	2.93752e-06
0.031864	0.00166489	0.200689	0.00642367	2.95917e-06
0.61088	-0.00129674	0.199642	0.123554	3.16265e-06
0.392263	0.0290785	0.199635	0.0793396	3.1642e-06
0.160418	0.00430101	0.198466	0.0325655	3.40787e-06
0.352939	0.0141026	0.197104	0.0719563	3.71525e-06
0.539815	0.0611742	0.196	0.110441	3.98405e-06
1.66045	0.0142188	0.195659	0.340081	4.07092e-06
0.209957	0.00822284	0.194112	0.0432145	4.48921e-06
1.59639	-0.0141754	0.192331	0.330459	5.02302e-06
0.116406	0.00327911	0.186985	0.0245194	7.03001e-06
0.472647	0.0584485	0.186012	0.0998764	7.47193e-06
0.458521	0.00123526	0.184339	0.0974301	8.29696e-06
1.20781	0.0107195	0.183457	0.257399	8.76676e-06
0.0185509	0.00120074	0.18337	0.00395459	8.815e-06
0.029769	0.00181882	0.182719	0.00635982	9.1807e-06
3.19159	0.0381594	0.182614	0.68209	9.24118e-06
1.42519	0.012724	0.179336	0.30797	1.13363e-05
0.652858	0.00909224	0.179298	0.141095	1.13632e-05
1.00626	0.0248936	0.178905	0.217762	1.1644e-05
1.00212	0.0341065	0.178746	0.216984	1.17598e-05
0.815403	0.018112	0.178576	0.176657	1.18847e-05
0.299179	0.0134951	0.178474	0.0648398	1.19607e-05
0.395031	0.0231734	0.177462	0.0859101	1.27375e-05
0.710447	0.0310844	0.176464	0.155036	1.35516e-05
0.330231	0.00612211	0.175955	0.0721904	1.39864e-05
1.34062	0.0785783	0.175858	0.293165	1.40704e-05
0.004986	8.5855e-05	0.174633	0.00109496	1.51812e-05
0.786624	0.025615	0.174472	0.172845	1.53331e-05
0.868624	0.0158853	0.174277	0.190992	1.55192e-05
0.278081	0.0108185	0.173491	0.0613118	1.62939e-05
0.02276	0.000710631	0.17231	0.00503892	1.75278e-05
0.295041	0.00301855	0.171747	0.0654494	1.81487e-05
0.128716	0.0171821	0.171549	0.0285732	1.83726e-05
0.220082	0.00221557	0.171105	0.0489318	1.88837e-05
0.489577	0.0170138	0.169974	0.109285	2.02485e-05
0.878212	0.0352625	0.169666	0.196252	2.06366e-05
0.093775	0.00678042	0.169086	0.020999	2.13886e-05
0.966841	0.0138259	0.168421	0.217018	2.22829e-05
0.591594	0.034332	0.168059	0.132962	2.27858e-05
0.11168	0.0103342	0.16754	0.025147	2.35246e-05
0.227408	0.0235904	0.166918	0.0513199	2.44438e-05
0.312698	0.0139506	0.166817	0.070593	2.45951e-05
0.525125	0.0163337	0.166234	0.118799	2.5494e-05
0.396922	0.0368047	0.165402	0.0900658	2.68306e-05
1.50289	0.0331425	0.164278	0.342416	2.87481e-05
0.90039	0.0176838	0.1642	0.205202	2.88857e-05
3.39432	0.00132181	0.16295	0.77712	3.11874e-05
0.338641	0.0093706	0.15997	0.0783889	3.74295e-05
0.1288	0.00667876	0.158625	0.0299648	4.06354e-05
0.208354	0.01058	0.155053	0.049132	5.05246e-05
0.2044	0.022059	0.155014	0.0482068	5.0646e-05
0.296527	0.0192151	0.154484	0.0700762	5.23064e-05
0.551703	0.0149908	0.153216	0.131017	5.64992e-05
0.330102	0.024356	0.153215	0.0783918	5.65022e-05
0.597208	0.0239809	0.151993	0.142495	6.08554e-05
0.673994	0.0139996	0.151556	0.16109	6.2493e-05
0.845873	0.0191481	0.150882	0.202701	6.50998e-05
0.126219	0.00231029	0.15056	0.0302846	6.63875e-05
0.450494	0.00778169	0.147365	0.109461	8.05593e-05
0.951487	0.0531158	0.146893	0.231628	8.28946e-05
0.435734	0.0247331	0.146228	0.106357	8.62962e-05
0.321148	0.0109085	0.145885	0.0784957	8.81041e-05
0.059675	0.00426967	0.14558	0.0146038	8.97428e-05
0.0430347	0.000962772	0.145024	0.0105551	9.28051e-05
0.376887	0.0134612	0.143436	0.0930354	0.000102136
1.31179	0.0536655	0.14263	0.324885	0.000107225
0.526444	0.0239955	0.142101	0.130665	0.000110697
0.287983	0.0498822	0.141838	0.0715553	0.000112463
0.278377	0.01547	0.141771	0.0691877	0.000112919
0.0604251	0.00509236	0.140997	0.015066	0.000118306
0.694936	0.0148598	0.1379	0.175521	0.000142523
2.00938	0.012137	0.137503	0.508361	0.000145961
0.798117	0.0036739	0.137248	0.202136	0.000148213
0.418444	0.0130343	0.134968	0.10701	0.000169923
0.0281617	0.00117786	0.134217	0.00722516	0.000177749
0.0880763	0.000736494	0.134087	0.0226094	0.000179133
0.32071	0.0484467	0.134042	0.082343	0.000179614
0.765911	0.0472044	0.133867	0.196798	0.000181505
0.612416	0.0977163	0.132078	0.158584	0.000202018
0.200915	0.0232386	0.131651	0.0521236	0.000207243
0.613711	0.00791032	0.130429	0.160072	0.000222938
0.381496	0.00808697	0.1277	0.100719	0.000262364
0.497861	0.0258245	0.127335	0.131657	0.000268141
0.0932586	0.00416202	0.125521	0.0248653	0.000298744
0.310446	0.0140719	0.124412	0.0831941	0.000319121
1.00637	0.027049	0.12427	0.269866	0.000321815
0.126896	0.0160753	0.123064	0.0342181	0.000345755
0.382564	0.0122862	0.122123	0.103612	0.00036563
0.830507	0.0418225	0.121623	0.225457	0.000376659
0.760175	0.0384277	0.121567	0.206417	0.000377898
1.13728	0.0532255	0.12093	0.309741	0.000392468
0.781322	0.0272373	0.11789	0.215894	0.000470003
0.322137	0.0142689	0.116948	0.089418	0.000496984
0.686641	0.0600629	0.116679	0.190844	0.000504947
0.419819	0.025457	0.115167	0.117548	0.000552207
0.143416	0.00380123	0.113965	0.0403947	0.000592896
0.128368	0.0144641	0.113895	0.0361688	0.000595342
0.350187	0.00677229	0.113261	0.0989793	0.000618079
0.291196	0.00803508	0.113244	0.0823128	0.000618719
1.00189	0.00803193	0.112655	0.284039	0.000640616
0.680766	0.0546644	0.112267	0.193375	0.00065546
0.434119	0.0325273	0.112124	0.123402	0.000661028
0.358947	0.024929	0.112038	0.102078	0.000664375
0.319798	0.0111233	0.11056	0.091627	0.000724981
0.13921	0.00779288	0.110348	0.0399285	0.000734069
0.54519	0.0334547	0.110054	0.156608	0.000746913
0.0489971	0.0074812	0.109834	0.0140905	0.000756705
0.720894	0.0298516	0.109546	0.207618	0.000769632
0.173385	0.0221226	0.109517	0.0499424	0.000770956
0.376347	0.0331493	0.109465	0.108433	0.000773338
1.64368	0.061419	0.109138	0.474375	0.000788373
0.104359	0.00767371	0.108671	0.0301911	0.000810383
0.226786	0.00742116	0.108405	0.0656995	0.000823193
0.146661	0.00501565	0.107689	0.0426457	0.000858683
0.472721	0.0103327	0.107222	0.137791	0.000882624
0.247408	0.0327325	0.107096	0.0721634	0.000889222
0.281069	0.0405089	0.104971	0.0829054	0.0010077
0.39547	0.0356743	0.103485	0.117582	0.00109978
0.467093	0.07485	0.103023	0.139224	0.0011301
0.535127	0.0191555	0.102675	0.159804	0.00115344
0.440035	0.015837	0.101608	0.132173	0.00122805
0.309766	0.0288356	0.0978607	0.0950066	0.00153033
0.108143	0.00658975	0.0955309	0.0336132	0.0017544
0.0609419	0.00393287	0.0917683	0.0193667	0.00218715
0.27043	0.0298981	0.0912738	0.0861955	0.0022514
0.0402573	0.000838131	0.0896024	0.0129625	0.00248285
0.0449523	0.0065861	0.0882063	0.0145995	0.00269424
0.474856	0.0693841	0.0867799	0.155606	0.00292873
2.61333	0.0486055	0.0862216	0.859397	0.00302596
0.393693	0.0428024	0.0856067	0.129974	0.00313676
0.240539	0.0163781	0.0827492	0.0808975	0.00370724
1.16872	0.0809457	0.0822032	0.39448	0.00382749
0.281445	0.0661099	0.0795808	0.0966872	0.00446164
0.93207	0.103225	0.0735118	0.334254	0.00636181
0.399595	0.0226818	0.0730163	0.143825	0.00654884
0.280698	0.0310568	0.0727885	0.101201	0.00663665
0.72662	0.0154391	0.071395	0.264713	0.00720025
0.264164	0.0410206	0.0708185	0.0966579	0.00744718
0.186087	0.00390422	0.0703873	0.0683135	0.00763745
0.0924	0.0106976	0.0690756	0.0342652	0.0082468
0.287093	0.0217717	0.0687456	0.106739	0.00840762
0.0861007	0.0192271	0.0680864	0.0321774	0.00873841
0.22482	0.0219184	0.0680772	0.0840254	0.00874309
0.700484	0.0398942	0.0675849	0.262824	0.00899878
0.544947	0.0419254	0.0667886	0.205769	0.00942834
0.366428	0.0391652	0.0661266	0.139102	0.00980116
0.421858	0.0130535	0.0654638	0.161009	0.0101892
0.159711	0.0120163	0.0646449	0.061368	0.0106902
0.261586	0.0100101	0.0616399	0.103099	0.0127509
0.109559	0.0129997	0.0606022	0.0435728	0.0135521
0.0952606	0.00869878	0.055158	0.0398268	0.0186705
0.0407123	0.00120929	0.0525693	0.017459	0.0217542
0.0307284	0.00499025	0.0490695	0.0136645	0.0267664
0.214937	0.0630768	0.0475121	0.0972135	0.0293621
0.0697618	0.0063119	0.0474479	0.0315748	0.0294745
0.0862123	0.0159723	0.0474072	0.039038	0.0295461
0.384201	0.0429962	0.0449495	0.178894	0.0342081
0.0360965	0.00150204	0.0448858	0.01682	0.0343385
0.0753042	0.0198126	0.0376734	0.0384459	0.0529897
0.00924619	0.00089523	0.0375461	0.00472887	0.0534003
-0.415994	0.308023	0.0363669	0.21631	0.0573656
0.217375	0.0619685	0.0348317	0.115587	0.0629941
0.260613	0.0342186	0.0334198	0.141579	0.0686833
0.222794	0.0710856	0.031471	0.124851	0.0774399
0.270588	0.0977281	0.0273754	0.162925	0.0999475
0.0806182	0.0317174	0.0260777	0.0497677	0.10847
0.176941	0.048659	0.0250659	0.111471	0.115659
0.0591451	0.0218727	0.0246222	0.0376036	0.118974
0.0669206	0.0256263	0.0239399	0.0431643	0.124276
0.0350013	0.030453	0.0232165	0.0229336	0.13018
0.442575	0.0594195	0.0228005	0.29268	0.133715
0.0554866	0.0101903	0.0209456	0.0383206	0.150821
0.0928944	0.0127565	0.018243	0.0688383	0.180299
0.0794383	0.0336973	0.0181808	0.0589693	0.18105
0.112963	0.0160459	0.0179439	0.0844177	0.183946
0.338116	0.291868	0.016853	0.260869	0.197981
0.0948498	0.0433994	0.0133664	0.0823179	0.252027
-0.105831	0.0825075	0.0117723	0.0979485	0.282582
0.108165	0.0370306	0.0110052	0.103579	0.298928
0.0687578	0.0257892	0.010352	0.0679105	0.313803
0.0733152	0.0582327	0.00985555	0.0742318	0.325755
0.088127	0.0435909	0.00973269	0.0897958	0.328804
0.0315199	0.0211207	0.00784522	0.0358062	0.380856
-0.0227276	0.0184321	0.00338815	0.0393751	0.565124
0.0274023	0.021829	0.00227848	0.0579236	0.637211
-0.0696453	0.172772	0.000964308	0.226444	0.75907
-0.00563191	0.00658655	0.00057669	0.0236835	0.812534
-0.000701733	0.0142514	4.46317e-06	0.0335533	0.983357
a. Each permutation test was carried out in 100 groups at the same time by randomly removing 20% of all the numbers which floating within 20% of the reference value. Every linear regression equation were built in P and corresponding `X calculated from 100 groups by using least squares.
