# Supplementary material for: A new perspective on population genetics: Deciphering the relationship between genetic variants and disease prevalence in Psoriasis
Source: PLoS One. 2026 Mar 13;21(3):e0344204. doi: 10.1371/journal.pone.0344204 (PMC12987435; doi:10.1371/journal.pone.0344204)
Supplement: S19 Table — (XLSX) [file pone.0344204.s024.xlsx]

## Sheet: lost 20% and-mixed 5%-10
Supplementary Table 19-1. Parameters of linear regression equations established between combination frequency and prevalence of disease in 1000 permutation tests under the Constrained with lost 20% and mixed 5% model in 10 populations.a
Slope	Intercept	R2	SE	P-value
0.888319	-0.0868449	0.993039	0.0262952	6.43816e-10
1.86222	-0.0934316	0.988695	0.0704018	4.48607e-09
1.21826	-0.163481	0.987738	0.0479915	6.21311e-09
1.32724	-0.168377	0.98313	0.0614683	2.22959e-08
0.292782	-0.00817042	0.979163	0.0151004	5.19818e-08
0.972429	-0.0841002	0.97888	0.0505	5.48668e-08
0.282996	-0.00805037	0.977591	0.0151486	6.95838e-08
2.33138	-0.590581	0.977248	0.12577	7.39493e-08
0.622988	-0.0400451	0.975092	0.0352028	1.06306e-07
1.35661	-0.0233144	0.972655	0.0804208	1.54583e-07
2.55548	-0.346532	0.972649	0.151508	1.54727e-07
0.471807	-0.0189706	0.972618	0.0279886	1.5543e-07
1.3278	-0.157359	0.971369	0.0805966	1.85893e-07
1.51353	-0.0605986	0.970805	0.0927973	2.01013e-07
2.1751	-0.114262	0.970584	0.133877	2.07177e-07
1.13433	-0.112042	0.969865	0.0706925	2.28257e-07
0.565773	-0.0325657	0.969854	0.0352659	2.28591e-07
2.01929	-0.337419	0.966845	0.132206	3.34901e-07
2.7354	-0.115194	0.966138	0.181057	3.645e-07
0.675438	-0.0518203	0.965902	0.044868	3.74775e-07
4.92529	-0.184202	0.965385	0.329735	3.98101e-07
0.159798	-0.00230461	0.964521	0.0108357	4.39543e-07
1.28207	-0.147289	0.963964	0.0876398	4.67889e-07
1.85848	-0.0846011	0.963797	0.127348	4.7668e-07
1.6921	-0.313353	0.963306	0.116761	5.03166e-07
2.46305	-0.204	0.962894	0.170947	5.26239e-07
0.922083	-0.0912496	0.962279	0.0645459	5.62171e-07
0.684359	-0.0505311	0.962063	0.0480472	5.75183e-07
1.94676	-0.103717	0.96169	0.137374	5.98234e-07
2.46057	-0.148169	0.961148	0.174906	6.32985e-07
0.334265	-0.00757087	0.960744	0.0238888	6.59801e-07
1.96682	-0.100003	0.960493	0.141029	6.76886e-07
2.7489	-0.156349	0.960246	0.197748	6.94085e-07
5.29244	-0.957255	0.957948	0.392042	8.6985e-07
0.75605	-0.0540256	0.957414	0.0563752	9.15071e-07
0.749015	-0.0590151	0.956915	0.0561916	9.58922e-07
0.449904	-0.0233358	0.956874	0.033769	9.6262e-07
0.882845	-0.0790003	0.955907	0.0670375	1.05234e-06
0.412311	-0.0122216	0.955369	0.0315073	1.10483e-06
2.5398	-0.237163	0.953827	0.197566	1.26647e-06
0.710028	-0.0403899	0.952317	0.0561725	1.4414e-06
1.20833	-0.0742416	0.951208	0.0967562	1.58098e-06
1.67195	-0.115196	0.950231	0.135282	1.71203e-06
0.871981	-0.0831702	0.950187	0.0705878	1.7182e-06
1.15583	-0.128124	0.949903	0.0938459	1.75797e-06
1.61451	-0.274074	0.94941	0.131765	1.82848e-06
0.460026	-0.0260149	0.947801	0.0381688	2.07384e-06
0.992992	-0.0914093	0.947733	0.082446	2.0847e-06
4.47927	-0.10534	0.947142	0.374121	2.18129e-06
1.18705	-0.133234	0.946909	0.0993757	2.22011e-06
1.18742	-0.113553	0.946628	0.0996836	2.2677e-06
1.76834	-0.0809011	0.945983	0.149397	2.37997e-06
0.716665	-0.0588474	0.94579	0.0606617	2.41447e-06
0.448931	-0.0243311	0.945734	0.0380201	2.42445e-06
1.55267	-0.263949	0.94518	0.132205	2.52565e-06
6.14461	-0.225793	0.943639	0.530927	2.82357e-06
1.40856	-0.179391	0.943507	0.121858	2.85028e-06
0.431739	-0.0200776	0.943254	0.0374393	2.90194e-06
1.00289	-0.119053	0.942895	0.0872595	2.97663e-06
1.01122	-0.072207	0.942651	0.0881833	3.02816e-06
0.432245	-0.015702	0.942403	0.0377805	3.08124e-06
0.630658	-0.0585677	0.942385	0.0551317	3.08499e-06
0.474434	-0.0257316	0.942088	0.041588	3.14949e-06
1.07957	-0.0985551	0.941861	0.0948304	3.19959e-06
0.755723	-0.0562127	0.939305	0.0679191	3.80454e-06
1.505	-0.118778	0.939202	0.135381	3.83056e-06
1.3146	-0.0599974	0.93802	0.119472	4.13918e-06
1.04291	-0.0677705	0.937407	0.0952789	4.30648e-06
1.18379	-0.0191261	0.935541	0.10986	4.84732e-06
0.469742	-0.0224034	0.935235	0.0437042	4.94062e-06
0.348915	-0.0160405	0.935057	0.0325103	4.99557e-06
1.45482	-0.153366	0.933969	0.136764	5.34131e-06
0.558916	-0.0366591	0.933181	0.0528771	5.60275e-06
0.500293	-0.0192505	0.932356	0.0476436	5.88694e-06
0.384894	-0.0145966	0.931488	0.0369055	6.19714e-06
5.443	-0.119376	0.930749	0.524915	6.47075e-06
1.17252	-0.0434105	0.929841	0.11387	6.81948e-06
0.573666	-0.0362798	0.929162	0.0560016	7.08938e-06
3.46385	-0.200428	0.928677	0.339388	7.28713e-06
0.313704	-0.0159405	0.928463	0.0307865	7.37586e-06
1.02624	-0.0906609	0.928162	0.100941	7.50161e-06
0.476509	-0.0189279	0.926473	0.0474605	8.23823e-06
0.463872	-0.0326183	0.925353	0.0465807	8.75603e-06
0.32975	-0.0194631	0.924288	0.0333672	9.27073e-06
0.384683	-0.0177643	0.923702	0.0390885	9.56362e-06
1.08883	-0.158263	0.923459	0.110829	9.6871e-06
1.63001	-0.200718	0.923252	0.166157	9.79309e-06
3.81037	-0.125888	0.922847	0.389525	1.00033e-05
0.315138	-0.0122311	0.922387	0.0323197	1.02459e-05
0.965409	-0.04788	0.921317	0.0997475	1.08274e-05
3.60323	-0.0946625	0.921029	0.37303	1.09881e-05
1.71618	-0.0844105	0.920557	0.178247	1.12559e-05
0.242922	-0.0100726	0.919885	0.0253462	1.16447e-05
0.409208	-0.0139592	0.919797	0.0427216	1.16962e-05
3.48384	-0.249541	0.918042	0.368026	1.27641e-05
0.445328	-0.0103938	0.917729	0.0471412	1.29616e-05
0.98026	-0.0804123	0.917421	0.103979	1.31589e-05
0.548152	-0.0194279	0.91712	0.0582596	1.33532e-05
0.621084	-0.031833	0.916809	0.0661461	1.35567e-05
0.360224	-0.0238083	0.916254	0.0385036	1.39255e-05
0.549652	-0.0215638	0.912865	0.0600394	1.63441e-05
6.75327	-0.213942	0.912044	0.741469	1.69744e-05
3.54535	-0.284939	0.911297	0.391068	1.75641e-05
0.356473	-0.00823745	0.911149	0.0393565	1.76828e-05
0.772591	-0.0194022	0.908644	0.0866115	1.97844e-05
4.43653	-0.618284	0.907821	0.499821	2.05147e-05
0.443507	-0.0250926	0.907186	0.050155	2.10917e-05
1.04031	-0.0546703	0.906938	0.117819	2.13202e-05
0.475983	-0.019438	0.904608	0.0546476	2.35603e-05
2.9977	-0.415103	0.904409	0.344563	2.37597e-05
1.20163	-0.117622	0.903853	0.138563	2.43237e-05
0.62899	-0.0352087	0.902587	0.0730571	2.56443e-05
1.52136	-0.0688825	0.899493	0.179799	2.91002e-05
2.73274	-0.157998	0.898072	0.325495	3.08001e-05
0.408275	-0.00912793	0.897483	0.0487858	3.15269e-05
1.41744	-0.0241097	0.896707	0.170087	3.25033e-05
0.696515	-0.0261414	0.896034	0.083882	3.33681e-05
1.43049	-0.0541599	0.895016	0.173215	3.47098e-05
0.455144	-0.0316917	0.894808	0.0551735	3.49893e-05
3.7963	-0.0649177	0.894175	0.461741	3.58494e-05
7.58867	-0.997478	0.893982	0.923945	3.61143e-05
0.139638	-0.00263811	0.892357	0.0171467	3.84071e-05
0.603115	-0.0105967	0.892206	0.0741173	3.8626e-05
0.293795	-0.0114183	0.891904	0.0361614	3.90659e-05
0.529298	-0.0130621	0.889263	0.0660369	4.30763e-05
0.379409	-0.00314811	0.889121	0.0473704	4.33006e-05
0.549973	-0.021134	0.888073	0.0690304	4.49819e-05
1.91993	-0.0346962	0.887683	0.241454	4.56199e-05
1.87201	-0.0964099	0.886061	0.237338	4.83474e-05
3.39165	-0.232354	0.885697	0.430778	4.8976e-05
0.657344	-0.0133154	0.885511	0.0835665	4.9299e-05
0.255268	-0.0128197	0.885399	0.0324695	4.94956e-05
1.36737	-0.0634645	0.884564	0.174642	5.09729e-05
1.04137	-0.068141	0.883316	0.133816	5.3242e-05
0.579462	-0.0228676	0.881299	0.0751876	5.70718e-05
1.94032	-0.0847861	0.877243	0.256621	6.5398e-05
8.19406	-0.365005	0.875528	1.09233	6.91835e-05
0.437535	-0.0161324	0.875115	0.0584373	7.01186e-05
3.28238	-0.45854	0.874843	0.438941	7.07405e-05
1.08602	-0.0193995	0.874742	0.145296	7.09727e-05
1.5332	-0.0253606	0.873742	0.206059	7.32984e-05
0.616246	-0.0309079	0.870556	0.084014	8.10986e-05
0.219249	-0.00854245	0.87019	0.0299391	8.20332e-05
1.70677	-0.0912902	0.868265	0.235047	8.70842e-05
0.462126	-0.0194117	0.867224	0.0639309	8.99127e-05
3.81249	-0.195927	0.867199	0.527479	8.99799e-05
1.83527	-0.132147	0.866841	0.254315	9.09697e-05
6.41097	-0.141793	0.866486	0.889737	9.19584e-05
1.71836	-0.0980362	0.86602	0.23896	9.32683e-05
0.471332	-0.0245209	0.865033	0.0658231	9.60886e-05
1.0759	-0.0625168	0.864745	0.150439	9.69242e-05
1.66647	-0.033019	0.864261	0.233498	9.83424e-05
0.0842478	-0.00258268	0.863984	0.0118183	9.91588e-05
0.432879	-0.0386708	0.86392	0.0607409	9.93478e-05
0.549168	-0.00241538	0.861847	0.0777366	0.000105642
0.299055	-0.0129264	0.860728	0.0425309	0.000109161
0.921656	-0.0455012	0.86067	0.131108	0.000109348
0.316353	-0.0189992	0.859924	0.0451418	0.000111745
0.787806	-0.0429799	0.859517	0.112606	0.000113071
2.09618	-0.0872867	0.859299	0.299889	0.000113785
0.922086	-0.0194483	0.859236	0.131952	0.000113991
2.49088	-0.24265	0.85918	0.356532	0.000114177
0.279956	-0.0108667	0.859084	0.0400873	0.000114495
4.78424	-0.21186	0.85825	0.687419	0.000117271
0.572054	-0.0366395	0.856814	0.0826797	0.000122177
3.55869	-0.059639	0.85675	0.514475	0.000122398
1.71482	-0.1431	0.856326	0.248338	0.000123878
5.50064	-0.154853	0.855861	0.7981	0.000125516
1.20948	-0.116811	0.855847	0.175497	0.000125567
2.64717	-0.419653	0.854944	0.38551	0.000128796
7.27284	-0.215206	0.852939	1.0677	0.000136191
0.554081	-0.0274142	0.852348	0.081534	0.000138429
0.861396	-0.010233	0.850387	0.127742	0.000146062
0.441865	-0.0200964	0.850102	0.0656005	0.000147199
2.41326	-0.149001	0.848253	0.360875	0.000154728
2.60542	-0.172411	0.843853	0.396247	0.000173824
0.812101	-0.0348448	0.842048	0.124354	0.00018215
0.989736	-0.039409	0.841579	0.151822	0.000184365
1.76339	-0.0259209	0.839724	0.272376	0.000193319
0.776182	-0.0557782	0.839122	0.120158	0.000196293
0.568278	-0.0405109	0.83892	0.0880394	0.000197302
0.464558	-0.00435635	0.838651	0.0720422	0.000198644
0.474684	-0.0282562	0.838507	0.0736517	0.000199368
0.872553	-0.0405723	0.836567	0.136354	0.000209312
1.24796	-0.0392167	0.83624	0.195251	0.000211025
0.248522	-0.00224748	0.835818	0.0389428	0.00021325
0.223284	-0.0173121	0.835343	0.0350486	0.000215778
2.51444	-0.129535	0.835011	0.395165	0.000217555
0.165942	-0.0026509	0.834394	0.0261375	0.00022089
0.636962	-0.0248421	0.834217	0.100392	0.000221853
1.61979	-0.12604	0.833107	0.256319	0.000227974
1.87635	-0.157333	0.832263	0.29782	0.000232712
1.87519	-0.121303	0.83208	0.29783	0.00023375
1.40983	-0.039603	0.830353	0.2253	0.000243711
0.388486	-0.0157704	0.829755	0.0622146	0.000247234
1.45589	-0.116155	0.829543	0.233331	0.000248497
1.2568	-0.0671127	0.829396	0.201528	0.000249371
1.96791	-0.0898557	0.829022	0.315972	0.00025161
0.434015	-0.0285528	0.828855	0.0697272	0.000252612
4.20321	-0.613107	0.827918	0.677502	0.000258306
1.60027	-0.0726161	0.827726	0.258115	0.000259479
2.29116	-0.161841	0.826914	0.370605	0.000264512
3.31772	-0.072696	0.824977	0.540283	0.0002768
0.700714	-0.0463341	0.824771	0.114191	0.000278134
0.513729	-0.0204188	0.824706	0.083738	0.000278555
0.538688	-0.0154077	0.822026	0.088619	0.000296356
1.27188	-0.0639964	0.821465	0.209637	0.000300192
0.672844	-0.0573554	0.820417	0.111298	0.000307459
2.55353	-0.0671716	0.820087	0.422862	0.000309772
2.85269	-0.279015	0.81954	0.473277	0.000313639
0.815108	-0.0457576	0.818938	0.135506	0.000317932
4.04367	-0.180658	0.818576	0.673053	0.00032054
1.06596	-0.0803855	0.818132	0.17769	0.000323755
0.353629	-0.0116255	0.815799	0.0594098	0.00034107
1.37158	-0.0208639	0.815666	0.230527	0.000342072
0.820748	-0.0851338	0.814114	0.138658	0.000354
5.03293	-0.696	0.813626	0.851641	0.00035782
0.12975	-0.000493192	0.813602	0.0219572	0.000358006
0.341379	-0.0138953	0.813327	0.0578228	0.00036017
0.415603	-0.0053517	0.813165	0.0704325	0.00036145
0.20557	-0.00525222	0.812273	0.0349403	0.000368556
1.94541	-0.0667671	0.810141	0.332966	0.00038598
0.294967	-0.005111	0.809923	0.050521	0.000387797
0.694002	-0.0132929	0.809746	0.118935	0.000389282
0.408206	-0.023081	0.808816	0.0701673	0.000397119
1.04329	0.0318009	0.808772	0.179359	0.000397494
2.4493	-0.181762	0.808751	0.421105	0.000397677
1.69397	-0.0419192	0.808037	0.291913	0.000403783
1.83736	-0.022034	0.807745	0.316921	0.000406301
1.77683	-0.109214	0.806484	0.307723	0.000417318
0.0797261	-0.000314323	0.806383	0.013812	0.00041821
0.483515	0.000974131	0.806154	0.083827	0.000420239
0.117577	-0.00372023	0.803312	0.0205695	0.000446043
1.62768	-0.0414296	0.802125	0.285824	0.000457169
1.54315	-0.0424539	0.801241	0.271734	0.000465595
1.10938	-0.0700222	0.800853	0.195589	0.000469322
0.461142	0.00144357	0.800664	0.08135	0.000471155
0.852743	-0.0467551	0.80061	0.150458	0.000471676
0.341454	-0.00793691	0.79964	0.0604291	0.000481148
0.501901	-0.0196858	0.798018	0.0892737	0.000497311
1.47683	-0.0606617	0.79702	0.263499	0.00050745
1.24566	-0.113571	0.796794	0.222408	0.000509772
0.194503	-0.00460946	0.796339	0.0347765	0.000514464
2.33158	-0.229678	0.795747	0.41764	0.000520628
0.136097	-0.00134922	0.795642	0.024386	0.000521724
4.37797	-0.461008	0.795483	0.784833	0.000523392
1.12824	-0.0196848	0.795475	0.202263	0.000523471
1.6577	-0.0768629	0.795347	0.297298	0.000524819
0.512463	-0.0164197	0.794091	0.0922614	0.000538147
0.735493	-0.0458054	0.793652	0.132592	0.000542867
1.89076	-0.12024	0.792764	0.341784	0.000552508
1.25977	-0.0483922	0.791177	0.228823	0.000570073
0.593077	-0.0219424	0.790006	0.108107	0.000583293
1.17623	-0.11677	0.789745	0.214575	0.000586278
0.460669	-0.0434484	0.789501	0.0840995	0.000589076
0.744345	-0.0182991	0.788775	0.136184	0.000597458
0.783128	-0.0219943	0.788681	0.14332	0.000598542
5.21773	-0.134194	0.786794	0.960296	0.00062078
2.4321	-0.140936	0.786456	0.448068	0.000624839
0.379029	-0.00444495	0.785647	0.0699969	0.000634612
2.26721	-0.317513	0.784379	0.420271	0.000650168
0.779468	-0.0415501	0.783264	0.144966	0.000664082
0.134312	-0.00133703	0.781897	0.0250799	0.00068145
0.631481	-0.00304224	0.781493	0.118055	0.00068665
0.549723	-0.014707	0.781324	0.102822	0.00068884
0.21027	-0.00385446	0.780705	0.0394006	0.000696878
0.950959	-0.034911	0.78026	0.178424	0.000702713
1.01244	-0.0678184	0.778449	0.190962	0.000726803
0.552448	-0.0199731	0.777784	0.104401	0.000735813
2.33509	-0.0730131	0.77759	0.44153	0.000738464
5.00549	-0.171102	0.776642	0.949057	0.000751487
0.986016	-0.0572533	0.776564	0.186994	0.000752565
1.01169	-0.0420528	0.774708	0.192889	0.000778594
1.3331	-0.0493335	0.773579	0.25499	0.00079477
0.535676	-0.0103145	0.773265	0.102554	0.000799305
3.96219	-0.0966166	0.773243	0.7586	0.000799635
0.423502	-0.0110335	0.7714	0.0815094	0.000826694
0.961857	-0.0166351	0.766659	0.187612	0.000899575
1.26817	-0.0318524	0.76308	0.249832	0.000957757
1.92141	-0.0939829	0.762778	0.378838	0.00096279
1.10882	-0.0222003	0.762155	0.218998	0.000973261
0.384873	-0.0153517	0.76177	0.0760956	0.000979764
0.236146	-0.0155319	0.760858	0.046807	0.00099531
0.968437	-0.0116642	0.760017	0.1924	0.0010098
4.1018	-0.142858	0.759955	0.815045	0.00101089
0.0467753	-0.00054066	0.759882	0.00929631	0.00101214
2.28815	-0.134423	0.756876	0.458502	0.00106541
1.21006	-0.0173597	0.755348	0.243481	0.0010933
2.26758	-0.164751	0.755144	0.456518	0.00109706
0.2706	-0.00677343	0.754803	0.0545284	0.00110337
0.486194	-0.0208076	0.75376	0.0982489	0.00112286
0.684269	-0.0569754	0.753444	0.138393	0.00112882
5.85651	-0.484536	0.753294	1.18495	0.00113164
0.187626	-0.00148516	0.752921	0.0380006	0.00113872
3.67439	-0.260923	0.750115	0.749801	0.00119303
0.776386	-0.0695655	0.748439	0.159139	0.00122642
0.93525	-0.00812203	0.747728	0.192064	0.0012408
3.54879	-0.170416	0.746036	0.732051	0.00127553
0.704619	-0.00512053	0.745931	0.145391	0.0012777
0.282589	0.00380557	0.74559	0.0583616	0.00128479
0.427091	-0.00781412	0.744601	0.0884347	0.00130555
0.481919	-0.00160691	0.743809	0.0999955	0.00132237
0.75236	-0.0338648	0.743184	0.156367	0.00133574
1.12001	-0.0718309	0.743024	0.232874	0.00133917
3.56022	-0.119919	0.742577	0.741114	0.00134884
1.95245	-0.0943357	0.741683	0.407383	0.0013683
4.06888	-0.312338	0.741024	0.85044	0.00138278
0.0900922	-0.0021657	0.740175	0.0188719	0.00140161
1.25867	-0.193141	0.740129	0.263688	0.00140264
2.19592	-0.036933	0.738971	0.461427	0.00142866
0.153369	-0.00065709	0.737766	0.0323279	0.00145612
1.15417	-0.0862754	0.737706	0.243321	0.00145752
4.14137	-0.0929221	0.736109	0.876677	0.00149457
7.60589	-0.0530298	0.736098	1.61012	0.00149483
0.731197	-0.022858	0.735944	0.154851	0.00149843
3.39265	-0.321195	0.735676	0.718984	0.00150473
2.06511	-0.148919	0.735057	0.438344	0.00151937
0.622383	-0.0299208	0.735025	0.132119	0.00152012
0.758975	0.10473	0.733219	0.161861	0.00156346
0.0391318	7.28616e-05	0.729622	0.00842212	0.0016526
0.38759	-0.00861812	0.728284	0.0837018	0.00168671
2.72875	-0.130353	0.727003	0.591194	0.00171991
1.66431	-0.0409025	0.725458	0.361982	0.0017606
1.05723	-0.0121055	0.724276	0.230627	0.00179223
0.151422	0.00121687	0.72175	0.0332405	0.00186126
1.4627	-0.0880804	0.721102	0.321614	0.0018793
0.444671	-0.0430359	0.721077	0.097779	0.00188
5.38643	-0.0493187	0.720967	1.18475	0.00188309
0.516462	-0.014886	0.718873	0.114187	0.00194239
3.50692	-0.158486	0.716738	0.779461	0.00200433
0.590107	-0.00392282	0.716108	0.131363	0.00202289
0.587956	-0.00655799	0.716103	0.130886	0.00202305
1.79983	-0.0380526	0.715851	0.400911	0.00203051
1.32969	-0.0431232	0.715623	0.296354	0.00203729
2.46449	-0.0477329	0.715249	0.549776	0.00204843
3.96534	-0.12408	0.71477	0.885624	0.00206274
2.12817	-0.19754	0.71298	0.477395	0.00211705
4.64725	-0.334656	0.712494	1.04372	0.00213197
0.547683	-0.0150692	0.711772	0.12322	0.0021543
0.274324	-0.00243889	0.710549	0.0619027	0.0021925
0.670449	-0.0323987	0.710204	0.151417	0.00220337
0.726078	-0.0100656	0.708407	0.164697	0.00226071
5.68765	-0.525255	0.707346	1.29345	0.00229511
3.63664	-0.146544	0.705827	0.830056	0.00234503
4.64992	-0.130572	0.705707	1.06164	0.00234901
0.131427	-0.000482489	0.703374	0.0301753	0.00242742
0.326879	0.003023	0.703143	0.0750921	0.0024353
0.188663	-0.00587784	0.703061	0.0433491	0.0024381
0.430485	-0.00812909	0.703001	0.0989265	0.00244014
2.17832	-0.129225	0.701965	0.501825	0.00247575
2.88761	-0.267846	0.700865	0.666975	0.00251399
1.50147	-0.0336146	0.700821	0.346845	0.00251554
2.64407	-0.181609	0.700677	0.610998	0.00252057
0.514809	-0.0210335	0.699196	0.119383	0.00257289
4.69201	-0.482226	0.698791	1.08912	0.00258732
1.42687	-0.0454738	0.698755	0.331235	0.00258863
0.152714	0.000409381	0.696603	0.0356326	0.00266647
1.2618	-0.0483824	0.695349	0.295287	0.00271268
1.37015	-0.0888701	0.692796	0.322576	0.00280863
2.05068	-0.0658959	0.688832	0.487297	0.00296285
0.515435	0.00192194	0.685767	0.123358	0.00308648
0.759376	-0.0245747	0.685623	0.181801	0.00309241
0.669383	-0.0132455	0.684051	0.16084	0.00315743
1.85939	-0.0644703	0.681518	0.449397	0.00326447
1.42587	-0.0233174	0.680244	0.345631	0.00331931
0.561353	0.00166291	0.678858	0.136505	0.00337983
0.447626	-0.00879358	0.677928	0.109082	0.00342091
1.18977	-0.0690943	0.677206	0.290415	0.00345309
1.30701	-0.0971423	0.6765	0.319548	0.00348476
0.636304	-0.00848421	0.673178	0.156751	0.0036368
2.3507	-0.0601563	0.672709	0.579704	0.00365869
3.75598	-0.243527	0.671488	0.928825	0.00371612
1.7469	-0.153651	0.666399	0.436989	0.00396309
0.583916	-0.00877711	0.66623	0.146123	0.00397151
1.42603	0.00352288	0.665446	0.357489	0.00401072
1.5509	-0.0711163	0.664899	0.389269	0.00403821
1.90838	-0.0873794	0.664467	0.479457	0.00406006
1.30171	-0.0525331	0.661719	0.329059	0.00420126
1.3621	-0.0641442	0.661505	0.344488	0.00421237
1.79036	-0.0494526	0.661185	0.453121	0.00422912
0.0836478	-0.00101452	0.660517	0.021202	0.00426415
0.180175	0.00198512	0.66017	0.0457038	0.00428244
0.685015	0.00919683	0.659051	0.174197	0.00434192
0.85905	-0.0222535	0.65843	0.218755	0.00437516
3.45298	-0.271926	0.658419	0.879315	0.00437576
4.42086	-0.228805	0.656828	1.12977	0.00446187
0.830597	-0.00928896	0.651784	0.214644	0.00474365
2.54562	-0.0732795	0.647106	0.664635	0.00501719
0.912821	-0.0574697	0.646047	0.238881	0.00508076
0.815841	-0.020025	0.645962	0.213541	0.00508592
0.126843	0.00427357	0.645184	0.0332568	0.00513304
1.72554	-0.0596632	0.64504	0.452561	0.0051418
0.594741	-0.0177712	0.644561	0.156147	0.00517102
1.24716	-0.0844988	0.642925	0.328608	0.00527187
0.305961	-0.0221216	0.641323	0.0808974	0.00537211
4.77895	-0.289005	0.640771	1.26509	0.00540701
0.443238	-0.00652552	0.64026	0.117465	0.00543943
0.47731	-0.00205925	0.639721	0.126642	0.00547382
5.82433	-0.296513	0.637494	1.55282	0.00561768
4.24084	-0.233813	0.636979	1.13191	0.00565137
0.663872	-0.0196472	0.634619	0.178097	0.00580774
1.36163	-0.05951	0.634331	0.365512	0.00582708
1.19627	-0.109233	0.632987	0.322053	0.00591788
2.88617	-0.0775419	0.632855	0.777221	0.00592685
1.2369	-0.0212301	0.627111	0.337215	0.00632786
0.767862	0.00115163	0.626413	0.209654	0.00637799
1.08248	-0.046065	0.62601	0.29581	0.00640711
0.622093	-0.000493048	0.625139	0.170317	0.00647031
0.393887	-0.00555519	0.624775	0.107922	0.00649688
0.717849	-0.0201726	0.624021	0.197002	0.00655219
0.4695	-0.0204575	0.622727	0.129202	0.00664793
0.433758	-0.00838875	0.622439	0.119439	0.00666938
0.857097	-0.0114341	0.620815	0.236826	0.00679146
0.481414	-0.00567008	0.619841	0.133296	0.00686549
3.93014	-0.180108	0.616673	1.09552	0.0071106
3.07937	-0.120062	0.616088	0.859431	0.00715662
1.77016	-0.0805166	0.615832	0.494309	0.00717689
1.31262	-0.0424263	0.614983	0.367199	0.00724421
0.329396	0.0104433	0.614863	0.0921706	0.00725376
1.01141	-0.0370164	0.612622	0.284352	0.00743407
0.935708	-0.0143968	0.612274	0.26326	0.00746233
2.49109	-0.0431378	0.611427	0.702116	0.00753164
0.585709	-0.0191644	0.61044	0.165426	0.00761298
3.16691	-0.0805089	0.60971	0.895824	0.00767359
0.281907	-0.00358938	0.609314	0.0798095	0.00770661
1.82587	-0.111217	0.6093	0.516929	0.00770777
0.301038	-0.00137698	0.609256	0.085236	0.00771149
3.97784	-0.283565	0.608483	1.12812	0.0077763
2.35814	-0.152414	0.608247	0.669099	0.0077962
1.07783	-0.0630766	0.607116	0.306549	0.00789197
0.228547	-0.00266102	0.606712	0.0650572	0.00792647
0.296017	-0.00944606	0.605886	0.0844088	0.00799723
3.84619	-0.137312	0.603021	1.10333	0.00824668
0.371417	-0.00402967	0.602731	0.10661	0.00827224
3.0152	-0.0624837	0.600779	0.869002	0.00844608
1.54407	-0.0339063	0.597973	0.44762	0.00870096
2.33173	-0.0660404	0.59741	0.676749	0.00875287
1.70266	-0.0265627	0.596989	0.494605	0.00879184
0.213373	-0.000564754	0.596689	0.0620212	0.00881964
0.604245	-0.0126428	0.596593	0.175671	0.00882857
1.22139	-0.0346069	0.595729	0.355731	0.00890912
1.79346	-0.230957	0.594313	0.523883	0.0090425
1.49926	-0.0662552	0.594228	0.438023	0.00905061
0.355205	-0.00244859	0.593892	0.103849	0.00908248
0.450008	-0.00903346	0.593452	0.131686	0.0091244
0.582576	-0.0197767	0.593131	0.170593	0.00915508
1.47064	-0.0525948	0.593125	0.430643	0.00915557
0.584819	-0.00730151	0.592847	0.17135	0.00918227
1.36215	-0.0785618	0.592588	0.399319	0.00920712
0.373195	-0.011411	0.591618	0.109624	0.00930067
0.205031	-0.000762058	0.591258	0.0602714	0.00933556
0.546356	-0.0298185	0.590412	0.160889	0.00941804
2.3674	-0.221041	0.588769	0.699514	0.00957985
0.840156	-0.0062699	0.588744	0.248261	0.00958228
1.17185	-0.0346566	0.587473	0.347182	0.009709
0.875135	-0.0572822	0.58592	0.260107	0.00986551
0.341647	-0.0031276	0.581852	0.102398	0.0102851
3.72259	-0.24205	0.580585	1.11864	0.0104186
0.319259	-0.0039528	0.578773	0.0962946	0.0106119
0.549228	-0.0119318	0.578044	0.165906	0.0106905
0.241522	-0.00503853	0.577387	0.0730551	0.0107617
0.631006	-0.00882283	0.577214	0.190932	0.0107804
1.99324	-0.109421	0.577195	0.603148	0.0107826
0.974268	-0.069299	0.576148	0.295443	0.0108969
1.73145	-0.102872	0.575643	0.525599	0.0109524
0.189404	-0.000790756	0.57359	0.0577375	0.0111804
0.599919	-0.051288	0.573204	0.183022	0.0112237
0.539258	-0.0241561	0.572473	0.164761	0.0113061
0.742152	-0.034374	0.572125	0.226914	0.0113455
0.327218	-0.0106702	0.571773	0.100119	0.0113854
0.807155	-0.0428568	0.570839	0.247437	0.0114919
3.40357	-0.223085	0.570021	1.04512	0.0115857
2.82617	-0.192278	0.569404	0.868916	0.011657
1.3383	0.0397422	0.56916	0.41167	0.0116853
0.637817	-0.0130026	0.569096	0.196222	0.0116927
0.813114	0.00185824	0.568656	0.250377	0.0117438
3.31648	-0.146653	0.568489	1.02157	0.0117633
0.482937	0.00828496	0.567265	0.149129	0.0119066
0.595179	0.00179234	0.566404	0.184112	0.0120082
2.02519	-0.170258	0.563725	0.629895	0.012329
0.149648	0.00333524	0.562304	0.0466795	0.0125019
0.0572348	0.00235778	0.561177	0.0178941	0.0126402
1.16834	-0.0569657	0.560268	0.36595	0.0127529
0.605015	-0.0112722	0.559889	0.189649	0.0128
0.959476	-0.0205864	0.559305	0.301116	0.0128729
1.44178	-0.195986	0.558885	0.452864	0.0129256
0.159092	0.00836145	0.557791	0.0500819	0.0130635
1.28292	-0.0279534	0.557571	0.404043	0.0130914
0.254365	-0.00130938	0.556438	0.0802938	0.0132358
7.03581	-0.115682	0.553919	2.2323	0.0135612
0.132023	0.00142067	0.550837	0.0421497	0.013968
1.08865	-0.042178	0.550731	0.347639	0.0139822
9.11047	-0.331475	0.548571	2.92196	0.0142732
0.969833	-0.0130334	0.547926	0.311455	0.014361
0.169672	-0.00187008	0.547379	0.054549	0.0144359
1.66103	-0.0208303	0.547224	0.534186	0.0144571
0.204908	-0.00545195	0.54643	0.066004	0.0145665
1.0567	-0.0689272	0.545881	0.340754	0.0146424
0.898751	-0.102929	0.544457	0.290655	0.0148409
1.91799	-0.0807887	0.543737	0.621174	0.0149421
0.119948	0.00505486	0.54206	0.0389788	0.0151798
0.783424	-0.0415121	0.541092	0.255081	0.0153184
0.648537	-0.00492653	0.541073	0.211171	0.0153212
0.148511	0.00466336	0.540904	0.0483731	0.0153454
0.375779	0.0474083	0.540415	0.12252	0.015416
0.957627	-0.0149189	0.539556	0.312767	0.0155404
1.23722	-0.0272613	0.539405	0.404206	0.0155623
0.610547	-0.0101382	0.538726	0.199742	0.0156614
0.260427	-0.00958952	0.538034	0.0853181	0.0157629
1.29005	-0.0404561	0.536871	0.423622	0.0159345
1.45525	0.0424358	0.535888	0.478813	0.0160809
1.71233	-0.0206786	0.534812	0.564621	0.0162423
0.903391	0.0180733	0.533597	0.29861	0.016426
1.03885	-0.112802	0.532778	0.343951	0.0165508
2.10209	-0.0646064	0.531184	0.698209	0.0167958
0.527629	-0.00963771	0.530874	0.175361	0.0168439
0.600158	-0.00596788	0.53086	0.199472	0.0168459
1.9157	-0.0798208	0.53071	0.636906	0.0168693
3.79455	-0.251876	0.530232	1.26277	0.0169436
0.489802	-0.00601007	0.529827	0.163131	0.0170067
0.456311	-0.00960128	0.529748	0.152001	0.0170191
4.81255	-0.360366	0.529223	1.60479	0.0171013
4.5812	-0.423703	0.529147	1.52788	0.0171131
0.557467	-0.0232324	0.52805	0.186331	0.0172861
1.92492	-0.0757565	0.52714	0.644571	0.0174305
0.64531	-0.0112311	0.526052	0.216558	0.0176045
1.42226	-0.0039013	0.525125	0.478183	0.0177538
0.946128	-0.0287183	0.524663	0.318394	0.0178286
0.132192	-0.00101364	0.523646	0.0445766	0.0179941
1.36344	-0.0829732	0.522706	0.460635	0.0181483
0.393539	-0.0100511	0.522465	0.13302	0.0181879
0.700761	-0.0411142	0.521617	0.237267	0.0183281
0.280674	0.0074601	0.518562	0.0956152	0.0188402
0.0601838	0.000915443	0.517666	0.0205392	0.0189926
1.43187	-0.0482283	0.517211	0.489107	0.0190703
0.0223626	0.0032999	0.515768	0.00766085	0.0193186
0.305011	-0.00862468	0.514775	0.104697	0.0194909
1.79325	-0.141482	0.511742	0.61929	0.0200249
0.200206	0.0019851	0.51032	0.0693372	0.0202792
0.7061	0.116289	0.505966	0.246683	0.0210742
1.53216	-0.0210282	0.50464	0.536699	0.0213213
0.596415	0.000720398	0.504044	0.209166	0.0214331
3.28171	-0.281203	0.503736	1.15162	0.0214909
0.909337	-0.0173522	0.503306	0.31938	0.021572
0.824162	-0.0142647	0.501533	0.290493	0.0219091
1.03877	0.0356242	0.500997	0.36653	0.0220119
2.20755	-0.18463	0.497691	0.784099	0.0226541
1.18559	0.0204173	0.496703	0.421941	0.0228487
0.529475	-0.00453279	0.496311	0.188584	0.0229265
0.876647	-0.020813	0.495709	0.312613	0.023046
1.03054	-0.022358	0.494388	0.368465	0.0233106
0.689233	0.0217496	0.491739	0.24774	0.023848
1.80964	-0.0367567	0.491663	0.650563	0.0238636
3.22504	-0.140961	0.490444	1.16223	0.0241144
0.62682	-0.00660026	0.488591	0.22673	0.0244998
2.70739	-0.218693	0.488257	0.979958	0.0245699
0.728323	-0.0173404	0.488167	0.263669	0.0245886
0.554806	-0.0229556	0.483765	0.202629	0.0255267
0.224277	0.00289764	0.482193	0.08217	0.0258687
0.197536	0.00253611	0.478685	0.0728831	0.0266452
0.604373	0.0112192	0.478673	0.222995	0.0266477
0.213459	-0.000552881	0.477784	0.0789004	0.0268474
0.451782	-0.00926844	0.477585	0.167058	0.0268925
0.388875	-0.00614487	0.477168	0.143916	0.0269866
2.15815	-0.113746	0.476615	0.799584	0.027112
1.21402	-0.0588714	0.475838	0.45049	0.027289
0.263111	-0.00390123	0.474996	0.0977982	0.0274817
0.617016	-0.00485152	0.473925	0.229837	0.0277285
0.210778	-0.000743388	0.471194	0.0789455	0.0283661
1.30314	-0.0516216	0.470286	0.488974	0.0285807
0.696612	-0.0125949	0.469828	0.261628	0.0286895
0.89608	-0.00576714	0.469052	0.337068	0.0288744
0.469656	0.00889403	0.468418	0.17689	0.0290265
-2.64176	0.331008	0.467411	0.997	0.0292689
1.08954	-0.00342003	0.466024	0.412338	0.0296057
2.50826	-0.0668182	0.465371	0.950504	0.0297654
1.36786	-0.0518304	0.463915	0.519871	0.0301239
5.02508	-0.521583	0.463166	1.91271	0.0303096
2.4206	-0.0801312	0.460641	0.926054	0.0309428
0.529347	0.0328917	0.45994	0.202799	0.0311204
3.49432	-0.12431	0.458977	1.34131	0.0313659
1.56173	-0.0619123	0.45804	0.600609	0.0316061
0.136372	0.00456668	0.456169	0.0526441	0.0320903
0.19086	-0.000665921	0.455678	0.0737513	0.0322185
0.674072	-0.0128965	0.453782	0.261469	0.032717
1.56114	0.118552	0.450533	0.609543	0.0335862
0.838503	-0.0176512	0.448898	0.328475	0.0340304
0.857436	-0.0183314	0.446077	0.337813	0.0348083
1.87288	-0.135473	0.442066	0.743899	0.0359395
0.303936	-0.000654159	0.441951	0.12075	0.0359722
0.162098	0.0038778	0.440966	0.064528	0.0362549
0.447705	-0.00848563	0.440557	0.178371	0.0363728
1.47352	-0.0490229	0.439656	0.58814	0.0366335
0.695254	0.0466328	0.438274	0.278283	0.0370363
0.960123	0.00129052	0.438153	0.384395	0.0370717
3.40196	-0.0636329	0.437753	1.36312	0.0371891
1.63427	-0.0129184	0.436758	0.656156	0.0374826
1.52946	-0.0708515	0.436246	0.614711	0.0376341
1.01929	-0.00072932	0.433388	0.412057	0.0384901
2.42857	-0.153704	0.432729	0.983088	0.0386896
0.852012	-0.0112126	0.432355	0.345159	0.0388034
0.391618	0.00185883	0.427307	0.160291	0.0403643
0.846645	-0.0263354	0.426975	0.34677	0.0404688
1.94755	-0.0507574	0.422258	0.805418	0.041977
0.0328007	0.000306922	0.420236	0.0136213	0.0426374
0.579716	0.0213424	0.420006	0.240854	0.0427133
3.22414	-0.186835	0.419586	1.34069	0.0428517
0.478723	0.000713073	0.418965	0.19932	0.0430573
1.50487	0.00456876	0.418541	0.62711	0.0431979
0.744341	0.00427745	0.417636	0.310761	0.0434997
1.14046	-0.0519938	0.417592	0.476181	0.0435141
0.364832	-0.00542529	0.416695	0.152611	0.0438149
0.672473	0.00968204	0.41617	0.281603	0.0439919
0.905756	0.00154763	0.414835	0.380336	0.0444441
0.845337	-0.0118891	0.413967	0.355601	0.0447405
0.905968	-0.00333375	0.412567	0.382208	0.0452215
0.199758	0.0138132	0.411263	0.0845005	0.0456736
3.0107	0.00382351	0.409963	1.277	0.0461277
2.20158	-0.0667651	0.409241	0.935202	0.0463816
0.23782	0.00550074	0.408762	0.101123	0.0465508
0.459256	-0.0129411	0.408543	0.195368	0.0466283
1.99167	-0.0942464	0.406278	0.851243	0.0474361
0.339719	0.00733139	0.402316	0.146395	0.0488768
2.70824	-0.0891953	0.402017	1.16779	0.0489869
0.555335	-0.0039098	0.401938	0.239499	0.0490159
1.87821	-0.0539661	0.400241	0.81288	0.0496455
0.066074	0.000123559	0.398978	0.0286719	0.0501186
2.53783	-0.119307	0.397616	1.10439	0.0506327
1.51346	-0.0269974	0.397591	0.658647	0.0506423
0.206881	0.00534956	0.396331	0.0902707	0.0511221
0.138035	0.000372849	0.394963	0.0604029	0.051647
0.0827492	0.00300416	0.394794	0.0362231	0.0517124
0.442331	0.0172095	0.391768	0.19486	0.0528909
2.21227	-0.107415	0.39019	0.977806	0.0535143
0.548059	0.000942223	0.389982	0.242344	0.0535971
0.522104	-0.00156319	0.387767	0.231945	0.0544837
0.184879	0.00256847	0.387212	0.0822287	0.0547077
0.414485	0.00308688	0.386937	0.184457	0.0548192
1.06277	-0.0601301	0.386878	0.473019	0.0548429
0.945119	-0.0630079	0.38687	0.420664	0.0548462
0.255673	0.000203091	0.384434	0.114384	0.055841
0.801288	0.0159919	0.383781	0.358979	0.0561102
0.206835	0.00862193	0.381598	0.0930918	0.0570181
1.62263	-0.044691	0.38119	0.73094	0.0571894
1.49523	0.000999318	0.37392	0.684052	0.0603104
1.07536	-0.0236282	0.371425	0.494596	0.0614139
0.353396	0.0500812	0.371237	0.162605	0.0614977
3.53156	-0.110979	0.368934	1.63299	0.0625326
2.66331	0.0572527	0.367339	1.23574	0.063258
0.741611	-0.0196773	0.363224	0.347166	0.0651622
3.84877	-0.222573	0.362364	1.80506	0.0655664
2.59874	-0.0409839	0.361968	1.21984	0.065753
0.43471	-0.00989397	0.360683	0.204621	0.0663623
1.12703	-0.0178543	0.360396	0.53083	0.066499
4.13885	-0.113439	0.359551	1.95298	0.0669029
0.591802	-0.0125886	0.357437	0.280537	0.0679224
0.305939	0.0117961	0.352707	0.146533	0.0702515
0.144515	-0.000169089	0.351215	0.0694437	0.071
0.821365	0.0150895	0.350783	0.395064	0.0712182
-0.20296	0.0461756	0.350047	0.0977786	0.0715906
0.918565	0.0590969	0.349211	0.443344	0.072016
1.34727	-0.00059057	0.348812	0.650828	0.0722198
0.728876	-0.0232456	0.346811	0.353656	0.0732494
0.65189	-0.00665929	0.345253	0.317393	0.0740596
0.219713	0.0171374	0.344886	0.107061	0.0742517
0.0509172	0.000163335	0.340997	0.0250258	0.0763121
1.75351	-0.0168076	0.340621	0.862573	0.0765139
1.0488	-0.0434768	0.339406	0.517318	0.0771692
0.562604	-0.00657063	0.33856	0.278026	0.077628
0.385604	0.00119694	0.336924	0.191255	0.0785221
0.80313	-0.00675494	0.336128	0.399053	0.0789608
0.0750794	0.00279377	0.334808	0.0374155	0.0796923
0.369746	0.00112427	0.334413	0.184425	0.0799122
0.050373	0.00142035	0.330456	0.0253505	0.0821455
1.89721	-0.014879	0.32841	0.959211	0.0833207
0.227523	-0.00371712	0.327875	0.115173	0.0836305
0.154963	-0.00153929	0.327665	0.0784805	0.0837524
0.818492	-0.0379627	0.324886	0.41715	0.0853798
0.955009	0.0868722	0.324384	0.487285	0.0856767
2.39054	-0.00596208	0.322133	1.22604	0.0870189
0.636286	0.0105129	0.319954	0.327969	0.0883356
2.26684	-0.0220577	0.319753	1.16897	0.0884579
1.49083	-0.00437473	0.319277	0.769636	0.0887479
5.36792	-0.186731	0.316777	2.78718	0.0902858
0.215965	0.00734756	0.315024	0.112591	0.0913782
2.14969	-0.0915423	0.312055	1.12848	0.0932543
2.91327	-0.0706849	0.309725	1.53765	0.0947497
0.854314	-0.000905506	0.309101	0.451575	0.095154
0.524878	0.00711559	0.308165	0.27805	0.0957625
0.194103	0.0263173	0.305996	0.10335	0.0971869
0.651045	0.036205	0.304844	0.347591	0.097951
1.06948	-0.00935955	0.30261	0.574017	0.0994474
0.751469	0.0279393	0.300058	0.405783	0.101181
0.981564	-0.0157728	0.299075	0.531275	0.101857
1.44666	0.00815858	0.297047	0.786814	0.103262
0.164813	0.0016372	0.294184	0.0902573	0.105275
0.689954	0.022162	0.294054	0.377961	0.105367
0.887061	-0.022526	0.29403	0.485966	0.105384
0.176762	5.01087e-05	0.288568	0.0981265	0.109324
0.454888	0.0184482	0.287979	0.252886	0.109757
0.426411	0.00393352	0.287811	0.237152	0.109881
0.556869	0.00997866	0.287415	0.310007	0.110173
1.46025	-0.0171221	0.28674	0.814256	0.110671
3.74361	-0.068629	0.286516	2.08864	0.110838
1.38739	0.0184773	0.285712	0.77558	0.111436
0.181582	0.0295491	0.283678	0.102016	0.112962
0.287046	0.0243728	0.283138	0.161482	0.11337
1.10443	0.111881	0.281557	0.623742	0.114573
4.38451	-0.386401	0.280517	2.4826	0.11537
1.54475	-0.0117148	0.280167	0.875425	0.11564
0.269659	-0.00162126	0.279577	0.153043	0.116095
0.933299	-0.0204789	0.277016	0.533074	0.118091
0.133593	0.0394235	0.275527	0.0765891	0.119266
0.781643	0.0205477	0.274765	0.448975	0.119871
0.750146	0.0585365	0.273838	0.431887	0.120611
3.6071	0.0248369	0.272444	2.08404	0.121731
0.399298	-0.00338203	0.272203	0.23084	0.121926
0.580825	-0.0144547	0.271573	0.336318	0.122436
1.18522	-0.0574781	0.270691	0.687817	0.123153
0.983654	-0.0281308	0.270514	0.571099	0.123298
0.280989	0.0148128	0.268291	0.164063	0.125125
1.01497	-0.0123484	0.266314	0.595616	0.12677
0.0723998	-0.00166976	0.265714	0.0425518	0.127273
0.104587	0.0144324	0.264052	0.0617324	0.128676
0.998978	-0.0567623	0.263629	0.590286	0.129035
2.62116	-0.0797489	0.263513	1.54928	0.129134
1.00631	0.0376696	0.262528	0.59631	0.129975
-0.430065	0.0806143	0.255319	0.259676	0.136282
3.72726	-0.0871397	0.254985	2.25253	0.136581
0.428423	0.00124617	0.252161	0.260852	0.139132
0.619284	0.0312457	0.250693	0.378533	0.140475
0.202269	0.00212076	0.250071	0.123841	0.141048
0.639123	0.0395594	0.249966	0.391417	0.141145
-0.170379	0.100699	0.248065	0.104876	0.142909
0.171307	0.0021434	0.247294	0.105666	0.143631
0.702633	-0.00438433	0.247191	0.433521	0.143728
0.40693	0.00964863	0.245735	0.25206	0.1451
0.996527	-0.00658336	0.244822	0.618791	0.145967
0.938867	0.0469565	0.242649	0.586433	0.148049
0.342116	0.00319313	0.241024	0.214641	0.149624
0.400459	0.0199975	0.239888	0.252028	0.150735
5.02608	-0.474763	0.238475	3.17545	0.152126
0.219729	0.046437	0.238173	0.138939	0.152425
0.141661	0.00696759	0.237592	0.0897189	0.153002
0.743891	-0.00718674	0.235885	0.473363	0.154709
0.789062	0.0538164	0.23587	0.502126	0.154723
0.356237	-0.00312477	0.232969	0.228534	0.157664
0.0990002	0.00555996	0.230283	0.0639921	0.160434
1.38618	0.0294679	0.2301	0.896463	0.160623
-0.192877	0.013476	0.22926	0.125033	0.1615
1.69257	0.0180373	0.225414	1.10929	0.165569
-1.24905	0.286695	0.223205	0.823823	0.16795
1.17643	0.0162743	0.220603	0.781797	0.170797
0.351369	-0.000928187	0.217909	0.235347	0.173792
0.236909	0.038944	0.216526	0.159328	0.175348
0.0471273	0.00617087	0.215131	0.0318255	0.176932
3.87282	0.00624	0.210845	2.649	0.181883
0.986528	0.00721621	0.210253	0.675985	0.182578
0.735197	-0.012738	0.209359	0.50513	0.183631
2.23228	-0.00203955	0.208396	1.5382	0.184772
0.681226	-0.00592448	0.205643	0.473366	0.188072
0.184928	-0.00122955	0.204055	0.12913	0.190002
0.642303	0.0886865	0.203643	0.44907	0.190505
1.0385	-0.0486022	0.203321	0.726798	0.1909
1.45713	0.0813097	0.202497	1.02238	0.191913
1.53455	0.00142562	0.202178	1.07776	0.192306
0.242378	0.0151622	0.201267	0.170711	0.193435
0.221413	0.00942083	0.20079	0.156177	0.194029
0.933501	0.00824079	0.196658	0.667059	0.199244
0.791525	0.0447443	0.196628	0.565659	0.199283
1.52045	0.105313	0.196031	1.08864	0.200048
0.904175	-0.0162068	0.194398	0.650761	0.202154
0.0617042	0.00211034	0.191508	0.0448244	0.205937
0.32742	0.00275305	0.191105	0.238161	0.20647
0.156085	0.00280424	0.19061	0.113716	0.207127
0.568423	0.013805	0.189685	0.415372	0.208359
-0.283252	0.0604848	0.187617	0.208388	0.211141
0.093438	0.000930831	0.18631	0.0690381	0.212917
0.427096	0.00662382	0.18613	0.315755	0.213164
0.800962	-0.016225	0.185161	0.594056	0.214491
1.65827	-0.0947292	0.184786	1.23143	0.215008
1.04714	0.0248946	0.184304	0.778858	0.215674
0.211513	0.0147429	0.183664	0.157657	0.216561
1.19743	0.0560175	0.183208	0.893896	0.217194
0.780949	-0.0187959	0.181892	0.585567	0.219035
0.444567	0.0403995	0.181546	0.33373	0.219521
0.221901	0.0126496	0.180516	0.167157	0.220975
-0.329117	0.103107	0.17677	0.251109	0.226347
0.269975	0.0115905	0.172552	0.20902	0.232553
0.524823	0.0244911	0.168324	0.412451	0.238949
0.32201	0.0309595	0.167033	0.254236	0.240937
0.237612	0.0106754	0.166452	0.187994	0.241836
0.762854	0.10805	0.165305	0.606063	0.243625
0.0309163	0.000639025	0.164082	0.0246714	0.245546
0.153	0.00343574	0.163729	0.122252	0.246103
0.473198	0.00340679	0.163082	0.378997	0.247128
1.01046	0.00269037	0.162376	0.811405	0.248252
0.22032	0.0494018	0.160754	0.177981	0.250853
0.401505	0.0977363	0.158622	0.326933	0.254315
-0.823893	0.131135	0.158158	0.672041	0.255076
0.241052	0.0145939	0.157215	0.197323	0.256628
0.67033	0.0205775	0.156836	0.549511	0.257254
0.491144	0.0132933	0.155601	0.404512	0.259308
0.0472603	0.00626612	0.152919	0.0393264	0.263827
0.393666	0.0115294	0.150706	0.330406	0.267617
0.102214	0.033286	0.149579	0.0861678	0.269569
0.91839	0.0114569	0.149007	0.775966	0.270567
0.803805	0.0292183	0.148928	0.67936	0.270703
0.290723	0.0130929	0.148813	0.245825	0.270906
0.572513	0.0190855	0.148508	0.48468	0.271439
0.229133	0.0173522	0.148498	0.193988	0.271457
-0.468594	0.155093	0.144825	0.402585	0.277976
0.080154	0.0175216	0.144277	0.0690157	0.278962
0.263646	0.0340783	0.144045	0.227223	0.279381
2.43286	-0.0898391	0.142375	2.11107	0.282417
1.88704	-0.0026114	0.141252	1.64502	0.284478
0.143199	0.00480388	0.14088	0.125025	0.285166
0.298351	0.0203656	0.140549	0.260843	0.285777
0.879479	0.0535016	0.139165	0.773349	0.288353
1.10648	-0.000333975	0.139011	0.973584	0.288641
2.47209	-0.148475	0.137137	2.19237	0.292173
-0.0820735	0.0256505	0.136446	0.0729999	0.293488
0.57233	0.00653013	0.136424	0.509104	0.293529
0.913909	0.176378	0.135298	0.816856	0.295686
0.331845	0.0548322	0.133383	0.299057	0.299393
1.30072	0.0500694	0.132902	1.17464	0.300332
0.552873	0.0899309	0.132767	0.499578	0.300597
0.374192	-0.00764625	0.130709	0.341177	0.304657
0.608824	-0.00914047	0.129225	0.55876	0.30762
0.730471	0.0166675	0.128756	0.671807	0.308566
0.135548	0.0058503	0.123666	0.127573	0.319021
0.498945	0.0507311	0.123482	0.469987	0.319405
0.241901	0.0113925	0.123327	0.228025	0.319732
0.917404	0.0187496	0.123269	0.86501	0.319852
1.68997	0.114063	0.122613	1.59831	0.321232
0.0732779	0.00311818	0.120302	0.070058	0.326151
0.231369	0.0373226	0.119375	0.222176	0.328148
0.12997	0.0159977	0.116859	0.126322	0.333639
0.301343	0.0275206	0.116378	0.293572	0.334703
0.0881882	0.0249971	0.11524	0.0863926	0.33723
2.68963	-0.0886819	0.114932	2.63885	0.337918
0.0761056	0.00601417	0.114834	0.0747049	0.338138
0.905978	0.0638818	0.113115	0.896904	0.342011
1.31571	0.0312198	0.112343	1.30757	0.343769
0.354095	0.0102921	0.112138	0.352267	0.344238
1.01477	0.00135142	0.111838	1.01105	0.344923
0.168671	0.0374511	0.110194	0.169458	0.348714
0.0861318	0.00127163	0.107744	0.0876326	0.354456
0.658913	-0.000563418	0.107628	0.670801	0.354732
0.332009	0.00450947	0.107484	0.338252	0.355073
0.132118	0.00235842	0.106703	0.135153	0.356931
0.421724	0.080717	0.105348	0.434509	0.360185
0.683632	0.0121675	0.104561	0.707312	0.362089
0.926176	0.0177202	0.102613	0.968359	0.366856
0.0334899	0.00270058	0.101518	0.0352251	0.369571
0.0580883	0.00219091	0.099165	0.0618995	0.375488
0.042828	0.00382054	0.0990775	0.0456603	0.37571
0.151553	0.0313765	0.0965881	0.163871	0.382102
1.20474	0.00044469	0.0947117	1.31686	0.38701
0.237107	0.0418964	0.0937571	0.260627	0.389538
0.259274	0.0206619	0.0923549	0.28737	0.393288
1.96327	0.00808526	0.0921675	2.17846	0.393793
0.0513946	0.00882621	0.0913285	0.0573156	0.396063
0.108081	0.00605603	0.088983	0.122268	0.402498
0.174256	0.015224	0.0889756	0.197138	0.402519
0.38659	0.0556549	0.0887252	0.438032	0.403214
0.577166	0.0345547	0.086106	0.664794	0.410578
0.620969	0.00156326	0.0859587	0.715917	0.410997
-0.106794	0.0217514	0.0855836	0.123418	0.412068
0.514454	0.006536	0.0855241	0.594762	0.412238
0.27672	0.0256642	0.0854905	0.319986	0.412334
1.27282	0.0513505	0.0852026	1.47455	0.413159
0.199552	0.0517313	0.0841308	0.232783	0.416249
0.374512	0.0234496	0.084128	0.436885	0.416257
-0.313169	0.145316	0.0828381	0.368419	0.420016
0.219401	0.0170538	0.0819302	0.259663	0.422689
0.450142	0.0396312	0.0817434	0.533408	0.423242
0.167445	0.00645571	0.0804879	0.200097	0.426983
0.229239	0.0248485	0.0795346	0.27572	0.429853
0.228938	0.0361674	0.0792118	0.275968	0.430831
1.24344	0.00286417	0.0777957	1.51361	0.435156
0.0846383	0.0195779	0.0756106	0.10463	0.441949
0.60274	0.0303323	0.0719319	0.765445	0.453721
0.530846	0.0127572	0.0697363	0.685484	0.46096
0.257544	0.015363	0.0696757	0.332723	0.461162
0.120039	0.0151394	0.0688538	0.156071	0.463916
0.609085	0.152431	0.0687347	0.792651	0.464317
-0.173103	0.0645665	0.0685977	0.225514	0.464779
0.825565	0.00861444	0.0642681	1.11374	0.47973
0.409044	0.0618995	0.0636922	0.554486	0.481773
0.313621	0.0140726	0.0633739	0.426274	0.482907
0.110254	0.00699033	0.0622166	0.151338	0.487065
0.482926	0.0556843	0.061566	0.666602	0.489427
0.98367	0.0579395	0.0576261	1.40639	0.50411
0.09929	0.019923	0.0568719	0.142954	0.506998
0.55981	0.0333024	0.0563343	0.810062	0.509073
0.610075	0.0673965	0.0559254	0.886211	0.510661
0.441698	0.0247452	0.0557239	0.642849	0.511446
0.265448	0.0473231	0.0556175	0.386726	0.511861
-0.216591	0.0948535	0.0543434	0.319439	0.516877
0.329533	0.0165494	0.0518852	0.498038	0.526782
-0.0715523	0.00477639	0.0510316	0.10909	0.530295
0.172479	0.0193191	0.0488783	0.269	0.539331
-0.445102	0.114318	0.0484907	0.697095	0.540985
0.674245	0.0966028	0.0482563	1.05866	0.54199
0.123422	0.0300926	0.0472575	0.195929	0.546307
0.119299	0.043622	0.0463258	0.191374	0.550387
0.0895736	0.0298039	0.0461001	0.144057	0.551383
0.0539984	0.00998571	0.0460945	0.0868488	0.551408
0.52416	0.05177	0.0453085	0.850669	0.554903
0.123139	-0.00166483	0.0451955	0.200106	0.555409
0.282563	0.0298345	0.0435332	0.468268	0.562942
0.0201591	0.00325836	0.0431699	0.0335547	0.564613
0.327239	0.0506087	0.0421366	0.551622	0.569414
-0.567013	0.138049	0.0420943	0.956309	0.569613
0.160465	0.0376591	0.0416089	0.272279	0.571895
0.612703	0.141952	0.0383523	1.08472	0.587661
0.146481	0.0221844	0.0382419	0.259716	0.58821
0.0669114	0.00688199	0.0377555	0.119428	0.590639
0.163403	0.00742602	0.03687	0.295271	0.595113
0.274129	0.086092	0.0346603	0.511487	0.606572
0.224685	0.0372853	0.034049	0.423111	0.60982
0.280299	0.0260547	0.0336377	0.531171	0.612025
0.29378	0.0983802	0.0333187	0.559468	0.613747
0.0688841	0.00314942	0.030872	0.136453	0.627295
0.0783424	0.0534034	0.0287687	0.160936	0.639462
0.0425513	0.020673	0.026796	0.0906639	0.651359
0.189493	0.0392039	0.0257322	0.412238	0.657989
-0.097943	0.0339415	0.0253495	0.214718	0.660412
0.950643	0.0596608	0.0244308	2.12389	0.666318
0.14585	0.0419035	0.0243847	0.326169	0.666617
-0.963376	0.319302	0.0242144	2.16218	0.667727
-0.0644666	0.0202068	0.0238607	0.145782	0.670046
0.10079	0.0616099	0.0230016	0.232241	0.675764
-0.128006	0.0850656	0.0229873	0.295048	0.67586
-0.223373	0.0616293	0.022194	0.524197	0.681251
0.281273	0.0614387	0.0218793	0.664909	0.68342
0.227978	0.0561145	0.0216222	0.542189	0.685205
0.0621812	0.0170449	0.0213973	0.148675	0.686776
0.227446	0.0514318	0.0192442	0.574069	0.702315
-0.0839425	0.0368158	0.0191511	0.212393	0.703008
-0.0917902	0.0376676	0.0174443	0.243559	0.71607
0.132598	0.0296192	0.0154046	0.374796	0.732642
0.226662	0.0204854	0.0151925	0.645201	0.734433
0.239826	0.13675	0.0148095	0.69158	0.737702
-0.1982	0.0943878	0.0123831	0.625805	0.759568
-0.326951	0.4373	0.0119596	1.05067	0.763615
0.0722193	0.0179187	0.0117764	0.233899	0.76539
-0.0486039	0.0345584	0.0114398	0.159742	0.76869
0.0805444	0.0265956	0.010439	0.277256	0.778818
0.0829303	0.034702	0.010133	0.289793	0.782018
0.0673012	0.0192363	0.00992517	0.237653	0.78422
-0.322696	0.184279	0.00976136	1.14912	0.785973
0.278278	0.0211743	0.00862883	1.05457	0.798544
-0.251665	0.138578	0.00847649	0.962324	0.8003
-0.0821234	0.040957	0.00833809	0.316643	0.80191
0.0415923	0.0180604	0.0081346	0.162378	0.804302
0.215048	0.215735	0.00697443	0.907226	0.818584
0.0398893	0.0249672	0.00670558	0.171646	0.822067
-0.0570904	0.0381639	0.00626576	0.254195	0.827926
0.0715428	0.0157839	0.00575469	0.332473	0.835009
0.0490378	0.104609	0.00574446	0.228092	0.835154
-0.0299459	0.117825	0.00560462	0.141026	0.83715
-0.135276	0.0518694	0.00459292	0.704096	0.85243
0.0361143	0.0188281	0.0044027	0.192007	0.85549
-0.1253	0.0993306	0.00430943	0.673376	0.857016
-0.0262977	0.0834367	0.00404412	0.145909	0.861451
-0.00462802	0.0177388	0.00403703	0.0257005	0.861571
0.113185	0.0410854	0.00380348	0.647628	0.865604
-0.0352045	0.0399566	0.00363176	0.20616	0.86865
0.0964572	0.141376	0.00346395	0.578429	0.871699
-0.00851675	0.00862049	0.00321661	0.0530067	0.876334
-0.0632647	0.0533464	0.00320707	0.394334	0.876516
0.0126402	0.00749688	0.00288202	0.0831256	0.882903
0.108626	0.149613	0.00286063	0.717031	0.883336
0.0185815	0.00367448	0.00262239	0.12812	0.888273
0.0215249	0.0173399	0.00222692	0.161087	0.897001
0.0192465	0.0761585	0.00204939	0.150158	0.901174
0.0659277	0.0518659	0.00188746	0.536011	0.905143
-0.0281185	0.0949897	0.00181192	0.233337	0.907054
-0.0285102	0.0788347	0.0017001	0.244258	0.909958
0.0930986	0.166288	0.00168084	0.802177	0.910467
0.129981	0.203245	0.00128421	1.28156	0.92171
0.0162246	0.0379804	0.00126607	0.161111	0.922263
-0.168248	0.185932	0.00118453	1.72733	0.924802
0.102451	0.22683	0.00115872	1.06348	0.925624
0.0449437	0.0460608	0.00111311	0.476005	0.927099
-0.0593573	0.173542	0.00102244	0.655978	0.930125
-0.0053608	0.00565896	0.000930459	0.062106	0.933336
0.0362549	0.0695418	0.000564937	0.539137	0.948036
0.0161973	0.0290976	0.00039652	0.287527	0.956458
-0.0277891	0.0680695	0.000369437	0.511068	0.95797
-0.00936821	0.0278097	0.000314248	0.186813	0.961234
-0.0816173	0.168262	0.000296922	1.67437	0.962317
0.0284262	0.0761366	0.000232782	0.65864	0.966633
-0.0524075	0.133017	0.000169516	1.423	0.971524
0.0178006	0.183052	0.000148905	0.515706	0.973311
0.00668841	0.0839878	3.52603e-05	0.398224	0.987011
-0.0103797	0.113185	1.01894e-05	1.14964	0.993017
0.000114917	0.015375	1.48125e-07	0.105566	0.999158
a. Each permutation test was carried out in 20 groups at the same time by using randomly removed 20% and supplemented 5% of all the numbers which floating within 20% of the reference value. Every linear regression equation were built in P and corresponding `X calculated from 10 groups by using least squares.

## Sheet: lost 20% and-mixed 5%-20
Supplementary Table 19-2. Parameters of linear regression equations established between combination frequency and prevalence of disease in 1000 permutation tests under the Constrained with lost 20% and mixed 5% model in 20 populations.a
Slope	Intercept	R2	SE	P-value
1.06114	-0.0850684	0.980373	0.035389	0
1.16739	-0.0205881	0.979378	0.0399271	0
1.29315	-0.173572	0.987605	0.0341463	0
1.83237	-0.0800128	0.978023	0.0647426	2.22045e-16
1.16592	-0.139004	0.977908	0.0413052	2.22045e-16
0.432982	-0.0201915	0.978445	0.0151474	2.22045e-16
1.00306	-0.0889477	0.974269	0.0384221	8.88178e-16
3.3817	-0.253463	0.969323	0.141798	4.66294e-15
0.758551	-0.0596228	0.967727	0.0326504	7.10543e-15
1.07315	-0.139071	0.967093	0.0466594	8.43769e-15
0.686703	-0.0403759	0.963866	0.0313388	1.9762e-14
0.8465	-0.08601	0.963663	0.038744	2.08722e-14
1.93723	-0.308145	0.962439	0.090204	2.81997e-14
1.23307	-0.173918	0.960672	0.0588054	4.26326e-14
1.30275	-0.120771	0.95981	0.0628338	5.17364e-14
3.73574	-0.265775	0.959461	0.180993	5.57332e-14
2.06219	-0.0817579	0.957714	0.102134	8.17124e-14
2.37241	-0.497172	0.957431	0.117909	8.68194e-14
2.74711	-0.136477	0.954999	0.140556	1.43441e-13
2.04877	-0.0987647	0.95315	0.107061	2.06057e-13
2.039	-0.106517	0.951591	0.108398	2.7689e-13
0.735527	-0.0534201	0.950297	0.0396483	3.51275e-13
1.04302	-0.110689	0.949189	0.0568795	4.28546e-13
1.15823	-0.131179	0.947242	0.0644278	6.01741e-13
2.53059	-0.0655512	0.947044	0.141046	6.22391e-13
0.849173	-0.104464	0.946816	0.0474369	6.47038e-13
0.221971	-0.0056044	0.945362	0.0125779	8.2534e-13
0.862896	-0.0533715	0.945051	0.0490427	8.68861e-13
1.95383	-0.10142	0.942959	0.113265	1.21725e-12
1.74331	-0.111136	0.942494	0.101497	1.30984e-12
1.71329	-0.287616	0.942365	0.0998685	1.33671e-12
3.86476	-0.0357823	0.940481	0.229161	1.78724e-12
0.949541	-0.118766	0.939695	0.0566971	2.01172e-12
3.42905	-0.35302	0.939539	0.205029	2.05902e-12
0.46161	-0.026916	0.938086	0.027952	2.55174e-12
1.34372	-0.0460972	0.937779	0.0815808	2.66809e-12
0.439618	-0.025562	0.937023	0.0268631	2.97584e-12
1.44248	-0.0239137	0.9363	0.0886818	3.29847e-12
4.1369	-0.104072	0.935778	0.255443	3.55116e-12
0.589351	-0.0473588	0.93528	0.0365414	3.80762e-12
0.362211	-0.0124541	0.934701	0.0225654	4.1267e-12
1.38797	-0.18734	0.933529	0.0872962	4.84546e-12
0.791687	-0.0712414	0.933185	0.0499312	5.07727e-12
0.784415	-0.0684772	0.932107	0.0498986	5.86642e-12
0.720398	-0.0364665	0.929496	0.0467648	8.24962e-12
0.792434	-0.0636282	0.928983	0.0516423	8.80851e-12
2.66984	-0.190992	0.928677	0.174395	9.15756e-12
2.19476	-0.10613	0.927418	0.144719	1.07248e-11
1.42554	-0.0603645	0.926621	0.0945536	1.1837e-11
0.282302	-0.00717074	0.926418	0.0187526	1.21374e-11
1.65398	-0.0374741	0.925361	0.110719	1.38061e-11
0.682828	-0.0498397	0.924939	0.0458486	1.45284e-11
0.671679	-0.0512587	0.92273	0.0458134	1.88807e-11
0.39816	-0.0219424	0.918659	0.0279253	3.00306e-11
1.74443	-0.126861	0.918461	0.12251	3.06988e-11
0.55872	-0.0323322	0.91762	0.0394581	3.36813e-11
0.254696	-0.00965421	0.917153	0.0180427	3.54479e-11
0.226768	-0.00511424	0.915501	0.0162384	4.2377e-11
2.75047	-0.190581	0.914417	0.198331	4.75515e-11
0.871263	-0.101063	0.913741	0.0630961	5.10572e-11
2.75352	-0.166291	0.913174	0.200124	5.41744e-11
1.16161	-0.0879245	0.911873	0.0851162	6.19731e-11
2.3448	-0.137568	0.911853	0.171835	6.21034e-11
0.528666	-0.0250055	0.911527	0.0388208	6.4208e-11
1.92592	-0.0660069	0.911176	0.141731	6.65521e-11
0.254186	-0.0124162	0.910584	0.0187742	7.0669e-11
1.97875	-0.160463	0.909806	0.146849	7.64346e-11
2.01017	-0.23178	0.909598	0.149369	7.80438e-11
0.291181	-0.0153068	0.909374	0.0216662	7.98079e-11
2.18405	-0.0929099	0.90907	0.16281	8.22604e-11
0.463533	-0.0250856	0.906896	0.0350066	1.01861e-10
0.701475	-0.0648291	0.904996	0.0535701	1.22283e-10
0.555866	-0.0393068	0.904093	0.0426729	1.33212e-10
1.12472	-0.181927	0.903714	0.0865315	1.38058e-10
0.936496	-0.0836016	0.902478	0.072561	1.54943e-10
1.24602	-0.164455	0.902473	0.0965458	1.55007e-10
0.567215	-0.0304478	0.901592	0.0441695	1.68153e-10
1.22283	-0.155381	0.90072	0.0956904	1.82134e-10
1.27509	-0.177799	0.896472	0.102133	2.66098e-10
2.31874	-0.0325219	0.895504	0.186694	2.8948e-10
0.886845	-0.0155371	0.895295	0.0714845	2.94776e-10
2.908	-0.181053	0.895255	0.234451	2.95806e-10
0.218275	-0.0157706	0.893405	0.017771	3.46594e-10
0.118899	-0.00181891	0.891866	0.00975827	3.94637e-10
0.336397	-0.0170919	0.890227	0.0278429	4.5222e-10
0.809416	-0.0415805	0.889428	0.0672671	4.82911e-10
0.193671	-0.00561801	0.887261	0.016272	5.75722e-10
0.354979	-0.0103484	0.886061	0.0300034	6.33627e-10
0.692588	-0.0697328	0.885829	0.0586061	6.45437e-10
0.92061	-0.0765064	0.885659	0.0779665	6.54198e-10
0.743033	-0.050123	0.884635	0.0632449	7.09172e-10
0.186545	-0.00666239	0.883307	0.0159814	7.86695e-10
1.02257	-0.0910353	0.883051	0.0877122	8.02429e-10
1.28861	-0.060074	0.882075	0.111054	8.65201e-10
0.72187	-0.0437891	0.880871	0.0625712	9.48585e-10
1.80263	-0.0791945	0.878482	0.158025	1.13558e-09
0.983654	-0.0229546	0.87625	0.0871293	1.33919e-09
1.59496	-0.0448343	0.875861	0.14153	1.3778e-09
0.169361	-0.00315229	0.874911	0.015094	1.47645e-09
0.553131	-0.00862307	0.873825	0.0495411	1.59673e-09
0.421489	-0.0218324	0.87282	0.0379225	1.71578e-09
1.22766	-0.116718	0.872485	0.110622	1.75718e-09
1.29096	-0.171993	0.872436	0.116352	1.76333e-09
0.170301	-0.00570011	0.872396	0.0153517	1.76834e-09
2.51079	-0.125973	0.871559	0.227185	1.87637e-09
1.07933	-0.0841939	0.871453	0.0977072	1.89048e-09
1.61513	-0.180914	0.871039	0.146481	1.94629e-09
0.949372	-0.0884651	0.870994	0.0861188	1.95257e-09
0.92807	-0.0857191	0.870915	0.084216	1.96339e-09
0.695018	-0.0443976	0.870242	0.0632567	2.05812e-09
0.352433	-0.0160367	0.870064	0.0321019	2.08395e-09
1.81592	-0.0486869	0.869572	0.165765	2.15657e-09
0.83477	-0.0765356	0.86953	0.0762155	2.16283e-09
2.05512	-0.125705	0.868686	0.188332	2.29308e-09
0.474424	-0.0294931	0.868274	0.043555	2.35917e-09
1.38179	-0.0302903	0.867795	0.127122	2.43799e-09
2.47734	-0.19345	0.867669	0.228036	2.45919e-09
0.754845	-0.0439385	0.866929	0.0697062	2.58677e-09
0.434476	-0.0258876	0.86681	0.0401424	2.60789e-09
0.622552	-0.0253071	0.866113	0.0576928	2.73421e-09
0.499776	-0.0133816	0.863554	0.0468248	3.24652e-09
0.562281	-0.0392627	0.863175	0.0527654	3.32906e-09
0.256921	-0.00619855	0.862469	0.024182	3.48822e-09
2.65926	-0.132662	0.861148	0.251688	3.80427e-09
0.248449	-0.00607714	0.857662	0.0238564	4.76403e-09
0.982928	-0.0364679	0.857651	0.0943858	4.76717e-09
0.190999	-0.0083283	0.857221	0.018373	4.89962e-09
1.16063	-0.0567889	0.857164	0.111672	4.9172e-09
0.442325	-0.0320939	0.856231	0.0427211	5.21666e-09
2.50298	-0.150921	0.856086	0.241888	5.26457e-09
0.72322	-0.0365586	0.85401	0.0704797	5.99528e-09
0.0966165	-0.000977288	0.852474	0.00947346	6.59262e-09
2.02765	-0.0848519	0.851889	0.199278	6.83373e-09
0.594798	-0.042222	0.851787	0.0584806	6.87684e-09
0.405497	-0.0184989	0.851347	0.0399378	7.06411e-09
1.13247	-0.0614914	0.847424	0.113262	8.94875e-09
0.558222	-0.0444287	0.847064	0.0559071	9.14217e-09
8.37894	-0.203512	0.846785	0.840073	9.29513e-09
4.48787	-0.172488	0.846324	0.450752	9.5518e-09
0.391106	-0.0148991	0.844456	0.0395637	1.06598e-08
0.372869	-0.0146909	0.843906	0.0377977	1.10067e-08
3.17575	-0.147958	0.842542	0.323592	1.19121e-08
1.12715	-0.0694379	0.836444	0.117479	1.68229e-08
0.229738	-0.00806538	0.835965	0.0239868	1.72762e-08
1.53553	-0.155018	0.835742	0.160454	1.74908e-08
0.310865	-0.00895611	0.834964	0.0325755	1.82583e-08
0.696402	-0.0119912	0.83413	0.0731965	1.91133e-08
0.416452	-0.000510207	0.833947	0.043801	1.93064e-08
6.4799	-0.0569362	0.833879	0.6817	1.93783e-08
2.40117	-0.10022	0.833034	0.253378	2.02925e-08
1.71815	-0.087323	0.831407	0.182364	2.21624e-08
1.34131	-0.0827918	0.83107	0.142537	2.25689e-08
0.567113	-0.0485834	0.827199	0.0610944	2.77301e-08
4.57893	-0.152026	0.826627	0.494269	2.85758e-08
4.08876	-0.105788	0.826498	0.441557	2.877e-08
1.67978	-0.0908454	0.826448	0.181435	2.88449e-08
0.984601	-0.0231212	0.825769	0.1066	2.98875e-08
1.32662	-0.0941895	0.825537	0.143745	3.02526e-08
1.69862	-0.189736	0.82535	0.184172	3.05475e-08
0.0861769	-0.000878691	0.822757	0.00942766	3.49301e-08
6.91749	-0.383579	0.821821	0.759192	3.66429e-08
1.28133	-0.0817197	0.821203	0.140922	3.78158e-08
0.477044	-0.0144997	0.820518	0.0525883	3.91549e-08
1.74941	-0.116719	0.820415	0.192918	3.93602e-08
0.450489	-0.019425	0.820126	0.049727	3.99394e-08
0.28328	-0.0110478	0.81957	0.0313286	4.10763e-08
2.59001	-0.0871236	0.818928	0.287057	4.24263e-08
2.66168	-0.0741912	0.817409	0.29651	4.57752e-08
1.04675	-0.0576669	0.817349	0.116631	4.59133e-08
4.95569	-0.388334	0.81654	0.553669	4.77975e-08
0.531428	-0.0286881	0.814801	0.0597175	5.2081e-08
0.764317	-0.067152	0.813868	0.0861529	5.4517e-08
0.449319	-0.0122841	0.813628	0.050687	5.5162e-08
0.34462	-0.0199378	0.812391	0.0390345	5.8586e-08
1.73952	-0.0436417	0.811865	0.197372	6.00957e-08
3.59891	-0.0870462	0.810596	0.410041	6.38884e-08
0.583005	-0.0206336	0.810255	0.0664983	6.49442e-08
0.201707	-0.00928045	0.809791	0.0230416	6.64026e-08
0.377742	-0.0105308	0.805611	0.0437353	8.09386e-08
2.49885	-0.158142	0.805492	0.289429	8.13898e-08
0.15881	-0.00484038	0.805012	0.0184223	8.32383e-08
0.42173	-0.0188963	0.800376	0.0496429	1.03101e-07
0.294024	-0.014628	0.7991	0.0347486	1.09267e-07
5.91775	-0.140698	0.798389	0.700924	1.12841e-07
2.2488	-0.136047	0.798307	0.266425	1.13258e-07
7.75989	-0.298586	0.796122	0.925581	1.24941e-07
0.44776	-0.0224637	0.795465	0.0535158	1.28657e-07
0.240054	-0.00915336	0.795174	0.0287168	1.3034e-07
0.144373	-0.00251597	0.794613	0.0173004	1.33625e-07
0.578407	-0.0146365	0.794479	0.06934	1.34422e-07
3.70682	-0.120779	0.793303	0.445977	1.41597e-07
1.22231	-0.0584302	0.79286	0.147258	1.4439e-07
2.97275	-0.146606	0.792597	0.358429	1.46067e-07
0.0293227	3.09904e-05	0.792156	0.00354022	1.48926e-07
2.11002	-0.215227	0.79044	0.256076	1.60519e-07
0.150191	-0.00214294	0.790177	0.018242	1.6236e-07
1.69007	-0.0196429	0.789635	0.205609	1.66226e-07
1.82958	-0.118248	0.789572	0.222624	1.66685e-07
5.66522	-0.742341	0.789299	0.68991	1.68662e-07
1.92642	-0.0990919	0.788672	0.235042	1.73299e-07
1.10774	-0.0545791	0.788034	0.135413	1.78121e-07
0.916219	-0.0474857	0.787796	0.112081	1.79958e-07
0.559199	-0.0159236	0.787305	0.0685075	1.83792e-07
0.0185436	-0.00012521	0.785987	0.00228071	1.94437e-07
2.05794	-0.165726	0.782695	0.255585	2.23492e-07
2.64208	-0.0523825	0.781234	0.329541	2.37573e-07
1.07961	-0.13272	0.780063	0.135119	2.49428e-07
1.60563	-0.11263	0.78006	0.200955	2.49466e-07
3.14965	-0.262169	0.779602	0.394724	2.54245e-07
2.97225	-0.0930913	0.779024	0.373117	2.60388e-07
2.38391	-0.301037	0.778763	0.299488	2.63212e-07
5.00233	-0.115715	0.778258	0.629359	2.68745e-07
0.63005	-0.014993	0.777909	0.0793487	2.72631e-07
0.514775	-0.0234831	0.777455	0.064916	2.77755e-07
1.71871	-0.0367405	0.776171	0.217544	2.92735e-07
0.274814	-0.000113434	0.776136	0.0347877	2.93156e-07
0.239313	-0.00449275	0.776038	0.0303023	2.94319e-07
0.514844	-0.022907	0.773881	0.0655949	3.21232e-07
1.54149	-0.0568365	0.771452	0.19776	3.54146e-07
0.347483	-0.00229265	0.771348	0.0445923	3.55624e-07
1.76596	-0.0852381	0.770233	0.227341	3.71778e-07
0.150847	-0.000375487	0.770133	0.0194248	3.73253e-07
1.14642	-0.0215704	0.769938	0.147708	3.76156e-07
0.444824	-0.0097528	0.769003	0.0574634	3.9035e-07
1.53875	-0.101499	0.768756	0.198918	3.94174e-07
0.441568	-0.00415093	0.768683	0.0570941	3.95312e-07
0.784065	-0.0241383	0.767486	0.10172	4.14395e-07
0.152967	-0.00159671	0.767127	0.0198649	4.20273e-07
3.23352	-0.41418	0.766261	0.420936	4.34761e-07
0.0840993	-0.00137811	0.765213	0.01098	4.52898e-07
0.276179	-0.00642562	0.764992	0.0360801	4.56808e-07
6.42007	-0.299974	0.764751	0.83928	4.611e-07
1.46249	-0.101335	0.764116	0.191525	4.72605e-07
0.724941	-0.0267435	0.76376	0.0950309	4.79156e-07
5.66901	-0.205257	0.763219	0.744251	4.89268e-07
0.619539	-0.0158321	0.761352	0.0817558	5.25673e-07
0.374771	-0.0117628	0.760734	0.0495397	5.38249e-07
1.6208	-0.0376338	0.760311	0.214497	5.47017e-07
2.54059	-0.161067	0.760007	0.336502	5.53372e-07
0.525582	-0.0198936	0.759052	0.0697959	5.73831e-07
0.217009	-0.00448634	0.756938	0.0289848	6.21524e-07
5.85644	-0.240944	0.756499	0.783147	6.31855e-07
0.877714	-0.0393952	0.75487	0.117891	6.7158e-07
3.02559	-0.0991714	0.753975	0.407366	6.94321e-07
0.551377	-0.0153674	0.753027	0.0744274	7.1919e-07
0.258673	-0.00628935	0.752746	0.0349432	7.26691e-07
8.08906	-0.36058	0.751021	1.09778	7.74399e-07
0.263945	-0.00361726	0.750985	0.0358241	7.75434e-07
0.553978	-0.0248309	0.749815	0.075424	8.09386e-07
1.83655	-0.207935	0.749765	0.250079	8.10876e-07
0.876455	-0.0114528	0.749704	0.119365	8.12681e-07
0.955089	-0.057754	0.748758	0.130402	8.41208e-07
1.05033	-0.0686169	0.748593	0.143468	8.46261e-07
0.581953	-0.0241378	0.747801	0.0796582	8.70972e-07
0.18579	-0.00162735	0.746696	0.0255057	9.06529e-07
0.630152	-0.0348781	0.746629	0.0865237	9.08711e-07
1.60089	-0.163954	0.746197	0.220063	9.22999e-07
4.37885	-0.0933432	0.745937	0.602343	9.31669e-07
1.10699	-0.0249517	0.745496	0.152452	9.4659e-07
0.507279	-0.0282374	0.745071	0.0699394	9.61151e-07
0.623505	-0.0134462	0.743395	0.0863428	1.02052e-06
1.10468	-0.0485049	0.742795	0.153217	1.04257e-06
0.388178	-0.0108412	0.742737	0.0538474	1.04472e-06
5.20521	-0.231181	0.73803	0.730956	1.23335e-06
1.98235	-0.242313	0.736488	0.279487	1.30144e-06
0.909708	-0.0303404	0.735846	0.12847	1.33076e-06
0.345802	-0.00562791	0.73568	0.0488554	1.33842e-06
0.897763	-0.0615256	0.734493	0.127224	1.39447e-06
1.3536	-0.147598	0.73366	0.192232	1.43506e-06
1.06234	-0.0476665	0.732908	0.151159	1.47262e-06
1.94624	-0.0461929	0.732475	0.277234	1.49459e-06
0.694032	-0.0463312	0.731204	0.0991826	1.56094e-06
0.828766	-0.0189768	0.730699	0.118589	1.58802e-06
1.76725	-0.0710437	0.729607	0.25358	1.64797e-06
1.32722	-0.137651	0.727568	0.191426	1.7654e-06
1.64518	-0.130846	0.726961	0.237648	1.8018e-06
1.83277	-0.0831826	0.726602	0.264985	1.82361e-06
0.919472	-0.0491176	0.726565	0.132951	1.82591e-06
1.55936	-0.0377206	0.726202	0.225682	1.84822e-06
1.33845	-0.0838601	0.725997	0.19381	1.86095e-06
0.698483	-0.0397204	0.725826	0.101185	1.87158e-06
0.584704	-0.030932	0.725477	0.0847768	1.89355e-06
0.206877	0.000472727	0.723867	0.0301165	1.99779e-06
0.759693	-0.00803664	0.723575	0.110675	2.01723e-06
0.310506	-0.00647032	0.723471	0.0452473	2.0242e-06
2.83528	-0.498111	0.722065	0.414613	2.12055e-06
1.38087	-0.0581309	0.721453	0.202237	2.16379e-06
0.208619	0.0024343	0.719471	0.0307044	2.3091e-06
2.58533	-0.0468413	0.719192	0.380769	2.33025e-06
0.642553	-0.0420088	0.719116	0.0946535	2.33604e-06
0.371644	-0.014284	0.718574	0.0548198	2.37773e-06
5.93627	-0.207138	0.716684	0.879729	2.52821e-06
5.57503	-0.0788809	0.715225	0.829164	2.65022e-06
0.324125	-0.0034722	0.715203	0.0482091	2.6521e-06
1.09871	-0.0394131	0.714923	0.16353	2.67611e-06
3.79359	-0.111285	0.710369	0.570945	3.095e-06
2.04254	-0.0260277	0.707752	0.309364	3.36131e-06
1.03534	-0.0279886	0.705912	0.15751	3.56069e-06
0.239834	-0.00452887	0.705608	0.0365137	3.59466e-06
0.148541	-0.00428482	0.704781	0.0226597	3.68842e-06
1.07867	-0.0340151	0.704711	0.164577	3.69647e-06
0.384685	0.0050132	0.70368	0.0588385	3.81672e-06
0.657007	-0.0118435	0.702252	0.100835	3.98895e-06
0.368808	-0.0181947	0.701404	0.0567181	4.09451e-06
0.616267	-0.0197285	0.701368	0.0947824	4.09907e-06
2.24494	-0.151547	0.699344	0.346942	4.36153e-06
0.373136	-0.0109236	0.699294	0.0576729	4.3682e-06
0.316487	-0.00501786	0.699083	0.0489417	4.39646e-06
0.500655	-0.0193618	0.698603	0.0775098	4.46123e-06
3.7819	-0.0889474	0.698302	0.58592	4.50239e-06
2.84262	-0.167038	0.697262	0.441487	4.64704e-06
0.95855	-0.036725	0.696297	0.149213	4.78491e-06
0.0695531	0.00119	0.695136	0.0108567	4.9556e-06
5.03268	-0.215397	0.694821	0.786148	5.00297e-06
0.719702	-0.0263827	0.6916	0.113278	5.50974e-06
0.697825	-0.0205067	0.691092	0.109966	5.59376e-06
0.645099	-0.0198496	0.690093	0.101895	5.7623e-06
3.88396	-0.184642	0.689872	0.613796	5.80026e-06
3.86587	-0.183712	0.689864	0.610948	5.80156e-06
0.258596	-0.00603427	0.686191	0.0412188	6.46503e-06
4.72317	-0.258524	0.684442	0.755907	6.8042e-06
0.389282	-0.00426517	0.683878	0.062383	6.91692e-06
1.31179	-0.0806363	0.68367	0.210318	6.95892e-06
1.11479	-0.00990507	0.683561	0.178777	6.98103e-06
0.108801	-0.00194888	0.682936	0.0174734	7.10884e-06
2.38998	-0.0989389	0.681924	0.38473	7.32048e-06
1.08047	-0.0682384	0.681609	0.174057	7.3875e-06
0.223449	-0.00780571	0.681032	0.0360439	7.51163e-06
0.691175	-0.00999126	0.67939	0.111913	7.8751e-06
0.188066	-0.00928649	0.679095	0.0304717	7.94198e-06
1.3883	-0.157813	0.678976	0.225004	7.96918e-06
0.958905	-0.056749	0.677953	0.155776	8.20607e-06
1.58943	-0.15792	0.67488	0.260024	8.9558e-06
2.19121	-0.310774	0.674309	0.35894	9.10174e-06
1.79953	-0.103794	0.67358	0.295268	9.29105e-06
2.79526	-0.0793762	0.673028	0.459225	9.43691e-06
0.235598	-0.00347427	0.672661	0.038738	9.53484e-06
1.72458	-0.141817	0.671789	0.284123	9.77122e-06
1.79866	-0.0879464	0.671236	0.296699	9.92397e-06
1.78961	-0.135396	0.670609	0.295627	1.00998e-05
4.31119	-0.0767677	0.668383	0.715759	1.07465e-05
0.802452	-0.0310907	0.667965	0.133351	1.08718e-05
0.853097	-0.00709718	0.667647	0.141869	1.09683e-05
0.217303	-0.00189736	0.666482	0.0362322	1.13275e-05
1.04843	-0.0475862	0.664725	0.175502	1.18898e-05
0.408253	-0.00660749	0.664629	0.0683543	1.19213e-05
0.374469	-0.0116227	0.664104	0.0627717	1.20944e-05
1.2721	-0.0447338	0.663373	0.21359	1.23392e-05
1.11346	-0.035315	0.663119	0.187059	1.24252e-05
0.485419	-0.0162734	0.662299	0.0816995	1.2707e-05
1.79678	-0.175492	0.661307	0.303082	1.30551e-05
0.325309	-0.00448046	0.661257	0.0548795	1.30731e-05
0.380012	-0.00538474	0.660148	0.0642665	1.34729e-05
0.33292	-0.006165	0.659662	0.0563635	1.36516e-05
0.933015	-0.0549636	0.65572	0.159349	1.51819e-05
1.39252	-0.0522925	0.65468	0.238376	1.56102e-05
2.21192	-0.157467	0.654359	0.378912	1.57447e-05
4.70425	-0.355172	0.654074	0.806365	1.58648e-05
0.27755	0.000702952	0.652318	0.0477603	1.66238e-05
2.82601	-0.186701	0.652081	0.486548	1.67287e-05
0.720954	-0.0153693	0.651885	0.124179	1.68162e-05
2.22747	-0.049574	0.650109	0.385167	1.76249e-05
0.603682	-0.00994664	0.647572	0.104969	1.88404e-05
0.136763	-0.00134648	0.646823	0.0238196	1.92135e-05
1.33721	0.0358885	0.646707	0.232957	1.92719e-05
2.61798	-0.121427	0.646405	0.456384	1.94249e-05
0.696235	-0.0219244	0.645676	0.121566	1.97977e-05
1.21195	-0.0187008	0.645224	0.211821	2.00322e-05
1.76025	-0.0423754	0.643866	0.308565	2.07516e-05
0.972606	-0.0615031	0.643688	0.17056	2.08476e-05
2.23437	-0.08665	0.642492	0.392851	2.15035e-05
0.456234	-0.0100559	0.641579	0.0803754	2.20164e-05
0.138581	-0.000803594	0.640675	0.024462	2.25346e-05
1.97164	-0.152903	0.640451	0.348199	2.26647e-05
1.73999	-0.0844044	0.640389	0.30733	2.27008e-05
0.0452896	-0.000720597	0.640036	0.00800553	2.29079e-05
1.58991	-0.0445925	0.639825	0.281166	2.30323e-05
0.184275	0.00050308	0.639512	0.03261	2.32178e-05
0.732578	-0.00526189	0.638785	0.129844	2.36542e-05
1.85027	-0.118737	0.637864	0.328602	2.42172e-05
0.949759	0.0427809	0.63781	0.168694	2.42512e-05
0.252576	-0.00609469	0.637486	0.0448934	2.44522e-05
0.142854	-0.000528802	0.636975	0.0254192	2.47727e-05
1.91565	-0.116883	0.636228	0.341419	2.5248e-05
0.912804	-0.0541895	0.634526	0.163284	2.63615e-05
1.15448	-0.0291328	0.633355	0.207038	2.71529e-05
0.235847	-8.25505e-05	0.63327	0.0423032	2.72117e-05
0.610971	-0.0126308	0.633244	0.109594	2.72293e-05
1.39805	-0.11835	0.630257	0.252394	2.93513e-05
2.86419	-0.0801482	0.629074	0.518393	3.02318e-05
1.25527	-0.0842679	0.62879	0.22733	3.04462e-05
0.964257	-0.0028046	0.626192	0.175601	3.24765e-05
0.130437	-0.000880165	0.625755	0.0237761	3.28292e-05
4.40459	-0.0740693	0.624347	0.805285	3.39905e-05
1.39303	-0.104132	0.62404	0.254852	3.42488e-05
0.495979	-0.0169285	0.620925	0.0913418	3.69682e-05
0.327199	-0.0125613	0.620738	0.0602826	3.71376e-05
3.2361	-0.194769	0.620726	0.596228	3.71487e-05
1.02436	-0.0425569	0.620105	0.188979	3.77156e-05
1.31914	-0.0758839	0.619622	0.243612	3.81627e-05
1.7576	-0.154439	0.61548	0.327443	4.21906e-05
0.610417	-0.0281872	0.614309	0.114003	4.33966e-05
2.61863	-0.0468143	0.612439	0.490995	4.53864e-05
3.39684	-0.192624	0.612186	0.637249	4.56614e-05
1.9129	-0.0384515	0.611653	0.359264	4.62471e-05
1.91915	-0.071484	0.611543	0.36052	4.63687e-05
0.124151	0.0040115	0.609898	0.0234032	4.82221e-05
0.559683	-0.00645692	0.607992	0.105926	5.0451e-05
0.337282	-0.00177666	0.604791	0.064264	5.44047e-05
0.897841	-0.0416638	0.603882	0.171396	5.55778e-05
0.43299	-0.0183877	0.603767	0.0826765	5.57271e-05
0.384713	-0.00234378	0.603446	0.0735076	5.61477e-05
0.757453	-0.0299107	0.602601	0.144983	5.72681e-05
2.97846	-0.312768	0.600544	0.572555	6.00801e-05
2.12803	-0.207236	0.600224	0.409348	6.05275e-05
0.346942	-0.00164489	0.598897	0.0669226	6.24188e-05
0.536242	-0.0134458	0.596892	0.103869	6.53772e-05
0.931545	-0.0465865	0.596295	0.180663	6.62821e-05
0.361295	-0.00486341	0.593165	0.0705257	7.12132e-05
1.91656	-0.10012	0.593162	0.37412	7.12182e-05
0.546291	-0.00895886	0.592994	0.106675	7.1493e-05
1.60979	-0.187241	0.59276	0.314499	7.18751e-05
0.652122	-0.0144545	0.589286	0.128321	7.77798e-05
0.950818	-0.0554794	0.589081	0.187177	7.81422e-05
1.73311	-0.0371529	0.588148	0.341836	7.98073e-05
1.38651	-0.0723022	0.587756	0.273693	8.05156e-05
0.556226	0.000154897	0.585166	0.110386	8.53448e-05
1.64256	-0.0277275	0.583558	0.327055	8.84731e-05
3.76281	-0.0651533	0.58245	0.750932	9.06878e-05
0.569027	-0.0110148	0.582319	0.11359	9.09524e-05
0.648673	0.0183987	0.582269	0.129502	9.10539e-05
1.39793	-0.0802268	0.58034	0.280193	9.5042e-05
0.366911	-0.0104625	0.579578	0.0736567	9.66617e-05
0.474766	-0.0102926	0.578916	0.0954377	9.80877e-05
1.30139	-0.0746467	0.578692	0.261727	9.85733e-05
2.67916	-0.0295338	0.576407	0.541342	0.000103665
1.84922	-0.0626434	0.576159	0.373837	0.000104232
1.26952	-0.0551049	0.575812	0.256828	0.000105031
0.42845	-0.00808852	0.575691	0.0866983	0.000105309
0.490553	0.0179131	0.574594	0.0994881	0.000107873
0.74463	-0.0250594	0.57296	0.151522	0.000111794
0.489514	-0.00632121	0.572694	0.0996637	0.000112444
0.778414	0.0294527	0.571667	0.158816	0.000114988
0.827242	-0.0131018	0.57124	0.168925	0.00011606
0.316346	-0.00438133	0.570623	0.0646802	0.000117628
0.860134	-0.0290146	0.568931	0.176471	0.000122019
0.520576	-0.0152125	0.568661	0.106864	0.000122733
1.49077	-0.0263461	0.567937	0.306477	0.000124666
0.982479	-0.0400491	0.567371	0.202214	0.000126198
2.98067	-0.18566	0.565211	0.616186	0.000132195
1.07008	-0.0449569	0.565001	0.221309	0.000132794
1.57272	-0.0507025	0.560487	0.32826	0.000146219
0.557375	-0.00791793	0.558983	0.116692	0.000150956
3.62988	-0.191521	0.558741	0.760322	0.00015173
6.00238	-0.37006	0.558434	1.25805	0.000152719
2.0854	-0.0885329	0.557542	0.437874	0.000155622
2.45344	-0.0435234	0.557329	0.515376	0.000156323
1.28997	-0.0420128	0.556659	0.271343	0.000158546
0.772193	-0.00732861	0.556622	0.162442	0.000158672
1.0705	-0.0365921	0.556053	0.225454	0.000160583
0.424087	-0.0265435	0.555678	0.0893831	0.000161852
0.535037	-0.0150886	0.555433	0.112824	0.000162689
0.56776	-0.0275254	0.555319	0.119752	0.000163077
0.914212	-0.0298014	0.553703	0.193457	0.000168699
0.697528	-0.0316922	0.553698	0.147606	0.000168715
0.473449	-0.0158527	0.553686	0.10019	0.000168757
0.268759	-0.00666296	0.553582	0.0568862	0.000169127
1.07224	0.00637548	0.551429	0.227943	0.000176902
1.57935	-0.103328	0.549428	0.337109	0.000184414
0.249897	-0.000585998	0.548748	0.0534132	0.000187033
1.0856	0.0239529	0.54809	0.232345	0.000189599
0.384725	-0.00888188	0.546023	0.0826848	0.000197863
2.40681	-0.113795	0.545392	0.517927	0.000200447
1.45475	-0.0359734	0.542807	0.314687	0.000211367
0.208249	0.00848292	0.541388	0.0451767	0.000217586
0.900327	-0.0184015	0.541062	0.195442	0.000219038
2.61273	-0.00862507	0.540432	0.567888	0.000221865
0.646671	-0.0113628	0.540184	0.140627	0.000222987
0.326609	0.000846616	0.538639	0.0712466	0.000230102
0.888888	-0.0196719	0.538005	0.19415	0.00023308
0.337197	-0.00286699	0.537905	0.0736648	0.00023355
1.45888	-0.0295148	0.537373	0.319051	0.000236081
1.01735	-0.0760585	0.532531	0.224667	0.000260264
0.704024	-0.0126339	0.532316	0.15554	0.000261384
1.02055	-0.0299096	0.531842	0.225685	0.000263881
1.42023	-0.0221586	0.531415	0.31434	0.000266145
0.60276	-0.00974685	0.531394	0.133415	0.000266253
0.448655	-0.00958752	0.530198	0.0995439	0.000272694
0.178785	-0.00485235	0.528812	0.0397779	0.000280327
0.243434	0.00318395	0.526765	0.0543844	0.000291957
0.391527	-0.00124777	0.525299	0.0877269	0.00030055
0.355293	-0.0115384	0.523365	0.0799174	0.000312231
1.20996	-0.0396184	0.523348	0.27217	0.000312338
1.42613	-0.0597732	0.523239	0.320865	0.000313007
0.901515	-0.00771489	0.522333	0.203201	0.000318637
5.08084	-0.205063	0.521238	1.14773	0.000325556
1.60954	-0.115469	0.520256	0.364303	0.000331877
0.407111	-0.00586505	0.514832	0.0931515	0.000368829
1.61442	-0.0790746	0.510761	0.372418	0.000398961
0.260332	-0.00242827	0.509385	0.0602198	0.000409635
0.537568	-0.0123517	0.509319	0.124366	0.000410158
0.336753	9.91278e-05	0.508762	0.0779944	0.000414553
0.25914	0.00645624	0.508367	0.0600662	0.000417697
0.214967	-0.00211596	0.505674	0.0500964	0.000439727
1.10612	-0.076939	0.504564	0.258345	0.000449107
0.18767	0.00268591	0.504108	0.0438724	0.000453014
0.121473	-0.000810249	0.503564	0.0284281	0.000457706
1.06845	-0.0320028	0.498952	0.252364	0.000499346
0.259319	-0.000905677	0.498785	0.0612708	0.000500915
0.366544	0.0411825	0.496451	0.0870106	0.000523322
2.43832	-0.169387	0.493924	0.581745	0.000548611
0.481033	-0.00158261	0.493905	0.114771	0.000548799
4.13012	-0.143106	0.493885	0.985456	0.000549004
0.208895	0.00717064	0.493121	0.0499192	0.000556872
0.975569	-0.0302473	0.49071	0.234257	0.00058236
0.267923	-0.00376972	0.490689	0.0643371	0.000582578
0.394626	-0.00255134	0.490327	0.0948315	0.000586494
0.324947	-0.00218282	0.489963	0.0781438	0.000590457
0.647522	-0.0158408	0.488956	0.156032	0.000601556
0.258148	0.00441072	0.486489	0.062513	0.000629519
1.48738	0.00140482	0.485964	0.360562	0.000635622
0.400345	0.0122852	0.484233	0.0973864	0.00065612
0.158893	0.000640333	0.482699	0.0387706	0.000674788
0.987597	0.00177594	0.482234	0.241202	0.000680529
0.898207	-0.0315897	0.481037	0.219897	0.000695538
0.834175	-0.0178025	0.479515	0.204844	0.000715054
4.2896	-0.322482	0.479251	1.05393	0.000718492
1.94887	-0.249535	0.477916	0.480111	0.000736092
0.638536	-0.0201027	0.477372	0.157477	0.000743377
0.937657	-0.0146968	0.475084	0.23231	0.000774724
1.22978	-0.0425078	0.474463	0.305064	0.000783437
1.90432	-0.0439438	0.471421	0.475286	0.000827402
0.677405	-0.0255384	0.470358	0.16943	0.000843297
1.78053	-0.064908	0.465875	0.449366	0.00091336
0.293674	0.00535132	0.464942	0.0742558	0.000928584
0.729474	-0.00245479	0.464798	0.184502	0.000930966
1.03426	-0.0677525	0.463573	0.262235	0.00095136
1.09549	-0.0196548	0.46236	0.278438	0.000971938
2.78539	-0.169818	0.459883	0.711493	0.00101524
0.436804	-0.0109865	0.459597	0.11164	0.00102035
0.962134	-0.0282651	0.454261	0.248564	0.00112007
0.0749739	0.000440853	0.453875	0.0193844	0.00112761
1.65854	-0.0982769	0.453839	0.428845	0.00112833
1.572	-0.0592772	0.453335	0.406882	0.00113824
0.924686	-0.0550872	0.452242	0.239865	0.00116004
0.839586	-0.00090042	0.45112	0.218284	0.00118282
7.44861	-0.389414	0.450613	1.93855	0.00119324
0.33129	-0.00529053	0.444732	0.0872517	0.00132035
0.480083	-0.00499867	0.444719	0.126443	0.00132066
3.35591	-0.0391008	0.444487	0.884283	0.0013259
1.75006	-0.0933618	0.443349	0.462205	0.00135197
0.499481	-0.00422809	0.44295	0.132024	0.00136123
0.969512	-0.0481715	0.442619	0.256435	0.00136895
0.641269	-0.0247844	0.442565	0.169634	0.0013702
3.31903	-0.0893775	0.441841	0.879267	0.00138724
0.808012	-0.00823615	0.438348	0.215579	0.00147213
0.640425	-0.00939835	0.437738	0.171078	0.00148745
0.662651	-0.00681556	0.43767	0.17704	0.00148915
2.11865	0.00636011	0.43749	0.566246	0.0014937
0.833724	0.000794766	0.434854	0.224024	0.00156176
0.458209	-0.010942	0.43279	0.12364	0.00161697
1.44681	-0.00772127	0.430841	0.391953	0.00167076
1.33198	-0.0205471	0.428379	0.362662	0.001741
0.0354155	0.00125562	0.426484	0.00968006	0.00179691
0.315553	-0.00974196	0.425162	0.086483	0.00183684
0.506027	-0.00450225	0.424766	0.138798	0.00184896
0.789808	0.0161314	0.423473	0.217211	0.00188905
0.705255	-0.00375377	0.422526	0.194335	0.00191894
0.113665	-0.000641162	0.422078	0.0313494	0.00193321
2.14419	-0.142552	0.421631	0.59192	0.00194756
0.549899	-0.00239027	0.418813	0.152685	0.00204021
0.323108	0.00310677	0.418101	0.0898452	0.00206423
1.47971	-0.0115251	0.418056	0.411494	0.00206577
0.681498	0.0210144	0.416806	0.190006	0.00210861
0.74553	-0.0181431	0.415903	0.208245	0.00214004
0.890597	-0.0253997	0.413593	0.249953	0.00222245
0.828548	-0.00680635	0.41334	0.23266	0.00223167
3.64482	-0.26543	0.413074	1.02404	0.00224139
1.7655	-0.0181908	0.410773	0.498394	0.00232699
1.66909	-0.0141599	0.41016	0.471774	0.00235028
0.713851	-0.00278758	0.41014	0.201781	0.00235104
1.47879	-5.427e-05	0.409997	0.418125	0.00235651
0.920876	-0.0311818	0.409672	0.260552	0.002369
0.16851	0.00214931	0.408199	0.0478234	0.00242626
0.891864	-0.0373391	0.408097	0.253166	0.00243028
0.36865	-0.00225355	0.407086	0.104865	0.00247039
2.77358	-0.159195	0.406531	0.789873	0.00249266
1.34316	-0.0101114	0.405646	0.383214	0.00252855
0.234093	-0.00322198	0.404206	0.0669884	0.00258793
4.97268	-0.0851485	0.401207	1.43189	0.00271572
3.67768	-0.0938193	0.401171	1.05907	0.00271729
0.495288	0.00452995	0.400518	0.142823	0.00274589
1.09146	-0.0141939	0.400071	0.315031	0.0027656
0.423316	0.0159789	0.398706	0.122531	0.00282669
2.80965	-0.076632	0.398071	0.814345	0.00285548
0.396548	0.0196328	0.397783	0.115004	0.00286865
0.18644	-0.00274353	0.395538	0.0543242	0.00297315
1.22373	-0.0481861	0.391476	0.359614	0.00317104
1.49379	-0.0201882	0.391458	0.438992	0.00317194
0.907052	0.00131058	0.390776	0.266944	0.00320634
0.869279	0.0100014	0.38393	0.259544	0.00357084
1.88214	-0.0649561	0.382414	0.563765	0.00365654
1.65071	-0.0398081	0.381962	0.494916	0.00368244
0.556644	0.0140206	0.381463	0.16707	0.00371126
0.772085	0.0121676	0.380989	0.231965	0.00373875
0.364996	-0.00737259	0.380343	0.109809	0.00377658
1.41685	-0.0462158	0.379663	0.426877	0.00381679
0.719691	0.00174593	0.37851	0.217364	0.00388585
1.14246	0.00974787	0.377729	0.345624	0.0039333
0.229466	0.0065963	0.376258	0.0696372	0.00402404
0.506476	-0.00823122	0.375345	0.154002	0.00408136
1.33985	-0.0113903	0.374149	0.408446	0.0041575
0.921933	-0.049048	0.373179	0.281628	0.00422025
1.1919	-0.0306064	0.371629	0.365307	0.00432232
0.525821	0.000435514	0.369971	0.161733	0.00443392
2.05424	-0.0667052	0.368029	0.634485	0.00456805
0.0788659	0.0100054	0.366156	0.0244574	0.00470092
0.02435	0.000141595	0.365231	0.00756634	0.00476783
0.704953	-0.0117364	0.365065	0.219131	0.00477997
1.02094	-0.0243358	0.364344	0.317847	0.00483287
0.655482	0.0084208	0.363422	0.204477	0.00490126
0.111494	0.00470982	0.363361	0.0347849	0.00490581
1.56515	-0.00523778	0.363027	0.488666	0.00493084
1.59542	-0.0312295	0.362632	0.49854	0.00496056
0.878548	0.00958714	0.361274	0.275339	0.00506401
2.52657	-0.0921396	0.359622	0.794678	0.00519261
0.984826	-0.0104981	0.359203	0.310037	0.00522572
1.40268	-0.0283685	0.357809	0.442924	0.00533715
1.02812	-0.023518	0.357249	0.325045	0.00538254
1.5944	-0.017946	0.355392	0.506122	0.00553555
0.21178	-0.00151938	0.35402	0.0674286	0.00565116
1.01814	0.0415016	0.351803	0.325743	0.00584269
4.09253	-0.0994627	0.349402	1.31628	0.00605675
1.97532	-0.0546985	0.348437	0.636673	0.00614479
0.591918	-0.0167744	0.348173	0.190895	0.00616915
0.195665	0.0181748	0.347928	0.0631364	0.00619172
0.328337	0.00466852	0.347357	0.10608	0.00624476
0.334719	0.0057084	0.347204	0.108178	0.00625902
0.617465	-0.000402413	0.344925	0.200567	0.00647534
1.15585	0.00729009	0.344197	0.376052	0.00654583
3.24913	-0.0709686	0.343598	1.0585	0.00660431
0.238351	0.00140679	0.340493	0.0781875	0.00691566
0.281649	0.0139114	0.336321	0.0932555	0.00735507
0.211919	0.00355671	0.335715	0.0702629	0.00742098
2.96023	-0.0798737	0.334413	0.98435	0.0075645
0.833651	0.0127139	0.334167	0.277363	0.0075919
0.954075	-0.00573083	0.332414	0.318684	0.0077898
1.05284	-0.00726134	0.332293	0.351771	0.00780355
1.19124	0.00615665	0.331551	0.398678	0.00788895
2.12897	0.119135	0.330323	0.71449	0.00803198
0.81672	-0.000956246	0.32848	0.27524	0.00825124
0.859008	0.0160578	0.328045	0.289777	0.00830378
1.04685	-0.00162661	0.326726	0.354204	0.00846499
0.258349	0.00395283	0.325639	0.0876289	0.00859992
0.126499	0.00155145	0.324996	0.0429699	0.00868078
0.328659	0.0155906	0.322799	0.112202	0.00896206
0.750004	-0.00262473	0.321713	0.256685	0.00910428
1.5694	-0.0459795	0.321067	0.537914	0.00918986
1.49062	-0.00379583	0.319746	0.512464	0.00936712
0.991912	-0.0111262	0.318381	0.342085	0.00955353
0.313818	0.0020573	0.318167	0.108281	0.0095831
0.991874	0.0152267	0.317797	0.342533	0.0096343
0.317982	0.00518909	0.316419	0.110161	0.00982748
1.27232	-0.000830581	0.312148	0.445171	0.0104493
0.623023	0.0118356	0.312037	0.218046	0.0104659
2.96905	-0.0704062	0.311074	1.04144	0.0106111
0.47039	0.01149	0.310707	0.165138	0.0106671
0.428456	-0.00419001	0.310239	0.150581	0.0107387
0.360732	-0.00574868	0.309678	0.126946	0.0108251
0.944007	-0.0126977	0.308341	0.333249	0.0110338
1.94991	-0.155118	0.308226	0.688533	0.0110519
0.266637	-0.000932142	0.308178	0.094163	0.0110595
0.405608	-0.00816094	0.306335	0.143862	0.0113539
1.16765	-0.0245596	0.306254	0.414224	0.0113671
0.471853	0.00565764	0.305987	0.167495	0.0114102
0.96304	0.00515512	0.3045	0.343055	0.0116542
0.590259	0.0155383	0.304027	0.210497	0.0117327
1.55146	-0.000890863	0.30308	0.55452	0.0118915
0.206348	0.00276426	0.302061	0.0739307	0.0120646
1.19788	0.0140758	0.300239	0.43104	0.01238
0.28713	0.003163	0.300028	0.103372	0.0124169
0.0754908	0.00331723	0.298541	0.0272745	0.0126806
0.364432	0.00118937	0.298377	0.131719	0.01271
0.436734	0.00438142	0.298373	0.157853	0.0127107
0.361394	0.0572841	0.298169	0.130686	0.0127475
0.567129	0.00128603	0.297637	0.205345	0.0128436
0.546166	0.0250947	0.297386	0.197873	0.0128891
2.22746	-0.14163	0.292889	0.815767	0.0137312
1.12619	5.96244e-05	0.292513	0.41282	0.0138037
0.117211	0.00300855	0.292321	0.0429854	0.0138411
2.43764	-0.0551215	0.289418	0.900279	0.0144156
0.85501	0.0698693	0.28894	0.316144	0.0145124
0.564573	0.0206946	0.288024	0.209219	0.0146992
0.18935	0.000789814	0.286774	0.0703839	0.014958
0.153634	-0.000147241	0.285201	0.057328	0.0152898
0.20258	0.0386836	0.285106	0.0756097	0.0153101
4.08926	-0.109864	0.284959	1.5268	0.0153413
0.741417	0.05345	0.281403	0.279257	0.0161191
0.0800878	0.00133985	0.278741	0.0303651	0.0167248
1.07213	-0.0186631	0.278239	0.407003	0.0168415
0.34599	0.00405669	0.278219	0.131352	0.0168462
0.56219	0.0186526	0.277757	0.213676	0.0169542
0.89859	0.0225169	0.277735	0.341554	0.0169595
0.806352	-0.0123281	0.276613	0.307353	0.0172245
0.645132	0.0340622	0.274682	0.247094	0.0176898
1.69694	-0.00857767	0.273323	0.652173	0.0180243
0.670542	0.00863586	0.272097	0.258503	0.0183311
0.214067	0.00749526	0.271793	0.082589	0.0184078
1.50941	0.0583916	0.269625	0.585552	0.0189644
2.07815	-0.0149046	0.269448	0.806544	0.0190105
0.314736	0.0055947	0.269051	0.122274	0.0191144
0.575975	0.00777053	0.267644	0.224569	0.0194868
0.649893	0.0136255	0.267199	0.253677	0.0196059
0.56718	0.00432456	0.266967	0.221522	0.0196682
0.0577103	0.00123229	0.266337	0.0225761	0.0198387
0.976375	0.00837054	0.265696	0.382583	0.0200134
0.158771	0.0018513	0.26532	0.062273	0.0201165
0.0936945	0.00222973	0.265118	0.0367677	0.0201721
0.193194	0.00244552	0.263787	0.0760735	0.0205424
4.58062	-0.0614186	0.263782	1.80372	0.0205438
0.477597	0.00722393	0.2621	0.188882	0.0210207
0.153365	0.00847381	0.262005	0.0606682	0.0210479
0.391014	0.00930789	0.260798	0.155162	0.0213971
0.177157	0.00994311	0.257297	0.0709436	0.0224402
2.80373	-0.103353	0.255454	1.12821	0.0230083
0.179124	0.00286262	0.253816	0.0723905	0.0235246
0.217303	0.00928562	0.253537	0.0878847	0.0236134
0.120968	0.00146373	0.252558	0.0490502	0.0239284
0.32681	-0.00375865	0.25036	0.133292	0.0246494
0.573145	0.00825358	0.250271	0.233817	0.0246792
0.937852	-0.00409926	0.248956	0.383945	0.0251208
0.180769	0.00670903	0.248785	0.0740385	0.0251788
0.160189	0.00146118	0.247937	0.0657587	0.025468
0.104705	0.00280297	0.247666	0.0430135	0.0255614
0.129963	0.0228481	0.247268	0.0534466	0.0256988
1.16194	-0.0346024	0.247092	0.478066	0.0257595
0.845476	0.0636178	0.247044	0.347906	0.0257761
0.350271	0.00555637	0.246439	0.144369	0.0259871
0.999457	-0.00650278	0.245469	0.413017	0.0263282
0.339474	0.0175775	0.244653	0.140595	0.0266185
1.649	0.00599694	0.240248	0.691178	0.0282386
0.946065	-0.00723289	0.23919	0.397696	0.028641
0.649212	0.0188895	0.233004	0.277629	0.031106
4.70239	-0.104261	0.230765	2.02362	0.0320467
0.558431	0.0047847	0.229168	0.241399	0.0327335
1.32039	-0.0128257	0.229144	0.570821	0.0327442
0.944733	0.0108411	0.228675	0.408961	0.0329486
1.86765	0.0194425	0.228265	0.809421	0.0331283
2.02933	0.0359028	0.227709	0.88088	0.0333737
0.0946339	0.00751679	0.22717	0.0411412	0.0336131
0.739666	0.00354123	0.226819	0.321885	0.03377
0.300883	0.0397936	0.225782	0.131325	0.0342369
0.915546	0.0304823	0.225196	0.400276	0.0345039
1.05221	0.0191553	0.223811	0.461859	0.035142
0.398346	-0.0101682	0.223711	0.174901	0.0351884
0.641777	0.0190787	0.222841	0.282492	0.0355958
0.408438	0.0334714	0.218573	0.182027	0.0376589
0.537897	0.00792022	0.218424	0.239827	0.0377327
0.303404	0.0243608	0.217677	0.135573	0.038106
0.509809	0.0232391	0.213344	0.23074	0.040341
0.226088	0.00258751	0.212374	0.102624	0.0408581
0.735145	0.0385556	0.212304	0.333762	0.040896
1.65067	0.00314921	0.212271	0.749489	0.0409135
1.10862	0.0237903	0.21092	0.505413	0.0416453
0.833624	-0.00281054	0.210018	0.381079	0.0421412
1.06863	0.00666351	0.209062	0.489921	0.0426724
0.284391	0.026917	0.208878	0.130453	0.0427753
0.614227	0.00230195	0.208744	0.281868	0.0428508
1.08629	0.0329712	0.208659	0.498625	0.0428982
1.04925	0.0012777	0.208367	0.482049	0.0430626
0.780033	0.00578574	0.207979	0.358786	0.0432823
0.660811	-0.00277604	0.207904	0.304017	0.0433245
0.700723	0.00483798	0.204312	0.325938	0.0454088
2.22137	-0.0569872	0.203617	1.03547	0.045823
1.32959	-0.0282076	0.200448	0.625899	0.0477575
1.21524	-0.0228534	0.199427	0.573897	0.0483978
0.21115	0.00972192	0.196973	0.100489	0.0499695
0.995309	0.0154368	0.196486	0.474408	0.0502869
0.235514	0.0235473	0.19568	0.112544	0.0508174
0.194602	0.00657077	0.193097	0.0937637	0.0525525
0.291966	0.00807334	0.191467	0.141416	0.0536764
1.05368	5.36944e-05	0.191337	0.510573	0.0537671
0.103055	0.0127886	0.189795	0.0501867	0.0548537
2.53777	-0.0500281	0.18948	1.23713	0.0550783
0.202348	0.000190232	0.189443	0.0986543	0.0551046
0.628674	0.0345041	0.18813	0.307825	0.0560504
1.05723	0.00438245	0.186699	0.5201	0.0570993
0.294978	0.00213073	0.185826	0.145532	0.0577489
1.00123	0.0276948	0.18424	0.496577	0.058946
1.92315	0.0601005	0.183189	0.957167	0.0597529
0.207454	0.00289725	0.183105	0.10328	0.0598179
0.607981	0.0196319	0.182822	0.302969	0.0600376
0.811461	0.0509241	0.18117	0.406617	0.0613334
1.02956	0.151664	0.180464	0.517135	0.0618953
0.438537	0.0512724	0.180015	0.220606	0.062255
-0.479244	0.0532444	0.176781	0.243759	0.0649094
0.0193384	0.00101209	0.176526	0.00984475	0.0651228
0.467292	0.0237423	0.175698	0.238568	0.0658224
0.374604	0.00503649	0.174092	0.192315	0.0671993
0.053488	0.0100138	0.172431	0.0276194	0.0686527
1.05451	0.0056182	0.168677	0.551786	0.072053
0.161409	0.00675121	0.167047	0.0849536	0.0735792
0.97914	0.0219547	0.166219	0.516886	0.0743674
0.394776	0.0357027	0.16502	0.209307	0.0755225
0.363255	0.00300449	0.164224	0.193153	0.0762989
0.437617	0.0112994	0.163317	0.233465	0.0771933
0.419393	0.00252848	0.161559	0.225193	0.0789565
0.493447	0.00809892	0.161164	0.265343	0.0793583
0.429139	0.0252737	0.16034	0.231469	0.0802027
2.36996	0.012313	0.159424	1.28267	0.0811516
0.89296	0.0697692	0.159236	0.483629	0.0813481
0.24308	0.00451442	0.158245	0.132142	0.0823899
0.175339	0.0046445	0.157629	0.0955377	0.0830437
0.221064	0.0100708	0.156184	0.121112	0.0845983
0.71604	0.00978906	0.155712	0.392993	0.0851116
1.46891	-0.0189959	0.155003	0.808382	0.0858897
0.951191	0.0926163	0.152861	0.527789	0.0882828
0.321778	0.0305017	0.151969	0.179163	0.0892984
3.24449	-0.0111996	0.150753	1.81507	0.090702
1.38521	0.0138715	0.150223	0.776538	0.0913209
0.0138314	0.000947836	0.149592	0.007773	0.0920626
2.17928	0.0456012	0.146697	1.23885	0.0955444
0.072144	0.00337774	0.144772	0.0413296	0.0979311
0.667726	0.0643205	0.14396	0.383785	0.0989568
0.328956	0.0112276	0.140246	0.191975	0.103783
0.0781908	0.00281673	0.14006	0.0456663	0.10403
0.260382	0.0244939	0.138571	0.15302	0.106036
0.794109	0.0329802	0.1369	0.469973	0.108332
1.80529	0.0157765	0.135999	1.07251	0.109591
0.536817	0.00609083	0.135186	0.320027	0.110741
0.925184	0.0794847	0.134972	0.552058	0.111044
0.189026	0.0142718	0.133872	0.113327	0.112622
1.51403	0.198237	0.132337	0.913763	0.114863
1.06016	0.0197511	0.131601	0.641899	0.115953
0.47867	0.0202113	0.13077	0.290879	0.117195
0.108362	0.00756679	0.130663	0.0658808	0.117358
0.254142	0.00466025	0.130502	0.15462	0.117601
0.298499	0.0331306	0.128309	0.183383	0.120959
0.345735	0.0783809	0.127538	0.213138	0.122162
2.65803	0.0414325	0.126831	1.64384	0.123277
0.564976	0.0204167	0.126695	0.34962	0.123492
0.174975	0.00411849	0.126237	0.108503	0.124221
0.270134	0.0204419	0.12566	0.167952	0.125146
0.223937	0.0031647	0.123118	0.140864	0.129304
0.642503	0.045087	0.123054	0.404276	0.12941
1.09893	0.00697619	0.121487	0.696533	0.132044
0.19659	0.0101645	0.121264	0.124735	0.132423
0.431982	0.0685411	0.118918	0.27715	0.136486
0.164548	0.00962346	0.117847	0.106113	0.138381
0.451263	0.0313393	0.116627	0.29273	0.140575
0.553566	0.0505184	0.115333	0.361366	0.142941
0.53727	0.06477	0.11504	0.351232	0.143482
0.0340702	0.00136622	0.114842	0.0222945	0.143848
0.3797	0.012476	0.114478	0.24891	0.144526
0.369387	0.00285066	0.11355	0.243264	0.146267
0.38481	0.0307476	0.113439	0.253562	0.146478
0.856929	0.00880493	0.112986	0.565927	0.147336
0.51543	0.00462632	0.11293	0.340493	0.147444
0.658664	0.0249938	0.112066	0.437001	0.1491
0.662005	0.0338734	0.111059	0.441452	0.151051
0.301075	0.0071288	0.109383	0.202493	0.154363
0.305717	0.00563408	0.10743	0.207703	0.158317
1.03904	0.0732224	0.107336	0.706265	0.158509
0.570267	0.0150155	0.107134	0.388035	0.158925
0.990226	0.0111635	0.106544	0.675881	0.160146
0.751111	0.00864026	0.106353	0.513187	0.160543
0.0879796	0.0117953	0.106221	0.0601529	0.160819
0.523017	0.0914915	0.106177	0.357675	0.160909
1.07986	0.0764713	0.106081	0.738858	0.16111
0.452087	0.0370852	0.104903	0.311263	0.163592
1.74628	0.0251703	0.104546	1.20461	0.164352
0.733714	0.0856958	0.104056	0.507455	0.165401
0.647088	0.0105026	0.103356	0.449231	0.166913
1.13965	0.0324744	0.101665	0.798491	0.170623
0.169471	0.00256736	0.0992468	0.120338	0.176084
0.0501923	0.0168179	0.0982565	0.0358395	0.178374
0.234589	0.0369713	0.0978425	0.167899	0.17934
0.0757419	0.0018573	0.0978163	0.0542178	0.179402
0.200055	0.0154314	0.0919585	0.148173	0.193704
0.470584	0.0522833	0.0907506	0.35109	0.196804
1.25708	0.0446919	0.0900394	0.941937	0.198655
0.477207	0.0732347	0.0857906	0.367175	0.210113
-0.0242109	0.00544997	0.0852398	0.0186942	0.211651
0.624338	0.0593995	0.0842838	0.485056	0.214349
0.374347	0.0184343	0.0829169	0.293441	0.218274
0.599651	0.0608076	0.0825702	0.471126	0.219283
0.38479	0.0243126	0.0824845	0.302488	0.219533
0.385836	0.0597008	0.0808626	0.306607	0.224324
0.265126	0.0443057	0.0799561	0.21198	0.227053
0.252324	0.00220751	0.0799103	0.201807	0.227192
0.335693	0.0589733	0.0794266	0.269372	0.228664
0.0343925	0.00522896	0.0777166	0.0279256	0.233956
0.220671	0.0147187	0.0771865	0.179844	0.235625
0.0908655	0.0118916	0.0770103	0.0741458	0.236182
0.447105	0.0694696	0.0767651	0.365466	0.23696
0.153407	0.00270603	0.0765864	0.125554	0.237529
-0.100098	0.0216033	0.0762119	0.0821416	0.238727
0.216276	0.0886062	0.0750972	0.178899	0.242332
0.259557	0.0256266	0.0742474	0.216024	0.245122
0.103321	0.00970117	0.0730896	0.0867246	0.248983
0.142277	0.00214623	0.0713588	0.120976	0.254885
0.102819	0.0099667	0.071284	0.0874751	0.255143
0.669931	0.17567	0.0707112	0.572434	0.257134
0.213836	0.0398626	0.0702728	0.183328	0.25867
0.765543	0.0106967	0.0690258	0.662668	0.263097
0.730997	0.0940778	0.0690104	0.632841	0.263152
0.286865	0.0372076	0.067632	0.251049	0.26815
0.0771304	0.0127833	0.0667619	0.0679706	0.271361
0.107375	0.0220054	0.0666292	0.0947243	0.271855
0.214742	0.0082735	0.0654746	0.191223	0.276196
0.5741	0.01848	0.0652757	0.512056	0.276952
0.0331399	0.000844656	0.0645592	0.0297334	0.279696
0.284044	0.0801671	0.0627744	0.25869	0.286672
-0.530999	0.143992	0.0611666	0.490337	0.293135
0.849384	0.0712853	0.0611313	0.784582	0.293279
0.682043	0.011778	0.0601691	0.635351	0.297232
0.514628	0.0354217	0.0597966	0.480983	0.29878
0.399006	0.0505355	0.0596291	0.373477	0.299479
0.154608	0.0115111	0.0576866	0.147284	0.307735
0.167251	0.0390917	0.0571127	0.160175	0.310226
0.237168	0.0784077	0.054644	0.232512	0.321233
-0.286454	0.074395	0.0546122	0.280918	0.321377
0.256962	0.0299194	0.0545267	0.252204	0.321767
0.0447516	0.0026175	0.0545084	0.0439309	0.321851
0.0934797	0.00965413	0.0542701	0.0919781	0.322941
0.103644	0.00688102	0.0537772	0.102472	0.325211
0.078534	0.00422997	0.0536966	0.0777076	0.325584
0.182958	0.0441376	0.0531127	0.182081	0.328303
0.23718	0.0202587	0.0495587	0.244818	0.345484
0.116495	0.0124692	0.0491672	0.12075	0.347446
0.576329	0.0858959	0.0491463	0.59751	0.347551
-0.151616	0.070122	0.0482049	0.158795	0.35233
0.496198	0.0445016	0.0471758	0.525612	0.35765
0.19064	0.00680886	0.0461199	0.204352	0.363219
-0.125082	0.0362283	0.0420645	0.140692	0.385704
0.455236	0.0555922	0.0372691	0.545354	0.414799
0.213847	0.0524304	0.0371731	0.256523	0.415412
0.488275	0.112667	0.0363845	0.592272	0.420498
0.315177	0.0980128	0.0361147	0.383785	0.422259
0.338716	0.0651742	0.0352416	0.417716	0.428028
0.132991	0.0310653	0.034042	0.166978	0.436144
0.0383477	0.00929416	0.0329535	0.0489639	0.443703
0.456658	0.0713823	0.0318375	0.593553	0.451656
-0.283357	0.0524476	0.031224	0.372019	0.456119
-0.0282245	0.0116556	0.0303567	0.0375983	0.462544
0.232107	0.0567047	0.0299464	0.31137	0.465631
-0.0633341	0.0298602	0.0295977	0.0854769	0.46828
0.230688	0.0246495	0.0295927	0.311368	0.468318
0.112324	0.0149069	0.029178	0.152714	0.471499
0.156284	0.0475965	0.0285441	0.214898	0.476427
0.254396	0.0450294	0.0261942	0.365601	0.495423
0.224772	0.0982032	0.0255523	0.327168	0.500824
0.466983	0.139246	0.0233395	0.712018	0.520211
0.207895	0.157426	0.0228131	0.320704	0.52501
0.327413	0.0354274	0.0223922	0.50991	0.528902
-0.107609	0.0908289	0.0218156	0.16984	0.534316
-0.198299	0.050529	0.0179605	0.345612	0.57323
0.450256	0.111246	0.0151704	0.855079	0.604923
0.16841	0.0337084	0.0145988	0.326122	0.611859
-0.471084	0.178188	0.014415	0.918125	0.614125
0.0324117	0.00166341	0.0140347	0.0640317	0.618872
1.33144	0.15595	0.0127326	2.7634	0.635746
0.0898968	0.0534725	0.0115381	0.196119	0.652166
0.17216	0.190273	0.0112258	0.380834	0.656626
0.266993	0.263916	0.010647	0.606632	0.665088
0.0370376	0.0107713	0.0105885	0.0843873	0.665957
-0.121698	0.0515928	0.0100279	0.285006	0.674441
0.0912594	0.0687166	0.0098807	0.215323	0.676715
0.197528	0.109317	0.00891799	0.49081	0.69209
0.152267	0.103866	0.00879192	0.381075	0.694173
0.0415364	0.016986	0.00786627	0.109949	0.710014
0.0758078	0.0336528	0.00782015	0.201264	0.71083
0.0378431	0.0280418	0.00738699	0.103397	0.718632
-0.0691407	0.00991407	0.00701063	0.193951	0.725621
0.13481	0.154983	0.00650084	0.392812	0.73543
-0.055376	0.0568362	0.00644331	0.162079	0.736563
0.127691	0.175426	0.00620729	0.380822	0.741272
0.0895539	0.0220154	0.00607457	0.270002	0.743963
-0.0207781	0.0386549	0.00565778	0.0649254	0.75263
0.0727807	0.0164661	0.0054042	0.232722	0.758075
0.0292046	0.00660347	0.00483707	0.0987348	0.770777
-0.0476277	0.0309452	0.00425239	0.171783	0.784744
-0.143099	0.288926	0.00357287	0.563269	0.802335
0.0363919	0.0736014	0.00312913	0.1531	0.814799
-0.0752583	0.028071	0.00245771	0.35737	0.835573
-0.0383962	0.0191786	0.00239848	0.184571	0.837541
0.0205917	0.0160389	0.00206599	0.10667	0.849088
0.0401902	0.006905	0.00204988	0.209013	0.849671
0.045413	0.0600965	0.00184212	0.249164	0.857414
0.0285155	0.0282207	0.00153357	0.171498	0.869796
0.00543661	0.00716946	0.00135867	0.0347408	0.877388
0.0232041	0.0243158	0.00125725	0.15415	0.882021
0.0265581	0.0102632	0.000971175	0.200771	0.89623
-0.0491613	0.124454	0.0007089	0.435051	0.91128
-0.0101807	0.032736	0.000548677	0.102415	0.921914
-0.0358323	0.0975308	0.000490855	0.381114	0.926132
-0.0117008	0.0269522	0.000489923	0.124569	0.926202
-0.0154555	0.0200934	0.00022543	0.2426	0.949905
0.00146018	0.00417384	5.32848e-05	0.0471472	0.975634
0.00294895	0.0723865	1.11664e-05	0.208004	0.988844
a. Each permutation test was carried out in 20 groups at the same time by using randomly removed 20% and supplemented 5% of all the numbers which floating within 20% of the reference value. Every linear regression equation were built in P and corresponding `X calculated from 20 groups by using least squares.

## Sheet: lost 20% and-mixed 5%-50
Supplementary Table 19-3. Parameters of linear regression equations established between combination frequency and prevalence of disease in 1000 permutation tests under the Constrained with lost 20% and mixed 5% model in 50 populations.a
Slope	Intercept	R2	SE	P-value
3.36381	-0.239506	0.92198	0.141238	0
2.22955	-0.078617	0.801912	0.159942	0
0.959992	-0.0688476	0.971261	0.0238351	0
1.07506	-0.0289575	0.861963	0.0620964	0
2.17423	-0.136597	0.857062	0.12816	0
0.141952	-0.0068985	0.812559	0.00984067	0
0.898011	-0.0682326	0.914603	0.0396065	0
1.30345	-0.0907823	0.817163	0.0889923	0
0.443109	-0.0177276	0.911485	0.0199308	0
1.31156	-0.167482	0.97159	0.0323716	0
1.5406	-0.149004	0.815152	0.105891	0
0.301108	-0.00873988	0.77484	0.0234283	0
0.687588	-0.0323588	0.806557	0.0486034	0
0.580589	-0.0122906	0.814242	0.0400263	0
0.824233	-0.0800455	0.939458	0.0302009	0
1.22327	-0.0280559	0.936586	0.0459434	0
1.01487	-0.132446	0.925605	0.0415287	0
2.26538	-0.180468	0.768471	0.179477	0
1.26465	-0.152586	0.94668	0.0433205	0
0.586654	-0.0379085	0.787123	0.0440357	0
1.33437	-0.110888	0.863585	0.0765482	0
0.802563	-0.0622208	0.880844	0.0426056	0
0.711063	-0.0505903	0.896498	0.0348729	0
0.381847	-0.0263672	0.846942	0.0234299	0
0.179105	-0.00547416	0.82627	0.011854	0
0.470517	-0.0301333	0.868153	0.0264662	0
0.401789	-0.0196247	0.909164	0.018331	0
0.669775	-0.0557225	0.940792	0.0242522	0
6.11531	-0.205586	0.853687	0.365419	0
0.787908	-0.0609205	0.911154	0.0355123	0
1.01227	-0.0978609	0.951256	0.033074	0
2.49859	-0.111812	0.833528	0.161171	0
0.650516	-0.0384403	0.927015	0.0263457	0
0.393218	-0.0192961	0.92623	0.0160174	0
0.749595	-0.0660912	0.849519	0.0455365	0
0.769904	-0.0533159	0.94975	0.0255611	0
1.90202	-0.0699075	0.945497	0.0659135	0
2.26622	-0.0757658	0.89069	0.114591	0
1.12216	-0.0254627	0.880203	0.0597536	0
0.218787	-0.00661819	0.897537	0.0106698	0
3.6953	-0.575281	0.85922	0.215897	0
2.52935	-0.155632	0.825766	0.167697	0
0.254006	-0.00862115	0.86092	0.0147358	0
0.187623	-0.0023719	0.922143	0.00786892	0
0.408374	-0.00965156	0.819749	0.0276399	0
0.851818	-0.0541178	0.790912	0.0632159	0
0.315544	-0.00891776	0.859056	0.0184481	0
1.44321	-0.089706	0.928253	0.0579133	0
0.702616	-0.0379834	0.900445	0.0337211	0
1.66424	-0.127459	0.901309	0.079487	0
0.63345	-0.0366233	0.957204	0.0193326	0
0.26866	-0.00907578	0.832445	0.0173974	0
1.33007	-0.0563199	0.77991	0.101984	0
1.45372	-0.0385912	0.838093	0.092225	0
0.585764	-0.0239035	0.810965	0.0408199	0
1.07907	-0.0725929	0.881826	0.0570162	0
0.485131	-0.0221618	0.856021	0.0287175	0
1.60479	-0.0466391	0.856243	0.0949103	0
0.420471	-0.0261414	0.932496	0.016329	0
0.27781	-0.00586349	0.79575	0.0203151	0
0.142431	-0.00448816	0.867205	0.00804474	0
1.97441	-0.0713465	0.89415	0.0980525	0
2.35222	-0.0842527	0.854657	0.14001	0
0.424159	-0.0311667	0.830149	0.0276926	0
1.91422	-0.111092	0.784396	0.144854	0
0.618057	-0.0450784	0.802867	0.0442044	0
6.18	-0.192579	0.882341	0.325733	0
1.33269	-0.0137434	0.820053	0.0901073	0
1.22194	-0.129937	0.919643	0.0521352	0
0.181739	-0.000507634	0.842655	0.0113352	0
2.2326	-0.0830936	0.764352	0.178927	0
1.37497	-0.198034	0.938261	0.0509086	0
1.60481	-0.221639	0.946321	0.0551678	0
4.85423	-0.106755	0.930892	0.190903	0
0.689291	-0.0456797	0.85817	0.0404463	0
1.28872	-0.186206	0.947562	0.0437581	0
1.46105	-0.0596427	0.788899	0.109088	0
1.11981	-0.013336	0.912311	0.0501101	0
1.09535	-0.0793573	0.898957	0.0530048	0
2.5745	-0.187777	0.946056	0.088733	0
2.44986	-0.0835817	0.89796	0.1192	0
0.661936	-0.0567035	0.922804	0.0276336	0
0.466939	-0.0130677	0.786797	0.0350836	0
1.47505	-0.212077	0.893534	0.0734914	0
1.40567	-0.193429	0.959499	0.0416844	0
3.01138	-0.288586	0.929124	0.120049	0
0.22396	-0.00833233	0.816693	0.0153148	0
0.945893	-0.0680985	0.838267	0.0599694	0
0.905911	-0.0741167	0.968181	0.0237043	0
0.669592	-0.0196751	0.775903	0.0519402	0
3.52319	-0.0703243	0.842927	0.219519	0
2.18957	-0.136484	0.907003	0.101197	0
2.42358	-0.182522	0.870914	0.134676	0
0.793964	-0.0368112	0.811233	0.0552802	0
3.02791	-0.408155	0.802013	0.217145	0
3.32118	-0.325221	0.952158	0.107453	0
2.09431	-0.119585	0.804632	0.148953	0
0.636341	-0.022663	0.816528	0.043538	0
2.77539	-0.24306	0.908386	0.127218	0
1.5987	-0.06218	0.955055	0.0500582	0
1.09859	-0.0220788	0.859501	0.0641107	0
0.392532	-0.0223778	0.809977	0.0274423	0
1.83071	-0.124631	0.921424	0.0771638	0
0.317049	-0.00454421	0.86254	0.0182686	0
0.424262	-0.0129332	0.780413	0.0324829	0
0.151961	-0.00260721	0.798201	0.0110285	0
0.924036	-0.0285728	0.777426	0.0713635	0
0.35081	-0.00821411	0.762465	0.0282621	0
0.688168	-0.0355596	0.917344	0.0298157	0
3.7954	-0.0529601	0.817802	0.258574	0
0.982169	-0.126432	0.902294	0.04665	0
2.65886	-0.130602	0.866518	0.150625	0
0.876439	-0.026442	0.785275	0.0661503	0
1.16292	-0.126269	0.930992	0.0456988	0
1.13	-0.112603	0.956027	0.0349796	0
0.745861	-0.058007	0.944772	0.0260287	0
0.603705	-0.025463	0.838806	0.0381986	0
0.976345	-0.0835341	0.907012	0.0451221	0
1.01858	-0.0719882	0.911066	0.045934	0
0.531194	-0.0298976	0.92215	0.0222772	0
0.403179	-0.0224781	0.887555	0.0207133	0
1.42404	-0.0753722	0.90165	0.0678846	0
0.705713	-0.0506158	0.908927	0.0322431	0
1.03209	-0.0367473	0.817752	0.070326	0
0.317757	-0.0112636	0.844061	0.0197135	0
1.02185	-0.0192914	0.893975	0.0507935	0
0.771254	-0.0542764	0.942386	0.027525	0
0.327292	-0.00969067	0.832873	0.0211615	0
1.3784	-0.18353	0.937662	0.051299	0
0.523393	-0.0242204	0.850059	0.031728	0
0.523932	-0.0279137	0.890356	0.0265378	0
0.238489	-0.0111057	0.876038	0.0129489	0
1.44658	-0.0825738	0.834499	0.092984	0
1.15488	-0.113205	0.867659	0.0651014	0
0.687088	-0.0504035	0.923098	0.0286243	0
0.580186	-0.0225749	0.894549	0.0287522	0
1.17421	-0.118481	0.953126	0.037585	0
0.527463	-0.0367508	0.936642	0.019801	0
0.405688	-0.0147202	0.846229	0.0249611	0
0.768936	-0.0786238	0.939891	0.0280672	0
6.0772	-0.293088	0.835301	0.3895	0
1.52305	-0.0522787	0.933015	0.058903	0
4.10687	-0.204515	0.790477	0.305184	0
1.21619	-0.156175	0.920959	0.0514265	0
3.88313	-0.208883	0.792075	0.287165	0
2.77628	-0.259344	0.944289	0.0973328	0
0.168299	-0.0117448	0.849506	0.0102244	0
0.992545	-0.0890342	0.884285	0.0518236	0
0.992228	-0.0779903	0.913848	0.0439729	0
1.05804	-0.0679926	0.798486	0.0767184	0
0.376883	-0.0181658	0.834564	0.0242199	0
0.342316	-0.0209461	0.806316	0.0242159	0
0.113964	-0.00114633	0.816701	0.00779283	0
0.720166	-0.0767744	0.947735	0.0244105	0
0.39875	-0.0192767	0.891475	0.0200813	0
0.174136	-0.00393091	0.798435	0.0126286	0
5.60299	-0.239372	0.866229	0.317808	0
1.50385	-0.0709067	0.920927	0.0636041	0
0.694268	-0.0246003	0.866161	0.0393912	0
3.0442	-0.329121	0.805092	0.216195	0
4.22741	-0.0748772	0.876951	0.228563	0
3.78738	-0.201906	0.861059	0.219592	0
0.846472	-0.01033	0.886024	0.0438203	0
0.73391	-0.020394	0.793755	0.0539971	0
1.62381	-0.11866	0.803491	0.115908	0
2.48147	-0.241603	0.788541	0.185477	0
1.55782	-0.0279194	0.95141	0.0508145	0
0.748429	-0.0117629	0.870303	0.0417023	0
0.507267	-0.0452073	0.808297	0.0356571	0
0.631097	-0.0149792	0.764148	0.0506066	0
0.483079	-0.0256933	0.932067	0.0188241	0
0.518178	-0.0267943	0.909667	0.0235689	0
0.849602	-0.0797969	0.92214	0.0356331	0
1.40307	-0.183658	0.94147	0.0504946	0
2.07635	-0.145248	0.934276	0.0794888	0
0.135357	-0.00483034	0.863652	0.00776272	0
1.90427	-0.162207	0.794254	0.139893	0
0.746989	-0.047098	0.780251	0.057219	0
1.11085	-0.135311	0.91575	0.0486331	0
0.655175	-0.0625203	0.849622	0.0397847	0
0.415739	-0.0186366	0.87143	0.0230491	0
3.21288	-0.0447542	0.899349	0.155139	0
1.00231	-0.130618	0.925688	0.0409903	0
1.45677	-0.0804815	0.85869	0.0852977	0
0.812646	-0.0287254	0.814445	0.0559869	0
1.16187	-0.143644	0.924857	0.0478019	0
0.704266	-0.0651237	0.859135	0.041161	0
3.03655	-0.252118	0.948619	0.102004	0
0.481112	-0.0154118	0.869799	0.0268672	0
0.443925	-0.0177688	0.84839	0.0270866	0
6.2128	-0.170565	0.782209	0.473179	0
0.668512	-0.056212	0.933516	0.0257505	0
1.58681	-0.0648643	0.835167	0.101751	0
2.97974	-0.229884	0.8507	0.180177	0
2.30355	-0.578889	0.966677	0.0617314	0
1.21668	-0.0412719	0.900406	0.0584057	0
0.156618	-0.00169396	0.780049	0.0120039	0
0.842096	-0.0697717	0.957238	0.0256898	0
0.556443	-0.0382229	0.900858	0.0266441	0
0.694068	-0.0484492	0.906361	0.0322002	0
0.381257	-0.0145494	0.909343	0.0173754	0
0.868873	-0.0142348	0.820499	0.0586585	0
0.802113	-0.0773787	0.905016	0.037507	0
0.389844	-0.00546395	0.787413	0.0292373	0
1.01881	-0.100836	0.909768	0.0463113	0
0.433848	-0.0135123	0.763391	0.0348625	0
2.19298	-0.178871	0.800092	0.158219	0
0.982054	-0.0237174	0.758638	0.0799526	2.22045e-16
0.0812674	-0.00165227	0.757088	0.00664427	2.22045e-16
0.0750354	-0.000750741	0.762181	0.00604978	2.22045e-16
0.653594	-0.010018	0.756512	0.0535203	2.22045e-16
0.191524	-0.00196864	0.755656	0.0157196	2.22045e-16
0.366798	-0.0115582	0.756005	0.030077	2.22045e-16
2.45299	-0.1393	0.753139	0.202705	2.22045e-16
3.06998	-0.0752711	0.755108	0.252346	2.22045e-16
0.161752	-0.00117464	0.760213	0.0131121	2.22045e-16
0.416728	-0.0158042	0.753927	0.0343637	4.44089e-16
1.18762	-0.10172	0.74995	0.0989813	4.44089e-16
0.189008	-0.00294352	0.754352	0.0155679	4.44089e-16
0.155837	-0.00416908	0.753882	0.012852	4.44089e-16
0.186202	-0.00391918	0.748039	0.0155979	4.44089e-16
0.535591	-0.0199757	0.751379	0.0444685	4.44089e-16
1.36277	-0.0661118	0.745571	0.114905	6.66134e-16
0.500533	-0.0159326	0.746116	0.0421431	6.66134e-16
1.99932	-0.0820201	0.743639	0.169437	8.88178e-16
1.40859	-0.0421656	0.744069	0.119239	8.88178e-16
0.658289	-0.0396517	0.743437	0.0558175	8.88178e-16
1.84349	-0.104995	0.742854	0.156552	8.88178e-16
1.24841	-0.0316049	0.741046	0.106519	1.11022e-15
0.437022	-0.00447442	0.740511	0.0373402	1.11022e-15
0.813831	-0.0321975	0.740586	0.069522	1.11022e-15
1.97805	-0.0595436	0.736948	0.170576	1.55431e-15
2.13366	-0.149438	0.735229	0.184811	1.9984e-15
0.335929	-0.00538566	0.734849	0.0291255	1.9984e-15
3.04814	-0.0978403	0.731454	0.266581	2.66454e-15
0.337181	0.0011095	0.730882	0.0295318	2.88658e-15
0.206176	-0.0116487	0.730721	0.0180652	2.88658e-15
1.82309	-0.0834822	0.730678	0.159757	2.88658e-15
0.721867	-0.0368673	0.729045	0.0635196	3.33067e-15
0.650786	-0.027572	0.728994	0.0572724	3.33067e-15
1.3993	-0.0134352	0.726192	0.124019	4.21885e-15
0.341697	-0.00638783	0.725436	0.0303419	4.44089e-15
0.495232	-0.0187453	0.725119	0.0440105	4.66294e-15
0.587061	-0.0159014	0.723492	0.0523841	5.32907e-15
0.116905	-0.00125412	0.72216	0.0104663	5.9952e-15
0.360628	-0.0138536	0.722186	0.0322843	5.9952e-15
0.133811	-0.00344786	0.720933	0.0120165	6.66134e-15
1.97589	-0.121502	0.72019	0.177766	7.10543e-15
0.347522	-0.0134907	0.717714	0.031458	8.65974e-15
0.61822	-0.0205663	0.716395	0.056144	9.76996e-15
0.535227	-0.00385152	0.716535	0.0485901	9.76996e-15
1.46129	-0.0394651	0.716436	0.132695	9.76996e-15
0.521877	-0.00817949	0.713411	0.0477427	1.26565e-14
0.466176	-0.0114285	0.712702	0.042721	1.35447e-14
4.43017	-0.190563	0.71174	0.406941	1.46549e-14
0.746586	-0.0372722	0.711642	0.0685953	1.46549e-14
2.0617	-0.175679	0.710942	0.189749	1.55431e-14
0.0500398	-0.000686529	0.710926	0.00460561	1.57652e-14
0.965853	-0.0349579	0.710453	0.0889985	1.62093e-14
0.717724	-0.0391799	0.710347	0.0661516	1.64313e-14
1.46855	-0.10985	0.710311	0.135366	1.64313e-14
0.502882	-0.0132224	0.710203	0.0463662	1.66533e-14
0.305556	-0.00711676	0.708361	0.0282987	1.93179e-14
2.30111	-0.0766123	0.706945	0.213845	2.17604e-14
1.86706	-0.0943103	0.703065	0.175134	2.9976e-14
1.4712	-0.087834	0.703039	0.13801	2.9976e-14
2.51529	-0.132882	0.701778	0.236667	3.30846e-14
2.84001	-0.109832	0.70126	0.267551	3.4639e-14
1.26035	-0.06551	0.70091	0.118834	3.57492e-14
0.456504	-0.0109514	0.700685	0.0430652	3.64153e-14
1.03168	-0.0757276	0.700388	0.0973949	3.73035e-14
1.66505	-0.117171	0.700087	0.157299	3.79696e-14
0.208146	-0.00295224	0.69977	0.0196787	3.90799e-14
0.223678	-0.00316859	0.699515	0.02116	3.9746e-14
1.75236	-0.0358572	0.698717	0.166088	4.24105e-14
0.527985	-0.0246114	0.6973	0.0502107	4.75175e-14
0.857317	-0.0353905	0.69705	0.0815782	4.86278e-14
0.78876	-0.0320401	0.69642	0.0751667	5.10703e-14
4.23449	-0.219716	0.695596	0.404322	5.4623e-14
1.03319	-0.0548997	0.694527	0.0989009	5.92859e-14
0.581639	-0.0177007	0.694215	0.0557179	6.08402e-14
0.51938	-0.0115266	0.689709	0.0502824	8.68194e-14
0.721179	-0.0442646	0.689352	0.0698773	8.92619e-14
0.611883	-0.0156652	0.688257	0.059439	9.70335e-14
4.94224	-0.22931	0.686839	0.481681	1.08358e-13
1.1663	-0.0144547	0.686828	0.113673	1.0858e-13
0.248308	-0.00179028	0.686787	0.0242035	1.08802e-13
1.89528	-0.177294	0.685554	0.18527	1.19682e-13
0.241501	-0.00339236	0.685147	0.0236298	1.23679e-13
0.443009	-0.011325	0.684949	0.0433664	1.25455e-13
0.431356	-0.00437992	0.683792	0.042339	1.37224e-13
0.391268	-0.0120984	0.68217	0.0385483	1.55209e-13
1.32965	-0.0605721	0.680962	0.131364	1.70086e-13
1.87696	-0.041502	0.680623	0.185581	1.74527e-13
0.22385	-0.00801134	0.68027	0.0221507	1.79412e-13
2.26462	-0.0431827	0.680197	0.224129	1.803e-13
0.368771	-0.0119238	0.679588	0.0365484	1.88738e-13
1.41455	-0.0481861	0.678667	0.14049	2.02283e-13
0.7121	-0.0247539	0.6786	0.0707354	2.03393e-13
0.166803	-0.00126154	0.676804	0.0166373	2.32703e-13
1.14722	-0.0583851	0.675559	0.114752	2.55573e-13
0.650497	-0.0158523	0.673121	0.0654292	3.062e-13
1.03377	-0.0571521	0.67276	0.104065	3.14637e-13
1.32597	-0.087117	0.671738	0.133789	3.39284e-13
1.00482	-0.0826015	0.671147	0.101522	3.54383e-13
3.17311	-0.164724	0.669734	0.321621	3.93241e-13
1.6156	-0.00976386	0.669379	0.163886	4.03677e-13
0.449869	-0.00674307	0.668969	0.0456769	4.1589e-13
1.8361	-0.0560094	0.66881	0.186493	4.20775e-13
0.431591	-0.0115243	0.668763	0.0438414	4.22107e-13
5.72828	-0.27851	0.66876	0.581888	4.22329e-13
4.86076	-0.135547	0.668006	0.494605	4.4631e-13
1.82717	0.0128445	0.667954	0.185945	4.47864e-13
0.489477	-0.00669389	0.666678	0.0499558	4.91607e-13
1.91662	-0.0794046	0.666633	0.195629	4.93161e-13
6.56553	-0.190355	0.662651	0.676155	6.57696e-13
0.952003	-0.047339	0.661134	0.0983755	7.33191e-13
1.31061	-0.0669066	0.660753	0.135547	7.53397e-13
1.26045	-0.047652	0.659758	0.130649	8.08908e-13
2.46744	-0.180689	0.658928	0.25623	8.5798e-13
2.69631	-0.0959475	0.65807	0.280531	9.11937e-13
0.432247	-0.0189901	0.657364	0.0450428	9.58789e-13
5.63648	-0.15393	0.657242	0.587515	9.67004e-13
0.202662	-0.00341281	0.654583	0.0212492	1.1664e-12
1.07296	-0.0605867	0.654496	0.112522	1.17351e-12
0.444095	-0.0090835	0.653013	0.0467252	1.30207e-12
1.09308	-0.0267059	0.650732	0.115587	1.52633e-12
0.206475	-0.0027243	0.650388	0.0218501	1.56319e-12
1.65502	-0.139558	0.648117	0.176017	1.82876e-12
0.453853	-0.0107402	0.646908	0.0483969	1.98752e-12
0.954531	-0.00788121	0.646518	0.101874	2.04148e-12
3.52925	-0.211376	0.646277	0.376864	2.07567e-12
1.39373	-0.0977895	0.645191	0.14918	2.23577e-12
0.502531	-0.00860834	0.644083	0.0539194	2.4114e-12
0.156908	-0.00373124	0.643405	0.0168605	2.52554e-12
0.0494723	-0.000367704	0.642822	0.00532278	2.62745e-12
1.39527	-0.126283	0.642354	0.150271	2.7125e-12
1.54451	-0.113255	0.640749	0.166926	3.02358e-12
4.50742	-0.240877	0.638851	0.48916	3.43592e-12
1.27342	-0.0417566	0.636925	0.138773	3.9091e-12
3.51214	-0.0592184	0.635652	0.383795	4.25571e-12
0.405221	-0.000995816	0.634685	0.0443737	4.53859e-12
1.2842	-0.0761342	0.631792	0.141505	5.49649e-12
2.05334	-0.062993	0.628454	0.227882	6.84275e-12
0.280156	-0.00334636	0.628002	0.0311221	7.0477e-12
0.795109	-0.0278265	0.627985	0.0883308	7.05547e-12
1.6996	-0.0239823	0.626876	0.189261	7.58416e-12
1.59472	-0.119352	0.625868	0.177965	8.09774e-12
2.52037	-0.0564003	0.625822	0.281292	8.12195e-12
0.381068	-0.00211921	0.625599	0.0425503	8.24052e-12
0.203928	-0.00149485	0.625121	0.022794	8.49965e-12
0.529442	-0.0188993	0.624482	0.0592588	8.85847e-12
3.54648	-0.106372	0.624202	0.397184	9.02034e-12
3.44734	-0.063177	0.623068	0.387014	9.7049e-12
0.125442	-0.00144868	0.622838	0.0140896	9.85012e-12
0.772032	-0.0119897	0.622368	0.0868012	1.01523e-11
1.43018	-0.0307886	0.62092	0.161294	1.11406e-11
2.85715	-0.136888	0.62085	0.322274	1.11908e-11
1.66837	-0.015248	0.620746	0.188226	1.12657e-11
2.64496	-0.0447459	0.619364	0.299282	1.23064e-11
0.684351	-0.0172421	0.619053	0.0774866	1.25528e-11
2.99482	-0.086892	0.618696	0.339349	1.28417e-11
1.58508	-0.0441476	0.618542	0.179668	1.29685e-11
0.810308	-0.0392852	0.617968	0.0919594	1.34506e-11
2.23896	-0.0498126	0.617064	0.25458	1.42455e-11
0.300647	-0.00170619	0.615967	0.0342644	1.52709e-11
0.705475	-0.0167261	0.615492	0.0804827	1.57361e-11
0.720898	-0.00647369	0.614394	0.0824331	1.6865e-11
3.30809	-0.25968	0.614259	0.37838	1.70095e-11
0.253521	-0.00712158	0.613866	0.0290219	1.74354e-11
0.660778	-0.0280941	0.612937	0.075791	1.8483e-11
0.873666	-0.0274361	0.610669	0.100689	2.13023e-11
0.385878	-0.00719182	0.610432	0.0444941	2.16198e-11
1.06822	-0.0346612	0.609833	0.123328	2.24423e-11
2.39245	-0.189836	0.609823	0.276217	2.24567e-11
1.92775	-0.0864969	0.609676	0.222635	2.26632e-11
0.4011	-0.00515979	0.607714	0.0465141	2.55995e-11
2.49162	-0.220529	0.606524	0.289665	2.75544e-11
1.38406	-0.118968	0.60579	0.161152	2.8832e-11
2.60029	-0.203388	0.603588	0.304161	3.30127e-11
0.400644	-0.00471669	0.603044	0.0469175	3.41318e-11
0.507025	-0.00097303	0.602378	0.0594579	3.55505e-11
0.56502	-0.00512624	0.597841	0.0668881	4.68432e-11
2.93867	-0.0956865	0.597688	0.347995	4.72771e-11
0.698477	-0.0126894	0.597498	0.0827461	4.78246e-11
0.688776	-0.0127008	0.596007	0.0818499	5.23224e-11
0.381501	-0.00633608	0.593458	0.0455756	6.09715e-11
2.71404	-0.0767872	0.593242	0.324375	6.17644e-11
0.11395	6.83131e-05	0.592903	0.0136286	6.30265e-11
2.73407	-0.0757833	0.59208	0.327556	6.61999e-11
3.31948	-0.0488536	0.589549	0.399779	7.69509e-11
1.70215	-0.0495119	0.589363	0.205076	7.78038e-11
2.39207	-0.0414556	0.586747	0.289759	9.08023e-11
0.825129	-0.0271802	0.584653	0.100382	1.02686e-10
1.00301	-0.0809165	0.583632	0.122279	1.09005e-10
2.13334	-0.0542751	0.583567	0.260116	1.0942e-10
0.397738	-0.00344252	0.580114	0.048841	1.33771e-10
0.64777	0.00156377	0.579288	0.0796792	1.40325e-10
0.720881	-0.022142	0.576797	0.0891263	1.62015e-10
2.1591	-0.176221	0.576624	0.267036	1.63635e-10
3.54603	-0.374799	0.576272	0.438886	1.66974e-10
0.333149	-0.00150948	0.575984	0.0412576	1.69759e-10
1.4477	-0.0633936	0.575092	0.179612	1.78673e-10
3.19113	-0.0478962	0.574735	0.396205	1.82364e-10
2.98052	-0.0747909	0.574154	0.370496	1.88533e-10
1.09719	-0.0308976	0.570388	0.13744	2.33612e-10
0.371692	-0.0096945	0.570202	0.046578	2.36085e-10
0.430963	-0.00400704	0.569906	0.054038	2.40071e-10
0.848483	-0.0102545	0.567783	0.106852	2.7066e-10
0.472089	-0.00487066	0.56755	0.0594798	2.74242e-10
4.56811	-0.221035	0.567489	0.57562	2.75175e-10
2.90083	-0.0724208	0.56663	0.366169	2.88805e-10
0.588533	-0.00361015	0.563824	0.0747152	3.37967e-10
2.27529	-0.279615	0.562979	0.289349	3.54296e-10
0.102729	0.000389367	0.561595	0.0131008	3.8267e-10
0.915272	-0.00917318	0.561427	0.116763	3.86249e-10
0.706356	-0.034665	0.561174	0.0901572	3.91721e-10
1.35444	-0.134293	0.560233	0.173207	4.12702e-10
0.173121	0.00022084	0.560073	0.0221461	4.16383e-10
2.6057	-0.131424	0.559178	0.333934	4.3752e-10
0.196131	-0.00240731	0.555865	0.0253045	5.25086e-10
0.613958	-0.0164646	0.555862	0.0792125	5.25184e-10
0.861171	-0.0502961	0.55518	0.111261	5.45187e-10
2.309	-0.0695119	0.553961	0.299054	5.82806e-10
0.207381	0.0074549	0.553514	0.0268837	5.97222e-10
0.145996	0.000660159	0.552131	0.0189791	6.43981e-10
0.0640691	-7.24358e-05	0.551694	0.00833615	6.59456e-10
0.184455	0.00386551	0.550311	0.0240671	7.109e-10
0.69324	-0.00706803	0.549875	0.090531	7.279e-10
0.262908	-0.000603973	0.549202	0.0343802	7.54902e-10
0.432929	0.00167251	0.548928	0.0566449	7.6616e-10
0.298277	-0.002714	0.547385	0.0391487	8.32718e-10
1.86347	-0.0922947	0.546708	0.244914	8.63589e-10
3.70348	-0.144689	0.546033	0.487407	8.95531e-10
1.29149	-0.0864558	0.541627	0.171487	1.13343e-09
0.178714	-0.00010535	0.541443	0.0237388	1.14456e-09
0.339439	0.00201261	0.541092	0.0451199	1.16613e-09
0.587632	-0.0180804	0.539602	0.0783456	1.2621e-09
3.50474	-0.121539	0.53819	0.468598	1.36004e-09
0.171465	0.00207584	0.537209	0.0229708	1.43229e-09
6.60356	-0.104403	0.536853	0.885297	1.45939e-09
0.385072	0.0153168	0.536361	0.0516753	1.49771e-09
0.0987145	0.000359898	0.53576	0.0132632	1.54585e-09
2.37755	-0.064268	0.533101	0.321155	1.77698e-09
0.487126	-0.0110922	0.531686	0.0659875	1.91325e-09
0.55739	-0.0108132	0.529415	0.0758507	2.1531e-09
0.826354	-0.00237642	0.526355	0.113144	2.52227e-09
0.140503	-0.000412423	0.526059	0.0192491	2.56101e-09
0.65711	-0.0103665	0.523669	0.0904573	2.89575e-09
1.1453	-0.0123989	0.523587	0.157686	2.90791e-09
2.80527	-0.12751	0.52316	0.386566	2.97233e-09
0.505622	-0.00395379	0.522991	0.0696982	2.99813e-09
0.195422	-0.00507093	0.519432	0.027131	3.59503e-09
2.71461	-0.120306	0.51935	0.376939	3.6101e-09
1.80406	-0.0454609	0.517539	0.251414	3.95735e-09
1.31149	-0.0680264	0.516793	0.183043	4.10974e-09
0.879965	-0.0291341	0.516073	0.122993	4.26201e-09
1.327	-0.0217987	0.514909	0.185908	4.51971e-09
0.39879	-0.0123352	0.512548	0.0561335	5.08921e-09
0.575258	-0.0128556	0.512264	0.0810192	5.16208e-09
3.53914	-0.155525	0.510716	0.499998	5.57773e-09
0.345935	-0.00087795	0.510423	0.0489011	5.65988e-09
0.625115	-0.00365265	0.509164	0.0885887	6.02679e-09
0.883193	-0.0087884	0.50781	0.125502	6.44658e-09
0.413028	-0.00537852	0.507406	0.0587389	6.57735e-09
0.83347	-0.0251597	0.504797	0.119152	7.48401e-09
7.38155	-0.317677	0.50465	1.05557	7.53858e-09
1.31897	-0.0125997	0.504496	0.188673	7.5964e-09
1.45965	-0.0765892	0.504253	0.208897	7.68797e-09
1.51824	-0.0751889	0.504209	0.217302	7.70447e-09
0.197477	-0.0008724	0.503544	0.0283021	7.96149e-09
2.79698	-0.178585	0.503343	0.401019	8.04047e-09
0.0802962	0.000761078	0.503101	0.0115181	8.13675e-09
0.251526	-0.0011534	0.502994	0.0360879	8.17987e-09
3.91219	-0.167136	0.502826	0.561493	8.2478e-09
0.463934	-0.0102659	0.502305	0.0666551	8.46174e-09
0.36985	0.00156072	0.501616	0.0532109	8.75286e-09
4.00254	-0.153916	0.499622	0.578153	9.65091e-09
0.565702	-0.00984302	0.499263	0.0817725	9.82178e-09
2.48505	-0.0661651	0.498101	0.360051	1.03949e-08
0.638722	-0.00391125	0.496307	0.092875	1.13432e-08
0.231163	0.00419903	0.4957	0.0336537	1.16824e-08
3.3563	-0.16978	0.494816	0.489489	1.21945e-08
0.905394	-0.0653844	0.49434	0.13217	1.24788e-08
1.90997	-0.0224852	0.493366	0.279363	1.30804e-08
0.947513	-0.0263445	0.493299	0.138607	1.3123e-08
2.25834	-0.117516	0.49191	0.331281	1.40318e-08
1.11029	-0.0129266	0.4918	0.162907	1.41066e-08
0.970027	-0.0116434	0.491429	0.142432	1.43608e-08
0.634581	0.0223591	0.491005	0.0932567	1.46567e-08
1.90568	-0.0576869	0.489632	0.280825	1.56561e-08
0.594053	-0.0226357	0.488865	0.0876755	1.62427e-08
3.31164	-0.0608588	0.487968	0.489638	1.69549e-08
0.296212	0.000129478	0.486404	0.0439333	1.82696e-08
2.28821	-0.0418615	0.486145	0.339557	1.84968e-08
0.863526	-0.0168189	0.485379	0.128339	1.91834e-08
2.48075	-0.143709	0.484907	0.369042	1.96197e-08
0.467551	-0.00465575	0.484756	0.069575	1.97605e-08
3.48132	-0.130674	0.484553	0.518255	1.99519e-08
0.812809	-0.0175564	0.483531	0.121249	2.09445e-08
1.20379	-0.0595776	0.482986	0.179768	2.14922e-08
0.0860787	0.000611199	0.482428	0.012869	2.20679e-08
0.177499	-0.0016974	0.481752	0.0265725	2.2785e-08
0.0927325	0.00078495	0.475779	0.0140497	3.01712e-08
1.46937	-0.0272732	0.475745	0.222636	3.02192e-08
2.63365	-0.0969981	0.47572	0.399065	3.02548e-08
1.54487	-0.0351677	0.475464	0.234207	3.06179e-08
0.07198	0.000514025	0.475363	0.0109146	3.07639e-08
1.58738	-0.0232902	0.474497	0.241119	3.20319e-08
0.192363	-0.00142822	0.471695	0.0293841	3.64935e-08
0.104127	3.99175e-05	0.471497	0.0159121	3.68295e-08
0.569365	0.0112014	0.471402	0.0870237	3.69927e-08
0.695094	0.0164433	0.470567	0.106419	3.84525e-08
0.870999	0.0410463	0.47024	0.133437	3.90387e-08
0.493561	0.0156201	0.469769	0.0756852	3.98989e-08
0.549729	-0.00233085	0.469535	0.0843378	4.03319e-08
1.14213	-0.105764	0.469299	0.175306	4.07754e-08
0.831697	-0.0468951	0.46852	0.127857	4.22674e-08
0.847847	-0.0200221	0.467862	0.130512	4.35701e-08
4.28229	-0.116213	0.467561	0.659585	4.41782e-08
0.566924	-0.0100034	0.466834	0.0874488	4.56818e-08
0.390387	-0.0141807	0.466237	0.06029	4.69528e-08
2.56086	-0.0699433	0.465072	0.396418	4.95333e-08
2.03968	-0.0709416	0.464791	0.315918	5.01742e-08
0.934829	-0.0172431	0.463714	0.145106	5.27106e-08
0.991111	-0.0333521	0.46259	0.15419	5.54909e-08
1.08281	-0.00834309	0.462434	0.168509	5.58877e-08
2.12594	-0.0587691	0.462082	0.331077	5.67908e-08
0.221084	-0.00277171	0.461587	0.0344641	5.80869e-08
0.752001	0.00229206	0.46101	0.117364	5.96355e-08
0.345944	-0.00314245	0.461004	0.0539916	5.96502e-08
1.73866	-0.0875007	0.460217	0.271782	6.1824e-08
0.581151	-0.00957846	0.459963	0.0908906	6.25446e-08
0.216985	-5.16727e-05	0.459823	0.0339455	6.29437e-08
0.0659665	-0.000750331	0.459276	0.0103313	6.45268e-08
0.580815	-0.0160858	0.458259	0.0911502	6.75715e-08
0.522064	-0.0178371	0.458156	0.0819472	6.78878e-08
0.805822	-0.00645246	0.457285	0.12671	7.06182e-08
1.15453	-0.0102837	0.456234	0.181926	7.40507e-08
1.23117	-0.0285729	0.455576	0.19426	7.62833e-08
0.597031	-0.00839267	0.453983	0.094506	8.19553e-08
2.9401	-0.09822	0.452407	0.46688	8.79666e-08
0.47081	0.00492223	0.451908	0.0748387	8.99553e-08
0.890685	-0.0100853	0.45155	0.141684	9.14124e-08
3.05101	-0.0420642	0.451034	0.485837	9.35444e-08
1.0791	-0.0136057	0.45022	0.172117	9.70129e-08
0.744276	-0.0145489	0.449164	0.118966	1.01697e-07
0.496589	0.00354999	0.446042	0.079878	1.16846e-07
0.190848	-0.00102072	0.442972	0.0308899	1.3384e-07
0.492599	-0.00817938	0.442893	0.0797432	1.3431e-07
1.64738	-0.0516212	0.442644	0.266816	1.35789e-07
3.43472	-0.221749	0.442226	0.556772	1.38316e-07
0.278308	-0.0053771	0.44208	0.0451273	1.39207e-07
0.316914	-0.00344478	0.441659	0.0514312	1.41814e-07
3.18286	-0.196279	0.440464	0.517792	1.49464e-07
0.906069	0.0195848	0.440012	0.147536	1.52461e-07
3.39189	-0.03716	0.439342	0.553056	1.57012e-07
1.63712	-0.0132075	0.439102	0.267066	1.5867e-07
2.00273	-0.095534	0.438748	0.326944	1.61154e-07
0.136736	0.00313273	0.438437	0.0223361	1.63364e-07
0.330564	-0.00205497	0.437922	0.0540549	1.6709e-07
0.960346	-0.0273466	0.437659	0.157123	1.69018e-07
1.95611	-0.036577	0.435639	0.321357	1.84599e-07
1.86282	-0.0353937	0.4347	0.306616	1.92308e-07
1.64386	-0.129629	0.43344	0.27127	2.0313e-07
2.7522	-0.120135	0.432675	0.454878	2.09985e-07
1.34111	-0.0438234	0.430254	0.222752	2.33181e-07
1.68028	-0.0254023	0.428336	0.280181	2.53284e-07
1.21853	-0.0186405	0.427341	0.203599	2.6436e-07
0.56123	-0.00663433	0.426803	0.0938769	2.70549e-07
0.571664	-0.0124514	0.426328	0.0957149	2.76115e-07
2.91212	-0.0497591	0.426285	0.487626	2.76631e-07
0.115912	-0.000823841	0.425603	0.0194362	2.84838e-07
2.68473	-0.118646	0.424176	0.451494	3.02783e-07
0.428179	0.0317073	0.423577	0.0720957	3.10633e-07
0.644105	-0.0202542	0.422614	0.108667	3.23665e-07
1.2059	-0.0311668	0.422242	0.203602	3.28846e-07
0.71213	0.0056247	0.418375	0.121193	3.87574e-07
0.425522	-0.00213545	0.417376	0.0725658	4.0431e-07
1.70909	-0.0259508	0.416638	0.2919	4.17111e-07
0.632354	-0.00158767	0.411091	0.109243	5.26691e-07
1.65786	-0.0168835	0.410416	0.286806	5.4178e-07
0.405088	-0.00675792	0.409232	0.070251	5.69257e-07
0.0699219	0.00103021	0.407594	0.0121671	6.09481e-07
0.316223	0.00369896	0.406951	0.0550994	6.26006e-07
0.340758	0.00457776	0.403754	0.0597695	7.14794e-07
0.677468	-0.00153064	0.400697	0.119587	8.10939e-07
0.188784	-0.000763468	0.400528	0.033336	8.16618e-07
0.701754	-0.0138278	0.400287	0.12398	8.24755e-07
1.20928	-0.0135107	0.398889	0.214268	8.73534e-07
0.175405	0.0144104	0.398791	0.0310857	8.77074e-07
0.114382	-0.000727257	0.396973	0.0203482	9.44948e-07
0.419855	0.0143849	0.396246	0.0748042	9.73484e-07
1.42233	-0.0323814	0.395353	0.253886	1.0097e-06
0.206326	0.0030498	0.395237	0.0368381	1.01446e-06
0.289928	0.00391323	0.39493	0.0517979	1.02726e-06
1.06264	-0.0372516	0.392195	0.190941	1.14832e-06
2.27673	-0.0128078	0.391797	0.409435	1.16707e-06
1.64708	-0.0204803	0.391676	0.296277	1.17278e-06
0.475894	-0.00325819	0.39094	0.0857364	1.20837e-06
0.400256	0.00580083	0.390387	0.0721933	1.23576e-06
1.38287	-0.0231856	0.388954	0.250178	1.30962e-06
0.788228	-0.0184259	0.387091	0.14316	1.41192e-06
0.27606	0.00272418	0.386968	0.0501519	1.41895e-06
1.3178	0.0481284	0.384805	0.240501	1.54806e-06
0.835316	-0.000273858	0.384251	0.152625	1.5829e-06
0.798908	0.0565301	0.382551	0.146498	1.6946e-06
1.44088	-0.029865	0.381883	0.264592	1.74051e-06
2.57797	-0.124582	0.381606	0.473676	1.75994e-06
1.67455	-0.00513126	0.380981	0.30809	1.80445e-06
1.12913	-0.0290109	0.378228	0.208959	2.01386e-06
0.154357	0.000416818	0.376446	0.0286741	2.16172e-06
0.447838	-0.00942941	0.3763	0.0832187	2.17423e-06
5.57251	-0.139428	0.374459	1.03957	2.33878e-06
1.24253	-0.00556235	0.373769	0.232141	2.40349e-06
2.04743	-0.0468124	0.372168	0.383832	2.56037e-06
1.48108	-0.0511734	0.370587	0.2786	2.72498e-06
6.12655	-0.0811512	0.37058	1.15246	2.72571e-06
0.178957	0.00657953	0.370424	0.0336746	2.74246e-06
0.340029	0.00160142	0.369533	0.0641061	2.8403e-06
0.604712	0.00246825	0.369216	0.114085	2.87588e-06
5.24761	-0.137242	0.368888	0.990711	2.91314e-06
0.69397	-0.015106	0.368297	0.131183	2.98148e-06
0.297022	-0.0049023	0.36776	0.0562117	3.0449e-06
0.142633	0.00371328	0.367724	0.0269955	3.04923e-06
1.42343	-0.0203574	0.366454	0.270144	3.20462e-06
0.743582	-0.0133916	0.366233	0.141187	3.23252e-06
1.18703	-0.0115948	0.36598	0.22551	3.26462e-06
1.90381	-0.0253022	0.365656	0.361935	3.30624e-06
0.308206	-0.00559623	0.364531	0.0587355	3.45474e-06
0.549322	0.0245461	0.36271	0.105098	3.70864e-06
0.776444	-0.0209672	0.362586	0.148592	3.72656e-06
0.284883	0.00336046	0.362556	0.054523	3.73094e-06
1.2925	-0.0197485	0.361835	0.247754	3.83699e-06
0.370502	0.00837574	0.360887	0.0711661	3.98088e-06
1.817	-0.0624688	0.360504	0.3493	4.04052e-06
1.18986	-0.0269058	0.360319	0.22883	4.06956e-06
2.04953	-0.0457179	0.357979	0.396167	4.45543e-06
0.17362	0.00133661	0.356823	0.0336448	4.65883e-06
2.04186	-0.0218524	0.355352	0.396951	4.93055e-06
0.282653	-0.00292436	0.353473	0.0551758	5.29998e-06
0.0640616	0.00578349	0.353424	0.0125066	5.30995e-06
1.16093	-0.0168813	0.351052	0.227827	5.81531e-06
0.592106	0.0133229	0.350863	0.116246	5.85762e-06
0.139842	0.00170246	0.350377	0.027484	5.96735e-06
2.14185	-0.0573087	0.350204	0.421111	6.00707e-06
3.15558	-0.0668276	0.350063	0.620612	6.03946e-06
0.484268	-0.00183702	0.349379	0.0953851	6.19938e-06
0.846058	0.0182442	0.349166	0.166724	6.25006e-06
0.931174	-0.00885907	0.348468	0.183779	6.41866e-06
0.276781	0.0282249	0.348185	0.0546603	6.48823e-06
0.250928	0.00504063	0.344699	0.0499378	7.40778e-06
1.17281	-0.00351035	0.343748	0.233896	7.67983e-06
0.302576	0.00333665	0.343344	0.0603974	7.7981e-06
0.104562	0.000991555	0.34167	0.0209493	8.30784e-06
2.57342	-0.114775	0.341299	0.516019	8.4249e-06
0.824002	0.0132765	0.340025	0.165698	8.83983e-06
0.45018	0.0153016	0.33957	0.090618	8.9927e-06
0.849527	-0.00925248	0.339177	0.171154	9.12678e-06
0.590533	0.0180103	0.33916	0.118979	9.13264e-06
0.335992	-0.000572678	0.339125	0.0677	9.14449e-06
0.0630912	0.0011247	0.339082	0.0127136	9.1595e-06
0.794277	0.00766167	0.337304	0.160694	9.79271e-06
0.894592	0.00790113	0.336182	0.181444	1.02135e-05
0.682485	0.0210741	0.335838	0.13853	1.03462e-05
0.313126	-0.000718022	0.334568	0.0637393	1.08498e-05
1.28235	-0.00102561	0.334276	0.261204	1.09693e-05
2.81178	-0.0270896	0.333881	0.573246	1.11323e-05
0.195183	0.00387296	0.333673	0.0398111	1.1219e-05
0.17388	0.00129354	0.332595	0.0355522	1.16801e-05
0.301343	-0.000165219	0.332496	0.0616274	1.1723e-05
0.596422	-0.00620725	0.331481	0.122253	1.21754e-05
1.16525	-0.00646404	0.330818	0.239207	1.24795e-05
2.25704	-0.0137817	0.326805	0.467569	1.44845e-05
1.22625	-0.0240229	0.325607	0.254723	1.51406e-05
1.20394	-0.0113826	0.325503	0.250147	1.51989e-05
0.414803	-0.00712201	0.321876	0.0869024	1.73736e-05
0.250738	0.00188374	0.320951	0.0526417	1.79745e-05
0.102469	0.00392723	0.318953	0.0216121	1.93416e-05
0.216778	0.00369431	0.318012	0.0458206	2.00199e-05
1.92538	-0.0190065	0.317962	0.407017	2.00565e-05
1.12868	-0.0149361	0.317827	0.238672	2.01562e-05
0.231913	0.00128987	0.315069	0.0493543	2.22918e-05
2.12549	-0.0059438	0.313235	0.454263	2.38319e-05
0.224374	0.00118378	0.3124	0.0480467	2.45659e-05
0.643455	0.0162496	0.312229	0.137842	2.47189e-05
0.518439	0.00598029	0.312073	0.111102	2.48596e-05
0.194568	0.00468891	0.311068	0.0417938	2.57832e-05
0.557157	0.0142962	0.309931	0.119997	2.68682e-05
0.257381	0.00203137	0.309891	0.0554385	2.69073e-05
0.185838	0.00272626	0.308779	0.0401327	2.80116e-05
2.40107	-0.014995	0.308294	0.519115	2.85077e-05
1.38031	-0.00580411	0.306554	0.299647	3.03553e-05
0.05134	0.000689705	0.305071	0.0111842	3.20218e-05
0.685301	0.00211186	0.304151	0.149615	3.30993e-05
0.0640663	0.00101676	0.303682	0.0140024	3.36613e-05
0.664367	-0.0137042	0.303651	0.145216	3.36996e-05
0.449668	0.00456148	0.302195	0.0986269	3.55082e-05
1.25365	-0.000734874	0.301831	0.275203	3.5974e-05
0.403038	0.000708106	0.300843	0.0886836	3.72705e-05
1.3955	0.00154861	0.300452	0.307348	3.77961e-05
1.77476	-0.039014	0.300259	0.391057	3.80576e-05
0.444425	0.00152598	0.29909	0.0981991	3.96815e-05
1.07046	0.00344233	0.298615	0.236795	4.03606e-05
2.9404	-0.0692525	0.298474	0.65066	4.05646e-05
0.662474	0.0151339	0.298011	0.146756	4.12406e-05
0.484732	0.0112016	0.297269	0.107573	4.23469e-05
1.06713	-0.0428818	0.294955	0.238137	4.59826e-05
0.856607	-0.00604086	0.29385	0.191666	4.78223e-05
2.47277	-0.0453344	0.292695	0.554828	4.98229e-05
0.614846	0.00985018	0.292102	0.138154	5.08812e-05
1.16378	-0.0321413	0.291504	0.261877	5.19699e-05
0.962229	0.00243747	0.290784	0.216901	5.33117e-05
0.108904	0.00154219	0.289849	0.0246045	5.5102e-05
1.83284	0.0713121	0.289614	0.414325	5.55615e-05
2.66652	-0.0232974	0.2896	0.602805	5.55884e-05
0.635817	0.0175122	0.289511	0.143767	5.57644e-05
0.304844	0.0165496	0.288738	0.0690589	5.73052e-05
1.54873	0.0285779	0.287475	0.351928	5.99142e-05
1.00405	0.0439182	0.287161	0.228333	6.05811e-05
0.699417	0.00667615	0.286997	0.159119	6.09329e-05
0.320328	0.0106406	0.286028	0.0730483	6.30445e-05
2.21249	-0.0511061	0.285756	0.504879	6.36505e-05
2.34221	-0.0970027	0.285414	0.534928	6.44203e-05
0.985142	0.014761	0.284782	0.225342	6.58675e-05
0.954954	-0.000719202	0.284005	0.218854	6.76878e-05
1.07676	-0.00235894	0.283999	0.246773	6.77016e-05
2.47317	0.0189811	0.283805	0.567073	6.8163e-05
0.122159	0.00279778	0.283608	0.0280234	6.86353e-05
1.76091	-0.00625187	0.283369	0.404193	6.92148e-05
2.40034	0.0324172	0.281694	0.553245	7.33937e-05
0.34779	0.00156518	0.28144	0.0802111	7.40491e-05
0.394624	-0.00533485	0.280174	0.0912985	7.73999e-05
0.722947	0.00500686	0.278325	0.168027	8.25539e-05
0.502875	0.0110234	0.278224	0.116908	8.28478e-05
0.957848	-0.0138162	0.278005	0.222801	8.34817e-05
0.352807	0.00132393	0.277904	0.0820856	8.37756e-05
2.81838	-0.0155517	0.27773	0.65602	8.42826e-05
0.584312	0.0355775	0.277317	0.136148	8.55039e-05
0.0671771	0.00177973	0.275632	0.0157187	9.06646e-05
0.0935943	0.00532138	0.275291	0.0219187	9.17435e-05
0.309112	0.0281484	0.274907	0.07246	9.2974e-05
0.592952	0.00960774	0.274304	0.139207	9.49387e-05
0.383465	0.001135	0.274165	0.090057	9.53974e-05
0.627601	0.0548086	0.273368	0.147688	9.80703e-05
0.12614	0.00229552	0.273046	0.0297078	9.91713e-05
0.506641	0.00902213	0.272758	0.119407	0.000100164
2.09418	-0.0549005	0.271886	0.494651	0.000103232
0.33697	0.0147489	0.270822	0.0798077	0.000107097
0.573146	0.0258694	0.268946	0.136391	0.000114259
0.270669	0.0129803	0.268745	0.0644441	0.000115055
0.442045	0.00244981	0.26707	0.105698	0.000121885
2.31057	-0.0475765	0.265791	0.554292	0.000127361
0.213156	0.00513681	0.263098	0.05149	0.00013968
0.308158	0.0134098	0.261213	0.0748023	0.000148981
1.88189	-0.0708146	0.260182	0.458033	0.000154319
0.134686	0.00913089	0.259477	0.0328414	0.000158077
1.57838	0.000668332	0.258446	0.385903	0.000163732
2.96596	-0.0493342	0.257315	0.7273	0.000170155
1.27254	-0.00732954	0.256657	0.312585	0.000174006
1.35411	-0.00259625	0.25645	0.332804	0.000175237
1.35568	-0.00472955	0.255553	0.333973	0.000180656
1.58193	-0.0242116	0.254607	0.390684	0.000186551
1.40678	0.0405734	0.254329	0.347682	0.000188318
0.392143	-0.00399429	0.253989	0.0970039	0.000190499
0.144649	0.00313891	0.252097	0.0359611	0.000203103
0.153911	0.00419915	0.251269	0.0383481	0.000208869
0.0663479	0.00235177	0.251145	0.0165365	0.000209744
0.389984	-0.000297324	0.25074	0.0973041	0.000212637
0.565042	0.0283941	0.2499	0.141298	0.000218752
0.370932	0.00591035	0.248691	0.0930579	0.00022785
0.23225	0.00389798	0.248688	0.0582663	0.000227874
0.160526	0.00655455	0.245966	0.0405678	0.000249732
1.31399	0.0159273	0.243845	0.33398	0.000268155
0.738055	-0.00103386	0.243456	0.187791	0.000271676
0.501972	0.0255106	0.240644	0.128705	0.000298484
0.57162	0.0113983	0.24021	0.146736	0.000302839
0.647746	-0.00314603	0.239842	0.166446	0.000306584
0.124831	0.0026432	0.239608	0.0320973	0.000308986
1.25235	-0.00488018	0.235908	0.325316	0.00034952
0.244986	0.0066179	0.235494	0.0637121	0.000354362
0.0969758	0.00433886	0.234671	0.0252777	0.000364184
2.38437	0.0101409	0.233892	0.622859	0.000373729
0.784743	0.0290243	0.232076	0.20604	0.000396921
1.25044	0.00207672	0.231736	0.328624	0.000401406
0.395596	0.0276545	0.23136	0.104075	0.000406434
0.8359	0.120176	0.230407	0.220504	0.000419449
0.159153	0.00209549	0.230011	0.0420302	0.00042498
0.511416	0.00862299	0.229819	0.135132	0.000427685
0.764656	-0.00207688	0.228977	0.202527	0.000439745
0.446326	0.00604712	0.228806	0.118271	0.000442235
1.65374	-0.00919698	0.22801	0.439214	0.000454012
1.56514	0.0276653	0.227833	0.415891	0.000456663
0.540444	0.0178126	0.22749	0.143748	0.000461859
0.652118	0.0192781	0.226391	0.173995	0.000478881
0.614982	0.0105047	0.225585	0.164465	0.000491757
1.71476	-0.0109287	0.225022	0.45932	0.000500951
2.03858	-0.0201921	0.224012	0.547645	0.000517863
0.41437	0.00263237	0.222477	0.11181	0.00054463
0.0443632	0.00343856	0.221752	0.0119958	0.00055773
1.28672	-0.00634795	0.221694	0.347987	0.000558794
0.258745	0.00556456	0.221488	0.0700179	0.000562584
2.05974	0.00408118	0.22065	0.558735	0.000578233
1.51347	-0.0031402	0.220533	0.410693	0.000580465
0.982249	0.0877485	0.220301	0.266721	0.000584894
1.72697	-0.0253923	0.218856	0.470925	0.000613203
0.129161	-0.000215079	0.218117	0.0352968	0.000628177
0.725233	-0.000546079	0.215761	0.19957	0.000678384
0.892586	0.0295186	0.215635	0.245714	0.000681182
1.34265	0.00278401	0.214795	0.370529	0.00070007
0.031603	0.00153961	0.213574	0.00875313	0.000728457
1.02893	0.0188015	0.210514	0.287606	0.000804561
1.56812	0.0127228	0.210403	0.438467	0.000807476
0.545212	0.0577967	0.209706	0.152769	0.000825925
0.336868	0.00504295	0.20839	0.0947668	0.000861894
0.264216	0.00406869	0.20757	0.074514	0.000885065
0.353978	0.00898888	0.207084	0.0999759	0.000899071
0.195169	0.00740899	0.206355	0.0552452	0.000920516
0.290761	0.0227538	0.206018	0.082389	0.000930594
1.57012	0.0119068	0.20563	0.445433	0.000942335
0.599869	0.00322295	0.205313	0.170344	0.000952023
1.13079	0.00974197	0.204181	0.322227	0.000987416
0.72534	0.0897592	0.203217	0.207306	0.00101859
0.404	0.00373607	0.200646	0.11639	0.00110644
0.91437	0.00553653	0.199193	0.264623	0.00115934
3.32919	-0.0379249	0.196431	0.971906	0.00126668
1.86658	0.00352689	0.196176	0.54536	0.00127709
0.888783	0.0289482	0.191747	0.263381	0.00147128
0.51697	0.0293061	0.188783	0.154679	0.00161697
0.861824	0.0643833	0.187559	0.258896	0.00168118
0.285308	0.00417909	0.186188	0.0860952	0.00175603
1.07598	0.074943	0.185756	0.325154	0.00178029
0.436909	3.07991e-06	0.182971	0.133259	0.00194462
0.152267	0.00211915	0.182042	0.0465869	0.0020027
0.552102	0.0635999	0.18124	0.169375	0.00205413
0.293574	0.0215419	0.180099	0.090411	0.00212961
0.82337	0.0139766	0.179702	0.253912	0.0021565
1.35449	0.00798675	0.17738	0.42102	0.00232049
0.129961	0.0075887	0.177312	0.0404055	0.00232548
0.760584	-0.000203711	0.174645	0.238655	0.00252935
0.418196	0.00875061	0.171664	0.132594	0.00277781
2.50015	0.00374152	0.171063	0.794379	0.00283074
0.931004	0.0275548	0.16913	0.297843	0.0030077
0.0772212	0.00565132	0.166307	0.0249553	0.00328567
0.511141	0.00480984	0.165197	0.165848	0.00340169
0.306085	0.00949971	0.164671	0.0995043	0.00345809
0.16553	0.0174689	0.162704	0.0541996	0.00367716
0.501248	-5.38267e-05	0.160648	0.165374	0.00392069
2.61968	0.0268819	0.160313	0.865371	0.00396189
0.409449	0.0299243	0.159606	0.135611	0.00405003
0.344981	0.00885208	0.159342	0.114372	0.00408357
0.217104	0.005736	0.156862	0.0726502	0.0044111
0.545661	0.00843741	0.156762	0.182666	0.00442481
0.132556	0.00737357	0.155825	0.0445323	0.00455563
0.134696	0.00264221	0.15486	0.0454181	0.00469427
0.0813962	0.00451825	0.153595	0.0275793	0.00488212
0.820949	0.0741062	0.153446	0.278321	0.00490484
0.693889	0.0189138	0.152835	0.235799	0.00499868
1.32881	0.0778773	0.152706	0.451786	0.00501878
0.0716927	0.00644621	0.150844	0.0245519	0.00531694
0.504223	0.124767	0.148519	0.174261	0.00571376
1.10697	0.0926693	0.148243	0.38299	0.00576269
0.0729061	0.000579406	0.14738	0.0253105	0.0059185
0.900824	0.0148843	0.146869	0.313374	0.00601277
0.25288	0.016386	0.146663	0.0880429	0.00605112
0.891308	0.0357863	0.146243	0.31084	0.00613023
0.488531	0.035793	0.144597	0.171505	0.00644989
0.879736	0.00459176	0.14328	0.310497	0.00671745
0.107044	0.0279133	0.143219	0.0377899	0.0067301
0.11423	0.00846947	0.143171	0.0403349	0.00674021
1.12334	0.0605892	0.142981	0.396961	0.00677971
0.797431	0.00745717	0.142113	0.282795	0.00696374
0.994016	0.0206362	0.141762	0.353018	0.00703944
0.567106	0.0301116	0.140908	0.202114	0.00722713
0.863136	0.0552499	0.139224	0.309775	0.00761194
0.309511	0.0174012	0.13916	0.111112	0.00762686
0.155384	0.00404202	0.139004	0.0558176	0.00766361
0.155799	0.0052421	0.138452	0.0560964	0.00779501
0.318033	0.00738754	0.138388	0.11454	0.00781024
1.67821	0.0526116	0.13835	0.604507	0.00781957
0.140239	0.015146	0.13575	0.0510737	0.0084705
1.36804	0.0334993	0.135716	0.498301	0.00847948
0.44917	0.0238729	0.135361	0.163856	0.00857249
1.50011	0.0292514	0.133515	0.551591	0.00907247
0.536319	0.0509107	0.13087	0.199492	0.00983999
0.627591	0.039927	0.130842	0.233471	0.00984842
0.607472	0.00887318	0.129666	0.227162	0.01021
0.464662	0.015407	0.129549	0.173849	0.0102466
0.139999	0.0154505	0.129027	0.0525009	0.010412
0.181484	0.00743742	0.127568	0.0685037	0.0108882
0.58586	0.0909799	0.1268	0.221907	0.0111473
0.954676	0.0181658	0.126492	0.362107	0.0112529
0.31442	0.0207184	0.125421	0.119841	0.0116281
0.0686146	0.00338694	0.124564	0.0262549	0.0119371
0.273576	0.0310074	0.122294	0.105786	0.0127957
0.0931517	0.0085938	0.122089	0.0360543	0.0128763
0.390979	0.0231088	0.121438	0.15179	0.0131354
0.496139	0.0528181	0.116933	0.196794	0.0150741
0.575403	0.0241061	0.116754	0.228432	0.0151568
0.202249	0.0128075	0.114902	0.081021	0.0160386
0.513698	0.0216919	0.114395	0.206302	0.016289
0.212315	0.0319945	0.114384	0.0852709	0.0162942
1.36321	0.0268192	0.110039	0.55957	0.0186043
0.932909	0.0454666	0.107036	0.388929	0.0203891
0.212026	0.0336103	0.10681	0.0884984	0.0205303
2.07533	0.0744525	0.105258	0.873351	0.0215255
0.246729	0.00739697	0.105028	0.103956	0.0216767
0.476631	0.0334079	0.1038	0.202146	0.0225042
1.07354	0.0255683	0.103649	0.455675	0.0226079
0.0687062	0.00557728	0.103521	0.0291831	0.0226961
0.614345	0.0289009	0.103128	0.261499	0.0229702
0.197634	0.0150199	0.102409	0.0844523	0.0234794
0.290603	0.0537202	0.101924	0.124508	0.0238286
0.393861	0.0335673	0.100998	0.169608	0.0245115
0.215411	0.0218619	0.100785	0.0928714	0.0246711
0.461871	0.0188294	0.100703	0.199219	0.0247329
0.56487	0.00682903	0.0999322	0.244688	0.0253212
0.453944	0.026401	0.0994057	0.197215	0.025731
0.45289	0.0296158	0.0968309	0.199641	0.0278333
0.522324	0.11856	0.0949376	0.232777	0.0294885
0.277999	0.0167204	0.0946	0.124136	0.0297938
0.146325	0.0282489	0.0929544	0.0659746	0.0313284
0.467405	0.0606703	0.0915002	0.212581	0.0327507
0.0926636	0.00546498	0.0909857	0.0422754	0.0332693
0.0571002	0.00118586	0.09091	0.0260624	0.0333464
1.22726	0.166237	0.0904596	0.561695	0.0338082
0.173758	0.0268905	0.0899453	0.0797755	0.0343435
0.692316	0.0469203	0.089715	0.318302	0.034586
0.671693	0.045559	0.0882856	0.311555	0.0361302
0.58508	0.0533123	0.0871903	0.273244	0.0373604
0.141393	0.0284076	0.0862686	0.0664184	0.0384284
0.356058	0.0349168	0.0846492	0.168999	0.0403803
0.156303	0.0221841	0.0843644	0.0743241	0.0407338
0.684961	0.0180982	0.0842575	0.325932	0.0408674
1.19622	0.0599237	0.0841764	0.569508	0.0409689
1.63947	0.118107	0.0837829	0.782537	0.0414654
1.02493	0.105346	0.0837241	0.489398	0.0415402
0.131277	0.0127758	0.0806947	0.063955	0.0455807
0.35097	0.00745203	0.0782195	0.173902	0.0491776
0.109023	0.0159604	0.077813	0.0541726	0.0497956
0.705947	0.0552958	0.0762505	0.354656	0.052245
0.0822882	0.00674599	0.0754781	0.0415686	0.0535012
0.302392	0.0949345	0.072373	0.15626	0.0588714
0.113104	0.0195995	0.072319	0.0584695	0.0589695
0.615597	0.0951429	0.0694811	0.325166	0.0643712
0.0440244	0.00777348	0.0676257	0.0235945	0.0681767
0.146468	0.0231584	0.0659661	0.0795503	0.0717776
0.201789	0.00788978	0.0656349	0.109892	0.0725196
0.34563	0.0674288	0.0628188	0.192689	0.0791592
0.0705681	0.0126067	0.0603867	0.0401783	0.0854032
0.422047	0.0758388	0.0594746	0.242248	0.0878761
0.81686	0.131655	0.0587304	0.472012	0.0899493
0.179295	0.0221779	0.0575366	0.104739	0.093383
0.387961	0.0207691	0.0561287	0.229631	0.097611
0.451756	0.136195	0.0518963	0.278704	0.111587
0.142654	0.00911655	0.048764	0.0909404	0.123299
0.13385	0.0221698	0.046671	0.0873167	0.131858
0.0583155	0.0114123	0.0463885	0.0381631	0.133062
1.04016	0.23514	0.0461699	0.682396	0.134001
0.108933	0.0103465	0.0460936	0.0715272	0.134331
0.290185	0.0264849	0.0457284	0.191337	0.135921
0.454868	0.0151613	0.0451542	0.301913	0.138462
0.336824	0.0559238	0.0448135	0.224451	0.139994
0.151068	0.0115143	0.0423229	0.103723	0.151776
0.0692973	0.00420994	0.0412773	0.0482044	0.157043
0.00736578	0.000597618	0.0407016	0.00516142	0.160029
0.0585928	0.00571104	0.0394002	0.0417586	0.167013
0.0846804	0.0189659	0.0388885	0.060763	0.169852
0.0936944	0.0287	0.0383199	0.0677479	0.173069
0.38872	0.0747778	0.0353023	0.293298	0.191333
0.483975	0.129022	0.0349011	0.367341	0.193922
0.511389	0.039515	0.0309746	0.412853	0.221491
0.0704597	0.0329274	0.0306609	0.0571828	0.223882
0.161215	0.0222517	0.0297158	0.132966	0.231273
0.13249	0.0620797	0.0276198	0.113467	0.248716
0.296304	0.136984	0.0264433	0.259501	0.259192
0.0347305	0.00421253	0.0259917	0.030687	0.263355
0.118831	0.030342	0.0216912	0.115188	0.307416
0.118393	0.0338085	0.0204849	0.118166	0.321407
0.00156565	0.000948502	0.0203433	0.0015682	0.323104
0.0557899	0.0246563	0.0184344	0.0587598	0.347144
0.0343711	0.00399309	0.0183128	0.0363231	0.348755
0.409807	0.052114	0.0176825	0.440873	0.357263
0.119614	0.0130854	0.0173288	0.130012	0.362159
0.564459	0.411643	0.016843	0.622462	0.369034
0.169531	0.0701087	0.0167845	0.187283	0.369874
0.0796015	0.0343685	0.0156779	0.0910385	0.38627
0.265836	0.160455	0.0121802	0.345546	0.445471
0.0997705	0.0509115	0.0111663	0.135515	0.465174
0.14236	0.023767	0.00985473	0.205966	0.49278
0.051496	0.0496848	0.00579266	0.0973761	0.599356
0.0289444	0.02087	0.00470071	0.060791	0.636142
0.440133	0.369632	0.00357248	1.06097	0.680106
0.0167451	0.0283399	0.00323666	0.0424146	0.694742
0.00578361	0.00546679	0.00310188	0.0149655	0.700862
0.0201023	0.0156071	0.00144644	0.076236	0.793151
0.111886	0.0204964	0.00130083	0.447469	0.803622
0.0151087	0.0104723	0.00120833	0.0626977	0.810599
0.00288662	0.00291939	0.000436295	0.0199427	0.885518
-0.00478741	0.0138471	8.03183e-05	0.0771001	0.950746
a. Each permutation test was carried out in 50 groups at the same time by using randomly removed 20% and supplemented 5% of all the numbers which floating within 20% of the reference value. Every linear regression equation were built in P and corresponding `X calculated from 50 groups by using least squares.

## Sheet: lost 20% and-mixed 5%-100
Supplementary Table 19-4. Parameters of linear regression equations established between combination frequency and prevalence of disease in 1000 permutation tests under the Constrained with lost 20% and mixed 5% model in 100 populations.a
Slope	Intercept	R2	SE	P-value
6.63757	-0.254069	0.671394	0.469078	0
0.538517	-0.0257344	0.743952	0.0319136	0
0.549726	-0.0192226	0.767473	0.030566	0
0.118662	-0.0037084	0.839647	0.00523828	0
0.897878	-0.0496346	0.637445	0.0684022	0
0.200894	-0.00678875	0.856571	0.00830405	0
0.0679739	6.5223e-05	0.709681	0.00439173	0
0.601312	-0.0241619	0.550628	0.0548733	0
1.99832	-0.122075	0.636677	0.15249	0
2.16594	-0.0272583	0.815328	0.104128	0
1.56272	-0.0506002	0.860555	0.063545	0
1.25236	-0.0361431	0.929577	0.0348202	0
1.09616	-0.0818723	0.966333	0.020668	0
3.1602	-0.240181	0.614891	0.252636	0
1.26724	-0.1517	0.940248	0.0322699	0
1.88371	-0.0775243	0.659317	0.136782	0
0.77713	-0.057056	0.932722	0.0210835	0
0.170256	-0.0034765	0.751389	0.00989277	0
1.11297	-0.0499846	0.527226	0.106463	0
1.85656	-0.201534	0.852781	0.0779217	0
0.462882	-0.0204497	0.908664	0.0148244	0
1.40458	-0.0282438	0.509775	0.139137	0
0.298451	-0.0167968	0.750121	0.0174004	0
0.434288	-0.0198971	0.860287	0.0176792	0
1.17578	-0.0370546	0.590336	0.0989408	0
0.36908	-0.00671408	0.696148	0.0246313	0
3.79019	-0.185287	0.631606	0.292402	0
1.01932	-0.0559203	0.544778	0.0941242	0
0.832311	-0.0656994	0.861774	0.0336721	0
2.59868	-0.283044	0.694688	0.174027	0
0.925102	-0.0590306	0.711049	0.0595715	0
0.283528	-0.0230493	0.811624	0.0137981	0
0.313552	-0.0155034	0.906735	0.0101582	0
1.28275	-0.188863	0.92737	0.0362626	0
0.515668	-0.0372268	0.876084	0.0195906	0
3.34966	-0.181064	0.542952	0.310448	0
0.280754	-0.00318068	0.791085	0.0145743	0
0.365292	-0.0117321	0.645672	0.0273353	0
0.310698	-0.0133308	0.868461	0.0122145	0
1.08532	-0.0410727	0.825444	0.0504158	0
1.6505	-0.069832	0.688484	0.112149	0
0.772	-0.0822012	0.909693	0.0245708	0
0.532541	-0.00726365	0.666778	0.0380291	0
0.0618174	-0.000563661	0.648324	0.0045991	0
0.229368	-0.00867035	0.885523	0.00833063	0
1.29572	-0.0906132	0.627275	0.100893	0
2.1862	-0.14839	0.835554	0.0979716	0
0.434189	-0.0307478	0.834345	0.0195432	0
5.20725	-0.194068	0.838952	0.230465	0
0.1133	-0.0020774	0.88689	0.00408726	0
1.10511	-0.035261	0.533054	0.104481	0
0.696776	-0.0205054	0.60102	0.0573472	0
6.53059	-0.296475	0.882709	0.240471	0
1.36473	-0.0327615	0.539284	0.127421	0
0.556319	-0.0102534	0.838444	0.0246681	0
0.736965	-0.0251265	0.533723	0.0695821	0
0.30019	-0.0213962	0.86029	0.0122201	0
2.26429	-0.277017	0.767686	0.125824	0
0.719601	-0.0730512	0.903383	0.0237723	0
0.287587	-0.00433976	0.763713	0.0161588	0
2.30773	-0.100042	0.861717	0.0933844	0
2.56377	-0.0909805	0.686338	0.175076	0
2.28766	-0.238125	0.748489	0.133957	0
0.507033	-0.00833366	0.629283	0.0393117	0
4.12007	-0.147506	0.751004	0.239644	0
0.409985	-0.00389486	0.681397	0.0283191	0
2.91077	-0.0990403	0.608107	0.236041	0
1.10227	-0.0878907	0.833934	0.0496875	0
0.101161	-0.0024082	0.547804	0.00928432	0
3.14159	-0.289653	0.863353	0.126253	0
1.00195	-0.0382724	0.592018	0.0840208	0
0.352118	-0.0119013	0.970301	0.00622286	0
3.82283	-0.162372	0.689079	0.259395	0
0.62382	-0.00447296	0.825682	0.0289542	0
1.09478	-0.0938813	0.927247	0.0309773	0
0.685337	-0.0267292	0.840451	0.0301635	0
0.510881	-0.0187767	0.623727	0.0400831	0
0.393299	-0.00744939	0.746882	0.0231284	0
4.22848	-0.171573	0.638438	0.321442	0
0.846918	-0.0114374	0.533256	0.0800387	0
1.87789	-0.120995	0.892581	0.0658074	0
0.373323	-0.0026456	0.603786	0.0305489	0
2.36833	-0.134767	0.631064	0.182923	0
0.929709	-0.0245778	0.825747	0.0431419	0
3.00096	-0.12169	0.735645	0.181722	0
3.94998	-0.25429	0.571062	0.34581	0
1.30479	-0.158589	0.954925	0.0286361	0
1.53669	-0.186646	0.954206	0.0340062	0
2.46618	-0.285206	0.682126	0.170062	0
1.25691	-0.0569053	0.835755	0.0562856	0
0.943239	-0.0177233	0.750902	0.0548785	0
1.14521	-0.112723	0.860702	0.0465389	0
0.707166	-0.0297014	0.709276	0.0457342	0
2.53505	-0.214637	0.846844	0.108903	0
0.94714	-0.0301037	0.742214	0.0563853	0
0.967031	-0.0286065	0.683225	0.0665152	0
1.03151	-0.0724364	0.880765	0.0383384	0
2.8232	-0.237911	0.902054	0.0939733	0
0.270922	-0.00902933	0.826176	0.0125531	0
4.03724	-0.241583	0.553238	0.366483	0
6.12187	-0.201025	0.669442	0.434549	0
0.777645	-0.0574643	0.802226	0.0390036	0
2.08803	-0.0406576	0.60031	0.172107	0
1.09529	-0.0320188	0.562889	0.0974988	0
0.294973	-0.00199943	0.557707	0.0265351	0
0.513072	-0.0307901	0.804826	0.0255226	0
0.280702	-0.020459	0.877703	0.0105844	0
0.0921616	1.03478e-05	0.562717	0.00820679	0
4.66895	-0.128603	0.648097	0.347534	0
0.348849	-0.00671892	0.762106	0.0196883	0
1.88728	-0.0344804	0.634304	0.144755	0
1.2946	-0.048706	0.731046	0.0793213	0
1.20361	-0.121821	0.931323	0.0330163	0
1.22782	-0.0379726	0.909902	0.0390284	0
0.498759	-0.00828304	0.728484	0.0307586	0
0.302764	-0.0103438	0.858712	0.0124056	0
0.406884	-0.0204194	0.920009	0.0121195	0
1.0867	-0.0776061	0.892399	0.0381174	0
0.590821	-0.0261147	0.863404	0.0237386	0
0.192934	-0.000374652	0.544189	0.0178367	0
3.30296	-0.140958	0.655869	0.241682	0
2.48987	-0.137158	0.631088	0.1923	0
0.915678	-0.0247665	0.702356	0.0602143	0
1.46767	-0.0576141	0.800709	0.0739641	0
1.15022	-0.0480069	0.521188	0.111366	0
1.10735	-0.0997222	0.982078	0.015111	0
0.428968	-0.00499033	0.822488	0.0201308	0
5.20452	-0.196252	0.608203	0.421963	0
1.32931	-0.0668108	0.782934	0.0707042	0
6.64468	-0.25011	0.554888	0.601165	0
1.1263	-0.124759	0.963525	0.0221365	0
1.02258	-0.0283817	0.638169	0.0777806	0
2.46271	-0.048077	0.555086	0.222719	0
0.452768	-0.0188056	0.787422	0.0237639	0
0.56081	-0.0284339	0.907981	0.0180344	0
1.80838	-0.0419899	0.951197	0.0413778	0
2.31576	-0.0680761	0.58047	0.198872	0
0.0307639	5.46928e-05	0.589252	0.00259457	0
0.016213	-4.54168e-05	0.562633	0.00144398	0
0.48891	-0.014748	0.713522	0.0312937	0
1.69069	-0.0727093	0.515797	0.165472	0
0.724248	-0.0728789	0.931209	0.0198845	0
0.580662	-0.0327242	0.944207	0.0142582	0
0.666337	-0.0174065	0.724865	0.0414692	0
1.69602	-0.0846214	0.878835	0.0636142	0
3.60388	-0.126033	0.615836	0.28753	0
1.18351	-0.0171921	0.677949	0.0823992	0
0.370122	0.00283304	0.707581	0.0240352	0
1.7087	-0.0903845	0.769378	0.0945003	0
0.812861	-0.031622	0.684866	0.0556991	0
0.195845	0.000661471	0.607886	0.0158889	0
0.156854	-0.00645466	0.80033	0.00791415	0
0.95885	-0.0763423	0.959322	0.0199451	0
4.69459	-0.332374	0.62319	0.368753	0
1.8508	-0.235485	0.826371	0.085698	0
3.2178	-0.0928659	0.760482	0.182419	0
0.245731	0.000891138	0.552114	0.0223571	0
0.552177	-0.0466297	0.924502	0.0159397	0
0.124822	-0.00248913	0.745339	0.00737025	0
1.67769	-0.0552713	0.736451	0.101381	0
4.08229	-0.14483	0.786055	0.215137	0
1.65616	-0.0913412	0.789654	0.0863452	0
0.386124	-0.017916	0.841872	0.0169042	0
3.50009	-0.114528	0.586907	0.296624	0
0.856767	-0.0822361	0.940312	0.021805	0
0.0417892	-0.000571177	0.811981	0.00203132	0
2.65989	-0.153844	0.821963	0.125049	0
0.749944	-0.0393074	0.797107	0.03822	0
0.155085	-0.0012953	0.605923	0.0126339	0
1.51665	-0.0848706	0.91473	0.0467759	0
0.150998	-0.00491174	0.802925	0.00755678	0
2.30341	-0.186185	0.804803	0.114591	0
8.62036	-0.174091	0.736541	0.520799	0
1.13192	-0.026686	0.504209	0.113383	0
0.374108	-0.0094778	0.73	0.0229829	0
2.70941	-0.179783	0.919188	0.0811514	0
0.243705	-0.0125158	0.881825	0.00901203	0
2.76973	-0.0372872	0.806573	0.137013	0
0.191718	-0.00554808	0.906249	0.00622894	0
4.11546	-0.143856	0.732859	0.250995	0
1.06568	-0.0336214	0.672986	0.0750402	0
0.0835983	0.00105318	0.53585	0.00785946	0
2.71542	-0.139928	0.54231	0.251992	0
1.47806	-0.0827718	0.714542	0.0943703	0
0.465425	-0.0161695	0.77943	0.0250105	0
1.36024	-0.0549643	0.742988	0.0808144	0
0.959534	-0.00931374	0.643271	0.0721805	0
1.46515	-0.0652468	0.885423	0.0532406	0
1.00755	-0.0293562	0.639363	0.0764391	0
1.49229	-0.10372	0.785384	0.0788008	0
0.400671	-0.0127765	0.94912	0.00937101	0
0.530153	-0.0294582	0.87998	0.0197778	0
0.282394	-0.00974588	0.85195	0.0118916	0
0.25265	-0.0122361	0.849509	0.0107418	0
6.92769	-0.458824	0.834111	0.312085	0
0.392309	-0.00072154	0.54909	0.0359119	0
0.773361	-0.0209557	0.704051	0.0506495	0
0.399233	-0.0228921	0.840837	0.017546	0
0.294688	-0.0162517	0.837807	0.0130977	0
0.868836	-0.0440768	0.701266	0.0572829	0
0.61131	-0.0539185	0.88999	0.0217106	0
1.70392	-0.299602	0.969341	0.0306107	0
1.7157	-0.0460394	0.547567	0.157539	0
0.0509209	-0.000723171	0.649456	0.00377902	0
0.926035	-0.0115879	0.800798	0.0466552	0
3.13613	-0.17802	0.769414	0.173427	0
0.253626	-0.000137258	0.627325	0.0197469	0
0.942038	-0.109928	0.891765	0.0331523	0
0.747422	-0.0483803	0.920036	0.0222587	0
3.78193	-0.090791	0.794358	0.194379	0
1.13108	-0.154842	0.949101	0.0264594	0
1.93091	-0.104217	0.914707	0.0595613	0
0.884659	-0.048311	0.687264	0.0602823	0
2.03388	-0.0703787	0.509894	0.201427	0
0.293966	-0.000773833	0.638792	0.0223297	0
1.48968	-0.10942	0.679624	0.103318	0
0.39319	-0.0143358	0.803579	0.0196367	0
3.44836	-0.374839	0.928729	0.0964966	0
1.2792	-0.0659698	0.766455	0.0713289	0
1.71025	-0.12944	0.901382	0.057144	0
0.615703	-0.0584362	0.847934	0.0263387	0
1.92905	-0.289875	0.90791	0.0620605	0
1.17049	-0.108381	0.951794	0.0266093	0
0.224044	8.1293e-05	0.629854	0.0173495	0
1.68116	-0.0896756	0.856992	0.0693724	0
3.8524	-0.0572369	0.801338	0.193761	0
0.412962	-0.0228506	0.900156	0.0138931	0
0.378788	-0.00110831	0.606757	0.0308039	0
2.45387	-0.320373	0.759093	0.139642	0
1.46795	-0.0689844	0.575362	0.127391	0
2.78043	-0.159189	0.937237	0.0726822	0
0.331509	-0.00809421	0.769746	0.0183152	0
7.31043	-0.125443	0.77257	0.400668	0
0.645922	-0.0447421	0.928038	0.0181692	0
2.08166	-0.111104	0.963425	0.0409711	0
1.77591	-0.103932	0.726372	0.110105	0
0.321713	-0.0137068	0.758464	0.0183391	0
0.608588	-0.0167164	0.882354	0.022448	0
0.70931	-0.0624866	0.82179	0.0333663	0
0.929763	-0.0455203	0.768013	0.0516186	0
1.28894	-0.0302643	0.697967	0.0856505	0
0.147238	-0.00123283	0.524356	0.0141656	0
0.82584	-0.0564145	0.906934	0.0267233	0
1.46111	-0.181912	0.885173	0.053159	0
3.46703	-0.128429	0.690102	0.234691	0
6.84121	-0.133613	0.742618	0.406843	0
0.645075	-0.0344373	0.791202	0.0334747	0
0.631361	-0.0367236	0.927683	0.0178067	0
0.85259	-0.0191595	0.794599	0.0437879	0
0.648735	-0.0179799	0.515446	0.063538	0
3.73137	-0.208144	0.572662	0.325605	0
0.870985	-0.0598451	0.825236	0.0404888	0
1.90966	-0.0827967	0.737575	0.115065	0
0.550702	-0.00655195	0.629144	0.0427102	0
0.854008	-0.0504334	0.842928	0.0372394	0
3.85928	-0.124812	0.557477	0.347335	0
0.312984	-0.00221235	0.81517	0.0150547	0
0.736759	-0.0276812	0.532642	0.0697139	0
0.796112	-0.00492139	0.655528	0.0582964	0
0.24877	-0.00403866	0.593711	0.0207881	0
0.462203	-0.047915	0.586406	0.039211	0
0.0964003	-0.00249676	0.835845	0.00431549	0
0.521355	-0.0398677	0.904058	0.0171565	0
2.34846	-0.109817	0.546947	0.21591	0
0.23282	-0.0100736	0.746721	0.0136971	0
0.724893	-0.0689844	0.860074	0.0295353	0
0.850463	-0.0196493	0.941278	0.0214577	0
2.70442	-0.263917	0.891108	0.0954978	0
2.67173	-0.10582	0.94824	0.0630546	0
2.97526	-0.149363	0.873285	0.114485	0
2.09167	-0.172132	0.817174	0.0999405	0
1.39403	-0.0369606	0.641754	0.105212	0
1.74578	-0.0908264	0.717485	0.11066	0
0.181848	-0.00302285	0.7844	0.00963055	0
1.76972	-0.099717	0.666957	0.126326	0
3.45232	-0.0936312	0.762189	0.194797	0
0.214644	-0.00440929	0.525272	0.0206127	0
1.27262	-0.0327027	0.896113	0.0437709	0
4.2942	-0.0927218	0.620489	0.339245	0
1.42892	-0.0632986	0.729066	0.0879918	0
0.414602	-0.0172053	0.684905	0.0284069	0
3.2743	-0.0564043	0.600063	0.270024	0
1.04826	-0.06457	0.829323	0.0480377	0
1.05092	-0.0303471	0.70926	0.0679685	0
1.99221	-0.127939	0.73504	0.120825	0
1.82466	-0.178283	0.807284	0.0900563	0
0.149872	-0.00433538	0.738434	0.00901037	0
0.547648	-0.00952569	0.565734	0.0484686	0
0.532691	-0.0157293	0.780323	0.0285507	0
0.327458	-0.0243168	0.903604	0.0108039	0
1.04348	-0.0921138	0.844746	0.0451885	0
1.23371	-0.0193681	0.553087	0.112025	0
3.15528	-0.548007	0.7528	0.182645	0
0.901811	-0.0726449	0.959412	0.018737	0
2.43939	-0.127438	0.857577	0.10042	0
0.5191	-0.0096284	0.641463	0.0392029	0
2.17326	-0.150803	0.860417	0.088422	0
0.396186	-0.0202605	0.911134	0.0124987	0
0.880195	-0.0717615	0.844668	0.0381288	0
0.539674	-0.0102921	0.504233	0.0540557	0
0.698788	-0.0652003	0.919569	0.0208762	0
0.734052	-0.023412	0.814583	0.035377	0
0.196329	-0.000611509	0.591098	0.016495	0
0.62009	-0.0089018	0.597891	0.0513691	0
0.630975	-0.0385475	0.877609	0.0238026	0
0.327834	-0.00502675	0.565451	0.0290311	0
1.72287	-0.105044	0.921448	0.0508139	0
1.52398	-0.174843	0.874223	0.0583922	0
1.19522	-0.0536258	0.606462	0.0972583	0
0.237867	-0.0114496	0.736838	0.0143597	0
0.18082	-0.00133932	0.545745	0.0166643	0
2.16254	-0.113851	0.565463	0.191497	0
0.69259	-0.0514478	0.879473	0.0258996	0
1.1533	-0.0695292	0.761199	0.0652525	0
1.84852	-0.13502	0.655511	0.135366	0
4.64246	-0.317039	0.633563	0.356648	0
0.97778	-0.0228225	0.535359	0.0920161	0
5.76402	-0.0877996	0.633988	0.442405	0
1.38297	-0.00545273	0.614755	0.11059	0
0.0966005	0.00259586	0.522339	0.00933147	0
1.2273	-0.0182186	0.55222	0.111639	0
0.47224	-0.0353367	0.905686	0.0153939	0
0.639118	-0.0139709	0.576234	0.0553646	0
1.47755	-0.143116	0.838153	0.0655874	0
0.0675129	-0.00177809	0.770868	0.00371815	0
0.195376	-0.00117461	0.704834	0.0127717	0
1.2219	-0.0788586	0.694692	0.0818269	0
0.685577	-0.0102066	0.828697	0.0314867	0
1.23059	-0.0437874	0.631794	0.0948981	0
1.68475	-0.0667376	0.908844	0.0538975	0
0.424507	-0.02022	0.90433	0.0139475	0
1.61027	-0.0489185	0.826237	0.0745955	0
0.771289	-0.0372024	0.666399	0.0551253	0
1.5984	-0.0536976	0.527087	0.15294	0
1.33518	-0.193845	0.936974	0.0349802	0
0.376344	-0.00328558	0.673949	0.0264424	0
1.32685	-0.0293705	0.657718	0.0966898	0
1.13897	-0.0938948	0.87343	0.0437975	0
1.20112	-0.0779398	0.607821	0.0974603	0
0.185434	-0.00283941	0.810474	0.00905822	0
0.384033	-0.00938583	0.763954	0.0215635	0
0.598609	-0.0410801	0.809403	0.0293431	0
0.63317	-0.0550469	0.920785	0.0187599	0
0.681303	-0.0566899	0.864649	0.0272294	0
4.18502	-0.195816	0.544104	0.386969	0
0.943363	-0.0855414	0.891114	0.0333109	0
1.0078	-0.068863	0.69338	0.0676976	0
4.37242	-0.241163	0.509457	0.433404	0
0.536189	-0.0439273	0.926331	0.0152744	0
1.88478	-0.0332255	0.641511	0.142326	0
0.803866	-0.0241587	0.808704	0.0394938	0
0.517574	-0.0111331	0.585357	0.0440035	0
0.270937	0.00231929	0.562574	0.0241333	0
0.0412164	-0.000554023	0.735673	0.00249566	0
2.95382	-0.129266	0.903803	0.0973453	0
1.43527	-0.176227	0.845553	0.0619643	0
1.75031	-0.135183	0.741083	0.104508	0
0.424415	-0.0140707	0.789331	0.0221487	0
0.942003	-0.0398561	0.724993	0.0586063	0
1.05835	-0.0958254	0.672875	0.0745426	0
0.844392	-0.0697083	0.920133	0.0251299	0
3.27679	-0.0985498	0.670017	0.232294	0
3.97696	-0.292423	0.554288	0.360244	0
0.451236	-0.0299656	0.912358	0.0141275	0
1.28895	-0.194775	0.866931	0.0510117	0
0.441103	0.0035403	0.541034	0.0410398	0
1.65851	-0.0372627	0.758076	0.0946427	0
1.14916	-0.0683811	0.667723	0.081888	0
0.687742	-0.0619999	0.955167	0.0150513	0
1.01092	-0.064286	0.847836	0.0432616	0
2.26777	-0.24354	0.891177	0.0800508	0
0.341427	-0.00472553	0.624009	0.0267718	0
3.05198	-0.277863	0.735833	0.184722	0
3.89952	-0.249733	0.564586	0.345927	0
0.266537	-0.00373448	0.71192	0.0171272	0
0.576933	-0.0065851	0.85639	0.0238654	0
1.13907	-0.0644647	0.59835	0.0942725	0
0.226464	-0.00525958	0.656022	0.016565	0
0.46727	-0.0110221	0.716187	0.0297138	0
1.38752	-0.0954178	0.567028	0.122477	0
1.34538	-0.0370346	0.872286	0.0520022	0
0.662013	-0.0493496	0.87995	0.0247005	0
0.680419	-0.0438128	0.944792	0.0166148	0
0.914444	-0.0704473	0.907668	0.0294616	0
0.644424	-0.0323631	0.893675	0.0224536	0
3.23936	-0.271741	0.784824	0.171339	0
0.532147	-0.0341107	0.868247	0.02094	0
1.61066	-0.107992	0.663605	0.115841	0
4.57225	-0.118848	0.737607	0.275474	0
0.527354	-0.00376725	0.659694	0.0382607	0
0.307585	-0.0182161	0.769226	0.0170184	0
3.04559	-0.0767752	0.51274	0.299909	0
2.85259	-0.0411864	0.874421	0.1092	0
2.78576	-0.330126	0.887069	0.100406	0
1.60889	-0.0967867	0.603499	0.131734	0
0.161665	-0.000791157	0.654856	0.0118558	0
0.423595	-0.00401555	0.722883	0.0264933	0
0.714824	-0.0287703	0.547523	0.0656421	0
0.160861	-0.00228001	0.759257	0.00914998	0
1.94796	-0.136402	0.728636	0.120085	0
0.680401	-0.0105405	0.61939	0.0538778	0
1.29995	-0.0397944	0.660185	0.094211	0
2.47845	-0.0748165	0.655119	0.181653	0
0.603859	-0.00084142	0.566589	0.0533505	0
0.40824	-0.0128019	0.730118	0.0250722	0
0.772863	-0.0292816	0.526508	0.0740361	0
0.670835	-0.0158285	0.806278	0.0332162	0
0.388098	-0.00305262	0.809125	0.0190412	0
0.794186	-0.0430911	0.72808	0.0490275	0
1.03905	-0.0488303	0.666692	0.0742136	0
0.0352528	-0.000360062	0.739076	0.00211589	0
4.56439	-0.199938	0.777797	0.24644	0
0.181497	-0.00367564	0.878128	0.00683015	0
1.5035	-0.150302	0.602478	0.123368	0
0.603175	-0.0132993	0.579652	0.051886	0
3.27233	-0.139347	0.538611	0.305943	0
0.0472638	-0.00100979	0.679624	0.00327802	0
1.74146	-0.129077	0.677549	0.121356	0
0.648493	-0.0227475	0.681366	0.0447969	0
2.30741	-0.179945	0.674763	0.161821	0
0.868088	-0.0624804	0.90277	0.0287782	0
0.460624	-0.0123904	0.814013	0.0222413	0
1.41244	-0.0929171	0.740204	0.0845276	0
2.50813	-0.160576	0.807337	0.123768	0
0.317265	0.00037909	0.600618	0.0261339	0
0.373702	-0.0132456	0.840041	0.0164728	0
1.84915	-0.159748	0.684277	0.126881	0
1.07838	-0.0189828	0.810964	0.0525931	0
0.359475	-0.00521532	0.827404	0.0165849	0
0.389527	-0.00789011	0.559495	0.0349142	0
1.4292	-0.106887	0.773336	0.0781607	0
0.850828	-0.0146919	0.792719	0.0439489	0
0.549184	-0.0266001	0.901732	0.0183135	0
2.93833	-0.0901754	0.592559	0.246124	0
0.686535	-0.0650896	0.944135	0.0168695	0
0.342705	-0.0176555	0.926976	0.0097164	0
2.05134	-0.0986859	0.880302	0.0764106	0
0.348435	-0.0161608	0.918099	0.0105126	0
1.1729	-0.0582652	0.629844	0.0908288	0
0.156002	0.00399065	0.559266	0.0139893	0
0.470068	-0.0119421	0.511618	0.0463932	0
0.725744	-0.0207694	0.56926	0.0637709	0
0.62051	-0.0152644	0.668852	0.0441044	0
0.0690386	-0.00023164	0.595699	0.00574537	0
1.59739	-0.0547736	0.693857	0.107183	0
1.45755	-0.0690765	0.670063	0.103316	0
1.00707	-0.0566477	0.620825	0.0795027	0
1.13506	-0.0836876	0.878796	0.0425814	0
2.9676	-0.22008	0.852636	0.124626	0
2.57711	-0.101224	0.674049	0.18103	0
2.00283	-0.195513	0.68746	0.136414	0
0.464701	-0.0294122	0.843683	0.0202057	0
1.02437	-0.0801778	0.578955	0.0882441	0
0.894327	-0.0182557	0.707468	0.058092	0
3.56424	-0.110847	0.571701	0.311633	0
2.23904	-0.121345	0.895303	0.077345	0
0.665283	-0.0210488	0.517335	0.0649127	0
1.52689	-0.0601497	0.911836	0.0479603	0
1.31166	-0.140482	0.858038	0.0538943	0
0.84009	-0.0141191	0.50893	0.0833597	0
0.557314	-0.0280786	0.93436	0.0149215	0
0.486696	-0.0225792	0.634299	0.0373302	0
0.373266	-0.00981054	0.694845	0.0249875	0
0.457425	-0.0212996	0.571249	0.040031	0
0.297662	-0.0120943	0.836756	0.013281	0
0.475352	-0.00387744	0.581848	0.0407066	0
0.217202	-0.000926763	0.54182	0.0201763	0
0.504037	-0.0257516	0.587662	0.0426494	0
0.351967	-0.00717927	0.832744	0.0159339	0
2.60605	-0.0728671	0.535229	0.245313	0
1.78055	-0.165543	0.868561	0.0699688	0
2.53147	-0.19219	0.947862	0.0599738	0
4.08966	-0.0469657	0.790599	0.212611	0
1.1689	-0.0261246	0.494104	0.119477	2.22045e-16
1.71265	-0.0586504	0.506647	0.170719	2.22045e-16
0.50933	0.00126736	0.500734	0.0513746	2.22045e-16
0.428504	-0.00484884	0.502442	0.0430745	2.22045e-16
0.606081	-0.00926475	0.49793	0.0614775	2.22045e-16
0.251788	0.00543623	0.500368	0.0254157	2.22045e-16
0.915838	-0.0165389	0.494633	0.093512	2.22045e-16
0.167375	-0.000344169	0.507765	0.0166469	2.22045e-16
0.599653	-0.0008022	0.507077	0.0597226	2.22045e-16
1.27861	-0.0433444	0.50729	0.127289	2.22045e-16
1.23794	-0.0156233	0.498465	0.125435	2.22045e-16
0.798733	-0.0161717	0.494346	0.0816019	2.22045e-16
0.529359	-0.00747916	0.496634	0.0538345	2.22045e-16
0.127967	-0.000384426	0.493918	0.0130848	4.44089e-16
1.96838	-0.0350728	0.495099	0.200795	4.44089e-16
1.1514	-0.0285727	0.491793	0.118234	4.44089e-16
0.767698	-0.019127	0.492433	0.0787318	4.44089e-16
0.503934	-0.0115038	0.490167	0.0519162	4.44089e-16
0.98687	-0.0273296	0.490604	0.10158	4.44089e-16
3.04894	-0.14168	0.486923	0.316153	6.66134e-16
1.41239	-0.0209673	0.490025	0.145548	6.66134e-16
0.385513	-0.00212186	0.487324	0.0399428	6.66134e-16
0.42583	0.00108737	0.485579	0.0442745	8.88178e-16
1.57468	-0.0619833	0.486206	0.163518	8.88178e-16
0.737494	-0.014888	0.482604	0.0771368	1.11022e-15
0.639496	-0.00153328	0.483749	0.0667337	1.11022e-15
0.309805	-0.00735959	0.483626	0.0323373	1.11022e-15
1.10458	-0.0235726	0.483772	0.115261	1.11022e-15
1.1383	-0.0261698	0.480069	0.119664	1.33227e-15
0.618237	0.00474777	0.479088	0.0651203	1.55431e-15
1.36702	-0.0151747	0.47716	0.144549	1.77636e-15
0.844684	0.00530233	0.477185	0.0893125	1.77636e-15
1.47926	-0.0255984	0.476378	0.156662	1.9984e-15
0.572515	-0.0050709	0.474868	0.0608165	2.22045e-15
0.675561	-0.00903308	0.474599	0.0718015	2.44249e-15
0.303439	-0.00800086	0.47393	0.0322941	2.44249e-15
1.11525	-0.0276329	0.472645	0.118999	2.66454e-15
4.28125	-0.108745	0.472795	0.456679	2.88658e-15
1.11304	-0.024411	0.47173	0.118981	3.10862e-15
2.55712	-0.0481863	0.471117	0.273687	3.10862e-15
0.919683	-0.0199709	0.471201	0.0984165	3.33067e-15
3.34075	-0.172706	0.46999	0.358368	3.55271e-15
0.71376	-0.00814993	0.469843	0.0765887	3.55271e-15
3.37287	-0.168067	0.470467	0.361467	3.55271e-15
0.772348	-0.00251501	0.469314	0.0829635	3.77476e-15
3.34125	-0.166208	0.468379	0.359582	4.21885e-15
0.468498	-0.00234866	0.466865	0.0505729	4.66294e-15
2.45615	-0.118848	0.463903	0.266717	6.43929e-15
0.141791	0.00188746	0.462425	0.0154431	7.10543e-15
0.167122	0.00142031	0.46211	0.0182136	7.32747e-15
0.340719	-0.000599643	0.461985	0.0371422	7.54952e-15
0.754069	-0.00832803	0.460758	0.082405	8.43769e-15
0.603113	0.00960043	0.459346	0.066096	9.54792e-15
3.97914	-0.0963422	0.458173	0.437111	1.06581e-14
1.35209	-0.109651	0.458016	0.148575	1.08802e-14
0.410459	-0.00110397	0.457644	0.0451372	1.11022e-14
2.8889	-0.153778	0.457316	0.317896	1.15463e-14
0.326666	0.000264957	0.456901	0.0359765	1.19904e-14
0.662296	-0.0269496	0.45587	0.0730919	1.33227e-14
1.59978	-0.0140276	0.455319	0.17675	1.39888e-14
0.935581	0.00506179	0.455325	0.103366	1.39888e-14
1.29201	-0.0128181	0.453443	0.143288	1.64313e-14
0.484571	0.00776391	0.450881	0.0540191	2.08722e-14
0.360747	-0.00399841	0.450323	0.0402606	2.17604e-14
3.60992	-0.0874134	0.449749	0.403348	2.30926e-14
0.9071	-0.00493605	0.449561	0.101392	2.33147e-14
0.329374	0.000196309	0.448769	0.036875	2.5091e-14
0.849159	-0.0406564	0.448375	0.095143	2.59792e-14
1.53204	-0.0381321	0.446859	0.172183	2.9754e-14
1.93271	-0.043234	0.445883	0.217643	3.24185e-14
0.497346	0.0100454	0.445641	0.0560336	3.30846e-14
1.19166	-0.0140097	0.443407	0.134867	4.04121e-14
2.55455	-0.186788	0.442724	0.289514	4.30767e-14
0.408398	0.00857371	0.441839	0.046368	4.66294e-14
2.21513	-0.100788	0.440771	0.252043	5.12923e-14
1.65605	-0.0443573	0.440262	0.188624	5.37348e-14
4.06737	-0.058556	0.440181	0.463349	5.39568e-14
1.53203	-0.0248213	0.43957	0.174744	5.70655e-14
0.90207	-0.0197267	0.439516	0.102901	5.72875e-14
0.329513	-0.00302091	0.439196	0.0376128	5.88418e-14
0.301144	-0.00257346	0.436764	0.0345448	7.30527e-14
0.364622	-0.000895567	0.436282	0.0418675	7.61613e-14
0.414659	-0.00138448	0.435031	0.0477343	8.50431e-14
1.05446	-0.0324894	0.434821	0.121438	8.65974e-14
2.63617	-0.0602687	0.43475	0.303641	8.70415e-14
3.00823	-0.0255388	0.434656	0.346562	8.79297e-14
0.624128	-0.000148546	0.434295	0.0719554	9.05942e-14
0.546338	0.00237506	0.434217	0.062997	9.14824e-14
0.84422	0.0151883	0.432755	0.0976354	1.03917e-13
1.05413	-0.0181607	0.432288	0.122028	1.08136e-13
0.930651	-0.0137337	0.431308	0.107949	1.17906e-13
0.907018	-0.0205049	0.431302	0.105209	1.17906e-13
0.483183	-0.00236062	0.431203	0.0560578	1.18794e-13
2.53272	-0.0842266	0.430622	0.294189	1.25011e-13
0.639503	0.0017596	0.430601	0.0742848	1.25455e-13
0.840435	-0.0141997	0.430037	0.0977374	1.31672e-13
1.35797	-0.0198471	0.429238	0.158182	1.40998e-13
1.44712	-0.0735161	0.428017	0.168987	1.56986e-13
0.470573	-0.0129552	0.427277	0.055034	1.67422e-13
0.627207	5.41463e-05	0.426295	0.0734999	1.82077e-13
0.0691443	-0.000115718	0.425158	0.00812162	2.0095e-13
2.97348	-0.0599067	0.424953	0.349408	2.04503e-13
1.59499	-0.0658993	0.423877	0.187838	2.24487e-13
1.58224	-0.0378708	0.422798	0.186749	2.46247e-13
2.35203	-0.0482157	0.418082	0.280305	3.68816e-13
0.379559	0.00108181	0.418032	0.0452387	3.70592e-13
1.83586	-0.0823572	0.414863	0.220244	4.85167e-13
0.0511411	0.00349526	0.41475	0.00613669	4.90052e-13
0.383058	-0.0127637	0.412182	0.0462092	6.08846e-13
0.45233	-0.0104089	0.411733	0.0546162	6.32605e-13
0.0896781	0.00284592	0.40906	0.0108881	7.92255e-13
2.80395	-0.0939424	0.408391	0.340907	8.38218e-13
0.560451	0.0006629	0.408254	0.0681595	8.47766e-13
1.96898	-0.0166881	0.407988	0.239591	8.66862e-13
2.46224	-0.075578	0.407921	0.299654	8.71969e-13
1.97848	-0.0243119	0.405209	0.242137	1.09424e-12
1.29208	-0.0131251	0.403857	0.158576	1.2248e-12
0.574526	-0.00338215	0.403841	0.0705135	1.22657e-12
0.364719	0.0133325	0.401822	0.0449514	1.45084e-12
0.756757	0.00111951	0.400379	0.0935504	1.63558e-12
0.350832	-1.35233e-05	0.399571	0.043443	1.74882e-12
0.414286	0.000106054	0.397826	0.0514876	2.02016e-12
0.211706	0.00222394	0.397231	0.0263436	2.12208e-12
4.58961	-0.301066	0.397144	0.571209	2.13718e-12
1.89202	-0.0840408	0.39713	0.235482	2.13962e-12
0.160023	0.00320834	0.397111	0.0199174	2.14317e-12
1.77826	-0.0609054	0.397073	0.221349	2.14984e-12
0.722966	-0.00279234	0.39635	0.0901275	2.28173e-12
1.37306	-0.00601111	0.393197	0.172304	2.9563e-12
0.120993	0.00394896	0.393122	0.0151856	2.97473e-12
3.89553	-0.0826594	0.391847	0.490232	3.30203e-12
1.07364	-0.00730635	0.390291	0.135554	3.74945e-12
0.822704	-0.00189138	0.389737	0.103993	3.92308e-12
0.234476	-0.00057393	0.388302	0.0297282	4.40914e-12
1.07506	-0.00166949	0.388075	0.136368	4.49107e-12
1.09012	-0.0332168	0.387407	0.138472	4.74176e-12
1.27676	-0.029044	0.385585	0.162805	5.49694e-12
0.485278	-0.00650495	0.385392	0.061905	5.58353e-12
0.11149	0.000520272	0.384335	0.0142541	6.0818e-12
1.65844	-0.0493873	0.38374	0.2123	6.38134e-12
0.0139378	0.00014858	0.382549	0.0017887	7.02505e-12
1.24065	-0.0192201	0.379499	0.160251	8.97771e-12
0.256635	-0.00449564	0.378897	0.0331912	9.42157e-12
0.52228	0.00260409	0.378666	0.067581	9.59743e-12
1.2087	-0.0274308	0.378643	0.156408	9.61498e-12
1.12625	-0.00875715	0.378445	0.145801	9.7693e-12
4.72552	-0.110684	0.377503	0.612978	1.05338e-11
1.37053	-0.0318635	0.374249	0.179017	1.36562e-11
0.601849	0.00123032	0.374187	0.0786236	1.37241e-11
1.27109	-0.0172592	0.372575	0.166624	1.55995e-11
4.01516	-0.0447091	0.371876	0.527125	1.64886e-11
0.210063	0.00164332	0.371033	0.0276276	1.76272e-11
1.17949	-0.0104714	0.370812	0.155201	1.79394e-11
0.316014	0.00138798	0.370181	0.0416384	1.88576e-11
0.424449	0.00259854	0.370054	0.0559413	1.90483e-11
1.46858	-0.0171301	0.369716	0.193695	1.95635e-11
2.21785	-0.0528238	0.367801	0.293724	2.27545e-11
0.420136	0.0251296	0.366807	0.0557605	2.46074e-11
0.671394	0.0199535	0.366503	0.0891658	2.52032e-11
0.657968	0.00943736	0.366121	0.0874545	2.59708e-11
0.164608	-0.000574196	0.365089	0.0219278	2.81635e-11
0.7295	-0.0122605	0.363884	0.0974312	3.09535e-11
1.58734	-0.0576405	0.361958	0.212889	3.5989e-11
0.262626	0.00647988	0.361298	0.0352729	3.78906e-11
0.328408	-0.00686874	0.361242	0.0441133	3.80576e-11
0.378311	0.00741032	0.360713	0.0508749	3.96603e-11
2.00139	-0.0193074	0.360685	0.269161	3.97467e-11
0.367244	0.00168564	0.359368	0.049531	4.4041e-11
1.93127	-0.0969993	0.358655	0.260878	4.65499e-11
0.0934258	0.00238502	0.357144	0.0126616	5.23455e-11
0.716173	0.0119756	0.35688	0.0971158	5.34257e-11
0.707765	-0.00226019	0.356371	0.0960821	5.55758e-11
1.40501	-0.0029313	0.356056	0.190867	5.69473e-11
3.98109	-0.049046	0.353923	0.543347	6.71578e-11
0.071154	0.000306488	0.353553	0.0097191	6.91036e-11
0.258284	0.00874222	0.352422	0.0353671	7.53952e-11
1.62876	-0.00644107	0.352095	0.223187	7.73164e-11
0.822649	-0.00498477	0.352059	0.112736	7.75326e-11
0.668443	-0.00321339	0.351839	0.0916476	7.88587e-11
1.41581	-0.0269955	0.351703	0.194174	7.96851e-11
1.06666	-0.0066613	0.351368	0.146397	8.17637e-11
0.277609	-0.000372543	0.349933	0.0382214	9.12941e-11
1.69731	-0.0414007	0.348963	0.234186	9.83453e-11
0.587471	0.023705	0.348136	0.0812039	1.04772e-10
0.155434	0.000373373	0.347821	0.0215001	1.07331e-10
2.00347	-0.0610321	0.347239	0.277481	1.12213e-10
0.66794	-0.0047145	0.347181	0.0925215	1.12708e-10
2.60777	-0.0516524	0.34642	0.361829	1.19457e-10
1.78208	-0.0520049	0.346372	0.24729	1.19899e-10
1.31582	0.0128449	0.346235	0.182645	1.21154e-10
2.38233	-0.065474	0.343566	0.332643	1.48469e-10
0.4634	0.00678311	0.341979	0.0649326	1.67481e-10
0.364496	0.00923052	0.33849	0.0514725	2.18084e-10
0.862304	-0.00672485	0.337964	0.121914	2.2691e-10
1.60788	0.00104675	0.337799	0.227408	2.29744e-10
0.438476	0.0279778	0.337021	0.0621233	2.43621e-10
2.7137	-0.0413556	0.33568	0.385633	2.69476e-10
0.513726	0.000690297	0.335542	0.0730261	2.72284e-10
0.619989	-0.00218107	0.3346	0.088318	2.92254e-10
3.089	-0.081434	0.334384	0.440245	2.97032e-10
0.62777	0.00608916	0.332747	0.0897997	3.35789e-10
2.58839	-0.124472	0.332512	0.370454	3.41753e-10
2.88848	-0.0549505	0.3325	0.413416	3.42074e-10
0.465252	-0.00831444	0.331124	0.0667963	3.79117e-10
0.573918	0.00211455	0.330834	0.0824516	3.87422e-10
1.53323	-0.010914	0.3301	0.220636	4.09241e-10
1.02406	0.0106545	0.32899	0.147735	4.44515e-10
0.519085	-0.00567805	0.327427	0.0751516	4.9933e-10
1.32386	-0.0307084	0.327125	0.191796	5.10669e-10
0.938137	-0.00600029	0.325734	0.136344	5.6618e-10
0.569038	0.0100555	0.325547	0.0827365	5.74067e-10
0.891582	-0.00260213	0.32544	0.129665	5.78643e-10
1.07206	0.0947038	0.323289	0.15668	6.78431e-10
1.3756	-0.0264527	0.323058	0.201148	6.90101e-10
0.666839	0.00640813	0.322677	0.0975937	7.09793e-10
3.26448	-0.0935705	0.322335	0.478139	7.27932e-10
0.170338	0.0020128	0.322291	0.0249515	7.30302e-10
0.200712	0.0011909	0.322049	0.029417	7.43494e-10
1.22598	0.00364693	0.321515	0.179904	7.73302e-10
0.104409	0.0048138	0.320165	0.0153688	8.54151e-10
0.236281	0.0042266	0.319965	0.0347961	8.66791e-10
0.534252	0.00131575	0.31729	0.0791631	1.05482e-09
3.67358	-0.0275664	0.316976	0.54473	1.07935e-09
0.767087	-0.0116252	0.316254	0.113936	1.13791e-09
1.57791	-0.0182069	0.313847	0.235679	1.35665e-09
0.764534	0.0042761	0.311892	0.114712	1.56413e-09
3.03015	-0.0719729	0.311177	0.455408	1.64754e-09
3.00273	-0.071391	0.310883	0.451598	1.68315e-09
0.564141	-0.00822801	0.309492	0.0851205	1.86188e-09
0.270405	-0.000559808	0.309141	0.0408336	1.90978e-09
0.693662	-0.00334311	0.308895	0.10481	1.94413e-09
0.137534	0.000201577	0.30854	0.0207982	1.99483e-09
0.994075	-0.00215493	0.30816	0.15046	2.05039e-09
1.20683	0.00218678	0.30643	0.183405	2.32353e-09
1.30483	-0.0121575	0.303456	0.199696	2.8787e-09
1.12339	-0.0128103	0.302596	0.172278	3.06216e-09
0.268159	0.00470807	0.301087	0.041271	3.41223e-09
0.523248	0.000495303	0.301059	0.0805358	3.4192e-09
0.313577	0.00282817	0.299428	0.048452	3.84261e-09
0.323383	0.00233362	0.299167	0.0499983	3.9151e-09
1.03655	-0.00543413	0.297406	0.160937	4.43956e-09
0.779656	-0.00142246	0.297389	0.121056	4.44489e-09
1.35691	-0.00233076	0.297105	0.210828	4.53578e-09
0.146034	0.00558452	0.297045	0.0226931	4.55518e-09
0.501818	0.00403788	0.296767	0.0780323	4.64637e-09
1.27503	0.00457215	0.295535	0.198853	5.0726e-09
0.984098	0.00171867	0.294122	0.154002	5.60837e-09
1.44495	-0.0162989	0.293684	0.22636	5.78566e-09
0.406902	-0.00498614	0.292729	0.0638905	6.19085e-09
1.25826	-0.0121829	0.292691	0.197586	6.20763e-09
1.56576	-0.0342469	0.292181	0.246177	6.43629e-09
1.65328	-0.0413762	0.291245	0.260527	6.87691e-09
0.476974	0.00296623	0.289114	0.0755523	7.99447e-09
0.280602	0.0204206	0.288822	0.0444786	8.16074e-09
0.509743	0.00610136	0.287904	0.0809812	8.7061e-09
0.73087	0.0173554	0.286179	0.116601	9.82949e-09
1.13853	0.0161584	0.285545	0.18192	1.02774e-08
0.593706	0.00381659	0.284983	0.0949964	1.06911e-08
1.97602	-0.0384068	0.284638	0.316442	1.09527e-08
0.782189	0.0444403	0.284594	0.125274	1.0987e-08
0.0893812	0.00259646	0.284276	0.0143264	1.12345e-08
0.977848	-0.00669777	0.284256	0.156741	1.12501e-08
2.59142	-0.00309029	0.283338	0.416323	1.19979e-08
2.95142	-0.0803932	0.282926	0.47464	1.23486e-08
0.169232	0.00791462	0.282616	0.0272362	1.26192e-08
0.51434	0.0437324	0.282504	0.0828009	1.27187e-08
0.42161	0.00984678	0.280193	0.0682618	1.4947e-08
0.489899	0.0126307	0.279545	0.0794458	1.56372e-08
1.21135	0.0143495	0.27947	0.196478	1.57196e-08
2.08023	-0.0265656	0.278296	0.338396	1.70588e-08
1.50161	-0.0104177	0.277578	0.244706	1.79314e-08
0.224	0.00734832	0.274236	0.0368103	2.26095e-08
3.15213	-0.0910435	0.27194	0.520999	2.64978e-08
1.20128	-0.00971116	0.271514	0.198768	2.72895e-08
1.14333	0.0045726	0.268842	0.190466	3.28025e-08
0.232255	0.00225054	0.268642	0.0387106	3.32559e-08
0.532031	0.00999271	0.268365	0.0887378	3.38964e-08
1.37443	-0.00704841	0.2666	0.230276	3.82611e-08
0.367955	0.00336601	0.266229	0.0617071	3.92482e-08
0.0907476	0.0031547	0.265467	0.0152483	4.13495e-08
1.45286	0.0775552	0.262908	0.245736	4.9255e-08
0.122138	0.00263657	0.26108	0.0207562	5.57902e-08
2.88749	-0.0181913	0.260861	0.490982	5.6628e-08
0.609149	0.0176003	0.259536	0.103936	6.19722e-08
0.141748	0.0037101	0.256751	0.0243622	7.48639e-08
1.24607	-0.00891982	0.256692	0.214195	7.51603e-08
0.847218	-0.0111587	0.255559	0.146067	8.11504e-08
0.894397	0.00660883	0.254846	0.15449	8.516e-08
0.0649891	0.00910741	0.254406	0.0112387	8.77322e-08
0.111766	0.0027637	0.252962	0.0194018	9.67112e-08
1.9296	-0.022801	0.252732	0.335168	9.82243e-08
0.266177	0.00981749	0.25223	0.0462959	1.01603e-07
0.768406	-0.00319351	0.251768	0.133812	1.04816e-07
0.136858	0.00659676	0.249299	0.0239899	1.23743e-07
2.52848	-0.028354	0.248902	0.443692	1.27083e-07
0.351991	0.0336125	0.248271	0.0618708	1.32572e-07
1.22894	-0.00177448	0.246466	0.217065	1.49617e-07
0.362181	0.000242103	0.245798	0.0640866	1.56455e-07
0.651363	0.0069083	0.24553	0.11534	1.59284e-07
0.334165	0.00515943	0.245245	0.0592175	1.62339e-07
0.310289	-0.000159994	0.24468	0.0550706	1.6858e-07
0.240098	0.041226	0.240489	0.0431018	2.22864e-07
0.965787	0.000427752	0.240067	0.173576	2.29212e-07
0.327482	0.00888072	0.239823	0.058896	2.32955e-07
0.705226	0.0278957	0.238952	0.127135	2.46812e-07
0.227872	0.00176375	0.238425	0.0411395	2.5559e-07
0.936224	0.00695166	0.237337	0.169531	2.74687e-07
0.963548	0.00788263	0.237094	0.174596	2.79134e-07
0.225138	0.00486564	0.23689	0.0408185	2.82937e-07
0.609964	0.0446687	0.235522	0.111009	3.09712e-07
0.141832	0.00108047	0.233756	0.0259396	3.48004e-07
0.709723	0.00923597	0.231815	0.130508	3.95457e-07
0.164222	0.00489409	0.231029	0.030265	4.16424e-07
0.19567	0.0141159	0.229186	0.0362487	4.69995e-07
0.97017	-0.000125932	0.226464	0.181124	5.61694e-07
1.65969	0.0407654	0.226361	0.309944	5.65494e-07
0.540718	0.00881052	0.224985	0.101376	6.18682e-07
0.538373	0.0540331	0.224037	0.101212	6.58147e-07
0.809465	0.00172685	0.223982	0.1522	6.60507e-07
0.959592	0.0121668	0.223365	0.180749	6.87645e-07
0.482044	0.00408138	0.218629	0.0920552	9.35457e-07
0.629698	0.0276105	0.218508	0.120295	9.42819e-07
0.546801	0.0277856	0.218448	0.104477	9.46466e-07
0.430069	0.0188287	0.218236	0.0822243	9.59579e-07
0.2603	0.0123928	0.217754	0.0498366	9.89977e-07
0.434141	0.000150326	0.215566	0.0836576	1.1405e-06
0.982242	0.0847158	0.215431	0.189351	1.1505e-06
0.131848	0.00365561	0.215178	0.0254359	1.16944e-06
0.60889	-0.00595108	0.215074	0.117502	1.17735e-06
0.594397	0.0918898	0.215004	0.114729	1.18267e-06
0.867693	-0.00285487	0.21329	0.168335	1.32092e-06
1.47128	0.04334	0.213237	0.285479	1.32545e-06
0.211577	0.00670199	0.21174	0.0412372	1.45958e-06
0.356686	0.011674	0.211285	0.0696144	1.50293e-06
0.168691	0.00591931	0.211013	0.0329502	1.52943e-06
1.59173	0.00267094	0.209536	0.312299	1.68163e-06
0.311768	0.0109782	0.206613	0.0617139	2.02803e-06
0.115827	0.00227953	0.206007	0.0229701	2.10817e-06
1.14999	-0.0137013	0.205931	0.228113	2.11848e-06
1.39374	0.000538879	0.20521	0.277074	2.21829e-06
1.1055	0.00817303	0.204249	0.220421	2.35864e-06
1.10898	0.0125169	0.20352	0.221613	2.47102e-06
0.941244	0.0353443	0.203448	0.188135	2.48234e-06
0.280528	0.00137631	0.201844	0.0563506	2.74941e-06
0.932818	0.0337364	0.200139	0.188376	3.0645e-06
0.549137	0.0824597	0.198509	0.111462	3.39849e-06
0.260546	0.0181665	0.197853	0.0529942	3.54303e-06
0.112978	0.00488048	0.194809	0.0232021	4.29576e-06
2.42051	-0.0127222	0.193783	0.498725	4.58343e-06
0.508978	0.0336637	0.191996	0.105474	5.1304e-06
0.412752	0.0312444	0.19161	0.0856402	5.25652e-06
0.479121	0.0166978	0.191262	0.0995225	5.37294e-06
0.582244	0.0146585	0.190844	0.121107	5.51641e-06
0.5024	0.0161802	0.190116	0.104746	5.77487e-06
0.989344	0.00752718	0.188551	0.207324	6.37177e-06
0.396681	0.0109968	0.188078	0.0832563	6.56397e-06
0.709233	0.0192718	0.187572	0.149102	6.77567e-06
0.176868	0.00563378	0.185739	0.0374081	7.60067e-06
0.659021	0.0106088	0.18544	0.139523	7.74438e-06
0.348449	0.00947221	0.183849	0.0741618	8.55486e-06
0.293062	0.0269495	0.18304	0.0625422	8.99837e-06
0.272453	0.00500875	0.181911	0.0583644	9.6553e-06
0.68979	0.0217682	0.181633	0.147904	9.82418e-06
1.33131	0.00890044	0.181006	0.286063	1.02165e-05
1.24046	0.00246406	0.180712	0.266805	1.04053e-05
1.50502	0.0180335	0.180446	0.323999	1.05792e-05
1.0034	0.0540511	0.180018	0.216324	1.08648e-05
0.615528	0.00834835	0.179185	0.133078	1.14431e-05
0.789929	0.0138673	0.175884	0.172725	1.40478e-05
0.827333	0.00800311	0.175458	0.18117	1.44241e-05
0.0792238	0.00396113	0.174141	0.0174279	1.56508e-05
0.615543	0.00816055	0.173518	0.135703	1.6266e-05
0.783522	0.022633	0.172823	0.173156	1.69815e-05
1.16282	0.022061	0.172663	0.257123	1.71503e-05
1.03355	0.0113468	0.17184	0.229198	1.80445e-05
0.449327	0.0175194	0.169558	0.100449	2.07744e-05
0.32425	0.027786	0.169066	0.0726144	2.14148e-05
0.211962	0.00740268	0.168984	0.0474818	2.15235e-05
1.87024	0.126044	0.168583	0.419554	2.20624e-05
0.693919	0.0129383	0.168494	0.155717	2.21835e-05
1.2303	0.00145702	0.166832	0.27773	2.45725e-05
0.459707	0.0155097	0.165511	0.104271	2.66512e-05
0.268333	0.00502843	0.164458	0.0610967	2.8432e-05
0.836648	0.0316869	0.163167	0.191396	3.07756e-05
0.461172	0.0244781	0.162437	0.105783	3.21835e-05
1.12528	0.0173658	0.162231	0.258311	3.25923e-05
0.639133	0.00663786	0.161189	0.14728	3.47411e-05
1.04424	0.0813862	0.160819	0.24096	3.55352e-05
0.60137	0.0281539	0.158812	0.139808	4.01737e-05
0.297254	0.0144231	0.158329	0.0692317	4.13774e-05
0.583844	0.0106902	0.157641	0.136332	4.31517e-05
0.200522	0.0166871	0.155987	0.0471171	4.77295e-05
0.964041	0.0146131	0.155167	0.227231	5.0175e-05
0.130042	0.00769298	0.154583	0.0307203	5.19912e-05
0.165238	0.010271	0.154497	0.0390478	5.22644e-05
0.848834	0.00714466	0.150059	0.204067	6.84338e-05
0.139315	0.004561	0.148831	0.0336546	7.37189e-05
0.159568	0.0120023	0.147458	0.0387575	8.01075e-05
0.469061	0.00570295	0.144973	0.11507	9.3089e-05
1.1875	0.0529321	0.144802	0.291518	9.40585e-05
0.534867	0.0173841	0.14397	0.131747	9.88992e-05
0.115661	0.0107204	0.143372	0.0285588	0.000102534
0.116772	0.00678499	0.143334	0.0288375	0.000102771
0.687196	0.0384731	0.142884	0.170018	0.000105597
0.873718	0.0268326	0.14288	0.216169	0.000105622
0.77715	0.021266	0.142862	0.192291	0.000105735
0.663607	0.0104476	0.141661	0.165007	0.000113673
0.621583	0.0125417	0.14161	0.15459	0.000114017
0.329386	0.0154858	0.141112	0.0820877	0.00011749
0.446232	0.00675465	0.139588	0.111912	0.000128769
0.330922	0.016094	0.138141	0.0834968	0.00014047
1.02546	0.00858343	0.136501	0.260536	0.000155
0.572736	0.0629617	0.13615	0.145731	0.000158304
0.0274771	0.00334742	0.134438	0.0070428	0.000175408
0.240253	0.0201103	0.133415	0.0618528	0.000186487
0.678406	0.058883	0.133271	0.174763	0.000188101
0.472657	0.0239395	0.132292	0.12228	0.000199454
0.494707	0.0181132	0.131747	0.128288	0.00020605
0.631285	0.0278988	0.127141	0.167087	0.000271263
0.980528	0.0468604	0.127114	0.259554	0.000271687
0.708343	0.0641264	0.124571	0.189685	0.000316105
0.149237	0.0119849	0.124283	0.0400166	0.000321575
0.0238764	0.00324416	0.122826	0.00644544	0.000350672
0.408508	0.0169188	0.122036	0.110683	0.000367518
0.306228	0.0153133	0.118051	0.0845509	0.000465543
0.2197	0.0260592	0.117895	0.0607057	0.000469873
0.739011	0.0233206	0.117455	0.20463	0.000482268
0.0950645	0.0039377	0.116859	0.0263991	0.000499599
0.277979	0.0142137	0.11619	0.0774453	0.000519792
0.211791	0.0124326	0.115256	0.0592748	0.000549301
0.462803	0.0597493	0.113403	0.130717	0.000612917
0.970888	0.120322	0.113292	0.274376	0.000616943
1.43031	0.0983218	0.112497	0.405816	0.000646609
0.0178721	0.00103053	0.111783	0.00508902	0.000674455
0.139621	0.00156532	0.108078	0.0405166	0.00083924
0.684815	0.0404865	0.106481	0.20039	0.000922002
0.652168	0.0523354	0.105879	0.191443	0.000955268
0.576748	0.0404177	0.105214	0.169901	0.000993424
0.246979	0.0417733	0.104662	0.07297	0.00102618
0.455325	0.0416406	0.104659	0.134529	0.00102641
0.197156	0.0117476	0.103464	0.0586253	0.00110113
0.819548	0.0268252	0.10318	0.244071	0.00111966
0.675193	0.0113444	0.10146	0.202972	0.00123879
0.564334	0.00734035	0.101297	0.169799	0.00125076
0.419154	0.00709284	0.100888	0.1264	0.00128111
0.50482	0.0370963	0.0988104	0.154004	0.00144737
0.422075	0.0178327	0.0982944	0.129135	0.00149187
0.768353	0.0429828	0.096772	0.237122	0.00163125
0.277304	0.0325418	0.096447	0.0857385	0.00166264
0.367573	0.0197278	0.0947928	0.114741	0.00183198
0.619526	0.028571	0.0947634	0.193423	0.00183514
0.640242	0.0286483	0.0947554	0.1999	0.001836
0.586001	0.0546331	0.0943564	0.183391	0.00187945
1.02029	0.0348796	0.0927276	0.322386	0.00206764
0.442183	0.0404474	0.0915257	0.140726	0.00221845
0.52908	0.051552	0.0907381	0.169183	0.00232315
0.326434	0.0325073	0.090543	0.104507	0.00234984
0.164519	0.0113307	0.0893811	0.0530454	0.00251523
1.08752	0.0850767	0.0884509	0.352665	0.00265594
0.307982	0.0304443	0.0880842	0.100101	0.00271355
0.211873	0.0455594	0.0880009	0.0688994	0.00272681
0.233879	0.0177006	0.0873637	0.0763592	0.00283039
0.460759	0.0100362	0.0846694	0.153034	0.00331351
0.52513	0.0399883	0.0845813	0.174512	0.00333063
0.495373	0.0613539	0.0842122	0.165017	0.00340329
0.258406	0.0288527	0.081796	0.0874567	0.0039197
0.218921	0.066913	0.0813912	0.0742935	0.00401356
0.141043	0.0155887	0.0811183	0.0479522	0.00407813
0.319744	0.0300642	0.0800245	0.109513	0.0043474
0.0552964	0.00739316	0.0789017	0.0190851	0.00464231
0.467926	0.00907188	0.0787097	0.161714	0.0046947
0.188377	0.0102667	0.0772492	0.0657674	0.00511313
0.358328	0.0152766	0.075658	0.126519	0.00561156
0.335029	0.020863	0.0740724	0.119655	0.00615665
0.176737	0.0252053	0.073684	0.0633006	0.00629808
0.378396	0.0745957	0.0723372	0.136882	0.00681417
0.310798	0.00815713	0.0706544	0.113863	0.00751905
0.166869	0.00730197	0.0701294	0.0613798	0.00775361
0.106853	0.00974601	0.06883	0.0397009	0.00836618
0.396374	0.0604711	0.0643494	0.152678	0.010877
0.521552	0.0445484	0.0618347	0.205215	0.0126059
0.313771	0.005659	0.0607756	0.124601	0.0134148
0.257779	0.053011	0.0569958	0.105918	0.016754
0.0970202	0.00512347	0.0569265	0.03989	0.0168225
0.0502454	0.00723834	0.0568754	0.0206683	0.0168732
0.131316	0.0163109	0.0560897	0.0544161	0.0176726
0.219423	0.0332536	0.0546665	0.0921726	0.0192198
0.0562165	0.00236211	0.0542034	0.0237212	0.0197522
0.19724	0.0186916	0.053953	0.0834316	0.0200465
0.932205	0.0355718	0.0531105	0.39761	0.0210693
0.110098	0.00600345	0.0526655	0.0471686	0.0216309
0.131522	0.00717533	0.0515866	0.0569662	0.0230564
0.304952	0.0143618	0.05054	0.133518	0.0245307
0.496328	0.0371366	0.0498744	0.21883	0.0255181
0.117485	0.00586448	0.048912	0.0523328	0.0270179
0.092985	0.0197964	0.045481	0.0430306	0.0331396
0.0512146	0.0087158	0.0421465	0.0246632	0.0404591
0.299027	0.0419929	0.0418585	0.144518	0.041165
0.146209	0.021037	0.0388976	0.0734148	0.0492045
0.0851441	0.034435	0.0381431	0.0431906	0.0515029
0.567894	0.235217	0.0325028	0.312982	0.0726657
0.0181829	0.00131908	0.0307512	0.0103118	0.0809665
0.236618	0.0316979	0.0292321	0.137741	0.0889824
0.0179106	0.00191258	0.0291685	0.0104379	0.0893356
0.00667081	0.000669495	0.0260514	0.0041202	0.10865
0.127498	0.00584944	0.0248088	0.0807481	0.117568
0.0615882	0.0117814	0.0214624	0.0420082	0.145823
0.114911	0.0374242	0.0214373	0.0784257	0.146061
0.0218396	0.0017586	0.0214167	0.0149127	0.146257
0.147894	0.0482059	0.0198077	0.105094	0.162514
0.165655	0.0695644	0.01712	0.126792	0.194435
0.0537596	0.00600717	0.0152674	0.0436134	0.22066
0.104936	0.0306208	0.014499	0.0873919	0.232742
0.175946	0.078104	0.0135101	0.151874	0.249475
0.784102	0.275954	0.0130234	0.689526	0.258244
0.170844	0.0576513	0.0124103	0.153952	0.269833
0.0602048	0.0124912	0.00871914	0.0648454	0.355463
0.014797	0.00405343	0.00384869	0.0240473	0.539764
-0.000299226	0.000268381	0.0017618	0.000719491	0.678403
0.00622624	0.00989753	0.00142062	0.016675	0.709666
-0.0407249	0.0407288	0.00133356	0.112577	0.718317
-0.00322984	0.00357313	0.00123942	0.0092617	0.728039
0.0150853	0.0302418	0.000654469	0.0595463	0.800538
0.00772332	0.0103977	0.000635954	0.0309272	0.803322
0.00565412	0.0227279	0.000249665	0.0361425	0.876008
-0.00907202	0.037848	3.1698e-05	0.162768	0.955666
0.0100707	0.38889	9.60638e-06	0.32822	0.975585
a. Each permutation test was carried out in 100 groups at the same time by using randomly removed 20% and supplemented 5% of all the numbers which floating within 20% of the reference value. Every linear regression equation were built in P and corresponding `X calculated from 100 groups by using least squares.
