# Supplementary material for: A new perspective on population genetics: Deciphering the relationship between genetic variants and disease prevalence in Psoriasis
Source: PLoS One. 2026 Mar 13;21(3):e0344204. doi: 10.1371/journal.pone.0344204 (PMC12987435; doi:10.1371/journal.pone.0344204)
Supplement: S20 Table — (XLSX) [file pone.0344204.s025.xlsx]

## Sheet: lost 20% and-mixed 10%-10
Supplementary Table 20-1. Parameters of linear regression equations established between combination frequency and prevalence of disease in 1000 permutation tests under the Constrained with lost 20% and mixed 10% model in 10 populations.a
Slope	Intercept	R2	SE	P-value
1.00833	-0.092238	0.993398	0.029063	5.20887e-10
0.898576	-0.058666	0.985323	0.0387741	1.27643e-08
0.609017	-0.0295394	0.983507	0.0278833	2.0367e-08
0.46715	-0.0243758	0.98132	0.0227875	3.35474e-08
1.47604	-0.204923	0.980469	0.0736551	4.01066e-08
2.91126	-0.202775	0.979	0.150748	5.36298e-08
0.975767	-0.0781035	0.977799	0.0519832	6.70266e-08
2.9239	-0.176946	0.977541	0.156693	7.0209e-08
0.454457	-0.00879903	0.975524	0.0254504	9.9102e-08
1.02653	-0.0849079	0.974723	0.0584457	1.12777e-07
2.30698	-0.116157	0.974287	0.132505	1.20778e-07
2.90907	-0.186139	0.973625	0.169282	1.33742e-07
0.777451	-0.0517808	0.970092	0.0482627	2.21433e-07
3.32936	-0.295717	0.968445	0.212475	2.74574e-07
1.72745	-0.207007	0.967481	0.111972	3.09856e-07
0.811967	-0.0585109	0.963594	0.0557996	4.87488e-07
2.96035	-0.216827	0.962279	0.207224	5.62155e-07
0.413047	-0.020104	0.961225	0.0293305	6.27945e-07
0.407561	-0.0181407	0.960745	0.0291267	6.59736e-07
2.68901	-0.1163	0.959338	0.19573	7.59976e-07
0.435306	-0.0179288	0.958442	0.0320474	8.29489e-07
1.18132	-0.0998876	0.957788	0.0876811	8.83205e-07
0.626768	-0.0197856	0.957497	0.0466877	9.07932e-07
1.01715	-0.0271302	0.95697	0.076257	9.54063e-07
1.46595	-0.209867	0.956796	0.110135	9.69611e-07
0.402862	-0.017157	0.954948	0.0309368	1.14731e-06
0.842098	-0.0415078	0.954263	0.0651802	1.21905e-06
1.60981	-0.165371	0.95388	0.12515	1.26069e-06
0.700423	-0.06155	0.952434	0.055341	1.4272e-06
0.506585	-0.0256468	0.952413	0.0400351	1.42978e-06
0.90084	-0.0637809	0.951944	0.0715603	1.48725e-06
0.14237	-0.0041587	0.951403	0.0113762	1.5557e-06
0.903505	-0.0841779	0.950958	0.0725419	1.61373e-06
1.24624	-0.113343	0.949527	0.101586	1.81156e-06
0.902093	-0.0646686	0.949488	0.0735632	1.81728e-06
0.754627	-0.0330064	0.948805	0.0619745	1.91807e-06
0.914802	-0.0840559	0.947039	0.0764854	2.19842e-06
0.201187	-0.00382004	0.945933	0.0170056	2.389e-06
0.597647	-0.0322417	0.945161	0.0508968	2.52908e-06
1.64277	-0.0648613	0.945084	0.140006	2.54343e-06
0.275934	-0.0163442	0.944979	0.0235404	2.56309e-06
1.02327	-0.0859872	0.944317	0.0878509	2.68943e-06
0.624543	-0.0479917	0.943867	0.053848	2.77789e-06
0.229051	-0.00598986	0.941949	0.0201038	3.18005e-06
2.42665	-0.01326	0.940166	0.216438	3.59175e-06
1.24908	-0.17519	0.937634	0.113895	4.24417e-06
0.650123	-0.035065	0.934809	0.060699	5.07286e-06
3.39591	-0.427268	0.934731	0.317264	5.09735e-06
4.08946	-0.373436	0.934465	0.382891	5.18156e-06
0.948156	-0.0152704	0.933801	0.089255	5.39627e-06
0.794138	-0.0638871	0.93135	0.0762282	6.24758e-06
0.62416	-0.0329875	0.930054	0.060517	6.73645e-06
1.7808	-0.25944	0.929862	0.172917	6.81121e-06
0.730671	-0.0566402	0.929583	0.0711005	6.92137e-06
1.09191	-0.114561	0.929422	0.106382	6.98508e-06
1.74652	-0.122551	0.928653	0.171155	7.29715e-06
0.32701	-0.0041923	0.927447	0.0323369	7.80703e-06
0.948126	-0.0432003	0.927424	0.0937735	7.81728e-06
0.725927	-0.0156815	0.926827	0.0721149	8.07967e-06
1.51862	-0.0873089	0.92603	0.151747	8.44016e-06
2.3572	-0.154711	0.925985	0.235618	8.46078e-06
2.53544	-0.188233	0.925576	0.25419	8.65084e-06
0.0379457	-0.00130756	0.925359	0.00381024	8.75339e-06
0.777969	-0.0362496	0.925139	0.0782423	8.85765e-06
4.28724	-0.263528	0.924528	0.433076	9.15256e-06
2.17284	-0.077916	0.923937	0.220419	9.44542e-06
0.87089	-0.032496	0.923884	0.0883787	9.47174e-06
0.299174	-0.00619645	0.922981	0.0305549	9.93294e-06
0.386204	-0.0283403	0.922515	0.0395725	1.01778e-05
1.96071	-0.11984	0.922443	0.201006	1.02162e-05
1.2725	-0.114156	0.922365	0.130524	1.02574e-05
0.205277	-0.00385237	0.922013	0.0211075	1.04461e-05
0.623999	-0.042567	0.922008	0.0641647	1.0449e-05
0.428238	-0.0217634	0.918497	0.0451012	1.24805e-05
1.29135	-0.124237	0.918088	0.136373	1.27348e-05
1.08352	-0.0932046	0.917525	0.114853	1.30917e-05
0.848797	-0.0642399	0.917399	0.0900475	1.31726e-05
0.101286	-0.00175823	0.916497	0.010809	1.37628e-05
1.11378	-0.0568883	0.916112	0.11916	1.40207e-05
4.93827	-0.605942	0.91583	0.529299	1.42121e-05
3.61687	-0.304049	0.915276	0.389058	1.45932e-05
3.12553	-0.0889582	0.913231	0.340621	1.60687e-05
1.28069	-0.0821335	0.912841	0.139913	1.63619e-05
1.51499	-0.0725628	0.912816	0.165535	1.63813e-05
0.12428	-0.00267145	0.912029	0.0136465	1.69868e-05
0.84126	-0.0418318	0.910441	0.0932854	1.8259e-05
2.39876	-0.251558	0.909912	0.266854	1.86983e-05
0.0424563	5.62589e-05	0.909552	0.00473349	1.9002e-05
1.6004	-0.0700109	0.908901	0.179136	1.95606e-05
0.768531	-0.0335349	0.908856	0.0860464	1.95999e-05
2.66895	-0.205951	0.906653	0.30278	2.15857e-05
0.900597	-0.0432839	0.906154	0.102469	2.20555e-05
0.518975	-0.0125425	0.904792	0.0595202	2.33778e-05
2.60834	-0.0510067	0.903655	0.301115	2.45267e-05
0.167173	-0.00997054	0.903499	0.0193163	2.46874e-05
0.810891	-0.0725247	0.903305	0.0937999	2.48888e-05
0.167848	0.00124469	0.903204	0.0194271	2.49945e-05
0.830275	-0.0621386	0.903082	0.0961648	2.51218e-05
0.513514	-0.0135074	0.90245	0.0596911	2.57903e-05
2.71375	-0.199417	0.901178	0.317722	2.71776e-05
1.58365	-0.115678	0.900866	0.185735	2.75254e-05
0.0783315	-0.00185534	0.900727	0.00919415	2.76828e-05
1.61544	-0.0476201	0.900552	0.189797	2.78801e-05
2.9327	-0.202932	0.899587	0.346414	2.89902e-05
0.678678	-0.0441851	0.898274	0.0807478	3.05542e-05
1.44386	-0.00319351	0.897869	0.172168	3.10494e-05
1.06276	-0.0524776	0.897525	0.126963	3.1474e-05
3.46938	-0.502125	0.897298	0.41498	3.17573e-05
0.910742	-0.0281856	0.897157	0.109019	3.19342e-05
0.386716	-0.0148681	0.89552	0.046701	3.40411e-05
1.05967	-0.0402008	0.895218	0.128176	3.44408e-05
1.56078	-0.229851	0.894962	0.189046	3.47826e-05
0.615368	-0.0394001	0.894381	0.0747652	3.55674e-05
2.25298	-0.135132	0.893317	0.275268	3.70399e-05
0.463675	-0.0244731	0.893075	0.0567238	3.73816e-05
0.325322	-0.00919991	0.891891	0.0400446	3.9085e-05
2.59541	-0.142191	0.891844	0.319553	3.91542e-05
0.896215	-0.0298659	0.89109	0.110774	4.02698e-05
0.770857	-0.0459063	0.890305	0.0956651	4.14586e-05
2.19291	-0.192381	0.889851	0.272777	4.21576e-05
0.800253	-0.0232844	0.889279	0.0998341	4.30514e-05
1.12562	-0.115105	0.888714	0.140827	4.39474e-05
0.240085	-0.00523468	0.888409	0.0300834	4.44365e-05
0.449378	-0.0119044	0.888188	0.0563714	4.47946e-05
2.19377	-0.208243	0.887413	0.276266	4.60652e-05
0.51238	-0.022026	0.886931	0.0646807	4.68694e-05
0.928203	-0.0610083	0.885933	0.117754	4.85667e-05
1.08202	-0.0875664	0.883635	0.138824	5.26538e-05
0.483575	-0.0260461	0.882084	0.06251	5.55562e-05
0.583721	-0.0351937	0.880448	0.0760477	5.8747e-05
0.0906461	-0.00195056	0.87995	0.0118374	5.97458e-05
1.07837	-0.0733135	0.87987	0.140877	5.99083e-05
0.776714	-0.032709	0.879455	0.101668	6.07498e-05
0.680113	-0.0253471	0.877861	0.0896912	6.40735e-05
0.0654197	-0.000675276	0.877027	0.00866089	6.58667e-05
2.73281	-0.285457	0.875979	0.363551	6.81727e-05
0.0922364	-0.00203312	0.875466	0.0122993	6.93242e-05
1.21686	-0.166229	0.875171	0.162483	6.99928e-05
0.414307	-0.0195289	0.874271	0.0555483	7.20608e-05
4.19998	-0.499688	0.874149	0.563426	7.23451e-05
1.94023	-0.237893	0.873962	0.260502	7.27823e-05
0.727207	-0.0353552	0.872729	0.0981835	7.57151e-05
2.2289	-0.177107	0.872486	0.301262	7.63018e-05
2.15726	-0.136967	0.872316	0.291801	7.67151e-05
4.45163	-0.221665	0.871852	0.603406	7.78543e-05
0.49358	-0.0225175	0.870663	0.0672589	8.0828e-05
1.03424	-0.127301	0.87021	0.141216	8.19814e-05
1.2531	-0.0844167	0.869402	0.171711	8.40734e-05
0.36754	-0.00739588	0.868527	0.0505575	8.63819e-05
2.41429	-0.103593	0.867402	0.333735	8.9422e-05
0.532206	-0.0520159	0.867108	0.0736627	9.02308e-05
1.08878	-0.100775	0.867075	0.150719	9.03211e-05
2.82948	-0.129571	0.866503	0.392655	9.19102e-05
6.88389	-0.352896	0.866447	0.955529	9.20659e-05
2.26668	-0.114237	0.866338	0.31478	9.23737e-05
1.13317	-0.0973652	0.865694	0.157804	9.41942e-05
1.20808	-0.0417557	0.864921	0.168794	9.64126e-05
0.328762	-0.0043416	0.864834	0.0459519	9.66652e-05
0.759379	-0.0404392	0.862802	0.107061	0.000102706
1.45769	-0.0365915	0.862708	0.205594	0.000102991
3.91597	-0.203749	0.861784	0.554465	0.000105836
6.53059	-0.38671	0.861649	0.925195	0.000106259
0.701471	0.0593	0.861332	0.09951	0.000107249
1.21598	-0.0232625	0.858108	0.174819	0.000117752
1.29532	-0.0947092	0.857145	0.186961	0.000121033
0.802251	-0.0337588	0.857039	0.115844	0.0001214
3.13858	-0.181093	0.856378	0.454429	0.000123696
0.47988	-0.00629464	0.855452	0.0697423	0.000126972
1.73992	-0.0431264	0.854536	0.253803	0.000130274
1.37305	-0.0865863	0.854399	0.200398	0.000130775
0.537205	-0.0174801	0.854036	0.0785201	0.000132107
2.06768	-0.21516	0.853163	0.303278	0.00013535
0.211621	-0.00243936	0.852491	0.0311228	0.000137887
0.703343	-0.0495162	0.852105	0.103598	0.000139359
2.34291	-0.0993129	0.851832	0.34547	0.000140409
0.34935	-0.0165805	0.851713	0.0515372	0.000140866
0.248942	-0.00366603	0.848703	0.0371614	0.00015287
1.24461	-0.0878877	0.847685	0.186528	0.000157099
2.43964	-0.157312	0.847254	0.366233	0.000158916
1.2847	-0.0267697	0.84486	0.194637	0.000169301
0.481727	-0.0104669	0.844157	0.0731792	0.000172447
2.03994	-0.146089	0.842484	0.311856	0.000180113
0.134816	-0.00373439	0.842008	0.020647	0.00018234
0.426433	-0.000237052	0.841833	0.0653508	0.000183164
1.12217	-0.115378	0.840288	0.172969	0.000190564
1.24189	-0.128921	0.839596	0.191916	0.000193946
1.63152	-0.0851995	0.838925	0.252755	0.000197277
0.300693	-0.00543532	0.838651	0.0466306	0.000198646
0.655543	-0.0278056	0.838481	0.101723	0.000199498
0.193693	-0.00365514	0.837296	0.0301876	0.000205532
1.03178	-0.0515814	0.836599	0.161217	0.000209146
0.377931	-0.0194011	0.835089	0.059378	0.000217136
0.506596	-0.0233611	0.834945	0.0796348	0.000217912
1.45851	-0.0690538	0.832094	0.231639	0.000233673
0.821593	-0.074332	0.831925	0.130563	0.000234633
0.917999	-0.0719552	0.829135	0.147337	0.000250929
2.23798	-0.032066	0.828812	0.359599	0.000252869
3.36658	-0.0830895	0.828737	0.541088	0.000253326
0.538912	-0.0224917	0.828526	0.0866799	0.000254598
0.783651	-0.0113257	0.8271	0.126677	0.000263352
2.7625	-0.0182142	0.827032	0.446662	0.000263776
0.278818	-0.00507697	0.825252	0.0453615	0.000275029
2.83243	-0.615414	0.825227	0.460855	0.00027519
2.48077	-0.15276	0.823384	0.406215	0.000287236
1.6117	-0.0842311	0.822798	0.26444	0.000291145
0.704318	-0.0341913	0.821812	0.115951	0.000297816
0.785593	-0.0254	0.817395	0.131278	0.000329147
1.0739	-0.0156903	0.817246	0.179546	0.000330251
2.30801	-0.241458	0.815855	0.387673	0.000340646
1.28388	-0.0821015	0.815745	0.215731	0.000341478
0.380087	-0.0159688	0.814387	0.0641545	0.000351885
2.013	-0.0545066	0.814373	0.339787	0.000351992
0.877444	-0.0264986	0.814241	0.148174	0.000353016
3.11377	-0.124111	0.813659	0.526835	0.000357561
1.98525	-0.112448	0.813504	0.336068	0.000358779
1.91198	-0.208055	0.813439	0.323732	0.000359286
1.52436	-0.150841	0.810239	0.260818	0.000385167
0.576578	-0.0421706	0.809979	0.0987363	0.000387332
0.14049	-0.00143855	0.809403	0.0241032	0.000392153
0.1915	-0.00198162	0.809316	0.0328641	0.000392889
0.489222	-0.0314431	0.808445	0.0841942	0.000400283
2.35855	-0.103442	0.807356	0.407328	0.00040968
0.110024	7.30862e-06	0.806475	0.0190553	0.0004174
0.178307	-0.00341614	0.806305	0.0308982	0.000418903
2.29318	-0.101705	0.805771	0.398056	0.00042365
0.598179	-0.0464652	0.80561	0.103887	0.000425093
0.72297	-0.0120801	0.804461	0.12602	0.000435471
0.801759	-0.0772389	0.80342	0.140216	0.000445042
3.29923	-0.102537	0.802241	0.57914	0.000456075
0.865118	-0.0690303	0.801033	0.152439	0.000467587
1.33566	-0.119197	0.800187	0.235976	0.00047579
0.348603	-0.00400051	0.800107	0.0616044	0.000476573
1.10146	-0.104264	0.797874	0.196006	0.000498765
1.86771	-0.139675	0.797043	0.333215	0.000507216
1.82808	-0.121749	0.796484	0.32671	0.000512967
0.189279	-0.00345102	0.795636	0.0339158	0.000521785
0.338223	0.00374619	0.795232	0.0606796	0.000526029
0.496284	-0.0302669	0.794083	0.0893509	0.000538237
1.34732	-0.041565	0.794056	0.24259	0.000538521
0.491808	-0.0369745	0.794027	0.0885599	0.000538828
0.229251	-0.00754413	0.793654	0.0413285	0.000542848
1.20239	-0.135184	0.793649	0.216765	0.000542894
0.324702	0.0120337	0.793248	0.0586083	0.000547234
0.206534	-0.00343154	0.79225	0.0373926	0.000558151
0.374114	-0.00989768	0.791921	0.0678003	0.000561785
0.371013	-0.0142059	0.791837	0.0672555	0.000562718
0.411529	-0.00592224	0.791016	0.0747859	0.00057188
0.227338	-0.0107967	0.790896	0.0413284	0.000573224
1.1986	-0.0339802	0.790496	0.21816	0.000577734
0.527964	-0.0254454	0.790174	0.0961895	0.000581388
0.469177	-0.0254114	0.788744	0.0858474	0.000597809
0.0985698	-0.00127907	0.787278	0.0181151	0.000615021
0.069952	-0.00204092	0.787167	0.01286	0.000616336
2.13273	-0.191726	0.786392	0.39299	0.000625606
0.217641	-0.0030248	0.785398	0.0402223	0.000637638
1.29731	-0.0948162	0.784124	0.240662	0.000653328
0.974256	-0.0573482	0.783711	0.180954	0.000658479
4.25139	-0.0379739	0.783639	0.789801	0.000659376
2.93239	-0.0827337	0.783438	0.545087	0.000661898
0.204327	-0.0104165	0.782677	0.0380664	0.0006715
0.435405	-0.010512	0.781428	0.0814144	0.000687487
0.571343	-0.0165485	0.781213	0.1069	0.00069027
0.0195379	-0.000126439	0.780307	0.00366529	0.000702088
3.61129	-0.229258	0.780033	0.678014	0.00070569
0.742518	-0.042881	0.779635	0.139569	0.000710954
1.30404	-0.0647286	0.7789	0.24564	0.00072075
4.01577	-0.0621745	0.778008	0.758403	0.000732773
3.42626	-0.0797234	0.77798	0.647123	0.000733158
3.92164	-0.228895	0.775178	0.746691	0.000771933
1.16285	-0.0565748	0.77374	0.222324	0.000792452
3.59118	-0.221198	0.773724	0.686624	0.00079268
0.615963	-0.0435981	0.772988	0.118018	0.000803329
0.61325	-0.0125577	0.772966	0.117505	0.000803654
1.34999	-0.0478711	0.772449	0.259054	0.000811214
1.0423	-0.0296361	0.771918	0.200313	0.000819015
0.994831	-0.0395673	0.771287	0.191532	0.000828388
0.481815	-0.0110742	0.770823	0.0928845	0.000835313
0.522115	0.00185705	0.769697	0.100974	0.000852331
0.476601	-0.0130601	0.767211	0.0928183	0.000890837
0.81998	-0.0090925	0.766721	0.159911	0.000898582
1.47448	-0.0512306	0.766119	0.288033	0.000908167
0.544017	-0.0318754	0.765475	0.106462	0.000918508
0.288583	-0.008714	0.76274	0.0569051	0.00096344
3.06925	-0.147089	0.761426	0.607413	0.000985601
1.80482	-0.178564	0.761287	0.357317	0.000987974
6.94853	-0.237998	0.761046	1.37658	0.000992092
0.73458	-0.0252186	0.758853	0.146405	0.00103014
0.494013	-0.00803248	0.757976	0.0986949	0.00104568
0.691318	-0.0293374	0.755883	0.138901	0.00108347
1.48024	-0.0720714	0.755544	0.297686	0.00108968
1.50527	-0.0673868	0.755304	0.302917	0.00109411
1.47099	-0.101629	0.755217	0.296087	0.00109571
2.08209	-0.20516	0.75517	0.419145	0.00109657
5.6323	-0.258364	0.754727	1.1352	0.00110478
1.10871	-0.0654374	0.752748	0.224655	0.00114201
1.0992	-0.0104539	0.750653	0.223983	0.00118249
2.77027	0.0063734	0.750352	0.564948	0.00118839
1.42626	-0.0956769	0.750124	0.291038	0.00119287
2.3235	-0.107503	0.748814	0.475783	0.00121889
1.67617	-0.156983	0.74856	0.343462	0.001224
0.388798	-0.0102964	0.748042	0.0797774	0.00123443
0.421225	-0.00260229	0.747522	0.0865505	0.00124499
2.98826	-0.278047	0.746306	0.615984	0.00126994
0.963142	-0.0280104	0.745413	0.199005	0.00128849
1.78476	-0.106329	0.743625	0.370507	0.00132629
2.06094	-0.142351	0.743589	0.42788	0.00132705
2.11603	-0.0607761	0.741704	0.441489	0.00136783
1.20988	-0.0503315	0.740953	0.252925	0.00138436
0.360829	-0.0139299	0.740535	0.0755133	0.00139361
0.319428	-0.0080142	0.739824	0.0669726	0.00140945
1.78805	-0.140019	0.737117	0.377526	0.00147109
1.56417	-0.0850208	0.735729	0.331439	0.00150349
0.906209	-0.0203901	0.735322	0.192222	0.00151309
0.0880321	0.000125476	0.733825	0.0187449	0.0015488
2.92288	-0.0893023	0.733225	0.623332	0.00156331
2.97385	-0.0726037	0.732704	0.635048	0.00157598
0.256302	-0.00883311	0.732658	0.0547381	0.00157711
1.41487	-0.121684	0.732631	0.302192	0.00157776
0.648432	-0.0163711	0.732349	0.138594	0.00158466
0.412281	-0.00859541	0.731116	0.088397	0.00161511
0.734232	0.0401336	0.730797	0.157554	0.00162305
2.98864	-0.141994	0.728443	0.645149	0.00168262
2.77976	-0.067304	0.727389	0.60166	0.00170986
0.278258	-0.0038581	0.726175	0.0604113	0.00174162
0.108735	-0.000494725	0.723704	0.0237537	0.00180767
1.169	-0.118831	0.721534	0.256759	0.00186726
4.98653	-0.261037	0.720528	1.09799	0.00189539
4.22373	-0.190428	0.720476	0.930144	0.00189685
0.141986	0.00066952	0.718261	0.03144	0.00195999
1.32838	-0.0961636	0.716436	0.295471	0.00201322
0.902253	-0.0284949	0.716132	0.200838	0.00202219
1.71975	-0.142155	0.715672	0.383242	0.00203582
1.86445	-0.177287	0.714909	0.416267	0.0020586
1.00898	-0.0870782	0.713872	0.225843	0.00208985
1.00411	-0.0428254	0.713519	0.224948	0.00210059
0.722102	-0.0251431	0.712923	0.162006	0.00211879
4.31345	-0.505567	0.712672	0.96833	0.00212648
0.33852	-0.00987303	0.711973	0.0761246	0.00214806
0.787013	-0.0366262	0.711762	0.17707	0.00215458
2.7525	-0.174501	0.711755	0.619296	0.00215481
2.84201	-0.0875562	0.710846	0.640851	0.00218319
0.213175	-0.00484241	0.710015	0.0481664	0.00220935
1.80263	-0.113664	0.70917	0.408138	0.00223623
1.07918	-0.0604349	0.709006	0.244436	0.00224147
0.399514	-0.00239987	0.705143	0.0913385	0.00236777
0.321869	0.00326568	0.700288	0.0744471	0.00253423
0.662187	-0.0191613	0.700131	0.153219	0.00253977
0.339215	-0.00344301	0.699197	0.0786631	0.00257283
0.404274	-0.0100653	0.698493	0.093907	0.00259799
0.505208	0.017966	0.696866	0.117806	0.00265686
2.64066	-0.042749	0.695874	0.617204	0.00269325
3.60647	-0.215761	0.693036	0.8486	0.00279951
5.37429	-0.169136	0.692876	1.26504	0.00280559
0.163527	0.0014115	0.690707	0.0386885	0.00288912
0.599633	-0.0298978	0.690363	0.14198	0.00290253
1.2267	-0.0504799	0.690213	0.290558	0.0029084
1.19551	-0.0784218	0.689087	0.283918	0.00295274
1.60112	-0.114254	0.688404	0.380849	0.00297986
2.80719	-0.0311275	0.688252	0.667965	0.00298592
0.327975	-0.00596997	0.688047	0.0780784	0.00299412
0.367949	-0.00964189	0.687362	0.0877345	0.00302166
0.742367	-0.0129932	0.685545	0.17776	0.00309559
1.33404	-0.0743419	0.685078	0.319782	0.0031148
1.83078	-0.166006	0.684817	0.439121	0.00312561
0.719836	-0.0155318	0.684368	0.172836	0.00314422
0.397107	-0.0139089	0.679313	0.0964645	0.00335988
7.45838	-0.188706	0.679108	1.81263	0.00336885
1.8896	-0.0515442	0.678535	0.459838	0.00339406
0.215991	-0.00190439	0.67663	0.0527915	0.00347891
0.246391	-0.00230856	0.676391	0.0602549	0.00348968
0.175852	-0.00277431	0.674808	0.04316	0.00356158
0.075953	-0.000366335	0.671749	0.0187715	0.0037038
2.81174	-0.0480839	0.671689	0.695006	0.00370661
2.43911	-0.0669441	0.670342	0.604741	0.00377069
2.50647	-0.404683	0.669735	0.622298	0.00379982
0.928822	-0.046093	0.669715	0.230614	0.00380076
1.34772	-0.0976961	0.668935	0.335211	0.00383846
1.36507	-0.0490781	0.668572	0.339805	0.00385612
0.724379	-0.0119255	0.665047	0.181755	0.00403077
2.51298	-0.179203	0.663038	0.633381	0.004133
1.93864	-0.0333774	0.662926	0.488745	0.00413877
2.13284	-0.19433	0.662282	0.538479	0.00417201
0.713457	-0.0318146	0.662118	0.180193	0.00418049
1.8175	-0.0496199	0.660729	0.460459	0.00425301
0.656859	-0.0162413	0.658524	0.167233	0.00437013
0.547415	-0.0154178	0.652829	0.141138	0.00468414
0.542559	-0.0051317	0.652092	0.140113	0.00472605
1.09138	-0.0136294	0.651817	0.282015	0.00474174
0.846853	-0.0309177	0.65111	0.219169	0.0047823
2.3522	-0.0681191	0.649496	0.610925	0.00487595
0.381248	-0.00530688	0.647705	0.0994093	0.00498147
2.47353	-0.141361	0.647704	0.644966	0.00498153
0.338172	-0.00548634	0.644531	0.0887916	0.00517288
2.07487	-0.0822293	0.643795	0.54566	0.00521807
1.51243	-0.101082	0.643333	0.398148	0.00524662
0.72266	-0.00815324	0.642754	0.190481	0.00528254
1.37248	-0.0165433	0.642737	0.361776	0.00528358
0.517615	-0.00896062	0.641987	0.136662	0.00533038
1.2888	-0.0339259	0.641663	0.340512	0.00535071
1.08983	-0.0563583	0.641467	0.288065	0.00536302
0.0856736	-0.0021094	0.64054	0.022691	0.00542163
0.848844	-0.038798	0.638857	0.225642	0.00552926
0.551995	-0.0271621	0.63818	0.146949	0.00557308
2.64962	-0.0476273	0.636995	0.707176	0.00565034
1.77136	-0.0932613	0.636496	0.47328	0.0056831
0.197582	0.0041429	0.63567	0.0528853	0.00573771
0.587869	-0.00385987	0.635302	0.157475	0.00576214
0.968218	0.00893165	0.633767	0.260221	0.00586502
0.252245	-0.00771411	0.633547	0.0678263	0.00587991
0.419173	-0.00401702	0.629683	0.113651	0.00614574
0.611715	-0.036018	0.628962	0.166112	0.00619638
2.7696	-0.146366	0.627752	0.75404	0.00628206
0.20693	0.00067732	0.627107	0.0564157	0.00632812
0.448345	-0.00678555	0.62705	0.122248	0.00633225
0.769564	-0.0340162	0.626086	0.210266	0.00640159
2.32118	-0.143963	0.623678	0.637475	0.0065775
3.27784	-0.0717028	0.622046	0.903341	0.0066988
2.02445	-0.159786	0.621528	0.558533	0.00673764
0.219709	-0.00496536	0.621443	0.0606272	0.00674409
1.20227	-0.0832568	0.620725	0.332265	0.00679825
0.769112	-0.0503076	0.620365	0.212718	0.00682558
2.24778	-0.0561687	0.619402	0.622953	0.00689902
0.334372	-0.00448751	0.618226	0.0928998	0.00698966
1.10181	-0.0180081	0.615927	0.307612	0.00716933
1.21212	-0.0704823	0.615894	0.338433	0.00717193
0.185727	-0.0022949	0.615507	0.051899	0.00720261
0.421916	-0.0013556	0.614612	0.118122	0.00727377
1.14915	-0.0540187	0.610139	0.324768	0.00763791
2.36087	-0.101019	0.609657	0.667895	0.00767801
1.58146	-0.0522113	0.608457	0.448528	0.00777849
1.68747	-0.127285	0.607861	0.479191	0.00782878
1.60963	0.0176013	0.607044	0.45787	0.00789809
0.194233	-0.001816	0.606758	0.0552843	0.00792252
1.0833	-0.0342087	0.605939	0.308867	0.0079927
0.44401	-0.00859918	0.605855	0.126617	0.00799991
0.399345	0.00548096	0.604832	0.114124	0.00808832
1.03804	-0.0586203	0.604796	0.296672	0.00809142
1.51588	-0.0145113	0.604484	0.43352	0.00811854
2.04577	-0.0422425	0.604201	0.585408	0.0081432
0.41123	0.00421808	0.60309	0.117949	0.00824058
0.619638	0.00389361	0.602659	0.177885	0.00827863
1.34901	0.00166087	0.601824	0.387946	0.00835267
2.18765	-0.0597885	0.59768	0.634575	0.00872792
0.437937	0.0114634	0.597158	0.127171	0.00877615
0.371024	-0.0211938	0.595756	0.108055	0.0089066
0.589778	0.00623065	0.591665	0.173227	0.00929614
1.27463	-0.036339	0.591216	0.374724	0.00933961
0.706645	0.00793801	0.590727	0.207955	0.0093873
1.28931	-0.0632955	0.59045	0.379642	0.00941436
0.816298	-0.0276814	0.588541	0.241312	0.00960249
2.71397	-0.0109979	0.58839	0.802546	0.00961745
0.5346	-0.0079227	0.586531	0.158694	0.00980373
0.171858	-0.00615476	0.585406	0.0511337	0.00991784
2.12939	-0.309582	0.584962	0.634147	0.00996309
0.6224	-0.00580807	0.584772	0.185428	0.00998252
0.626983	-0.00495759	0.582223	0.187775	0.0102462
3.57323	-0.401057	0.581168	1.07247	0.010357
2.47098	-0.199796	0.579996	0.743427	0.0104811
1.14978	-0.0304434	0.579904	0.345992	0.0104909
3.11799	-0.0125229	0.577897	0.942137	0.0107064
0.782457	-0.0245884	0.577078	0.236825	0.0107952
1.78911	-0.0649005	0.574167	0.544746	0.0111161
1.37964	-0.0354261	0.570859	0.422919	0.0114896
0.421509	-0.0119603	0.57067	0.12926	0.0115113
0.241936	-0.00425387	0.569714	0.0743371	0.0116212
1.78506	-0.0448834	0.569486	0.548731	0.0116475
1.32631	-0.0328878	0.569205	0.407946	0.0116801
3.36921	-0.292657	0.567195	1.04055	0.0119148
1.43502	0.111594	0.566237	0.444058	0.012028
1.44402	-0.089712	0.566017	0.447044	0.0120541
0.843866	-0.0350625	0.56333	0.262678	0.0123768
1.64961	-0.0516945	0.560839	0.516093	0.012682
1.78268	-0.0409519	0.560607	0.55799	0.0127107
2.42125	-0.208303	0.560354	0.758254	0.0127421
1.38151	-0.066555	0.559882	0.433058	0.0128009
0.09834	-0.000679356	0.558149	0.0309349	0.0130183
1.434	-0.040157	0.557969	0.451258	0.013041
0.240047	0.00592036	0.557735	0.075575	0.0130707
2.43028	-0.131789	0.557624	0.76531	0.0130847
0.901089	-0.00438777	0.555985	0.284702	0.0132939
1.70104	-0.170876	0.554764	0.53878	0.0134514
1.36041	-0.0240757	0.554464	0.431151	0.0134903
0.62626	-0.0169628	0.553909	0.198702	0.0135626
2.09387	-0.0141216	0.553003	0.665568	0.0136812
0.683408	0.0135502	0.551563	0.217865	0.0138714
1.47596	-0.0195889	0.551493	0.470593	0.0138806
0.619427	-0.000322896	0.54908	0.198462	0.0142042
5.08084	-0.263449	0.548215	1.63073	0.0143217
0.465753	-0.00905323	0.547944	0.149568	0.0143586
0.794654	0.00263071	0.546057	0.256162	0.014618
1.38486	-0.0497658	0.545463	0.446955	0.0147005
1.76096	-0.0818155	0.542215	0.572069	0.0151577
0.828614	-0.0226364	0.541505	0.269571	0.0152592
2.34918	-0.0344817	0.538711	0.768564	0.0156636
0.973222	-0.00418833	0.538202	0.318728	0.0157383
0.741429	0.0081798	0.537965	0.242932	0.015773
1.2765	-0.00286132	0.537143	0.418943	0.0158943
5.07035	-0.304595	0.53427	1.67371	0.016324
0.477275	-0.0240603	0.531689	0.158366	0.0167179
1.54734	-0.0528209	0.531535	0.513585	0.0167417
0.218784	-3.64079e-05	0.529577	0.0729037	0.0170458
0.554728	-0.012913	0.527026	0.185797	0.0174487
1.54411	-0.0643265	0.526059	0.518178	0.0176033
0.728711	-0.0150736	0.523773	0.245666	0.0179734
1.19027	-0.0253485	0.523516	0.401475	0.0180154
1.10181	-0.0176329	0.519741	0.37446	0.0186414
2.5539	-0.355665	0.517247	0.872313	0.0190643
2.58871	-0.104507	0.514325	0.889392	0.0195695
1.5028	0.0106065	0.5138	0.516852	0.0196613
1.36782	-0.0527761	0.512736	0.47143	0.0198486
0.948625	-0.0426017	0.511031	0.32807	0.0201517
0.0539829	0.000302107	0.510467	0.0186904	0.0202529
1.54187	-0.0523057	0.509165	0.53523	0.0204877
7.31149	-0.274022	0.509133	2.53821	0.0204936
0.453622	-0.00731294	0.507831	0.157887	0.0207306
1.07422	-0.0248948	0.506704	0.374734	0.0209378
1.32974	-0.0185212	0.506406	0.46415	0.0209927
1.29548	-0.0446956	0.498777	0.459143	0.0224414
2.89623	-0.117602	0.498401	1.02725	0.0225148
1.53637	-0.00210788	0.496409	0.547103	0.022907
0.453336	-0.00032756	0.494996	0.16189	0.0231885
2.19633	-0.0186372	0.493537	0.786623	0.0234821
0.437162	0.00173596	0.49191	0.157082	0.0238131
0.166791	0.00544738	0.490614	0.060087	0.0240794
1.38594	-0.0283813	0.490113	0.49979	0.024183
0.658972	0.000293242	0.489697	0.237833	0.0242692
0.755135	-0.0357455	0.489618	0.272583	0.0242856
3.0319	-0.200197	0.487122	1.09991	0.0248087
1.50106	-0.0403226	0.485526	0.546296	0.0251481
0.271435	0.000231609	0.484466	0.0989962	0.0253756
0.735082	0.00446009	0.48303	0.268866	0.0256862
2.33745	-0.082538	0.478194	0.863277	0.0267552
5.24888	-0.558879	0.47695	1.94338	0.0270361
0.764986	0.0120101	0.476709	0.28337	0.0270907
0.739574	-0.00730062	0.476192	0.274241	0.0272083
1.59266	-0.0920675	0.475837	0.590993	0.0272892
0.235283	0.000598398	0.475352	0.087392	0.0274001
4.55675	-0.0228745	0.474597	1.6951	0.0275735
3.09996	-0.217311	0.474473	1.15346	0.027602
1.3879	-0.0320258	0.474164	0.516742	0.0276735
0.236823	-0.00208875	0.473085	0.0883648	0.0279234
4.04218	-0.154853	0.472759	1.50923	0.0279993
4.01658	-0.218417	0.466467	1.51874	0.0294979
0.445275	-0.00421874	0.465961	0.168537	0.0296211
0.103232	0.000191615	0.465101	0.0391411	0.0298315
3.6068	-0.246396	0.464608	1.36889	0.0299528
0.0736799	0.00037592	0.463934	0.0280018	0.0301192
5.58793	-0.272856	0.462501	2.1298	0.0304752
0.572314	0.0439882	0.461725	0.218474	0.0306697
0.663383	-0.0188904	0.461693	0.253255	0.0306776
1.21435	-0.0365005	0.460789	0.464436	0.0309053
1.53752	-0.0627535	0.459374	0.589713	0.0312644
3.37978	-0.0794159	0.458715	1.29803	0.0314329
1.77013	0.00547142	0.454974	0.684976	0.0324029
1.74157	-0.117634	0.454398	0.674707	0.0325545
1.20948	-0.0105859	0.453895	0.469045	0.0326873
1.09918	-0.0655956	0.449438	0.430122	0.0338831
2.17464	-0.0223628	0.447319	0.854616	0.0344642
2.97996	-0.0688221	0.446681	1.17261	0.0346406
1.32888	0.00983427	0.443426	0.526369	0.0355526
1.33739	-0.100962	0.442264	0.530991	0.0358831
0.479929	0.00108427	0.441179	0.190968	0.0361937
0.667135	-0.00617444	0.440134	0.266022	0.036495
1.00196	-0.00632665	0.439348	0.400172	0.036723
0.114701	0.000270526	0.439086	0.0458348	0.0367993
1.77253	-0.00748348	0.438813	0.708698	0.0368787
1.63976	-0.0039032	0.438504	0.656028	0.036969
0.643183	-0.0100516	0.438183	0.257489	0.037063
1.8022	-0.0462163	0.43794	0.721841	0.0371342
4.15672	-0.14367	0.436443	1.66998	0.0375759
5.04399	-0.225082	0.432836	2.04137	0.038657
0.624046	-0.0139964	0.432313	0.252829	0.0388161
0.781685	-0.0156258	0.432035	0.316875	0.0389008
2.85483	-0.135275	0.431926	1.15753	0.0389338
0.907129	-0.0367079	0.431598	0.368054	0.039034
1.02203	-0.00464129	0.428207	0.417553	0.0400823
0.809621	0.0125594	0.428136	0.33082	0.0401045
0.805156	0.0182065	0.42466	0.331342	0.0412032
0.81135	-0.000716286	0.424516	0.33399	0.0412495
0.783963	-0.0155847	0.423634	0.323299	0.0415322
2.342	-0.060486	0.418938	0.975166	0.043066
0.0853655	0.000117997	0.418587	0.0355703	0.0431827
2.67953	-0.284861	0.416811	1.1206	0.043776
1.82623	-0.065973	0.416755	0.763827	0.0437947
0.155217	-0.00132	0.415354	0.0651078	0.044268
0.874757	-0.0248039	0.411839	0.369595	0.0454733
1.90985	-0.107915	0.410544	0.809094	0.0459241
0.268031	0.00706252	0.410368	0.113591	0.0459858
-2.23125	0.786039	0.410036	0.946248	0.0461021
1.47947	-0.00215201	0.409494	0.628132	0.0462927
2.87955	-0.23822	0.409078	1.22361	0.0464391
0.745089	-0.0105744	0.409047	0.316631	0.0464501
2.43471	-0.121089	0.408317	1.03621	0.0467082
0.772619	0.0163167	0.407024	0.329708	0.0471687
0.907942	0.00195402	0.406998	0.387476	0.0471781
2.23098	-0.0959743	0.406859	0.952376	0.0472278
0.895735	0.0445306	0.404419	0.384317	0.0481075
1.59925	-0.127964	0.403955	0.686821	0.0482763
0.107441	-0.000614975	0.4033	0.0462049	0.0485155
0.420035	-0.000465892	0.403136	0.180697	0.0485756
1.63113	0.0253902	0.40146	0.704155	0.0491927
0.90961	0.0279746	0.401414	0.392715	0.0492098
2.69562	-0.0800165	0.401303	1.16408	0.0492509
0.201282	0.0122947	0.401016	0.0869733	0.0493572
0.30247	0.00397062	0.400054	0.130959	0.0497153
0.0490052	0.00237208	0.395013	0.0214419	0.0516277
0.108831	0.00754017	0.39413	0.0477064	0.051969
2.98119	-0.092389	0.392759	1.31058	0.0525024
2.96785	-0.0267478	0.390744	1.31024	0.053295
0.689624	0.00317721	0.390717	0.304471	0.0533056
3.59406	-0.278084	0.389687	1.59022	0.0537144
0.185114	0.00453583	0.388479	0.0821137	0.0541973
1.09089	0.0389064	0.387441	0.48496	0.0546152
0.91196	-0.0115919	0.386611	0.406127	0.0549515
0.529733	-0.00702724	0.384677	0.236873	0.0557413
0.484033	0.00773257	0.384473	0.216531	0.0558252
0.77256	-0.0150771	0.383862	0.34605	0.0560768
-2.70766	0.451605	0.38251	1.2163	0.0566376
1.46693	0.296399	0.380522	0.661739	0.0574702
0.102141	0.00673274	0.379874	0.0461397	0.0577442
2.28688	-0.0311058	0.378592	1.03586	0.0582886
0.809938	0.00579534	0.377682	0.367578	0.058678
3.5979	-0.212875	0.377396	1.63384	0.0588006
1.11948	-0.019997	0.373785	0.512297	0.0603696
1.01753	-0.0333249	0.37155	0.467873	0.0613583
3.24968	-0.37386	0.367413	1.50757	0.0632241
2.45823	-0.0990307	0.366434	1.14281	0.0636726
1.53544	-0.0750431	0.366197	0.71418	0.0637819
0.429424	-0.00816288	0.365287	0.20013	0.0642018
0.276281	0.0091271	0.364185	0.129066	0.0647133
0.876426	-0.0213572	0.364108	0.409493	0.0647492
0.588215	-0.0123336	0.363477	0.275207	0.0650439
1.54085	-0.0539942	0.359897	0.726523	0.066737
-0.608409	0.161811	0.359872	0.286887	0.0667493
1.31299	-0.0142714	0.356552	0.623607	0.0683533
3.60458	-0.104957	0.356434	1.71244	0.0684104
2.19782	-0.0375425	0.354954	1.04751	0.0691364
0.991683	-0.0130679	0.353954	0.473682	0.069631
1.10106	-0.0541603	0.35258	0.527509	0.0703146
4.44099	-0.00108233	0.352507	2.12799	0.0703514
0.422846	6.64808e-05	0.351997	0.202841	0.0706066
0.558836	-0.00556642	0.35179	0.268198	0.0707107
0.268399	0.0175346	0.350401	0.129204	0.0714113
0.586258	-0.000968151	0.349042	0.283062	0.0721022
0.294262	0.00160153	0.34775	0.142483	0.0727648
1.3615	-0.0144705	0.347636	0.659411	0.0728233
2.05921	-0.0174404	0.347343	0.99797	0.0729743
0.349282	0.0066097	0.347059	0.169382	0.0731211
-1.58165	0.469327	0.346585	0.767813	0.0733664
0.524939	0.0372843	0.344914	0.255775	0.074237
0.016317	0.000532238	0.34257	0.00799181	0.0754729
0.367064	-0.00142834	0.342317	0.179883	0.0756071
0.390511	-0.00706018	0.341278	0.191816	0.0761617
1.17788	0.0866668	0.340057	0.580143	0.0768175
0.744793	-0.00691338	0.339591	0.367214	0.0770688
0.952828	-0.0134602	0.336571	0.472964	0.0787162
0.667531	-0.00531409	0.336195	0.331628	0.0789235
0.514051	-0.00732735	0.336066	0.255453	0.0789949
0.740799	-0.00967123	0.330507	0.372767	0.0821161
0.0359391	0.000647063	0.329626	0.0181205	0.0826206
0.374933	-0.00980328	0.329297	0.189182	0.0828097
0.125278	0.00191876	0.327518	0.0634674	0.0838379
0.504436	0.00709241	0.327332	0.255663	0.0839464
0.833497	0.00883788	0.327113	0.42265	0.0840735
0.0531821	0.00139613	0.326876	0.0269822	0.0842122
0.119207	-0.000301724	0.325831	0.0606239	0.0848236
3.03822	-0.103099	0.325014	1.548	0.0853046
1.41571	-0.090694	0.324894	0.721516	0.0853751
0.870772	-0.00409901	0.323318	0.445386	0.0863099
1.74152	-0.0756745	0.322973	0.891462	0.0865159
0.165994	0.00313341	0.322325	0.0850962	0.0869036
1.3041	-0.067477	0.321315	0.670093	0.0875109
0.748304	-0.0133118	0.320884	0.384885	0.0877716
0.665882	0.00770221	0.320271	0.342974	0.0881427
0.841135	0.061464	0.319773	0.433737	0.0884454
0.479969	0.00117514	0.315447	0.249982	0.0911132
0.650046	-0.0214537	0.315366	0.338627	0.0911643
0.45964	0.00919455	0.315096	0.239589	0.0913326
0.0855721	0.00159921	0.313594	0.0447604	0.0922775
0.880572	0.00432902	0.312277	0.462016	0.0931127
1.38922	-0.0338358	0.311586	0.730066	0.0935537
0.576007	-0.0226393	0.308324	0.305022	0.095659
1.23884	0.00860595	0.307254	0.657672	0.0963585
0.983741	-0.00388955	0.30709	0.522446	0.0964662
2.43439	-0.0805687	0.302223	1.3078	0.0997093
0.324827	0.0241931	0.299424	0.175667	0.101617
0.570345	0.0118607	0.300293	0.307807	0.101021
0.819844	0.019245	0.299675	0.443109	0.101444
0.930864	-0.0174967	0.296874	0.506491	0.103383
0.822024	0.00686741	0.295364	0.448893	0.104441
0.519218	-0.0163331	0.294279	0.284277	0.105208
0.961528	-0.00836115	0.291222	0.530347	0.107394
0.591757	0.0215996	0.290226	0.327183	0.108115
0.491038	0.038841	0.286171	0.274192	0.111094
2.32169	-0.0325933	0.285928	1.29718	0.111275
1.2225	0.0618811	0.284519	0.685403	0.112329
0.149022	0.0124595	0.283387	0.0837834	0.113182
1.75681	-0.0179538	0.283222	0.98812	0.113306
2.23213	-0.0281018	0.282645	1.25725	0.113744
0.448319	0.00467735	0.282492	0.252611	0.11386
0.900927	-0.0304685	0.281888	0.508396	0.11432
0.861375	-0.0238103	0.278753	0.489869	0.116735
0.0607625	0.00134041	0.278429	0.0345838	0.116986
1.18033	-0.0228162	0.276964	0.674259	0.118133
4.33904	-0.0744089	0.275837	2.48566	0.119021
0.271792	0.00513233	0.274276	0.156309	0.120261
0.4546	0.0201838	0.27367	0.261841	0.120745
0.324286	0.00391288	0.273351	0.186932	0.121001
0.137946	0.000741327	0.272356	0.0797179	0.121802
1.64177	-0.0604142	0.270191	0.953972	0.123562
0.460995	0.00626669	0.268592	0.268958	0.124875
0.293928	0.0187439	0.266753	0.172293	0.126403
0.226729	0.00798434	0.265991	0.133162	0.12704
0.161512	0.000104919	0.265733	0.0949216	0.127257
0.433422	0.0131588	0.26533	0.254988	0.127596
0.566789	0.000946338	0.261719	0.336566	0.13067
1.48759	0.0209318	0.260706	0.885667	0.131544
0.839089	0.0197115	0.260582	0.49973	0.13165
2.34884	-0.0644381	0.260328	1.39981	0.131871
0.0996085	-0.000908727	0.257785	0.0597568	0.134094
0.0851059	0.00219907	0.255531	0.051359	0.136093
2.94805	-0.239601	0.254454	1.78411	0.137057
0.539356	-0.00829083	0.254352	0.326498	0.137149
0.466519	0.0120354	0.253241	0.283236	0.138152
0.339546	0.00149478	0.252733	0.206424	0.138611
0.200572	0.00539033	0.25048	0.122668	0.140671
0.0256213	0.00187446	0.25005	0.0156877	0.141068
0.993677	-0.00168638	0.249786	0.608847	0.14131
0.997713	-0.0112129	0.248843	0.612864	0.142185
1.1253	-0.0267493	0.248255	0.692321	0.142732
0.887307	0.0208401	0.248218	0.545957	0.142767
-2.44188	0.928407	0.2479	1.50376	0.143064
0.149725	0.000543613	0.247373	0.0923345	0.143557
0.728465	0.0167791	0.246308	0.450528	0.144559
0.522447	0.0194682	0.246219	0.32319	0.144642
3.45859	-0.0517716	0.24601	2.14073	0.14484
1.42271	0.00923903	0.245814	0.881062	0.145025
0.301276	0.0235923	0.245012	0.18698	0.145786
0.533949	0.00986238	0.243588	0.332665	0.147146
0.228431	0.01298	0.243248	0.14245	0.147472
0.174183	0.00402987	0.242349	0.108886	0.148338
0.379744	0.0181072	0.241859	0.237706	0.148813
0.95197	-0.0067554	0.241744	0.596085	0.148924
0.114295	0.00343004	0.241519	0.071611	0.149142
0.580752	0.00301609	0.240044	0.365338	0.150582
0.552886	0.0347844	0.236772	0.350956	0.153819
0.861638	-0.0048728	0.236759	0.546962	0.153832
1.57461	-0.0182183	0.236158	1.00122	0.154434
0.732294	0.000362817	0.235247	0.466809	0.155351
0.467566	-0.002372	0.234929	0.298319	0.155672
0.75728	-0.00972037	0.232082	0.487021	0.158573
0.212127	0.0373751	0.231948	0.136475	0.158711
0.298113	0.00808902	0.231646	0.191957	0.159023
0.170913	0.00213935	0.229834	0.110616	0.160901
0.377912	0.0609133	0.229422	0.24487	0.16133
0.893661	0.0437892	0.227528	0.582173	0.163321
0.122046	0.00561791	0.225941	0.0798674	0.165006
0.821449	-0.00484431	0.224916	0.539139	0.166104
1.53637	-0.00864716	0.224438	1.00974	0.166617
1.01647	0.0481543	0.222787	0.671236	0.168404
0.174892	0.0126077	0.221997	0.115756	0.169266
-0.383267	0.237894	0.221111	0.254325	0.170238
0.668359	0.0792531	0.220819	0.443881	0.170559
0.52127	0.0208172	0.212685	0.354587	0.179741
0.91279	0.078238	0.212532	0.621198	0.179919
0.890512	-0.0111733	0.210533	0.60968	0.182249
0.213529	-0.00117922	0.208896	0.146914	0.184179
0.136244	0.00408412	0.207957	0.0940065	0.185294
0.0761518	0.00263658	0.205327	0.052967	0.188454
0.151933	0.0188913	0.203982	0.106114	0.19009
0.541417	0.0294342	0.203713	0.378453	0.190419
0.302641	0.00969919	0.201444	0.213039	0.193216
0.427831	0.0219859	0.199976	0.302545	0.195046
3.05484	-0.013988	0.199323	2.16468	0.195865
0.230405	0.0559033	0.199178	0.163341	0.196048
0.0533406	0.00337706	0.195308	0.0382797	0.200979
0.324849	0.0610947	0.1941	0.234026	0.202542
0.292933	0.0136833	0.190457	0.213523	0.207331
1.53632	-0.0453729	0.18985	1.12206	0.208139
0.356122	0.0082072	0.189181	0.260662	0.209034
1.62944	0.0220939	0.188223	1.19639	0.210322
0.75891	0.147955	0.187198	0.559097	0.211709
0.134525	0.00817478	0.185581	0.0996361	0.213915
0.242288	0.00536165	0.185307	0.179614	0.214292
0.0681135	0.00702973	0.184546	0.0506216	0.215339
1.44875	0.0123326	0.184451	1.07705	0.215471
0.70076	0.0127508	0.184206	0.521389	0.215809
0.50141	0.00601486	0.183881	0.373471	0.21626
0.110355	0.00987272	0.179478	0.083423	0.222451
0.433919	0.0268821	0.178591	0.329014	0.22372
1.52212	-0.0164964	0.174191	1.17173	0.230121
0.694193	0.0140708	0.173773	0.535173	0.23074
0.720591	-0.00213337	0.172663	0.557681	0.232388
0.607682	0.0275557	0.171668	0.471942	0.233876
0.287346	0.0252792	0.168267	0.225866	0.239035
1.69014	-0.000245442	0.167313	1.33307	0.240505
1.15678	-0.0126797	0.167118	0.913032	0.240806
4.10162	0.0870945	0.164071	3.27325	0.245563
0.636581	0.019396	0.163245	0.509551	0.246869
0.115365	0.00771113	0.163013	0.0924226	0.247238
0.480504	0.0072191	0.1574	0.393062	0.256323
-0.52089	0.0810264	0.157359	0.426163	0.25639
0.1796	0.00533605	0.15678	0.147261	0.257348
0.555506	0.0143524	0.156436	0.456073	0.257918
1.10565	0.0047542	0.154771	0.913512	0.260697
0.401607	0.00781089	0.149558	0.33859	0.269606
0.160602	0.00168414	0.14813	0.136167	0.272103
1.67285	0.0288965	0.14717	1.42375	0.273795
0.72515	0.0634732	0.146517	0.61878	0.274952
1.60734	-0.0133692	0.145723	1.37593	0.276366
0.139809	0.0103932	0.1429	0.121057	0.281459
0.8802	0.127414	0.14189	0.765299	0.283305
0.33707	0.018213	0.141818	0.293156	0.283438
1.32912	0.0594316	0.137785	1.17551	0.290946
4.4934	-0.340886	0.136804	3.99057	0.292806
0.912744	0.0727571	0.13449	0.818643	0.297243
0.705399	0.112912	0.134185	0.633506	0.297835
0.374064	0.0362982	0.133119	0.33749	0.299908
0.154975	0.00676667	0.132313	0.140313	0.301486
0.190867	0.00855466	0.131426	0.17348	0.303235
0.416254	0.0380696	0.129411	0.381711	0.307248
-0.0518881	0.00945602	0.128765	0.047719	0.308546
0.464446	0.00680833	0.12831	0.427997	0.309465
0.628623	0.0757431	0.1267	0.583498	0.312742
0.132089	0.0187265	0.126206	0.122881	0.313753
1.79534	-0.02864	0.124266	1.68505	0.317767
0.121928	0.0123588	0.120533	0.116443	0.325656
1.93807	0.03165	0.11972	1.85803	0.327404
0.281995	0.0517303	0.118886	0.271423	0.329208
0.625641	0.0315928	0.117682	0.605671	0.331831
0.122546	0.00936143	0.11612	0.119535	0.335273
0.349907	0.0151519	0.115134	0.34296	0.337467
0.244479	0.00439932	0.114709	0.240127	0.338418
0.276165	0.0440794	0.114383	0.271685	0.339149
0.154516	0.00907595	0.113584	0.152612	0.340949
0.726421	0.0315492	0.113296	0.718499	0.341602
0.147113	0.00961806	0.112109	0.146375	0.344304
-1.18443	0.130746	0.111456	1.18237	0.345801
0.361707	0.0846006	0.111207	0.361532	0.346373
0.392134	0.00855753	0.111185	0.391989	0.346424
0.336734	0.0288511	0.111096	0.33676	0.346628
-0.330897	0.0862292	0.109638	0.333387	0.350007
0.129567	0.00689839	0.109251	0.130802	0.350912
0.450113	0.110571	0.108955	0.455095	0.351604
1.63079	0.0187139	0.107912	1.65776	0.354061
0.207796	0.0212929	0.10696	0.212284	0.35632
0.552207	0.115484	0.105214	0.569351	0.360508
-0.965334	0.188969	0.104789	0.997559	0.361537
0.60728	0.0160069	0.104214	0.629482	0.362933
0.355212	0.0427501	0.104119	0.368385	0.363163
0.86459	0.0872626	0.103531	0.899494	0.364601
0.0780957	0.00424694	0.101261	0.0822579	0.370212
-0.6549	0.128553	0.100166	0.693988	0.372957
0.393357	0.0158151	0.100151	0.416868	0.372994
0.382923	0.0623552	0.0998309	0.406533	0.373802
0.267639	0.0274076	0.0983327	0.286536	0.377608
-0.715588	0.492695	0.0975828	0.76937	0.379532
0.0812909	0.0188184	0.0972484	0.0875668	0.380393
0.483372	0.0725834	0.0970227	0.521361	0.380976
-0.749364	0.0885621	0.0969493	0.808597	0.381166
0.117234	0.00597123	0.0952496	0.127745	0.385595
0.382406	0.0149356	0.0941726	0.419315	0.388435
0.51835	0.0542597	0.0935267	0.570542	0.390151
0.132179	0.0027172	0.0934204	0.145579	0.390434
0.732423	0.0162556	0.092648	0.810377	0.392501
1.85164	0.0238524	0.0925277	2.05018	0.392824
0.517176	0.0181361	0.0922215	0.573677	0.393647
3.26946	-0.0116425	0.0884898	3.70992	0.403868
0.0727187	0.000912149	0.0849783	0.0843652	0.413803
0.985188	-0.0143607	0.0846843	1.14514	0.414649
0.319494	0.058364	0.0821017	0.377694	0.422182
0.165946	0.0242208	0.0814274	0.197057	0.424179
0.118872	0.0206973	0.0807068	0.141843	0.426327
0.756517	0.024715	0.0799636	0.907257	0.428558
0.352069	0.0222656	0.079289	0.424169	0.430597
0.066977	0.0253018	0.0773473	0.0817857	0.436539
0.653269	0.0760939	0.0761651	0.80439	0.440211
0.097666	0.0092371	0.0750449	0.121227	0.443731
-0.179307	0.0353547	0.073411	0.225224	0.448936
0.0392688	0.0121989	0.0733747	0.0493381	0.449052
-0.212317	0.188819	0.0733309	0.266845	0.449193
0.614606	0.0880777	0.0733246	0.772486	0.449213
0.314736	0.117943	0.0717029	0.400384	0.454469
0.0283496	0.00325883	0.0704839	0.0363986	0.458477
0.0130114	0.00541609	0.0699126	0.0167789	0.460373
0.13099	0.00753232	0.0683534	0.170977	0.465604
0.564152	0.0469355	0.0682155	0.73717	0.466071
0.199948	0.0315734	0.0670102	0.263778	0.470181
-0.110601	0.0320655	0.0668373	0.146112	0.470775
-1.05177	0.182225	0.0665135	1.39307	0.471889
-0.268777	0.158115	0.0663154	0.356565	0.472574
0.504937	0.0904579	0.0646724	0.678914	0.478304
-0.695574	0.0498025	0.0624337	0.952993	0.486281
0.625319	0.0780649	0.0622261	0.85826	0.487031
0.182288	0.0488324	0.0611298	0.252574	0.49102
0.438451	0.0333271	0.0602437	0.612248	0.49428
0.114316	0.00745132	0.0595614	0.1606	0.496813
0.383962	0.0939885	0.0588574	0.542838	0.499448
-0.32224	0.121462	0.0576078	0.460796	0.504179
0.930563	-0.0169537	0.0575231	1.33173	0.504503
0.479243	0.0506668	0.0562621	0.69395	0.509353
0.310717	0.0062757	0.0552628	0.454212	0.51325
0.43495	0.0809601	0.0549754	0.637575	0.514379
0.152506	0.0117472	0.0547026	0.224142	0.515455
-0.655697	0.279427	0.0541493	0.968887	0.517648
0.197191	0.00552897	0.0497534	0.304683	0.535628
0.486764	0.0140793	0.0496874	0.752634	0.535906
0.617728	0.0401771	0.0493455	0.958606	0.537349
-0.848341	0.312474	0.0478999	1.33721	0.543524
0.060456	0.00841156	0.0466318	0.0966459	0.549041
1.05001	0.0780698	0.0461167	1.68837	0.55131
0.224607	0.0801297	0.0457122	0.362828	0.553103
0.0348763	0.00943079	0.0449814	0.0568165	0.556369
-0.631843	0.104533	0.0429606	1.05437	0.56558
-0.0753911	0.0293123	0.0419398	0.127397	0.570338
-0.526174	0.247849	0.0403856	0.906817	0.577724
-0.141703	0.0309311	0.040174	0.244882	0.578743
0.459305	0.0213929	0.0397416	0.798229	0.580837
0.971361	0.179912	0.0360314	1.77634	0.599411
0.187648	0.12522	0.0358071	0.344267	0.600571
0.624049	0.228702	0.0345448	1.1664	0.607183
0.056695	0.0271385	0.0343497	0.106279	0.608217
-0.876421	0.481279	0.0334601	1.66538	0.612982
0.117284	0.0338424	0.0296929	0.23704	0.634053
0.0713613	0.0291089	0.0277709	0.149282	0.645418
0.111316	0.0308346	0.0276791	0.23326	0.645972
0.690239	0.0230009	0.0266266	1.47549	0.652405
0.213364	0.0259538	0.0263449	0.458596	0.654151
0.210778	0.0270024	0.0259117	0.456912	0.656859
0.0941135	0.0791015	0.0257498	0.204671	0.657878
0.785393	0.34023	0.0232175	1.80108	0.674316
0.0888402	0.0294724	0.0231407	0.204076	0.67483
-0.0831797	0.099373	0.0231096	0.191205	0.675038
-0.225796	0.0581549	0.022777	0.5229	0.677279
0.0625707	0.0124629	0.0222373	0.14669	0.680954
-0.283945	0.088644	0.0222155	0.666013	0.681103
0.24135	0.0281338	0.0217723	0.571964	0.684161
0.516775	0.078283	0.0197734	1.28641	0.698409
0.187073	0.0488207	0.0178365	0.490798	0.713007
0.0995043	0.00648751	0.0178216	0.261167	0.713123
0.647956	0.209805	0.0173199	1.72558	0.717049
-0.0176638	0.00900302	0.0172448	0.0471447	0.717642
0.250485	0.0988159	0.0154473	0.707019	0.732283
0.0873387	0.0254465	0.0147542	0.252334	0.738177
0.453273	0.286423	0.0147057	1.31176	0.738595
0.124151	0.0621153	0.0138405	0.370514	0.746183
-0.586429	0.239345	0.0133562	1.78201	0.750543
0.0135075	0.00986736	0.0132691	0.0411822	0.751335
-0.0574213	0.0233517	0.0129092	0.177524	0.754643
0.118689	0.0465673	0.0125382	0.372398	0.758105
0.342577	0.137007	0.0124341	1.07941	0.759086
-0.0361189	0.0084193	0.0121091	0.115342	0.762178
0.0592714	0.0684167	0.0119408	0.190623	0.763797
-0.0231613	0.00636154	0.00937477	0.0841768	0.790173
-0.222968	0.313196	0.00909571	0.822802	0.793262
0.0398604	0.0503607	0.00878303	0.149713	0.796783
0.00386517	0.00351573	0.00655347	0.0168252	0.82407
-0.0963476	0.127133	0.006523	0.420389	0.824474
-0.157096	0.142906	0.00601397	0.714051	0.831376
0.0331656	0.0203529	0.00561515	0.156041	0.836999
0.0874969	0.0417131	0.00493122	0.439438	0.847143
0.0843782	0.0260725	0.00459235	0.439206	0.852439
-0.0391715	0.0361634	0.00457696	0.20424	0.852684
-0.272006	0.539731	0.00434696	1.45544	0.8564
0.257737	0.0418634	0.00378708	1.47794	0.865892
0.0481931	0.0122807	0.00364441	0.28173	0.868423
0.0200159	0.0169932	0.00305494	0.127839	0.879462
0.0597526	0.0807903	0.00260581	0.413308	0.888625
-0.0562346	0.0585875	0.0020403	0.439712	0.901393
0.0515992	0.0752526	0.00202197	0.405295	0.901835
-0.0474632	0.0810351	0.00198098	0.376654	0.902831
0.0354882	0.064852	0.00183531	0.292607	0.906458
0.0150657	0.00694286	0.00164533	0.131208	0.911415
0.0494623	0.113472	0.00147376	0.455193	0.916146
-0.0527158	0.0872263	0.00137774	0.50178	0.918916
-0.0150142	0.00652234	0.00137088	0.143272	0.919118
0.0361561	0.0838527	0.00131548	0.352215	0.920765
-0.0199707	0.111045	0.0010824	0.214497	0.92811
0.0350542	0.0958602	0.00105007	0.38226	0.929189
-0.0263935	0.0662376	0.00103756	0.289548	0.929611
0.010555	0.0021611	0.00093521	0.121971	0.933166
-0.0420448	0.0503142	0.000923312	0.488981	0.933592
-0.0703546	0.0366523	0.000882506	0.836945	0.935073
-0.00849539	0.0110221	0.000816871	0.105047	0.93753
0.0200314	0.0333087	0.000710071	0.265682	0.941751
0.00865359	0.0310343	0.000676009	0.117633	0.943163
0.0291299	0.0616496	0.000472062	0.473906	0.952495
0.0371268	0.0483276	0.000430891	0.632215	0.954612
0.0215504	0.0299887	0.000396451	0.382587	0.956462
-0.0744539	0.0587764	0.000373062	1.36261	0.957765
0.00421613	0.00918184	0.000355362	0.07906	0.958778
-0.00266288	0.0318167	0.0001655	0.0731765	0.971863
0.0102727	0.0405912	9.3158e-05	0.37628	0.978889
0.00369582	0.0732138	7.68963e-05	0.149003	0.980819
-0.00358448	0.0561283	2.91547e-05	0.234704	0.988189
0.0150969	0.153015	2.06324e-05	1.17507	0.990064
-0.0035371	0.0716086	1.83102e-05	0.292248	0.99064
0.00420091	0.0286423	1.3322e-05	0.406921	0.992016
-0.00204324	0.0509961	4.40435e-06	0.344218	0.995409
-0.000535065	0.0228842	2.15134e-06	0.128975	0.996792
a. Each permutation test was carried out in 20 groups at the same time by using randomly removed 20% and supplemented 10% of all the numbers which floating within 20% of the reference value. Every linear regression equation were built in P and corresponding `X calculated from 10 groups by using least squares.

## Sheet: lost 20% and-mixed 10%-20
Supplementary Table 20-2. Parameters of linear regression equations established between combination frequency and prevalence of disease in 1000 permutation tests under the Constrained with lost 20% and mixed 10% model in 20 populations.a
Slope	Intercept	R2	SE	P-value
1.83163	-0.299899	0.981748	0.0588656	0
1.34742	-0.135954	0.982465	0.0424294	0
1.36677	-0.14549	0.983286	0.0420014	0
1.05956	-0.103123	0.976102	0.0390774	4.44089e-16
1.2011	-0.102227	0.974218	0.0460549	8.88178e-16
1.73571	-0.221152	0.973453	0.0675604	1.11022e-15
0.914975	-0.0554135	0.968213	0.0390761	6.21725e-15
1.91539	-0.101198	0.966344	0.0842533	1.04361e-14
1.67217	-0.0585142	0.964685	0.0754103	1.59872e-14
0.718065	-0.0581705	0.963768	0.0328164	2.04281e-14
1.90189	-0.250588	0.962128	0.0889388	3.01981e-14
1.80747	-0.315828	0.961656	0.0850691	3.37508e-14
1.24227	-0.00928794	0.960991	0.0589935	3.95239e-14
0.595843	-0.0449293	0.960734	0.0283925	4.19664e-14
1.2594	-0.122256	0.960427	0.0602555	4.50751e-14
0.485803	-0.0234373	0.959347	0.0235711	5.72875e-14
0.419477	-0.0164614	0.959307	0.0203636	5.79536e-14
2.03889	-0.378926	0.958548	0.0999359	6.81677e-14
0.964056	-0.081373	0.956775	0.0482979	9.9698e-14
0.5782	-0.0252456	0.954831	0.0296413	1.48326e-13
0.556649	-0.0289992	0.954693	0.0285821	1.52323e-13
1.92275	-0.308287	0.953822	0.0997175	1.80966e-13
0.777555	-0.044999	0.951929	0.0411846	2.59792e-13
0.70888	-0.0634699	0.951209	0.0378417	2.97318e-13
0.464771	-0.02058	0.949966	0.0251409	3.73035e-13
1.08238	-0.134441	0.948396	0.05951	4.92939e-13
1.39739	-0.0622905	0.948339	0.0768741	4.97824e-13
1.64977	-0.0662552	0.947288	0.0917271	5.97078e-13
1.18082	-0.157578	0.94665	0.0660722	6.65468e-13
2.22515	-0.0572279	0.945668	0.125713	7.84484e-13
1.51558	-0.182443	0.943096	0.0877479	1.19105e-12
0.792574	-0.0759176	0.941976	0.0463647	1.4202e-12
0.873297	-0.0980121	0.940869	0.0516024	1.68465e-12
1.58889	-0.19469	0.940336	0.094335	1.82698e-12
1.05551	-0.0855984	0.940185	0.0627516	1.86895e-12
0.360341	-0.01242	0.940108	0.0214376	1.89093e-12
3.60098	-0.241847	0.938897	0.216524	2.2653e-12
0.561848	-0.039197	0.938681	0.033847	2.33857e-12
0.610813	-0.0358446	0.937893	0.0370481	2.62457e-12
0.253368	-0.00662369	0.937694	0.015394	2.70139e-12
1.03804	-0.0952209	0.937572	0.0631341	2.74936e-12
3.65379	-0.5015	0.93754	0.222287	2.76246e-12
1.01271	-0.0214127	0.936702	0.0620505	3.11551e-12
0.636439	-0.0475361	0.936294	0.0391296	3.3018e-12
0.743961	-0.0437676	0.936257	0.0457546	3.31912e-12
1.20579	-0.115809	0.934023	0.0755359	4.53038e-12
0.686469	-0.0476046	0.933718	0.0431097	4.72289e-12
0.695193	-0.0607087	0.933032	0.0438989	5.18297e-12
0.982181	-0.0812657	0.931839	0.0626114	6.07936e-12
1.19346	-0.114922	0.931578	0.0762363	6.29274e-12
3.47718	-0.232226	0.930483	0.224017	7.26308e-12
2.48589	-0.17858	0.929016	0.161963	8.77121e-12
2.39589	-0.0997447	0.927689	0.157664	1.03688e-11
3.58089	-0.69541	0.925748	0.239035	1.31721e-11
1.6169	-0.0330623	0.924857	0.108631	1.4672e-11
1.02972	-0.117693	0.924348	0.0694348	1.55946e-11
0.506385	-0.0280535	0.923984	0.0342345	1.62852e-11
0.484086	-0.0200168	0.92345	0.0328513	1.73497e-11
0.757676	-0.0627386	0.923326	0.0514627	1.76048e-11
1.22266	-0.0941254	0.923183	0.0831288	1.79032e-11
0.792805	-0.04905	0.922556	0.054141	1.92681e-11
1.20486	-0.120528	0.921775	0.0827295	2.10989e-11
1.08861	-0.0347868	0.920085	0.0756194	2.55935e-11
0.781467	-0.0573007	0.919876	0.0543614	2.62057e-11
3.12627	-0.223533	0.918371	0.219687	3.1007e-11
0.760273	-0.0548147	0.918318	0.053444	3.11882e-11
1.23592	-0.021167	0.917504	0.0873506	3.41147e-11
0.321755	-0.00956421	0.915974	0.0229697	4.02809e-11
2.19064	-0.124267	0.915355	0.157015	4.30416e-11
1.60764	-0.0770128	0.914349	0.115974	4.78944e-11
2.44258	-0.267995	0.913677	0.176962	5.14027e-11
1.45304	-0.196818	0.912724	0.105906	5.67688e-11
2.19232	-0.195448	0.91251	0.160003	5.80376e-11
0.804627	-0.0581882	0.911831	0.0589739	6.22431e-11
0.730217	-0.0630534	0.910595	0.0539303	7.05902e-11
2.45819	-0.116934	0.909641	0.182612	7.77045e-11
1.6762	-0.0898105	0.908199	0.125609	8.96656e-11
3.68533	-0.27144	0.907982	0.276528	9.16087e-11
0.554866	-0.0216746	0.907118	0.0418491	9.96856e-11
1.91412	-0.0411559	0.906251	0.145108	1.08425e-10
1.16478	-0.144899	0.906001	0.0884305	1.11064e-10
0.512879	-0.0235891	0.905523	0.0390474	1.16286e-10
1.9615	-0.0968046	0.903364	0.151213	1.42653e-10
0.591207	-0.0403087	0.90325	0.0456064	1.44194e-10
0.139877	-0.00789178	0.902835	0.0108158	1.49881e-10
2.56534	-0.0955072	0.901718	0.199623	1.66216e-10
4.0115	-0.323838	0.901664	0.312252	1.67043e-10
3.33329	-0.222243	0.899872	0.262074	1.967e-10
1.84884	-0.0366077	0.896896	0.147751	2.56398e-10
0.622748	-0.0204551	0.896134	0.0499719	2.74062e-10
1.5038	-0.1991	0.893748	0.122212	3.36628e-10
0.651296	-0.0420723	0.893476	0.0530059	3.44504e-10
0.924624	-0.0993455	0.891839	0.0758963	3.95516e-10
0.726447	-0.0201041	0.891626	0.0596953	4.02639e-10
2.66798	-0.185043	0.891386	0.219511	4.10787e-10
0.552577	-0.0399308	0.8905	0.0456716	4.42126e-10
1.28112	-0.0670867	0.889329	0.106522	4.8684e-10
0.98057	-0.0468723	0.887271	0.0823819	5.7523e-10
0.784672	-0.0426595	0.886332	0.0662328	6.20124e-10
0.148161	-0.0036672	0.885469	0.0125595	6.64092e-10
0.915101	-0.0848006	0.883687	0.0782522	7.63742e-10
0.0910559	-0.00242632	0.882882	0.00781686	8.13015e-10
1.52598	-0.0640155	0.882461	0.131267	8.39887e-10
1.50584	-0.152385	0.882023	0.129808	8.6865e-10
1.31784	-0.0659264	0.881423	0.113929	9.09499e-10
2.06045	-0.0809434	0.881345	0.178196	9.14966e-10
2.41114	-0.124117	0.88096	0.208908	9.42195e-10
2.96561	-0.114974	0.880131	0.257963	1.00337e-09
0.881884	-0.0192166	0.878129	0.0774365	1.16579e-09
0.59552	-0.0351864	0.877734	0.0523879	1.20048e-09
2.24296	-0.151141	0.87696	0.198024	1.27114e-09
2.32422	-0.170565	0.876669	0.205475	1.29871e-09
0.453236	-0.0188391	0.876292	0.0401386	1.33508e-09
0.597148	-0.0176305	0.876083	0.0529344	1.35566e-09
4.70305	-0.24623	0.87591	0.417235	1.37289e-09
2.46395	-0.172988	0.875795	0.218708	1.38451e-09
0.449254	-0.0251891	0.872758	0.0404319	1.72341e-09
0.0599922	-0.000518711	0.872598	0.00540305	1.74312e-09
0.796008	-0.029032	0.869227	0.0727737	2.20887e-09
3.20312	-0.0616239	0.868372	0.29394	2.34321e-09
2.48945	-0.215338	0.8675	0.229319	2.48782e-09
5.15029	-0.0592984	0.867379	0.474676	2.50846e-09
0.901138	-0.0405069	0.864626	0.0840442	3.02219e-09
0.489434	-0.0126533	0.863336	0.0458981	3.29379e-09
0.149177	-0.00453202	0.861005	0.0141274	3.83983e-09
1.16294	-0.0337398	0.86091	0.110177	3.86374e-09
1.3706	-0.0119876	0.859516	0.130605	4.22972e-09
3.33281	-0.230963	0.858036	0.319529	4.65152e-09
1.33668	-0.121851	0.856738	0.128834	5.0519e-09
0.921888	-0.0631023	0.856676	0.0888779	5.07201e-09
1.71423	-0.0657075	0.855555	0.16602	5.4435e-09
0.192423	-0.00426143	0.855546	0.0186364	5.44651e-09
1.12488	-0.045012	0.851684	0.110643	6.91999e-09
0.0553824	-0.000160574	0.851513	0.00545111	6.99309e-09
1.38664	-0.206907	0.84897	0.137852	8.15827e-09
1.67622	-0.0887296	0.847859	0.167361	8.71976e-09
0.912016	-0.0674846	0.844751	0.0921542	1.04772e-08
3.49668	-0.279604	0.844201	0.354061	1.08192e-08
2.64267	-0.190379	0.843868	0.267927	1.10315e-08
1.80081	-0.109516	0.842886	0.183254	1.16779e-08
0.843224	-0.0166735	0.842134	0.0860519	1.21954e-08
2.78808	-0.133861	0.837565	0.289401	1.58035e-08
0.619537	-0.0441158	0.837442	0.0643365	1.59128e-08
0.614044	-0.0118365	0.836742	0.06393	1.65461e-08
0.322874	-0.0082109	0.835404	0.0337799	1.78206e-08
0.505965	-0.0356717	0.834107	0.0531847	1.91373e-08
0.0251954	-0.000340383	0.833826	0.00265112	1.94342e-08
4.4109	-0.364474	0.832172	0.466892	2.12644e-08
0.886756	-0.0337989	0.829846	0.0946433	2.40987e-08
3.25991	-0.663941	0.829789	0.348	2.41726e-08
0.806842	-0.0536928	0.829139	0.0863297	2.50249e-08
0.59154	-0.0249506	0.828016	0.0635436	2.65605e-08
0.272352	-0.020805	0.827597	0.0292993	2.71544e-08
0.984863	-0.0621683	0.824909	0.106947	3.12569e-08
2.84811	-0.174671	0.824813	0.309381	3.1413e-08
0.42163	-0.0135599	0.823326	0.0460359	3.39233e-08
0.641418	-0.0062443	0.822711	0.0701816	3.50128e-08
1.31443	-0.0305431	0.822574	0.143887	3.52585e-08
0.236028	-0.00625529	0.821567	0.0259264	3.71213e-08
0.235657	-0.00548621	0.82137	0.0259031	3.7495e-08
3.86352	-0.171245	0.818458	0.428882	4.34375e-08
0.50138	-0.0192512	0.818001	0.0557427	4.44426e-08
0.869312	-0.0648255	0.816351	0.0971842	4.82476e-08
0.461966	-0.0166971	0.816323	0.05165	4.83136e-08
0.649793	-0.0255818	0.815135	0.0729375	5.12326e-08
1.05938	-0.0232748	0.81385	0.119419	5.45658e-08
0.693033	-0.0332017	0.813735	0.0781523	5.48735e-08
0.559233	-0.00462442	0.813487	0.0631155	5.55424e-08
2.23866	-0.146706	0.813026	0.253041	5.68052e-08
2.04291	-0.183696	0.812201	0.23154	5.91261e-08
1.70085	-0.0777533	0.811354	0.193307	6.15994e-08
2.71712	-0.0555763	0.8111	0.309067	6.23593e-08
1.41792	-0.123839	0.809884	0.161924	6.61106e-08
1.77152	-0.0374794	0.808419	0.203268	7.08944e-08
0.0676202	-0.000306814	0.807346	0.00778573	7.45925e-08
2.26417	-0.1257	0.806796	0.261155	7.65556e-08
2.64077	-0.118516	0.806516	0.304867	7.75712e-08
0.606881	-0.0415663	0.805199	0.0703577	8.25149e-08
0.465009	-0.0115602	0.804973	0.0539488	8.33888e-08
0.864551	-0.0383494	0.801778	0.101322	9.6693e-08
1.01303	-0.0613429	0.797385	0.120361	1.18065e-07
0.974058	-0.0614949	0.796952	0.115886	1.20382e-07
0.481457	-0.0192227	0.796009	0.057447	1.25572e-07
0.0940183	-0.00389439	0.793846	0.0112928	1.38243e-07
1.06524	-0.0225228	0.793578	0.128055	1.39894e-07
0.461042	-0.0206265	0.792964	0.0555265	1.43729e-07
1.52103	-0.0262454	0.792313	0.183552	1.47904e-07
0.334019	-0.0169185	0.790427	0.0405389	1.60609e-07
0.456775	-0.0145297	0.789895	0.0555264	1.64362e-07
0.676503	-0.0132993	0.789469	0.0823425	1.67427e-07
2.58079	-0.121664	0.789427	0.314168	1.67733e-07
0.246669	-0.0132003	0.788977	0.0300685	1.71028e-07
0.490677	-0.0143623	0.78825	0.059943	1.76473e-07
2.50705	-0.14663	0.787932	0.306563	1.78908e-07
0.354158	-0.0191358	0.783429	0.0438895	2.16694e-07
3.85665	-0.187647	0.783355	0.478046	2.17375e-07
0.851357	-0.0452794	0.783081	0.105614	2.19894e-07
0.73261	-0.046162	0.783051	0.090891	2.20172e-07
0.713988	-0.0278744	0.782774	0.0886529	2.22751e-07
0.0404778	-0.000677695	0.781547	0.00504408	2.34493e-07
0.812789	-0.0473047	0.781409	0.101325	2.35844e-07
0.548779	-0.0144514	0.778822	0.0689308	2.62576e-07
1.64306	-0.143524	0.778536	0.206552	2.65688e-07
0.442225	-0.0134101	0.776796	0.0558733	2.85355e-07
2.03832	-0.12887	0.776342	0.257871	2.90704e-07
0.905798	-0.0432051	0.776167	0.114651	2.92779e-07
0.288595	-0.00343338	0.776107	0.0365352	2.93499e-07
0.241107	-0.00565931	0.775653	0.0305632	2.98969e-07
1.63386	-0.0896828	0.773286	0.20852	3.29039e-07
0.585568	0.0199706	0.772955	0.0748031	3.33442e-07
0.562121	-0.0207336	0.771815	0.0720412	3.49048e-07
0.218437	-0.00259993	0.770617	0.02809	3.66135e-07
1.32472	-0.041129	0.770164	0.170571	3.72788e-07
0.335924	-0.0177863	0.770127	0.0432582	3.73345e-07
1.48806	-0.124509	0.768929	0.192271	3.91485e-07
0.433057	-0.0153142	0.763247	0.0568491	4.88745e-07
1.7004	-0.0872939	0.761135	0.224523	5.30067e-07
1.78431	-0.0839688	0.758231	0.237483	5.91947e-07
5.6022	-0.109604	0.758206	0.745679	5.9252e-07
1.82558	-0.244411	0.757153	0.243691	6.16513e-07
0.426667	-0.0102323	0.755029	0.0572834	6.67608e-07
1.52909	-0.0864559	0.754727	0.20546	6.75164e-07
1.24656	-0.0916309	0.75472	0.167501	6.7535e-07
2.81104	-0.0260894	0.753941	0.378514	6.9522e-07
0.115792	-3.60774e-07	0.753835	0.0155962	6.97945e-07
0.972038	-0.0444656	0.752821	0.131283	7.24695e-07
0.699984	-0.0306414	0.751986	0.0947513	7.47378e-07
1.08133	-0.0524324	0.750783	0.146843	7.8118e-07
5.55945	-0.26702	0.750136	0.756271	7.99934e-07
0.137209	-0.00521689	0.749176	0.0187128	8.28488e-07
0.284423	-0.00564023	0.748508	0.0388591	8.48901e-07
0.425883	-0.000970704	0.747933	0.0582747	8.66813e-07
0.757848	-0.0162773	0.747796	0.103736	8.71141e-07
2.17291	-0.0242663	0.747416	0.297734	8.83223e-07
0.297715	0.000412238	0.746454	0.0408969	9.14469e-07
0.279405	-0.00555262	0.744744	0.0385551	9.72488e-07
0.250374	-0.0087589	0.744253	0.0345938	9.89729e-07
0.513922	-0.0195233	0.741691	0.0714857	1.08425e-06
0.184944	-0.00464885	0.741195	0.0257587	1.10344e-06
2.1559	-0.188184	0.740721	0.300642	1.12211e-06
1.62336	-0.0337541	0.740565	0.226471	1.1283e-06
0.205071	-0.0082171	0.739795	0.0286662	1.15931e-06
0.503335	-0.0200418	0.736522	0.0709579	1.2999e-06
0.581009	-0.0113008	0.73621	0.0819737	1.31402e-06
0.484232	-0.0130751	0.734751	0.0685763	1.38209e-06
1.43863	-0.0640714	0.734532	0.203851	1.3926e-06
1.83114	-0.0376348	0.733642	0.260061	1.43595e-06
0.994203	-0.0301669	0.731334	0.142032	1.55402e-06
0.662829	-0.0126321	0.727741	0.0955583	1.75518e-06
0.635335	-0.0297658	0.72659	0.0918606	1.82435e-06
0.320192	-0.0126725	0.72481	0.0465027	1.93611e-06
0.503966	-0.0129104	0.723923	0.0733557	1.99413e-06
1.42777	-0.0930785	0.72295	0.208327	2.05944e-06
0.576446	-0.0509456	0.722402	0.084225	2.09712e-06
1.23558	-0.0597222	0.721712	0.180842	2.1454e-06
0.687426	-0.0260619	0.720636	0.100883	2.22266e-06
0.977222	-0.0306388	0.720443	0.14348	2.23674e-06
0.975209	-0.0523499	0.71998	0.143349	2.27094e-06
0.291788	-0.00518088	0.717897	0.0431126	2.43065e-06
0.370837	-0.00907263	0.717719	0.0548163	2.44475e-06
1.63488	-0.0248403	0.715948	0.242721	2.58912e-06
2.02121	-0.0614113	0.715446	0.300447	2.63136e-06
0.258997	-0.00564053	0.715161	0.0385263	2.65569e-06
1.13344	-0.0354069	0.714757	0.168767	2.69042e-06
0.360257	-0.010785	0.714457	0.0536813	2.71651e-06
0.444092	-0.0115376	0.714126	0.0662273	2.74556e-06
1.11812	-0.0657878	0.713714	0.166913	2.78204e-06
0.829973	-0.0428041	0.711845	0.124465	2.95319e-06
0.483862	-0.0157957	0.711478	0.0726263	2.98792e-06
1.48146	-0.0244187	0.708146	0.22417	3.32002e-06
1.71014	-0.1248	0.707741	0.259026	3.36252e-06
3.33591	-0.230095	0.706714	0.506526	3.47254e-06
0.468401	-0.0166561	0.70549	0.0713323	3.60788e-06
0.684685	-0.0271901	0.703808	0.104692	3.80156e-06
1.43753	-0.0393308	0.702878	0.220296	3.91259e-06
0.788465	-0.0215964	0.70285	0.120838	3.91597e-06
5.98994	-0.684672	0.70272	0.918287	3.93181e-06
1.31744	-0.0313281	0.70184	0.202395	4.03993e-06
3.38452	-0.103665	0.701547	0.52032	4.07655e-06
3.25897	-0.0784512	0.701243	0.501383	4.11494e-06
1.13898	-0.0473913	0.699316	0.176034	4.36526e-06
0.255469	-0.00504586	0.698809	0.0395315	4.43328e-06
0.887764	-0.075823	0.698269	0.13755	4.50688e-06
0.271279	-0.00339576	0.697187	0.0421398	4.65754e-06
0.423689	-0.00796888	0.696221	0.0659654	4.79586e-06
0.204452	0.00091264	0.695142	0.031913	4.95472e-06
0.667212	-0.0120341	0.694533	0.104295	5.04654e-06
1.88662	-0.0788012	0.694246	0.295106	5.09029e-06
0.581442	-0.0166442	0.693043	0.091207	5.27723e-06
1.26706	-0.0356064	0.690533	0.199929	5.68759e-06
0.864888	-0.0399021	0.690365	0.136524	5.71597e-06
1.04174	-0.00844563	0.687301	0.165619	6.25781e-06
5.24556	-0.150337	0.686124	0.836245	6.47778e-06
0.421434	0.00236454	0.685951	0.0672118	6.5107e-06
0.128813	-0.00135565	0.685853	0.0205483	6.5294e-06
1.40465	-0.123946	0.68534	0.224337	6.62824e-06
1.12822	-0.0241112	0.684876	0.180382	6.7187e-06
0.165063	0.000809725	0.683246	0.0264902	7.04521e-06
1.19503	-0.00839146	0.682581	0.19208	7.18255e-06
0.933543	-0.0229282	0.681475	0.150434	7.41609e-06
1.11019	-0.03903	0.681401	0.178929	7.43204e-06
0.760524	-0.0270032	0.680354	0.12287	7.65988e-06
0.177379	-0.00210009	0.678718	0.0287651	8.0284e-06
3.27347	-0.2065	0.678679	0.530896	8.03724e-06
1.10577	-0.0541271	0.677528	0.179809	8.30627e-06
0.130254	0.000337339	0.676653	0.0212229	8.51608e-06
2.6029	-0.0961542	0.676605	0.424151	8.5278e-06
0.950273	-0.0396296	0.676447	0.154906	8.5662e-06
2.15971	-0.0683981	0.675207	0.353057	8.87326e-06
0.427746	-0.0170242	0.67301	0.0702759	9.44167e-06
0.720629	-0.0197933	0.672597	0.118506	9.55201e-06
2.29522	-0.0367759	0.671567	0.378327	9.8324e-06
2.55309	-0.140005	0.670945	0.421426	1.00054e-05
0.574739	-0.0184223	0.670839	0.0948919	1.0035e-05
1.46632	-0.0315182	0.670348	0.242366	1.01738e-05
0.449395	-0.0204216	0.66896	0.0745129	1.05752e-05
1.33064	-0.093356	0.668887	0.220667	1.05969e-05
0.572065	-0.0244742	0.668338	0.0949858	1.07598e-05
1.30717	-0.018707	0.66828	0.217071	1.07773e-05
1.14846	-0.0152965	0.667641	0.19099	1.097e-05
2.71365	-0.125182	0.664328	0.454658	1.20203e-05
0.421068	-0.00602033	0.664209	0.0705664	1.20595e-05
0.250508	-0.00187629	0.663939	0.0420078	1.21492e-05
0.355012	-0.0157251	0.663826	0.0595473	1.2187e-05
2.80517	-0.148444	0.662831	0.471569	1.25234e-05
0.154174	-0.00447376	0.661972	0.0259677	1.2821e-05
0.529677	-0.0204657	0.661176	0.0893725	1.3102e-05
1.83879	-0.20896	0.660311	0.310858	1.34135e-05
0.673047	-0.0171411	0.655606	0.114978	1.52285e-05
0.74536	-0.0321578	0.655011	0.127499	1.54729e-05
2.5595	-0.225405	0.654281	0.438529	1.57776e-05
3.22117	-0.18649	0.653295	0.5531	1.61978e-05
0.840655	-0.0236174	0.652136	0.144716	1.67045e-05
1.01652	-0.0456207	0.651749	0.175139	1.68766e-05
0.524231	0.0236758	0.650687	0.090533	1.73576e-05
1.4142	-0.0910316	0.648347	0.245487	1.84612e-05
0.438228	-0.0285756	0.648303	0.076078	1.8483e-05
1.23514	-0.084609	0.646277	0.215377	1.94896e-05
0.426907	-0.0120272	0.646164	0.0744607	1.95474e-05
0.339411	-0.00217892	0.645739	0.0592546	1.97651e-05
5.12921	-0.406167	0.644425	0.898037	2.0453e-05
4.47349	-0.393562	0.643116	0.785469	2.11593e-05
0.0313794	0.00074085	0.643025	0.00551078	2.1209e-05
4.41686	-0.0716297	0.64286	0.775959	2.13e-05
1.60617	-0.0459946	0.642719	0.28226	2.13773e-05
1.99116	-0.0812814	0.64246	0.350114	2.15213e-05
0.377345	-0.00846509	0.641869	0.0664355	2.18521e-05
1.6942	-0.0269965	0.641341	0.298625	2.21515e-05
1.85553	-0.0847641	0.641267	0.327114	2.21937e-05
0.879617	-0.0226324	0.64087	0.155202	2.2422e-05
0.997157	-0.0421039	0.640228	0.176187	2.27953e-05
0.737659	-0.0314714	0.639055	0.130668	2.34912e-05
1.81228	-0.0622043	0.638879	0.321149	2.35972e-05
1.12872	-0.0831374	0.635467	0.201499	2.57408e-05
0.176575	-0.00169065	0.633787	0.0316364	2.68587e-05
0.818862	-0.0383262	0.633349	0.146852	2.71571e-05
0.226491	0.000909424	0.633341	0.0406189	2.71631e-05
1.94631	-0.0550359	0.627834	0.353201	3.11801e-05
1.66652	-0.0716754	0.627628	0.30256	3.134e-05
0.296601	-0.00660516	0.627532	0.0538595	3.14145e-05
0.591357	-0.0179592	0.627496	0.107392	3.14429e-05
0.810949	-0.0209792	0.627183	0.14737	3.16882e-05
0.628197	-0.00754246	0.626083	0.114428	3.25641e-05
0.562656	-0.0331562	0.624692	0.102794	3.37028e-05
5.78895	-0.234766	0.623715	1.05981	3.4524e-05
0.399353	-0.00840173	0.623196	0.0731924	3.4967e-05
0.218306	0.000676036	0.621844	0.0401258	3.61465e-05
2.35975	-0.0667461	0.620452	0.435021	3.73982e-05
0.515047	-0.0107955	0.619691	0.0951024	3.80982e-05
5.72488	-0.266477	0.619068	1.05848	3.86802e-05
0.05455	-0.000768692	0.618684	0.0100941	3.9043e-05
0.723044	-0.0124718	0.618607	0.133816	3.91165e-05
5.45669	-0.273802	0.617974	1.01124	3.97219e-05
0.635794	-0.0143843	0.617199	0.11802	4.04749e-05
4.23046	-0.260626	0.616714	0.786087	4.09522e-05
0.372213	-0.00680665	0.615486	0.0693429	4.21839e-05
0.187379	-0.0010373	0.614257	0.0349992	4.34502e-05
1.68888	-0.0798406	0.613555	0.315921	4.41892e-05
0.0290741	-0.000178478	0.611159	0.00546611	4.67955e-05
2.61457	-0.0899646	0.610663	0.492068	4.73515e-05
1.7528	-0.0521319	0.609795	0.330484	4.834e-05
3.62668	-0.0310244	0.607877	0.686556	5.05884e-05
0.189316	-0.00318253	0.607662	0.0358551	5.0847e-05
1.30391	-0.0405518	0.607587	0.246989	5.09372e-05
0.0631941	0.00114735	0.605813	0.012015	5.31136e-05
2.65118	-0.165138	0.604936	0.504988	5.42197e-05
0.846664	-0.0150137	0.604523	0.161409	5.4748e-05
1.32379	-0.0253236	0.602764	0.253298	5.70511e-05
2.30163	-0.0446796	0.602368	0.440767	5.75808e-05
1.1433	-0.0460825	0.60223	0.219007	5.77665e-05
0.631843	-0.0101948	0.602207	0.12104	5.77977e-05
4.03431	-0.203091	0.601926	0.773291	5.8177e-05
2.07189	-0.158358	0.601435	0.397543	5.88463e-05
0.230806	-0.00414174	0.599784	0.0444386	6.11488e-05
0.508667	-0.0105799	0.598012	0.0982988	6.37098e-05
2.07515	-0.0845775	0.597232	0.40167	6.4867e-05
2.10432	-0.187587	0.596311	0.408097	6.62587e-05
1.09946	-0.062064	0.595991	0.213363	6.67472e-05
1.39993	-0.0789432	0.595869	0.271742	6.69358e-05
1.59733	-0.0362531	0.59449	0.310947	6.90875e-05
0.48546	-0.0146388	0.594355	0.0945294	6.93007e-05
0.305856	-0.00625581	0.593026	0.059721	7.14393e-05
1.66451	-0.0181334	0.592905	0.325092	7.16369e-05
2.93745	-0.195422	0.59268	0.573975	7.20068e-05
3.40594	-0.142606	0.591851	0.666658	7.33796e-05
5.47381	-0.469788	0.591234	1.07278	7.44183e-05
0.665338	-0.0163907	0.590921	0.13048	7.49481e-05
3.02395	-0.129232	0.58829	0.596263	7.95515e-05
0.303078	0.00503584	0.588193	0.059773	7.97265e-05
0.40394	-0.000507984	0.587726	0.0797418	8.05701e-05
0.182901	-6.98296e-06	0.587703	0.0361082	8.06132e-05
5.71314	-0.296109	0.586258	1.13125	8.32788e-05
0.858844	-0.0455223	0.58615	0.170097	8.34817e-05
2.45949	-0.15078	0.584855	0.48841	8.59428e-05
3.6608	-0.0306656	0.584087	0.728119	8.74328e-05
2.09121	-0.0211098	0.583668	0.416292	8.82549e-05
6.03031	-0.287008	0.582161	1.20417	9.12734e-05
1.45062	-0.0795388	0.581527	0.290045	9.257e-05
5.0194	-0.0810759	0.57795	1.011	0.000100203
0.344917	0.000499608	0.577755	0.0695007	0.000100634
0.536035	0.00081279	0.57755	0.108056	0.00010109
3.31476	-0.0777439	0.577547	0.668208	0.000101096
0.174535	0.00149485	0.576361	0.0352693	0.00010377
3.45324	-0.220786	0.576079	0.698219	0.000104415
1.92193	-0.206498	0.575901	0.388741	0.000104825
1.30444	-0.058547	0.575227	0.264209	0.000106387
3.74699	-0.230058	0.573192	0.762101	0.000111231
0.267854	-0.00425727	0.572697	0.0545339	0.000112437
0.198229	0.000602147	0.572307	0.0403909	0.000113398
1.35323	-0.100991	0.570642	0.27667	0.000117578
1.19536	-0.0506406	0.570091	0.244669	0.000118991
0.713763	-0.0123575	0.569353	0.146315	0.00012091
2.06453	-0.0922599	0.566953	0.425284	0.000127339
0.323619	-0.0102585	0.566835	0.0666802	0.000127664
4.02834	-0.189408	0.566401	0.830752	0.000128859
1.22955	-0.019399	0.566022	0.253762	0.000129915
0.519711	0.00387145	0.565156	0.107451	0.000132354
0.791461	-0.0123333	0.564865	0.163732	0.000133179
2.76258	-0.164265	0.564833	0.57154	0.000133271
3.90387	-0.191895	0.564404	0.808362	0.000134501
0.26058	-0.00913613	0.564036	0.0539978	0.000135566
1.87698	-0.184974	0.562732	0.389983	0.000139397
0.2393	-0.00378771	0.558621	0.0501364	0.000152117
0.553124	-0.00743414	0.556194	0.116458	0.000160105
0.479576	-0.0178645	0.555555	0.101104	0.000162271
0.812817	-0.0101117	0.555225	0.171472	0.000163402
0.255065	-0.00256438	0.553033	0.0540475	0.000171077
2.09177	-0.11848	0.552995	0.443276	0.000171215
0.284929	-0.00429247	0.552312	0.0604639	0.000173674
0.169458	0.00323387	0.552276	0.0359627	0.000173806
0.548105	-0.0153618	0.551795	0.116433	0.000175556
0.645293	-0.00634679	0.549087	0.137831	0.000185723
0.718588	-0.0304693	0.548959	0.153526	0.000186216
1.1845	-0.051239	0.548507	0.253299	0.000187969
4.35461	-0.15873	0.547332	0.933419	0.00019259
0.748586	-0.0210073	0.545047	0.161203	0.000201876
0.591397	-0.0186406	0.545005	0.127364	0.000202051
2.4618	-0.047303	0.544543	0.530669	0.000203978
2.67681	-0.144049	0.54396	0.577696	0.000206434
0.0596392	-5.69339e-05	0.543848	0.0128739	0.000206906
0.048918	-0.00049392	0.539608	0.0106502	0.000225615
0.998069	-0.0341264	0.538169	0.217925	0.000232305
2.26999	-0.251818	0.53368	0.500136	0.000254331
1.20278	-0.0231588	0.533512	0.265093	0.000255188
0.461503	-0.00233453	0.533316	0.101755	0.000256195
0.712587	-0.0226284	0.533221	0.157146	0.000256684
0.706464	-0.0121205	0.531972	0.156187	0.000263192
0.888725	-0.0166498	0.531347	0.196729	0.000266505
1.60476	-0.0199187	0.530649	0.355729	0.000270249
0.280091	-0.000377275	0.530304	0.0621311	0.000272114
1.71205	-0.13145	0.529856	0.380117	0.000274556
0.791147	-0.0761255	0.52985	0.175656	0.000274589
1.53677	-0.00549781	0.528775	0.34194	0.000280533
2.89162	-0.0514009	0.526957	0.645754	0.000290847
0.869742	-0.0192023	0.526056	0.194581	0.00029608
3.29297	-0.1297	0.521638	0.743269	0.000323014
3.00319	-0.115851	0.520403	0.679539	0.000330925
2.8442	-0.0837222	0.52019	0.643839	0.000332307
0.569211	0.0296397	0.516444	0.129822	0.00035748
2.29011	-0.0699642	0.515545	0.523256	0.000363771
0.604962	-0.00103711	0.514319	0.138564	0.000372511
0.106312	0.000862912	0.51025	0.0245495	0.000402896
2.58548	-0.0494169	0.509621	0.597789	0.000407789
2.37629	-0.134197	0.509301	0.549773	0.000410301
0.756972	-0.00984072	0.509214	0.175162	0.000410984
0.727127	-0.0171554	0.509004	0.168326	0.000412638
0.175313	-0.00231024	0.508076	0.0406596	0.00042003
1.04412	-0.016921	0.506366	0.242988	0.00043397
1.48404	-0.0726881	0.506121	0.345535	0.000435995
1.37445	-0.0283068	0.505658	0.320316	0.000439862
0.392216	0.00305924	0.505036	0.0915197	0.000445095
1.52015	-0.0722653	0.503747	0.355628	0.000456125
0.459025	-0.0113003	0.502977	0.107551	0.000462828
0.24309	-0.000845881	0.502275	0.0570369	0.00046902
1.71778	-0.0908448	0.500127	0.404781	0.000488425
0.0806611	0.000926377	0.499496	0.0190312	0.000494264
0.797603	-0.0168888	0.498829	0.188438	0.000500502
0.297365	-0.00150271	0.498369	0.0703187	0.000504847
1.42595	-0.0219264	0.49825	0.337278	0.000505973
4.49031	-0.0884906	0.49703	1.06468	0.000517684
0.486938	7.36255e-05	0.496382	0.115606	0.000524
2.23936	-0.0391724	0.496102	0.531953	0.000526756
0.903264	-0.00898969	0.495952	0.214632	0.000528235
0.729357	0.00927953	0.492778	0.174412	0.000560435
0.111303	-0.000131147	0.491574	0.0266802	0.000573107
0.245783	0.00657424	0.490846	0.0590022	0.000580887
3.27864	-0.0903033	0.490179	0.788115	0.00058811
2.45292	-0.0569829	0.490015	0.589823	0.000589895
0.444055	-0.0107929	0.488703	0.107057	0.000604366
0.954611	-0.0303271	0.488629	0.230181	0.000605193
0.551979	-0.00554455	0.486579	0.133643	0.000628485
0.74764	0.0126678	0.483952	0.18197	0.000659507
0.283465	0.00577014	0.483582	0.0690445	0.000663985
2.52291	-0.220971	0.483293	0.614868	0.000667494
0.707027	-0.00846122	0.481411	0.172963	0.000690819
1.13214	-0.0142627	0.479899	0.277801	0.000710081
3.6727	-0.269074	0.479666	0.901613	0.0007131
3.02747	-0.133905	0.479364	0.743666	0.000717015
1.60039	-0.00560601	0.478572	0.393743	0.000727394
3.95225	-0.26764	0.478514	0.972482	0.000728158
1.31443	-0.0464173	0.476429	0.32478	0.000756152
0.72858	-0.0646167	0.476409	0.180031	0.000756433
0.881757	-0.0041785	0.475043	0.218478	0.000775296
0.562661	8.89236e-05	0.474136	0.139668	0.000788064
0.927661	-0.0392922	0.4711	0.231677	0.000832173
0.652462	-0.0177573	0.470504	0.163143	0.000841091
1.03858	-0.00815394	0.46796	0.261018	0.000880138
0.245693	0.000390633	0.467334	0.0618259	0.000889995
2.60796	-0.0575077	0.467145	0.656513	0.000893002
0.773442	-0.0132352	0.467067	0.194733	0.000894239
0.529964	-0.00616682	0.466873	0.133483	0.000897317
0.360945	-0.00349817	0.465387	0.0911837	0.000921303
3.68828	-0.223418	0.4651	0.932287	0.000925988
0.603352	-0.00689323	0.464854	0.152585	0.000930031
0.576518	-0.00425476	0.463873	0.146087	0.000946316
0.678375	0.00822247	0.463326	0.172086	0.000955516
0.228142	-0.00140034	0.461919	0.0580377	0.000979526
0.924012	-0.0158618	0.45905	0.236423	0.0010302
1.82543	-0.0951595	0.45879	0.46731	0.0010349
1.55391	-0.0398081	0.45714	0.399126	0.00106523
0.180842	0.00235099	0.457113	0.0464522	0.00106573
1.34126	-0.0676259	0.456799	0.344742	0.0010716
0.73003	-0.000251567	0.45668	0.187684	0.00107382
4.89957	-0.417472	0.456645	1.25972	0.00107448
0.30619	0.0271921	0.455367	0.0789271	0.00109871
0.560015	-0.0101233	0.454379	0.144644	0.00111778
0.362167	-0.00646274	0.453953	0.093623	0.00112609
2.49737	-0.0861203	0.453151	0.646635	0.00114189
0.37896	0.0162921	0.451983	0.0983543	0.00116527
1.61833	-0.0139185	0.451717	0.420241	0.00117065
0.646676	-0.00862038	0.451436	0.168022	0.00117636
4.70068	-0.140332	0.451017	1.22238	0.00118492
1.54829	-0.03332	0.450869	0.402744	0.00118797
0.577794	-0.0016526	0.450347	0.150456	0.00119875
1.84352	-0.0416531	0.449881	0.480497	0.00120844
0.505746	-0.0119266	0.447286	0.132511	0.0012637
0.455095	-0.0114671	0.446663	0.119391	0.00127732
3.43476	-0.101355	0.446551	0.901288	0.00127979
0.435611	-0.00332897	0.445311	0.114592	0.00130732
0.504286	0.017761	0.444576	0.132856	0.00132389
0.220985	0.0129889	0.444424	0.0582371	0.00132734
1.10751	-0.06091	0.44173	0.293463	0.00138987
1.3987	0.0176897	0.440396	0.371627	0.0014218
5.0971	-0.161356	0.440318	1.35448	0.00142368
2.16179	-0.0354507	0.440275	0.574518	0.00142474
0.588408	0.000744514	0.439626	0.156581	0.00144054
0.448553	-0.00970718	0.438361	0.119671	0.00147182
6.47541	-0.101	0.436459	1.73429	0.00152
1.18329	-0.0175783	0.434848	0.317958	0.00156192
0.549533	0.00847184	0.43454	0.147755	0.00157003
1.24111	-0.0228158	0.434456	0.33376	0.00157227
0.836567	-0.00872673	0.432342	0.22594	0.00162919
0.292682	0.00325348	0.43116	0.0792383	0.00166185
3.68857	-0.15716	0.429999	1.00098	0.0016945
0.191442	-0.00263801	0.429883	0.0519645	0.00169778
1.64419	-0.0308249	0.4289	0.447191	0.00172591
1.08048	-0.0120963	0.428027	0.294398	0.00175128
1.49676	-0.023597	0.427738	0.40806	0.00175974
0.137407	0.000882758	0.427314	0.0374936	0.00177223
0.417385	-0.000825656	0.426935	0.113978	0.00178346
0.778265	-0.00178072	0.4264	0.212759	0.00179943
0.683786	-0.0101652	0.423419	0.188074	0.00189074
0.646805	-0.00939828	0.422197	0.178348	0.0019294
0.11296	0.00208368	0.42081	0.031236	0.00197412
1.07078	-0.0204341	0.420578	0.296235	0.0019817
0.628813	-0.000137441	0.419738	0.174264	0.00200935
0.153773	-0.00204283	0.417969	0.0427705	0.00206871
1.45384	-0.0497654	0.416975	0.405199	0.00210276
2.82849	0.119976	0.415198	0.791214	0.00216489
1.89284	-0.0758543	0.414502	0.530244	0.00218969
0.146685	0.00209965	0.414124	0.0411231	0.00220327
1.20839	-0.0138211	0.413778	0.339015	0.00221577
2.21273	-0.0177697	0.411966	0.623106	0.00228223
2.9702	-0.00551627	0.411945	0.836448	0.00228303
0.295581	-0.00296646	0.411734	0.0832759	0.00229087
0.13481	0.00235157	0.411451	0.0380031	0.00230147
1.03415	-0.0108785	0.410301	0.29222	0.0023449
0.838852	-0.0575819	0.410134	0.237117	0.00235127
0.472967	-0.0017475	0.408555	0.13413	0.0024123
0.866924	4.69931e-05	0.408177	0.246046	0.00242715
1.04102	-0.0299897	0.408056	0.295531	0.00243191
0.868023	-0.0146883	0.407781	0.24656	0.00244274
0.328959	-0.00213381	0.407654	0.0934647	0.00244778
3.29063	-0.236996	0.405981	0.938188	0.00251489
0.139105	0.00417975	0.404908	0.0397485	0.0025588
0.914693	0.0529386	0.404274	0.261712	0.0025851
0.89942	-0.0129253	0.401882	0.258625	0.00268646
0.302594	-0.00238211	0.401508	0.0870776	0.00270265
0.410185	-0.00487284	0.400729	0.11823	0.00273662
1.1301	-0.0304876	0.400429	0.325939	0.00274981
1.29208	-0.0562395	0.398633	0.374055	0.00282999
1.41244	-0.0307358	0.398347	0.409143	0.00284293
0.4456	-0.0012332	0.397167	0.129396	0.00289698
0.28958	-0.00363905	0.396546	0.0841993	0.0029258
0.676567	0.0198561	0.394332	0.197634	0.00303071
0.889659	-0.0123668	0.394262	0.259918	0.00303405
4.01482	-0.116302	0.393993	1.17361	0.00304704
0.445175	0.00494011	0.393722	0.130207	0.00306016
0.21281	0.0024403	0.393275	0.0623022	0.00308197
2.09778	-0.0962357	0.389615	0.618881	0.00326565
0.0937771	0.00160806	0.389367	0.0276803	0.00327847
1.11559	-0.00981497	0.388973	0.329564	0.00329888
0.419839	0.000302596	0.384663	0.125159	0.0035301
0.274019	0.000822901	0.383608	0.0818709	0.00358891
2.2789	-0.108352	0.383112	0.681599	0.00361687
0.427767	0.0183339	0.38233	0.128153	0.00366134
1.21044	-0.0258368	0.382025	0.362865	0.00367883
2.22035	-0.0954724	0.381777	0.665968	0.00369311
0.370676	0.00471639	0.380345	0.111518	0.0037765
1.00748	-0.0192219	0.379014	0.303958	0.00385552
0.211854	0.000839864	0.378846	0.0639395	0.00386565
0.493365	0.00848929	0.377993	0.149172	0.00391719
0.3998	0.00829942	0.37751	0.121006	0.00394668
1.80341	0.0562476	0.377249	0.546136	0.00396268
3.80584	-0.189688	0.376135	1.15528	0.00403171
0.0451029	0.000575775	0.375196	0.0137187	0.0040908
0.196406	-0.00034288	0.375003	0.0597639	0.004103
0.153267	0.00432187	0.37359	0.0467782	0.00419355
0.656602	-0.00834473	0.373175	0.200578	0.00422052
2.52296	-0.0422598	0.370164	0.775695	0.00442082
0.690422	-0.00249771	0.369833	0.212424	0.00444339
0.720427	0.0284065	0.36418	0.224369	0.0048449
0.26523	0.00247246	0.363093	0.0827972	0.00492584
1.83055	-0.0552712	0.359432	0.575996	0.00520761
1.70534	-0.0167502	0.356698	0.5398	0.00542755
0.747658	0.00672241	0.356252	0.23689	0.00546422
2.23379	-0.0596546	0.353936	0.711347	0.00565833
1.75707	-0.0979404	0.351437	0.562608	0.00587485
2.53386	0.0203535	0.351134	0.811871	0.00590163
1.10108	-0.00825567	0.350551	0.353247	0.00595345
0.571922	-0.00883998	0.350193	0.183628	0.00598542
1.97434	-0.109944	0.350144	0.633974	0.00598987
2.76326	-0.0784238	0.349134	0.889271	0.00608108
0.558042	-0.00519838	0.347612	0.180192	0.00622101
0.848415	-0.0136432	0.34465	0.275753	0.00650187
0.68309	-0.0176228	0.343578	0.222547	0.00660636
0.274217	-0.000830338	0.342466	0.0895589	0.00671628
0.0147242	-8.50742e-05	0.341114	0.00482338	0.00685226
2.40068	-0.0405415	0.338403	0.791185	0.00713268
0.38838	-0.000652904	0.338148	0.12807	0.00715952
0.398082	0.0194094	0.338075	0.131291	0.00716728
1.53856	-0.0291949	0.337863	0.507669	0.00718978
0.221394	0.00543747	0.337585	0.0730976	0.00721928
0.413858	0.00500241	0.33742	0.136694	0.00723685
1.17699	-0.0108882	0.33151	0.393945	0.00789363
0.786367	0.0108218	0.327911	0.265353	0.00831999
0.780787	-0.00295385	0.327761	0.26356	0.00833817
0.24488	0.0156061	0.32446	0.083284	0.00874868
1.41947	-0.0354589	0.323766	0.483529	0.00883728
4.30775	-0.13305	0.322722	1.4709	0.00897213
0.138441	0.00509765	0.321941	0.0473559	0.00907423
0.901759	0.00125576	0.320709	0.309333	0.00923753
1.9953	0.00584881	0.319309	0.68666	0.00942643
0.179089	-0.000549881	0.318966	0.0616802	0.00947317
0.229273	-0.00416202	0.316948	0.0793321	0.0097529
2.06619	-0.0393331	0.314733	0.718611	0.0100688
1.61485	-0.0217329	0.314596	0.561813	0.0100886
1.62536	-0.0117693	0.313362	0.567093	0.010269
0.966511	-0.00438127	0.313292	0.337273	0.0102793
0.0891029	-0.000860889	0.313147	0.0311038	0.0103007
0.778144	0.01067	0.312676	0.27193	0.0103704
1.76693	-0.0493151	0.310714	0.620301	0.010666
0.703489	0.0103653	0.31001	0.247375	0.010774
2.14975	-0.0294544	0.308534	0.758552	0.0110035
0.641738	-0.015531	0.307993	0.226729	0.0110887
3.14828	0.0589634	0.307435	1.11376	0.0111773
0.363967	-0.000457911	0.307162	0.128842	0.0112209
0.725448	0.0673966	0.306722	0.25707	0.0112915
2.59159	-0.0470768	0.305776	0.920402	0.0114446
0.156487	-0.000518243	0.302836	0.0559637	0.0119327
1.59096	0.0413308	0.299496	0.573501	0.0125107
2.47285	0.0184751	0.295508	0.899941	0.0132346
0.0768655	0.00150462	0.294684	0.0280291	0.0133891
0.544001	-0.00140663	0.294472	0.198472	0.013429
1.28634	-0.00937641	0.294126	0.469695	0.0134945
0.544784	0.0588611	0.292951	0.199487	0.0137192
0.872709	-0.0212287	0.2927	0.31976	0.0137677
0.32225	0.0260632	0.291349	0.118458	0.0140309
0.128369	-0.00646491	0.28978	0.0473681	0.0143428
0.8069	-0.00910457	0.288423	0.29873	0.0146175
1.1755	-0.0352407	0.288247	0.435378	0.0146535
2.5992	-0.0473021	0.288214	0.962766	0.0146603
0.343825	3.91979e-05	0.287575	0.127555	0.0147918
0.524681	0.0392643	0.286002	0.195399	0.0151201
1.7701	-0.0611911	0.285219	0.660478	0.015286
4.09281	-0.236585	0.283031	1.53539	0.0157586
0.402163	0.0101781	0.28258	0.151036	0.0158576
0.270784	0.00216346	0.282003	0.101841	0.0159853
1.13411	0.0203215	0.279888	0.428771	0.0164612
0.603582	0.02981	0.277015	0.229833	0.017129
0.554021	0.00157713	0.276223	0.211379	0.0173174
1.88727	-0.0690976	0.275705	0.720998	0.0174419
0.24252	0.00356621	0.275658	0.0926614	0.0174533
1.49945	0.00300314	0.275383	0.573298	0.0175194
0.319721	0.0183143	0.274647	0.122468	0.0176984
3.23963	-0.0611353	0.274206	1.2423	0.0178064
0.208006	0.0118082	0.274148	0.0797758	0.0178206
1.2403	0.0632077	0.272871	0.477219	0.0181368
1.7517	0.04938	0.272687	0.674299	0.0181827
0.818392	0.000348292	0.272245	0.315383	0.0182938
1.18676	-0.0138023	0.27105	0.458723	0.0185968
0.245191	0.00953866	0.267924	0.0955301	0.0194122
1.00135	-0.0325059	0.267054	0.391009	0.019645
0.648519	0.0382457	0.265821	0.254034	0.0199791
0.875117	0.00931736	0.264533	0.343931	0.0203342
2.7121	-0.0483695	0.26361	1.06842	0.0205922
0.501207	0.00501732	0.260921	0.198825	0.021361
2.11838	-0.0102906	0.259926	0.842522	0.0216526
1.99908	-0.0249321	0.258622	0.797774	0.0220398
0.214583	0.00127241	0.257509	0.0858835	0.0223758
0.437548	0.0249927	0.25719	0.175267	0.0224727
1.78453	-0.0169658	0.257116	0.714962	0.0224954
2.52745	-0.196111	0.256453	1.01437	0.0226988
0.41669	0.000992387	0.254587	0.168057	0.02328
0.866553	-0.00453659	0.254259	0.349796	0.0233837
3.04626	-0.107776	0.25345	1.23229	0.0236415
2.05849	-0.01192	0.250993	0.838154	0.0244397
0.669163	0.0164927	0.249267	0.273719	0.0250156
0.127116	0.00193958	0.24861	0.052088	0.0252384
1.27944	0.0190804	0.247356	0.526039	0.0256681
1.04393	0.00138127	0.243306	0.433931	0.0271045
0.724705	0.00633651	0.243047	0.301449	0.0271987
0.294434	0.0213125	0.242277	0.12273	0.0274811
0.772132	0.00716239	0.241971	0.322119	0.0275941
0.270623	0.0128934	0.241573	0.113021	0.0277416
0.614571	-0.00408663	0.239759	0.257943	0.0284238
1.23678	0.0957612	0.2394	0.519602	0.0285609
0.0214447	0.000770087	0.238818	0.00902388	0.0287838
1.6462	-0.0271131	0.237212	0.695794	0.0294083
1.0565	0.000888554	0.235617	0.448525	0.0300415
0.279159	0.0293178	0.234611	0.118845	0.030447
0.087532	0.00033104	0.234301	0.0372969	0.0305733
1.61732	-0.0192191	0.231925	0.693724	0.0315559
1.40994	0.00464957	0.231509	0.605478	0.0317309
1.95944	-0.0803462	0.231055	0.842533	0.0319233
0.402527	0.00230855	0.230999	0.173108	0.0319469
0.822107	0.00894789	0.230747	0.353801	0.0320543
0.923559	0.0147217	0.228912	0.399527	0.0328451
0.784114	0.0167504	0.228365	0.33973	0.0330843
0.351586	0.00582918	0.227416	0.152742	0.0335037
0.907547	0.013733	0.227332	0.394365	0.0335408
1.0224	0.0189738	0.225873	0.446125	0.0341956
0.594345	0.0200529	0.224735	0.260191	0.0347152
2.01811	0.00677775	0.224206	0.884826	0.0349587
0.85089	0.049559	0.223514	0.37381	0.0352803
0.224534	0.00868417	0.223358	0.0986859	0.035353
0.728638	0.00824824	0.223339	0.320265	0.0353623
0.0817764	0.00109856	0.22262	0.0360186	0.0357001
0.225403	0.00262799	0.222585	0.0992889	0.0357162
0.198527	0.000399501	0.222234	0.0875393	0.0358825
0.280016	0.0122345	0.22176	0.123641	0.0361079
0.612331	-0.00852831	0.221213	0.270803	0.0363694
0.117556	0.00631921	0.220056	0.0521645	0.0369291
0.726209	0.0570506	0.219884	0.32241	0.0370133
0.228871	0.00664314	0.219628	0.101686	0.0371383
0.651618	-0.00123071	0.219571	0.289558	0.0371663
0.321514	0.00575654	0.2179	0.143571	0.0379941
1.80879	0.00851038	0.214778	0.815182	0.0395881
0.247958	0.00659375	0.214549	0.111825	0.0397074
0.123505	0.00142877	0.214129	0.0557682	0.0399271
2.28494	0.0170078	0.212947	1.03539	0.0405519
1.36604	0.00930222	0.212586	0.61967	0.0407449
0.648551	0.018026	0.212582	0.294203	0.0407468
1.19261	0.0896032	0.210719	0.544037	0.0417555
0.97559	0.0401963	0.210626	0.445161	0.0418065
0.34266	0.00184729	0.21011	0.156598	0.0420903
0.510518	0.00372649	0.208516	0.234437	0.0429786
0.429511	0.00358261	0.208104	0.197484	0.0432111
0.704909	0.0291464	0.207663	0.324543	0.0434615
0.872139	-0.00347653	0.206307	0.403198	0.0442394
0.0917756	0.00886404	0.204896	0.0426124	0.0450635
0.373142	0.01718	0.20476	0.173326	0.0451438
2.43095	0.135169	0.202215	1.13809	0.0466696
0.953729	-0.0028728	0.200899	0.448333	0.0474775
0.107017	0.00868941	0.199476	0.0505309	0.0483664
0.408487	0.0291892	0.198939	0.193203	0.0487061
1.03921	-0.00774522	0.196882	0.494712	0.0500286
0.074892	-0.000521202	0.195833	0.0357708	0.0507159
1.04069	0.0221598	0.195696	0.497285	0.0508067
0.138124	0.00473917	0.195193	0.0661067	0.0511397
0.843256	0.00829154	0.195137	0.403659	0.0511774
0.493403	-0.00138786	0.195132	0.236191	0.0511809
0.447457	0.0235209	0.194613	0.214552	0.0515271
0.18492	0.000855456	0.194531	0.0886908	0.0515821
1.40344	-0.00571175	0.193756	0.674783	0.0521043
2.35114	0.0111897	0.193274	1.13219	0.0524313
1.29186	-0.0112409	0.193088	0.622463	0.0525583
0.765128	0.0115216	0.188806	0.373811	0.0555617
0.939134	-0.00767288	0.18875	0.458907	0.055602
2.64048	0.0342637	0.188662	1.29064	0.0556654
1.19672	0.0101882	0.187843	0.586514	0.0562593
0.0477135	0.00162276	0.187252	0.0234298	0.0566916
0.371928	0.0105415	0.187025	0.182773	0.056859
0.0878737	0.00388061	0.182694	0.0438079	0.0601366
0.605628	0.0623566	0.182688	0.301932	0.0601416
0.581306	0.0145531	0.182397	0.290089	0.0603678
0.963859	0.110302	0.179283	0.486076	0.0628461
-0.642891	0.120308	0.179093	0.324421	0.0630009
0.217998	0.00599292	0.177757	0.110511	0.064097
0.316531	0.00803459	0.177291	0.160716	0.0644836
0.279312	0.0255354	0.176033	0.142433	0.0655381
0.174072	0.00213303	0.174555	0.0892216	0.0667995
0.413641	0.0118357	0.173485	0.212805	0.0677269
0.24582	0.0138105	0.17244	0.126929	0.0686447
1.20936	0.013383	0.172216	0.624946	0.0688433
0.134392	0.00583563	0.171352	0.0696588	0.0696137
0.0401732	0.00344954	0.168368	0.0210444	0.0723394
0.825943	0.0159107	0.168177	0.432958	0.0725172
0.0532225	0.00421973	0.167301	0.0279868	0.0733392
0.764851	0.0214285	0.165556	0.404731	0.0750038
0.642074	0.0160593	0.164727	0.340785	0.0758072
0.393957	0.0727573	0.16399	0.209657	0.0765285
1.75208	-0.0157021	0.162354	0.938031	0.0781544
0.0448781	0.00240187	0.161768	0.0240788	0.0787457
0.453254	0.0180222	0.161367	0.243548	0.0791524
0.547487	0.0261494	0.158408	0.29744	0.0822173
0.549461	0.0414118	0.157943	0.299034	0.0827092
1.21799	0.0091043	0.157717	0.66343	0.0829498
1.11165	0.0523662	0.157523	0.605954	0.0831562
0.211466	0.00311088	0.15645	0.115737	0.0843102
1.41279	-0.0152243	0.155973	0.774631	0.0848273
1.1546	0.131083	0.154777	0.635958	0.0861398
0.66519	0.0103404	0.153765	0.367812	0.0872647
0.648792	0.0243183	0.153442	0.359191	0.087627
0.571085	0.0104561	0.153361	0.316269	0.0877185
0.380248	0.00298186	0.153162	0.210744	0.0879431
0.842656	0.0378051	0.152159	0.468838	0.0890813
0.349301	0.0981358	0.150912	0.19529	0.0905178
1.13801	-0.00756113	0.150879	0.636327	0.0905563
0.0612387	0.00390536	0.149037	0.0344903	0.09272
0.261345	-0.000599366	0.148515	0.147497	0.0933433
0.773958	0.0359887	0.14644	0.440421	0.0958594
0.548563	0.0127332	0.144637	0.314431	0.0981008
0.301076	0.0382528	0.144193	0.172884	0.0986618
0.526756	0.0523112	0.144012	0.302696	0.0988903
1.1867	0.0316286	0.14336	0.683738	0.0997212
2.10735	0.00695341	0.143015	1.21589	0.100163
0.3863	0.00522385	0.142415	0.223434	0.100937
0.340657	-0.00255522	0.141871	0.197474	0.101642
0.331383	0.0045125	0.141024	0.19277	0.102753
0.177352	0.0323126	0.140217	0.103513	0.103821
0.245125	0.00434126	0.139824	0.143302	0.104345
1.37276	-0.000723312	0.139666	0.803058	0.104558
1.43361	0.0320955	0.139437	0.839454	0.104865
0.521126	0.00470324	0.139275	0.305353	0.105082
0.223514	0.048349	0.138073	0.131628	0.106715
0.934523	0.0166166	0.135915	0.555389	0.109709
0.0926756	0.00557705	0.135067	0.0552772	0.110909
0.522702	0.0374203	0.131698	0.316346	0.115808
0.12288	0.00628167	0.131527	0.0744241	0.116063
0.536363	0.00158425	0.131451	0.324966	0.116176
0.923767	0.0405369	0.130591	0.561799	0.117465
0.272909	0.0119453	0.12574	0.169615	0.125016
0.194616	0.00532289	0.125651	0.121004	0.12516
0.206128	0.00311731	0.124965	0.128564	0.126268
1.63045	-0.017135	0.122651	1.02783	0.130081
1.2758	0.0149149	0.122192	0.805978	0.130852
0.145677	0.00681299	0.121657	0.0922611	0.131756
0.330033	0.00964083	0.121198	0.209469	0.132537
0.164019	0.0217613	0.119866	0.104757	0.134829
0.461578	0.0488079	0.119698	0.295041	0.135122
0.167909	0.00940003	0.116537	0.108968	0.140738
0.173751	0.0418444	0.115131	0.113536	0.143313
0.628923	0.0346326	0.114512	0.412218	0.144462
0.513164	0.0284891	0.114406	0.336521	0.144659
0.47885	0.0298926	0.113573	0.315317	0.146225
0.272523	0.010872	0.112807	0.180139	0.147678
0.0983306	0.0107061	0.111028	0.0655812	0.151112
1.46166	0.0724713	0.110856	0.975702	0.151448
0.223595	0.0351575	0.109965	0.149935	0.153206
0.918819	0.0659856	0.109881	0.616392	0.153372
0.934099	0.00600445	0.109459	0.627996	0.15421
1.01108	-0.0118358	0.10933	0.680204	0.154469
0.155957	0.00591814	0.107863	0.105717	0.15743
0.914501	0.0392648	0.106978	0.622776	0.159248
-0.00985	0.000264526	0.10639	0.00672857	0.160465
0.376842	0.0550809	0.105012	0.259306	0.163361
0.184242	0.0175188	0.104338	0.127234	0.164796
0.314098	0.0240304	0.104293	0.216962	0.164893
0.0346197	0.00511196	0.101813	0.0242365	0.170296
-0.108378	0.0277437	0.100104	0.0765905	0.174127
0.700376	0.0877241	0.100027	0.495166	0.174302
0.123468	0.000787836	0.0986149	0.0879834	0.177541
0.813283	0.052675	0.0976313	0.582778	0.179836
0.354433	0.0215065	0.096955	0.254958	0.181431
0.0933246	0.00157312	0.0968422	0.0671753	0.181699
0.167733	0.0313374	0.0960771	0.121266	0.183526
0.960801	0.0498021	0.0939868	0.703122	0.188617
0.209887	0.0156593	0.0931794	0.15433	0.190625
0.0439674	0.00902427	0.0926894	0.0324233	0.191854
1.12337	0.0335886	0.0924752	0.829478	0.192394
0.470167	0.0126543	0.0909319	0.350393	0.196336
0.28364	0.0291749	0.0894518	0.213299	0.200198
0.0445355	0.0127465	0.0860593	0.0342082	0.209367
0.328499	0.0319829	0.0848425	0.254296	0.212768
0.198139	0.0169282	0.0836423	0.15458	0.216182
1.09588	0.221241	0.0829058	0.859093	0.218307
0.237002	0.0501328	0.0810237	0.188131	0.223843
0.458725	0.168202	0.0759104	0.377244	0.239696
0.230921	0.0269791	0.0740042	0.192533	0.245927
0.118744	0.0203017	0.0726938	0.0999631	0.250319
0.113258	0.0273342	0.0715672	0.0961507	0.254166
0.328569	0.0300193	0.0711671	0.279782	0.255548
0.0233717	0.00183009	0.0707829	0.0199594	0.256884
0.0594065	0.00361989	0.0695789	0.0512034	0.261122
0.400375	0.021333	0.0694361	0.345471	0.261631
0.618873	0.110056	0.0689589	0.535987	0.263337
0.168749	0.0353319	0.0688315	0.146294	0.263795
0.315945	0.0750928	0.0672454	0.277349	0.269571
0.582745	0.00665581	0.0659637	0.516858	0.274347
-0.466745	0.357362	0.0653903	0.415912	0.276516
0.266186	0.0140754	0.0641648	0.239607	0.28122
0.712869	0.0324822	0.0626658	0.649839	0.287103
0.599574	0.0759922	0.0618311	0.550483	0.290443
0.485266	0.0427779	0.0581497	0.460321	0.305742
0.27082	0.0498416	0.0580514	0.25713	0.306163
0.430438	0.0313723	0.0577813	0.409691	0.307325
0.35014	0.18157	0.0573178	0.33469	0.309333
0.150343	0.0158621	0.0567098	0.144524	0.31199
0.0925132	0.0165268	0.0562658	0.0893039	0.313949
0.440865	0.0229788	0.0541242	0.434401	0.323611
1.32086	0.028052	0.053777	1.30593	0.325212
0.0897253	0.00819221	0.0501753	0.0920144	0.342423
0.36046	0.0344907	0.0495714	0.372019	0.34542
0.763682	0.0879634	0.04949	0.788853	0.345827
0.394908	0.0265011	0.0489825	0.410142	0.348377
0.430469	0.130136	0.048659	0.448634	0.350014
0.395171	0.126747	0.0485872	0.412166	0.350379
2.08917	0.062213	0.0461676	2.23823	0.362965
0.653323	0.132108	0.0460448	0.700914	0.363619
0.228332	0.00919115	0.0454168	0.246734	0.366991
0.190264	0.0552321	0.0441717	0.208612	0.373797
-0.379917	0.236798	0.0423807	0.425662	0.383885
-0.461526	0.123124	0.0422615	0.517858	0.384569
0.141332	0.0136346	0.038538	0.16639	0.406812
0.0988719	0.0138083	0.0354711	0.121522	0.426501
0.354597	0.0883966	0.0350327	0.43865	0.429426
-0.281711	0.0375807	0.0343794	0.351903	0.433839
0.161193	0.0451879	0.0317351	0.209864	0.452397
0.510346	0.0384839	0.0315245	0.666729	0.453925
0.224086	0.0291823	0.0315207	0.292769	0.453953
0.632851	0.0697117	0.0313599	0.829009	0.455125
0.0647129	0.00896134	0.0303784	0.0861734	0.462382
0.542932	0.0456647	0.0290282	0.74012	0.472656
-0.399821	0.161332	0.0269144	0.566647	0.489474
0.0224971	0.00253552	0.0268742	0.0319085	0.489803
0.0525269	0.00775735	0.0265527	0.0749631	0.492447
0.126272	0.0225787	0.0233542	0.192467	0.520078
0.889905	0.0343686	0.0228336	1.37216	0.524822
0.343652	0.315724	0.0214718	0.546809	0.537591
-0.0203892	0.00812064	0.0210803	0.0327491	0.541363
0.273113	0.072829	0.0169464	0.490292	0.58436
0.03722	0.00937871	0.0155529	0.0697959	0.600371
0.152332	0.0453319	0.0149308	0.29164	0.607811
0.284895	0.0467714	0.0116716	0.617924	0.650283
0.0275425	0.0045884	0.0114595	0.0602949	0.653282
-0.12619	0.0693374	0.0114258	0.276661	0.653761
0.0595648	0.0126613	0.0107818	0.134479	0.663093
0.0741361	0.0103866	0.00930313	0.180322	0.68583
-0.229598	0.0541348	0.00867428	0.578527	0.696132
0.164331	0.128646	0.00805444	0.429842	0.706712
0.221591	0.0772925	0.00796342	0.582947	0.708304
0.136088	0.0617613	0.00504462	0.450475	0.76604
0.0216175	0.0114496	0.0043443	0.0771374	0.782483
0.0802709	0.0104323	0.00424564	0.289752	0.784911
0.0657719	0.0338648	0.00367727	0.255177	0.799523
0.161896	0.139243	0.00354211	0.640028	0.803172
0.0669648	0.0592947	0.00287908	0.293736	0.822235
0.0607539	0.0510987	0.00256854	0.282186	0.831956
0.0626945	0.0712525	0.00256008	0.291682	0.83223
0.00810084	0.00145876	0.00220895	0.0405808	0.844014
-0.0265699	0.013412	0.00218876	0.133714	0.84472
-0.055662	0.0906005	0.00163289	0.324406	0.865681
0.0222315	0.0180287	0.00062391	0.209718	0.91675
0.0224149	0.0556125	0.000619205	0.21225	0.917063
-0.00855978	0.016903	0.000557876	0.0853958	0.921264
0.00974913	0.0193625	0.000358548	0.121333	0.936845
-0.0173011	0.0269892	0.000214471	0.278424	0.951137
0.0267817	0.181994	0.000161025	0.497416	0.957654
0.00209267	0.0286392	4.47303e-06	0.233219	0.992939
a. Each permutation test was carried out in 20 groups at the same time by using randomly removed 20% and supplemented 10% of all the numbers which floating within 20% of the reference value. Every linear regression equation were built in P and corresponding `X calculated from 20 groups by using least squares.

## Sheet: lost 20% and-mixed 10%-50
Supplementary Table 22-3. Parameters of linear regression equations established between combination frequency and prevalence of disease in 1000 permutation tests under the Constrained with lost 20% and mixed 10% model in 50 populations.a
Slope	Intercept	R2	SE	P-value
1.53174	-0.235526	0.920119	0.0651425	0
0.218667	-0.00320133	0.87972	0.0116705	0
0.297869	-0.00765508	0.889794	0.0151309	0
0.318659	-0.0123204	0.774421	0.0248237	0
1.66294	-0.172065	0.861018	0.0964334	0
2.64222	-0.20284	0.822586	0.177113	0
1.11892	-0.0951929	0.969808	0.0284961	0
1.16619	-0.0811522	0.919753	0.0497197	0
1.10912	-0.12422	0.955404	0.0345872	0
0.346116	-0.0199417	0.84088	0.0217318	0
0.375081	-0.0196671	0.802991	0.0268159	0
0.719408	-0.0338802	0.81452	0.0495509	0
0.223967	-0.0099917	0.828735	0.0146957	0
1.37742	-0.154827	0.915557	0.0603789	0
0.482524	-0.0204732	0.913304	0.021458	0
2.1554	-0.122617	0.907121	0.0995484	0
0.734682	-0.0418027	0.897464	0.0358433	0
1.11385	-0.111587	0.935504	0.0422136	0
1.82589	-0.253978	0.869165	0.10225	0
1.3635	-0.153136	0.831385	0.0886304	0
0.418921	-0.0145806	0.917361	0.0181482	0
0.652843	-0.0463754	0.809155	0.0457629	0
1.05457	-0.0457854	0.790894	0.0782673	0
0.452365	-0.0272154	0.926432	0.0183995	0
1.44211	-0.0299303	0.76984	0.113813	0
0.763902	-0.0370233	0.921643	0.0321496	0
0.123033	-0.00232331	0.90546	0.00573818	0
1.36113	-0.0939075	0.80032	0.098133	0
1.9965	-0.117888	0.824841	0.132795	0
0.891851	-0.0602678	0.937337	0.0332836	0
0.665988	-0.0394798	0.811244	0.0463681	0
0.439106	-0.0185405	0.945381	0.0152341	0
0.3782	-0.0187161	0.883379	0.0198342	0
0.677791	-0.031802	0.787284	0.0508522	0
0.241009	-0.00935054	0.886128	0.0124702	0
0.255208	-0.00621154	0.911339	0.0114895	0
0.278438	-0.00988188	0.777498	0.0214993	0
0.408888	-0.0100352	0.850296	0.0247637	0
2.39373	-0.127073	0.871081	0.132918	0
0.923135	-0.096976	0.982384	0.0178428	0
0.571046	-0.0116935	0.778759	0.0439322	0
0.278989	-0.013442	0.867548	0.0157344	0
1.77294	-0.0560125	0.807144	0.125088	0
0.277991	-0.00762632	0.886036	0.0143902	0
1.59409	-0.27872	0.972689	0.0385543	0
0.941966	-0.0887208	0.90946	0.0428985	0
0.265365	-0.0087263	0.836434	0.0169376	0
1.84495	-0.298659	0.925982	0.0752889	0
0.266547	-0.00831699	0.773068	0.0208446	0
1.6314	-0.145529	0.861655	0.0943529	0
0.779282	-0.0694525	0.920219	0.033119	0
1.37785	-0.065127	0.76786	0.109349	0
1.27878	-0.0687854	0.795456	0.0935971	0
0.574531	-0.0401668	0.838581	0.0363829	0
0.39124	-0.0145251	0.854844	0.02327	0
0.264551	-0.00896024	0.874315	0.0144776	0
0.0938916	-0.0017292	0.839236	0.00593142	0
1.19259	-0.0259327	0.828659	0.0782735	0
0.421747	-0.00801946	0.818618	0.0286542	0
4.05702	-0.0603084	0.893936	0.201705	0
0.571549	-0.0201772	0.891414	0.0287926	0
0.704761	-0.058537	0.921085	0.029775	0
0.546501	-0.00741251	0.786786	0.0410629	0
0.788543	-0.0396739	0.822982	0.052786	0
0.203204	-0.00405303	0.79069	0.0150905	0
0.446529	-0.0142063	0.883571	0.0233959	0
0.902389	-0.0602541	0.88307	0.0473958	0
0.181067	-0.00299899	0.853373	0.0108332	0
0.73765	-0.0537808	0.912361	0.0329985	0
0.760314	-0.014216	0.818764	0.0516315	0
1.81425	-0.045589	0.934984	0.0690535	0
0.0904947	-0.00150545	0.813817	0.00624755	0
0.346977	-0.0157059	0.871003	0.0192735	0
1.33719	-0.0273124	0.825773	0.0886541	0
0.384926	-0.0205373	0.805777	0.0272772	0
0.516251	-0.0237769	0.861543	0.0298717	0
0.772389	-0.0589056	0.95431	0.024394	0
1.54592	-0.207067	0.778776	0.118925	0
1.19141	-0.134577	0.930605	0.0469593	0
0.743731	-0.0411437	0.91162	0.0334245	0
1.54338	-0.199198	0.843227	0.096054	0
3.47893	-0.474481	0.784518	0.263166	0
0.432024	-0.0165226	0.920119	0.0183733	0
0.160853	-0.00171738	0.855504	0.00954172	0
0.614049	-0.0263677	0.896827	0.0300616	0
1.99732	-0.190052	0.778132	0.153938	0
1.62636	-0.0713347	0.853977	0.0970697	0
0.456331	-0.00664675	0.77731	0.0352543	0
1.25251	-0.174815	0.918327	0.0539143	0
0.570888	-0.00898522	0.774851	0.0444177	0
0.398224	-0.0249601	0.88616	0.0206015	0
1.33729	-0.143368	0.878787	0.0716865	0
0.918526	-0.0218435	0.909288	0.0418749	0
1.68269	-0.061532	0.873567	0.0923988	0
1.01933	-0.0777302	0.885184	0.0529882	0
1.71653	-0.0944457	0.805649	0.121689	0
0.701688	-0.0479908	0.795062	0.0514202	0
1.0339	-0.137899	0.927586	0.0416958	0
0.424257	-0.0197994	0.902238	0.0201573	0
0.501234	-0.0304452	0.928278	0.0201098	0
0.421667	-0.0154545	0.815917	0.028909	0
1.79691	-0.112617	0.86	0.104646	0
1.68259	-0.188796	0.948588	0.0565395	0
2.67639	-0.242234	0.851283	0.161463	0
0.372578	-0.0210253	0.851787	0.0224324	0
1.59479	-0.205402	0.954508	0.050253	0
0.421925	-0.0235233	0.895721	0.0207792	0
0.220522	-0.0052235	0.857235	0.0129895	0
1.36725	-0.198724	0.971938	0.0335325	0
0.392768	-0.0196107	0.777915	0.0302907	0
1.02191	-0.111464	0.915424	0.0448338	0
0.724556	-0.0282577	0.825458	0.0480899	0
1.50413	-0.0667021	0.836618	0.0959408	0
0.450347	-0.0211871	0.817405	0.0307222	0
2.16973	-0.205826	0.842539	0.135387	0
1.62619	-0.220972	0.965091	0.0446416	0
0.803361	-0.0602498	0.815421	0.0551684	0
3.07043	-0.173165	0.817526	0.209377	0
5.16391	-0.100053	0.84992	0.313206	0
0.381284	-0.022111	0.860026	0.0222021	0
0.591746	-0.0451466	0.80347	0.0422419	0
1.40084	-0.0490217	0.812762	0.0970477	0
1.13533	-0.105251	0.795196	0.0831635	0
1.21531	-0.0709553	0.839207	0.0767831	0
2.39881	-0.120921	0.875361	0.130649	0
1.59036	-0.219625	0.908341	0.0729182	0
1.46608	-0.182797	0.966432	0.0394378	0
1.20986	-0.125678	0.975037	0.0279415	0
0.483147	-0.015725	0.883122	0.0253696	0
4.04073	-0.367035	0.887573	0.207574	0
0.605039	-0.0227268	0.810178	0.0422713	0
0.22935	-0.00689212	0.877034	0.0123955	0
1.84186	-0.0352952	0.872395	0.101674	0
0.944198	-0.0569256	0.917104	0.0409731	0
1.08017	-0.0233123	0.887299	0.0555651	0
0.462877	-0.0146266	0.774787	0.0360206	0
1.55335	-0.0723853	0.891217	0.0783315	0
0.523539	-0.0231784	0.833734	0.0337455	0
0.537221	-0.0364505	0.860172	0.0312635	0
0.523587	-0.0327392	0.866227	0.0296987	0
0.768929	-0.0364678	0.926447	0.0312721	0
0.790013	-0.0457371	0.7765	0.061176	0
0.554859	-0.0442666	0.906548	0.0257135	0
1.46214	-0.0527449	0.876882	0.0790783	0
1.50021	-0.105538	0.808934	0.105237	0
2.08819	-0.139979	0.796717	0.152246	0
0.739312	-0.0328624	0.868418	0.0415375	0
0.836571	-0.0517728	0.924003	0.0346294	0
0.235285	-0.00552235	0.780159	0.0180275	0
1.79467	-0.101157	0.847366	0.109939	0
0.287559	-0.0131236	0.850252	0.0174186	0
2.76731	-0.232379	0.800408	0.199459	0
1.65832	-0.0987183	0.812087	0.11514	0
2.26652	-0.182368	0.807055	0.159957	0
2.52941	-0.206006	0.945406	0.0877326	0
0.508622	-0.0321805	0.857733	0.0298986	0
1.10655	-0.015489	0.785954	0.08335	0
0.768749	-0.0754584	0.877109	0.0415334	0
0.198376	-0.00630121	0.833474	0.0127986	0
0.625196	-0.0416071	0.91627	0.0272787	0
0.609862	-0.017856	0.859865	0.0355361	0
1.05878	-0.103104	0.901603	0.0504858	0
0.15212	-0.0058328	0.795009	0.0111493	0
0.710212	-0.025578	0.791094	0.0526779	0
3.36834	-0.19944	0.900243	0.16184	0
1.82515	-0.124061	0.811255	0.127068	0
1.70172	-0.0903347	0.90998	0.0772539	0
0.808867	-0.0577614	0.871707	0.0447892	0
1.16029	-0.092677	0.817545	0.0791167	0
0.504785	-0.0235398	0.935233	0.0191736	0
0.355439	-0.0130529	0.935473	0.0134741	0
1.30863	-0.121245	0.96008	0.0385155	0
2.95576	-0.284038	0.952012	0.0957839	0
1.08157	-0.113156	0.905018	0.0505738	0
1.67603	-0.242483	0.925803	0.0684851	0
0.683653	-0.0456962	0.921171	0.028866	0
0.711629	-0.047732	0.88325	0.0373439	0
0.635714	-0.0278126	0.815514	0.0436422	0
2.49206	-0.143225	0.946514	0.0855058	0
1.40189	-0.170578	0.958337	0.0421899	0
2.76875	-0.318592	0.762275	0.223174	0
0.68687	-0.0468445	0.905006	0.03212	0
0.512102	-0.012327	0.823904	0.0341721	0
0.672069	-0.0429839	0.952065	0.0217664	0
1.25738	-0.168456	0.943289	0.0444994	0
0.679791	-0.0320204	0.945549	0.0235459	0
1.62368	-0.0395448	0.927841	0.0653565	0
1.89598	-0.0719573	0.835842	0.121278	0
0.399381	-0.0128628	0.838767	0.025274	0
0.827543	-0.0546218	0.936398	0.0311298	0
0.659071	-0.0447716	0.851813	0.0396775	0
2.96831	-0.217562	0.792314	0.219353	0
1.25301	-0.0279789	0.791811	0.0927367	0
1.17584	-0.138875	0.850328	0.0712038	0
0.394365	-0.0176603	0.825921	0.0261326	0
0.457039	-0.0249014	0.768034	0.0362539	0
1.58143	-0.100022	0.785177	0.119395	0
0.383463	-0.0147086	0.864321	0.0219292	0
0.514181	-0.0198052	0.850268	0.031144	0
1.3114	-0.138379	0.894208	0.0651058	0
1.24271	-0.125316	0.948716	0.0417037	0
0.679616	-0.033704	0.848134	0.0415089	0
1.37014	-0.0454862	0.856649	0.080899	0
2.7121	-0.111233	0.926214	0.110488	0
1.04633	-0.0959442	0.944749	0.0365226	0
1.62721	-0.0319898	0.917208	0.070564	0
0.955751	-0.0950466	0.872079	0.0528345	0
0.712154	-0.00580389	0.88804	0.0364979	0
0.413704	-0.0141315	0.861209	0.0239715	0
3.20934	-0.186963	0.835869	0.205268	0
0.804843	-0.0381956	0.828257	0.0528989	0
0.809507	-0.047326	0.891868	0.0406843	0
0.379543	-0.0151421	0.821933	0.0254984	0
2.74812	-0.226542	0.843197	0.171052	0
1.51017	-0.0789301	0.86877	0.0847168	0
0.411267	-0.0171097	0.907891	0.0189076	0
0.377633	-0.0179181	0.844365	0.0234011	0
0.823266	-0.0471445	0.902926	0.0389622	0
2.94079	-0.240084	0.897034	0.143809	0
1.13764	-0.0687499	0.817764	0.0775153	0
0.706427	-0.0472721	0.933717	0.0271669	0
0.510169	-0.0157007	0.767108	0.0405736	2.22045e-16
1.1324	-0.0552516	0.767017	0.0900819	2.22045e-16
0.856553	-0.0433203	0.756241	0.0701914	2.22045e-16
0.194555	-0.00275626	0.758757	0.0158342	2.22045e-16
0.141763	-0.00256485	0.757226	0.011586	2.22045e-16
0.859607	-0.0499995	0.76205	0.0693315	2.22045e-16
4.20868	-0.261991	0.752752	0.348149	2.22045e-16
0.864784	-0.0374736	0.752961	0.0714963	2.22045e-16
0.0214203	-0.000340652	0.760842	0.00173341	2.22045e-16
5.91416	-0.24834	0.765526	0.472433	2.22045e-16
0.601333	-0.0313607	0.764818	0.0481302	2.22045e-16
0.707324	-0.016296	0.764444	0.0566724	2.22045e-16
1.03015	-0.0352353	0.76114	0.0832949	2.22045e-16
1.08538	-0.0349018	0.753032	0.0897174	2.22045e-16
0.221597	-0.00150989	0.765967	0.0176797	2.22045e-16
3.23624	-0.0533542	0.751349	0.268717	4.44089e-16
0.616522	-0.0211249	0.754187	0.0508031	4.44089e-16
0.190061	-7.7861e-05	0.745873	0.0160127	6.66134e-16
0.548823	-0.0151149	0.746572	0.0461533	6.66134e-16
0.360397	-0.00532027	0.745856	0.030365	6.66134e-16
0.159318	-0.00625349	0.748248	0.0133385	6.66134e-16
0.54191	-0.0116601	0.747662	0.0454408	6.66134e-16
0.666397	-0.0361918	0.748282	0.0557874	6.66134e-16
5.45354	-0.150588	0.743896	0.46186	8.88178e-16
1.13392	-0.061784	0.742365	0.0964172	8.88178e-16
0.416222	-0.0133469	0.740917	0.0355254	1.11022e-15
0.250193	-0.00396634	0.741696	0.0213112	1.11022e-15
1.3334	-0.0358865	0.740726	0.113865	1.11022e-15
1.77184	-0.129835	0.739449	0.151809	1.33227e-15
0.363569	-0.00377756	0.738705	0.0312102	1.33227e-15
0.681219	-0.0258063	0.738231	0.0585503	1.55431e-15
1.23896	-0.123157	0.737019	0.106822	1.55431e-15
1.73714	-0.139478	0.735614	0.150317	1.77636e-15
0.977311	-0.0478654	0.736591	0.0843557	1.77636e-15
1.99522	-0.0921891	0.733251	0.173698	2.22045e-15
2.97828	-0.386266	0.733612	0.259042	2.22045e-15
3.4943	-0.0886453	0.73215	0.30506	2.44249e-15
0.493631	-0.0175415	0.731492	0.0431673	2.66454e-15
3.75094	-0.436099	0.730219	0.329077	2.88658e-15
0.747547	-0.0276758	0.730433	0.0655483	2.88658e-15
0.279117	-0.00507357	0.729038	0.024561	3.33067e-15
1.50372	-0.111793	0.727991	0.132671	3.55271e-15
6.55641	-0.522409	0.728286	0.57803	3.55271e-15
4.14803	-0.324949	0.727215	0.366691	3.77476e-15
0.879662	-0.0248056	0.727029	0.0777995	3.77476e-15
0.16599	-0.00180913	0.726337	0.0147062	4.21885e-15
0.379497	-0.0119628	0.725944	0.0336555	4.21885e-15
0.30408	-0.00470072	0.725338	0.0270083	4.66294e-15
3.56865	-0.107008	0.723999	0.318031	5.10703e-15
0.667973	-0.0146739	0.723674	0.0595768	5.32907e-15
0.848065	-0.0370054	0.723758	0.0756236	5.32907e-15
1.40903	-0.0867289	0.723176	0.125829	5.55112e-15
2.59029	-0.0288449	0.722391	0.231771	5.9952e-15
0.124757	-0.00332459	0.720215	0.0112235	7.10543e-15
1.08086	-0.0238358	0.720194	0.0972414	7.10543e-15
5.01303	-0.318667	0.719381	0.451917	7.54952e-15
1.9216	-0.203984	0.719001	0.173392	7.99361e-15
0.763295	-0.0271066	0.718352	0.0689853	8.21565e-15
2.54916	-0.247697	0.716905	0.231212	9.54792e-15
0.533629	-0.0157835	0.716789	0.0484148	9.54792e-15
4.34337	-0.220065	0.716181	0.394653	9.99201e-15
2.27883	-0.0378437	0.715483	0.207418	1.06581e-14
1.19977	-0.088316	0.714452	0.109479	1.15463e-14
1.45917	-0.0343429	0.714372	0.133176	1.17684e-14
2.02234	-0.120347	0.712846	0.185265	1.33227e-14
1.53877	-0.0577395	0.712444	0.141104	1.37668e-14
1.69686	-0.0251987	0.711965	0.155782	1.42109e-14
1.63425	-0.101517	0.711503	0.150203	1.4877e-14
0.71302	-0.0203691	0.711029	0.0656092	1.55431e-14
1.00239	-0.0525726	0.710119	0.0924403	1.66533e-14
0.232587	-0.00285333	0.709823	0.0214645	1.70974e-14
0.67329	-0.0190647	0.708914	0.0622724	1.84297e-14
1.07711	-0.0330219	0.708639	0.0996876	1.88738e-14
3.27711	-0.100949	0.707555	0.304097	2.06501e-14
1.01985	-0.0551384	0.705559	0.0950933	2.44249e-14
0.986306	-0.0131722	0.705333	0.0920152	2.4869e-14
0.878384	-0.0423615	0.705234	0.0819663	2.5091e-14
5.81381	-0.433221	0.705083	0.542713	2.53131e-14
1.0079	-0.0669484	0.704756	0.0941604	2.59792e-14
0.417452	-0.00697711	0.701511	0.0393036	3.39728e-14
0.827905	-0.0170058	0.701067	0.0780309	3.53051e-14
4.72618	-0.114605	0.700454	0.446099	3.70814e-14
2.28203	-0.035044	0.699279	0.216002	4.06342e-14
4.00454	-0.265313	0.69921	0.379105	4.08562e-14
0.983282	-0.101439	0.698373	0.0932715	4.37428e-14
2.86706	-0.221258	0.698127	0.272121	4.4631e-14
0.18158	0.000518638	0.697427	0.0172629	4.70735e-14
1.01021	-0.0432718	0.694137	0.0967907	6.12843e-14
1.95104	-0.0642753	0.693259	0.18732	6.57252e-14
1.93044	-0.0289864	0.693064	0.185427	6.66134e-14
0.620365	-0.0321735	0.692526	0.0596641	6.95e-14
0.214988	-0.00127865	0.692292	0.020688	7.08322e-14
0.51703	-0.0187651	0.691832	0.0498068	7.34968e-14
1.04314	-0.0314075	0.690551	0.10079	8.12683e-14
2.19039	-0.133185	0.69045	0.21169	8.19345e-14
1.85599	-0.181346	0.690187	0.179482	8.37108e-14
5.47511	-0.210481	0.68994	0.529772	8.52651e-14
3.20368	-0.213965	0.689433	0.310356	8.85958e-14
1.34622	-0.0662799	0.688405	0.130727	9.59233e-14
0.548842	-0.0115275	0.686806	0.0534954	1.0858e-13
1.25684	-0.0848392	0.685534	0.122866	1.19904e-13
0.929664	-0.009495	0.684342	0.0911333	1.3145e-13
1.39776	-0.101629	0.684111	0.137093	1.33893e-13
0.953032	-0.0503518	0.683534	0.0935989	1.39888e-13
0.710031	-0.0265529	0.679954	0.070311	1.83631e-13
0.307873	-0.00265627	0.679798	0.0304982	1.85851e-13
1.09191	-0.0334799	0.679016	0.10836	1.97176e-13
0.428135	-0.00815759	0.678884	0.0425004	1.98952e-13
1.70783	-0.0915239	0.677599	0.170033	2.19158e-13
1.04143	-0.0721186	0.67455	0.104411	2.75335e-13
0.680987	-0.0222896	0.674098	0.0683439	2.84883e-13
0.418354	-0.0162471	0.673421	0.0420508	2.99538e-13
1.62345	-0.114983	0.671829	0.163772	3.37064e-13
2.87826	-0.0656188	0.671607	0.290502	3.42615e-13
0.507305	-0.0143203	0.671355	0.0512314	3.49054e-13
0.99062	-0.0355855	0.670544	0.100224	3.70592e-13
0.155108	-0.00234155	0.667732	0.0157927	4.55191e-13
2.98739	-0.0971535	0.667461	0.304355	4.64295e-13
0.282071	-0.0055928	0.664538	0.0289268	5.74207e-13
0.811565	-0.0279185	0.662977	0.0835185	6.42375e-13
0.706461	-0.0201704	0.661897	0.072878	6.94111e-13
0.490393	-0.0219157	0.661795	0.0506002	6.99441e-13
0.151648	-0.00203183	0.661137	0.0156705	7.32969e-13
0.193489	-0.00287014	0.661121	0.0199949	7.33857e-13
1.19493	-0.0543069	0.659767	0.123855	8.08464e-13
0.707758	-0.0176369	0.658559	0.0735571	8.81073e-13
1.00648	-0.0236729	0.657495	0.104851	9.49907e-13
0.521158	0.00919279	0.655465	0.0545369	1.09623e-12
5.06173	-0.0918835	0.654901	0.530349	1.14064e-12
2.36737	-0.0578547	0.654738	0.248134	1.15374e-12
0.413502	-0.0122341	0.65334	0.043475	1.27254e-12
1.62895	-0.116065	0.653119	0.171349	1.29252e-12
0.0875317	-0.000162922	0.650399	0.00926278	1.56186e-12
1.401	-0.098365	0.64955	0.148534	1.65645e-12
3.71042	-0.112993	0.649236	0.393649	1.69309e-12
2.23986	-0.177485	0.648565	0.237984	1.77325e-12
2.2166	-0.167995	0.64812	0.235741	1.82854e-12
1.61947	-0.0367118	0.647938	0.172304	1.85163e-12
0.637237	-0.00368512	0.647369	0.0678835	1.92557e-12
1.83561	-0.149086	0.647096	0.195661	1.96199e-12
0.416187	-0.0119684	0.646468	0.0444231	2.04858e-12
0.809711	-0.0395219	0.644613	0.0867781	2.32592e-12
0.0728676	-0.000608133	0.643251	0.00783259	2.55218e-12
3.23531	-0.142808	0.641014	0.349462	2.97007e-12
0.352412	-0.0067694	0.639792	0.0381669	3.2252e-12
0.206653	-0.000909372	0.638962	0.0224213	3.41038e-12
0.689639	-0.0228422	0.636339	0.0752498	4.06541e-12
0.208858	-0.00293596	0.636288	0.0227921	4.0794e-12
1.41228	-0.0184496	0.63577	0.154291	4.22262e-12
0.770036	-0.0392392	0.63531	0.0842092	4.35385e-12
0.696005	-0.0127597	0.63526	0.0761216	4.36828e-12
0.0837117	-8.16575e-05	0.634988	0.00916086	4.44822e-12
0.828565	-0.0258891	0.633975	0.0908711	4.75775e-12
3.29287	-0.0849938	0.633306	0.361659	4.97336e-12
0.580523	-0.0155187	0.632093	0.0639259	5.38813e-12
3.35664	-0.159623	0.631627	0.369996	5.55644e-12
1.25149	-0.0542563	0.625348	0.139817	8.3753e-12
2.231	-0.144973	0.62455	0.249674	8.81983e-12
0.290998	-0.00804341	0.624088	0.032598	9.08718e-12
0.890733	-0.036012	0.623878	0.0998254	9.21063e-12
1.36022	-0.0830886	0.623008	0.152724	9.74221e-12
0.485511	-0.0212557	0.622282	0.0545969	1.02083e-11
2.17689	-0.177365	0.621762	0.245068	1.05553e-11
0.174841	-0.00232712	0.621515	0.0196934	1.07239e-11
1.28693	-0.0601486	0.620765	0.145186	1.12521e-11
0.776036	-0.0123082	0.619142	0.0878511	1.24816e-11
0.773116	-0.0143285	0.618779	0.0875879	1.27738e-11
1.25974	-0.0326071	0.618504	0.142802	1.3e-11
0.315453	-0.00701757	0.618047	0.0357938	1.33831e-11
1.19494	-0.011641	0.616775	0.135953	1.45091e-11
3.64741	-0.0728438	0.61657	0.41516	1.46985e-11
0.161959	-0.000591323	0.613147	0.0185685	1.82412e-11
0.63349	-0.00872336	0.611678	0.0728541	2.00009e-11
0.391708	-0.00502242	0.609799	0.0452265	2.249e-11
2.76302	-0.0844121	0.60933	0.319332	2.31566e-11
3.86646	-0.169994	0.608603	0.447543	2.42264e-11
0.330311	-0.00266628	0.60784	0.0382948	2.54003e-11
1.25411	-0.0439666	0.607349	0.145546	2.61853e-11
0.166622	-0.0026354	0.605868	0.0193974	2.86928e-11
0.215831	-0.00292466	0.605137	0.0251645	3.00147e-11
0.506448	-0.0027984	0.604102	0.0591766	3.19871e-11
2.328	-0.121916	0.603082	0.2726	3.40523e-11
0.848724	-0.0165386	0.599897	0.100045	4.13556e-11
4.35177	-0.23631	0.599716	0.513165	4.18128e-11
0.344487	-0.00403208	0.598303	0.0407419	4.55511e-11
0.491816	-0.0217659	0.597164	0.0583041	4.87981e-11
0.62234	-0.0052116	0.596619	0.0738612	5.04299e-11
0.927055	-0.0308696	0.595747	0.110225	5.3149e-11
0.593871	-0.0113494	0.595614	0.0706296	5.35756e-11
1.58886	-0.110045	0.593539	0.189779	6.06759e-11
1.7354	-0.0228726	0.593149	0.207451	6.21101e-11
1.47395	-0.0227461	0.591191	0.176913	6.98024e-11
1.59812	-0.142311	0.590976	0.191902	7.06986e-11
1.25356	-0.0730035	0.590062	0.150812	7.46463e-11
0.761631	-0.0168928	0.589486	0.0917384	7.7238e-11
1.08067	-0.0290847	0.588833	0.130343	8.0282e-11
0.461365	-0.00282156	0.587938	0.0557493	8.4645e-11
2.60805	-0.0688065	0.587562	0.31539	8.65448e-11
0.55623	-0.0150139	0.586614	0.0673962	9.15168e-11
4.00485	-0.115988	0.585981	0.485886	9.49865e-11
0.870507	-0.0211094	0.584658	0.105902	1.02651e-10
0.349457	-0.00654523	0.582787	0.0426773	1.14515e-10
1.83491	-0.0574692	0.582703	0.224127	1.15079e-10
0.146937	0.00395876	0.582534	0.017954	1.16222e-10
0.301272	-0.00413223	0.580999	0.0369282	1.27075e-10
1.33434	-0.0333892	0.580693	0.163659	1.29356e-10
0.614328	-0.0140754	0.580473	0.0753821	1.31015e-10
0.228798	0.0011796	0.57943	0.0281352	1.39178e-10
2.29929	-0.0242	0.57585	0.284825	1.71073e-10
0.679998	-0.00485495	0.575529	0.0842904	1.74257e-10
0.863402	-0.00532572	0.573697	0.107426	1.9352e-10
0.113389	0.000756126	0.573155	0.0141237	1.99594e-10
2.00792	-0.0876324	0.572967	0.250202	2.01743e-10
0.944903	-0.0209464	0.571582	0.118076	2.18303e-10
0.793339	-0.0416716	0.571409	0.0991713	2.20457e-10
0.834661	-0.0536153	0.571263	0.104368	2.22289e-10
1.45512	-0.064472	0.571144	0.181996	2.23803e-10
0.837577	-0.0354464	0.567021	0.105642	2.8253e-10
1.52891	-0.0537273	0.566862	0.192902	2.85068e-10
0.926235	-0.0339476	0.566755	0.116888	2.86788e-10
0.0880152	-0.000245481	0.56528	0.0111406	3.11529e-10
1.57975	-0.0343099	0.56443	0.200305	3.26714e-10
0.65605	-0.0106843	0.563967	0.0832625	3.35289e-10
1.52676	-0.0969138	0.563857	0.193812	3.37353e-10
0.238673	0.00359265	0.562377	0.0303892	3.66372e-10
2.9005	-0.151705	0.560131	0.370997	4.15046e-10
0.230893	-0.00268618	0.559482	0.0295719	4.30222e-10
0.582336	-0.00709445	0.559323	0.0746074	4.34016e-10
1.07307	-0.0445253	0.558866	0.137606	4.4513e-10
0.555825	-0.0216281	0.558089	0.0713894	4.64636e-10
3.3396	-0.187042	0.557971	0.429036	4.67666e-10
1.49896	-0.0815742	0.557262	0.192847	4.86294e-10
0.538008	-0.0162731	0.556552	0.0693165	5.05646e-10
0.770222	-0.0407515	0.555958	0.0993543	5.22427e-10
1.33694	0.00039977	0.555711	0.172544	5.29558e-10
1.52718	-0.0309531	0.555068	0.197353	5.48549e-10
0.894816	-0.0247401	0.554762	0.115706	5.57832e-10
1.28336	-0.0318831	0.554531	0.166025	5.64927e-10
1.58181	-0.0203505	0.554204	0.204771	5.75119e-10
1.23463	-0.0807774	0.552415	0.160406	6.34089e-10
0.306078	-0.00864639	0.552096	0.0397921	6.45216e-10
1.62552	-0.0161373	0.551678	0.211507	6.60046e-10
0.810617	-0.0311977	0.548696	0.106112	7.75854e-10
0.160928	0.0119501	0.54847	0.0210755	7.85351e-10
2.71062	-0.0452684	0.548325	0.355093	7.91532e-10
0.568665	-0.00976757	0.547251	0.0746571	8.38737e-10
0.123231	0.00139263	0.546643	0.0161982	8.66616e-10
5.25643	-0.0976208	0.544399	0.694071	9.7754e-10
0.871922	-0.00935235	0.544013	0.11522	9.97912e-10
0.483402	0.00310444	0.541474	0.0642068	1.14267e-09
1.89544	-0.0580566	0.540982	0.252008	1.17296e-09
2.17311	-0.0428081	0.540561	0.289169	1.19949e-09
1.77722	-0.0362721	0.54002	0.236748	1.23443e-09
3.18573	-0.182282	0.539538	0.42479	1.26636e-09
1.48408	-0.0826807	0.537901	0.198543	1.38094e-09
1.70951	-0.0785495	0.537691	0.228798	1.39634e-09
0.981955	-0.0209277	0.536046	0.131858	1.52277e-09
0.632751	-0.00660292	0.535393	0.0850783	1.57588e-09
1.76668	-0.093467	0.5342	0.238114	1.67772e-09
2.47009	-0.20766	0.533266	0.333546	1.76177e-09
1.56664	-0.0326254	0.53219	0.212006	1.86361e-09
1.2089	-0.0920752	0.529458	0.164495	2.1483e-09
4.3864	-0.15372	0.529335	0.597006	2.16197e-09
2.31672	-0.0462345	0.52875	0.315684	2.22856e-09
0.798067	-0.00748466	0.527982	0.108915	2.31893e-09
1.99386	-0.126922	0.526992	0.272651	2.44074e-09
4.07691	-0.0985497	0.526305	0.558266	2.52876e-09
2.03617	-0.0934039	0.52601	0.278985	2.56748e-09
0.0975133	0.00540544	0.524832	0.0133923	2.72787e-09
3.18201	-0.0785255	0.524356	0.437431	2.79551e-09
0.804148	-0.0255283	0.52243	0.110974	3.08545e-09
0.101835	0.000132268	0.52192	0.0140677	3.16688e-09
0.45346	-0.00541582	0.520508	0.0628197	3.40351e-09
2.52475	-0.206282	0.520034	0.350096	3.48656e-09
1.09703	-0.0040276	0.518204	0.152679	3.82629e-09
4.07993	-0.160182	0.515518	0.570885	4.38301e-09
0.398715	-0.00753675	0.514687	0.0558832	4.57054e-09
2.34367	-0.0173893	0.513778	0.329083	4.78446e-09
1.97765	-0.0221414	0.513626	0.277773	4.82111e-09
3.79429	-0.0317778	0.513428	0.533143	4.86918e-09
0.129759	0.000286136	0.512814	0.0182552	5.02154e-09
4.20303	-0.102385	0.512229	0.591995	5.17108e-09
0.23076	-0.00343487	0.510444	0.0326188	5.65415e-09
3.21247	-0.0702942	0.508199	0.456137	6.32312e-09
2.85113	-0.155091	0.506732	0.406021	6.80075e-09
4.92857	-0.145466	0.506125	0.702716	7.00849e-09
1.01161	-0.0479811	0.505432	0.144436	7.25309e-09
0.911476	-0.0179404	0.504356	0.130419	7.6487e-09
0.38666	-0.00400462	0.502457	0.055536	8.39868e-09
0.38778	-0.0155584	0.502156	0.0557304	8.52414e-09
3.52983	-0.0214589	0.500718	0.508756	9.14682e-09
1.32047	-0.0710053	0.499074	0.190947	9.91313e-09
3.66852	-0.089777	0.498279	0.531331	1.03051e-08
0.331967	-0.00792255	0.497678	0.0481384	1.06113e-08
0.469804	-0.00561222	0.497484	0.0681525	1.07123e-08
0.0636375	-0.000302011	0.49614	0.00925647	1.14359e-08
0.141988	0.0025088	0.493968	0.020743	1.2705e-08
0.665106	-0.0152109	0.488136	0.0983054	1.68195e-08
0.508515	-0.00329929	0.48724	0.0752954	1.75549e-08
0.27268	-0.00224954	0.487163	0.0403818	1.76201e-08
0.883038	-0.0132731	0.486682	0.130897	1.80292e-08
2.18517	-0.0813292	0.486361	0.324126	1.8307e-08
3.80563	-0.141586	0.485998	0.564898	1.86262e-08
0.324255	0.00039815	0.485811	0.0481497	1.8793e-08
1.05518	-0.0273165	0.484656	0.15705	1.98545e-08
0.166066	0.000993583	0.483565	0.0247709	2.09108e-08
3.18777	-0.135964	0.482525	0.476487	2.19668e-08
0.840316	-0.0299694	0.481693	0.125814	2.28479e-08
0.731491	-0.0116896	0.476741	0.110613	2.88429e-08
0.216076	-0.00280002	0.476356	0.0326992	2.93679e-08
1.40961	-0.133717	0.472906	0.2148	3.44955e-08
3.63344	-0.223521	0.472411	0.554224	3.53e-08
0.566468	-0.00338753	0.47189	0.0864962	3.61646e-08
1.48389	-0.0265894	0.470628	0.227155	3.83429e-08
2.34164	-0.0803839	0.470591	0.358487	3.84082e-08
3.30177	-0.152481	0.470121	0.505951	3.92531e-08
1.91211	-0.113466	0.469716	0.293244	3.99956e-08
1.25517	-0.0247726	0.469328	0.192645	4.07209e-08
2.18852	-0.0846687	0.467701	0.336995	4.38942e-08
2.54129	-0.0438636	0.467059	0.391821	4.52122e-08
0.580632	-0.0160976	0.465795	0.0897505	4.79164e-08
0.488244	-0.00301851	0.464955	0.0755973	4.97997e-08
0.766813	-0.050549	0.464677	0.118796	5.04372e-08
0.813276	0.00289456	0.464112	0.126137	5.17601e-08
0.191439	-0.000683919	0.463636	0.0297201	5.28998e-08
2.7686	-0.077559	0.463369	0.430044	5.35491e-08
3.222	-0.165385	0.461253	0.502606	5.89792e-08
0.771016	0.0122959	0.460233	0.12052	6.17804e-08
0.719921	-0.0337636	0.460028	0.112579	6.23575e-08
0.771069	-0.0325843	0.458947	0.12084	6.54962e-08
2.70509	-0.225832	0.458917	0.423962	6.55856e-08
2.67311	-0.139435	0.456961	0.420603	7.16583e-08
0.828247	-0.0219225	0.456772	0.130371	7.22734e-08
0.5454	-0.016217	0.456118	0.0859624	7.44409e-08
0.940392	-0.0128689	0.456029	0.148245	7.47411e-08
1.40898	-0.0631695	0.454126	0.222968	8.14308e-08
1.61497	-0.0656141	0.453603	0.255835	8.33669e-08
1.09501	-0.0253071	0.453392	0.17354	8.41609e-08
0.706415	-0.0380315	0.453127	0.112014	8.51698e-08
1.68338	-0.0157794	0.448258	0.269566	1.05885e-07
1.29799	-0.0230763	0.447636	0.208114	1.08856e-07
0.294447	-0.00620333	0.447101	0.0472614	1.11479e-07
1.17989	-0.0881213	0.446107	0.189764	1.16505e-07
2.13368	-0.108133	0.446048	0.343205	1.1681e-07
0.337052	-0.00335051	0.445726	0.0542506	1.18492e-07
0.675763	-0.000785065	0.445302	0.108862	1.20739e-07
4.37878	-0.187611	0.444793	0.706125	1.23492e-07
0.143699	0.00238122	0.444223	0.0231998	1.26647e-07
2.60985	-0.0433213	0.443669	0.421824	1.29786e-07
1.07256	-0.0103661	0.44248	0.173774	1.36773e-07
0.606532	-0.0266827	0.442466	0.0982718	1.36863e-07
0.813563	-0.0109779	0.442091	0.131916	1.39139e-07
0.0758584	-0.00132466	0.439067	0.0123758	1.58913e-07
1.28353	-0.0426587	0.436411	0.210533	1.78491e-07
1.77697	-0.116561	0.436273	0.291551	1.79572e-07
4.13013	-0.167884	0.434957	0.679455	1.90169e-07
0.477372	-0.00280118	0.434729	0.0785697	1.92063e-07
1.19659	-0.0116368	0.434537	0.197021	1.93675e-07
1.09144	-0.0214001	0.434156	0.179848	1.96913e-07
0.964939	-0.00259794	0.433767	0.159129	2.00269e-07
1.10984	-0.0217565	0.433386	0.183166	2.03608e-07
0.144282	0.0057691	0.433173	0.0238225	2.05498e-07
0.97269	-0.0101998	0.432305	0.160885	2.1338e-07
0.749832	0.00978397	0.430864	0.124389	2.27119e-07
3.82435	-0.307621	0.43081	0.634487	2.27643e-07
1.00177	-0.0272861	0.430591	0.166276	2.29813e-07
1.39797	-0.0189226	0.429385	0.232609	2.42096e-07
1.48515	-0.0401136	0.428025	0.2478	2.56696e-07
0.309511	-0.00726561	0.42769	0.0516781	2.60428e-07
0.48124	-0.00839384	0.426597	0.0805307	2.72944e-07
0.263157	-0.0042063	0.42451	0.0442252	2.98492e-07
0.833096	-0.0150576	0.423769	0.140219	3.08094e-07
0.482889	-0.0141206	0.422268	0.081526	3.28474e-07
0.941001	-0.0137637	0.421733	0.159043	3.36048e-07
0.663321	0.0071607	0.420956	0.11229	3.47355e-07
1.29986	-0.0248633	0.420653	0.220183	3.51854e-07
0.831756	-0.00513331	0.420588	0.14091	3.52833e-07
0.496746	0.0017236	0.415528	0.0850346	4.37127e-07
1.87039	-0.0330335	0.414896	0.320596	4.48908e-07
1.92722	-0.0940095	0.414527	0.330589	4.55956e-07
3.01773	-0.0697364	0.414117	0.518088	4.63882e-07
0.318472	-0.00375451	0.411989	0.0549162	5.07255e-07
0.548612	0.00396094	0.410944	0.094805	5.29938e-07
0.197778	-0.0030397	0.410811	0.0341873	5.32907e-07
0.327383	0.00777327	0.410315	0.0566484	5.4408e-07
0.935466	-0.0171418	0.40772	0.162738	6.0629e-07
0.712956	0.0180731	0.407573	0.124067	6.10011e-07
3.34297	-0.0700692	0.40732	0.582041	6.16467e-07
0.30123	-0.00190886	0.404969	0.0527032	6.79716e-07
1.77547	-0.0448003	0.404903	0.310678	6.81569e-07
0.725722	-0.00975347	0.40467	0.127051	6.88184e-07
0.830796	-0.0238196	0.401849	0.146301	7.73347e-07
1.39638	-0.0107777	0.400732	0.246472	8.09789e-07
0.386974	0.00923887	0.399279	0.0685108	8.5968e-07
3.94464	-0.367485	0.398852	0.698991	8.74872e-07
1.22354	-0.0274777	0.398209	0.217102	8.98277e-07
3.53789	-0.216646	0.397908	0.62815	9.09423e-07
1.25255	0.00205533	0.397126	0.222753	9.39035e-07
1.54443	-0.0486511	0.39592	0.275354	9.86565e-07
0.361626	0.0024176	0.395695	0.064504	9.9567e-07
2.02897	-0.0509604	0.395216	0.362275	1.01535e-06
4.44094	-0.176392	0.393114	0.796432	1.10619e-06
2.07388	-0.00995706	0.388442	0.375594	1.33697e-06
2.26996	-0.110541	0.3883	0.411229	1.34468e-06
0.245176	-0.000687208	0.387166	0.0445225	1.40766e-06
0.568104	0.014349	0.384761	0.103689	1.55083e-06
0.0855834	-0.00101759	0.38388	0.0156496	1.60666e-06
0.332513	-0.000701821	0.383763	0.0608177	1.61424e-06
1.31326	-0.034822	0.379114	0.242578	1.94403e-06
1.00557	-0.010913	0.378682	0.185914	1.97776e-06
0.313144	0.00778566	0.378553	0.0579112	1.98801e-06
3.05005	-0.157082	0.377504	0.56532	2.07273e-06
0.0307153	0.00114832	0.377041	0.00569862	2.11124e-06
2.00711	-0.0391222	0.376832	0.372546	2.12882e-06
0.944687	-0.0157981	0.376683	0.175402	2.14146e-06
0.850609	-0.00911388	0.376184	0.158102	2.18428e-06
1.79948	-0.033628	0.37414	0.335929	2.36854e-06
0.915622	-0.0446938	0.371673	0.171833	2.61086e-06
1.37654	-0.0356824	0.369642	0.259461	2.8281e-06
0.946792	-0.000797088	0.36868	0.178827	2.93706e-06
0.822648	0.0018849	0.36738	0.155814	3.09064e-06
0.0228388	8.44403e-05	0.366623	0.00433286	3.18354e-06
0.402719	0.000855181	0.366347	0.0764471	3.21807e-06
1.17089	-0.0351206	0.362637	0.224055	3.71917e-06
0.879203	0.0107253	0.361774	0.168553	3.84617e-06
0.597069	-0.00548142	0.360799	0.114707	3.99454e-06
1.15674	-0.0147302	0.359809	0.222706	4.15079e-06
4.58939	-0.12709	0.359089	0.884977	4.26822e-06
0.693266	-0.0153142	0.357749	0.134073	4.49519e-06
0.541792	-0.00212138	0.357637	0.104805	4.51467e-06
0.447473	0.0280182	0.357252	0.0866323	4.58229e-06
0.598252	0.00228775	0.356671	0.11597	4.6862e-06
3.1274	-0.186982	0.356225	0.60683	4.76749e-06
0.254491	0.0062047	0.356161	0.0493876	4.77926e-06
1.04355	-0.0181343	0.354617	0.203199	5.07201e-06
0.216999	0.000771136	0.35205	0.0424919	5.59724e-06
1.75303	-0.0605698	0.351928	0.343362	5.62347e-06
0.425997	-0.00559048	0.351475	0.0835222	5.722e-06
0.220231	0.00381193	0.351472	0.0431794	5.72258e-06
1.32757	-0.0587134	0.350861	0.260638	5.85793e-06
0.198377	0.00135819	0.350301	0.0389947	5.98485e-06
0.196937	0.00496525	0.350044	0.0387335	6.04384e-06
0.679044	0.00405566	0.349765	0.133636	6.10861e-06
0.357011	0.000542897	0.349129	0.0703584	6.25881e-06
0.723084	0.0126861	0.347707	0.14295	6.60761e-06
0.251916	0.00102891	0.347569	0.0498175	6.64228e-06
0.362457	0.00883559	0.345983	0.0719289	7.05542e-06
1.16514	-0.00924918	0.345948	0.231238	7.06481e-06
3.26461	-0.178404	0.345661	0.648317	7.14228e-06
1.04182	0.0377986	0.34294	0.208145	7.91835e-06
0.0984224	0.00530615	0.342667	0.0196757	8.00056e-06
0.737467	-0.0274476	0.339618	0.148431	8.9764e-06
0.137813	-0.000350198	0.339443	0.0277486	9.03576e-06
0.694798	0.0115297	0.338601	0.14016	9.32653e-06
0.478146	-0.00173905	0.336964	0.0968092	9.91819e-06
0.669396	0.00544745	0.336678	0.135618	1.00254e-05
0.685478	-0.0198196	0.334368	0.139598	1.09315e-05
2.12467	-0.0178928	0.333108	0.433917	1.14585e-05
0.425518	0.000396438	0.331721	0.0871745	1.20667e-05
1.19424	-0.0174449	0.330906	0.245109	1.24386e-05
0.266461	0.0111377	0.330822	0.0546998	1.24776e-05
0.74909	-0.0114283	0.330577	0.153861	1.25919e-05
0.296846	0.00604022	0.330496	0.0609823	1.26301e-05
0.22862	-0.00118207	0.329904	0.0470294	1.29114e-05
1.32608	-0.0154891	0.329528	0.27302	1.30929e-05
0.356423	0.000980163	0.329205	0.0734355	1.32507e-05
0.463276	0.00178173	0.326503	0.0960381	1.4647e-05
1.12126	-0.00296322	0.326181	0.23261	1.48227e-05
0.149094	0.00631704	0.325995	0.0309432	1.49248e-05
0.893769	0.0358975	0.324248	0.186234	1.59198e-05
0.821394	0.0232453	0.32362	0.171399	1.62927e-05
0.0968014	0.0012147	0.323317	0.0202134	1.64761e-05
1.58676	-0.0265779	0.322605	0.331875	1.69137e-05
0.443462	-0.000986378	0.32237	0.0928016	1.70609e-05
0.21118	-0.000856959	0.32005	0.0444284	1.8579e-05
0.581224	-0.00314007	0.319755	0.122362	1.87815e-05
0.480879	-0.00717796	0.319049	0.101402	1.9274e-05
0.422437	0.00435529	0.311332	0.0906848	2.55373e-05
1.60651	-0.00670797	0.310382	0.345636	2.64327e-05
0.505143	0.00517479	0.310182	0.108731	2.66245e-05
0.178471	0.000317913	0.309815	0.0384485	2.69811e-05
0.437648	-0.00257645	0.308948	0.0944751	2.78411e-05
2.88526	-0.0605283	0.308823	0.623021	2.79667e-05
1.95876	-0.0297161	0.30881	0.422974	2.79799e-05
1.35405	-0.0163807	0.307085	0.293578	2.97795e-05
0.152073	0.00877826	0.305637	0.0330844	3.1376e-05
0.612937	0.00984157	0.305274	0.133462	3.17879e-05
0.542074	0.00554331	0.303167	0.118621	3.42898e-05
0.490284	0.0112145	0.298218	0.108558	4.0937e-05
0.265055	0.00136149	0.297001	0.0588591	4.27528e-05
2.42796	-0.0289666	0.295617	0.540955	4.49128e-05
0.954264	-0.0130255	0.295337	0.212755	4.53616e-05
1.25968	-0.0106013	0.293556	0.282055	4.83252e-05
1.77197	-0.014639	0.293369	0.396941	4.8647e-05
0.578461	0.00250467	0.292174	0.129956	5.07521e-05
3.77857	-0.0443646	0.291967	0.84931	5.1125e-05
0.455311	0.0131374	0.291831	0.102374	5.13711e-05
1.87099	-0.0247659	0.291678	0.420838	5.16514e-05
0.443524	0.00799773	0.291051	0.0999125	5.28094e-05
0.225828	0.00414336	0.290415	0.0509507	5.40111e-05
1.05299	0.00266742	0.289958	0.237837	5.48899e-05
2.118	-0.0640664	0.288581	0.479993	5.76243e-05
1.02299	-0.0152243	0.287784	0.232286	5.92661e-05
0.362247	0.000451487	0.286864	0.0824389	6.12173e-05
0.784715	0.00210255	0.284418	0.179656	6.67127e-05
1.47811	-0.00953494	0.281652	0.34072	7.35026e-05
1.18572	-0.0511537	0.281229	0.273606	7.45977e-05
0.886527	0.0126519	0.281092	0.204637	7.49572e-05
0.359159	0.00400858	0.280813	0.0829617	7.56898e-05
1.21369	-0.00414595	0.28035	0.28067	7.69236e-05
0.265831	0.00715875	0.279228	0.0616458	7.99958e-05
0.101004	0.00296195	0.27858	0.0234605	8.18262e-05
0.44518	0.0104391	0.278154	0.103513	8.30491e-05
0.39035	0.00124113	0.276321	0.0911801	8.85185e-05
1.38701	0.0267306	0.274052	0.325832	9.57718e-05
0.348279	-0.000146379	0.273559	0.0819185	9.74235e-05
0.296888	0.0057001	0.273523	0.0698371	9.75439e-05
0.239576	0.00371214	0.272012	0.0565706	0.000102783
0.735023	0.00940362	0.271572	0.173753	0.00010436
0.131703	0.00405125	0.270133	0.031247	0.000109675
0.224978	0.00170986	0.267776	0.0536977	0.000118959
0.634156	0.00643194	0.266622	0.151807	0.000123777
0.0534084	1.14013e-05	0.266519	0.0127885	0.000124215
1.37873	-0.0235588	0.265967	0.330601	0.000126594
1.40485	-0.00548737	0.264795	0.337877	0.00013179
0.821282	0.0105953	0.263016	0.198431	0.000140075
1.06077	0.0379051	0.26238	0.256715	0.000143155
1.3009	-0.00352853	0.262151	0.315014	0.000144281
1.33656	-0.0264945	0.260987	0.324626	0.000150137
2.74012	-0.142525	0.260194	0.666897	0.000154258
3.79389	-0.0863574	0.260191	0.923373	0.000154272
0.871994	-0.00492139	0.259734	0.212482	0.000156696
1.5259	-0.0254615	0.259483	0.372065	0.000158045
0.0258532	0.000657266	0.258945	0.00631272	0.000160971
0.341473	0.0134618	0.258786	0.0834136	0.000161845
1.59854	0.00964738	0.258362	0.390917	0.000164198
2.23385	-0.00901208	0.256751	0.548586	0.000173453
1.04877	-0.00184197	0.255877	0.258146	0.000178681
0.756238	0.00409358	0.255173	0.186487	0.000183
2.0449	-0.0338456	0.254557	0.505086	0.000186865
0.880046	0.0473249	0.253262	0.218114	0.000195251
1.40004	0.00381183	0.249099	0.350851	0.000224736
0.479299	0.0137272	0.246802	0.120855	0.000242809
1.17632	-0.00747164	0.246399	0.296932	0.000246122
0.934307	0.0362034	0.245097	0.236671	0.000257127
0.529568	0.0113981	0.244937	0.134204	0.000258511
0.776838	0.0220149	0.24489	0.196893	0.000258924
0.28856	0.00730015	0.244853	0.0731439	0.00025924
0.695795	0.0556534	0.244593	0.176494	0.000261512
0.452706	0.00736531	0.243397	0.115205	0.000272218
2.39433	-0.145464	0.24175	0.612048	0.000287645
1.16013	-0.00228077	0.240947	0.297208	0.000295472
1.24542	0.0120918	0.240311	0.319613	0.000301823
0.799659	0.00100876	0.240046	0.205367	0.000304506
2.16546	-0.0206447	0.239763	0.556562	0.000307398
1.2815	-0.00839333	0.237512	0.331414	0.000331358
0.885186	0.0176864	0.235952	0.229912	0.000349005
0.99379	-0.000121258	0.232453	0.260651	0.000391991
0.783342	0.0286559	0.232386	0.205493	0.000392858
0.308161	0.012781	0.231002	0.0811543	0.000411286
0.527876	0.031653	0.230212	0.139326	0.000422165
1.24585	0.00404093	0.228006	0.330886	0.000454062
0.973327	0.0172764	0.227397	0.258955	0.000463276
0.37243	0.0240509	0.225484	0.0996279	0.000493397
0.454386	0.0131943	0.223682	0.122182	0.000523508
0.302791	0.0177127	0.223608	0.0814367	0.000524787
0.0952114	0.00799216	0.222026	0.0257246	0.000552742
1.42255	-0.000483789	0.221952	0.384433	0.00055409
0.204258	0.00622617	0.221666	0.0552449	0.000559317
0.62747	-0.00582974	0.220964	0.170055	0.000572321
0.562279	0.062415	0.220291	0.152686	0.000585068
0.421403	0.0198698	0.219859	0.114576	0.000593412
0.677535	-0.00239174	0.218028	0.185204	0.000630015
0.615222	0.0661071	0.215306	0.169525	0.000688506
0.330263	0.0051513	0.21316	0.0915859	0.000738309
0.486456	0.0272462	0.208557	0.136779	0.000857239
0.255324	-0.00043459	0.20812	0.071886	0.000869456
0.866233	0.00832493	0.206041	0.245435	0.000929896
0.687917	0.0273438	0.205311	0.195348	0.000952093
0.0695284	0.00418848	0.203775	0.0198373	0.00100043
0.43303	0.0328261	0.203772	0.12355	0.00100053
0.78296	0.0217798	0.202585	0.224211	0.00103952
0.215396	0.0041097	0.202408	0.0617155	0.00104547
0.795585	-0.00240228	0.201777	0.228398	0.00106692
0.444704	0.00211921	0.201479	0.127784	0.0010772
0.433753	0.0192209	0.201165	0.12476	0.00108815
0.262934	0.00638009	0.200339	0.0758222	0.00111742
1.82006	-0.0109087	0.198227	0.528334	0.00119582
0.566074	0.0177269	0.195557	0.165715	0.00130262
0.393045	0.0291201	0.19518	0.1152	0.00131846
0.754524	0.00137864	0.195136	0.22118	0.00132032
1.70359	-0.011678	0.192312	0.50392	0.00144496
0.554245	0.00359505	0.192106	0.164055	0.00145452
1.4929	0.0215439	0.191632	0.442569	0.00147666
0.383241	0.0188722	0.189555	0.114379	0.00157772
1.88137	0.00603214	0.188144	0.56409	0.00165017
1.47321	0.0615259	0.187667	0.442401	0.00167542
1.15945	-0.00255797	0.187286	0.348618	0.00169585
1.05936	0.00442058	0.18582	0.320063	0.00177664
0.652808	0.00970918	0.18581	0.197239	0.00177725
1.47002	0.0687793	0.185426	0.444716	0.001799
0.652271	-0.00411638	0.184226	0.198115	0.00186882
0.553518	0.0306651	0.182487	0.1691	0.00197469
0.215835	0.00461688	0.180114	0.0664668	0.00212864
1.64086	0.0148641	0.179392	0.506544	0.00217776
0.802484	0.0494802	0.17893	0.248122	0.00220975
0.0940276	0.00709366	0.178901	0.0290754	0.00221173
0.526283	0.015515	0.17885	0.162767	0.00221531
0.0977095	0.00275194	0.178688	0.0302358	0.00222666
0.33236	0.00939321	0.178117	0.103048	0.00226714
0.627105	0.0236288	0.177142	0.195084	0.002338
0.346493	0.0148455	0.176913	0.107874	0.00235491
1.14116	0.0272387	0.175688	0.35678	0.0024476
0.242237	0.00589429	0.174361	0.0760835	0.00255201
0.262653	0.0120072	0.173548	0.0827297	0.00261813
2.34632	0.017821	0.173308	0.739654	0.00263793
1.78191	-0.00726723	0.172145	0.564022	0.00273617
0.48462	0.017737	0.171078	0.153972	0.00282941
0.559769	0.00962455	0.170057	0.178491	0.00292151
2.54527	0.0235372	0.169876	0.812116	0.00293813
0.150606	0.00611621	0.169507	0.0481166	0.00297229
0.266732	0.00505131	0.169465	0.0852302	0.00297628
1.16101	0.079404	0.167296	0.373869	0.00318554
0.0799231	0.00523002	0.166878	0.0257755	0.0032275
1.38066	-0.00409551	0.166718	0.445523	0.00324364
0.880865	0.0279395	0.16643	0.28454	0.003273
0.186761	0.00869697	0.166415	0.0603315	0.00327462
0.305108	0.0151221	0.16591	0.0987423	0.00332674
0.826824	0.00739218	0.165808	0.267685	0.00333738
0.456916	0.0226608	0.163509	0.149168	0.00358592
0.555899	0.0145973	0.16299	0.181828	0.0036445
0.118328	0.00193619	0.161515	0.0389142	0.00381617
0.857689	0.00156217	0.161319	0.28227	0.00383951
0.289999	0.0284281	0.160083	0.0958786	0.00399032
0.0726439	0.00100686	0.159773	0.0240451	0.00402911
1.70213	0.0275208	0.159765	0.563419	0.00403
1.55106	-0.00830668	0.159507	0.513908	0.00406257
1.06752	-0.00300715	0.158799	0.354637	0.00415318
0.347494	0.00720814	0.158572	0.115537	0.00418257
0.211007	0.0312734	0.158188	0.0702582	0.00423284
0.142546	0.0147861	0.157062	0.0476649	0.00438379
0.828418	0.0307931	0.153842	0.280425	0.0048449
1.74914	0.0395709	0.153815	0.592157	0.00484904
0.0606401	0.00240573	0.153015	0.0205925	0.00497083
0.784681	0.00840404	0.152837	0.26665	0.00499842
0.371329	0.0402982	0.152727	0.126238	0.00501542
0.270122	0.00676121	0.150778	0.0925297	0.00532778
0.105435	0.00574151	0.148675	0.0364162	0.00568622
1.95748	0.0632798	0.148448	0.676698	0.00572619
0.274969	0.0118136	0.142103	0.0975165	0.00696578
0.504559	0.0618173	0.141462	0.179412	0.00710475
0.208626	0.0105207	0.140857	0.0743688	0.00723842
0.140109	0.00892553	0.140835	0.0499494	0.0072435
0.0610061	0.00156319	0.140387	0.0217892	0.00734418
0.360498	0.0291622	0.139048	0.129476	0.00765317
0.467847	0.0364188	0.138908	0.168129	0.00768624
0.362628	0.0117371	0.138887	0.130329	0.00769135
0.376824	0.0455982	0.137844	0.136024	0.00794215
0.217643	0.00122243	0.137485	0.0786827	0.00803035
0.232466	0.00241455	0.136322	0.0844566	0.00832295
0.536264	0.0129874	0.136259	0.19488	0.00833909
0.500231	0.0273619	0.135352	0.182489	0.00857464
0.97471	0.0196188	0.12977	0.364321	0.0101775
0.178144	0.0103251	0.129258	0.066737	0.0103384
0.848194	0.0116828	0.1289	0.318261	0.0104527
0.19178	0.0163734	0.128136	0.0722057	0.0107002
1.17529	0.0151827	0.126867	0.445032	0.0111246
0.984639	0.0112003	0.126359	0.373696	0.0112988
0.254728	0.00635182	0.126288	0.0967075	0.0113236
0.309249	0.0339989	0.124336	0.118456	0.0120208
0.0286945	0.00127716	0.123593	0.0110289	0.0122973
0.534361	0.0517097	0.123362	0.205605	0.0123847
0.362899	0.040391	0.122372	0.140274	0.0127652
0.769993	0.0382383	0.12215	0.297941	0.0128525
0.43332	0.00899361	0.117834	0.171131	0.0146648
0.169825	0.00566824	0.117814	0.0670753	0.0146738
0.124328	0.00688115	0.115986	0.049542	0.0155162
0.40295	0.0494818	0.114741	0.16155	0.0161177
0.694624	0.0513015	0.113061	0.280815	0.0169658
0.449476	0.00717346	0.111476	0.183159	0.0178063
0.761608	0.106952	0.11054	0.311827	0.0183221
0.494958	0.0123072	0.106914	0.20648	0.0204654
0.230097	0.0146773	0.103989	0.0974889	0.0223749
0.479986	0.0156927	0.10349	0.203909	0.0227177
1.37601	0.114076	0.101377	0.591316	0.0242296
0.641967	0.0325762	0.100255	0.277586	0.025073
0.40413	0.010364	0.097488	0.177481	0.027281
0.0784583	0.00173723	0.0955916	0.034833	0.0289058
0.079461	0.00886642	0.095067	0.0353856	0.0293723
0.0110792	0.000803568	0.0948587	0.00493978	0.0295595
0.993298	0.0220117	0.0947154	0.443242	0.0296891
0.234607	0.00952702	0.0947118	0.104691	0.0296924
0.370363	0.00614294	0.0944075	0.165566	0.0299694
0.199289	0.0340714	0.0942314	0.0891812	0.0301309
0.496488	0.0387791	0.0935195	0.223109	0.0307927
0.150314	0.0141538	0.0930901	0.0677189	0.031199
0.168734	0.0226379	0.0919838	0.0765195	0.0322707
0.45892	0.0928375	0.0916907	0.208483	0.0325607
0.272726	0.00604397	0.0905918	0.124721	0.033672
0.313422	0.0258717	0.0905792	0.143343	0.033685
0.198458	0.0142945	0.0898878	0.0911475	0.0344039
0.841292	0.0655192	0.0898273	0.38653	0.0344676
0.350874	0.0329302	0.089824	0.161212	0.034471
0.541689	0.0380925	0.0888087	0.250441	0.0355571
0.200516	0.00694713	0.0881163	0.0931045	0.0363176
0.215161	0.023988	0.0874591	0.100315	0.0370546
0.563095	0.017947	0.0858895	0.265149	0.0388765
0.276246	0.0504604	0.0836348	0.131983	0.0416539
0.123295	0.0122993	0.0834285	0.0589861	0.0419178
0.274589	0.0172121	0.0819608	0.132645	0.0438455
0.343419	0.0603536	0.0819325	0.165925	0.0438835
0.125096	0.00795101	0.08141	0.060652	0.0445919
0.316096	0.0135379	0.0807038	0.153985	0.0455679
0.15981	0.0221829	0.0772172	0.0797398	0.0507154
0.677463	0.0241446	0.0736734	0.34673	0.0565581
0.317546	0.0217882	0.0733533	0.162904	0.0571186
0.412132	0.0215628	0.0726666	0.212503	0.0583407
-1.60294	0.266984	0.0707729	0.83835	0.061852
0.123862	0.0231436	0.0667616	0.0668421	0.0700275
0.422065	0.0997293	0.0649129	0.231217	0.0741646
0.213282	0.0818618	0.0631096	0.118613	0.0784451
0.622372	0.0645078	0.0625895	0.347651	0.079727
0.556586	0.0605241	0.0616468	0.313429	0.0821063
0.0609316	0.0070744	0.0601383	0.0347679	0.0860695
0.699492	0.0770819	0.0600751	0.399357	0.0862396
1.33132	0.0347887	0.0597575	0.762227	0.0871011
0.130844	0.0142343	0.0565914	0.0771092	0.0961996
0.254711	0.0464922	0.0565722	0.150134	0.0962577
0.468923	0.0542922	0.0562384	0.277266	0.0972744
0.297732	0.0103499	0.0551103	0.177942	0.100795
0.162527	0.0347327	0.0536078	0.0985659	0.105695
0.489292	0.039805	0.0511447	0.304191	0.114284
0.918011	0.115761	0.0507486	0.573068	0.115734
0.199264	0.0372245	0.0506309	0.124543	0.116168
0.287737	0.0359603	0.0495265	0.181939	0.120331
0.142026	0.019706	0.0488719	0.0904354	0.122874
0.323657	0.0388412	0.0486064	0.20668	0.123922
0.132659	0.0161081	0.0485546	0.0847601	0.124127
0.144214	0.0753906	0.0481308	0.0925685	0.125823
0.0623512	0.00574441	0.0466332	0.0406918	0.132018
0.0958283	0.00398954	0.0441337	0.0643705	0.143108
0.0883259	0.02222	0.0435505	0.0597451	0.145839
0.204359	0.0427167	0.0404722	0.143623	0.161236
0.0778998	0.0029522	0.0403294	0.0548486	0.161992
0.233549	0.0524169	0.0385414	0.168368	0.171808
0.0503621	0.00317097	0.0375231	0.0368153	0.177694
0.377038	0.0692032	0.0352286	0.284793	0.191805
0.0298085	0.00555666	0.0349105	0.0226217	0.19386
0.374669	0.0658821	0.0342199	0.287295	0.198409
0.10338	0.0286833	0.0334867	0.0801646	0.203371
0.140905	0.0412757	0.0330024	0.11009	0.206727
0.170254	0.0456666	0.0313592	0.136576	0.218599
0.191421	0.0128694	0.0277478	0.163548	0.247606
0.0503621	0.0041244	0.027093	0.0435602	0.253343
0.0852471	0.0174887	0.0263908	0.0747351	0.259672
0.189273	0.0564528	0.0256271	0.168454	0.266775
0.0971199	0.0156291	0.0253695	0.0868864	0.269224
0.00447768	0.00258222	0.0246969	0.00406145	0.275749
0.236539	0.0963441	0.0209271	0.233526	0.316186
0.0966635	0.00945931	0.0198085	0.0981456	0.329613
0.0390503	0.00776921	0.0140674	0.0471868	0.41201
0.139736	0.0689634	0.014041	0.169012	0.412452
0.0888017	0.019102	0.0134276	0.109867	0.422924
0.106048	0.0347619	0.0128367	0.134229	0.433385
0.073362	0.0197565	0.0112328	0.0993468	0.46384
-0.0713628	0.0104688	0.00948671	0.10525	0.501009
0.12374	0.0532449	0.00862561	0.191476	0.521199
0.0981208	0.0189136	0.00679214	0.171261	0.569365
-0.0708381	0.0596162	0.00580428	0.133816	0.598989
-0.0537942	0.0306951	0.00319343	0.13718	0.696689
-0.0114296	0.0133931	0.00273878	0.03148	0.718144
0.107017	0.0599866	0.00271469	0.29606	0.719335
-0.0195979	0.0146003	0.00214233	0.0610493	0.74959
0.0131404	0.0403195	0.00168184	0.0462095	0.777353
0.016333	0.035238	0.00140751	0.0627934	0.795893
0.0184639	0.0288365	0.00135642	0.0723119	0.799554
0.00763291	0.021157	0.000476066	0.0504816	0.88045
-0.0109246	0.107515	8.7207e-05	0.168847	0.94868
0.00158606	0.0264178	7.47935e-06	0.0837078	0.984961
a. Each permutation test was carried out in 50 groups at the same time by using randomly removed 20% and supplemented 10% of all the numbers which floating within 20% of the reference value. Every linear regression equation were built in P and corresponding fi calculated from 50 groups by using least squares.

## Sheet: lost 20% and-mixed 10%-100
Supplementary Table 22-4. Parameters of linear regression equations established between combination frequency and prevalence of disease in 1000 permutation tests under the Constrained with lost 20% and mixed 10% model in 100 populations.a
Slope	Intercept	R2	SE	P-value
1.33581	-0.162397	0.799615	0.0675497	0
1.38722	-0.0724611	0.871934	0.0537038	0
1.36563	-0.139793	0.789706	0.0711869	0
4.93158	-0.247973	0.634374	0.378198	0
2.07931	-0.0935857	0.683122	0.143055	0
0.232863	-0.0038344	0.743647	0.0138109	0
0.543114	-0.0197546	0.742716	0.0322904	0
1.07717	-0.0880493	0.721448	0.0676115	0
3.55534	-0.505962	0.851475	0.149996	0
0.500763	-0.000403297	0.567065	0.0441992	0
0.823454	-0.0244754	0.52734	0.0787508	0
1.52893	-0.155713	0.819348	0.0725208	0
2.0181	-0.0546226	0.671937	0.142444	0
1.82734	-0.200503	0.647239	0.136274	0
3.42556	-0.445116	0.887667	0.123097	0
2.16123	-0.19639	0.7386	0.129878	0
3.00715	-0.194247	0.562626	0.26783	0
0.88502	-0.0134498	0.79824	0.044946	0
1.09497	-0.0498448	0.692609	0.0736872	0
0.596545	-0.049718	0.873804	0.0229006	0
0.722288	-0.0157895	0.5568	0.065095	0
2.04166	-0.044419	0.724374	0.127218	0
1.85712	-0.0193488	0.537129	0.174148	0
0.232209	-0.00270521	0.775729	0.0126124	0
3.02769	-0.143437	0.574481	0.263221	0
4.66976	-0.141974	0.763305	0.26268	0
0.710932	-0.0421169	0.904926	0.0232776	0
0.296638	-0.000584605	0.623608	0.0232797	0
0.475436	-0.00199325	0.572092	0.0415357	0
1.24037	-0.0516122	0.596735	0.103002	0
1.43925	-0.0595545	0.823458	0.0673174	0
0.354022	0.00566318	0.522552	0.0341835	0
0.127471	-0.00150295	0.657832	0.00928671	0
0.582725	-0.0313844	0.806297	0.0288517	0
1.11466	-0.0588101	0.672853	0.0785125	0
2.1689	-0.169186	0.84628	0.093376	0
2.48781	-0.0963261	0.5282	0.237511	0
1.0994	-0.032829	0.53721	0.103077	0
1.33911	-0.115607	0.844272	0.0580961	0
1.52196	-0.0651557	0.772446	0.0834445	0
1.15059	-0.0756645	0.633871	0.0883332	0
0.745455	-0.0558703	0.848297	0.0318443	0
2.47199	-0.128124	0.862008	0.0999089	0
2.95984	-0.0355904	0.542329	0.274663	0
0.535633	-0.0290723	0.912916	0.0167112	0
2.31485	-0.233539	0.832367	0.104938	0
2.31839	-0.0805539	0.869543	0.0907112	0
3.22838	-0.149454	0.515618	0.316083	0
0.760296	-0.0636607	0.925518	0.0217873	0
4.1416	-0.157975	0.629126	0.321218	0
0.294855	-0.00517675	0.729335	0.0181446	0
1.18476	-0.0779748	0.747717	0.0695171	0
0.255143	-0.00805724	0.655284	0.0186933	0
2.86976	-0.123897	0.747807	0.168346	0
0.759532	-0.0145764	0.673057	0.053474	0
0.229192	-0.00385379	0.70255	0.0150645	0
1.48756	-0.0194936	0.605096	0.121393	0
0.953599	-0.0232455	0.61084	0.0768871	0
3.01022	-0.0374503	0.578091	0.259775	0
0.435084	-0.0126338	0.513724	0.0427599	0
0.143682	-0.000186253	0.613208	0.0115272	0
0.841326	-0.0769831	0.890836	0.0297504	0
0.205456	-0.0027209	0.87803	0.00773533	0
0.60833	-0.0372931	0.925994	0.0173723	0
5.95105	-0.20927	0.714663	0.379847	0
0.678825	-0.0285121	0.577052	0.0587058	0
5.75035	-0.184709	0.678737	0.399632	0
2.48841	-0.254991	0.827222	0.114879	0
1.85831	-0.0426752	0.542734	0.172304	0
2.30192	-0.0942484	0.597245	0.190951	0
2.41188	-0.0700469	0.63967	0.182859	0
0.331677	-0.00414518	0.685469	0.0226955	0
3.62654	-0.132775	0.637553	0.276212	0
0.473145	-0.0229137	0.852904	0.0198486	0
0.967623	-0.0265166	0.809252	0.047455	0
0.98928	-0.0282159	0.857393	0.0407555	0
0.143736	-0.0024204	0.801605	0.00722335	0
0.305002	-0.00698675	0.849992	0.0129432	0
0.619386	-0.00438962	0.554072	0.0561303	0
0.671371	-0.032229	0.662603	0.0483942	0
0.293275	-0.0152221	0.867843	0.0115608	0
1.94367	-0.153217	0.635392	0.148731	0
1.17831	-0.0795024	0.587976	0.0996388	0
0.471377	0.0176218	0.629953	0.0364947	0
0.28443	-0.00639017	0.749118	0.0166274	0
0.244451	-0.00185326	0.528275	0.0233342	0
0.482145	-0.0200246	0.529381	0.0459214	0
0.601751	-0.0114349	0.679542	0.0417427	0
0.900753	-0.0311383	0.537202	0.0844539	0
0.78459	-0.0543694	0.929788	0.0217792	0
0.945739	-0.0376417	0.6148	0.0756196	0
1.42948	-0.0979213	0.803507	0.0714075	0
1.395	-0.0504707	0.633334	0.107221	0
1.27186	-0.0630457	0.802404	0.0637557	0
0.526344	-0.0410013	0.896678	0.0180482	0
0.176798	-0.00595979	0.825646	0.00820695	0
0.891814	-0.0432065	0.629714	0.0690809	0
1.06171	-0.0680228	0.856034	0.0439821	0
2.19332	-0.0780646	0.524867	0.2108	0
0.238522	-0.00550936	0.811998	0.0115936	0
0.32317	-0.00425177	0.66205	0.0233237	0
0.057313	-0.000863066	0.708865	0.00371027	0
1.2806	-0.15318	0.948821	0.0300438	0
0.17985	0.000141385	0.5703	0.0157698	0
0.314225	-0.00529625	0.609492	0.0254073	0
1.00111	-0.00332016	0.521911	0.096789	0
2.4287	-0.151831	0.719615	0.15314	0
4.51642	-0.206281	0.635015	0.345882	0
0.680127	-0.00138873	0.531274	0.0645322	0
0.852508	-0.0647403	0.881681	0.0315469	0
0.359185	-0.0093015	0.518097	0.0349928	0
0.694408	-0.0232634	0.721952	0.0435319	0
2.2558	-0.0314343	0.530412	0.214407	0
1.39096	-0.194127	0.96467	0.0268895	0
1.62301	-0.116974	0.64382	0.121944	0
0.794261	-0.00782941	0.634623	0.0608784	0
0.959258	-0.106333	0.956955	0.0205512	0
0.425133	-0.0163296	0.853779	0.0177723	0
1.58087	-0.0357242	0.524659	0.152001	0
0.56597	-0.0287151	0.851426	0.0238825	0
0.406122	-0.0127095	0.604664	0.0331718	0
0.973951	-0.0866896	0.92026	0.0289605	0
0.703012	-0.0379713	0.734191	0.0427297	0
0.345957	-0.0168161	0.791287	0.0179481	0
2.52095	-0.100795	0.508789	0.250217	0
0.302689	-0.011483	0.602272	0.0248474	0
2.85966	-0.106102	0.601522	0.235113	0
1.00661	-0.0746326	0.939841	0.0257259	0
1.26023	-0.117309	0.941158	0.0318307	0
1.77192	-0.113455	0.573462	0.154368	0
0.721007	-0.0178438	0.681017	0.0498462	0
2.42788	-0.0806715	0.636602	0.185298	0
0.409837	-0.0226374	0.718966	0.0258835	0
0.345671	-0.0125675	0.887972	0.0124027	0
0.128534	-0.00298297	0.798965	0.00651295	0
1.26198	-0.0135352	0.658328	0.0918383	0
1.90331	-0.107511	0.693946	0.127683	0
1.9037	-0.120598	0.627907	0.148035	0
0.164201	-0.00165595	0.694853	0.0109918	0
2.2577	-0.1776	0.939841	0.0576999	0
0.639654	-0.0446385	0.889233	0.0228049	0
1.5315	-0.197697	0.909945	0.0486687	0
0.169361	-0.00530858	0.791725	0.0087747	0
0.626604	-0.0181012	0.660795	0.04535	0
0.567946	-0.0186118	0.796533	0.0289961	0
0.544743	-0.023085	0.667615	0.0388272	0
1.47679	-0.0570915	0.767492	0.0821084	0
0.460328	-0.0233007	0.874542	0.0176122	0
0.356021	-0.00609391	0.781732	0.0190032	0
1.32075	-0.117884	0.947354	0.031451	0
3.22105	-0.0803754	0.631581	0.248508	0
1.55916	-0.146648	0.812772	0.0755923	0
0.544022	-0.0161455	0.683594	0.0373875	0
1.01762	-0.0451721	0.598307	0.0842287	0
1.27588	-0.0807893	0.645138	0.0955873	0
2.138	-0.099403	0.789153	0.111634	0
1.07931	-0.0215724	0.896059	0.0371329	0
0.322654	-0.00968276	0.867506	0.0127376	0
1.18966	-0.120279	0.961765	0.023961	0
1.18042	-0.0217036	0.834877	0.0530291	0
0.736953	-0.0426993	0.911108	0.0232527	0
6.44208	-0.19398	0.565161	0.57081	0
0.268506	0.00147908	0.534533	0.0253104	0
3.52868	-0.183741	0.546094	0.324974	0
1.35148	-0.0370825	0.579264	0.116349	0
0.983293	-0.0339928	0.517031	0.0959999	0
0.475372	-0.0261392	0.90897	0.0151963	0
0.985068	-0.117345	0.895218	0.0340434	0
0.605696	-0.00863529	0.609305	0.0489941	0
0.689598	-0.0527127	0.938988	0.0177566	0
0.769946	-0.0427416	0.776319	0.0417485	0
4.28583	-0.0588681	0.667969	0.305235	0
0.0568632	-0.000246201	0.675093	0.00398489	0
1.32816	-0.151823	0.949617	0.0309033	0
0.563611	-0.01862	0.799577	0.0285043	0
1.0116	-0.0396604	0.520732	0.0980345	0
0.809723	-0.00531234	0.528364	0.0772789	0
0.146382	-0.00213703	0.725041	0.00910597	0
2.33423	-0.0624029	0.591437	0.195977	0
0.636248	-0.0127862	0.535955	0.0598038	0
2.82182	-0.0963497	0.629283	0.218784	0
0.378367	-0.00932738	0.631774	0.0291794	0
0.999561	-0.0114811	0.848098	0.0427321	0
1.39458	-0.167039	0.976506	0.0218513	0
1.35185	-0.146958	0.549806	0.12357	0
0.792634	-0.0520737	0.927347	0.0224112	0
1.62047	-0.0676223	0.650925	0.119873	0
0.976114	-0.0373063	0.702203	0.064212	0
0.754159	-0.0218659	0.809149	0.0369984	0
1.48945	-0.0419308	0.511033	0.147173	0
2.50246	-0.104955	0.800632	0.126144	0
1.39149	-0.0701136	0.825349	0.0646599	0
1.30662	-0.128103	0.827071	0.0603528	0
0.558555	-0.0152266	0.758902	0.0318022	0
0.938618	-0.0248566	0.615456	0.0749464	0
0.213064	-0.00497166	0.772349	0.0116849	0
0.0210779	0.000118409	0.528027	0.00201301	0
0.195204	-0.00466813	0.932945	0.00528642	0
1.1516	-0.0720895	0.739911	0.0689701	0
1.31393	-0.0457058	0.586172	0.111521	0
0.401807	-0.00895579	0.626753	0.0313224	0
1.50405	-0.0260214	0.902753	0.0498659	0
0.336568	-0.0116394	0.824869	0.0156657	0
0.260456	-0.00497586	0.518598	0.0253489	0
4.93395	-0.0833436	0.604377	0.403244	0
0.216935	-0.00173395	0.688744	0.0147315	0
0.546954	-0.00693767	0.541051	0.0508863	0
1.0337	-0.0760701	0.942826	0.0257137	0
0.402509	-0.00777784	0.556351	0.0363085	0
1.55853	-0.158027	0.826479	0.0721376	0
0.602438	-0.0311653	0.932956	0.0163136	0
1.85046	-0.286045	0.9392	0.0475599	0
0.543421	-0.00536034	0.585203	0.0462155	0
1.11292	-0.0758065	0.677449	0.0775733	0
0.30676	-0.00843498	0.850908	0.0129709	0
1.94786	-0.157848	0.567241	0.171863	0
0.970696	-0.0363946	0.763417	0.054586	0
0.502829	-0.0337261	0.924348	0.0145312	0
0.604399	-0.000946322	0.542536	0.0560628	0
4.21435	-0.117721	0.769115	0.233249	0
1.75178	-0.1314	0.511926	0.172785	0
0.166852	-0.00504546	0.861192	0.00676667	0
0.322243	0.00131186	0.670622	0.0228128	0
1.74865	-0.0788799	0.806022	0.0866547	0
0.716684	-0.00855491	0.504827	0.0717006	0
2.79173	-0.0313473	0.673666	0.196277	0
0.0704531	-0.000500021	0.719143	0.00444756	0
1.12522	-0.0465916	0.734616	0.0683176	0
2.04771	-0.0370188	0.69057	0.138463	0
2.67698	-0.188141	0.835796	0.11986	0
0.081262	-0.0023519	0.737268	0.00490025	0
0.233947	-0.00251288	0.84339	0.0101835	0
0.205948	-0.00427211	0.885655	0.00747516	0
3.19103	-0.0645874	0.658148	0.232314	0
0.587027	-0.0182067	0.678904	0.040781	0
1.39299	-0.162075	0.933532	0.0375472	0
0.476839	-0.00285658	0.514503	0.0467905	0
0.606051	-0.0320606	0.927243	0.0171489	0
0.928497	-0.0617261	0.942517	0.0231628	0
0.60386	-0.0349983	0.826091	0.0279879	0
0.378455	-0.00683319	0.619663	0.0299507	0
3.96582	-0.305801	0.866839	0.157014	0
3.45249	-0.0668403	0.761102	0.195391	0
0.780574	-0.0310827	0.600576	0.0643035	0
0.214752	-0.00762278	0.854477	0.0089524	0
0.325601	-0.00221619	0.563276	0.0289612	0
2.80967	-0.0512965	0.625153	0.219774	0
1.74096	-0.110126	0.751063	0.101247	0
1.14791	-0.0308143	0.55708	0.103395	0
0.374948	-0.00405147	0.672264	0.0264454	0
0.799969	-0.022722	0.529909	0.0761116	0
1.6408	-0.168624	0.791935	0.0849564	0
0.706451	-0.0509036	0.963644	0.0138611	0
1.41982	-0.0322557	0.606861	0.115438	0
1.61736	-0.074446	0.832808	0.0732029	0
0.851628	-0.0273135	0.712526	0.0546432	0
0.435298	-0.0261111	0.816603	0.0208384	0
0.493822	-0.0209401	0.797032	0.0251729	0
1.63882	-0.047684	0.524267	0.157697	0
2.5236	-0.0601301	0.772175	0.138468	0
1.82943	-0.0587278	0.567997	0.161166	0
2.12616	-0.0609789	0.672423	0.149906	0
0.933259	-0.0388808	0.666356	0.0667079	0
1.76633	-0.107903	0.787778	0.092609	0
0.909703	-0.0858349	0.91431	0.0281322	0
1.2732	-0.172146	0.957274	0.0271714	0
0.703402	-0.0434733	0.790881	0.0365369	0
0.321423	-0.00686405	0.63869	0.0244208	0
0.896581	-0.057855	0.708244	0.0581293	0
1.16948	-0.136996	0.899583	0.0394697	0
1.03229	-0.0227528	0.546175	0.0950529	0
1.21079	-0.129627	0.94597	0.0292304	0
1.67212	-0.235426	0.948291	0.0394428	0
0.823129	-0.0325891	0.610445	0.0664226	0
0.985552	-0.0471111	0.719365	0.0621817	0
7.0096	-0.179385	0.681573	0.483982	0
0.279574	-0.00379179	0.814715	0.0134679	0
2.05583	-0.0775405	0.536355	0.193082	0
0.628714	-0.0239715	0.909223	0.0200675	0
4.39841	-0.131132	0.533849	0.415181	0
0.343791	-0.00701073	0.707496	0.0223298	0
3.73929	-0.0844027	0.630936	0.288891	0
0.168612	-0.000144138	0.521734	0.0163074	0
1.39875	-0.149153	0.943651	0.0345276	0
0.274366	-0.00553211	0.697029	0.0182723	0
0.0955739	-0.00100891	0.85897	0.00391195	0
2.58788	-0.165876	0.792572	0.133735	0
0.413125	-0.00590972	0.539759	0.0385355	0
1.10402	-0.0756141	0.559428	0.0989695	0
0.39243	-0.0219486	0.89273	0.0137413	0
1.0396	-0.0402657	0.734176	0.0631905	0
0.776033	-0.0635656	0.898187	0.0263928	0
2.87804	-0.228623	0.682372	0.19835	0
3.1898	-0.354532	0.889023	0.113844	0
1.44446	-0.0421921	0.531037	0.137119	0
1.48507	-0.104343	0.713487	0.0950634	0
4.7326	-0.568695	0.78028	0.253686	0
5.54981	-0.209105	0.695478	0.370965	0
1.0295	-0.0380225	0.687836	0.0700585	0
0.499715	-0.0297282	0.851035	0.0211192	0
1.33315	-0.0333217	0.531749	0.126373	0
2.35119	-0.465269	0.949586	0.0547246	0
1.69828	-0.0617064	0.745501	0.100234	0
0.275667	-0.00377139	0.678094	0.0191863	0
0.363382	-0.00731373	0.844887	0.0157281	0
0.153816	-0.00145026	0.617415	0.012231	0
0.934306	-0.0272501	0.568891	0.082159	0
0.655927	-0.00651138	0.521742	0.0634375	0
0.986169	-0.0389261	0.588921	0.0832286	0
0.717852	-0.0425746	0.913289	0.0223437	0
0.737498	-0.0131514	0.53506	0.0694456	0
0.202885	-0.00425371	0.561179	0.018123	0
1.57043	-0.0459134	0.847494	0.0672945	0
0.369365	-0.00866962	0.7843	0.0195671	0
0.85593	-0.0117871	0.91167	0.0269129	0
4.10654	-0.324925	0.723795	0.256255	0
0.246977	-0.0085611	0.810071	0.0120803	0
1.03897	-0.0344535	0.811759	0.0505399	0
0.822275	-0.0770911	0.906763	0.0266349	0
2.45372	-0.0693348	0.662619	0.176864	0
2.29306	-0.0823887	0.844278	0.0994797	0
1.43358	-0.0287846	0.674379	0.100626	0
2.78258	-0.0743426	0.599737	0.229629	0
1.79935	-0.127611	0.789064	0.0939769	0
0.878957	-0.0723505	0.922339	0.0257639	0
1.47434	-0.0391375	0.528683	0.140619	0
1.26234	-0.050018	0.660818	0.0913564	0
5.15406	-0.195766	0.601426	0.423838	0
5.05477	-0.184095	0.569948	0.443538	0
0.345637	-0.0168826	0.85296	0.0144965	0
0.890117	-0.0411375	0.710136	0.0574461	0
0.618541	-0.040075	0.918326	0.0186337	0
1.76953	-0.165072	0.595349	0.147367	0
0.818247	-0.0601266	0.919919	0.0243872	0
0.591655	-0.0178927	0.894852	0.0204871	0
1.75573	-0.0543259	0.586468	0.148928	0
0.307329	-0.00670549	0.729869	0.0188866	0
1.66901	-0.0908702	0.821037	0.0787129	0
1.0846	-0.125036	0.928333	0.0304414	0
1.2514	-0.0550066	0.856302	0.0517839	0
0.292975	-0.00513292	0.631343	0.022615	0
5.04637	-0.261087	0.542089	0.468513	0
1.00537	-0.0405944	0.535522	0.0945814	0
0.361152	-0.00255844	0.601613	0.0296874	0
0.737704	-0.0155358	0.550781	0.067299	0
1.36068	-0.0129175	0.81534	0.0654124	0
0.727665	-0.0350562	0.780311	0.0390021	0
0.151573	-0.00267408	0.730674	0.00929576	0
0.174712	-0.002413	0.750245	0.0101828	0
0.998042	-0.0872641	0.913666	0.0309907	0
1.835	-0.139961	0.770991	0.101024	0
0.15326	-0.00185677	0.708721	0.00992502	0
0.834361	-0.00562573	0.600111	0.0688011	0
0.531889	-0.0269745	0.889722	0.0189159	0
1.60108	-0.109401	0.53757	0.150005	0
0.121964	-0.00248034	0.764276	0.00684218	0
0.567866	-0.0387704	0.957167	0.0121346	0
1.58544	-0.159732	0.638366	0.120541	0
0.335286	-0.00472072	0.657971	0.0244191	0
1.83383	-0.104475	0.765798	0.102444	0
0.424561	-0.00380357	0.613386	0.0340486	0
2.99122	-0.221598	0.846855	0.128494	0
1.35357	-0.0116478	0.686151	0.0924733	0
0.617621	-0.00466137	0.590033	0.0520051	0
0.593447	-0.0107362	0.761897	0.0335122	0
0.349868	-0.00924422	0.80206	0.0175572	0
1.23711	-0.0304871	0.551506	0.112694	0
0.59236	-0.025685	0.975364	0.00950984	0
1.10398	-0.127143	0.948409	0.0260099	0
0.623798	-0.0479587	0.924445	0.0180145	0
1.58204	-0.0501396	0.739469	0.0948578	0
2.81898	-0.245858	0.87011	0.110022	0
1.50011	-0.0971176	0.525511	0.14399	0
1.97522	-0.113715	0.559822	0.176926	0
0.308038	-0.00828083	0.813927	0.0148779	0
3.64645	-0.277135	0.546188	0.335757	0
1.67062	-0.258124	0.963709	0.0327484	0
4.36089	-0.0993928	0.714771	0.278276	0
2.71968	-0.125775	0.793395	0.140194	0
1.35526	-0.0411983	0.726731	0.0839493	0
1.29161	-0.103794	0.642116	0.0974054	0
1.01278	-0.0301983	0.843045	0.0441432	0
0.925153	-0.0622039	0.826342	0.0428418	0
0.833506	-0.0153589	0.641741	0.0629092	0
1.1837	-0.0225136	0.793233	0.0610477	0
3.51326	-0.374216	0.895638	0.121144	0
0.207134	-0.00251753	0.529752	0.0197136	0
0.422897	-0.0110488	0.885712	0.0153453	0
1.14217	-0.0629214	0.727699	0.0705777	0
0.858621	-0.0319085	0.565297	0.0760583	0
0.454318	0.000152459	0.513573	0.0446637	0
1.57705	-0.120579	0.56134	0.140826	0
0.888343	-0.0530395	0.877526	0.0335243	0
2.19583	-0.208235	0.730831	0.134614	0
0.232584	-0.00355023	0.592623	0.0194795	0
1.83301	-0.0596577	0.901401	0.0612391	0
1.8293	-0.0420055	0.573243	0.159439	0
2.52887	-0.0445805	0.709258	0.163556	0
2.69606	-0.249232	0.691637	0.181848	0
0.617004	-0.00638111	0.512018	0.0608463	0
0.699936	-0.028284	0.698518	0.0464502	0
0.415173	-0.0143593	0.779287	0.0223193	0
2.26206	-0.0498542	0.534288	0.213336	0
1.29315	-0.0515253	0.627467	0.100652	0
0.373329	-0.0125285	0.914693	0.0115168	0
0.605465	-0.030391	0.70086	0.0399574	0
0.14929	-0.00256967	0.844137	0.00648012	0
0.905972	-0.0785665	0.926375	0.0258001	0
0.989411	-0.0778309	0.958944	0.0206801	0
1.25416	-0.0267731	0.646847	0.0936097	0
1.77541	-0.108292	0.812785	0.0860731	0
0.441955	-0.00374947	0.715688	0.0281385	0
0.371172	-0.00246485	0.619804	0.0293656	0
1.34477	-0.108448	0.797667	0.0684158	0
3.50762	-0.0446195	0.712572	0.225035	0
2.9003	-0.1434	0.533552	0.273932	0
0.803796	-0.0410164	0.921287	0.0237334	0
0.499395	-0.0333416	0.834497	0.0224658	0
0.124893	-0.0015524	0.763172	0.00702799	0
0.60896	-0.0568144	0.882256	0.0224723	0
1.243	-0.149631	0.967539	0.0229989	0
0.727555	-0.0450529	0.879024	0.0272648	0
1.41816	-0.0770195	0.69964	0.0938631	0
2.39814	-0.12057	0.84957	0.101936	0
0.380651	-0.0189717	0.852299	0.016007	0
0.752879	-0.0617803	0.881308	0.02791	0
0.0968325	-0.000667172	0.704271	0.00633847	0
3.55057	-0.158445	0.602439	0.29136	0
0.203605	-0.0034226	0.744874	0.0120368	0
1.71669	-0.028355	0.531788	0.162716	0
0.983141	-0.0259041	0.737195	0.0592965	0
1.06918	-0.0310224	0.635727	0.0817553	0
0.545809	-0.0310841	0.896146	0.0187693	0
2.61139	-0.0734236	0.646786	0.194938	0
2.32773	-0.125768	0.539396	0.217285	0
2.75779	-0.0624339	0.657812	0.200923	0
1.41954	-0.0649681	0.671599	0.100273	0
0.170556	-0.00503591	0.829002	0.00782476	0
1.07356	-0.0117405	0.760063	0.0609306	0
0.793962	-0.0424046	0.744918	0.0469324	0
0.386246	-0.00596498	0.771844	0.021213	0
1.59171	-0.0597727	0.83999	0.0701756	0
1.79939	-0.0404648	0.61	0.145338	0
0.231286	-0.00426573	0.783422	0.0122842	0
3.4048	-0.170056	0.585119	0.289613	0
0.224437	-0.00501364	0.859383	0.00917082	0
3.12581	-0.0619478	0.645033	0.234235	0
0.537601	-0.0090927	0.49976	0.054332	2.22045e-16
2.46587	-0.0642797	0.503632	0.247288	2.22045e-16
0.885025	-0.0212181	0.501798	0.0890802	2.22045e-16
4.77275	-0.127665	0.501888	0.480303	2.22045e-16
1.14708	-0.0322271	0.49639	0.116712	2.22045e-16
1.98389	-0.0633623	0.508681	0.196953	2.22045e-16
1.04384	0.00366998	0.500386	0.105362	2.22045e-16
4.92545	-0.0500902	0.508123	0.489527	2.22045e-16
0.270544	0.000672846	0.498938	0.0273872	2.22045e-16
3.0862	-0.16437	0.493589	0.315777	4.44089e-16
3.17134	-0.0723233	0.491283	0.325989	4.44089e-16
1.07556	-0.0264501	0.490522	0.110727	4.44089e-16
0.60679	-0.00105999	0.491776	0.0623118	4.44089e-16
0.30815	-0.00295555	0.493355	0.0315443	4.44089e-16
2.87271	-0.0743582	0.492802	0.294396	4.44089e-16
0.414022	0.00493737	0.487109	0.0429151	6.66134e-16
0.781545	-0.0233305	0.488402	0.0808009	6.66134e-16
1.72902	-0.0465198	0.485581	0.179769	8.88178e-16
0.325362	-0.000822996	0.482497	0.034038	1.11022e-15
3.0272	-0.0509039	0.48138	0.317401	1.11022e-15
0.574134	-0.00907323	0.479538	0.0604203	1.33227e-15
3.45503	-0.160488	0.481082	0.362475	1.33227e-15
0.428439	-0.00171865	0.480435	0.0450068	1.33227e-15
0.535993	-0.00568756	0.477982	0.0565826	1.55431e-15
1.67281	-0.0276801	0.478897	0.176268	1.55431e-15
1.02661	-0.0352268	0.477281	0.108527	1.77636e-15
1.00783	-0.0297684	0.478266	0.106332	1.77636e-15
1.21082	-0.0604456	0.475965	0.128339	1.9984e-15
0.233593	-0.00141836	0.475876	0.0247638	1.9984e-15
0.497022	-0.00790327	0.47535	0.0527461	2.22045e-15
0.875945	-0.0161593	0.473294	0.0933432	2.66454e-15
0.343763	-0.000297534	0.472678	0.0366776	2.66454e-15
0.16137	0.00296635	0.471374	0.0172625	3.10862e-15
0.817546	-0.0174684	0.470313	0.0876426	3.55271e-15
2.08507	-0.0471412	0.47021	0.22357	3.55271e-15
2.66111	-0.0754899	0.47013	0.285382	3.55271e-15
3.51473	-0.0742901	0.469249	0.377593	3.77476e-15
0.0761348	0.000255839	0.469522	0.00817478	3.77476e-15
4.50657	-0.405693	0.469777	0.483635	3.77476e-15
1.80579	-0.0638964	0.468776	0.194182	3.9968e-15
0.168748	0.0011294	0.469035	0.0181366	3.9968e-15
1.32315	-0.0271535	0.466796	0.14285	4.88498e-15
0.374741	-0.00298413	0.465953	0.0405262	5.10703e-15
0.423571	-0.00059837	0.466434	0.0457627	5.10703e-15
1.35885	-0.0367554	0.465936	0.146958	5.10703e-15
1.04102	-0.00483419	0.465788	0.112618	5.32907e-15
0.335852	0.00366173	0.464959	0.0363932	5.77316e-15
1.08706	-0.065952	0.464224	0.11797	5.9952e-15
3.81316	-0.107574	0.46336	0.414528	6.66134e-15
0.112877	0.00151621	0.461966	0.0123053	7.54952e-15
2.29424	-0.0411987	0.458984	0.251612	9.99201e-15
0.472053	-0.00767852	0.458345	0.0518374	1.06581e-14
2.18149	-0.070016	0.456014	0.240683	1.28786e-14
0.897287	-0.0130214	0.455689	0.0990621	1.35447e-14
2.84146	-0.0497066	0.454515	0.314446	1.4877e-14
1.10319	-0.0499978	0.454402	0.122111	1.5099e-14
0.771953	-0.022498	0.453938	0.0855264	1.57652e-14
1.53213	-0.0575285	0.453781	0.169802	1.59872e-14
2.90213	-0.0768193	0.452641	0.322376	1.77636e-14
1.44	-0.0298412	0.450331	0.160707	2.17604e-14
0.747338	-0.00903864	0.449919	0.0834738	2.26485e-14
1.55561	-0.0492205	0.447437	0.174627	2.81997e-14
0.198754	0.00267761	0.444806	0.0224306	3.57492e-14
0.0482158	0.000590518	0.442506	0.00546684	4.39648e-14
0.801747	-0.00608226	0.442461	0.0909127	4.39648e-14
0.349854	0.00453099	0.440011	0.0398686	5.4845e-14
1.75395	-0.0408376	0.439961	0.199897	5.50671e-14
3.03045	-0.155763	0.43989	0.345429	5.52891e-14
0.490121	0.00221015	0.439031	0.0559644	5.973e-14
2.18771	-0.0263744	0.43855	0.250048	6.23945e-14
0.182916	0.00518509	0.438432	0.0209116	6.30607e-14
3.00641	-0.138105	0.435491	0.345765	8.17124e-14
1.13744	-0.0109936	0.435337	0.130857	8.28226e-14
2.73691	-0.174023	0.434635	0.315318	8.79297e-14
0.243993	0.00206695	0.434297	0.0281297	9.05942e-14
1.379	-0.0239932	0.433724	0.159169	9.52571e-14
0.751161	0.00499383	0.432533	0.0869122	1.05915e-13
0.114771	0.000656667	0.43098	0.0133215	1.21236e-13
1.36461	-0.0164188	0.430914	0.158412	1.21902e-13
0.659073	-0.0089219	0.430723	0.0765392	1.24123e-13
0.21302	0.00197032	0.430354	0.0247569	1.2812e-13
1.13792	-0.0250194	0.429989	0.132347	1.32117e-13
0.760041	-0.0326052	0.42995	0.0884038	1.32561e-13
2.42162	-0.0562346	0.429315	0.282034	1.4011e-13
0.426672	-0.0144841	0.428322	0.0497934	1.52767e-13
1.46047	-0.0324207	0.427175	0.170839	1.68754e-13
3.54031	-0.111943	0.426951	0.41432	1.72085e-13
1.55298	-0.0132663	0.426299	0.181986	1.82077e-13
1.86523	-0.0393665	0.425326	0.219012	1.98064e-13
0.625465	-0.0148207	0.424508	0.0735642	2.12497e-13
0.702882	0.00291146	0.424073	0.0827433	2.20712e-13
2.60886	-0.0594346	0.423375	0.307555	2.34257e-13
0.645831	-0.0075754	0.423323	0.0761441	2.35367e-13
1.45007	-0.103027	0.422797	0.171149	2.46247e-13
0.776667	-0.010304	0.422045	0.0918099	2.62901e-13
2.11248	-0.0344869	0.421965	0.249757	2.64677e-13
0.199939	0.00277982	0.421842	0.0236446	2.67342e-13
0.37145	-0.000745198	0.420569	0.0440423	2.98206e-13
0.649513	-0.0002251	0.419609	0.0771636	3.23741e-13
0.134447	2.99994e-06	0.41824	0.0160176	3.63931e-13
2.03463	-0.0681792	0.417463	0.242787	3.89022e-13
0.54422	0.00515881	0.415636	0.0651848	4.54525e-13
0.293141	-0.00681252	0.414508	0.0351931	5.00044e-13
1.66396	-0.0447318	0.412689	0.200517	5.83311e-13
1.29685	-0.0582528	0.410635	0.156943	6.93889e-13
0.471909	-0.00237889	0.4104	0.0571374	7.07656e-13
2.63613	-0.0317977	0.409323	0.319887	7.74936e-13
1.82343	-0.0511453	0.409149	0.221347	7.8626e-13
1.48379	-0.0533523	0.408863	0.180225	8.05578e-13
0.642032	0.0265578	0.408271	0.0780783	8.46656e-13
3.19736	-0.168262	0.407991	0.389061	8.6664e-13
1.962	-0.0709918	0.407503	0.238981	9.03055e-13
0.708244	5.26083e-06	0.407005	0.0863566	9.41469e-13
0.883508	-0.0069145	0.404267	0.10834	1.18372e-12
1.11905	-0.0118871	0.40356	0.137426	1.25544e-12
0.30879	-0.000787208	0.401953	0.0380479	1.4353e-12
0.248102	0.000805392	0.401436	0.030603	1.49813e-12
0.62771	-0.00958593	0.400794	0.0775306	1.58029e-12
0.0531712	9.6308e-05	0.399406	0.00658637	1.7728e-12
0.322035	0.00201139	0.399323	0.0398977	1.78502e-12
1.67538	-0.0382916	0.398295	0.208013	1.94356e-12
0.850668	-0.0048742	0.397651	0.10576	2.04969e-12
1.18802	-0.0219586	0.396178	0.148156	2.31437e-12
0.769027	0.000886444	0.395535	0.0960333	2.44005e-12
1.49069	-0.053688	0.393782	0.186836	2.81797e-12
4.06564	-0.353418	0.393643	0.509717	2.85061e-12
0.713889	-0.00719961	0.393422	0.0895431	2.90257e-12
2.72079	-0.0635835	0.393094	0.341502	2.98161e-12
4.25343	-0.231724	0.392858	0.534138	3.03979e-12
1.02895	-0.00107922	0.391831	0.129492	3.30647e-12
1.79192	0.0117212	0.390036	0.226362	3.82849e-12
1.4196	-0.0339075	0.387283	0.180372	4.78972e-12
1.02817	-0.0107855	0.385115	0.131236	5.7101e-12
0.769864	-0.0124194	0.384113	0.0984742	6.19216e-12
0.390885	0.00547624	0.384028	0.0500075	6.23479e-12
1.47239	-0.0442036	0.382025	0.189168	7.32814e-12
0.587265	-0.00651395	0.381573	0.0755225	7.59948e-12
2.35629	-0.100605	0.380821	0.303504	8.07332e-12
0.221562	-0.000642425	0.380228	0.0285744	8.46723e-12
1.86865	-0.0738	0.380078	0.241072	8.57003e-12
3.22082	-0.0951006	0.380002	0.415581	8.62244e-12
1.93601	-0.047059	0.379121	0.25027	9.25371e-12
2.30598	-0.0456566	0.378188	0.298688	9.9718e-12
1.17243	-0.00527306	0.377885	0.15196	1.02172e-11
2.50693	-0.0882495	0.377776	0.325001	1.03066e-11
0.473599	0.0145672	0.377594	0.0614218	1.04576e-11
2.55359	-0.0847397	0.376573	0.331899	1.13463e-11
0.757358	-0.0083655	0.376003	0.0985562	1.18752e-11
2.23839	-0.0862969	0.375803	0.291409	1.20661e-11
3.53005	-0.189736	0.375366	0.459995	1.24936e-11
0.486831	-0.00302923	0.373601	0.0636776	1.43785e-11
2.55193	-0.0720774	0.373454	0.333898	1.45477e-11
2.1457	-0.0375124	0.373131	0.280941	1.49258e-11
4.02919	-0.165963	0.372753	0.527976	1.5381e-11
3.41025	-0.0718475	0.372427	0.447182	1.57832e-11
1.35089	-0.0292997	0.371971	0.177314	1.63647e-11
0.730698	0.0141289	0.36985	0.0963461	1.93572e-11
0.152585	-0.000557624	0.365982	0.0202871	2.62566e-11
4.16137	-0.30593	0.363833	0.55585	3.10794e-11
0.629512	-0.0064308	0.362463	0.0843357	3.45945e-11
1.62621	-0.0170374	0.362011	0.218077	3.58387e-11
1.30813	-0.0148558	0.361344	0.175675	3.7754e-11
0.239107	0.00106473	0.361097	0.0321282	3.84901e-11
0.462696	0.0121068	0.361047	0.0621778	3.86411e-11
0.925137	-0.0045324	0.360485	0.124473	4.0371e-11
1.02005	-0.0130913	0.360329	0.13729	4.08655e-11
0.488317	0.018552	0.359753	0.0658052	4.27394e-11
1.43846	-0.0347517	0.359463	0.193968	4.37137e-11
0.60294	0.00976357	0.358981	0.0813881	4.53853e-11
0.565165	-0.00381251	0.358498	0.0763692	4.71223e-11
0.350431	0.00209503	0.358266	0.0473767	4.79807e-11
0.660005	-0.00143312	0.358117	0.0892585	4.85376e-11
1.82483	-0.0715606	0.355974	0.247942	5.7311e-11
3.54596	-0.174762	0.355603	0.482186	5.89797e-11
0.305416	0.0070113	0.355229	0.041565	6.07119e-11
0.45118	0.01157	0.354485	0.0615023	6.43074e-11
0.541322	0.00303085	0.352653	0.0740862	7.40639e-11
0.41797	-0.00475531	0.351923	0.0572957	7.83511e-11
0.311176	0.00491735	0.350486	0.042791	8.74989e-11
0.612631	0.00738187	0.349486	0.0844304	9.44764e-11
1.65417	0.000878746	0.348928	0.228251	9.86042e-11
0.539943	0.0128558	0.347985	0.0746592	1.05989e-10
0.968751	0.00680521	0.347983	0.133952	1.06006e-10
0.149463	0.00126624	0.346125	0.0207515	1.22172e-10
1.04463	-0.0116455	0.345871	0.145119	1.24566e-10
1.10678	-0.0140101	0.345567	0.153855	1.27487e-10
2.1532	-0.0817798	0.344959	0.299725	1.3354e-10
1.08863	-0.00971359	0.344163	0.151804	1.41876e-10
1.53989	-0.0441196	0.342996	0.215286	1.55037e-10
1.16884	-0.0116821	0.342678	0.163527	1.58832e-10
0.422499	0.00505495	0.341853	0.0592181	1.69095e-10
1.62451	-0.0134446	0.340407	0.228427	1.8867e-10
0.50119	-0.000106274	0.340385	0.0704772	1.88979e-10
1.61285	-0.0345427	0.340245	0.22687	1.90996e-10
1.66149	-0.0361728	0.337479	0.235158	2.35353e-10
1.95026	-0.0662355	0.337472	0.276033	2.35474e-10
0.54213	0.00401311	0.336766	0.0768529	2.48351e-10
2.63445	-0.024334	0.33507	0.374884	2.82113e-10
1.12635	-0.000291121	0.329343	0.162363	4.33004e-10
0.394337	-0.00102244	0.329112	0.0568732	4.40499e-10
1.80488	-0.0113957	0.328487	0.260677	4.61464e-10
0.792639	0.00344652	0.32654	0.114988	5.33331e-10
1.1228	0.00434812	0.326107	0.163043	5.50711e-10
0.818091	-0.00476518	0.325593	0.118936	5.7212e-10
0.262526	0.00964751	0.325529	0.038172	5.74814e-10
1.37146	-0.020284	0.324706	0.199789	6.10966e-10
0.362387	-0.000921903	0.323896	0.0528888	6.48693e-10
1.02943	0.00170913	0.322854	0.150599	7.00612e-10
3.28099	-0.0584091	0.322652	0.48021	7.1114e-10
0.354853	0.00387824	0.322428	0.0519633	7.2296e-10
0.0765182	0.00366226	0.322395	0.0112059	7.24751e-10
1.55857	-0.0251488	0.321554	0.228688	7.71099e-10
0.121307	0.00257718	0.321472	0.0178026	7.75796e-10
1.11224	-0.0267385	0.320562	0.163571	8.29517e-10
0.316591	0.000798117	0.318975	0.0467292	9.32159e-10
0.0920754	0.00265029	0.318652	0.0136006	9.54573e-10
0.224097	-0.00496183	0.318278	0.0331301	9.81083e-10
0.592376	-0.00453928	0.317083	0.0878176	1.07091e-09
0.981113	-0.00499212	0.315867	0.145856	1.17059e-09
1.08519	-0.0197976	0.315121	0.161608	1.23618e-09
0.134366	0.00485274	0.315051	0.0200131	1.24246e-09
3.06143	-0.173432	0.313561	0.457564	1.38521e-09
0.520346	0.00484212	0.313247	0.077828	1.41727e-09
1.31743	-0.026975	0.312963	0.197177	1.44686e-09
0.319211	-0.0040038	0.312936	0.0477789	1.44971e-09
1.43631	-0.0147455	0.309185	0.216873	1.90374e-09
0.318788	0.00392982	0.305353	0.0485702	2.51117e-09
0.422	0.00171582	0.305164	0.0643242	2.54567e-09
1.15986	-0.0129042	0.303799	0.177365	2.8086e-09
0.629507	-0.0152111	0.30291	0.0964662	2.9938e-09
1.17986	0.00681497	0.301948	0.181215	3.20799e-09
0.307964	-0.00356447	0.299917	0.0475292	3.71042e-09
2.73973	-0.0960343	0.299769	0.422982	3.74995e-09
0.571009	0.00549698	0.29703	0.0887356	4.56006e-09
0.535517	0.0299588	0.296813	0.0832634	4.63129e-09
0.21481	-0.00203709	0.296681	0.0334097	4.67485e-09
0.470786	0.011589	0.295788	0.073379	4.98204e-09
0.213636	0.00328175	0.295278	0.0333391	5.16611e-09
0.965194	0.0378297	0.295081	0.150696	5.23879e-09
0.358505	0.0107953	0.292662	0.0563005	6.22024e-09
1.05944	0.00977823	0.292441	0.166466	6.31864e-09
1.35777	-0.0171958	0.292101	0.213518	6.47272e-09
0.801124	-0.000276683	0.29184	0.126061	6.59359e-09
0.784295	-0.00623714	0.291415	0.12354	6.79476e-09
0.187424	0.00574931	0.291179	0.0295393	6.90912e-09
1.86417	-0.00153881	0.290641	0.294189	7.17724e-09
1.39988	0.0337001	0.290149	0.221183	7.43097e-09
1.7422	-0.0319576	0.289013	0.276031	8.05166e-09
0.434609	0.00285534	0.288116	0.0690091	8.57737e-09
0.353801	0.00960248	0.286598	0.0563867	9.5442e-09
1.56962	-0.0196982	0.285582	0.250779	1.02506e-08
1.20015	0.00658447	0.285355	0.191857	1.04157e-08
0.767983	0.00069478	0.284406	0.123056	1.11323e-08
0.53485	0.00659889	0.283822	0.0858234	1.15973e-08
1.09708	0.0122952	0.283394	0.176225	1.19504e-08
1.03265	-0.00131289	0.282755	0.166138	1.24969e-08
0.399991	0.0106727	0.282437	0.0644031	1.27784e-08
1.47894	0.00119855	0.2779	0.24082	1.75349e-08
1.36967	0.000875579	0.277063	0.223493	1.85856e-08
3.72276	-0.064277	0.27652	0.608279	1.92999e-08
0.432901	0.00107121	0.276321	0.0707688	1.95679e-08
0.45582	-0.0041164	0.27581	0.0746108	2.02735e-08
0.45303	0.000603601	0.275187	0.07427	2.11687e-08
0.282253	0.00924041	0.274303	0.0463754	2.25049e-08
1.7523	-0.02949	0.272694	0.289079	2.51546e-08
0.296346	0.0104532	0.272612	0.0488986	2.5297e-08
0.429132	-0.00514431	0.272508	0.0708275	2.54794e-08
2.37955	-0.0276769	0.271907	0.393337	2.65598e-08
1.13675	0.00143239	0.270629	0.188512	2.90068e-08
0.618201	0.00684302	0.270085	0.10266	3.0114e-08
2.17483	-0.0534331	0.269311	0.361869	3.17604e-08
0.0578912	0.00205457	0.26907	0.0096384	3.22928e-08
1.35852	-0.011098	0.269062	0.226188	3.2311e-08
0.390748	0.0128738	0.267794	0.065268	3.52527e-08
0.126091	0.00203267	0.267468	0.0210789	3.60489e-08
0.342222	0.000638459	0.265397	0.0575139	4.15485e-08
0.658554	0.0220096	0.263923	0.111097	4.59547e-08
1.2164	-0.00573598	0.262964	0.205711	4.90654e-08
0.41753	-0.000355416	0.262633	0.0706712	5.01889e-08
3.84504	-0.0146754	0.262212	0.651519	5.16491e-08
0.0722829	0.0009506	0.261857	0.0122592	5.29161e-08
1.7792	-0.0392283	0.261131	0.30232	5.55996e-08
0.827151	0.0220127	0.260635	0.140729	5.75076e-08
0.329493	0.00664201	0.260251	0.056115	5.90301e-08
0.598997	0.00464424	0.259672	0.102167	6.14005e-08
0.167739	0.00116854	0.259579	0.028617	6.17891e-08
1.79209	-0.0193859	0.259394	0.305886	6.25737e-08
0.572069	0.015287	0.259051	0.097732	6.40485e-08
0.618971	-0.00113535	0.256549	0.106438	7.58924e-08
0.877562	0.0297879	0.256514	0.15092	7.60723e-08
0.690976	-0.00058762	0.256443	0.118853	7.64384e-08
0.210869	0.00117983	0.254919	0.0364166	8.47413e-08
0.825198	0.0177977	0.254104	0.142817	8.95401e-08
0.515818	0.00062781	0.253988	0.0892995	9.02397e-08
5.36443	0.0302162	0.253397	0.930154	9.39127e-08
0.206417	0.0068714	0.251587	0.0359631	1.06097e-07
0.493794	0.00694058	0.251288	0.0861001	1.08253e-07
1.47997	-0.011085	0.250686	0.258468	1.12731e-07
1.09579	0.00379957	0.250037	0.191705	1.17759e-07
0.838453	0.0132684	0.249825	0.146767	1.19446e-07
0.898498	0.0062041	0.249307	0.157496	1.23678e-07
1.273	0.00128228	0.249185	0.223214	1.24693e-07
0.9384	0.0569813	0.2463	0.165822	1.51282e-07
0.332938	0.0149608	0.246082	0.0588671	1.53512e-07
0.257578	-0.000275359	0.244402	0.0457498	1.71743e-07
1.17664	-0.0177893	0.244309	0.209042	1.72818e-07
1.28689	-0.0311746	0.243194	0.229322	1.86157e-07
0.388876	0.00355021	0.242895	0.0693534	1.89905e-07
2.0342	0.00468688	0.24246	0.363215	1.9548e-07
2.50505	-0.0388201	0.24102	0.449048	2.15138e-07
1.43351	-0.00768875	0.240661	0.257218	2.20334e-07
0.568286	0.00377984	0.237454	0.102872	2.7257e-07
1.32912	0.0105638	0.234044	0.242888	3.41456e-07
3.60743	-0.0885465	0.233907	0.659482	3.44547e-07
0.313648	0.00142977	0.232831	0.0575114	3.69863e-07
0.985983	0.0979669	0.232324	0.18105	3.82429e-07
0.609514	0.0166105	0.231346	0.112229	4.07838e-07
0.51601	0.0171739	0.230586	0.0952157	4.28718e-07
0.15665	0.00367463	0.230583	0.0289057	4.28802e-07
0.722843	0.014793	0.230325	0.133479	4.36147e-07
0.179763	0.00541575	0.229603	0.0332626	4.57317e-07
0.0940739	0.005826	0.228521	0.0174605	4.90949e-07
1.64328	-0.0275222	0.227636	0.305766	5.20253e-07
0.0869262	0.00590332	0.223531	0.0163656	6.8024e-07
0.210309	0.00638962	0.222895	0.0396674	7.09001e-07
0.35862	0.00612097	0.22277	0.0676657	7.14809e-07
0.41447	0.00871724	0.222335	0.078302	7.35348e-07
3.4588	-0.0222399	0.221542	0.654941	7.74253e-07
0.253248	0.00845579	0.221457	0.0479657	7.78559e-07
0.87274	-0.00159675	0.218682	0.16664	9.32262e-07
1.10214	0.0244265	0.217883	0.210935	9.8177e-07
0.262126	0.00579971	0.217206	0.0502672	1.02576e-06
1.45675	-0.018256	0.217167	0.279389	1.02835e-06
0.72621	0.0398977	0.217028	0.139336	1.03763e-06
1.94283	0.0687811	0.216342	0.373521	1.08475e-06
1.31804	0.0293721	0.215581	0.253972	1.13942e-06
0.531877	0.0263476	0.215302	0.102571	1.16009e-06
0.770569	0.0279467	0.214968	0.14875	1.18545e-06
0.77448	0.00124238	0.213973	0.149947	1.26405e-06
0.0633653	0.00244421	0.212909	0.0123071	1.35375e-06
1.02254	-0.00137963	0.211968	0.199161	1.43825e-06
0.185829	0.010542	0.210029	0.0364054	1.62917e-06
1.10178	-0.000359333	0.209812	0.215988	1.65205e-06
0.0398627	0.00135609	0.209036	0.00783286	1.73637e-06
0.769398	0.0118903	0.208321	0.151511	1.81785e-06
0.570452	0.0255753	0.207043	0.112772	1.97292e-06
1.16359	-0.00950236	0.206899	0.230129	1.99124e-06
0.224123	0.006105	0.203265	0.0448227	2.51153e-06
2.03578	0.00949045	0.202978	0.407502	2.5579e-06
0.543216	0.0378051	0.202294	0.108966	2.67181e-06
0.617295	0.0209189	0.201068	0.124298	2.88859e-06
1.57267	0.0342444	0.200699	0.317036	2.95729e-06
2.46235	0.0063297	0.198746	0.499429	3.34787e-06
0.745227	-0.000561552	0.198144	0.151437	3.47813e-06
0.294386	0.0218398	0.19805	0.0598398	3.4989e-06
0.236699	0.00754773	0.197857	0.0481431	3.54206e-06
0.0555843	0.000881756	0.197016	0.0113355	3.73589e-06
1.07365	0.00365357	0.196767	0.219127	3.79525e-06
0.319705	0.0261338	0.194971	0.065623	4.25195e-06
0.32838	0.0164965	0.193847	0.0676461	4.56498e-06
1.04331	0.089801	0.192825	0.215627	4.86896e-06
0.699046	0.00757336	0.192669	0.144548	4.91729e-06
0.390028	0.0184475	0.191856	0.0808611	5.17565e-06
0.0378568	5.03333e-05	0.191404	0.00785998	5.32527e-06
0.104192	0.00119904	0.191063	0.0216565	5.44067e-06
2.59452	0.0351308	0.190921	0.539526	5.48971e-06
0.435562	0.0122275	0.190256	0.0907698	5.72425e-06
0.0145612	0.00263255	0.188844	0.0030485	6.2557e-06
2.56468	-0.0241987	0.18829	0.537906	6.47712e-06
0.326562	0.015552	0.187316	0.0687109	6.88541e-06
0.76834	0.00886908	0.184504	0.163173	8.21147e-06
0.735843	0.0318146	0.184363	0.156345	8.28446e-06
0.106813	0.00512026	0.183123	0.0227886	8.95185e-06
0.107593	0.00507102	0.182364	0.0230135	9.38666e-06
0.908251	0.0149289	0.181772	0.194655	9.73958e-06
0.304945	0.00185193	0.179875	0.0657754	1.0962e-05
1.54635	0.0511958	0.179302	0.33419	1.13601e-05
0.368655	0.0238678	0.177123	0.0802669	1.30079e-05
0.0576888	0.00261119	0.176589	0.0125836	1.34468e-05
1.51174	0.0093035	0.176366	0.330007	1.36341e-05
0.408208	0.0029528	0.176096	0.0891932	1.38643e-05
0.437791	0.0117201	0.17396	0.0963672	1.5827e-05
0.0407801	0.00117313	0.172733	0.00901509	1.70758e-05
0.738532	0.0175904	0.172647	0.163314	1.71672e-05
2.70111	0.0498155	0.172624	0.597351	1.71914e-05
0.337992	0.0125627	0.172598	0.0747538	1.72189e-05
0.263013	0.0222231	0.172569	0.0581768	1.72502e-05
0.43425	0.0274539	0.172441	0.096096	1.73866e-05
0.393554	0.0579983	0.172437	0.0870915	1.73911e-05
0.524102	0.00744108	0.171949	0.11618	1.79239e-05
1.27182	0.0212834	0.171645	0.282232	1.82643e-05
0.0747575	0.00175334	0.17002	0.0166849	2.01909e-05
0.407894	0.0266332	0.16999	0.0910467	2.02287e-05
0.588673	0.0144062	0.169581	0.131589	2.07449e-05
0.0906777	0.00142786	0.169513	0.0202746	2.08321e-05
0.345845	0.0257631	0.16618	0.0782555	2.55777e-05
0.674908	0.0176539	0.165544	0.153065	2.65985e-05
0.185656	0.00358283	0.164756	0.0422261	2.79167e-05
0.731579	0.023576	0.163872	0.166929	2.94729e-05
0.992519	0.0182806	0.163851	0.226487	2.95115e-05
0.315404	0.0127099	0.163366	0.0721011	3.04034e-05
0.393862	0.00947641	0.163308	0.0900552	3.051e-05
0.543547	0.0174782	0.163204	0.124328	3.07069e-05
1.16209	0.0169495	0.163188	0.265825	3.07353e-05
0.220628	0.004263	0.161914	0.0507049	3.32316e-05
1.41272	-0.0130229	0.161592	0.325057	3.38943e-05
0.280294	0.0279408	0.161129	0.0646043	3.48674e-05
0.389482	0.00643959	0.161107	0.0897782	3.49158e-05
0.658358	0.0874919	0.160951	0.151844	3.52505e-05
2.21349	0.00100725	0.156884	0.518345	4.51918e-05
1.00985	0.045054	0.156194	0.2371	4.71327e-05
0.566471	0.021745	0.155254	0.133477	4.99102e-05
1.039	0.10782	0.154524	0.245503	5.21788e-05
2.36686	0.00719447	0.154392	0.559539	5.25977e-05
0.69921	0.0364953	0.152975	0.1662	5.73307e-05
1.83737	0.0643695	0.151422	0.439375	6.30026e-05
0.0513452	0.00187584	0.151159	0.0122909	6.40179e-05
0.206873	0.0152937	0.150207	0.0497052	6.78215e-05
0.428858	0.00714659	0.14796	0.103958	7.77112e-05
0.409197	0.0108331	0.146439	0.0997949	8.51997e-05
0.298787	0.0118553	0.145448	0.0731584	9.04583e-05
1.03511	0.0697264	0.1446	0.254315	9.52108e-05
1.35837	0.0326197	0.142801	0.336186	0.000106124
0.98589	0.00479208	0.14273	0.244071	0.000106581
1.67707	0.0351507	0.142416	0.415717	0.000108618
0.323067	0.0101275	0.140756	0.0806317	0.000120039
1.5476	0.0724181	0.140067	0.387356	0.00012512
0.877405	0.0189815	0.139832	0.219825	0.000126901
1.46662	0.0265283	0.139047	0.368649	0.000133033
0.456268	0.0174039	0.138636	0.114885	0.000136359
0.822036	0.0129392	0.137291	0.208156	0.000147828
0.452263	0.0203275	0.137212	0.11456	0.000148527
0.474001	0.00677058	0.137163	0.120091	0.000148963
0.273258	0.0233852	0.134505	0.0700201	0.000174701
2.14123	0.121421	0.133225	0.551708	0.000188616
0.658767	0.0157021	0.13284	0.170021	0.000193012
0.901427	0.0315093	0.131837	0.233668	0.000204946
0.832622	0.0150869	0.130374	0.217223	0.000223676
0.076582	0.00791629	0.13032	0.0199843	0.000224398
0.352054	0.0140294	0.127436	0.0930568	0.000266525
0.173664	0.00553671	0.127389	0.0459134	0.000267276
1.69683	0.0216833	0.127285	0.448821	0.000268932
0.225088	0.0191735	0.125931	0.0599027	0.00029153
1.32058	0.0610536	0.124396	0.353918	0.000319412
2.08776	0.125942	0.122157	0.565349	0.000364897
0.0845971	0.00243498	0.121885	0.0229373	0.000370838
0.0909757	0.00625561	0.11947	0.0249491	0.000427988
1.10773	0.103932	0.118381	0.305367	0.000456524
0.291608	0.0295485	0.118101	0.0804948	0.000464151
0.141869	0.00872572	0.117459	0.0392825	0.00048217
0.085256	0.00367109	0.116306	0.023739	0.000516239
0.518954	0.0100278	0.116021	0.1447	0.000524991
1.46305	0.0451712	0.114706	0.410578	0.000567482
1.41732	0.0410188	0.113399	0.400326	0.000613066
0.825394	0.012949	0.109082	0.238281	0.000790981
0.274311	0.0787135	0.108811	0.0793009	0.000803731
0.0183518	0.00233301	0.108746	0.00530712	0.000806808
0.499254	0.0161576	0.108648	0.144451	0.000811499
0.190196	0.00899128	0.108493	0.0550743	0.000818944
0.0787898	0.00340487	0.108141	0.0228565	0.000836107
0.388278	0.0321276	0.107518	0.113003	0.000867402
0.626687	0.0115914	0.107268	0.182626	0.000880256
0.59278	0.0356921	0.106329	0.173597	0.0009303
1.24406	0.0761084	0.10604	0.364881	0.000946256
2.34937	0.140562	0.105469	0.691152	0.000978629
0.985347	0.0600116	0.104599	0.29122	0.00103004
0.312628	0.0118345	0.103864	0.0927617	0.00107553
0.755367	0.0677899	0.102584	0.225685	0.00115964
0.152553	0.00822769	0.101946	0.0457375	0.00120391
0.291424	0.0243487	0.101302	0.0876819	0.00125036
0.585914	0.0414181	0.100368	0.177197	0.00132086
0.283042	0.0070975	0.0985281	0.0864837	0.00147155
0.944277	0.0395011	0.0965387	0.291804	0.00165373
0.0572018	0.000725326	0.0951878	0.017815	0.00179005
0.625002	0.0184137	0.0944361	0.195506	0.00187068
0.0932722	0.00344431	0.0941802	0.02922	0.00189895
0.109729	0.00718551	0.0936681	0.0344791	0.0019568
0.107461	0.00288906	0.0900714	0.0345023	0.00241561
0.47327	0.0452309	0.0897892	0.152214	0.00245585
0.0898227	0.00958402	0.0897154	0.028902	0.00246648
0.523946	0.0323763	0.0878791	0.170513	0.00274631
0.621716	0.0501549	0.0875378	0.202763	0.00280171
0.516306	0.0546564	0.0850813	0.171029	0.00323464
0.593303	0.0234918	0.0848033	0.196886	0.00328767
0.136796	0.0126309	0.0839567	0.0456449	0.00345453
0.152305	0.0109377	0.0788174	0.0525973	0.00466524
0.194176	0.0289965	0.0787937	0.0670679	0.00467171
0.159527	0.0114249	0.0781923	0.0553299	0.00483886
0.390121	0.0183177	0.0778511	0.13563	0.00493635
0.059153	0.00285567	0.077783	0.0205749	0.00495604
0.269537	0.0294487	0.0774637	0.0939611	0.0050494
0.116252	0.0195505	0.076959	0.0406696	0.0052006
0.215048	0.0311849	0.0763972	0.075531	0.00537422
0.134835	0.0225275	0.0761205	0.0474512	0.00546187
0.204352	0.0144202	0.0739958	0.0730244	0.0061843
0.367653	0.0337535	0.0736885	0.131675	0.00629641
0.430281	0.0406484	0.0717957	0.156283	0.00703345
0.423504	0.0258389	0.0697572	0.156224	0.0079243
0.084455	0.00946966	0.0680848	0.0315628	0.00873921
0.045481	0.00235293	0.0678793	0.0170249	0.00884499
1.01514	0.0567057	0.0676879	0.380573	0.00894466
0.20247	0.0201955	0.0674996	0.0760189	0.00904385
0.0813682	0.00424617	0.065135	0.0311393	0.0103875
0.259491	0.0199203	0.0643831	0.0999246	0.0108555
0.160243	0.0104475	0.063975	0.0619161	0.0111184
0.202869	0.0193065	0.0633416	0.0788042	0.0115392
0.0625105	0.00208864	0.0632966	0.0242913	0.0115697
0.256769	0.0139705	0.0624475	0.100501	0.0121606
0.105226	0.00283758	0.062216	0.0412678	0.012327
0.353391	0.0839261	0.0608575	0.140233	0.0133503
0.310638	0.0719531	0.059361	0.124912	0.0145774
0.118114	0.0119725	0.0556035	0.0491717	0.0181864
0.0373109	0.00371088	0.0541169	0.015757	0.0198534
0.971141	0.0500631	0.0487371	0.433401	0.0273
0.120665	0.0208795	0.0430597	0.0574613	0.0383027
0.656405	0.0508486	0.0423664	0.315245	0.0399288
0.774918	0.0439678	0.0418321	0.374635	0.0412303
0.522104	0.0737401	0.0409516	0.255228	0.0434717
0.0887649	0.00660789	0.0403309	0.0437391	0.0451273
0.252376	0.0197503	0.0381387	0.128029	0.0515163
0.0905085	0.00552573	0.0338353	0.0488559	0.066955
0.0159765	0.00143259	0.0337619	0.00863371	0.067257
0.0528637	0.00562939	0.031875	0.0294297	0.0755324
0.0690866	0.0142534	0.0314065	0.0387562	0.0777491
0.387843	0.0376293	0.0287625	0.227663	0.0916278
0.249018	0.0523025	0.0280582	0.14805	0.0957555
0.0274231	0.00100434	0.0274856	0.0164778	0.0992574
0.0170905	0.00215583	0.0271138	0.0103414	0.101605
0.188453	0.0858888	0.0255129	0.117652	0.112421
0.50586	0.130815	0.0249907	0.319178	0.116214
0.555169	0.0273611	0.0231386	0.364385	0.130834
0.326999	0.124461	0.0229671	0.215444	0.132287
0.233807	0.107137	0.0221285	0.157004	0.13965
0.490155	0.0477344	0.0214663	0.334295	0.145786
0.204122	0.0668793	0.0186667	0.149503	0.175275
0.0418363	0.00533287	0.0170164	0.0321204	0.195803
0.161921	0.0528632	0.0144108	0.135268	0.234179
0.802203	0.289728	0.0141297	0.676885	0.238828
0.030219	0.00929542	0.0130484	0.0265483	0.257785
0.0711858	0.0316057	0.0128118	0.0631211	0.262173
0.0291238	0.00630101	0.0124084	0.0262461	0.269869
0.0702146	0.0257864	0.0121942	0.0638373	0.27407
0.21572	0.0544002	0.0111798	0.204936	0.295103
0.207725	0.0243899	0.0104596	0.204096	0.31129
0.103073	0.0227605	0.0101533	0.102805	0.318518
0.0256755	0.00304948	0.00980996	0.0260575	0.326882
0.0143937	0.00694822	0.00669475	0.0177107	0.418351
0.0443874	0.0200172	0.00579772	0.0587159	0.451481
0.264532	0.129837	0.00553433	0.358201	0.461975
0.0662149	0.0733782	0.0032413	0.117295	0.573691
0.115924	0.0353784	0.00294635	0.215416	0.5917
-0.00128123	0.00247082	0.00153259	0.00330346	0.698971
0.000210764	0.00869237	5.08046e-07	0.0298698	0.994384
a. Each permutation test was carried out in 100 groups at the same time by using randomly removed 20% and supplemented 10% of all the numbers which floating within 20% of the reference value. Every linear regression equation were built in P and corresponding `X calculated from 100 groups by using least squares.
