# Supplementary material for: A new perspective on population genetics: Deciphering the relationship between genetic variants and disease prevalence in Psoriasis
Source: PLoS One. 2026 Mar 13;21(3):e0344204. doi: 10.1371/journal.pone.0344204 (PMC12987435; doi:10.1371/journal.pone.0344204)
Supplement: S21 Table — (XLSX) [file pone.0344204.s026.xlsx]

## Sheet: lost 20% and-mixed 20%-10
Supplementary Table 21-1. Parameters of linear regression equations established between combination frequency and prevalence of disease in 1000 permutation tests under the Constrained with lost 20% and mixed 20% model in 10 populations.a
Slope	Intercept	R2	SE	P-value
0.948738	-0.0882131	0.990128	0.0334925	2.60689e-09
3.31251	-0.269364	0.988983	0.123607	4.04565e-09
1.54542	-0.180928	0.986899	0.0629538	8.09866e-09
2.16128	-0.400511	0.986124	0.0906417	1.01929e-08
0.622548	-0.0415635	0.985642	0.0265649	1.16866e-08
0.337137	-0.0293715	0.982464	0.0159247	2.60423e-08
1.23289	-0.096717	0.979895	0.062437	4.50393e-08
2.42532	-0.121911	0.975277	0.136525	1.03185e-07
0.521537	-0.0232565	0.974066	0.0300872	1.24997e-07
3.17718	-0.240989	0.973028	0.18702	1.46292e-07
0.803442	-0.0608365	0.972084	0.0481371	1.67938e-07
1.52762	-0.178143	0.970443	0.0942579	2.1121e-07
0.459286	-0.0266156	0.969124	0.028984	2.51633e-07
1.33053	-0.125678	0.968925	0.0842446	2.5822e-07
0.717839	-0.0316521	0.966807	0.047026	3.36446e-07
1.68683	-0.0557143	0.965522	0.112698	3.91847e-07
0.610739	-0.0433342	0.963985	0.0417366	4.66813e-07
0.538058	-0.0261439	0.962883	0.0373497	5.26895e-07
1.10086	-0.0691056	0.962501	0.0768237	5.48978e-07
1.29382	-0.133344	0.962489	0.0903044	5.49691e-07
0.955146	-0.0532697	0.961461	0.0676094	6.12708e-07
0.974923	-0.0842735	0.960104	0.0702635	7.04075e-07
1.25236	-0.142386	0.958887	0.0916829	7.94398e-07
2.76266	-0.23437	0.958522	0.203185	8.23145e-07
0.751377	-0.0561993	0.957321	0.0560909	9.2316e-07
1.02473	-0.079286	0.957175	0.0766336	9.35905e-07
0.602553	-0.0409916	0.956656	0.045346	9.82337e-07
0.457612	-0.0234117	0.956537	0.0344875	9.93178e-07
0.704125	-0.0413352	0.956237	0.0532568	1.02102e-06
1.11155	-0.123885	0.954874	0.0854325	1.1549e-06
1.29166	-0.0821341	0.953868	0.100429	1.26195e-06
2.32035	-0.189213	0.953787	0.180577	1.27085e-06
0.382583	-0.0221719	0.953066	0.0300169	1.35252e-06
1.20708	-0.10385	0.952726	0.0950643	1.39229e-06
2.031	-0.0958349	0.951318	0.162438	1.56668e-06
0.426136	-0.018869	0.95115	0.0341436	1.58843e-06
1.31877	-0.130747	0.950937	0.105907	1.61658e-06
0.389859	-0.00766571	0.948295	0.0321853	1.99606e-06
0.682288	-0.0481676	0.947322	0.0568839	2.15151e-06
3.50097	-0.203116	0.946319	0.294806	2.32112e-06
1.22451	-0.120594	0.946275	0.103156	2.32865e-06
1.40728	-0.151922	0.945279	0.11971	2.50727e-06
1.20569	-0.126777	0.943888	0.103934	2.77378e-06
0.664473	-0.0248632	0.943045	0.057734	2.94527e-06
0.849328	-0.0590042	0.940864	0.0752822	3.42609e-06
0.329289	-0.0116333	0.940452	0.0292954	3.52335e-06
2.82272	-0.267641	0.940101	0.25191	3.60757e-06
0.567645	-0.0342765	0.93981	0.0507896	3.67871e-06
5.50722	-0.320369	0.939414	0.494474	3.77695e-06
1.69621	-0.266454	0.937966	0.154226	4.15381e-06
0.464502	-0.0227148	0.937479	0.0424106	4.28669e-06
1.33074	-0.0386986	0.9361	0.122924	4.68027e-06
0.233296	-0.00762393	0.934659	0.0218086	5.11997e-06
0.186593	-0.00668754	0.932718	0.0177184	5.76098e-06
2.58841	-0.18017	0.932129	0.24694	5.96673e-06
0.396717	-0.0138172	0.931951	0.037901	6.03015e-06
0.59328	-0.00490592	0.930948	0.0571267	6.39617e-06
0.263108	-0.0141687	0.929848	0.0255508	6.817e-06
1.48714	-0.133509	0.928439	0.145971	7.38577e-06
2.12215	-0.134568	0.928363	0.208421	7.41739e-06
1.00462	-0.084231	0.927636	0.0992036	7.72534e-06
1.95656	-0.251422	0.926737	0.194497	8.11982e-06
1.06136	-0.0502128	0.926485	0.105703	8.23287e-06
0.378235	-0.0229741	0.925729	0.0378777	8.57953e-06
0.556795	-0.0254792	0.925509	0.0558484	8.68227e-06
0.38799	-0.0163014	0.925284	0.0389801	8.78847e-06
0.277212	-0.00749366	0.925028	0.0279023	8.91086e-06
1.55319	-0.0718921	0.924906	0.156471	8.96942e-06
0.113534	-0.00155937	0.923704	0.0115362	9.56227e-06
0.649889	-0.0316711	0.923168	0.0662867	9.83649e-06
0.508179	-0.0144944	0.922854	0.0519473	9.99948e-06
0.349653	-0.0185985	0.921346	0.0361195	1.08116e-05
0.431242	-0.0151049	0.921249	0.0445776	1.08655e-05
3.14724	-0.06766	0.921155	0.325541	1.09176e-05
1.00474	-0.0555065	0.919917	0.10481	1.16257e-05
2.47402	-0.49562	0.918437	0.260663	1.25174e-05
0.681036	-0.0405525	0.913998	0.0738598	1.55031e-05
3.9829	-0.25549	0.9139	0.432222	1.5574e-05
1.40792	-0.0523786	0.911353	0.155247	1.75194e-05
0.645513	-0.0391759	0.909683	0.0719117	1.88913e-05
1.1873	-0.0432986	0.908635	0.133109	1.97922e-05
0.472859	-0.0231349	0.908448	0.0530726	1.99568e-05
0.449001	-0.0190052	0.906192	0.0510755	2.20193e-05
0.439494	-0.0159155	0.90601	0.0500475	2.21923e-05
0.750555	-0.0459369	0.905169	0.0858911	2.30058e-05
0.439164	-0.018935	0.901845	0.051224	2.64438e-05
0.797866	-0.0337092	0.900257	0.0938949	2.82157e-05
0.595257	-0.030758	0.8992	0.0704632	2.94453e-05
0.147487	-0.00145146	0.899079	0.0174703	2.95878e-05
0.140652	-0.00117973	0.898102	0.0167502	3.07634e-05
0.785969	-0.0480646	0.897829	0.0937405	3.10983e-05
0.485585	-0.025436	0.896884	0.0582124	3.22785e-05
0.305742	-0.0167278	0.894364	0.03715	3.55908e-05
0.374643	-0.00852687	0.893098	0.0458263	3.73478e-05
0.352328	-0.0113612	0.892148	0.043311	3.87102e-05
1.33001	-0.173309	0.891791	0.163799	3.92313e-05
0.886819	-0.0724859	0.889789	0.110347	4.22536e-05
2.45679	-0.117727	0.889375	0.306343	4.28998e-05
0.572808	-0.0217737	0.887975	0.0719319	4.51415e-05
1.06884	-0.0837009	0.887014	0.134869	4.67295e-05
0.77027	-0.0429242	0.886778	0.0973098	4.71269e-05
0.928357	-0.0180423	0.886414	0.117494	4.77434e-05
0.777786	-0.0472077	0.886286	0.0984996	4.79611e-05
2.98811	-0.185231	0.886074	0.378817	4.8325e-05
1.17866	-0.0950431	0.884135	0.150856	5.1744e-05
2.2763	-0.183333	0.882615	0.293498	5.45495e-05
0.611472	-0.0477277	0.879357	0.0800756	6.09517e-05
2.60536	-0.0328044	0.87909	0.341615	6.14994e-05
2.84719	-0.149022	0.878546	0.374279	6.26288e-05
0.626555	-0.0312161	0.878452	0.0824004	6.28262e-05
1.92951	-0.102356	0.878213	0.254039	6.33281e-05
1.13074	-0.115193	0.877028	0.149697	6.5865e-05
2.13194	-0.152747	0.876973	0.282317	6.59845e-05
0.756286	-0.033285	0.876486	0.100375	6.70489e-05
0.668008	-0.031296	0.876202	0.0887754	6.76779e-05
1.64326	-0.060478	0.875903	0.218683	6.83415e-05
0.589399	-0.0164384	0.875015	0.0787563	7.03473e-05
0.289939	-0.0132922	0.874751	0.0387888	7.09519e-05
0.769765	-0.0145577	0.873536	0.103551	7.37857e-05
1.21582	-0.0987564	0.873421	0.16364	7.4057e-05
1.74938	-0.134294	0.872324	0.236622	7.66972e-05
0.185781	-0.0050158	0.87213	0.0251506	7.71701e-05
0.608795	-0.0236586	0.871226	0.0827512	7.94078e-05
2.87105	-0.146691	0.86906	0.394009	8.49694e-05
4.35065	-0.446649	0.868458	0.598642	8.65682e-05
1.81185	-0.0904499	0.86818	0.24961	8.73124e-05
1.25216	-0.0305739	0.868001	0.17264	8.77944e-05
0.657747	-0.0606979	0.866474	0.0912891	9.19909e-05
0.556258	-0.0247084	0.866256	0.0772762	9.26029e-05
0.464044	-0.0173596	0.8659	0.0645646	9.36075e-05
1.70512	-0.0767614	0.865638	0.237509	9.43523e-05
4.47445	-0.569991	0.865413	0.623856	9.49956e-05
0.844745	-0.0597914	0.864751	0.118114	9.69064e-05
1.8816	-0.275325	0.862593	0.265512	0.000103345
1.36372	-0.123091	0.86107	0.193669	0.000108076
0.498375	-0.0241254	0.860106	0.0710614	0.000111155
2.4802	-0.476256	0.860077	0.353686	0.000111249
0.986307	-0.0663824	0.856805	0.142557	0.000122208
1.09333	-0.103214	0.856545	0.158194	0.000123112
0.782028	-0.0336972	0.85644	0.1132	0.000123478
1.49545	-0.0666635	0.855648	0.217166	0.000126271
1.00786	-0.0907414	0.855063	0.146706	0.000128367
0.557325	-0.00919306	0.85463	0.0812665	0.000129931
0.815791	-0.0116519	0.85437	0.11908	0.000130882
0.998866	-0.104797	0.85353	0.146294	0.000133977
0.777725	-0.0477707	0.85314	0.114083	0.000135433
2.45334	-0.159402	0.850033	0.364329	0.000147476
2.44854	-0.19342	0.848725	0.36548	0.00015278
1.18454	-0.104812	0.844688	0.179581	0.000170068
0.923905	-0.0600932	0.843293	0.140811	0.000176376
2.35725	-0.143574	0.84291	0.359786	0.000178136
1.82104	-0.0695144	0.842237	0.278651	0.000181265
0.374644	-0.013265	0.839114	0.0579993	0.000196333
1.70803	-0.131571	0.83877	0.264759	0.000198049
0.851917	-0.0428479	0.838315	0.132277	0.000200338
1.56863	-0.0418672	0.838118	0.243738	0.000201335
3.97867	-0.196181	0.83807	0.618325	0.000201577
3.13591	-0.296004	0.837697	0.48802	0.000203476
0.169053	-0.00250552	0.837608	0.0263171	0.000203928
1.82166	-0.0606889	0.837236	0.283973	0.000205841
0.439563	-0.023392	0.834511	0.0692062	0.000220257
0.789413	-0.0219039	0.832135	0.125355	0.000233439
1.1765	-0.0997011	0.832017	0.186903	0.000234109
1.44429	-0.113418	0.830945	0.230323	0.000240263
1.73646	-0.102219	0.830746	0.277112	0.000241417
1.85842	-0.132489	0.830626	0.296702	0.00024212
0.45031	-0.00749177	0.829613	0.0721519	0.00024808
2.59479	-0.211122	0.828001	0.418123	0.000257793
1.19675	-0.0624371	0.827279	0.193333	0.00026224
3.23393	-0.161706	0.824383	0.527721	0.000280658
0.573611	-0.0198173	0.823113	0.0940136	0.000289037
1.59174	-0.152761	0.821187	0.262607	0.00030211
3.46866	-0.0515256	0.821168	0.572299	0.000302236
0.218793	-0.00647738	0.820213	0.0362164	0.000308888
1.70297	-0.0666656	0.819547	0.282525	0.000313588
1.93821	-0.0728412	0.817218	0.324081	0.000330459
0.461355	-0.00668545	0.816961	0.0772077	0.000332356
3.01789	-0.199555	0.815784	0.50703	0.000341181
4.63217	-0.650636	0.814575	0.781373	0.000350429
2.49292	-0.208286	0.813421	0.422121	0.00035943
1.60124	-0.0778808	0.81195	0.272448	0.00037116
0.303068	-0.00351905	0.811145	0.0517023	0.000377702
0.031752	-0.000614948	0.810041	0.0054363	0.000386818
3.79081	-0.217121	0.809518	0.650131	0.00039119
0.574521	-0.0262148	0.808948	0.0987135	0.000396003
2.02639	-0.177161	0.807649	0.349634	0.000407137
2.99572	-0.111278	0.806786	0.518318	0.00041466
0.19664	-0.00808613	0.806707	0.0340311	0.000415354
2.48163	-0.0615352	0.806192	0.43019	0.000419908
0.713161	-0.0351504	0.804679	0.124224	0.000433485
1.70335	-0.0511608	0.804399	0.296967	0.000436038
2.0136	-0.164292	0.80324	0.352351	0.000446714
4.86365	-0.236522	0.802986	0.851751	0.000449081
0.213106	-0.00394982	0.80215	0.037419	0.000456933
1.46076	-0.0489162	0.801035	0.257394	0.000467575
0.348318	0.00922647	0.800434	0.061491	0.000473383
1.65259	-0.110726	0.799235	0.292837	0.00048514
0.320409	-0.00337557	0.7991	0.0568002	0.000486481
3.89581	-0.179776	0.798859	0.691142	0.000488874
0.522802	-0.0187791	0.798247	0.0929251	0.000494998
2.13759	-0.189278	0.797913	0.380339	0.000498369
0.170018	-0.00212443	0.795889	0.0304409	0.000519138
0.528691	-0.0102455	0.795768	0.0946946	0.0005204
2.58387	-0.0903789	0.795694	0.462906	0.000521183
0.668619	-0.0281739	0.795653	0.1198	0.000521606
1.96406	-0.11888	0.795493	0.352083	0.000523284
0.209267	0.00488707	0.795418	0.0375225	0.000524074
1.36581	-0.0438177	0.794324	0.24572	0.00053566
1.36239	-0.040708	0.793929	0.245399	0.000539883
0.593648	-0.0159922	0.793857	0.106954	0.00054066
0.827713	-0.0368685	0.793819	0.149141	0.000541066
4.0913	-0.320341	0.79369	0.737482	0.00054246
0.548868	-0.0197703	0.793442	0.0990118	0.00054514
6.084	-0.338933	0.790821	1.10628	0.000574066
0.873485	-0.057357	0.789333	0.159543	0.000591004
1.41234	-0.024167	0.788667	0.258483	0.000598711
1.58228	-0.0630881	0.788404	0.289812	0.000601768
1.33456	-0.0487432	0.788063	0.244691	0.000605767
1.11087	-0.126645	0.787023	0.20431	0.000618055
0.335871	-0.00202664	0.785779	0.0620023	0.000633006
0.790588	-0.0247093	0.783792	0.146805	0.00065746
0.464098	-0.0093668	0.783662	0.0862119	0.000659089
1.08876	-0.0894954	0.783549	0.202317	0.000660495
3.05925	-0.137938	0.78311	0.569216	0.000666014
2.19631	-0.0690298	0.782169	0.409788	0.000677972
0.647006	-0.0159337	0.781606	0.120918	0.00068519
7.20752	-0.54823	0.78053	1.35124	0.000699172
0.266608	-0.00283095	0.78035	0.050009	0.000701523
0.452779	-0.00671161	0.779217	0.0852109	0.000716514
0.772045	-0.0397018	0.778135	0.145752	0.000731056
0.431332	-0.00434043	0.777437	0.0815943	0.000740544
0.222412	-0.00963021	0.776992	0.0421274	0.000746649
1.21148	-0.0725447	0.776022	0.230111	0.000760097
1.29059	-0.120454	0.775452	0.245539	0.000768084
0.440501	-0.00631563	0.774017	0.0841519	0.000788458
1.57427	-0.153314	0.770384	0.303866	0.000841926
0.891478	-0.0215991	0.770344	0.172093	0.000842525
5.49886	-0.270506	0.768854	1.06598	0.000865253
1.55094	-0.0287467	0.767165	0.302086	0.000891561
3.792	-0.287593	0.765697	0.741622	0.000914929
0.163738	-0.00112434	0.764203	0.0321565	0.00093919
1.22998	-0.0343762	0.763391	0.242101	0.000952598
0.151665	-0.00323277	0.760031	0.0301303	0.00100956
1.30015	-0.0850964	0.757861	0.259829	0.00104774
1.40082	-0.0825852	0.757341	0.280344	0.00105703
0.0944649	0.00162317	0.757182	0.0189132	0.0010599
0.719635	-0.0699652	0.754332	0.145198	0.00111213
4.56947	-0.312291	0.752337	0.926924	0.00114986
0.0824121	0.000472833	0.751307	0.0167637	0.00116973
2.76124	-0.136342	0.75118	0.561864	0.0011722
0.776087	-0.0345519	0.750534	0.158192	0.00118481
0.617869	-0.00774263	0.749986	0.126127	0.0011956
2.01646	-0.127206	0.749442	0.41222	0.00120636
1.8634	-0.0425477	0.748202	0.38219	0.0012312
1.26418	-0.0553657	0.745899	0.260873	0.00127837
0.283553	-0.00547737	0.745723	0.0585402	0.00128204
2.38503	-0.143081	0.745238	0.493024	0.00129215
3.62233	-0.138593	0.744974	0.749316	0.0012977
2.40455	-0.110311	0.741125	0.502444	0.00138056
0.790415	-0.0489677	0.741037	0.1652	0.0013825
0.938989	-0.00619801	0.740525	0.196514	0.00139383
2.91162	-0.120885	0.740211	0.609849	0.00140082
0.209921	-0.00504391	0.739851	0.0440098	0.00140886
0.46214	-0.00755845	0.73975	0.096913	0.00141112
0.611995	-0.0175804	0.739375	0.128463	0.00141954
0.750803	-0.0405027	0.738443	0.157981	0.00144066
2.42	-0.142036	0.737558	0.510376	0.00146092
1.79619	-0.229874	0.736214	0.380128	0.0014921
1.10154	-0.0473133	0.735906	0.233305	0.00149932
4.05214	-0.617342	0.733307	0.863979	0.00156133
1.68077	-0.0800164	0.731924	0.359633	0.00159511
0.795038	-0.0327993	0.731767	0.170182	0.00159899
3.08769	-0.100513	0.73097	0.662276	0.00161875
1.09394	-0.0595601	0.730886	0.234689	0.00162084
2.53352	-0.0426231	0.728864	0.546322	0.00167185
0.352448	-0.015573	0.727166	0.0763277	0.00171566
1.5858	-0.111278	0.725829	0.344586	0.00175076
0.538096	-0.015822	0.725137	0.117129	0.00176914
1.41479	-0.0383768	0.724999	0.308068	0.00177282
0.965236	0.00476148	0.724561	0.210409	0.00178454
0.510904	-0.00619249	0.722634	0.111908	0.00183688
0.532587	-0.00675091	0.721163	0.117086	0.00187761
0.913972	-0.0451319	0.72063	0.201197	0.00189252
0.552191	-0.00931041	0.720172	0.121695	0.00190544
3.16297	-0.120092	0.719578	0.6981	0.00192227
0.383601	-0.00436519	0.716107	0.085393	0.00202291
2.0666	-0.0311125	0.716057	0.4601	0.0020244
3.38966	-0.321603	0.715809	0.755124	0.00203176
0.945467	-0.00944025	0.712813	0.212176	0.00212216
0.260304	-0.0048551	0.712748	0.0584251	0.00212415
0.729747	-0.00870789	0.712418	0.163923	0.0021343
1.55221	-0.108643	0.712353	0.348728	0.0021363
2.31701	-0.0345183	0.712136	0.520828	0.00214301
2.24359	-0.0806176	0.711159	0.505528	0.00217338
2.30293	-0.234089	0.710521	0.519704	0.0021934
3.27323	-0.230902	0.709978	0.739647	0.00221054
0.013219	-1.59347e-05	0.709777	0.00298854	0.0022169
0.582264	-0.00846038	0.709286	0.131795	0.00223255
0.52844	-0.00882032	0.709255	0.11962	0.00223351
6.92598	-0.33188	0.708614	1.57024	0.00225405
0.338272	-0.00977702	0.706895	0.0770113	0.00230984
0.657383	-0.0132902	0.706668	0.149743	0.00231727
0.34277	-0.00314526	0.703472	0.0786806	0.0024241
2.4212	-0.25816	0.702715	0.556779	0.00244994
2.87685	-0.0278835	0.701851	0.662927	0.00247969
0.276639	-0.00463419	0.70161	0.0637841	0.00248802
0.645981	-0.0113237	0.700712	0.149262	0.00251936
0.24544	-0.005094	0.700693	0.0567146	0.00252002
1.36814	-0.0572556	0.700549	0.316248	0.00252505
4.81927	-0.0732157	0.699129	1.11776	0.00257524
0.525705	0.0111167	0.697458	0.122414	0.00263533
0.439551	-0.0185824	0.697449	0.102355	0.00263564
0.245328	6.05475e-05	0.695079	0.0574484	0.00272271
1.49338	-0.0702786	0.694891	0.349859	0.00272971
0.469546	0.00453136	0.694423	0.110124	0.00274719
0.332564	-0.0171226	0.692696	0.0783146	0.00281244
1.62507	-0.0287029	0.69241	0.382941	0.00282339
0.812229	-0.0414172	0.692302	0.191447	0.00282752
0.589894	-0.0258519	0.692241	0.139061	0.00282986
1.81706	-0.0486375	0.691634	0.428964	0.0028532
0.252138	-0.000123514	0.690498	0.0596821	0.00289724
7.34679	-0.346362	0.690058	1.7408	0.00291445
3.25237	-0.275016	0.689322	0.771969	0.00294344
4.66613	-0.133724	0.689118	1.10806	0.0029515
1.49385	-0.139969	0.688804	0.355003	0.00296394
1.37266	-0.0830057	0.688011	0.326807	0.00299559
3.45883	-0.173626	0.686187	0.826985	0.00306929
0.843766	-0.0261171	0.685414	0.202102	0.00310099
1.22061	-0.126059	0.684834	0.292757	0.00312489
0.842781	0.000373037	0.682795	0.203093	0.00321015
3.4054	-0.261834	0.682794	0.820635	0.00321021
0.293295	0.00791944	0.682361	0.0707489	0.00322852
0.629733	-0.0197443	0.681695	0.152138	0.00325687
0.289172	-0.0081211	0.681174	0.0699454	0.0032792
2.23044	-0.0497556	0.679034	0.542162	0.0033721
2.81361	-0.381179	0.678862	0.684185	0.00337968
2.46782	-0.0587015	0.678283	0.600897	0.00340521
0.291635	-0.00344366	0.677646	0.0711148	0.00343347
0.729441	-0.0401066	0.676962	0.178152	0.00346399
0.598864	-0.0251455	0.675808	0.146647	0.003516
2.98363	-0.161444	0.675744	0.730722	0.00351891
0.14768	0.00137992	0.675703	0.0361717	0.0035208
0.242129	-0.00407594	0.674244	0.0595032	0.00358749
0.297964	-0.000740752	0.6738	0.0732986	0.00360798
1.39528	-0.0548278	0.672184	0.344498	0.00368333
2.0772	-0.109074	0.671043	0.514195	0.00373725
0.167368	-0.00337695	0.670492	0.0414825	0.0037635
2.93354	-0.354016	0.667741	0.731614	0.00389677
2.45348	-0.0993888	0.667134	0.612726	0.00392663
0.280704	0.00167758	0.666891	0.0701406	0.00393867
2.19044	-0.190467	0.666314	0.548043	0.00396728
2.39737	-0.166694	0.665546	0.600855	0.0040057
0.266858	0.00195771	0.663254	0.0672274	0.00412193
0.218474	-0.00538354	0.663096	0.0550578	0.00413004
0.433913	-0.00343803	0.662869	0.109407	0.00414172
1.02108	-0.00822411	0.661667	0.258148	0.00420393
4.81204	-0.197229	0.660087	1.22086	0.00428683
1.68067	-0.0745882	0.659358	0.427096	0.0043255
0.316751	-0.00165087	0.659281	0.0805073	0.00432962
4.49111	-0.122164	0.658231	1.14416	0.00438584
3.48764	-0.475132	0.657264	0.890425	0.00443815
1.4682	-0.0109447	0.656144	0.375775	0.00449928
2.5818	-0.14975	0.655668	0.661493	0.00452551
2.61779	-0.301339	0.655575	0.670852	0.00453063
0.482273	-0.00252235	0.653439	0.124175	0.00464971
1.58699	-0.0656603	0.653253	0.408785	0.00466018
0.548562	-0.00859749	0.653052	0.141364	0.00467156
0.583756	0.0153043	0.652394	0.150652	0.00470888
0.316804	-0.00161929	0.651679	0.0818879	0.00474968
0.181493	0.00461695	0.651487	0.0469322	0.00476064
0.950457	-0.0464219	0.651404	0.245824	0.00476542
0.703578	-0.01385	0.650637	0.182279	0.00480959
1.89114	-0.0945017	0.649324	0.49136	0.00488597
1.58926	-0.106621	0.647005	0.41503	0.00502321
0.205659	6.57092e-05	0.64676	0.0537361	0.0050379
4.10085	-0.378819	0.64662	1.07183	0.0050463
0.170235	0.0019772	0.645461	0.0446069	0.00511623
0.947114	-0.00841916	0.643978	0.248977	0.00520679
2.99919	-0.0970583	0.643209	0.789749	0.00525426
0.798107	-0.0404716	0.642666	0.210407	0.00528801
1.08828	-0.0148166	0.642624	0.286933	0.00529063
3.34704	-0.256107	0.638935	0.889571	0.00552429
2.66423	-0.10302	0.637966	0.709582	0.00558694
1.4924	-0.0895571	0.637764	0.397655	0.00560009
4.25921	-0.222563	0.636355	1.13834	0.00569243
1.96865	-0.0148108	0.633512	0.529389	0.00588226
1.21396	-0.0367532	0.632769	0.326969	0.00593268
4.07853	-0.205465	0.631567	1.10136	0.00601497
2.07748	-0.116605	0.629038	0.564052	0.00619107
0.513544	-0.0189518	0.627776	0.139808	0.00628039
3.12464	-0.172038	0.624175	0.857225	0.00654084
4.29643	-0.11672	0.623711	1.17986	0.00657502
4.99843	-0.141748	0.623395	1.37357	0.00659838
1.22333	-0.047571	0.620672	0.338123	0.00680229
0.7383	-0.0306981	0.619427	0.204603	0.00689715
0.483937	-0.00601891	0.619189	0.13418	0.00691536
3.55949	-0.249986	0.617525	0.990414	0.00704405
0.28208	0.000817975	0.61522	0.0788712	0.00722531
0.317136	0.0120424	0.61515	0.0886862	0.00723091
0.368253	-0.00592581	0.613955	0.103241	0.00732638
0.858753	-0.10076	0.613164	0.241156	0.00739009
2.22322	-0.0240356	0.613135	0.624366	0.00739251
1.54778	-0.132003	0.611857	0.435847	0.00749642
1.69386	-0.00660803	0.611295	0.477547	0.00754247
0.441575	-0.00927996	0.611268	0.1245	0.00754465
1.35717	0.0114288	0.610005	0.383666	0.00764905
2.20044	-0.130056	0.609918	0.622168	0.00765625
0.338315	-0.00751501	0.608581	0.0959264	0.00776806
0.607951	-0.00650617	0.607744	0.172682	0.00783862
0.393268	0.00602536	0.604279	0.112517	0.00813641
1.23816	-0.0171336	0.60359	0.354759	0.00819663
4.59738	-0.232671	0.603309	1.31802	0.00822133
0.381761	-0.00324688	0.602334	0.10967	0.0083074
2.75644	-0.154381	0.600985	0.794085	0.00842765
1.31181	-0.0607496	0.599152	0.379358	0.00859321
0.289445	-0.00560622	0.599012	0.0837275	0.00860588
1.29253	-0.0674768	0.598519	0.374274	0.00865092
0.881102	-0.000194398	0.597047	0.25592	0.00878645
2.72863	-0.301361	0.593886	0.797759	0.00908301
1.26544	-0.0488818	0.593147	0.370539	0.00915354
1.59168	-0.143806	0.5919	0.467273	0.00927339
1.13778	-0.0367597	0.590771	0.334801	0.00938299
1.15309	-0.0781327	0.589795	0.339993	0.00947859
0.406944	-0.0122708	0.589206	0.120135	0.00953659
0.275835	0.00152853	0.588133	0.0816104	0.00964307
1.26658	-0.0284266	0.587251	0.375422	0.00973122
0.802854	-0.000617145	0.584606	0.239271	0.0099996
0.895107	0.00811677	0.582122	0.268131	0.0102568
0.480687	0.00209628	0.581333	0.144224	0.0103396
2.92697	-0.157817	0.581297	0.878267	0.0103434
2.05923	-0.161709	0.58014	0.619365	0.0104658
1.32676	-0.0409078	0.580096	0.399092	0.0104705
0.392291	-0.000157721	0.578029	0.118503	0.0106921
3.92379	-0.130906	0.577344	1.18696	0.0107663
1.26815	-0.0264284	0.577099	0.383814	0.010793
1.09099	-0.0107559	0.575068	0.33157	0.011016
2.33441	-0.0764363	0.573601	0.7116	0.0111792
0.939708	0.0615706	0.572731	0.286961	0.0112769
0.717657	-0.0048446	0.571034	0.219914	0.0114696
0.474515	-0.0115426	0.570694	0.145508	0.0115084
0.247238	-0.00275322	0.570544	0.0758375	0.0115256
2.93661	-0.135371	0.569466	0.902758	0.0116498
4.09607	-0.305084	0.569191	1.2599	0.0116817
0.431261	0.0226569	0.568875	0.132736	0.0117184
1.343	-0.00556623	0.56848	0.41369	0.0117644
0.540617	-0.0121854	0.566255	0.167285	0.0120259
1.70764	-0.113302	0.565834	0.528854	0.012076
2.96397	-0.138585	0.565705	0.918175	0.0120913
5.62605	-0.434791	0.56502	1.74526	0.0121731
2.34872	0.0106333	0.562327	0.732599	0.012499
0.150589	-0.00270348	0.562172	0.0469857	0.0125179
1.1648	-0.0174334	0.556988	0.367274	0.0131655
1.76309	-0.0227893	0.556509	0.556462	0.0132267
0.94708	-0.0318154	0.555814	0.299336	0.0133158
0.829627	0.00856789	0.555262	0.262507	0.0133869
1.1018	0.0150065	0.555025	0.348794	0.0134175
1.7761	-0.170533	0.553833	0.563614	0.0135724
0.190995	-0.000966871	0.553714	0.0606233	0.013588
0.212764	0.00379804	0.552597	0.067686	0.0137345
0.440528	0.000699722	0.552391	0.140202	0.0137617
1.11301	-0.0983941	0.551032	0.3552	0.0139421
0.561012	-0.00761731	0.550735	0.179146	0.0139816
0.702726	-0.0241515	0.550461	0.224523	0.0140183
1.64078	-0.210596	0.550095	0.524623	0.0140673
0.993314	0.00412601	0.549795	0.317794	0.0141077
0.996	-0.0182458	0.54943	0.318889	0.0141569
1.10451	-0.0121608	0.549012	0.35393	0.0142134
0.704102	-0.0185749	0.546788	0.226637	0.0145171
0.387076	-0.019666	0.546465	0.124674	0.0145616
0.396768	0.0116167	0.546147	0.127878	0.0146056
0.256815	-0.00284473	0.545713	0.0828436	0.0146658
0.771015	-0.0218977	0.545199	0.248972	0.0147372
0.0585948	6.64366e-05	0.545132	0.0189237	0.0147465
0.828868	-0.0192499	0.544867	0.267833	0.0147835
4.17785	-0.0857289	0.544577	1.35078	0.014824
2.3295	-0.130755	0.543803	0.75435	0.0149328
1.58795	-0.0157093	0.543687	0.51434	0.0149492
5.43447	-0.442602	0.540491	1.7716	0.015405
0.312403	0.00056746	0.539862	0.10197	0.0154959
3.74642	-0.0698275	0.538975	1.22504	0.015625
0.818136	-0.0115248	0.535928	0.269166	0.0160749
3.92115	-0.270226	0.535515	1.29112	0.0161367
0.0533127	0.000159364	0.534308	0.017597	0.0163182
0.782742	-0.0319309	0.534088	0.258476	0.0163516
0.779562	-0.0352255	0.533569	0.257694	0.0164303
0.463426	-0.0103275	0.530984	0.153989	0.0168267
3.92561	-0.0896588	0.529519	1.30825	0.0170549
0.275384	0.00405384	0.528158	0.0920257	0.017269
2.36542	-0.0457869	0.526759	0.792682	0.0174913
0.6727	-0.00984394	0.525437	0.226029	0.0177035
1.22192	-0.00524816	0.522355	0.413113	0.018206
2.76277	-0.0548056	0.521644	0.935382	0.0183237
1.10696	0.00776118	0.519794	0.37617	0.0186323
4.40402	-0.227458	0.51877	1.49966	0.018805
0.680731	-0.0203626	0.516249	0.232976	0.0192355
0.453037	-0.00043802	0.513763	0.155823	0.0196678
1.88941	-0.0656373	0.513494	0.650216	0.019715
0.792516	-0.0337222	0.512205	0.273439	0.0199426
2.12705	-0.0538739	0.511214	0.735344	0.0201191
1.31595	-0.0175273	0.510877	0.455247	0.0201794
0.769274	-0.0191057	0.509924	0.266634	0.0203506
3.40893	-0.113345	0.509339	1.18293	0.0204562
7.87156	-0.377406	0.509021	2.73325	0.0205139
1.10824	-0.0136269	0.507336	0.386115	0.0208214
1.10383	-0.0148677	0.505482	0.386007	0.0211642
2.41305	-0.120833	0.504594	0.84534	0.0213298
0.410824	0.000865999	0.504571	0.143927	0.0213342
1.08191	-0.063308	0.503884	0.379553	0.0214632
0.246477	-0.00439085	0.503094	0.0866052	0.0216121
4.95433	-0.14894	0.502893	1.74152	0.0216503
0.516672	-0.00846124	0.501422	0.182152	0.0219303
0.386543	-0.00400741	0.49879	0.136995	0.0224388
0.736222	-0.00915346	0.498395	0.261131	0.0225159
0.563611	-0.0100796	0.495776	0.200957	0.0230327
0.263817	0.00524021	0.495649	0.0940887	0.0230582
2.04124	-0.00090799	0.494457	0.729734	0.0232967
0.2601	-0.00245772	0.493878	0.0930922	0.0234132
1.07814	-0.0384506	0.493778	0.385952	0.0234334
3.84419	-0.121086	0.493201	1.37774	0.0235501
0.670891	-0.0158698	0.491574	0.241228	0.023882
2.2032	-0.0341103	0.490707	0.793565	0.0240602
1.05236	-0.0204898	0.490547	0.379169	0.0240931
1.26312	-0.0401588	0.490145	0.45547	0.0241763
0.242483	0.000700239	0.49	0.0874627	0.0242064
0.440544	0.00362473	0.487222	0.159789	0.0247877
0.0389685	-0.000139828	0.487166	0.0141357	0.0247995
1.4748	-0.120137	0.487155	0.534991	0.0248019
1.74716	-0.0611975	0.486016	0.635239	0.0250435
0.15019	0.00220548	0.485213	0.0546944	0.0252152
1.24425	-0.0366357	0.484641	0.453636	0.0253378
3.21289	-0.195812	0.483807	1.17333	0.0255177
0.756976	0.00282425	0.483161	0.276802	0.0256577
1.7732	-0.045421	0.483032	0.648569	0.0256858
0.587353	-0.0127047	0.482007	0.215273	0.0259095
2.78842	-0.210243	0.480936	1.02419	0.0261448
1.66798	-0.108447	0.48047	0.613222	0.0262477
0.481301	0.00406724	0.479201	0.177398	0.0265298
1.82445	-0.187953	0.474876	0.678309	0.0275094
2.93712	-0.15683	0.474855	1.09203	0.0275141
1.18139	-0.0596636	0.472227	0.441568	0.0281237
3.71554	-0.0505898	0.471718	1.39017	0.0282429
0.705474	-0.00820224	0.471505	0.264066	0.0282929
2.2065	-0.104683	0.47106	0.826653	0.0283977
0.112128	0.00352219	0.470036	0.0420946	0.02864
0.695139	-0.0064969	0.469355	0.261323	0.0288021
0.399118	0.00887128	0.468962	0.150159	0.0288961
0.460204	-0.0087628	0.46868	0.173239	0.0289635
0.522871	-0.0186885	0.466974	0.197505	0.0293748
0.0473989	0.0040915	0.465012	0.0179748	0.0298534
1.66003	-0.0307786	0.464116	0.630658	0.0300742
1.09536	0.00114654	0.463594	0.416572	0.0302033
0.0743388	0.00142343	0.463523	0.0282755	0.0302209
1.47865	-0.0427616	0.461082	0.565186	0.0308313
1.55178	-0.0451024	0.460815	0.593461	0.0308987
2.43781	-0.173768	0.460391	0.933105	0.0310061
0.990508	-0.0242216	0.45876	0.380378	0.0314214
2.02582	-0.121635	0.458062	0.779056	0.0316005
1.5471	-0.165609	0.457739	0.595345	0.0316837
0.428941	-0.0114849	0.451829	0.167041	0.0332373
2.08787	-0.0356263	0.451437	0.813718	0.0333425
0.463452	0.0335213	0.4511	0.180747	0.0334332
0.811163	-0.0296616	0.450456	0.316766	0.0336068
0.461015	-0.00606668	0.449902	0.180232	0.0337571
3.78643	-0.23483	0.449683	1.48094	0.0338166
0.885196	-0.027415	0.448888	0.346773	0.034033
0.199889	-0.00329215	0.448174	0.078419	0.0342286
0.402956	-0.00174954	0.446381	0.158659	0.0347239
3.13859	-0.123703	0.444324	1.24094	0.0352992
0.561607	-0.00558378	0.443872	0.222252	0.0354266
1.45217	-0.139865	0.443173	0.575499	0.0356243
0.246633	-0.000773009	0.442588	0.0978577	0.0357906
2.07025	0.0296151	0.441682	0.822929	0.0360493
0.501965	-0.010113	0.439993	0.200218	0.0365357
0.166995	0.00349636	0.43972	0.0666459	0.036615
4.2809	-0.0806977	0.439351	1.70974	0.0367221
0.491084	0.0196934	0.439214	0.196187	0.036762
1.08535	-0.0133336	0.436772	0.435751	0.0374783
0.654021	0.0322874	0.435307	0.263363	0.0379135
0.522831	0.000513402	0.435249	0.21056	0.0379311
1.61048	-0.0347686	0.435126	0.648753	0.0379676
0.531811	0.00921474	0.433984	0.214729	0.0383102
1.7921	-0.138864	0.433306	0.724593	0.0385149
4.98173	-0.10309	0.431464	2.02182	0.0390751
2.10218	-0.0691036	0.430921	0.854108	0.0392414
1.87123	-0.108619	0.429259	0.762853	0.0397545
0.871407	-0.0189497	0.428911	0.355504	0.0398629
0.151744	0.00292659	0.42483	0.062425	0.0411491
4.76059	-0.353631	0.421351	1.97243	0.0422722
0.528946	0.00068258	0.420383	0.219591	0.0425892
0.0988287	-0.000219116	0.420176	0.041046	0.0426572
0.438256	0.08969	0.419844	0.182143	0.0427667
2.06343	-0.00476637	0.417157	0.862324	0.0436598
0.844856	0.000747987	0.417036	0.35316	0.0437006
0.447026	0.00993057	0.416186	0.187189	0.0439864
1.3391	-0.040014	0.414589	0.562587	0.0445279
0.139564	0.00576993	0.412468	0.058891	0.0452555
0.203339	0.00012927	0.410749	0.0861069	0.0458528
5.51686	-0.385465	0.409836	2.34061	0.0461722
0.810823	0.0192399	0.403205	0.348763	0.0485501
0.700463	0.026277	0.402412	0.30179	0.0488412
1.02635	-0.0429063	0.40226	0.442336	0.0488972
0.251581	0.00869324	0.402144	0.108453	0.0489399
3.47471	-0.388193	0.398596	1.509	0.0502623
2.08005	-0.0583322	0.398493	0.90352	0.0503011
4.81227	-0.381061	0.396963	2.09702	0.0508808
0.253009	0.000571572	0.394169	0.110899	0.0519537
0.345217	0.00131761	0.394055	0.151351	0.0519978
0.276365	0.0251167	0.390789	0.121998	0.0532771
0.464045	-0.0121693	0.390627	0.204916	0.0533412
2.27055	-0.0850057	0.390209	1.00353	0.053507
1.41259	-0.0221833	0.390051	0.624536	0.0535697
0.297905	-0.00337285	0.389065	0.131983	0.0539628
0.101266	-4.78249e-05	0.388738	0.0448956	0.0540934
0.23729	0.00428888	0.387732	0.105424	0.0544979
0.534245	-0.00688074	0.387376	0.237534	0.0546415
0.334154	0.00371685	0.386948	0.148704	0.0548145
0.203284	0.00625015	0.386505	0.0905494	0.0549945
2.48014	-0.180449	0.386004	1.10591	0.0551981
0.792275	-0.00698965	0.385858	0.353388	0.0552579
4.18443	-0.114047	0.383038	1.87758	0.0564179
0.536777	-0.00740165	0.3807	0.242052	0.0573954
0.337305	-0.0080283	0.380663	0.152115	0.057411
2.83244	-0.0717738	0.380643	1.2774	0.0574194
1.83003	-0.0200144	0.378856	0.828462	0.0581761
2.69261	-0.0511346	0.37846	1.21998	0.0583449
0.266994	0.00706406	0.378437	0.120977	0.058355
2.60998	-0.0349477	0.376165	1.18833	0.0593316
0.288382	0.00874948	0.374764	0.131694	0.0599408
0.407057	0.00231957	0.37374	0.186296	0.0603894
3.32724	-0.137744	0.372767	1.52593	0.0608182
0.66927	0.000560787	0.372757	0.306945	0.0608226
0.822052	-0.00530615	0.365495	0.38294	0.0641054
0.0820151	0.00361817	0.364979	0.038248	0.0643444
0.287062	0.00233567	0.364555	0.133995	0.064541
2.06545	0.0108507	0.364321	0.9646	0.0646501
2.37466	-0.163212	0.36015	1.11906	0.0666163
1.95542	0.0860454	0.359525	0.922743	0.0669152
0.371576	0.00297042	0.358625	0.175687	0.0673478
2.50876	-0.131762	0.357353	1.18946	0.0679629
3.12091	0.0233804	0.354728	1.48819	0.0692479
0.309501	0.0185388	0.353727	0.147908	0.0697433
0.138648	-0.000200585	0.353213	0.0663333	0.0699992
1.25499	-0.010757	0.352997	0.600706	0.0701064
0.0869883	0.000492673	0.352856	0.0416502	0.070177
0.834967	-0.04505	0.352165	0.40039	0.0705224
3.80105	-0.16663	0.350968	1.82751	0.0711247
1.25922	-0.0595041	0.35091	0.605497	0.0711539
1.93093	0.00849108	0.348369	0.933687	0.0724466
1.94709	-0.00444041	0.346382	0.94564	0.0734719
2.73594	-0.0125132	0.345518	1.3313	0.0739214
0.605599	-0.0159363	0.344177	0.295558	0.0746234
0.587766	0.00831647	0.340612	0.289135	0.0765188
0.747092	-0.0290412	0.340442	0.36765	0.0766101
3.82279	-0.0898815	0.339439	1.88543	0.0771512
2.01193	-0.0237006	0.339022	0.993225	0.077377
1.47137	-0.00520371	0.338269	0.72759	0.0777865
1.46773	-0.0349841	0.337672	0.726759	0.0781125
2.88034	-0.0769648	0.337428	1.427	0.0782458
0.247687	0.00648916	0.33636	0.123005	0.0788327
0.79128	0.00693219	0.335801	0.393454	0.0791414
0.784032	0.0078929	0.335799	0.389851	0.0791424
0.96154	-0.000659875	0.335402	0.478541	0.0793621
1.41404	-0.0298621	0.333408	0.7069	0.0804744
1.36217	-0.00895116	0.33306	0.681503	0.0806699
1.80704	-0.0596401	0.332236	0.905755	0.0811342
1.04942	0.0033263	0.331401	0.527	0.0816074
0.195151	-0.000901971	0.330657	0.0981659	0.0820308
2.48808	-0.0425968	0.329802	1.25399	0.0825195
1.04909	0.00782302	0.329377	0.529249	0.0827633
0.499335	0.0630319	0.327002	0.253267	0.0841386
0.170866	0.0036021	0.322205	0.0876182	0.0869755
1.73002	-0.126412	0.32183	0.887896	0.0872007
1.12975	0.0138419	0.320718	0.581302	0.0878717
0.207501	-0.00319789	0.320366	0.106854	0.0880851
0.224786	0.00118947	0.319818	0.115901	0.0884183
0.839792	0.0161612	0.318116	0.434699	0.0894592
3.04595	-0.0565323	0.317374	1.57937	0.0899165
0.840926	-0.0262949	0.316115	0.437303	0.0906972
2.04009	-0.0998257	0.31425	1.06549	0.0918639
0.218852	0.0139995	0.313641	0.114463	0.0922476
0.451342	0.00436472	0.313237	0.23628	0.0925032
0.147169	0.00477255	0.313098	0.0770687	0.0925913
2.70907	-0.0619964	0.310789	1.42632	0.0940643
0.507684	-0.000157148	0.309906	0.267847	0.0946326
-0.483461	0.0676316	0.308857	0.255694	0.095312
1.04614	0.00324896	0.308743	0.553434	0.0953863
0.584647	0.0273732	0.307795	0.309981	0.0960047
1.40214	0.00190043	0.307607	0.743745	0.0961272
0.183734	0.00167531	0.302753	0.0985809	0.0993511
0.819897	-0.00930237	0.302062	0.440631	0.0998177
0.188385	0.00394343	0.301688	0.101332	0.100071
0.980041	-0.047627	0.300914	0.528134	0.100597
1.98412	-0.0886527	0.300432	1.07044	0.100926
1.86905	0.08601	0.29752	1.01539	0.102933
0.217665	-0.000574851	0.296837	0.118444	0.103408
0.991156	-0.0103185	0.295902	0.540555	0.104063
0.303434	-0.00451931	0.295559	0.165622	0.104304
2.74232	0.0392945	0.295192	1.49816	0.104563
0.947746	-0.00604535	0.294934	0.518084	0.104745
0.537577	0.01009	0.293457	0.294912	0.105791
1.42638	-0.0500894	0.29345	0.782517	0.105796
6.63203	-0.452	0.289547	3.6729	0.108609
0.934424	-0.0171615	0.287487	0.520099	0.110119
0.864309	-0.00845778	0.286283	0.482491	0.111011
0.666831	0.013375	0.286062	0.372452	0.111175
3.06812	-0.192079	0.285746	1.715	0.111411
1.35042	-0.0266321	0.284047	0.758003	0.112684
1.36781	0.0250488	0.283794	0.768243	0.112875
1.83325	0.10965	0.28279	1.03221	0.113634
1.92969	0.0505553	0.282281	1.08787	0.114021
0.364029	0.0124661	0.27976	0.206508	0.115954
0.151279	0.00446407	0.278826	0.0860175	0.116678
0.245625	0.0127433	0.277635	0.140077	0.117606
1.91222	-0.0585991	0.277476	1.09095	0.117731
1.30399	-0.00525426	0.277271	0.74433	0.117891
0.537326	0.00649719	0.273016	0.31	0.121271
4.75976	-0.50386	0.271051	2.75971	0.12286
-5.08726	0.603215	0.270397	2.95448	0.123393
-1.16601	0.200925	0.267685	0.681858	0.125627
2.40146	-0.326781	0.266929	1.40704	0.126256
1.14355	-0.0222889	0.266608	0.670567	0.126524
3.89851	-0.298868	0.264978	2.29562	0.127893
0.410307	0.00495775	0.262023	0.243453	0.130408
0.535405	0.0492102	0.261111	0.31843	0.131193
1.09408	0.129476	0.258704	0.654782	0.133286
2.6524	0.215953	0.257422	1.59273	0.134414
3.171	0.0390655	0.253797	1.92237	0.137649
0.270333	-0.000646501	0.253555	0.16399	0.137867
0.0860245	0.00259718	0.252922	0.0522716	0.13844
-0.195665	0.0128889	0.251669	0.119289	0.139581
4.00063	-0.185324	0.251321	2.44128	0.139899
0.14778	0.00880816	0.250639	0.0903428	0.140525
0.735051	0.151204	0.250518	0.449505	0.140636
1.3469	-0.00168443	0.250319	0.824104	0.140819
0.457159	-0.00434043	0.24801	0.281445	0.14296
1.29172	-0.00117827	0.245954	0.79964	0.144893
0.931702	0.0109302	0.245683	0.577194	0.145149
1.13377	0.0524995	0.243186	0.707139	0.147532
1.01495	0.0163261	0.241034	0.636755	0.149615
0.690155	-0.0184457	0.239681	0.434593	0.150938
-0.489138	0.199222	0.239434	0.308221	0.15118
0.0531546	0.00218746	0.23864	0.0335675	0.151963
-0.679953	0.28607	0.238624	0.429415	0.151979
0.490336	0.0158275	0.237565	0.31057	0.153029
1.48132	-0.119316	0.237264	0.93902	0.153328
0.963294	-0.0128253	0.236769	0.611477	0.153823
0.264955	0.0431007	0.236471	0.168326	0.154121
1.88761	-0.0124684	0.234719	1.20505	0.155884
0.136055	0.00144407	0.234142	0.0869967	0.156468
1.06913	0.0359454	0.233405	0.685038	0.157218
0.31945	0.00688794	0.232785	0.20504	0.157852
-0.848106	0.170908	0.231813	0.545846	0.15885
0.594543	0.0062411	0.230854	0.383684	0.15984
1.78464	-0.0514225	0.22115	1.1841	0.170195
1.22138	0.014931	0.219847	0.81346	0.171632
0.385075	0.00621883	0.217812	0.257997	0.1739
1.92689	-0.0810347	0.215787	1.29873	0.176186
1.00966	0.0131044	0.215647	0.680795	0.176345
3.75121	-0.137386	0.215504	2.53043	0.176507
0.321996	0.00673548	0.215144	0.217438	0.176917
0.553286	0.00163965	0.214068	0.374818	0.178147
0.210908	0.0105045	0.212809	0.143414	0.179598
4.18233	-0.124084	0.210726	2.86173	0.182023
-0.111293	0.0147707	0.206896	0.0770388	0.186563
0.78993	-0.0250584	0.206889	0.546818	0.186572
2.14897	-0.00654231	0.206795	1.48801	0.186684
0.84855	0.0327047	0.205344	0.590176	0.188434
0.562628	0.0227303	0.204503	0.392325	0.189456
1.43612	-0.0164549	0.204287	1.00208	0.189719
0.289385	0.0443685	0.20397	0.202122	0.190106
2.67999	-0.0573584	0.201263	1.88759	0.193441
1.67371	-0.0206469	0.201153	1.17925	0.193576
0.269431	0.0258031	0.198488	0.191422	0.196918
1.67201	-0.0672111	0.197612	1.19119	0.198028
1.09865	-0.000913784	0.19533	0.788385	0.200949
1.71258	-0.0553724	0.194253	1.23316	0.202343
-1.18961	0.245669	0.190238	0.867744	0.207622
1.57207	-0.0280551	0.18888	1.1518	0.209437
2.51508	-0.0545025	0.188374	1.84576	0.210118
0.817751	-0.00213513	0.187085	0.602669	0.211862
2.01669	-0.0492658	0.187061	1.48639	0.211895
0.647698	0.0137522	0.186879	0.477666	0.212142
0.859093	0.0350379	0.186228	0.634927	0.213029
0.702251	0.0391009	0.184672	0.521691	0.215166
0.461675	0.0246076	0.184629	0.343019	0.215224
0.535352	0.0313229	0.18437	0.398103	0.215582
1.17239	-0.0035136	0.1839	0.873188	0.216233
0.259787	0.00564542	0.183578	0.193696	0.21668
4.21842	-0.509673	0.180952	3.17305	0.220358
0.350112	-0.00185774	0.180373	0.263867	0.221178
0.434881	0.03983	0.179716	0.328484	0.222112
2.6022	-0.0613023	0.177664	1.97934	0.225053
2.08642	-0.100081	0.177492	1.58795	0.225301
0.765041	0.00951504	0.175637	0.585992	0.227998
0.465556	-0.00770744	0.17087	0.362581	0.235076
1.38995	0.0712788	0.170796	1.0828	0.235188
0.438506	-0.00164215	0.169322	0.343392	0.237422
1.5186	-0.029349	0.167522	1.19688	0.240182
2.83349	-0.0660062	0.16316	2.26877	0.247004
0.159493	0.0038662	0.162339	0.128092	0.248311
-0.128424	0.0193424	0.161835	0.10333	0.249115
2.13355	-0.0594287	0.160908	1.72256	0.250605
0.473926	0.0136063	0.15965	0.384425	0.25264
1.01855	0.00182493	0.158772	0.828912	0.254071
0.0482132	0.00710242	0.157957	0.0393566	0.255405
2.80794	0.0772534	0.156096	2.3083	0.258483
1.88423	0.0488662	0.153274	1.56576	0.263223
0.465235	0.0156811	0.152729	0.387416	0.264149
0.0405539	0.00140819	0.151346	0.0339521	0.266514
1.7503	0.00395969	0.148983	1.479	0.270608
0.0932029	0.00862666	0.148748	0.0788292	0.271018
0.133225	0.019251	0.148718	0.112693	0.271071
0.362074	0.0228579	0.147503	0.30775	0.273207
0.612157	0.0502307	0.146305	0.522805	0.275329
0.101408	0.0149812	0.145498	0.0868876	0.276769
-0.344942	0.0262165	0.14032	0.301863	0.286202
-0.12084	0.0129105	0.139768	0.105991	0.287228
0.155368	0.0033209	0.136742	0.138018	0.292923
0.833436	0.0342878	0.134291	0.748153	0.29763
1.45813	0.0169175	0.133658	1.3125	0.298857
0.251217	0.00725743	0.133364	0.226414	0.29943
0.579268	0.00372903	0.133125	0.522616	0.299896
0.463202	0.0121137	0.13272	0.418635	0.300688
2.72469	-0.165696	0.132317	2.46687	0.301479
-0.553687	0.141235	0.132053	0.50187	0.301997
-1.59921	0.321816	0.130382	1.46021	0.305306
0.520136	0.0924461	0.129778	0.476196	0.306512
0.244664	0.0119917	0.129587	0.224185	0.306895
0.949898	0.053223	0.129095	0.872294	0.307882
-0.590413	0.180454	0.128893	0.542666	0.308289
0.782299	0.0478722	0.127768	0.722657	0.310563
-0.0410314	0.00203744	0.125774	0.0382461	0.314642
0.477289	0.0259468	0.123696	0.449145	0.318958
1.3881	0.0863504	0.123414	1.30795	0.319548
0.144799	0.00391278	0.120131	0.138548	0.326518
0.956968	0.00685329	0.118682	0.921988	0.32965
0.609717	0.0334697	0.118675	0.58745	0.329665
2.48607	-0.014599	0.118616	2.39596	0.329793
0.505778	0.043941	0.116634	0.492121	0.334135
0.587868	0.0522904	0.116399	0.57265	0.334657
0.160787	0.00693608	0.115433	0.157364	0.3368
0.723916	0.0266217	0.115239	0.709181	0.337233
0.401489	0.0165979	0.115197	0.393397	0.337327
0.525372	0.0871555	0.110624	0.526672	0.347718
0.734903	0.151209	0.109554	0.740755	0.350204
0.744749	0.0147191	0.108232	0.755811	0.353305
0.832723	0.0439441	0.107611	0.847819	0.354771
0.361068	0.0846824	0.106526	0.369706	0.357354
-0.124738	0.0415999	0.104585	0.129041	0.36203
0.206293	0.00644124	0.103221	0.21498	0.365361
0.607058	0.017589	0.100133	0.643408	0.373041
0.731906	0.0493908	0.10009	0.775916	0.373148
0.606021	0.0319077	0.0950273	0.661205	0.386179
0.179687	0.0103255	0.0939715	0.197262	0.388968
1.151	0.00992467	0.0923268	1.27594	0.393364
0.395408	0.00261295	0.0916592	0.440086	0.395166
0.529329	0.0931106	0.0888392	0.599343	0.402897
0.558376	0.031408	0.0885208	0.633479	0.403782
-2.15285	0.531501	0.0871428	2.46351	0.407642
0.642479	0.0981838	0.0853207	0.74374	0.41282
-0.153657	0.0207001	0.0839348	0.179474	0.416817
0.706439	0.00483275	0.0826326	0.832196	0.420619
-0.146438	0.0121168	0.0807836	0.174645	0.426098
0.513341	0.00400202	0.0804773	0.613487	0.427014
0.372274	0.0448181	0.0801278	0.445953	0.428064
0.617199	0.0172879	0.0781361	0.749528	0.434111
-0.255893	0.0215758	0.0762724	0.314848	0.439876
0.959659	0.402458	0.0755782	1.18661	0.442051
0.604221	0.0109489	0.0744766	0.753068	0.445532
0.113461	0.012621	0.0744074	0.141483	0.445752
0.124815	0.0122447	0.0732737	0.156937	0.449377
0.608636	0.150133	0.0732371	0.765476	0.449495
0.199797	0.0241832	0.0731106	0.251517	0.449902
0.0964441	0.0186354	0.0727431	0.12174	0.451088
0.473135	0.0353863	0.0715878	0.602409	0.454845
0.456408	0.115147	0.0706115	0.585422	0.458055
0.291715	0.047235	0.0702972	0.375074	0.459095
0.0235854	0.0052503	0.0699245	0.0304119	0.460333
0.351347	0.0151631	0.069737	0.453694	0.460958
0.0675576	0.0121944	0.0672181	0.0889767	0.469468
-0.203915	0.0140566	0.0669607	0.269119	0.470351
1.15143	0.0778476	0.0664506	1.52585	0.472107
0.358653	0.0419584	0.0662521	0.476041	0.472793
0.217077	0.0186943	0.0656029	0.289649	0.475046
0.0131338	0.00212468	0.0648318	0.0176358	0.477744
0.714893	0.0460722	0.0637782	0.968389	0.481467
0.343171	0.130641	0.0634148	0.466277	0.482761
0.230441	0.022016	0.062395	0.315827	0.486421
1.60033	0.0554346	0.0622068	2.19684	0.487101
-0.584064	0.115674	0.0607536	0.811931	0.4924
0.115664	0.0273378	0.060074	0.161754	0.494909
0.244065	0.0171073	0.0597675	0.342252	0.496046
0.240837	0.0318045	0.0597144	0.337885	0.496244
0.551059	0.0363703	0.0593933	0.775334	0.497441
0.162818	0.0133728	0.0585392	0.230852	0.500647
0.0913733	0.0291402	0.0568347	0.131602	0.507142
-0.964868	0.253517	0.055025	1.41369	0.514184
0.0316739	0.00118222	0.0529932	0.0473395	0.52228
0.836913	0.120799	0.0514194	1.27089	0.528695
0.164086	0.0298386	0.0448787	0.26763	0.55683
0.202672	0.0758273	0.0422486	0.341169	0.56889
1.52491	-0.00941434	0.042086	2.57214	0.569652
0.314724	0.0117393	0.0413631	0.535679	0.573058
-0.230263	0.0615369	0.0402136	0.397722	0.578552
0.13333	0.0144379	0.0394332	0.232656	0.582339
0.332779	0.0590576	0.0365081	0.604423	0.59696
0.0273765	0.0211862	0.0360312	0.0500639	0.599412
0.0928624	0.0123822	0.0358679	0.17022	0.600256
0.945508	0.0301279	0.0355801	1.7404	0.601749
0.256942	0.0684603	0.0355304	0.473299	0.602008
0.106889	0.0247523	0.0354592	0.197098	0.602378
0.341265	0.130225	0.0346574	0.636781	0.606587
-0.405888	0.226139	0.0344199	0.760064	0.607845
2.41025	0.0511273	0.0342062	4.528	0.608981
0.916303	0.201808	0.0331682	1.74908	0.614563
0.0595758	0.0109785	0.0324778	0.114964	0.618333
0.28375	0.0441155	0.0303672	0.56688	0.630169
0.0529761	0.0178325	0.0301901	0.106156	0.631184
0.0639799	0.0338478	0.0299886	0.12865	0.632343
0.134264	0.0177474	0.029675	0.271443	0.634157
0.440817	0.146587	0.0284352	0.911007	0.641439
-0.213825	0.0391671	0.0284093	0.442104	0.641593
0.228512	0.0307472	0.0281353	0.474833	0.643228
1.16122	0.147769	0.0270692	2.46135	0.649682
-0.222524	0.0521051	0.0268331	0.473794	0.651131
0.0260857	0.0103085	0.025067	0.0575165	0.662214
0.104388	0.0111989	0.0239339	0.235688	0.669565
0.0245217	0.00433457	0.0233639	0.056053	0.673338
0.175323	0.0139721	0.0201234	0.432543	0.695858
0.405987	0.0365945	0.0200902	1.00246	0.696098
0.247261	0.0669436	0.020042	0.611285	0.696448
0.165149	0.0139152	0.019842	0.410381	0.697907
0.353528	0.210395	0.0196895	0.881948	0.699024
-0.226347	0.176415	0.0195195	0.567173	0.700275
0.0405894	0.0112262	0.0188633	0.103496	0.705164
0.205138	0.0233355	0.0175449	0.542728	0.71528
0.668761	0.072071	0.0173484	1.77949	0.716823
0.0962683	0.00357556	0.0145528	0.28008	0.739918
-0.0768356	0.0272475	0.0136982	0.230511	0.747455
-0.274276	0.0298227	0.012694	0.855204	0.756644
0.168986	0.0177323	0.0124677	0.531726	0.758769
-0.31811	0.0552259	0.0123137	1.00727	0.760226
0.0802875	0.0574957	0.0115471	0.26263	0.767632
0.235779	0.147835	0.0113267	0.778815	0.76981
0.0605662	0.0213456	0.0107522	0.205395	0.775595
-0.0502898	0.0148405	0.0106967	0.170991	0.776162
0.261119	0.105413	0.0102512	0.90713	0.780776
-0.0354129	0.0137686	0.0101538	0.123619	0.781799
-0.593653	0.349473	0.00998106	2.09036	0.783625
0.12253	0.0346715	0.0099657	0.431787	0.783789
0.0883223	0.0615999	0.00968019	0.315843	0.786848
0.197261	0.0465173	0.00967617	0.705557	0.786891
0.074868	0.0255347	0.00843283	0.287029	0.800806
-0.177875	0.257534	0.00811479	0.695284	0.804537
0.179226	0.111391	0.0080185	0.704794	0.805681
-0.173112	0.0726864	0.0077083	0.69442	0.809418
0.0405125	0.00971212	0.00748372	0.164951	0.812172
-0.0937326	0.0908686	0.00738331	0.384248	0.813418
-0.329991	0.284441	0.00696666	1.39292	0.818684
-0.396878	0.161324	0.00610225	1.79076	0.830158
0.118463	0.148742	0.00597186	0.540358	0.831961
-0.114341	0.0267022	0.00589697	0.524878	0.833005
-0.0172332	0.0237706	0.0058514	0.0794176	0.833644
-0.380003	0.196754	0.00561647	1.78767	0.83698
0.0721352	0.03399	0.00530854	0.349107	0.841463
-0.258854	0.135613	0.00512113	1.27559	0.844257
0.0272922	0.0195064	0.00511112	0.134624	0.844408
0.0340848	0.0294247	0.00457223	0.17781	0.852759
0.107421	0.04148	0.00434499	0.574915	0.856432
0.172263	0.0438428	0.00427924	0.929034	0.857514
0.237153	0.0868474	0.00415761	1.29765	0.859536
-0.0495549	0.0159385	0.00392146	0.279232	0.863551
0.206699	0.0656624	0.0036985	1.19943	0.867457
0.00900369	0.00414382	0.00352006	0.0535593	0.870671
0.0141185	0.0157462	0.00341423	0.0852813	0.872617
0.0646102	0.0897061	0.00299527	0.416761	0.880638
0.0623772	0.0257389	0.00278451	0.41735	0.88489
-0.244331	0.319377	0.002533	1.71422	0.890184
0.0936969	0.0393317	0.00243587	0.670383	0.892299
-0.02983	0.0491888	0.0020844	0.230762	0.900337
0.00972339	0.00528953	0.00208207	0.0752613	0.900392
0.221057	0.101076	0.00205578	1.72197	0.901021
-0.0148324	0.0234741	0.00176886	0.124576	0.908161
-0.0957329	0.0515297	0.00122525	0.966358	0.923524
0.0272015	0.0297577	0.000862442	0.327337	0.935814
0.0611625	0.0437893	0.000861475	0.73643	0.93585
-0.127066	0.14483	0.000721119	1.67234	0.9413
-0.0250921	0.05569	0.00054589	0.379596	0.948919
0.0334031	0.0611285	0.000456914	0.552364	0.953262
-0.0720403	0.0521326	0.000401071	1.27155	0.956209
-0.00846045	0.0305134	0.000292954	0.174737	0.96257
-0.0135275	0.00993689	0.000241217	0.307905	0.966034
0.00988112	0.0951992	0.00022108	0.23493	0.967482
-0.0135475	0.0240271	0.000137316	0.408719	0.97437
-0.021263	0.130859	0.0001015	0.746146	0.977964
-0.00256929	0.0161266	9.22404e-05	0.0945774	0.978993
-0.00980572	0.0117985	8.70077e-05	0.371652	0.979597
0.00791765	0.114401	4.58307e-05	0.413488	0.985192
0.0226699	0.169332	4.20759e-05	1.2356	0.985811
0.000641176	0.0336455	7.73304e-06	0.0815184	0.993917
a. Each permutation test was carried out in 10 groups at the same time by using randomly removed 20% and supplemented 20% of all the numbers which floating within 20% of the reference value. Every linear regression equation were built in P and corresponding `X calculated from 10 groups by using least squares.

## Sheet: lost 20% and-mixed 20%-20
Supplementary Table 21-2. Parameters of linear regression equations established between combination frequency and prevalence of disease in 1000 permutation tests under the Constrained with lost 20% and mixed 20% model in 20 populations.a
Slope	Intercept	R2	SE	P-value
1.17989	-0.0883762	0.980094	0.0396336	2.22045e-16
1.67386	-0.224672	0.9738	0.0647138	1.11022e-15
1.34919	-0.131857	0.965745	0.0598917	1.22125e-14
1.0424	-0.0883926	0.965084	0.0467339	1.46549e-14
1.14039	-0.0776739	0.962161	0.0533041	2.9976e-14
0.609962	-0.0308805	0.961869	0.028625	3.21965e-14
0.954036	-0.0732088	0.961417	0.0450478	3.57492e-14
0.808834	-0.0625618	0.960661	0.0385791	4.26326e-14
1.27676	-0.128804	0.959611	0.0617384	5.39568e-14
2.75723	-0.161826	0.959248	0.13395	5.86198e-14
2.48273	-0.132354	0.95901	0.120981	6.17284e-14
0.890691	-0.0505479	0.957179	0.0444039	9.14824e-14
0.950329	-0.109778	0.956821	0.0475839	9.85878e-14
0.934627	-0.0710808	0.955084	0.0477728	1.40998e-13
1.48368	-0.134525	0.954812	0.0760771	1.4877e-13
0.800221	-0.04167	0.954326	0.041263	1.63869e-13
1.75685	-0.24468	0.954174	0.0907491	1.68976e-13
0.544332	-0.024024	0.949926	0.0294571	3.75699e-13
1.36057	-0.130425	0.94579	0.0767766	7.6894e-13
0.940005	-0.0702759	0.942073	0.0549405	1.3991e-12
1.11713	-0.108601	0.940438	0.066265	1.79856e-12
1.93348	-0.264591	0.93962	0.115525	2.03459e-12
0.931146	-0.079437	0.938889	0.0559931	2.26796e-12
0.65819	-0.0315994	0.937433	0.0400791	2.80531e-12
1.45095	-0.164976	0.937246	0.088493	2.88192e-12
0.481695	-0.0184733	0.937235	0.0293812	2.88636e-12
0.408339	-0.00660223	0.937164	0.0249219	2.91611e-12
1.06902	-0.0922463	0.936119	0.0658218	3.3844e-12
2.0165	-0.139937	0.935954	0.124331	3.4639e-12
0.78692	-0.0376622	0.935889	0.0485455	3.49609e-12
0.608906	-0.0350541	0.935364	0.0377277	3.76321e-12
1.9505	-0.0896632	0.933519	0.122687	4.85234e-12
2.17436	-0.316955	0.930009	0.140596	7.72293e-12
0.704931	-0.0371623	0.92986	0.0456337	7.87326e-12
0.816845	-0.0482335	0.928881	0.0532743	8.92375e-12
1.84688	-0.291751	0.928729	0.120591	9.09695e-12
2.04343	-0.326082	0.927316	0.134843	1.08618e-11
1.67571	-0.244444	0.926718	0.111067	1.16966e-11
0.755159	-0.044765	0.924366	0.0509142	1.55616e-11
0.220428	-0.00288773	0.922437	0.0150657	1.95384e-11
0.723053	-0.041862	0.922383	0.0494374	1.96607e-11
0.37101	-0.00906851	0.921599	0.0255058	2.15317e-11
3.42745	-0.460718	0.920134	0.238007	2.54523e-11
0.293556	-0.014332	0.91965	0.0204521	2.68829e-11
1.32513	-0.190164	0.919304	0.0925377	2.79476e-11
0.982438	-0.0839762	0.919062	0.0687184	2.87135e-11
1.12764	-0.0894982	0.918294	0.0792813	3.12737e-11
0.677841	-0.0474047	0.918135	0.0477075	3.18254e-11
0.312043	-0.0113281	0.914281	0.0225205	4.8243e-11
0.636497	-0.0310327	0.913157	0.0462652	5.42699e-11
0.281309	-0.00641496	0.913061	0.02046	5.4817e-11
1.00253	-0.0789086	0.912308	0.0732606	5.9265e-11
0.988061	-0.0504843	0.911973	0.0723543	6.13418e-11
0.725199	-0.0390645	0.911021	0.0534195	6.76059e-11
1.33116	-0.0155069	0.910742	0.0982244	6.95486e-11
0.24192	-0.00677155	0.909606	0.0179753	7.79745e-11
0.386216	-0.0186317	0.907959	0.0289836	9.18148e-11
0.891037	-0.057622	0.907917	0.0668844	9.21869e-11
2.2467	-0.103481	0.907678	0.168886	9.4375e-11
0.479837	-0.0167484	0.906891	0.036239	1.01911e-10
0.867448	-0.0706622	0.906679	0.0655949	1.04027e-10
0.857466	-0.0102244	0.906584	0.0648766	1.04993e-10
1.7677	-0.140227	0.906326	0.133949	1.07638e-10
0.2975	-0.018016	0.905675	0.0226297	1.14605e-10
0.799534	-0.0733689	0.903679	0.0615255	1.38513e-10
1.79815	-0.0426946	0.903186	0.138762	1.45048e-10
0.347938	-0.00877942	0.902487	0.0269573	1.54807e-10
0.300879	-0.0125329	0.902477	0.0233126	1.54957e-10
0.189847	-0.00248447	0.9011	0.0148244	1.75912e-10
0.725136	-0.0488505	0.901013	0.056651	1.77324e-10
2.3805	-0.456563	0.898318	0.188773	2.2612e-10
2.94703	-0.192309	0.8982	0.23385	2.28507e-10
2.02479	-0.315276	0.897675	0.161129	2.39384e-10
1.00442	-0.0825286	0.896339	0.08051	2.69206e-10
0.581747	-0.0341898	0.895981	0.0467201	2.77737e-10
0.215957	-0.00555859	0.895916	0.0173496	2.79333e-10
0.276227	-0.00577264	0.894585	0.0223496	3.1337e-10
0.786365	-0.0633539	0.894315	0.0637162	3.20715e-10
1.07797	-0.0970547	0.894075	0.0874547	3.27376e-10
2.18476	-0.294688	0.893812	0.177493	3.34804e-10
1.12056	-0.0845447	0.892421	0.091702	3.76678e-10
0.349805	-0.0139805	0.891889	0.0287058	3.93874e-10
0.426801	-0.0234014	0.890646	0.0352496	4.36829e-10
0.407931	-0.0160479	0.890437	0.0337273	4.4444e-10
0.624737	-0.0405885	0.88926	0.0519634	4.89572e-10
0.177928	-0.00364793	0.888815	0.0148328	5.07684e-10
0.232701	-0.00464846	0.888247	0.0194547	5.31656e-10
1.73646	-0.0546954	0.888015	0.145344	5.41764e-10
0.567959	-0.0235806	0.887654	0.0476252	5.57764e-10
2.51922	-0.0458847	0.887598	0.211305	5.60318e-10
3.35149	-0.301686	0.887594	0.281118	5.60486e-10
0.240332	-0.00549332	0.886307	0.0202885	6.21355e-10
0.633711	-0.0182405	0.884056	0.0540928	7.42109e-10
1.0876	-0.0532585	0.882834	0.0933886	8.16012e-10
0.233146	-0.00584612	0.882671	0.0200352	8.26377e-10
1.86123	-0.0863582	0.881501	0.160846	9.0414e-10
0.644239	-0.0471798	0.880778	0.055867	9.55295e-10
0.344669	-0.0185896	0.88044	0.029937	9.80136e-10
1.47669	-0.0511387	0.879759	0.128676	1.03193e-09
1.42391	-0.0675262	0.877927	0.125149	1.18346e-09
3.41518	-0.344343	0.877925	0.300166	1.18361e-09
0.791681	-0.0129108	0.876142	0.0701598	1.34983e-09
0.662988	-0.0451948	0.874538	0.0591884	1.51681e-09
0.92538	-0.061322	0.874101	0.0827777	1.56534e-09
0.290061	-0.00142744	0.873215	0.0260512	1.66816e-09
1.12783	-0.0614151	0.872802	0.101482	1.71798e-09
2.38544	-0.204463	0.872583	0.214854	1.74503e-09
2.94609	-0.240174	0.87221	0.265796	1.79191e-09
2.52793	-0.202051	0.869199	0.23114	2.21312e-09
1.1579	-0.0708613	0.868914	0.106004	2.25719e-09
1.26731	-0.063501	0.868874	0.116041	2.2634e-09
0.082366	-0.00192049	0.868409	0.00755721	2.33721e-09
0.426736	-0.00707823	0.868011	0.0392219	2.40212e-09
1.24172	-0.0488019	0.865583	0.115335	2.83388e-09
0.868616	-0.0559302	0.865333	0.0807664	2.88214e-09
0.392809	-0.0105813	0.864179	0.0367051	3.11403e-09
0.955552	-0.0340689	0.863478	0.089556	3.26297e-09
0.712191	-0.0509604	0.863039	0.0668718	3.35921e-09
0.749144	-0.0444908	0.859152	0.0714941	4.33017e-09
1.2625	-0.121076	0.857836	0.121141	4.71143e-09
3.17862	-0.530691	0.857834	0.304999	4.71194e-09
0.617795	-0.0352325	0.857112	0.059455	4.93373e-09
1.83341	-0.0879962	0.855425	0.177656	5.48794e-09
0.549421	-0.0165479	0.854222	0.053497	5.91676e-09
2.48232	-0.156631	0.852396	0.243473	6.62457e-09
0.495418	-0.0267759	0.851865	0.0486943	6.84371e-09
0.760435	-0.0417826	0.851495	0.0748524	7.00066e-09
1.98832	-0.0981769	0.851167	0.195971	7.14245e-09
0.687072	-0.0139127	0.850452	0.0679095	7.45969e-09
1.70767	-0.192923	0.850068	0.16904	7.63538e-09
0.277698	-0.0132491	0.846058	0.02792	9.7034e-09
0.414897	-0.0140414	0.845548	0.0417957	9.99906e-09
3.68805	-0.604864	0.845027	0.372266	1.03094e-08
1.1221	-0.085003	0.844761	0.113378	1.04711e-08
2.20142	-0.226089	0.844049	0.223037	1.09155e-08
1.84527	-0.0565451	0.843816	0.187119	1.1065e-08
1.11761	-0.135341	0.843202	0.113595	1.14662e-08
1.88085	-0.111073	0.843184	0.191184	1.14779e-08
0.516506	-0.0273369	0.842731	0.0525916	1.17828e-08
1.83938	-0.0747966	0.839017	0.189906	1.45654e-08
0.129364	-0.00399994	0.838659	0.0133738	1.48623e-08
0.766378	-0.0350281	0.837261	0.0796383	1.60744e-08
1.35947	-0.100931	0.836329	0.141753	1.69308e-08
0.471123	-0.0166022	0.835959	0.0491906	1.72818e-08
1.36977	-0.0266896	0.834274	0.143897	1.89632e-08
3.20077	-0.286546	0.833358	0.33736	1.9937e-08
0.821736	-0.0148477	0.833349	0.0866138	1.99475e-08
1.05414	-0.0151084	0.833293	0.111132	2.00087e-08
0.600868	-0.0223259	0.833284	0.0633483	2.00181e-08
0.281762	-0.00637972	0.833223	0.0297121	2.00851e-08
0.390317	-0.00938591	0.832134	0.0413205	2.13089e-08
0.505928	-0.0135762	0.831457	0.0536893	2.21025e-08
1.30947	-0.0523928	0.829345	0.140008	2.4752e-08
1.10479	-0.0723556	0.827502	0.118892	2.7291e-08
0.966149	-0.0113725	0.826565	0.104313	2.86697e-08
0.65001	-0.0200042	0.824825	0.0706056	3.13937e-08
1.17252	-0.102196	0.823782	0.127821	3.3134e-08
0.626747	-0.0267842	0.822748	0.0685676	3.49459e-08
0.619031	-0.0280241	0.821074	0.0681116	3.80639e-08
1.45241	-0.0823618	0.819165	0.160846	4.19237e-08
1.31797	-0.0498939	0.814957	0.148026	5.16838e-08
1.79288	-0.0550158	0.813857	0.202099	5.45479e-08
0.447843	-0.0216336	0.813421	0.0505549	5.57219e-08
0.789227	-0.0585448	0.812887	0.0892489	5.71901e-08
0.072467	-0.0010971	0.811128	0.0082422	6.22743e-08
0.390596	-0.00924892	0.810409	0.0445295	6.44656e-08
2.89107	-0.164681	0.808429	0.331716	7.08608e-08
0.581884	-0.0256928	0.807316	0.0670041	7.46997e-08
0.302764	-0.00498901	0.807021	0.0348964	7.57451e-08
0.350416	-0.0103316	0.80622	0.0404925	7.86573e-08
0.898057	-0.0423737	0.803745	0.104597	8.82968e-08
1.40605	-0.04308	0.803524	0.163877	8.92045e-08
1.81008	-0.0921757	0.801623	0.212237	9.73801e-08
1.57274	-0.0330984	0.799837	0.185444	1.05668e-07
2.07007	-0.0921621	0.799311	0.244485	1.08224e-07
0.203545	-0.00508676	0.799091	0.0240561	1.09308e-07
0.942626	-0.0376732	0.798144	0.111733	1.14093e-07
2.8029	-0.166489	0.797654	0.332745	1.16643e-07
0.837698	-0.0433559	0.795082	0.100239	1.30871e-07
0.398964	-0.00446343	0.794441	0.0478339	1.34652e-07
2.50208	-0.213427	0.793684	0.300682	1.39238e-07
0.884647	-0.0258107	0.793663	0.106317	1.39367e-07
0.138747	-0.00305274	0.793657	0.016675	1.39406e-07
0.542272	-0.0350858	0.793587	0.0651856	1.39835e-07
1.17033	-0.0399677	0.792011	0.14136	1.49872e-07
0.626017	-0.0194725	0.791709	0.0756838	1.51873e-07
0.0684987	-0.000522931	0.791041	0.00829806	1.56365e-07
0.829252	-0.0512223	0.786071	0.101966	1.93743e-07
0.2877	-0.00481171	0.785887	0.0353953	1.95272e-07
0.509305	-0.0119632	0.784578	0.0629027	2.06437e-07
0.55625	-0.0444731	0.783657	0.0688878	2.14628e-07
0.244509	-0.00155943	0.783624	0.0302837	2.14924e-07
0.545034	-0.0299659	0.783555	0.0675191	2.1555e-07
0.96065	-0.0247338	0.783501	0.119025	2.16041e-07
0.192218	-0.00129768	0.783003	0.0238509	2.20614e-07
1.75713	-0.0957933	0.778981	0.220607	2.60856e-07
2.50904	-0.25403	0.77839	0.315549	2.67285e-07
1.60084	-0.0435614	0.77668	0.202327	2.86709e-07
0.555027	-0.00767908	0.776059	0.0702745	2.94074e-07
2.3285	-0.191309	0.775535	0.295267	3.00419e-07
0.189238	-0.00121873	0.772653	0.024195	3.37516e-07
0.152877	-0.00105315	0.772359	0.0195624	3.41526e-07
1.25444	-0.0365158	0.771537	0.160896	3.52951e-07
0.342806	-0.00871892	0.771054	0.0440287	3.59816e-07
3.88683	-0.116867	0.770436	0.500084	3.68787e-07
0.295183	-0.0078296	0.769263	0.0381045	3.86354e-07
1.05066	-0.0660682	0.767698	0.136225	4.10959e-07
0.158971	-0.00156531	0.760083	0.0210515	5.51787e-07
1.55691	-0.00764343	0.759054	0.206752	5.73781e-07
0.668123	-0.0511907	0.758856	0.0887726	5.78119e-07
0.617267	0.00397805	0.757287	0.0823671	6.13423e-07
0.814936	-0.0244223	0.752969	0.110021	7.20729e-07
2.13048	-0.0810703	0.75253	0.287965	7.3252e-07
0.518176	-0.0247626	0.752192	0.0701026	7.4172e-07
2.84624	-0.126013	0.75158	0.385691	7.58631e-07
0.255287	-0.010068	0.749156	0.0348184	8.29108e-07
0.454063	-0.00859693	0.747905	0.0621355	8.67706e-07
0.74466	-0.0311534	0.746516	0.102277	9.12427e-07
3.50072	-0.583721	0.746178	0.481244	9.23625e-07
3.24376	-0.328491	0.745869	0.446283	9.33971e-07
0.673342	-0.0223668	0.744461	0.0929838	9.8239e-07
1.70988	-0.0985293	0.744336	0.2362	9.86808e-07
0.150393	-0.00252172	0.743395	0.0208264	1.02052e-06
1.65438	-0.0568525	0.742453	0.229664	1.05534e-06
0.733753	-0.0268721	0.740384	0.102412	1.1355e-06
1.04275	-0.0516472	0.737961	0.146457	1.23632e-06
1.4436	-0.0829185	0.737252	0.203129	1.26729e-06
4.33328	-0.135597	0.736241	0.611327	1.31262e-06
0.736426	-0.0375019	0.73572	0.104032	1.33654e-06
1.98067	0.000155695	0.734904	0.28039	1.37481e-06
0.217795	0.000158187	0.734649	0.0308519	1.387e-06
1.21161	-0.0680172	0.734123	0.171863	1.41237e-06
0.22296	0.00226173	0.733584	0.0316698	1.43882e-06
1.55935	-0.0845175	0.732077	0.222348	1.51509e-06
0.360135	-0.00766968	0.729697	0.0516634	1.64296e-06
1.16706	-0.02397	0.729555	0.167482	1.65089e-06
0.251696	-0.00401619	0.728594	0.0362082	1.70542e-06
1.02218	-0.0813982	0.72843	0.147109	1.71489e-06
1.15046	-0.0352309	0.72691	0.166206	1.80489e-06
0.713667	-0.0223113	0.725547	0.103457	1.88916e-06
1.31902	-0.0654354	0.724653	0.191642	1.94632e-06
0.659762	-0.0103943	0.724452	0.0959057	1.95932e-06
1.19974	-0.0641181	0.72283	0.175107	2.06764e-06
0.415668	-0.0191004	0.722365	0.0607392	2.09969e-06
0.299674	-0.00892553	0.721476	0.0438867	2.16212e-06
0.157997	-0.000545388	0.720128	0.023216	2.26e-06
5.46931	-0.229822	0.719309	0.805291	2.32134e-06
1.53918	-0.104465	0.718898	0.226856	2.35269e-06
0.618761	-0.0099199	0.718469	0.0912947	2.38584e-06
1.36913	-0.028658	0.718364	0.20206	2.39399e-06
0.519331	-0.0184012	0.718357	0.0766455	2.39454e-06
0.115846	-0.000769597	0.715875	0.0172021	2.59522e-06
1.56567	-0.0906109	0.715118	0.23292	2.65936e-06
0.131872	-0.00272186	0.714883	0.0196295	2.67956e-06
2.94457	-0.135503	0.714803	0.438393	2.68643e-06
0.15643	-0.0033482	0.714484	0.0233079	2.71415e-06
0.639625	-0.0213462	0.713358	0.0955666	2.81399e-06
1.85038	-0.0404973	0.710885	0.278138	3.04479e-06
2.19623	-0.187352	0.710034	0.330808	3.12799e-06
0.104644	-0.000610167	0.709089	0.0157982	3.2228e-06
2.62403	-0.213249	0.708157	0.397047	3.31884e-06
1.38914	-0.117901	0.706471	0.211051	3.49908e-06
0.911096	-0.0225153	0.705922	0.138606	3.55963e-06
0.729505	-0.0357312	0.704808	0.111278	3.68532e-06
0.361317	-0.00719358	0.703618	0.0552726	3.82406e-06
0.589697	-0.0141427	0.703272	0.0902839	3.86527e-06
0.258927	-0.00442819	0.702952	0.0396727	3.90368e-06
2.20005	-0.176125	0.700313	0.339222	4.23403e-06
0.893058	-0.0400776	0.698814	0.138191	4.4327e-06
1.79684	-0.161804	0.697389	0.278983	4.62907e-06
3.56856	-0.246644	0.697024	0.554546	4.68071e-06
0.392115	-0.0165306	0.696795	0.0609667	4.71333e-06
0.160714	0.00195568	0.695013	0.0250936	4.97404e-06
0.926836	-0.0529311	0.694852	0.144769	4.99821e-06
0.524901	-0.00871294	0.694286	0.0820973	5.08402e-06
0.161903	-0.00318623	0.690819	0.0255295	5.63949e-06
1.3651	-0.0528666	0.690153	0.21559	5.75214e-06
0.635182	-0.0098811	0.689292	0.100516	5.9007e-06
2.98952	-0.351584	0.687474	0.475094	6.22593e-06
2.27158	-0.31884	0.68596	0.362273	6.50902e-06
1.23239	-0.0294285	0.685227	0.196876	6.65009e-06
2.95468	-0.189645	0.685033	0.472228	6.68791e-06
0.279469	-0.00647609	0.684964	0.0446728	6.70137e-06
0.729248	-0.0395025	0.684434	0.116713	6.80583e-06
0.0470847	-0.000396615	0.68016	0.00761035	7.70279e-06
0.42248	-0.00471385	0.680104	0.0682947	7.71519e-06
1.85763	-0.0982328	0.679871	0.30045	7.76705e-06
0.885622	-0.0383554	0.678474	0.143699	8.08466e-06
0.177956	-0.0037329	0.677877	0.0289143	8.22388e-06
1.88704	-0.0663268	0.677571	0.306821	8.29597e-06
1.42929	-0.0738105	0.676984	0.232705	8.43624e-06
1.55694	-0.085867	0.676804	0.253592	8.47965e-06
0.12779	0.000739888	0.675673	0.0208681	8.75667e-06
0.141074	-0.00140281	0.675056	0.0230698	8.91131e-06
0.340179	-0.00850107	0.674856	0.0556548	8.96185e-06
0.227446	0.000413024	0.674613	0.0372318	9.02378e-06
0.784505	-0.0424493	0.674141	0.128558	9.14501e-06
2.36899	-0.158011	0.673598	0.38869	9.28634e-06
0.238627	0.00196939	0.672729	0.0392299	9.51667e-06
0.714229	-0.0337185	0.670319	0.118061	1.01821e-05
1.55224	-0.05773	0.670198	0.256653	1.02164e-05
1.24767	-0.0526932	0.669776	0.206491	1.03375e-05
0.773589	-0.0373389	0.667597	0.128662	1.09834e-05
0.58356	-0.0296205	0.667267	0.0971287	1.10842e-05
1.06101	-0.0335727	0.66485	0.177558	1.1849e-05
0.465723	-0.0177402	0.663715	0.0781366	1.2224e-05
0.159122	-0.00345945	0.663074	0.0267351	1.24405e-05
0.820566	-0.0160338	0.66215	0.138153	1.27586e-05
1.63887	-0.0519574	0.661406	0.276385	1.30203e-05
2.04441	-0.155739	0.658173	0.347269	1.42127e-05
0.284113	0.00383349	0.657244	0.0483598	1.45732e-05
1.77448	-0.0444316	0.655481	0.303223	1.52792e-05
0.207129	0.00324871	0.655266	0.0354111	1.53677e-05
1.4251	-0.0799685	0.654607	0.243991	1.56406e-05
1.10542	-0.0480724	0.654546	0.189284	1.56664e-05
1.18797	-0.0716589	0.653981	0.203675	1.59045e-05
0.313509	-0.00577805	0.653582	0.0537978	1.60743e-05
3.153	-0.275854	0.652273	0.542615	1.66439e-05
2.69169	-0.131269	0.651832	0.463677	1.68397e-05
1.52813	-0.0196517	0.651803	0.263255	1.68524e-05
0.603364	-0.0250501	0.649287	0.10452	1.80106e-05
0.47469	-0.0071136	0.64896	0.0822892	1.81664e-05
4.96601	-0.418688	0.647648	0.863357	1.8803e-05
0.402083	-0.0198103	0.64577	0.0701912	1.97491e-05
1.17505	-0.0719001	0.645023	0.205463	2.01375e-05
2.63629	-0.119186	0.643297	0.462705	2.10602e-05
0.889137	-0.00898949	0.63695	0.158221	2.47883e-05
5.15255	-0.362	0.636914	0.91696	2.48114e-05
3.08095	-0.30754	0.636135	0.549216	2.53076e-05
0.0841034	-0.00123623	0.633907	0.0150647	2.67774e-05
0.381206	-0.00437154	0.633488	0.0683437	2.70625e-05
0.362968	-0.00185182	0.632929	0.0651524	2.74466e-05
2.15564	-0.0748786	0.632804	0.387038	2.75327e-05
0.616309	-0.015756	0.632178	0.110806	2.79704e-05
1.42647	-0.0356019	0.631062	0.25708	2.87655e-05
1.81783	-0.239405	0.630499	0.328006	2.91736e-05
2.50168	-0.168616	0.629528	0.452342	2.98912e-05
1.19789	-0.0228292	0.629008	0.216839	3.02815e-05
0.249692	0.000790698	0.628283	0.0452687	3.08337e-05
2.98737	-0.123458	0.626874	0.543237	3.19317e-05
0.99047	-0.0315746	0.625842	0.18051	3.2759e-05
0.958285	-0.026553	0.624679	0.175078	3.37138e-05
0.743304	-0.0186946	0.624527	0.135845	3.38404e-05
1.80444	-0.0289983	0.624398	0.329867	3.39484e-05
0.446807	-0.00357873	0.621591	0.0821697	3.6371e-05
1.73819	-0.060133	0.621589	0.319662	3.63728e-05
1.63412	-0.0163475	0.621575	0.300533	3.63859e-05
0.836219	-0.0288644	0.620809	0.15404	3.70735e-05
2.44949	-0.0724283	0.620689	0.451335	3.71818e-05
3.85474	-0.348531	0.619829	0.711561	3.79703e-05
0.861579	-0.0046225	0.61973	0.159076	3.80621e-05
1.37506	-0.0297525	0.61958	0.253961	3.82011e-05
0.599971	-0.00483088	0.618104	0.111157	3.9597e-05
0.63792	-0.0145706	0.618037	0.118204	3.96606e-05
3.29108	-0.205402	0.617797	0.610135	3.98922e-05
0.810055	-0.0176567	0.617203	0.150366	4.04706e-05
0.472	-0.00616163	0.616435	0.087757	4.12295e-05
4.05408	-0.321143	0.61617	0.75418	4.14937e-05
5.30949	-0.174627	0.615691	0.988725	4.19762e-05
0.493734	-0.00570778	0.615504	0.0919787	4.21658e-05
1.94109	-0.0471669	0.613709	0.362983	4.40265e-05
0.182694	0.000204759	0.613475	0.0341805	4.42739e-05
1.49404	-0.0707551	0.612299	0.280217	4.55388e-05
1.56965	-0.0445984	0.608988	0.296455	4.92753e-05
1.18177	-0.00662344	0.608691	0.223336	4.96235e-05
3.38335	-0.0384689	0.607894	0.640471	5.0569e-05
0.310702	-0.00429909	0.607637	0.0588477	5.08765e-05
1.02193	-0.036426	0.607328	0.193682	5.12501e-05
3.97884	-0.144422	0.607172	0.754336	5.14384e-05
3.52122	-0.0386575	0.606685	0.66826	5.20339e-05
1.50857	-0.0416037	0.604603	0.287549	5.46457e-05
2.40343	-0.140609	0.604503	0.458212	5.47741e-05
0.617171	-0.0214806	0.603856	0.117823	5.56118e-05
0.544506	-0.000505061	0.603509	0.104026	5.60648e-05
2.57725	-0.111919	0.602879	0.493022	5.68971e-05
1.50551	-0.0968087	0.60108	0.289083	5.93349e-05
0.232887	0.0082025	0.600665	0.0447571	5.99113e-05
0.810334	-0.01786	0.59714	0.15688	6.50053e-05
0.445814	-0.00371229	0.596626	0.0864012	6.57789e-05
0.261959	0.00147551	0.596129	0.0508216	6.65358e-05
0.605413	-0.00771456	0.595902	0.117509	6.68849e-05
4.56017	-0.160938	0.591984	0.892335	7.31576e-05
1.47768	-0.0650989	0.59033	0.290144	7.59621e-05
0.649844	-0.0259217	0.589837	0.127728	7.68154e-05
1.26477	-0.0856324	0.589239	0.248899	7.78631e-05
0.39666	-0.00663264	0.589205	0.078066	7.79235e-05
3.89707	-0.0431545	0.588793	0.767629	7.86525e-05
0.543705	-0.0126515	0.588097	0.107251	7.98992e-05
2.15908	-0.117551	0.587944	0.426033	8.01759e-05
0.80221	-0.0156613	0.58768	0.158379	8.0654e-05
0.532975	-0.00900784	0.587431	0.105279	8.11091e-05
1.07225	-0.0760397	0.587229	0.211891	8.14787e-05
1.08336	-0.0512865	0.586412	0.214446	8.29914e-05
2.69314	-0.0287955	0.58436	0.535354	8.68999e-05
2.30536	-0.167223	0.584347	0.458282	8.69261e-05
0.514576	-0.00692838	0.583658	0.102438	8.82754e-05
1.47916	-0.0248035	0.582958	0.294884	8.96662e-05
1.00768	-0.0277585	0.582384	0.201127	9.08216e-05
0.22126	0.00305587	0.58167	0.044227	9.22769e-05
0.889614	-0.0180006	0.579919	0.178463	9.59334e-05
0.908087	-0.0218747	0.579567	0.182301	9.66848e-05
1.53476	-0.0287547	0.578922	0.308515	9.80746e-05
2.4369	-0.13822	0.578047	0.49074	9.99878e-05
1.74102	-0.0225828	0.577689	0.350862	0.000100781
0.185103	0.00126228	0.576009	0.0374319	0.000104578
4.23899	-0.140037	0.575966	0.857291	0.000104676
0.293135	0.00219638	0.574735	0.0594329	0.000107539
0.419975	-0.0127224	0.574189	0.0852448	0.000108832
2.45833	-0.103511	0.571683	0.501544	0.000114949
2.70927	-0.191427	0.57082	0.553715	0.000117124
2.76883	-0.0117813	0.570618	0.56612	0.000117638
2.66714	-0.139302	0.570553	0.545402	0.000117806
1.79294	-0.059012	0.568308	0.36832	0.000123672
0.354249	-0.00822289	0.568144	0.0727968	0.00012411
2.14358	-0.0930086	0.567851	0.440761	0.000124898
5.55047	-0.440393	0.567536	1.14202	0.00012575
4.26524	-0.11538	0.567157	0.878254	0.00012678
0.714863	-0.0302414	0.565342	0.147742	0.000131826
1.41177	-0.0207343	0.560295	0.294781	0.000146816
1.05652	-0.0189187	0.559823	0.220816	0.000148292
0.266594	-0.00382293	0.559657	0.0557376	0.000148816
4.58669	-0.381275	0.559228	0.959789	0.000150173
1.89569	-0.182253	0.555243	0.3999	0.000163338
1.15042	-0.0486281	0.554729	0.242936	0.000165112
1.95147	-0.0513929	0.553495	0.413125	0.000169435
2.35558	-0.0813973	0.553046	0.499128	0.000171034
1.23569	-0.0407713	0.552893	0.261914	0.000171582
0.249055	-0.00139276	0.551514	0.0529365	0.000176588
0.632766	0.00413337	0.55089	0.134664	0.000178897
1.0671	-0.0264851	0.549916	0.227544	0.000182555
0.983257	-0.021986	0.548289	0.210357	0.000188818
1.13083	-0.0663578	0.546422	0.242842	0.000196241
2.41712	-0.132621	0.546151	0.519351	0.000197341
3.27132	-0.0304747	0.544336	0.705466	0.000204847
0.90199	-0.0364998	0.544134	0.194595	0.000205696
1.79403	-0.0573589	0.543284	0.387706	0.000209311
1.88375	-0.145083	0.53996	0.409832	0.00022401
3.41826	-0.149035	0.539736	0.744015	0.000225031
0.533864	-0.0113283	0.536157	0.11704	0.000241955
4.96177	-0.0765275	0.535798	1.08856	0.000243716
0.710589	-0.0332798	0.533258	0.156694	0.000256495
2.94836	-0.0226899	0.53306	0.650409	0.000257517
0.799567	0.0136478	0.531169	0.177056	0.000267456
2.41171	-0.0514572	0.530886	0.534352	0.00026897
2.11107	-0.185558	0.528502	0.469984	0.000282062
1.12309	-0.0437963	0.527764	0.250402	0.000286227
0.633503	-0.00316563	0.526326	0.141653	0.000294504
0.402084	0.000164893	0.524903	0.0901638	0.00030291
0.729457	-0.0154469	0.52336	0.164081	0.000312265
1.70853	0.0182275	0.52073	0.38634	0.00032881
3.68032	-0.117366	0.520394	0.832769	0.000330979
2.13367	-0.181807	0.518977	0.484171	0.000340275
0.823691	-0.0102321	0.517453	0.187483	0.000350537
0.97662	-0.0487457	0.517249	0.222383	0.000351932
0.555771	-0.00873976	0.517015	0.126612	0.000353535
1.72487	-0.0638709	0.5166	0.393275	0.000356394
1.25673	-0.0215618	0.516234	0.286747	0.000358938
0.119393	-0.00101514	0.515465	0.0272838	0.000364338
0.96946	-0.0184303	0.514007	0.22219	0.000374768
0.558527	-0.021068	0.513224	0.128209	0.000380481
1.44988	-0.10473	0.512529	0.333281	0.000385611
0.230844	0.00560466	0.512476	0.0530692	0.000386005
0.808379	-0.0138352	0.510701	0.186502	0.00039942
2.33955	-0.0858309	0.509055	0.54154	0.000412237
4.04462	-0.105487	0.508148	0.937915	0.000419451
2.72743	-0.202068	0.507507	0.633281	0.000424623
0.840115	-0.0256781	0.507439	0.195093	0.000425177
1.59668	-0.0733328	0.506876	0.3712	0.000429765
0.334759	0.00710214	0.502424	0.0785217	0.000467695
0.929608	-0.0280023	0.500143	0.219048	0.00048828
0.54649	-0.0158675	0.499287	0.128993	0.000496207
0.870006	-0.0224967	0.499085	0.205438	0.000498099
0.33683	-0.00517139	0.498306	0.0796609	0.000505439
0.471037	0.00721912	0.497711	0.111534	0.000511122
0.998849	-0.0361556	0.496785	0.23695	0.00052007
3.13973	-0.0833244	0.496451	0.745313	0.000523324
0.8708	-0.0238469	0.496411	0.206728	0.000523718
0.322213	0.00677969	0.496344	0.0765038	0.000524376
4.08875	-0.349808	0.495854	0.971751	0.000529199
0.66732	-0.0229899	0.494918	0.158896	0.000538538
0.781162	-0.0282027	0.494885	0.186015	0.000538866
3.21902	-0.106964	0.494508	0.767112	0.000542675
2.60976	-0.0451125	0.493942	0.622625	0.000548422
2.54771	-0.0571012	0.492304	0.609817	0.000565391
1.25128	-0.0322036	0.491022	0.300275	0.000578996
2.29441	-0.135921	0.489687	0.55207	0.000593482
0.39155	0.00147778	0.489345	0.0942774	0.000597251
2.05357	-0.102359	0.488717	0.49508	0.000604212
0.856304	-0.00131345	0.488528	0.206518	0.000606327
0.482486	-0.00732013	0.488092	0.116464	0.000611222
2.3613	-0.204103	0.486963	0.571269	0.000624055
0.235976	-0.000855915	0.483979	0.0574318	0.000659179
2.77851	-0.111052	0.483474	0.676917	0.000665297
1.82528	-0.00594315	0.482573	0.445488	0.000676342
4.33259	-0.0710989	0.482547	1.05749	0.000676659
0.670287	-0.0181793	0.481809	0.163845	0.000685827
1.65207	-0.0293419	0.480443	0.404938	0.000703105
0.549032	-0.0131573	0.479897	0.13472	0.000710119
2.42332	-0.130688	0.479573	0.595015	0.000714307
1.23154	-0.060997	0.479502	0.302432	0.000715228
1.38794	-0.0970068	0.479064	0.341137	0.000720936
3.09596	-0.0946183	0.478812	0.761331	0.00072424
0.793499	-0.0210717	0.475905	0.196271	0.000763339
1.00001	-0.0189196	0.475376	0.247614	0.000770651
2.6953	-0.0590759	0.474999	0.66789	0.000775908
0.586789	-0.0100293	0.47491	0.145431	0.000777161
0.967437	-0.00554741	0.474383	0.240025	0.00078456
1.15526	-0.0307022	0.474236	0.286709	0.000786643
0.549357	0.0177997	0.474193	0.136349	0.000787246
0.560082	-0.00657025	0.474087	0.139041	0.000788755
0.596578	-0.0137924	0.471831	0.148773	0.000821354
0.384133	0.00168725	0.471262	0.0959034	0.000829763
1.44608	-0.0407512	0.470936	0.361269	0.000834628
0.474467	-0.00264959	0.470671	0.118597	0.000838584
0.656692	0.0156528	0.47055	0.164186	0.000840404
1.76788	-0.0322687	0.469387	0.443038	0.00085805
4.40192	-0.237914	0.469038	1.10391	0.000863403
2.60469	-0.0976797	0.468357	0.654095	0.000873939
1.09833	-0.0105461	0.468354	0.275816	0.000873983
1.18501	-0.00721058	0.467471	0.298114	0.000887839
7.95215	-0.840704	0.466709	2.00358	0.000899943
1.81277	-0.0642618	0.465817	0.457557	0.000914309
2.06339	-0.0664754	0.465684	0.520954	0.000916461
1.75653	-0.079867	0.465559	0.44359	0.000918492
1.80801	-0.112215	0.463949	0.458072	0.000945047
2.61035	-0.0732497	0.463317	0.66219	0.000955669
0.247186	-0.00316165	0.463062	0.0627381	0.00095998
0.777029	0.0117919	0.459781	0.198523	0.00101705
0.572768	-0.0364323	0.459359	0.146461	0.00102463
3.80091	-0.0766206	0.456941	0.976663	0.00106894
1.58893	-0.0351007	0.456249	0.408854	0.00108192
2.47731	-0.12251	0.45593	0.637855	0.00108796
3.9409	-0.0403496	0.453262	1.02017	0.00113969
1.31507	-0.0744398	0.453238	0.340446	0.00114017
1.82034	-0.068298	0.452215	0.472225	0.00116058
0.36661	-0.00432072	0.451927	0.0951596	0.0011664
2.13615	-0.0824328	0.45135	0.555119	0.00117811
1.2896	-0.0368036	0.450887	0.335441	0.0011876
0.819909	-0.0233552	0.45051	0.213431	0.00119536
0.557753	0.000634274	0.450067	0.145319	0.00120456
1.40633	-0.0104117	0.449164	0.367078	0.00122347
3.75169	-0.213195	0.448928	0.97973	0.00122847
1.36938	-0.0264459	0.448912	0.357616	0.0012288
0.848379	0.003514	0.447986	0.221971	0.00124858
0.463218	-0.00942252	0.446635	0.121529	0.00127794
1.86568	-0.0587203	0.446452	0.489657	0.00128197
0.651289	0.0106781	0.446227	0.171012	0.00128693
1.03559	-0.00891634	0.44609	0.271995	0.00128996
0.86561	-0.00855627	0.446001	0.227391	0.00129193
2.49824	-0.108485	0.44393	0.65903	0.00133861
0.445168	-0.00355587	0.442286	0.117826	0.00137673
0.504287	0.00532636	0.442276	0.133477	0.00137698
2.70858	-0.136487	0.441225	0.718445	0.00140188
5.12305	-0.510329	0.441182	1.359	0.0014029
2.04566	-0.0801507	0.439428	0.54459	0.0014454
1.17831	-0.0279001	0.438889	0.314029	0.0014587
0.84506	-0.00819013	0.438621	0.225338	0.00146533
1.14618	0.0145724	0.438327	0.305815	0.00147265
0.950025	-0.0030682	0.43543	0.254976	0.00154664
0.761762	-0.00708681	0.434164	0.204975	0.00158001
1.57231	-0.0671471	0.433467	0.423677	0.00159866
1.2426	-0.0340329	0.433311	0.334939	0.00160287
0.983801	-0.0166442	0.433303	0.265186	0.00160308
0.338722	0.000347657	0.433192	0.0913241	0.00160609
1.86589	-0.157526	0.432332	0.503952	0.00162947
0.102386	0.00102633	0.431708	0.0276883	0.00164664
1.93303	-0.100724	0.429433	0.525181	0.00171062
0.295314	0.00358155	0.429223	0.0802674	0.00171665
2.11284	-0.0337546	0.429058	0.57447	0.00172137
1.08455	-0.0124074	0.429013	0.294911	0.00172268
0.221507	-0.0023407	0.425949	0.0606105	0.00181296
0.70767	0.0144173	0.425068	0.193987	0.00183971
1.92694	-0.120822	0.42356	0.529848	0.00188635
0.686328	-0.0208934	0.421281	0.189602	0.00195884
0.382325	0.00552888	0.42126	0.105624	0.00195953
2.5525	-0.169824	0.421166	0.705309	0.00196256
1.99724	-0.0390265	0.418727	0.55465	0.00204309
0.236128	-0.000709445	0.416693	0.0658495	0.00211251
0.64383	0.00212804	0.416594	0.179583	0.00211596
0.43692	0.0060137	0.415495	0.122145	0.0021544
0.357366	-0.00212869	0.413318	0.100354	0.00223246
0.29022	-0.00444727	0.413006	0.0815511	0.00224386
1.3458	-0.000436358	0.412924	0.378229	0.00224687
0.715249	0.0026958	0.412307	0.201273	0.0022696
0.939487	-0.0121012	0.411698	0.264707	0.00229223
0.706178	-0.0249329	0.411546	0.199033	0.00229792
0.405053	0.0111616	0.410701	0.114362	0.00232972
1.03581	-0.00988892	0.410525	0.292555	0.00233639
0.387245	-0.00767857	0.408967	0.109726	0.00239624
0.819268	-0.0261551	0.40821	0.232505	0.00242584
2.20564	-0.0770531	0.407232	0.627219	0.00246454
0.965146	-0.0070617	0.407184	0.274487	0.00246648
0.47336	0.00633777	0.403569	0.135636	0.0026146
0.322429	0.000675829	0.403199	0.0924598	0.0026302
0.417702	-0.00563321	0.402719	0.1199	0.00265061
0.637312	-0.00468759	0.401375	0.18345	0.00270844
1.55045	-0.0440947	0.396256	0.451086	0.00293935
1.34102	-0.0147786	0.396232	0.390174	0.00294048
2.57351	-0.112917	0.395903	0.749288	0.00295592
1.17346	-0.0242955	0.393865	0.343117	0.00305322
1.61531	-0.0344328	0.393341	0.472834	0.00307873
0.344333	-0.00428045	0.392759	0.100916	0.00310729
2.91713	-0.182335	0.392239	0.855877	0.00313298
1.92423	-0.0559726	0.391479	0.565463	0.00317086
0.500888	-0.00715445	0.391388	0.147222	0.00317546
0.0875417	0.000752687	0.390056	0.0258024	0.003243
2.01259	-0.0271083	0.390006	0.593261	0.00324554
1.25565	-0.00870496	0.388113	0.371612	0.00334389
0.2219	0.00142138	0.387917	0.0656987	0.00335421
1.36237	-0.0795823	0.386938	0.404194	0.00340629
1.1816	-0.0517931	0.385253	0.35181	0.00349759
0.914654	-0.00752171	0.384578	0.272719	0.00353482
0.404788	-0.00281542	0.384364	0.120749	0.00354669
3.34943	-0.15721	0.380464	1.00742	0.00376951
1.79406	-0.0360823	0.380297	0.539799	0.00377932
2.60217	-0.0699696	0.379128	0.784887	0.0038487
1.92757	-0.0279588	0.37856	0.582111	0.00388282
2.57518	-0.138702	0.378227	0.778234	0.00390298
1.00653	0.0293007	0.377843	0.304426	0.00392631
0.45248	-0.00821468	0.376162	0.137344	0.00403005
0.465637	0.0354436	0.374095	0.141963	0.00416098
3.17616	-0.137339	0.371466	0.973801	0.00433314
0.397196	-0.00543431	0.370123	0.12213	0.00442364
0.3166	0.0164275	0.36745	0.0979092	0.00460881
0.938879	0.0432042	0.363256	0.292988	0.00491365
0.444618	0.000840791	0.362468	0.138984	0.0049729
0.769988	-0.0131796	0.361581	0.241156	0.00504048
0.859553	-0.00290905	0.357498	0.271604	0.00536228
1.65706	-0.0707129	0.356699	0.524516	0.00542745
2.20783	-0.0557422	0.356541	0.699094	0.00544041
0.904007	0.0110224	0.356521	0.28626	0.00544205
0.427781	0.00377521	0.3552	0.135851	0.00555162
0.416524	0.00698626	0.355145	0.132292	0.0055562
0.922993	-0.0220729	0.355117	0.293168	0.00555857
1.50153	-0.032247	0.354759	0.4773	0.00558859
1.16782	-0.00470756	0.353712	0.372073	0.00567743
0.779314	-0.00966161	0.352457	0.248976	0.0057856
1.08163	-0.0253374	0.352197	0.345758	0.00580817
0.174579	0.00757373	0.350564	0.0560069	0.00595226
3.08727	-0.187155	0.347578	0.996956	0.0062242
1.19579	-0.0190327	0.347384	0.386315	0.00624225
0.234903	0.0060538	0.34668	0.0760067	0.00630819
0.516355	-0.00105671	0.345503	0.16751	0.0064198
0.464843	0.00624738	0.345245	0.150885	0.00644448
1.74666	-0.0410248	0.344913	0.567371	0.00647641
0.491096	-0.00802802	0.343881	0.159889	0.00657664
0.580929	-0.00226016	0.341062	0.190323	0.00685757
1.05632	0.0133412	0.339902	0.346965	0.00697636
0.789635	-0.00694497	0.338899	0.25995	0.00708064
0.383794	0.00747599	0.335906	0.127195	0.00740019
1.8437	-0.0438503	0.335594	0.611455	0.00743422
2.73058	-0.104763	0.334388	0.908038	0.00756725
1.5063	-0.0503054	0.33434	0.500964	0.00757259
0.559948	-0.0123132	0.334183	0.186293	0.00759014
2.4473	-0.116123	0.333488	0.815482	0.00766794
0.897841	-0.0254096	0.332371	0.29993	0.00779472
0.704274	0.0325015	0.331707	0.23562	0.00787095
2.42564	-0.103154	0.33144	0.812003	0.00790175
0.409764	0.00933887	0.331005	0.137307	0.00795221
2.56637	-0.0846601	0.330993	0.859982	0.00795367
1.23564	-0.019797	0.330146	0.414852	0.0080528
1.10262	-0.0105924	0.328028	0.371972	0.00830586
0.744038	0.00177409	0.327812	0.251126	0.00833206
0.680593	-0.011444	0.326891	0.230193	0.00844463
1.38368	0.0222315	0.326158	0.468777	0.00853528
1.60655	-0.0386178	0.325635	0.54493	0.00860048
0.248514	0.00499653	0.323143	0.0847747	0.00891754
0.583285	-0.00405209	0.318895	0.200922	0.00948286
0.55225	-0.0146512	0.318647	0.19034	0.00951692
0.851323	0.0677404	0.318302	0.293653	0.00956443
1.54413	0.00185721	0.317547	0.533557	0.00966911
1.51346	0.0205077	0.314696	0.526418	0.0100741
2.13195	-0.176302	0.314686	0.74156	0.0100755
0.203273	0.0043458	0.313731	0.0708617	0.0102148
1.733	-0.0360906	0.313022	0.605128	0.0103192
2.67854	-0.149936	0.311747	0.93807	0.0105095
0.98562	-0.00751663	0.310726	0.346004	0.0106642
0.836415	0.000962797	0.309911	0.294184	0.0107891
2.85988	-0.0955524	0.307693	1.01112	0.0111363
2.33596	-0.0476901	0.306969	0.82729	0.0112518
0.638707	0.00363891	0.306794	0.226294	0.0112799
1.27463	0.0193947	0.306668	0.451736	0.0113002
0.59879	0.0153745	0.304068	0.213519	0.011726
3.00423	-0.0826356	0.303818	1.07189	0.0117676
0.339745	0.0138464	0.30338	0.121345	0.011841
0.204452	0.00250539	0.302637	0.0731518	0.0119666
0.497483	0.00107307	0.301369	0.178532	0.0121836
1.07061	-0.00517247	0.301281	0.38429	0.0121987
1.01654	0.00780158	0.300508	0.365554	0.012333
6.3354	-0.388702	0.300019	2.2809	0.0124185
0.775342	0.00182948	0.29985	0.279255	0.0124483
0.579945	0.00381194	0.299845	0.208881	0.0124491
0.484496	0.0190246	0.299117	0.174806	0.0125779
2.22655	-0.0646266	0.295109	0.811082	0.0133092
0.897319	0.00158767	0.290913	0.330202	0.014117
0.618742	0.00831048	0.289633	0.228397	0.0143722
1.67416	-0.0458333	0.289606	0.618027	0.0143777
2.72481	-0.100811	0.289	1.00736	0.0145001
0.7234	-0.00130004	0.287795	0.268227	0.0147464
0.110053	0.00299912	0.287004	0.040885	0.0149102
0.462939	-0.000839682	0.286253	0.1723	0.0150671
0.370419	0.0170886	0.284554	0.138441	0.0154282
1.08053	-0.00971644	0.281092	0.407298	0.0161886
0.412881	0.0017045	0.277998	0.156833	0.0168977
0.48922	-0.00630353	0.276905	0.186338	0.0171551
0.876482	0.00936467	0.276206	0.334424	0.0173216
3.16743	0.0458082	0.275719	1.21001	0.0174385
0.269187	0.000677157	0.272731	0.103609	0.0181718
1.32578	-0.00371154	0.272709	0.510319	0.0181774
2.90151	-0.0293665	0.272254	1.11812	0.0182914
0.375981	0.049896	0.271906	0.145015	0.0183793
1.80917	-0.0507382	0.269928	0.701299	0.0188857
1.35798	-0.0224518	0.269732	0.526661	0.0189366
3.86351	-0.120348	0.269219	1.50033	0.0190703
0.879148	0.0272273	0.268741	0.341818	0.0191959
0.411732	0.00558797	0.267552	0.160569	0.0195113
0.819463	0.0105744	0.266138	0.320735	0.0198927
1.45258	0.0749257	0.265532	0.569419	0.0200584
1.37372	-0.0337186	0.264787	0.539535	0.0202636
0.524003	-0.000430744	0.263917	0.206266	0.0205059
0.401737	0.0204902	0.263334	0.158375	0.0206699
0.0744362	0.00169852	0.26244	0.0294125	0.0209235
1.46986	-0.0503093	0.261319	0.582484	0.0212457
0.30228	0.0465387	0.258918	0.120538	0.0219513
0.59058	0.00499034	0.258231	0.235925	0.0221574
0.745094	0.000818149	0.25668	0.29886	0.022629
0.336654	-0.00186793	0.256043	0.135259	0.0228254
0.655549	-0.00337142	0.255385	0.263838	0.0230299
0.146158	0.00136595	0.254705	0.0589294	0.0232429
0.536699	0.0174473	0.254233	0.216661	0.0233921
1.05703	0.00173561	0.25102	0.430359	0.0244309
0.798689	0.0127619	0.250953	0.325237	0.0244531
0.925854	0.00109011	0.250788	0.377186	0.0245075
0.588259	0.00771699	0.250404	0.239897	0.0246347
2.22362	-0.0109743	0.249055	0.910083	0.0250874
4.64726	-0.332182	0.248105	1.90687	0.0254104
0.314655	0.000678271	0.247593	0.129287	0.0255863
3.08169	0.111152	0.247569	1.26631	0.0255947
3.61848	-0.0462858	0.246904	1.48954	0.0258249
1.03992	0.0288719	0.246231	0.428854	0.0260596
1.00358	0.0601352	0.245025	0.415217	0.0264857
0.350119	0.00938191	0.243338	0.145521	0.0270927
0.396964	0.00282347	0.242379	0.165422	0.0274435
0.659785	-0.00139466	0.241679	0.27547	0.0277024
1.596	0.0158355	0.241615	0.666468	0.0277261
0.96173	-0.022139	0.241562	0.401663	0.0277456
0.126981	0.00111875	0.240163	0.0532366	0.0282704
1.76075	0.0376609	0.239673	0.739183	0.0284567
0.908037	-0.0148945	0.23923	0.381669	0.0286258
0.588255	-0.00476468	0.237995	0.248099	0.0291025
1.42687	-0.0283248	0.237971	0.601828	0.0291116
0.448676	0.00322428	0.236958	0.189773	0.0295084
0.179641	0.00267821	0.233865	0.0766371	0.0307515
2.20075	-0.00349867	0.233844	0.938921	0.0307598
0.468063	0.0105925	0.233764	0.199738	0.0307926
0.578298	0.0442679	0.232584	0.247594	0.0312803
2.44286	-0.0637508	0.229119	1.05615	0.0327548
0.48535	0.00293276	0.227542	0.210778	0.0334474
0.37152	0.00305764	0.226921	0.161629	0.0337243
1.74608	-0.0194689	0.226001	0.761625	0.0341377
1.28521	0.000531003	0.22596	0.560664	0.0341564
3.13232	0.042944	0.225759	1.36724	0.0342474
0.362449	-0.000291413	0.225371	0.158383	0.0344237
1.73021	-0.0260536	0.224465	0.758035	0.0348393
0.540022	0.00338485	0.224131	0.23682	0.0349934
0.868033	-0.00999385	0.223421	0.381444	0.0353238
0.760527	0.0109366	0.223228	0.334388	0.0354139
1.64647	0.0129266	0.221701	0.727123	0.036136
0.435437	0.00170252	0.221559	0.192379	0.0362038
1.15922	0.0144945	0.221175	0.512722	0.0363881
0.803639	0.00573772	0.219319	0.357374	0.03729
1.36344	-0.0224491	0.218316	0.608098	0.0377863
2.33782	0.00295963	0.218207	1.043	0.0378405
1.43872	0.00176402	0.218153	0.641978	0.0378676
0.382637	0.000628961	0.217644	0.170994	0.0381227
0.196146	0.00104415	0.216876	0.0878525	0.0385102
1.50956	-0.0309024	0.216151	0.677564	0.0388791
0.177114	0.00153867	0.21485	0.0798042	0.0395506
3.73088	-0.0323296	0.214218	1.68422	0.0398807
0.238957	0.00162798	0.212559	0.108406	0.0407594
1.95072	-0.0591127	0.211912	0.88668	0.0411068
0.0507679	1.27498e-05	0.21139	0.0231122	0.0413895
0.517165	0.113185	0.210499	0.236072	0.041876
1.17334	0.0146397	0.210133	0.53619	0.0420774
0.426131	0.00773798	0.210071	0.194768	0.0421119
0.255757	0.0114524	0.208825	0.117337	0.042805
2.04516	-0.00103221	0.207152	0.943066	0.0437531
0.429475	0.00731333	0.206751	0.198281	0.0439832
0.273305	0.0115517	0.20633	0.126343	0.0442266
0.509324	0.00888848	0.20573	0.235881	0.0445748
1.21843	0.019759	0.205432	0.5648	0.044749
1.04377	0.0519706	0.205343	0.483972	0.044801
0.00467778	0.000413943	0.205185	0.00217002	0.0448933
0.293099	0.00879164	0.203837	0.136533	0.0456914
0.178896	0.000291768	0.202864	0.0835848	0.046276
0.422473	0.0101121	0.202483	0.197624	0.0465066
0.528085	0.00960564	0.20196	0.247427	0.0468252
1.10816	-0.0221469	0.20188	0.519344	0.0468742
0.528328	0.0212156	0.201647	0.247782	0.0470167
0.767028	-0.00304487	0.201113	0.360328	0.0473454
0.542782	0.0142691	0.200575	0.255411	0.0476787
0.432243	0.00931126	0.19981	0.203883	0.0481567
0.817391	0.0277843	0.198615	0.386998	0.0489124
1.09528	-0.0296877	0.197637	0.520165	0.0495392
1.38048	-0.00275063	0.196113	0.658778	0.0505318
1.19481	0.0350888	0.195577	0.571143	0.0508849
4.26387	-0.0489005	0.194384	2.04598	0.051681
1.25504	0.0688242	0.194374	0.60224	0.0516874
0.257209	0.00290251	0.192737	0.124073	0.0527989
1.79451	0.0170777	0.192481	0.866348	0.0529743
1.9569	0.111379	0.192015	0.946164	0.0532961
0.303957	0.00992565	0.184892	0.150427	0.0584508
1.21185	-0.00525808	0.18542	0.598687	0.0580531
0.120573	0.00857347	0.184836	0.0596818	0.0584933
0.329328	0.0400073	0.184466	0.163213	0.0587737
0.125765	0.00335337	0.183371	0.062556	0.0596125
2.609	0.0189872	0.183139	1.29874	0.0597917
0.175651	0.0260031	0.182941	0.0874955	0.0599453
1.33038	0.0284514	0.182931	0.662712	0.0599523
0.214073	0.0527719	0.182316	0.106858	0.0604315
0.506441	0.0288348	0.18231	0.252803	0.0604364
2.39722	-0.00952178	0.181133	1.20138	0.0613626
0.0990939	0.00178711	0.180359	0.0497913	0.0619791
0.191029	0.0243062	0.179849	0.0961516	0.062389
0.214582	0.00690175	0.17973	0.10805	0.0624849
0.482501	0.036444	0.178529	0.243952	0.0634612
0.915071	-0.00086528	0.178166	0.463232	0.0637596
3.50125	-0.0787242	0.175772	1.78704	0.0657591
1.91096	0.0698582	0.173265	0.98388	0.0679189
0.577082	0.0055456	0.17299	0.297403	0.0681599
0.149154	0.00389607	0.170921	0.0774283	0.0700011
0.434346	0.00794	0.170728	0.22563	0.0701757
0.888121	-0.00336992	0.170386	0.46191	0.0704851
1.15018	0.0346901	0.170068	0.598879	0.0707738
0.306823	0.0153479	0.170004	0.159794	0.0708326
4.48478	-0.0503	0.169198	2.34237	0.0715707
0.345174	0.00352696	0.169132	0.180324	0.0716315
0.716114	-0.00386709	0.165579	0.37891	0.0749814
0.968109	-0.00425698	0.163556	0.516027	0.0769566
1.34154	0.127971	0.162806	0.717043	0.0777019
1.63368	-0.0590535	0.162419	0.874434	0.0780897
0.16977	0.00122993	0.160637	0.0914696	0.0798978
0.281115	0.00230189	0.156757	0.153678	0.0839782
0.0291333	0.000291813	0.156272	0.0159556	0.0845028
0.428486	0.0283739	0.156128	0.234801	0.0846593
0.434229	0.0420439	0.155535	0.238484	0.085306
1.02383	0.0257343	0.152848	0.568126	0.088298
1.23922	0.0246726	0.152371	0.688912	0.0888397
0.688518	0.0410211	0.15109	0.384674	0.0903112
0.6706	0.0189197	0.150657	0.375296	0.0908141
0.14913	0.00534374	0.149936	0.0836953	0.091657
0.425017	0.0490191	0.149195	0.239226	0.0925322
0.132113	0.00808508	0.148246	0.0746403	0.0936652
0.0946442	0.00119996	0.14646	0.0538531	0.0958356
0.0113859	0.000962817	0.143026	0.00656912	0.100148
0.262826	0.0141434	0.142644	0.151874	0.10064
0.656689	0.0326047	0.142291	0.380019	0.101097
0.844715	0.0813057	0.141332	0.490757	0.102347
0.00964427	0.000329176	0.1412	0.00560612	0.102521
2.26425	0.0217432	0.139057	1.32795	0.105377
2.02643	0.0983901	0.138278	1.19235	0.106435
0.973539	0.00597991	0.13762	0.574415	0.107337
0.846518	0.0248339	0.135203	0.504618	0.110715
0.250088	0.00418773	0.131268	0.151642	0.116449
0.530164	0.0176442	0.129647	0.323772	0.118897
0.925037	0.261759	0.128271	0.568395	0.121018
0.536563	0.0380586	0.12821	0.329784	0.121112
0.744556	0.0991041	0.127349	0.459393	0.122459
0.229435	0.028841	0.125226	0.14293	0.125845
0.757	0.0593663	0.124547	0.473053	0.126949
0.263513	0.00778525	0.124079	0.165025	0.127715
0.222922	0.028227	0.123254	0.140137	0.129076
0.822031	0.0163742	0.121553	0.520867	0.131933
-0.0167774	0.00529143	0.114742	0.0109841	0.144035
0.110074	0.0142411	0.113057	0.0726685	0.147202
0.273173	0.022711	0.112906	0.18048	0.14749
0.504108	0.017925	0.111945	0.334661	0.149332
0.257366	0.0144448	0.111877	0.170915	0.149463
1.40599	0.111847	0.109731	0.943934	0.153669
1.02923	0.00512239	0.109383	0.692227	0.154363
0.859548	0.0490187	0.106848	0.58575	0.159515
1.35234	0.0156962	0.105996	0.925711	0.161289
0.292051	0.0589308	0.104837	0.201148	0.163732
0.268482	0.0326617	0.104112	0.185633	0.16528
0.190954	0.00862062	0.100678	0.134519	0.17283
1.47559	0.143106	0.0996232	1.04559	0.175222
0.331552	0.014562	0.0982629	0.236734	0.178359
0.662709	0.00033213	0.0969118	0.47683	0.181534
1.23904	0.0601786	0.0961459	0.895435	0.18336
0.971259	0.0286126	0.0957015	0.703712	0.18443
0.214402	0.0227158	0.0941963	0.156709	0.1881
0.786647	0.0984646	0.0931105	0.578657	0.190797
0.0367165	0.000939494	0.0925933	0.0270917	0.192097
0.423162	0.0879354	0.0898838	0.317379	0.199062
0.0508258	0.00459452	0.089244	0.0382701	0.200747
0.35115	0.0285104	0.0890839	0.264665	0.201171
0.342716	0.0716693	0.0884707	0.259289	0.202804
1.36946	0.0431865	0.0867763	1.04713	0.207392
0.112504	0.0260765	0.0861013	0.0863926	0.209251
0.684247	0.0874939	0.0852355	0.528349	0.211663
0.775788	0.0205255	0.0845332	0.601748	0.213642
0.924879	0.00119109	0.0835723	0.721883	0.216383
0.272572	0.00651653	0.0835633	0.212759	0.216409
1.93616	0.125083	0.0797919	1.54977	0.227551
0.799692	0.0108942	0.0796528	0.64071	0.227974
0.664873	0.026601	0.0786389	0.536412	0.231085
0.435521	0.0135046	0.0777768	0.35348	0.233767
0.432515	0.077071	0.0769277	0.353136	0.236444
0.233475	0.0137222	0.0747862	0.19356	0.243349
0.292367	0.0752917	0.0737927	0.244141	0.24663
0.0837058	0.00248669	0.0737612	0.0699144	0.246735
0.406443	0.0314036	0.0698136	0.349686	0.26029
0.146822	0.0127362	0.0697144	0.126416	0.260642
0.109074	0.0196255	0.0693235	0.0941988	0.262032
0.0423525	0.00366346	0.0688023	0.036725	0.2639
0.165856	0.0667654	0.0681503	0.144555	0.266258
0.103056	0.00976319	0.067589	0.09022	0.268307
-0.147358	0.0172161	0.0662371	0.130409	0.27332
0.204878	0.016466	0.0652393	0.182791	0.277091
0.15267	0.0110474	0.0635152	0.138174	0.283752
0.554063	0.0108301	0.0626981	0.504935	0.286975
0.453336	0.028007	0.0613093	0.418102	0.292554
0.83031	0.0427357	0.0600159	0.774518	0.297868
0.244313	0.0977434	0.0593979	0.229154	0.300447
0.705449	0.0333061	0.0593749	0.661815	0.300544
0.234948	0.00379378	0.0589354	0.221288	0.302396
0.187257	0.0236567	0.057811	0.178183	0.307198
-0.0677701	0.0099065	0.0574537	0.0646985	0.308743
1.43412	0.0304348	0.0565746	1.38036	0.312585
0.186936	0.129575	0.0561216	0.180696	0.314588
0.0833062	0.0108211	0.0554765	0.0810201	0.317468
1.03327	0.0389626	0.0546819	1.01261	0.32106
0.730695	0.0355965	0.0523013	0.733126	0.332129
-0.192243	0.0310207	0.0521557	0.193167	0.332821
0.149922	0.0072846	0.0520715	0.150771	0.333222
0.363229	0.0318847	0.049899	0.37358	0.34379
0.714871	0.021415	0.0492401	0.740402	0.347079
-0.459349	0.0973715	0.0473579	0.485597	0.356701
0.0979895	0.0144897	0.0468671	0.104156	0.359267
1.20929	0.145469	0.0467532	1.28704	0.359865
0.486411	0.0430966	0.0453268	0.526159	0.367477
0.668808	0.133011	0.0440666	0.734217	0.374379
-0.656107	0.0634848	0.0425096	0.733943	0.383147
0.205903	0.0240394	0.0423529	0.230774	0.384045
0.538802	0.0637597	0.0422486	0.604663	0.384644
0.324187	0.0173713	0.0418519	0.36561	0.386934
-0.321183	0.0853349	0.0382028	0.379848	0.408901
0.0874508	0.0360705	0.0376216	0.104251	0.412558
-0.150475	0.0799726	0.0360943	0.183285	0.422392
0.856344	0.160257	0.0339864	1.0761	0.436525
0.0321415	0.00261859	0.0299974	0.0430798	0.465245
0.728598	0.125228	0.0290855	0.992211	0.472214
0.806355	0.141726	0.0261529	1.15978	0.495767
0.227613	0.0251166	0.0254105	0.33225	0.50203
-0.091232	0.0335734	0.0238359	0.137612	0.515754
0.0277606	0.00364695	0.0233754	0.0422939	0.519887
-1.04266	0.237709	0.0226833	1.61314	0.526205
0.406272	0.285458	0.0225213	0.630865	0.527703
0.32172	0.0795866	0.0202579	0.527352	0.549443
0.079538	0.00780597	0.0194219	0.133209	0.557883
0.130231	0.0253916	0.018014	0.226633	0.572654
0.0732456	0.0590676	0.0178354	0.128114	0.57458
0.168588	0.0446989	0.0171423	0.300886	0.582178
0.0367728	0.00514834	0.0154164	0.0692667	0.601987
0.0884607	0.0142248	0.0152617	0.167484	0.60383
0.346936	0.058804	0.0147211	0.668995	0.610362
-0.139785	0.0861898	0.014578	0.270885	0.612115
0.197709	0.126893	0.0139289	0.39209	0.620207
0.400514	0.222923	0.0125588	0.837074	0.638076
0.396191	0.090524	0.0124389	0.832069	0.639695
0.205766	0.131785	0.0110878	0.458029	0.658619
-0.130304	0.0650713	0.0110085	0.291109	0.659772
0.0850395	0.0344486	0.0101361	0.198078	0.672783
-0.0952546	0.0695723	0.010091	0.222372	0.673473
0.0841011	0.0328832	0.00997204	0.197514	0.675302
0.26936	0.0594136	0.00929404	0.65549	0.685976
-0.070238	0.0422871	0.00912959	0.172472	0.688632
0.091464	0.0471265	0.00900728	0.226127	0.690625
0.211887	0.07654	0.00894405	0.525716	0.691662
0.139637	0.214819	0.00793446	0.368024	0.708812
0.0118491	0.00298493	0.00509047	0.0390446	0.765007
-0.162732	0.035276	0.0049323	0.544803	0.76859
0.106375	0.037145	0.00486868	0.358457	0.770049
-0.0752778	0.108886	0.00472807	0.25743	0.773309
0.0609535	0.0128341	0.00448179	0.214122	0.779148
-0.00737194	0.00763967	0.00309732	0.031173	0.815727
0.0211303	0.00399596	0.00295933	0.0914177	0.819813
0.127529	0.0501862	0.00236205	0.617752	0.838764
0.151314	0.136157	0.00169297	0.866066	0.863254
0.0223995	0.0220639	0.00132084	0.145175	0.879095
-0.0848478	0.0368495	0.00125283	0.564659	0.882227
-0.0499465	0.103912	0.00109651	0.355324	0.889774
0.0445739	0.0520083	0.00097503	0.336297	0.896025
0.00567531	0.00429723	0.000763169	0.0484035	0.90796
0.0195474	0.0334123	0.000683005	0.176235	0.91291
-0.0885494	0.0716974	0.000612705	0.842928	0.917498
0.0808015	0.168513	0.000472611	0.875848	0.927514
0.0618433	0.17715	0.000376152	0.751438	0.935316
-0.0171813	0.02684	0.000348848	0.216783	0.937704
0.00650626	0.0207055	2.17514e-05	0.328811	0.984431
a. Each permutation test was carried out in 20 groups at the same time by using randomly removed 20% and supplemented 10% of all the numbers which floating within 20% of the reference value. Every linear regression equation were built in P and corresponding `X calculated from 20 groups by using least squares.

## Sheet: lost 20% and-mixed 10%-50
Supplementary Table 21-3. Parameters of linear regression equations established between combination frequency and prevalence of disease in 1000 permutation tests under the Constrained with lost 20% and mixed 10% model in 50 populations.a
Slope	Intercept	R2	SE	P-value
1.53174	-0.235526	0.920119	0.0651425	0
0.218667	-0.00320133	0.87972	0.0116705	0
0.297869	-0.00765508	0.889794	0.0151309	0
0.318659	-0.0123204	0.774421	0.0248237	0
1.66294	-0.172065	0.861018	0.0964334	0
2.64222	-0.20284	0.822586	0.177113	0
1.11892	-0.0951929	0.969808	0.0284961	0
1.16619	-0.0811522	0.919753	0.0497197	0
1.10912	-0.12422	0.955404	0.0345872	0
0.346116	-0.0199417	0.84088	0.0217318	0
0.375081	-0.0196671	0.802991	0.0268159	0
0.719408	-0.0338802	0.81452	0.0495509	0
0.223967	-0.0099917	0.828735	0.0146957	0
1.37742	-0.154827	0.915557	0.0603789	0
0.482524	-0.0204732	0.913304	0.021458	0
2.1554	-0.122617	0.907121	0.0995484	0
0.734682	-0.0418027	0.897464	0.0358433	0
1.11385	-0.111587	0.935504	0.0422136	0
1.82589	-0.253978	0.869165	0.10225	0
1.3635	-0.153136	0.831385	0.0886304	0
0.418921	-0.0145806	0.917361	0.0181482	0
0.652843	-0.0463754	0.809155	0.0457629	0
1.05457	-0.0457854	0.790894	0.0782673	0
0.452365	-0.0272154	0.926432	0.0183995	0
1.44211	-0.0299303	0.76984	0.113813	0
0.763902	-0.0370233	0.921643	0.0321496	0
0.123033	-0.00232331	0.90546	0.00573818	0
1.36113	-0.0939075	0.80032	0.098133	0
1.9965	-0.117888	0.824841	0.132795	0
0.891851	-0.0602678	0.937337	0.0332836	0
0.665988	-0.0394798	0.811244	0.0463681	0
0.439106	-0.0185405	0.945381	0.0152341	0
0.3782	-0.0187161	0.883379	0.0198342	0
0.677791	-0.031802	0.787284	0.0508522	0
0.241009	-0.00935054	0.886128	0.0124702	0
0.255208	-0.00621154	0.911339	0.0114895	0
0.278438	-0.00988188	0.777498	0.0214993	0
0.408888	-0.0100352	0.850296	0.0247637	0
2.39373	-0.127073	0.871081	0.132918	0
0.923135	-0.096976	0.982384	0.0178428	0
0.571046	-0.0116935	0.778759	0.0439322	0
0.278989	-0.013442	0.867548	0.0157344	0
1.77294	-0.0560125	0.807144	0.125088	0
0.277991	-0.00762632	0.886036	0.0143902	0
1.59409	-0.27872	0.972689	0.0385543	0
0.941966	-0.0887208	0.90946	0.0428985	0
0.265365	-0.0087263	0.836434	0.0169376	0
1.84495	-0.298659	0.925982	0.0752889	0
0.266547	-0.00831699	0.773068	0.0208446	0
1.6314	-0.145529	0.861655	0.0943529	0
0.779282	-0.0694525	0.920219	0.033119	0
1.37785	-0.065127	0.76786	0.109349	0
1.27878	-0.0687854	0.795456	0.0935971	0
0.574531	-0.0401668	0.838581	0.0363829	0
0.39124	-0.0145251	0.854844	0.02327	0
0.264551	-0.00896024	0.874315	0.0144776	0
0.0938916	-0.0017292	0.839236	0.00593142	0
1.19259	-0.0259327	0.828659	0.0782735	0
0.421747	-0.00801946	0.818618	0.0286542	0
4.05702	-0.0603084	0.893936	0.201705	0
0.571549	-0.0201772	0.891414	0.0287926	0
0.704761	-0.058537	0.921085	0.029775	0
0.546501	-0.00741251	0.786786	0.0410629	0
0.788543	-0.0396739	0.822982	0.052786	0
0.203204	-0.00405303	0.79069	0.0150905	0
0.446529	-0.0142063	0.883571	0.0233959	0
0.902389	-0.0602541	0.88307	0.0473958	0
0.181067	-0.00299899	0.853373	0.0108332	0
0.73765	-0.0537808	0.912361	0.0329985	0
0.760314	-0.014216	0.818764	0.0516315	0
1.81425	-0.045589	0.934984	0.0690535	0
0.0904947	-0.00150545	0.813817	0.00624755	0
0.346977	-0.0157059	0.871003	0.0192735	0
1.33719	-0.0273124	0.825773	0.0886541	0
0.384926	-0.0205373	0.805777	0.0272772	0
0.516251	-0.0237769	0.861543	0.0298717	0
0.772389	-0.0589056	0.95431	0.024394	0
1.54592	-0.207067	0.778776	0.118925	0
1.19141	-0.134577	0.930605	0.0469593	0
0.743731	-0.0411437	0.91162	0.0334245	0
1.54338	-0.199198	0.843227	0.096054	0
3.47893	-0.474481	0.784518	0.263166	0
0.432024	-0.0165226	0.920119	0.0183733	0
0.160853	-0.00171738	0.855504	0.00954172	0
0.614049	-0.0263677	0.896827	0.0300616	0
1.99732	-0.190052	0.778132	0.153938	0
1.62636	-0.0713347	0.853977	0.0970697	0
0.456331	-0.00664675	0.77731	0.0352543	0
1.25251	-0.174815	0.918327	0.0539143	0
0.570888	-0.00898522	0.774851	0.0444177	0
0.398224	-0.0249601	0.88616	0.0206015	0
1.33729	-0.143368	0.878787	0.0716865	0
0.918526	-0.0218435	0.909288	0.0418749	0
1.68269	-0.061532	0.873567	0.0923988	0
1.01933	-0.0777302	0.885184	0.0529882	0
1.71653	-0.0944457	0.805649	0.121689	0
0.701688	-0.0479908	0.795062	0.0514202	0
1.0339	-0.137899	0.927586	0.0416958	0
0.424257	-0.0197994	0.902238	0.0201573	0
0.501234	-0.0304452	0.928278	0.0201098	0
0.421667	-0.0154545	0.815917	0.028909	0
1.79691	-0.112617	0.86	0.104646	0
1.68259	-0.188796	0.948588	0.0565395	0
2.67639	-0.242234	0.851283	0.161463	0
0.372578	-0.0210253	0.851787	0.0224324	0
1.59479	-0.205402	0.954508	0.050253	0
0.421925	-0.0235233	0.895721	0.0207792	0
0.220522	-0.0052235	0.857235	0.0129895	0
1.36725	-0.198724	0.971938	0.0335325	0
0.392768	-0.0196107	0.777915	0.0302907	0
1.02191	-0.111464	0.915424	0.0448338	0
0.724556	-0.0282577	0.825458	0.0480899	0
1.50413	-0.0667021	0.836618	0.0959408	0
0.450347	-0.0211871	0.817405	0.0307222	0
2.16973	-0.205826	0.842539	0.135387	0
1.62619	-0.220972	0.965091	0.0446416	0
0.803361	-0.0602498	0.815421	0.0551684	0
3.07043	-0.173165	0.817526	0.209377	0
5.16391	-0.100053	0.84992	0.313206	0
0.381284	-0.022111	0.860026	0.0222021	0
0.591746	-0.0451466	0.80347	0.0422419	0
1.40084	-0.0490217	0.812762	0.0970477	0
1.13533	-0.105251	0.795196	0.0831635	0
1.21531	-0.0709553	0.839207	0.0767831	0
2.39881	-0.120921	0.875361	0.130649	0
1.59036	-0.219625	0.908341	0.0729182	0
1.46608	-0.182797	0.966432	0.0394378	0
1.20986	-0.125678	0.975037	0.0279415	0
0.483147	-0.015725	0.883122	0.0253696	0
4.04073	-0.367035	0.887573	0.207574	0
0.605039	-0.0227268	0.810178	0.0422713	0
0.22935	-0.00689212	0.877034	0.0123955	0
1.84186	-0.0352952	0.872395	0.101674	0
0.944198	-0.0569256	0.917104	0.0409731	0
1.08017	-0.0233123	0.887299	0.0555651	0
0.462877	-0.0146266	0.774787	0.0360206	0
1.55335	-0.0723853	0.891217	0.0783315	0
0.523539	-0.0231784	0.833734	0.0337455	0
0.537221	-0.0364505	0.860172	0.0312635	0
0.523587	-0.0327392	0.866227	0.0296987	0
0.768929	-0.0364678	0.926447	0.0312721	0
0.790013	-0.0457371	0.7765	0.061176	0
0.554859	-0.0442666	0.906548	0.0257135	0
1.46214	-0.0527449	0.876882	0.0790783	0
1.50021	-0.105538	0.808934	0.105237	0
2.08819	-0.139979	0.796717	0.152246	0
0.739312	-0.0328624	0.868418	0.0415375	0
0.836571	-0.0517728	0.924003	0.0346294	0
0.235285	-0.00552235	0.780159	0.0180275	0
1.79467	-0.101157	0.847366	0.109939	0
0.287559	-0.0131236	0.850252	0.0174186	0
2.76731	-0.232379	0.800408	0.199459	0
1.65832	-0.0987183	0.812087	0.11514	0
2.26652	-0.182368	0.807055	0.159957	0
2.52941	-0.206006	0.945406	0.0877326	0
0.508622	-0.0321805	0.857733	0.0298986	0
1.10655	-0.015489	0.785954	0.08335	0
0.768749	-0.0754584	0.877109	0.0415334	0
0.198376	-0.00630121	0.833474	0.0127986	0
0.625196	-0.0416071	0.91627	0.0272787	0
0.609862	-0.017856	0.859865	0.0355361	0
1.05878	-0.103104	0.901603	0.0504858	0
0.15212	-0.0058328	0.795009	0.0111493	0
0.710212	-0.025578	0.791094	0.0526779	0
3.36834	-0.19944	0.900243	0.16184	0
1.82515	-0.124061	0.811255	0.127068	0
1.70172	-0.0903347	0.90998	0.0772539	0
0.808867	-0.0577614	0.871707	0.0447892	0
1.16029	-0.092677	0.817545	0.0791167	0
0.504785	-0.0235398	0.935233	0.0191736	0
0.355439	-0.0130529	0.935473	0.0134741	0
1.30863	-0.121245	0.96008	0.0385155	0
2.95576	-0.284038	0.952012	0.0957839	0
1.08157	-0.113156	0.905018	0.0505738	0
1.67603	-0.242483	0.925803	0.0684851	0
0.683653	-0.0456962	0.921171	0.028866	0
0.711629	-0.047732	0.88325	0.0373439	0
0.635714	-0.0278126	0.815514	0.0436422	0
2.49206	-0.143225	0.946514	0.0855058	0
1.40189	-0.170578	0.958337	0.0421899	0
2.76875	-0.318592	0.762275	0.223174	0
0.68687	-0.0468445	0.905006	0.03212	0
0.512102	-0.012327	0.823904	0.0341721	0
0.672069	-0.0429839	0.952065	0.0217664	0
1.25738	-0.168456	0.943289	0.0444994	0
0.679791	-0.0320204	0.945549	0.0235459	0
1.62368	-0.0395448	0.927841	0.0653565	0
1.89598	-0.0719573	0.835842	0.121278	0
0.399381	-0.0128628	0.838767	0.025274	0
0.827543	-0.0546218	0.936398	0.0311298	0
0.659071	-0.0447716	0.851813	0.0396775	0
2.96831	-0.217562	0.792314	0.219353	0
1.25301	-0.0279789	0.791811	0.0927367	0
1.17584	-0.138875	0.850328	0.0712038	0
0.394365	-0.0176603	0.825921	0.0261326	0
0.457039	-0.0249014	0.768034	0.0362539	0
1.58143	-0.100022	0.785177	0.119395	0
0.383463	-0.0147086	0.864321	0.0219292	0
0.514181	-0.0198052	0.850268	0.031144	0
1.3114	-0.138379	0.894208	0.0651058	0
1.24271	-0.125316	0.948716	0.0417037	0
0.679616	-0.033704	0.848134	0.0415089	0
1.37014	-0.0454862	0.856649	0.080899	0
2.7121	-0.111233	0.926214	0.110488	0
1.04633	-0.0959442	0.944749	0.0365226	0
1.62721	-0.0319898	0.917208	0.070564	0
0.955751	-0.0950466	0.872079	0.0528345	0
0.712154	-0.00580389	0.88804	0.0364979	0
0.413704	-0.0141315	0.861209	0.0239715	0
3.20934	-0.186963	0.835869	0.205268	0
0.804843	-0.0381956	0.828257	0.0528989	0
0.809507	-0.047326	0.891868	0.0406843	0
0.379543	-0.0151421	0.821933	0.0254984	0
2.74812	-0.226542	0.843197	0.171052	0
1.51017	-0.0789301	0.86877	0.0847168	0
0.411267	-0.0171097	0.907891	0.0189076	0
0.377633	-0.0179181	0.844365	0.0234011	0
0.823266	-0.0471445	0.902926	0.0389622	0
2.94079	-0.240084	0.897034	0.143809	0
1.13764	-0.0687499	0.817764	0.0775153	0
0.706427	-0.0472721	0.933717	0.0271669	0
0.510169	-0.0157007	0.767108	0.0405736	2.22045e-16
1.1324	-0.0552516	0.767017	0.0900819	2.22045e-16
0.856553	-0.0433203	0.756241	0.0701914	2.22045e-16
0.194555	-0.00275626	0.758757	0.0158342	2.22045e-16
0.141763	-0.00256485	0.757226	0.011586	2.22045e-16
0.859607	-0.0499995	0.76205	0.0693315	2.22045e-16
4.20868	-0.261991	0.752752	0.348149	2.22045e-16
0.864784	-0.0374736	0.752961	0.0714963	2.22045e-16
0.0214203	-0.000340652	0.760842	0.00173341	2.22045e-16
5.91416	-0.24834	0.765526	0.472433	2.22045e-16
0.601333	-0.0313607	0.764818	0.0481302	2.22045e-16
0.707324	-0.016296	0.764444	0.0566724	2.22045e-16
1.03015	-0.0352353	0.76114	0.0832949	2.22045e-16
1.08538	-0.0349018	0.753032	0.0897174	2.22045e-16
0.221597	-0.00150989	0.765967	0.0176797	2.22045e-16
3.23624	-0.0533542	0.751349	0.268717	4.44089e-16
0.616522	-0.0211249	0.754187	0.0508031	4.44089e-16
0.190061	-7.7861e-05	0.745873	0.0160127	6.66134e-16
0.548823	-0.0151149	0.746572	0.0461533	6.66134e-16
0.360397	-0.00532027	0.745856	0.030365	6.66134e-16
0.159318	-0.00625349	0.748248	0.0133385	6.66134e-16
0.54191	-0.0116601	0.747662	0.0454408	6.66134e-16
0.666397	-0.0361918	0.748282	0.0557874	6.66134e-16
5.45354	-0.150588	0.743896	0.46186	8.88178e-16
1.13392	-0.061784	0.742365	0.0964172	8.88178e-16
0.416222	-0.0133469	0.740917	0.0355254	1.11022e-15
0.250193	-0.00396634	0.741696	0.0213112	1.11022e-15
1.3334	-0.0358865	0.740726	0.113865	1.11022e-15
1.77184	-0.129835	0.739449	0.151809	1.33227e-15
0.363569	-0.00377756	0.738705	0.0312102	1.33227e-15
0.681219	-0.0258063	0.738231	0.0585503	1.55431e-15
1.23896	-0.123157	0.737019	0.106822	1.55431e-15
1.73714	-0.139478	0.735614	0.150317	1.77636e-15
0.977311	-0.0478654	0.736591	0.0843557	1.77636e-15
1.99522	-0.0921891	0.733251	0.173698	2.22045e-15
2.97828	-0.386266	0.733612	0.259042	2.22045e-15
3.4943	-0.0886453	0.73215	0.30506	2.44249e-15
0.493631	-0.0175415	0.731492	0.0431673	2.66454e-15
3.75094	-0.436099	0.730219	0.329077	2.88658e-15
0.747547	-0.0276758	0.730433	0.0655483	2.88658e-15
0.279117	-0.00507357	0.729038	0.024561	3.33067e-15
1.50372	-0.111793	0.727991	0.132671	3.55271e-15
6.55641	-0.522409	0.728286	0.57803	3.55271e-15
4.14803	-0.324949	0.727215	0.366691	3.77476e-15
0.879662	-0.0248056	0.727029	0.0777995	3.77476e-15
0.16599	-0.00180913	0.726337	0.0147062	4.21885e-15
0.379497	-0.0119628	0.725944	0.0336555	4.21885e-15
0.30408	-0.00470072	0.725338	0.0270083	4.66294e-15
3.56865	-0.107008	0.723999	0.318031	5.10703e-15
0.667973	-0.0146739	0.723674	0.0595768	5.32907e-15
0.848065	-0.0370054	0.723758	0.0756236	5.32907e-15
1.40903	-0.0867289	0.723176	0.125829	5.55112e-15
2.59029	-0.0288449	0.722391	0.231771	5.9952e-15
0.124757	-0.00332459	0.720215	0.0112235	7.10543e-15
1.08086	-0.0238358	0.720194	0.0972414	7.10543e-15
5.01303	-0.318667	0.719381	0.451917	7.54952e-15
1.9216	-0.203984	0.719001	0.173392	7.99361e-15
0.763295	-0.0271066	0.718352	0.0689853	8.21565e-15
2.54916	-0.247697	0.716905	0.231212	9.54792e-15
0.533629	-0.0157835	0.716789	0.0484148	9.54792e-15
4.34337	-0.220065	0.716181	0.394653	9.99201e-15
2.27883	-0.0378437	0.715483	0.207418	1.06581e-14
1.19977	-0.088316	0.714452	0.109479	1.15463e-14
1.45917	-0.0343429	0.714372	0.133176	1.17684e-14
2.02234	-0.120347	0.712846	0.185265	1.33227e-14
1.53877	-0.0577395	0.712444	0.141104	1.37668e-14
1.69686	-0.0251987	0.711965	0.155782	1.42109e-14
1.63425	-0.101517	0.711503	0.150203	1.4877e-14
0.71302	-0.0203691	0.711029	0.0656092	1.55431e-14
1.00239	-0.0525726	0.710119	0.0924403	1.66533e-14
0.232587	-0.00285333	0.709823	0.0214645	1.70974e-14
0.67329	-0.0190647	0.708914	0.0622724	1.84297e-14
1.07711	-0.0330219	0.708639	0.0996876	1.88738e-14
3.27711	-0.100949	0.707555	0.304097	2.06501e-14
1.01985	-0.0551384	0.705559	0.0950933	2.44249e-14
0.986306	-0.0131722	0.705333	0.0920152	2.4869e-14
0.878384	-0.0423615	0.705234	0.0819663	2.5091e-14
5.81381	-0.433221	0.705083	0.542713	2.53131e-14
1.0079	-0.0669484	0.704756	0.0941604	2.59792e-14
0.417452	-0.00697711	0.701511	0.0393036	3.39728e-14
0.827905	-0.0170058	0.701067	0.0780309	3.53051e-14
4.72618	-0.114605	0.700454	0.446099	3.70814e-14
2.28203	-0.035044	0.699279	0.216002	4.06342e-14
4.00454	-0.265313	0.69921	0.379105	4.08562e-14
0.983282	-0.101439	0.698373	0.0932715	4.37428e-14
2.86706	-0.221258	0.698127	0.272121	4.4631e-14
0.18158	0.000518638	0.697427	0.0172629	4.70735e-14
1.01021	-0.0432718	0.694137	0.0967907	6.12843e-14
1.95104	-0.0642753	0.693259	0.18732	6.57252e-14
1.93044	-0.0289864	0.693064	0.185427	6.66134e-14
0.620365	-0.0321735	0.692526	0.0596641	6.95e-14
0.214988	-0.00127865	0.692292	0.020688	7.08322e-14
0.51703	-0.0187651	0.691832	0.0498068	7.34968e-14
1.04314	-0.0314075	0.690551	0.10079	8.12683e-14
2.19039	-0.133185	0.69045	0.21169	8.19345e-14
1.85599	-0.181346	0.690187	0.179482	8.37108e-14
5.47511	-0.210481	0.68994	0.529772	8.52651e-14
3.20368	-0.213965	0.689433	0.310356	8.85958e-14
1.34622	-0.0662799	0.688405	0.130727	9.59233e-14
0.548842	-0.0115275	0.686806	0.0534954	1.0858e-13
1.25684	-0.0848392	0.685534	0.122866	1.19904e-13
0.929664	-0.009495	0.684342	0.0911333	1.3145e-13
1.39776	-0.101629	0.684111	0.137093	1.33893e-13
0.953032	-0.0503518	0.683534	0.0935989	1.39888e-13
0.710031	-0.0265529	0.679954	0.070311	1.83631e-13
0.307873	-0.00265627	0.679798	0.0304982	1.85851e-13
1.09191	-0.0334799	0.679016	0.10836	1.97176e-13
0.428135	-0.00815759	0.678884	0.0425004	1.98952e-13
1.70783	-0.0915239	0.677599	0.170033	2.19158e-13
1.04143	-0.0721186	0.67455	0.104411	2.75335e-13
0.680987	-0.0222896	0.674098	0.0683439	2.84883e-13
0.418354	-0.0162471	0.673421	0.0420508	2.99538e-13
1.62345	-0.114983	0.671829	0.163772	3.37064e-13
2.87826	-0.0656188	0.671607	0.290502	3.42615e-13
0.507305	-0.0143203	0.671355	0.0512314	3.49054e-13
0.99062	-0.0355855	0.670544	0.100224	3.70592e-13
0.155108	-0.00234155	0.667732	0.0157927	4.55191e-13
2.98739	-0.0971535	0.667461	0.304355	4.64295e-13
0.282071	-0.0055928	0.664538	0.0289268	5.74207e-13
0.811565	-0.0279185	0.662977	0.0835185	6.42375e-13
0.706461	-0.0201704	0.661897	0.072878	6.94111e-13
0.490393	-0.0219157	0.661795	0.0506002	6.99441e-13
0.151648	-0.00203183	0.661137	0.0156705	7.32969e-13
0.193489	-0.00287014	0.661121	0.0199949	7.33857e-13
1.19493	-0.0543069	0.659767	0.123855	8.08464e-13
0.707758	-0.0176369	0.658559	0.0735571	8.81073e-13
1.00648	-0.0236729	0.657495	0.104851	9.49907e-13
0.521158	0.00919279	0.655465	0.0545369	1.09623e-12
5.06173	-0.0918835	0.654901	0.530349	1.14064e-12
2.36737	-0.0578547	0.654738	0.248134	1.15374e-12
0.413502	-0.0122341	0.65334	0.043475	1.27254e-12
1.62895	-0.116065	0.653119	0.171349	1.29252e-12
0.0875317	-0.000162922	0.650399	0.00926278	1.56186e-12
1.401	-0.098365	0.64955	0.148534	1.65645e-12
3.71042	-0.112993	0.649236	0.393649	1.69309e-12
2.23986	-0.177485	0.648565	0.237984	1.77325e-12
2.2166	-0.167995	0.64812	0.235741	1.82854e-12
1.61947	-0.0367118	0.647938	0.172304	1.85163e-12
0.637237	-0.00368512	0.647369	0.0678835	1.92557e-12
1.83561	-0.149086	0.647096	0.195661	1.96199e-12
0.416187	-0.0119684	0.646468	0.0444231	2.04858e-12
0.809711	-0.0395219	0.644613	0.0867781	2.32592e-12
0.0728676	-0.000608133	0.643251	0.00783259	2.55218e-12
3.23531	-0.142808	0.641014	0.349462	2.97007e-12
0.352412	-0.0067694	0.639792	0.0381669	3.2252e-12
0.206653	-0.000909372	0.638962	0.0224213	3.41038e-12
0.689639	-0.0228422	0.636339	0.0752498	4.06541e-12
0.208858	-0.00293596	0.636288	0.0227921	4.0794e-12
1.41228	-0.0184496	0.63577	0.154291	4.22262e-12
0.770036	-0.0392392	0.63531	0.0842092	4.35385e-12
0.696005	-0.0127597	0.63526	0.0761216	4.36828e-12
0.0837117	-8.16575e-05	0.634988	0.00916086	4.44822e-12
0.828565	-0.0258891	0.633975	0.0908711	4.75775e-12
3.29287	-0.0849938	0.633306	0.361659	4.97336e-12
0.580523	-0.0155187	0.632093	0.0639259	5.38813e-12
3.35664	-0.159623	0.631627	0.369996	5.55644e-12
1.25149	-0.0542563	0.625348	0.139817	8.3753e-12
2.231	-0.144973	0.62455	0.249674	8.81983e-12
0.290998	-0.00804341	0.624088	0.032598	9.08718e-12
0.890733	-0.036012	0.623878	0.0998254	9.21063e-12
1.36022	-0.0830886	0.623008	0.152724	9.74221e-12
0.485511	-0.0212557	0.622282	0.0545969	1.02083e-11
2.17689	-0.177365	0.621762	0.245068	1.05553e-11
0.174841	-0.00232712	0.621515	0.0196934	1.07239e-11
1.28693	-0.0601486	0.620765	0.145186	1.12521e-11
0.776036	-0.0123082	0.619142	0.0878511	1.24816e-11
0.773116	-0.0143285	0.618779	0.0875879	1.27738e-11
1.25974	-0.0326071	0.618504	0.142802	1.3e-11
0.315453	-0.00701757	0.618047	0.0357938	1.33831e-11
1.19494	-0.011641	0.616775	0.135953	1.45091e-11
3.64741	-0.0728438	0.61657	0.41516	1.46985e-11
0.161959	-0.000591323	0.613147	0.0185685	1.82412e-11
0.63349	-0.00872336	0.611678	0.0728541	2.00009e-11
0.391708	-0.00502242	0.609799	0.0452265	2.249e-11
2.76302	-0.0844121	0.60933	0.319332	2.31566e-11
3.86646	-0.169994	0.608603	0.447543	2.42264e-11
0.330311	-0.00266628	0.60784	0.0382948	2.54003e-11
1.25411	-0.0439666	0.607349	0.145546	2.61853e-11
0.166622	-0.0026354	0.605868	0.0193974	2.86928e-11
0.215831	-0.00292466	0.605137	0.0251645	3.00147e-11
0.506448	-0.0027984	0.604102	0.0591766	3.19871e-11
2.328	-0.121916	0.603082	0.2726	3.40523e-11
0.848724	-0.0165386	0.599897	0.100045	4.13556e-11
4.35177	-0.23631	0.599716	0.513165	4.18128e-11
0.344487	-0.00403208	0.598303	0.0407419	4.55511e-11
0.491816	-0.0217659	0.597164	0.0583041	4.87981e-11
0.62234	-0.0052116	0.596619	0.0738612	5.04299e-11
0.927055	-0.0308696	0.595747	0.110225	5.3149e-11
0.593871	-0.0113494	0.595614	0.0706296	5.35756e-11
1.58886	-0.110045	0.593539	0.189779	6.06759e-11
1.7354	-0.0228726	0.593149	0.207451	6.21101e-11
1.47395	-0.0227461	0.591191	0.176913	6.98024e-11
1.59812	-0.142311	0.590976	0.191902	7.06986e-11
1.25356	-0.0730035	0.590062	0.150812	7.46463e-11
0.761631	-0.0168928	0.589486	0.0917384	7.7238e-11
1.08067	-0.0290847	0.588833	0.130343	8.0282e-11
0.461365	-0.00282156	0.587938	0.0557493	8.4645e-11
2.60805	-0.0688065	0.587562	0.31539	8.65448e-11
0.55623	-0.0150139	0.586614	0.0673962	9.15168e-11
4.00485	-0.115988	0.585981	0.485886	9.49865e-11
0.870507	-0.0211094	0.584658	0.105902	1.02651e-10
0.349457	-0.00654523	0.582787	0.0426773	1.14515e-10
1.83491	-0.0574692	0.582703	0.224127	1.15079e-10
0.146937	0.00395876	0.582534	0.017954	1.16222e-10
0.301272	-0.00413223	0.580999	0.0369282	1.27075e-10
1.33434	-0.0333892	0.580693	0.163659	1.29356e-10
0.614328	-0.0140754	0.580473	0.0753821	1.31015e-10
0.228798	0.0011796	0.57943	0.0281352	1.39178e-10
2.29929	-0.0242	0.57585	0.284825	1.71073e-10
0.679998	-0.00485495	0.575529	0.0842904	1.74257e-10
0.863402	-0.00532572	0.573697	0.107426	1.9352e-10
0.113389	0.000756126	0.573155	0.0141237	1.99594e-10
2.00792	-0.0876324	0.572967	0.250202	2.01743e-10
0.944903	-0.0209464	0.571582	0.118076	2.18303e-10
0.793339	-0.0416716	0.571409	0.0991713	2.20457e-10
0.834661	-0.0536153	0.571263	0.104368	2.22289e-10
1.45512	-0.064472	0.571144	0.181996	2.23803e-10
0.837577	-0.0354464	0.567021	0.105642	2.8253e-10
1.52891	-0.0537273	0.566862	0.192902	2.85068e-10
0.926235	-0.0339476	0.566755	0.116888	2.86788e-10
0.0880152	-0.000245481	0.56528	0.0111406	3.11529e-10
1.57975	-0.0343099	0.56443	0.200305	3.26714e-10
0.65605	-0.0106843	0.563967	0.0832625	3.35289e-10
1.52676	-0.0969138	0.563857	0.193812	3.37353e-10
0.238673	0.00359265	0.562377	0.0303892	3.66372e-10
2.9005	-0.151705	0.560131	0.370997	4.15046e-10
0.230893	-0.00268618	0.559482	0.0295719	4.30222e-10
0.582336	-0.00709445	0.559323	0.0746074	4.34016e-10
1.07307	-0.0445253	0.558866	0.137606	4.4513e-10
0.555825	-0.0216281	0.558089	0.0713894	4.64636e-10
3.3396	-0.187042	0.557971	0.429036	4.67666e-10
1.49896	-0.0815742	0.557262	0.192847	4.86294e-10
0.538008	-0.0162731	0.556552	0.0693165	5.05646e-10
0.770222	-0.0407515	0.555958	0.0993543	5.22427e-10
1.33694	0.00039977	0.555711	0.172544	5.29558e-10
1.52718	-0.0309531	0.555068	0.197353	5.48549e-10
0.894816	-0.0247401	0.554762	0.115706	5.57832e-10
1.28336	-0.0318831	0.554531	0.166025	5.64927e-10
1.58181	-0.0203505	0.554204	0.204771	5.75119e-10
1.23463	-0.0807774	0.552415	0.160406	6.34089e-10
0.306078	-0.00864639	0.552096	0.0397921	6.45216e-10
1.62552	-0.0161373	0.551678	0.211507	6.60046e-10
0.810617	-0.0311977	0.548696	0.106112	7.75854e-10
0.160928	0.0119501	0.54847	0.0210755	7.85351e-10
2.71062	-0.0452684	0.548325	0.355093	7.91532e-10
0.568665	-0.00976757	0.547251	0.0746571	8.38737e-10
0.123231	0.00139263	0.546643	0.0161982	8.66616e-10
5.25643	-0.0976208	0.544399	0.694071	9.7754e-10
0.871922	-0.00935235	0.544013	0.11522	9.97912e-10
0.483402	0.00310444	0.541474	0.0642068	1.14267e-09
1.89544	-0.0580566	0.540982	0.252008	1.17296e-09
2.17311	-0.0428081	0.540561	0.289169	1.19949e-09
1.77722	-0.0362721	0.54002	0.236748	1.23443e-09
3.18573	-0.182282	0.539538	0.42479	1.26636e-09
1.48408	-0.0826807	0.537901	0.198543	1.38094e-09
1.70951	-0.0785495	0.537691	0.228798	1.39634e-09
0.981955	-0.0209277	0.536046	0.131858	1.52277e-09
0.632751	-0.00660292	0.535393	0.0850783	1.57588e-09
1.76668	-0.093467	0.5342	0.238114	1.67772e-09
2.47009	-0.20766	0.533266	0.333546	1.76177e-09
1.56664	-0.0326254	0.53219	0.212006	1.86361e-09
1.2089	-0.0920752	0.529458	0.164495	2.1483e-09
4.3864	-0.15372	0.529335	0.597006	2.16197e-09
2.31672	-0.0462345	0.52875	0.315684	2.22856e-09
0.798067	-0.00748466	0.527982	0.108915	2.31893e-09
1.99386	-0.126922	0.526992	0.272651	2.44074e-09
4.07691	-0.0985497	0.526305	0.558266	2.52876e-09
2.03617	-0.0934039	0.52601	0.278985	2.56748e-09
0.0975133	0.00540544	0.524832	0.0133923	2.72787e-09
3.18201	-0.0785255	0.524356	0.437431	2.79551e-09
0.804148	-0.0255283	0.52243	0.110974	3.08545e-09
0.101835	0.000132268	0.52192	0.0140677	3.16688e-09
0.45346	-0.00541582	0.520508	0.0628197	3.40351e-09
2.52475	-0.206282	0.520034	0.350096	3.48656e-09
1.09703	-0.0040276	0.518204	0.152679	3.82629e-09
4.07993	-0.160182	0.515518	0.570885	4.38301e-09
0.398715	-0.00753675	0.514687	0.0558832	4.57054e-09
2.34367	-0.0173893	0.513778	0.329083	4.78446e-09
1.97765	-0.0221414	0.513626	0.277773	4.82111e-09
3.79429	-0.0317778	0.513428	0.533143	4.86918e-09
0.129759	0.000286136	0.512814	0.0182552	5.02154e-09
4.20303	-0.102385	0.512229	0.591995	5.17108e-09
0.23076	-0.00343487	0.510444	0.0326188	5.65415e-09
3.21247	-0.0702942	0.508199	0.456137	6.32312e-09
2.85113	-0.155091	0.506732	0.406021	6.80075e-09
4.92857	-0.145466	0.506125	0.702716	7.00849e-09
1.01161	-0.0479811	0.505432	0.144436	7.25309e-09
0.911476	-0.0179404	0.504356	0.130419	7.6487e-09
0.38666	-0.00400462	0.502457	0.055536	8.39868e-09
0.38778	-0.0155584	0.502156	0.0557304	8.52414e-09
3.52983	-0.0214589	0.500718	0.508756	9.14682e-09
1.32047	-0.0710053	0.499074	0.190947	9.91313e-09
3.66852	-0.089777	0.498279	0.531331	1.03051e-08
0.331967	-0.00792255	0.497678	0.0481384	1.06113e-08
0.469804	-0.00561222	0.497484	0.0681525	1.07123e-08
0.0636375	-0.000302011	0.49614	0.00925647	1.14359e-08
0.141988	0.0025088	0.493968	0.020743	1.2705e-08
0.665106	-0.0152109	0.488136	0.0983054	1.68195e-08
0.508515	-0.00329929	0.48724	0.0752954	1.75549e-08
0.27268	-0.00224954	0.487163	0.0403818	1.76201e-08
0.883038	-0.0132731	0.486682	0.130897	1.80292e-08
2.18517	-0.0813292	0.486361	0.324126	1.8307e-08
3.80563	-0.141586	0.485998	0.564898	1.86262e-08
0.324255	0.00039815	0.485811	0.0481497	1.8793e-08
1.05518	-0.0273165	0.484656	0.15705	1.98545e-08
0.166066	0.000993583	0.483565	0.0247709	2.09108e-08
3.18777	-0.135964	0.482525	0.476487	2.19668e-08
0.840316	-0.0299694	0.481693	0.125814	2.28479e-08
0.731491	-0.0116896	0.476741	0.110613	2.88429e-08
0.216076	-0.00280002	0.476356	0.0326992	2.93679e-08
1.40961	-0.133717	0.472906	0.2148	3.44955e-08
3.63344	-0.223521	0.472411	0.554224	3.53e-08
0.566468	-0.00338753	0.47189	0.0864962	3.61646e-08
1.48389	-0.0265894	0.470628	0.227155	3.83429e-08
2.34164	-0.0803839	0.470591	0.358487	3.84082e-08
3.30177	-0.152481	0.470121	0.505951	3.92531e-08
1.91211	-0.113466	0.469716	0.293244	3.99956e-08
1.25517	-0.0247726	0.469328	0.192645	4.07209e-08
2.18852	-0.0846687	0.467701	0.336995	4.38942e-08
2.54129	-0.0438636	0.467059	0.391821	4.52122e-08
0.580632	-0.0160976	0.465795	0.0897505	4.79164e-08
0.488244	-0.00301851	0.464955	0.0755973	4.97997e-08
0.766813	-0.050549	0.464677	0.118796	5.04372e-08
0.813276	0.00289456	0.464112	0.126137	5.17601e-08
0.191439	-0.000683919	0.463636	0.0297201	5.28998e-08
2.7686	-0.077559	0.463369	0.430044	5.35491e-08
3.222	-0.165385	0.461253	0.502606	5.89792e-08
0.771016	0.0122959	0.460233	0.12052	6.17804e-08
0.719921	-0.0337636	0.460028	0.112579	6.23575e-08
0.771069	-0.0325843	0.458947	0.12084	6.54962e-08
2.70509	-0.225832	0.458917	0.423962	6.55856e-08
2.67311	-0.139435	0.456961	0.420603	7.16583e-08
0.828247	-0.0219225	0.456772	0.130371	7.22734e-08
0.5454	-0.016217	0.456118	0.0859624	7.44409e-08
0.940392	-0.0128689	0.456029	0.148245	7.47411e-08
1.40898	-0.0631695	0.454126	0.222968	8.14308e-08
1.61497	-0.0656141	0.453603	0.255835	8.33669e-08
1.09501	-0.0253071	0.453392	0.17354	8.41609e-08
0.706415	-0.0380315	0.453127	0.112014	8.51698e-08
1.68338	-0.0157794	0.448258	0.269566	1.05885e-07
1.29799	-0.0230763	0.447636	0.208114	1.08856e-07
0.294447	-0.00620333	0.447101	0.0472614	1.11479e-07
1.17989	-0.0881213	0.446107	0.189764	1.16505e-07
2.13368	-0.108133	0.446048	0.343205	1.1681e-07
0.337052	-0.00335051	0.445726	0.0542506	1.18492e-07
0.675763	-0.000785065	0.445302	0.108862	1.20739e-07
4.37878	-0.187611	0.444793	0.706125	1.23492e-07
0.143699	0.00238122	0.444223	0.0231998	1.26647e-07
2.60985	-0.0433213	0.443669	0.421824	1.29786e-07
1.07256	-0.0103661	0.44248	0.173774	1.36773e-07
0.606532	-0.0266827	0.442466	0.0982718	1.36863e-07
0.813563	-0.0109779	0.442091	0.131916	1.39139e-07
0.0758584	-0.00132466	0.439067	0.0123758	1.58913e-07
1.28353	-0.0426587	0.436411	0.210533	1.78491e-07
1.77697	-0.116561	0.436273	0.291551	1.79572e-07
4.13013	-0.167884	0.434957	0.679455	1.90169e-07
0.477372	-0.00280118	0.434729	0.0785697	1.92063e-07
1.19659	-0.0116368	0.434537	0.197021	1.93675e-07
1.09144	-0.0214001	0.434156	0.179848	1.96913e-07
0.964939	-0.00259794	0.433767	0.159129	2.00269e-07
1.10984	-0.0217565	0.433386	0.183166	2.03608e-07
0.144282	0.0057691	0.433173	0.0238225	2.05498e-07
0.97269	-0.0101998	0.432305	0.160885	2.1338e-07
0.749832	0.00978397	0.430864	0.124389	2.27119e-07
3.82435	-0.307621	0.43081	0.634487	2.27643e-07
1.00177	-0.0272861	0.430591	0.166276	2.29813e-07
1.39797	-0.0189226	0.429385	0.232609	2.42096e-07
1.48515	-0.0401136	0.428025	0.2478	2.56696e-07
0.309511	-0.00726561	0.42769	0.0516781	2.60428e-07
0.48124	-0.00839384	0.426597	0.0805307	2.72944e-07
0.263157	-0.0042063	0.42451	0.0442252	2.98492e-07
0.833096	-0.0150576	0.423769	0.140219	3.08094e-07
0.482889	-0.0141206	0.422268	0.081526	3.28474e-07
0.941001	-0.0137637	0.421733	0.159043	3.36048e-07
0.663321	0.0071607	0.420956	0.11229	3.47355e-07
1.29986	-0.0248633	0.420653	0.220183	3.51854e-07
0.831756	-0.00513331	0.420588	0.14091	3.52833e-07
0.496746	0.0017236	0.415528	0.0850346	4.37127e-07
1.87039	-0.0330335	0.414896	0.320596	4.48908e-07
1.92722	-0.0940095	0.414527	0.330589	4.55956e-07
3.01773	-0.0697364	0.414117	0.518088	4.63882e-07
0.318472	-0.00375451	0.411989	0.0549162	5.07255e-07
0.548612	0.00396094	0.410944	0.094805	5.29938e-07
0.197778	-0.0030397	0.410811	0.0341873	5.32907e-07
0.327383	0.00777327	0.410315	0.0566484	5.4408e-07
0.935466	-0.0171418	0.40772	0.162738	6.0629e-07
0.712956	0.0180731	0.407573	0.124067	6.10011e-07
3.34297	-0.0700692	0.40732	0.582041	6.16467e-07
0.30123	-0.00190886	0.404969	0.0527032	6.79716e-07
1.77547	-0.0448003	0.404903	0.310678	6.81569e-07
0.725722	-0.00975347	0.40467	0.127051	6.88184e-07
0.830796	-0.0238196	0.401849	0.146301	7.73347e-07
1.39638	-0.0107777	0.400732	0.246472	8.09789e-07
0.386974	0.00923887	0.399279	0.0685108	8.5968e-07
3.94464	-0.367485	0.398852	0.698991	8.74872e-07
1.22354	-0.0274777	0.398209	0.217102	8.98277e-07
3.53789	-0.216646	0.397908	0.62815	9.09423e-07
1.25255	0.00205533	0.397126	0.222753	9.39035e-07
1.54443	-0.0486511	0.39592	0.275354	9.86565e-07
0.361626	0.0024176	0.395695	0.064504	9.9567e-07
2.02897	-0.0509604	0.395216	0.362275	1.01535e-06
4.44094	-0.176392	0.393114	0.796432	1.10619e-06
2.07388	-0.00995706	0.388442	0.375594	1.33697e-06
2.26996	-0.110541	0.3883	0.411229	1.34468e-06
0.245176	-0.000687208	0.387166	0.0445225	1.40766e-06
0.568104	0.014349	0.384761	0.103689	1.55083e-06
0.0855834	-0.00101759	0.38388	0.0156496	1.60666e-06
0.332513	-0.000701821	0.383763	0.0608177	1.61424e-06
1.31326	-0.034822	0.379114	0.242578	1.94403e-06
1.00557	-0.010913	0.378682	0.185914	1.97776e-06
0.313144	0.00778566	0.378553	0.0579112	1.98801e-06
3.05005	-0.157082	0.377504	0.56532	2.07273e-06
0.0307153	0.00114832	0.377041	0.00569862	2.11124e-06
2.00711	-0.0391222	0.376832	0.372546	2.12882e-06
0.944687	-0.0157981	0.376683	0.175402	2.14146e-06
0.850609	-0.00911388	0.376184	0.158102	2.18428e-06
1.79948	-0.033628	0.37414	0.335929	2.36854e-06
0.915622	-0.0446938	0.371673	0.171833	2.61086e-06
1.37654	-0.0356824	0.369642	0.259461	2.8281e-06
0.946792	-0.000797088	0.36868	0.178827	2.93706e-06
0.822648	0.0018849	0.36738	0.155814	3.09064e-06
0.0228388	8.44403e-05	0.366623	0.00433286	3.18354e-06
0.402719	0.000855181	0.366347	0.0764471	3.21807e-06
1.17089	-0.0351206	0.362637	0.224055	3.71917e-06
0.879203	0.0107253	0.361774	0.168553	3.84617e-06
0.597069	-0.00548142	0.360799	0.114707	3.99454e-06
1.15674	-0.0147302	0.359809	0.222706	4.15079e-06
4.58939	-0.12709	0.359089	0.884977	4.26822e-06
0.693266	-0.0153142	0.357749	0.134073	4.49519e-06
0.541792	-0.00212138	0.357637	0.104805	4.51467e-06
0.447473	0.0280182	0.357252	0.0866323	4.58229e-06
0.598252	0.00228775	0.356671	0.11597	4.6862e-06
3.1274	-0.186982	0.356225	0.60683	4.76749e-06
0.254491	0.0062047	0.356161	0.0493876	4.77926e-06
1.04355	-0.0181343	0.354617	0.203199	5.07201e-06
0.216999	0.000771136	0.35205	0.0424919	5.59724e-06
1.75303	-0.0605698	0.351928	0.343362	5.62347e-06
0.425997	-0.00559048	0.351475	0.0835222	5.722e-06
0.220231	0.00381193	0.351472	0.0431794	5.72258e-06
1.32757	-0.0587134	0.350861	0.260638	5.85793e-06
0.198377	0.00135819	0.350301	0.0389947	5.98485e-06
0.196937	0.00496525	0.350044	0.0387335	6.04384e-06
0.679044	0.00405566	0.349765	0.133636	6.10861e-06
0.357011	0.000542897	0.349129	0.0703584	6.25881e-06
0.723084	0.0126861	0.347707	0.14295	6.60761e-06
0.251916	0.00102891	0.347569	0.0498175	6.64228e-06
0.362457	0.00883559	0.345983	0.0719289	7.05542e-06
1.16514	-0.00924918	0.345948	0.231238	7.06481e-06
3.26461	-0.178404	0.345661	0.648317	7.14228e-06
1.04182	0.0377986	0.34294	0.208145	7.91835e-06
0.0984224	0.00530615	0.342667	0.0196757	8.00056e-06
0.737467	-0.0274476	0.339618	0.148431	8.9764e-06
0.137813	-0.000350198	0.339443	0.0277486	9.03576e-06
0.694798	0.0115297	0.338601	0.14016	9.32653e-06
0.478146	-0.00173905	0.336964	0.0968092	9.91819e-06
0.669396	0.00544745	0.336678	0.135618	1.00254e-05
0.685478	-0.0198196	0.334368	0.139598	1.09315e-05
2.12467	-0.0178928	0.333108	0.433917	1.14585e-05
0.425518	0.000396438	0.331721	0.0871745	1.20667e-05
1.19424	-0.0174449	0.330906	0.245109	1.24386e-05
0.266461	0.0111377	0.330822	0.0546998	1.24776e-05
0.74909	-0.0114283	0.330577	0.153861	1.25919e-05
0.296846	0.00604022	0.330496	0.0609823	1.26301e-05
0.22862	-0.00118207	0.329904	0.0470294	1.29114e-05
1.32608	-0.0154891	0.329528	0.27302	1.30929e-05
0.356423	0.000980163	0.329205	0.0734355	1.32507e-05
0.463276	0.00178173	0.326503	0.0960381	1.4647e-05
1.12126	-0.00296322	0.326181	0.23261	1.48227e-05
0.149094	0.00631704	0.325995	0.0309432	1.49248e-05
0.893769	0.0358975	0.324248	0.186234	1.59198e-05
0.821394	0.0232453	0.32362	0.171399	1.62927e-05
0.0968014	0.0012147	0.323317	0.0202134	1.64761e-05
1.58676	-0.0265779	0.322605	0.331875	1.69137e-05
0.443462	-0.000986378	0.32237	0.0928016	1.70609e-05
0.21118	-0.000856959	0.32005	0.0444284	1.8579e-05
0.581224	-0.00314007	0.319755	0.122362	1.87815e-05
0.480879	-0.00717796	0.319049	0.101402	1.9274e-05
0.422437	0.00435529	0.311332	0.0906848	2.55373e-05
1.60651	-0.00670797	0.310382	0.345636	2.64327e-05
0.505143	0.00517479	0.310182	0.108731	2.66245e-05
0.178471	0.000317913	0.309815	0.0384485	2.69811e-05
0.437648	-0.00257645	0.308948	0.0944751	2.78411e-05
2.88526	-0.0605283	0.308823	0.623021	2.79667e-05
1.95876	-0.0297161	0.30881	0.422974	2.79799e-05
1.35405	-0.0163807	0.307085	0.293578	2.97795e-05
0.152073	0.00877826	0.305637	0.0330844	3.1376e-05
0.612937	0.00984157	0.305274	0.133462	3.17879e-05
0.542074	0.00554331	0.303167	0.118621	3.42898e-05
0.490284	0.0112145	0.298218	0.108558	4.0937e-05
0.265055	0.00136149	0.297001	0.0588591	4.27528e-05
2.42796	-0.0289666	0.295617	0.540955	4.49128e-05
0.954264	-0.0130255	0.295337	0.212755	4.53616e-05
1.25968	-0.0106013	0.293556	0.282055	4.83252e-05
1.77197	-0.014639	0.293369	0.396941	4.8647e-05
0.578461	0.00250467	0.292174	0.129956	5.07521e-05
3.77857	-0.0443646	0.291967	0.84931	5.1125e-05
0.455311	0.0131374	0.291831	0.102374	5.13711e-05
1.87099	-0.0247659	0.291678	0.420838	5.16514e-05
0.443524	0.00799773	0.291051	0.0999125	5.28094e-05
0.225828	0.00414336	0.290415	0.0509507	5.40111e-05
1.05299	0.00266742	0.289958	0.237837	5.48899e-05
2.118	-0.0640664	0.288581	0.479993	5.76243e-05
1.02299	-0.0152243	0.287784	0.232286	5.92661e-05
0.362247	0.000451487	0.286864	0.0824389	6.12173e-05
0.784715	0.00210255	0.284418	0.179656	6.67127e-05
1.47811	-0.00953494	0.281652	0.34072	7.35026e-05
1.18572	-0.0511537	0.281229	0.273606	7.45977e-05
0.886527	0.0126519	0.281092	0.204637	7.49572e-05
0.359159	0.00400858	0.280813	0.0829617	7.56898e-05
1.21369	-0.00414595	0.28035	0.28067	7.69236e-05
0.265831	0.00715875	0.279228	0.0616458	7.99958e-05
0.101004	0.00296195	0.27858	0.0234605	8.18262e-05
0.44518	0.0104391	0.278154	0.103513	8.30491e-05
0.39035	0.00124113	0.276321	0.0911801	8.85185e-05
1.38701	0.0267306	0.274052	0.325832	9.57718e-05
0.348279	-0.000146379	0.273559	0.0819185	9.74235e-05
0.296888	0.0057001	0.273523	0.0698371	9.75439e-05
0.239576	0.00371214	0.272012	0.0565706	0.000102783
0.735023	0.00940362	0.271572	0.173753	0.00010436
0.131703	0.00405125	0.270133	0.031247	0.000109675
0.224978	0.00170986	0.267776	0.0536977	0.000118959
0.634156	0.00643194	0.266622	0.151807	0.000123777
0.0534084	1.14013e-05	0.266519	0.0127885	0.000124215
1.37873	-0.0235588	0.265967	0.330601	0.000126594
1.40485	-0.00548737	0.264795	0.337877	0.00013179
0.821282	0.0105953	0.263016	0.198431	0.000140075
1.06077	0.0379051	0.26238	0.256715	0.000143155
1.3009	-0.00352853	0.262151	0.315014	0.000144281
1.33656	-0.0264945	0.260987	0.324626	0.000150137
2.74012	-0.142525	0.260194	0.666897	0.000154258
3.79389	-0.0863574	0.260191	0.923373	0.000154272
0.871994	-0.00492139	0.259734	0.212482	0.000156696
1.5259	-0.0254615	0.259483	0.372065	0.000158045
0.0258532	0.000657266	0.258945	0.00631272	0.000160971
0.341473	0.0134618	0.258786	0.0834136	0.000161845
1.59854	0.00964738	0.258362	0.390917	0.000164198
2.23385	-0.00901208	0.256751	0.548586	0.000173453
1.04877	-0.00184197	0.255877	0.258146	0.000178681
0.756238	0.00409358	0.255173	0.186487	0.000183
2.0449	-0.0338456	0.254557	0.505086	0.000186865
0.880046	0.0473249	0.253262	0.218114	0.000195251
1.40004	0.00381183	0.249099	0.350851	0.000224736
0.479299	0.0137272	0.246802	0.120855	0.000242809
1.17632	-0.00747164	0.246399	0.296932	0.000246122
0.934307	0.0362034	0.245097	0.236671	0.000257127
0.529568	0.0113981	0.244937	0.134204	0.000258511
0.776838	0.0220149	0.24489	0.196893	0.000258924
0.28856	0.00730015	0.244853	0.0731439	0.00025924
0.695795	0.0556534	0.244593	0.176494	0.000261512
0.452706	0.00736531	0.243397	0.115205	0.000272218
2.39433	-0.145464	0.24175	0.612048	0.000287645
1.16013	-0.00228077	0.240947	0.297208	0.000295472
1.24542	0.0120918	0.240311	0.319613	0.000301823
0.799659	0.00100876	0.240046	0.205367	0.000304506
2.16546	-0.0206447	0.239763	0.556562	0.000307398
1.2815	-0.00839333	0.237512	0.331414	0.000331358
0.885186	0.0176864	0.235952	0.229912	0.000349005
0.99379	-0.000121258	0.232453	0.260651	0.000391991
0.783342	0.0286559	0.232386	0.205493	0.000392858
0.308161	0.012781	0.231002	0.0811543	0.000411286
0.527876	0.031653	0.230212	0.139326	0.000422165
1.24585	0.00404093	0.228006	0.330886	0.000454062
0.973327	0.0172764	0.227397	0.258955	0.000463276
0.37243	0.0240509	0.225484	0.0996279	0.000493397
0.454386	0.0131943	0.223682	0.122182	0.000523508
0.302791	0.0177127	0.223608	0.0814367	0.000524787
0.0952114	0.00799216	0.222026	0.0257246	0.000552742
1.42255	-0.000483789	0.221952	0.384433	0.00055409
0.204258	0.00622617	0.221666	0.0552449	0.000559317
0.62747	-0.00582974	0.220964	0.170055	0.000572321
0.562279	0.062415	0.220291	0.152686	0.000585068
0.421403	0.0198698	0.219859	0.114576	0.000593412
0.677535	-0.00239174	0.218028	0.185204	0.000630015
0.615222	0.0661071	0.215306	0.169525	0.000688506
0.330263	0.0051513	0.21316	0.0915859	0.000738309
0.486456	0.0272462	0.208557	0.136779	0.000857239
0.255324	-0.00043459	0.20812	0.071886	0.000869456
0.866233	0.00832493	0.206041	0.245435	0.000929896
0.687917	0.0273438	0.205311	0.195348	0.000952093
0.0695284	0.00418848	0.203775	0.0198373	0.00100043
0.43303	0.0328261	0.203772	0.12355	0.00100053
0.78296	0.0217798	0.202585	0.224211	0.00103952
0.215396	0.0041097	0.202408	0.0617155	0.00104547
0.795585	-0.00240228	0.201777	0.228398	0.00106692
0.444704	0.00211921	0.201479	0.127784	0.0010772
0.433753	0.0192209	0.201165	0.12476	0.00108815
0.262934	0.00638009	0.200339	0.0758222	0.00111742
1.82006	-0.0109087	0.198227	0.528334	0.00119582
0.566074	0.0177269	0.195557	0.165715	0.00130262
0.393045	0.0291201	0.19518	0.1152	0.00131846
0.754524	0.00137864	0.195136	0.22118	0.00132032
1.70359	-0.011678	0.192312	0.50392	0.00144496
0.554245	0.00359505	0.192106	0.164055	0.00145452
1.4929	0.0215439	0.191632	0.442569	0.00147666
0.383241	0.0188722	0.189555	0.114379	0.00157772
1.88137	0.00603214	0.188144	0.56409	0.00165017
1.47321	0.0615259	0.187667	0.442401	0.00167542
1.15945	-0.00255797	0.187286	0.348618	0.00169585
1.05936	0.00442058	0.18582	0.320063	0.00177664
0.652808	0.00970918	0.18581	0.197239	0.00177725
1.47002	0.0687793	0.185426	0.444716	0.001799
0.652271	-0.00411638	0.184226	0.198115	0.00186882
0.553518	0.0306651	0.182487	0.1691	0.00197469
0.215835	0.00461688	0.180114	0.0664668	0.00212864
1.64086	0.0148641	0.179392	0.506544	0.00217776
0.802484	0.0494802	0.17893	0.248122	0.00220975
0.0940276	0.00709366	0.178901	0.0290754	0.00221173
0.526283	0.015515	0.17885	0.162767	0.00221531
0.0977095	0.00275194	0.178688	0.0302358	0.00222666
0.33236	0.00939321	0.178117	0.103048	0.00226714
0.627105	0.0236288	0.177142	0.195084	0.002338
0.346493	0.0148455	0.176913	0.107874	0.00235491
1.14116	0.0272387	0.175688	0.35678	0.0024476
0.242237	0.00589429	0.174361	0.0760835	0.00255201
0.262653	0.0120072	0.173548	0.0827297	0.00261813
2.34632	0.017821	0.173308	0.739654	0.00263793
1.78191	-0.00726723	0.172145	0.564022	0.00273617
0.48462	0.017737	0.171078	0.153972	0.00282941
0.559769	0.00962455	0.170057	0.178491	0.00292151
2.54527	0.0235372	0.169876	0.812116	0.00293813
0.150606	0.00611621	0.169507	0.0481166	0.00297229
0.266732	0.00505131	0.169465	0.0852302	0.00297628
1.16101	0.079404	0.167296	0.373869	0.00318554
0.0799231	0.00523002	0.166878	0.0257755	0.0032275
1.38066	-0.00409551	0.166718	0.445523	0.00324364
0.880865	0.0279395	0.16643	0.28454	0.003273
0.186761	0.00869697	0.166415	0.0603315	0.00327462
0.305108	0.0151221	0.16591	0.0987423	0.00332674
0.826824	0.00739218	0.165808	0.267685	0.00333738
0.456916	0.0226608	0.163509	0.149168	0.00358592
0.555899	0.0145973	0.16299	0.181828	0.0036445
0.118328	0.00193619	0.161515	0.0389142	0.00381617
0.857689	0.00156217	0.161319	0.28227	0.00383951
0.289999	0.0284281	0.160083	0.0958786	0.00399032
0.0726439	0.00100686	0.159773	0.0240451	0.00402911
1.70213	0.0275208	0.159765	0.563419	0.00403
1.55106	-0.00830668	0.159507	0.513908	0.00406257
1.06752	-0.00300715	0.158799	0.354637	0.00415318
0.347494	0.00720814	0.158572	0.115537	0.00418257
0.211007	0.0312734	0.158188	0.0702582	0.00423284
0.142546	0.0147861	0.157062	0.0476649	0.00438379
0.828418	0.0307931	0.153842	0.280425	0.0048449
1.74914	0.0395709	0.153815	0.592157	0.00484904
0.0606401	0.00240573	0.153015	0.0205925	0.00497083
0.784681	0.00840404	0.152837	0.26665	0.00499842
0.371329	0.0402982	0.152727	0.126238	0.00501542
0.270122	0.00676121	0.150778	0.0925297	0.00532778
0.105435	0.00574151	0.148675	0.0364162	0.00568622
1.95748	0.0632798	0.148448	0.676698	0.00572619
0.274969	0.0118136	0.142103	0.0975165	0.00696578
0.504559	0.0618173	0.141462	0.179412	0.00710475
0.208626	0.0105207	0.140857	0.0743688	0.00723842
0.140109	0.00892553	0.140835	0.0499494	0.0072435
0.0610061	0.00156319	0.140387	0.0217892	0.00734418
0.360498	0.0291622	0.139048	0.129476	0.00765317
0.467847	0.0364188	0.138908	0.168129	0.00768624
0.362628	0.0117371	0.138887	0.130329	0.00769135
0.376824	0.0455982	0.137844	0.136024	0.00794215
0.217643	0.00122243	0.137485	0.0786827	0.00803035
0.232466	0.00241455	0.136322	0.0844566	0.00832295
0.536264	0.0129874	0.136259	0.19488	0.00833909
0.500231	0.0273619	0.135352	0.182489	0.00857464
0.97471	0.0196188	0.12977	0.364321	0.0101775
0.178144	0.0103251	0.129258	0.066737	0.0103384
0.848194	0.0116828	0.1289	0.318261	0.0104527
0.19178	0.0163734	0.128136	0.0722057	0.0107002
1.17529	0.0151827	0.126867	0.445032	0.0111246
0.984639	0.0112003	0.126359	0.373696	0.0112988
0.254728	0.00635182	0.126288	0.0967075	0.0113236
0.309249	0.0339989	0.124336	0.118456	0.0120208
0.0286945	0.00127716	0.123593	0.0110289	0.0122973
0.534361	0.0517097	0.123362	0.205605	0.0123847
0.362899	0.040391	0.122372	0.140274	0.0127652
0.769993	0.0382383	0.12215	0.297941	0.0128525
0.43332	0.00899361	0.117834	0.171131	0.0146648
0.169825	0.00566824	0.117814	0.0670753	0.0146738
0.124328	0.00688115	0.115986	0.049542	0.0155162
0.40295	0.0494818	0.114741	0.16155	0.0161177
0.694624	0.0513015	0.113061	0.280815	0.0169658
0.449476	0.00717346	0.111476	0.183159	0.0178063
0.761608	0.106952	0.11054	0.311827	0.0183221
0.494958	0.0123072	0.106914	0.20648	0.0204654
0.230097	0.0146773	0.103989	0.0974889	0.0223749
0.479986	0.0156927	0.10349	0.203909	0.0227177
1.37601	0.114076	0.101377	0.591316	0.0242296
0.641967	0.0325762	0.100255	0.277586	0.025073
0.40413	0.010364	0.097488	0.177481	0.027281
0.0784583	0.00173723	0.0955916	0.034833	0.0289058
0.079461	0.00886642	0.095067	0.0353856	0.0293723
0.0110792	0.000803568	0.0948587	0.00493978	0.0295595
0.993298	0.0220117	0.0947154	0.443242	0.0296891
0.234607	0.00952702	0.0947118	0.104691	0.0296924
0.370363	0.00614294	0.0944075	0.165566	0.0299694
0.199289	0.0340714	0.0942314	0.0891812	0.0301309
0.496488	0.0387791	0.0935195	0.223109	0.0307927
0.150314	0.0141538	0.0930901	0.0677189	0.031199
0.168734	0.0226379	0.0919838	0.0765195	0.0322707
0.45892	0.0928375	0.0916907	0.208483	0.0325607
0.272726	0.00604397	0.0905918	0.124721	0.033672
0.313422	0.0258717	0.0905792	0.143343	0.033685
0.198458	0.0142945	0.0898878	0.0911475	0.0344039
0.841292	0.0655192	0.0898273	0.38653	0.0344676
0.350874	0.0329302	0.089824	0.161212	0.034471
0.541689	0.0380925	0.0888087	0.250441	0.0355571
0.200516	0.00694713	0.0881163	0.0931045	0.0363176
0.215161	0.023988	0.0874591	0.100315	0.0370546
0.563095	0.017947	0.0858895	0.265149	0.0388765
0.276246	0.0504604	0.0836348	0.131983	0.0416539
0.123295	0.0122993	0.0834285	0.0589861	0.0419178
0.274589	0.0172121	0.0819608	0.132645	0.0438455
0.343419	0.0603536	0.0819325	0.165925	0.0438835
0.125096	0.00795101	0.08141	0.060652	0.0445919
0.316096	0.0135379	0.0807038	0.153985	0.0455679
0.15981	0.0221829	0.0772172	0.0797398	0.0507154
0.677463	0.0241446	0.0736734	0.34673	0.0565581
0.317546	0.0217882	0.0733533	0.162904	0.0571186
0.412132	0.0215628	0.0726666	0.212503	0.0583407
-1.60294	0.266984	0.0707729	0.83835	0.061852
0.123862	0.0231436	0.0667616	0.0668421	0.0700275
0.422065	0.0997293	0.0649129	0.231217	0.0741646
0.213282	0.0818618	0.0631096	0.118613	0.0784451
0.622372	0.0645078	0.0625895	0.347651	0.079727
0.556586	0.0605241	0.0616468	0.313429	0.0821063
0.0609316	0.0070744	0.0601383	0.0347679	0.0860695
0.699492	0.0770819	0.0600751	0.399357	0.0862396
1.33132	0.0347887	0.0597575	0.762227	0.0871011
0.130844	0.0142343	0.0565914	0.0771092	0.0961996
0.254711	0.0464922	0.0565722	0.150134	0.0962577
0.468923	0.0542922	0.0562384	0.277266	0.0972744
0.297732	0.0103499	0.0551103	0.177942	0.100795
0.162527	0.0347327	0.0536078	0.0985659	0.105695
0.489292	0.039805	0.0511447	0.304191	0.114284
0.918011	0.115761	0.0507486	0.573068	0.115734
0.199264	0.0372245	0.0506309	0.124543	0.116168
0.287737	0.0359603	0.0495265	0.181939	0.120331
0.142026	0.019706	0.0488719	0.0904354	0.122874
0.323657	0.0388412	0.0486064	0.20668	0.123922
0.132659	0.0161081	0.0485546	0.0847601	0.124127
0.144214	0.0753906	0.0481308	0.0925685	0.125823
0.0623512	0.00574441	0.0466332	0.0406918	0.132018
0.0958283	0.00398954	0.0441337	0.0643705	0.143108
0.0883259	0.02222	0.0435505	0.0597451	0.145839
0.204359	0.0427167	0.0404722	0.143623	0.161236
0.0778998	0.0029522	0.0403294	0.0548486	0.161992
0.233549	0.0524169	0.0385414	0.168368	0.171808
0.0503621	0.00317097	0.0375231	0.0368153	0.177694
0.377038	0.0692032	0.0352286	0.284793	0.191805
0.0298085	0.00555666	0.0349105	0.0226217	0.19386
0.374669	0.0658821	0.0342199	0.287295	0.198409
0.10338	0.0286833	0.0334867	0.0801646	0.203371
0.140905	0.0412757	0.0330024	0.11009	0.206727
0.170254	0.0456666	0.0313592	0.136576	0.218599
0.191421	0.0128694	0.0277478	0.163548	0.247606
0.0503621	0.0041244	0.027093	0.0435602	0.253343
0.0852471	0.0174887	0.0263908	0.0747351	0.259672
0.189273	0.0564528	0.0256271	0.168454	0.266775
0.0971199	0.0156291	0.0253695	0.0868864	0.269224
0.00447768	0.00258222	0.0246969	0.00406145	0.275749
0.236539	0.0963441	0.0209271	0.233526	0.316186
0.0966635	0.00945931	0.0198085	0.0981456	0.329613
0.0390503	0.00776921	0.0140674	0.0471868	0.41201
0.139736	0.0689634	0.014041	0.169012	0.412452
0.0888017	0.019102	0.0134276	0.109867	0.422924
0.106048	0.0347619	0.0128367	0.134229	0.433385
0.073362	0.0197565	0.0112328	0.0993468	0.46384
-0.0713628	0.0104688	0.00948671	0.10525	0.501009
0.12374	0.0532449	0.00862561	0.191476	0.521199
0.0981208	0.0189136	0.00679214	0.171261	0.569365
-0.0708381	0.0596162	0.00580428	0.133816	0.598989
-0.0537942	0.0306951	0.00319343	0.13718	0.696689
-0.0114296	0.0133931	0.00273878	0.03148	0.718144
0.107017	0.0599866	0.00271469	0.29606	0.719335
-0.0195979	0.0146003	0.00214233	0.0610493	0.74959
0.0131404	0.0403195	0.00168184	0.0462095	0.777353
0.016333	0.035238	0.00140751	0.0627934	0.795893
0.0184639	0.0288365	0.00135642	0.0723119	0.799554
0.00763291	0.021157	0.000476066	0.0504816	0.88045
-0.0109246	0.107515	8.7207e-05	0.168847	0.94868
0.00158606	0.0264178	7.47935e-06	0.0837078	0.984961
a. Each permutation test was carried out in 50 groups at the same time by using randomly removed 20% and supplemented 10% of all the numbers which floating within 20% of the reference value. Every linear regression equation were built in P and corresponding `X calculated from 50 groups by using least squares.

## Sheet: lost 20% and-mixed 10%-100
Supplementary Table 21-4. Parameters of linear regression equations established between combination frequency and prevalence of disease in 1000 permutation tests under the Constrained with lost 20% and mixed 10% model in 100 populations.a
Slope	Intercept	R2	SE	P-value
1.33581	-0.162397	0.799615	0.0675497	0
1.38722	-0.0724611	0.871934	0.0537038	0
1.36563	-0.139793	0.789706	0.0711869	0
4.93158	-0.247973	0.634374	0.378198	0
2.07931	-0.0935857	0.683122	0.143055	0
0.232863	-0.0038344	0.743647	0.0138109	0
0.543114	-0.0197546	0.742716	0.0322904	0
1.07717	-0.0880493	0.721448	0.0676115	0
3.55534	-0.505962	0.851475	0.149996	0
0.500763	-0.000403297	0.567065	0.0441992	0
0.823454	-0.0244754	0.52734	0.0787508	0
1.52893	-0.155713	0.819348	0.0725208	0
2.0181	-0.0546226	0.671937	0.142444	0
1.82734	-0.200503	0.647239	0.136274	0
3.42556	-0.445116	0.887667	0.123097	0
2.16123	-0.19639	0.7386	0.129878	0
3.00715	-0.194247	0.562626	0.26783	0
0.88502	-0.0134498	0.79824	0.044946	0
1.09497	-0.0498448	0.692609	0.0736872	0
0.596545	-0.049718	0.873804	0.0229006	0
0.722288	-0.0157895	0.5568	0.065095	0
2.04166	-0.044419	0.724374	0.127218	0
1.85712	-0.0193488	0.537129	0.174148	0
0.232209	-0.00270521	0.775729	0.0126124	0
3.02769	-0.143437	0.574481	0.263221	0
4.66976	-0.141974	0.763305	0.26268	0
0.710932	-0.0421169	0.904926	0.0232776	0
0.296638	-0.000584605	0.623608	0.0232797	0
0.475436	-0.00199325	0.572092	0.0415357	0
1.24037	-0.0516122	0.596735	0.103002	0
1.43925	-0.0595545	0.823458	0.0673174	0
0.354022	0.00566318	0.522552	0.0341835	0
0.127471	-0.00150295	0.657832	0.00928671	0
0.582725	-0.0313844	0.806297	0.0288517	0
1.11466	-0.0588101	0.672853	0.0785125	0
2.1689	-0.169186	0.84628	0.093376	0
2.48781	-0.0963261	0.5282	0.237511	0
1.0994	-0.032829	0.53721	0.103077	0
1.33911	-0.115607	0.844272	0.0580961	0
1.52196	-0.0651557	0.772446	0.0834445	0
1.15059	-0.0756645	0.633871	0.0883332	0
0.745455	-0.0558703	0.848297	0.0318443	0
2.47199	-0.128124	0.862008	0.0999089	0
2.95984	-0.0355904	0.542329	0.274663	0
0.535633	-0.0290723	0.912916	0.0167112	0
2.31485	-0.233539	0.832367	0.104938	0
2.31839	-0.0805539	0.869543	0.0907112	0
3.22838	-0.149454	0.515618	0.316083	0
0.760296	-0.0636607	0.925518	0.0217873	0
4.1416	-0.157975	0.629126	0.321218	0
0.294855	-0.00517675	0.729335	0.0181446	0
1.18476	-0.0779748	0.747717	0.0695171	0
0.255143	-0.00805724	0.655284	0.0186933	0
2.86976	-0.123897	0.747807	0.168346	0
0.759532	-0.0145764	0.673057	0.053474	0
0.229192	-0.00385379	0.70255	0.0150645	0
1.48756	-0.0194936	0.605096	0.121393	0
0.953599	-0.0232455	0.61084	0.0768871	0
3.01022	-0.0374503	0.578091	0.259775	0
0.435084	-0.0126338	0.513724	0.0427599	0
0.143682	-0.000186253	0.613208	0.0115272	0
0.841326	-0.0769831	0.890836	0.0297504	0
0.205456	-0.0027209	0.87803	0.00773533	0
0.60833	-0.0372931	0.925994	0.0173723	0
5.95105	-0.20927	0.714663	0.379847	0
0.678825	-0.0285121	0.577052	0.0587058	0
5.75035	-0.184709	0.678737	0.399632	0
2.48841	-0.254991	0.827222	0.114879	0
1.85831	-0.0426752	0.542734	0.172304	0
2.30192	-0.0942484	0.597245	0.190951	0
2.41188	-0.0700469	0.63967	0.182859	0
0.331677	-0.00414518	0.685469	0.0226955	0
3.62654	-0.132775	0.637553	0.276212	0
0.473145	-0.0229137	0.852904	0.0198486	0
0.967623	-0.0265166	0.809252	0.047455	0
0.98928	-0.0282159	0.857393	0.0407555	0
0.143736	-0.0024204	0.801605	0.00722335	0
0.305002	-0.00698675	0.849992	0.0129432	0
0.619386	-0.00438962	0.554072	0.0561303	0
0.671371	-0.032229	0.662603	0.0483942	0
0.293275	-0.0152221	0.867843	0.0115608	0
1.94367	-0.153217	0.635392	0.148731	0
1.17831	-0.0795024	0.587976	0.0996388	0
0.471377	0.0176218	0.629953	0.0364947	0
0.28443	-0.00639017	0.749118	0.0166274	0
0.244451	-0.00185326	0.528275	0.0233342	0
0.482145	-0.0200246	0.529381	0.0459214	0
0.601751	-0.0114349	0.679542	0.0417427	0
0.900753	-0.0311383	0.537202	0.0844539	0
0.78459	-0.0543694	0.929788	0.0217792	0
0.945739	-0.0376417	0.6148	0.0756196	0
1.42948	-0.0979213	0.803507	0.0714075	0
1.395	-0.0504707	0.633334	0.107221	0
1.27186	-0.0630457	0.802404	0.0637557	0
0.526344	-0.0410013	0.896678	0.0180482	0
0.176798	-0.00595979	0.825646	0.00820695	0
0.891814	-0.0432065	0.629714	0.0690809	0
1.06171	-0.0680228	0.856034	0.0439821	0
2.19332	-0.0780646	0.524867	0.2108	0
0.238522	-0.00550936	0.811998	0.0115936	0
0.32317	-0.00425177	0.66205	0.0233237	0
0.057313	-0.000863066	0.708865	0.00371027	0
1.2806	-0.15318	0.948821	0.0300438	0
0.17985	0.000141385	0.5703	0.0157698	0
0.314225	-0.00529625	0.609492	0.0254073	0
1.00111	-0.00332016	0.521911	0.096789	0
2.4287	-0.151831	0.719615	0.15314	0
4.51642	-0.206281	0.635015	0.345882	0
0.680127	-0.00138873	0.531274	0.0645322	0
0.852508	-0.0647403	0.881681	0.0315469	0
0.359185	-0.0093015	0.518097	0.0349928	0
0.694408	-0.0232634	0.721952	0.0435319	0
2.2558	-0.0314343	0.530412	0.214407	0
1.39096	-0.194127	0.96467	0.0268895	0
1.62301	-0.116974	0.64382	0.121944	0
0.794261	-0.00782941	0.634623	0.0608784	0
0.959258	-0.106333	0.956955	0.0205512	0
0.425133	-0.0163296	0.853779	0.0177723	0
1.58087	-0.0357242	0.524659	0.152001	0
0.56597	-0.0287151	0.851426	0.0238825	0
0.406122	-0.0127095	0.604664	0.0331718	0
0.973951	-0.0866896	0.92026	0.0289605	0
0.703012	-0.0379713	0.734191	0.0427297	0
0.345957	-0.0168161	0.791287	0.0179481	0
2.52095	-0.100795	0.508789	0.250217	0
0.302689	-0.011483	0.602272	0.0248474	0
2.85966	-0.106102	0.601522	0.235113	0
1.00661	-0.0746326	0.939841	0.0257259	0
1.26023	-0.117309	0.941158	0.0318307	0
1.77192	-0.113455	0.573462	0.154368	0
0.721007	-0.0178438	0.681017	0.0498462	0
2.42788	-0.0806715	0.636602	0.185298	0
0.409837	-0.0226374	0.718966	0.0258835	0
0.345671	-0.0125675	0.887972	0.0124027	0
0.128534	-0.00298297	0.798965	0.00651295	0
1.26198	-0.0135352	0.658328	0.0918383	0
1.90331	-0.107511	0.693946	0.127683	0
1.9037	-0.120598	0.627907	0.148035	0
0.164201	-0.00165595	0.694853	0.0109918	0
2.2577	-0.1776	0.939841	0.0576999	0
0.639654	-0.0446385	0.889233	0.0228049	0
1.5315	-0.197697	0.909945	0.0486687	0
0.169361	-0.00530858	0.791725	0.0087747	0
0.626604	-0.0181012	0.660795	0.04535	0
0.567946	-0.0186118	0.796533	0.0289961	0
0.544743	-0.023085	0.667615	0.0388272	0
1.47679	-0.0570915	0.767492	0.0821084	0
0.460328	-0.0233007	0.874542	0.0176122	0
0.356021	-0.00609391	0.781732	0.0190032	0
1.32075	-0.117884	0.947354	0.031451	0
3.22105	-0.0803754	0.631581	0.248508	0
1.55916	-0.146648	0.812772	0.0755923	0
0.544022	-0.0161455	0.683594	0.0373875	0
1.01762	-0.0451721	0.598307	0.0842287	0
1.27588	-0.0807893	0.645138	0.0955873	0
2.138	-0.099403	0.789153	0.111634	0
1.07931	-0.0215724	0.896059	0.0371329	0
0.322654	-0.00968276	0.867506	0.0127376	0
1.18966	-0.120279	0.961765	0.023961	0
1.18042	-0.0217036	0.834877	0.0530291	0
0.736953	-0.0426993	0.911108	0.0232527	0
6.44208	-0.19398	0.565161	0.57081	0
0.268506	0.00147908	0.534533	0.0253104	0
3.52868	-0.183741	0.546094	0.324974	0
1.35148	-0.0370825	0.579264	0.116349	0
0.983293	-0.0339928	0.517031	0.0959999	0
0.475372	-0.0261392	0.90897	0.0151963	0
0.985068	-0.117345	0.895218	0.0340434	0
0.605696	-0.00863529	0.609305	0.0489941	0
0.689598	-0.0527127	0.938988	0.0177566	0
0.769946	-0.0427416	0.776319	0.0417485	0
4.28583	-0.0588681	0.667969	0.305235	0
0.0568632	-0.000246201	0.675093	0.00398489	0
1.32816	-0.151823	0.949617	0.0309033	0
0.563611	-0.01862	0.799577	0.0285043	0
1.0116	-0.0396604	0.520732	0.0980345	0
0.809723	-0.00531234	0.528364	0.0772789	0
0.146382	-0.00213703	0.725041	0.00910597	0
2.33423	-0.0624029	0.591437	0.195977	0
0.636248	-0.0127862	0.535955	0.0598038	0
2.82182	-0.0963497	0.629283	0.218784	0
0.378367	-0.00932738	0.631774	0.0291794	0
0.999561	-0.0114811	0.848098	0.0427321	0
1.39458	-0.167039	0.976506	0.0218513	0
1.35185	-0.146958	0.549806	0.12357	0
0.792634	-0.0520737	0.927347	0.0224112	0
1.62047	-0.0676223	0.650925	0.119873	0
0.976114	-0.0373063	0.702203	0.064212	0
0.754159	-0.0218659	0.809149	0.0369984	0
1.48945	-0.0419308	0.511033	0.147173	0
2.50246	-0.104955	0.800632	0.126144	0
1.39149	-0.0701136	0.825349	0.0646599	0
1.30662	-0.128103	0.827071	0.0603528	0
0.558555	-0.0152266	0.758902	0.0318022	0
0.938618	-0.0248566	0.615456	0.0749464	0
0.213064	-0.00497166	0.772349	0.0116849	0
0.0210779	0.000118409	0.528027	0.00201301	0
0.195204	-0.00466813	0.932945	0.00528642	0
1.1516	-0.0720895	0.739911	0.0689701	0
1.31393	-0.0457058	0.586172	0.111521	0
0.401807	-0.00895579	0.626753	0.0313224	0
1.50405	-0.0260214	0.902753	0.0498659	0
0.336568	-0.0116394	0.824869	0.0156657	0
0.260456	-0.00497586	0.518598	0.0253489	0
4.93395	-0.0833436	0.604377	0.403244	0
0.216935	-0.00173395	0.688744	0.0147315	0
0.546954	-0.00693767	0.541051	0.0508863	0
1.0337	-0.0760701	0.942826	0.0257137	0
0.402509	-0.00777784	0.556351	0.0363085	0
1.55853	-0.158027	0.826479	0.0721376	0
0.602438	-0.0311653	0.932956	0.0163136	0
1.85046	-0.286045	0.9392	0.0475599	0
0.543421	-0.00536034	0.585203	0.0462155	0
1.11292	-0.0758065	0.677449	0.0775733	0
0.30676	-0.00843498	0.850908	0.0129709	0
1.94786	-0.157848	0.567241	0.171863	0
0.970696	-0.0363946	0.763417	0.054586	0
0.502829	-0.0337261	0.924348	0.0145312	0
0.604399	-0.000946322	0.542536	0.0560628	0
4.21435	-0.117721	0.769115	0.233249	0
1.75178	-0.1314	0.511926	0.172785	0
0.166852	-0.00504546	0.861192	0.00676667	0
0.322243	0.00131186	0.670622	0.0228128	0
1.74865	-0.0788799	0.806022	0.0866547	0
0.716684	-0.00855491	0.504827	0.0717006	0
2.79173	-0.0313473	0.673666	0.196277	0
0.0704531	-0.000500021	0.719143	0.00444756	0
1.12522	-0.0465916	0.734616	0.0683176	0
2.04771	-0.0370188	0.69057	0.138463	0
2.67698	-0.188141	0.835796	0.11986	0
0.081262	-0.0023519	0.737268	0.00490025	0
0.233947	-0.00251288	0.84339	0.0101835	0
0.205948	-0.00427211	0.885655	0.00747516	0
3.19103	-0.0645874	0.658148	0.232314	0
0.587027	-0.0182067	0.678904	0.040781	0
1.39299	-0.162075	0.933532	0.0375472	0
0.476839	-0.00285658	0.514503	0.0467905	0
0.606051	-0.0320606	0.927243	0.0171489	0
0.928497	-0.0617261	0.942517	0.0231628	0
0.60386	-0.0349983	0.826091	0.0279879	0
0.378455	-0.00683319	0.619663	0.0299507	0
3.96582	-0.305801	0.866839	0.157014	0
3.45249	-0.0668403	0.761102	0.195391	0
0.780574	-0.0310827	0.600576	0.0643035	0
0.214752	-0.00762278	0.854477	0.0089524	0
0.325601	-0.00221619	0.563276	0.0289612	0
2.80967	-0.0512965	0.625153	0.219774	0
1.74096	-0.110126	0.751063	0.101247	0
1.14791	-0.0308143	0.55708	0.103395	0
0.374948	-0.00405147	0.672264	0.0264454	0
0.799969	-0.022722	0.529909	0.0761116	0
1.6408	-0.168624	0.791935	0.0849564	0
0.706451	-0.0509036	0.963644	0.0138611	0
1.41982	-0.0322557	0.606861	0.115438	0
1.61736	-0.074446	0.832808	0.0732029	0
0.851628	-0.0273135	0.712526	0.0546432	0
0.435298	-0.0261111	0.816603	0.0208384	0
0.493822	-0.0209401	0.797032	0.0251729	0
1.63882	-0.047684	0.524267	0.157697	0
2.5236	-0.0601301	0.772175	0.138468	0
1.82943	-0.0587278	0.567997	0.161166	0
2.12616	-0.0609789	0.672423	0.149906	0
0.933259	-0.0388808	0.666356	0.0667079	0
1.76633	-0.107903	0.787778	0.092609	0
0.909703	-0.0858349	0.91431	0.0281322	0
1.2732	-0.172146	0.957274	0.0271714	0
0.703402	-0.0434733	0.790881	0.0365369	0
0.321423	-0.00686405	0.63869	0.0244208	0
0.896581	-0.057855	0.708244	0.0581293	0
1.16948	-0.136996	0.899583	0.0394697	0
1.03229	-0.0227528	0.546175	0.0950529	0
1.21079	-0.129627	0.94597	0.0292304	0
1.67212	-0.235426	0.948291	0.0394428	0
0.823129	-0.0325891	0.610445	0.0664226	0
0.985552	-0.0471111	0.719365	0.0621817	0
7.0096	-0.179385	0.681573	0.483982	0
0.279574	-0.00379179	0.814715	0.0134679	0
2.05583	-0.0775405	0.536355	0.193082	0
0.628714	-0.0239715	0.909223	0.0200675	0
4.39841	-0.131132	0.533849	0.415181	0
0.343791	-0.00701073	0.707496	0.0223298	0
3.73929	-0.0844027	0.630936	0.288891	0
0.168612	-0.000144138	0.521734	0.0163074	0
1.39875	-0.149153	0.943651	0.0345276	0
0.274366	-0.00553211	0.697029	0.0182723	0
0.0955739	-0.00100891	0.85897	0.00391195	0
2.58788	-0.165876	0.792572	0.133735	0
0.413125	-0.00590972	0.539759	0.0385355	0
1.10402	-0.0756141	0.559428	0.0989695	0
0.39243	-0.0219486	0.89273	0.0137413	0
1.0396	-0.0402657	0.734176	0.0631905	0
0.776033	-0.0635656	0.898187	0.0263928	0
2.87804	-0.228623	0.682372	0.19835	0
3.1898	-0.354532	0.889023	0.113844	0
1.44446	-0.0421921	0.531037	0.137119	0
1.48507	-0.104343	0.713487	0.0950634	0
4.7326	-0.568695	0.78028	0.253686	0
5.54981	-0.209105	0.695478	0.370965	0
1.0295	-0.0380225	0.687836	0.0700585	0
0.499715	-0.0297282	0.851035	0.0211192	0
1.33315	-0.0333217	0.531749	0.126373	0
2.35119	-0.465269	0.949586	0.0547246	0
1.69828	-0.0617064	0.745501	0.100234	0
0.275667	-0.00377139	0.678094	0.0191863	0
0.363382	-0.00731373	0.844887	0.0157281	0
0.153816	-0.00145026	0.617415	0.012231	0
0.934306	-0.0272501	0.568891	0.082159	0
0.655927	-0.00651138	0.521742	0.0634375	0
0.986169	-0.0389261	0.588921	0.0832286	0
0.717852	-0.0425746	0.913289	0.0223437	0
0.737498	-0.0131514	0.53506	0.0694456	0
0.202885	-0.00425371	0.561179	0.018123	0
1.57043	-0.0459134	0.847494	0.0672945	0
0.369365	-0.00866962	0.7843	0.0195671	0
0.85593	-0.0117871	0.91167	0.0269129	0
4.10654	-0.324925	0.723795	0.256255	0
0.246977	-0.0085611	0.810071	0.0120803	0
1.03897	-0.0344535	0.811759	0.0505399	0
0.822275	-0.0770911	0.906763	0.0266349	0
2.45372	-0.0693348	0.662619	0.176864	0
2.29306	-0.0823887	0.844278	0.0994797	0
1.43358	-0.0287846	0.674379	0.100626	0
2.78258	-0.0743426	0.599737	0.229629	0
1.79935	-0.127611	0.789064	0.0939769	0
0.878957	-0.0723505	0.922339	0.0257639	0
1.47434	-0.0391375	0.528683	0.140619	0
1.26234	-0.050018	0.660818	0.0913564	0
5.15406	-0.195766	0.601426	0.423838	0
5.05477	-0.184095	0.569948	0.443538	0
0.345637	-0.0168826	0.85296	0.0144965	0
0.890117	-0.0411375	0.710136	0.0574461	0
0.618541	-0.040075	0.918326	0.0186337	0
1.76953	-0.165072	0.595349	0.147367	0
0.818247	-0.0601266	0.919919	0.0243872	0
0.591655	-0.0178927	0.894852	0.0204871	0
1.75573	-0.0543259	0.586468	0.148928	0
0.307329	-0.00670549	0.729869	0.0188866	0
1.66901	-0.0908702	0.821037	0.0787129	0
1.0846	-0.125036	0.928333	0.0304414	0
1.2514	-0.0550066	0.856302	0.0517839	0
0.292975	-0.00513292	0.631343	0.022615	0
5.04637	-0.261087	0.542089	0.468513	0
1.00537	-0.0405944	0.535522	0.0945814	0
0.361152	-0.00255844	0.601613	0.0296874	0
0.737704	-0.0155358	0.550781	0.067299	0
1.36068	-0.0129175	0.81534	0.0654124	0
0.727665	-0.0350562	0.780311	0.0390021	0
0.151573	-0.00267408	0.730674	0.00929576	0
0.174712	-0.002413	0.750245	0.0101828	0
0.998042	-0.0872641	0.913666	0.0309907	0
1.835	-0.139961	0.770991	0.101024	0
0.15326	-0.00185677	0.708721	0.00992502	0
0.834361	-0.00562573	0.600111	0.0688011	0
0.531889	-0.0269745	0.889722	0.0189159	0
1.60108	-0.109401	0.53757	0.150005	0
0.121964	-0.00248034	0.764276	0.00684218	0
0.567866	-0.0387704	0.957167	0.0121346	0
1.58544	-0.159732	0.638366	0.120541	0
0.335286	-0.00472072	0.657971	0.0244191	0
1.83383	-0.104475	0.765798	0.102444	0
0.424561	-0.00380357	0.613386	0.0340486	0
2.99122	-0.221598	0.846855	0.128494	0
1.35357	-0.0116478	0.686151	0.0924733	0
0.617621	-0.00466137	0.590033	0.0520051	0
0.593447	-0.0107362	0.761897	0.0335122	0
0.349868	-0.00924422	0.80206	0.0175572	0
1.23711	-0.0304871	0.551506	0.112694	0
0.59236	-0.025685	0.975364	0.00950984	0
1.10398	-0.127143	0.948409	0.0260099	0
0.623798	-0.0479587	0.924445	0.0180145	0
1.58204	-0.0501396	0.739469	0.0948578	0
2.81898	-0.245858	0.87011	0.110022	0
1.50011	-0.0971176	0.525511	0.14399	0
1.97522	-0.113715	0.559822	0.176926	0
0.308038	-0.00828083	0.813927	0.0148779	0
3.64645	-0.277135	0.546188	0.335757	0
1.67062	-0.258124	0.963709	0.0327484	0
4.36089	-0.0993928	0.714771	0.278276	0
2.71968	-0.125775	0.793395	0.140194	0
1.35526	-0.0411983	0.726731	0.0839493	0
1.29161	-0.103794	0.642116	0.0974054	0
1.01278	-0.0301983	0.843045	0.0441432	0
0.925153	-0.0622039	0.826342	0.0428418	0
0.833506	-0.0153589	0.641741	0.0629092	0
1.1837	-0.0225136	0.793233	0.0610477	0
3.51326	-0.374216	0.895638	0.121144	0
0.207134	-0.00251753	0.529752	0.0197136	0
0.422897	-0.0110488	0.885712	0.0153453	0
1.14217	-0.0629214	0.727699	0.0705777	0
0.858621	-0.0319085	0.565297	0.0760583	0
0.454318	0.000152459	0.513573	0.0446637	0
1.57705	-0.120579	0.56134	0.140826	0
0.888343	-0.0530395	0.877526	0.0335243	0
2.19583	-0.208235	0.730831	0.134614	0
0.232584	-0.00355023	0.592623	0.0194795	0
1.83301	-0.0596577	0.901401	0.0612391	0
1.8293	-0.0420055	0.573243	0.159439	0
2.52887	-0.0445805	0.709258	0.163556	0
2.69606	-0.249232	0.691637	0.181848	0
0.617004	-0.00638111	0.512018	0.0608463	0
0.699936	-0.028284	0.698518	0.0464502	0
0.415173	-0.0143593	0.779287	0.0223193	0
2.26206	-0.0498542	0.534288	0.213336	0
1.29315	-0.0515253	0.627467	0.100652	0
0.373329	-0.0125285	0.914693	0.0115168	0
0.605465	-0.030391	0.70086	0.0399574	0
0.14929	-0.00256967	0.844137	0.00648012	0
0.905972	-0.0785665	0.926375	0.0258001	0
0.989411	-0.0778309	0.958944	0.0206801	0
1.25416	-0.0267731	0.646847	0.0936097	0
1.77541	-0.108292	0.812785	0.0860731	0
0.441955	-0.00374947	0.715688	0.0281385	0
0.371172	-0.00246485	0.619804	0.0293656	0
1.34477	-0.108448	0.797667	0.0684158	0
3.50762	-0.0446195	0.712572	0.225035	0
2.9003	-0.1434	0.533552	0.273932	0
0.803796	-0.0410164	0.921287	0.0237334	0
0.499395	-0.0333416	0.834497	0.0224658	0
0.124893	-0.0015524	0.763172	0.00702799	0
0.60896	-0.0568144	0.882256	0.0224723	0
1.243	-0.149631	0.967539	0.0229989	0
0.727555	-0.0450529	0.879024	0.0272648	0
1.41816	-0.0770195	0.69964	0.0938631	0
2.39814	-0.12057	0.84957	0.101936	0
0.380651	-0.0189717	0.852299	0.016007	0
0.752879	-0.0617803	0.881308	0.02791	0
0.0968325	-0.000667172	0.704271	0.00633847	0
3.55057	-0.158445	0.602439	0.29136	0
0.203605	-0.0034226	0.744874	0.0120368	0
1.71669	-0.028355	0.531788	0.162716	0
0.983141	-0.0259041	0.737195	0.0592965	0
1.06918	-0.0310224	0.635727	0.0817553	0
0.545809	-0.0310841	0.896146	0.0187693	0
2.61139	-0.0734236	0.646786	0.194938	0
2.32773	-0.125768	0.539396	0.217285	0
2.75779	-0.0624339	0.657812	0.200923	0
1.41954	-0.0649681	0.671599	0.100273	0
0.170556	-0.00503591	0.829002	0.00782476	0
1.07356	-0.0117405	0.760063	0.0609306	0
0.793962	-0.0424046	0.744918	0.0469324	0
0.386246	-0.00596498	0.771844	0.021213	0
1.59171	-0.0597727	0.83999	0.0701756	0
1.79939	-0.0404648	0.61	0.145338	0
0.231286	-0.00426573	0.783422	0.0122842	0
3.4048	-0.170056	0.585119	0.289613	0
0.224437	-0.00501364	0.859383	0.00917082	0
3.12581	-0.0619478	0.645033	0.234235	0
0.537601	-0.0090927	0.49976	0.054332	2.22045e-16
2.46587	-0.0642797	0.503632	0.247288	2.22045e-16
0.885025	-0.0212181	0.501798	0.0890802	2.22045e-16
4.77275	-0.127665	0.501888	0.480303	2.22045e-16
1.14708	-0.0322271	0.49639	0.116712	2.22045e-16
1.98389	-0.0633623	0.508681	0.196953	2.22045e-16
1.04384	0.00366998	0.500386	0.105362	2.22045e-16
4.92545	-0.0500902	0.508123	0.489527	2.22045e-16
0.270544	0.000672846	0.498938	0.0273872	2.22045e-16
3.0862	-0.16437	0.493589	0.315777	4.44089e-16
3.17134	-0.0723233	0.491283	0.325989	4.44089e-16
1.07556	-0.0264501	0.490522	0.110727	4.44089e-16
0.60679	-0.00105999	0.491776	0.0623118	4.44089e-16
0.30815	-0.00295555	0.493355	0.0315443	4.44089e-16
2.87271	-0.0743582	0.492802	0.294396	4.44089e-16
0.414022	0.00493737	0.487109	0.0429151	6.66134e-16
0.781545	-0.0233305	0.488402	0.0808009	6.66134e-16
1.72902	-0.0465198	0.485581	0.179769	8.88178e-16
0.325362	-0.000822996	0.482497	0.034038	1.11022e-15
3.0272	-0.0509039	0.48138	0.317401	1.11022e-15
0.574134	-0.00907323	0.479538	0.0604203	1.33227e-15
3.45503	-0.160488	0.481082	0.362475	1.33227e-15
0.428439	-0.00171865	0.480435	0.0450068	1.33227e-15
0.535993	-0.00568756	0.477982	0.0565826	1.55431e-15
1.67281	-0.0276801	0.478897	0.176268	1.55431e-15
1.02661	-0.0352268	0.477281	0.108527	1.77636e-15
1.00783	-0.0297684	0.478266	0.106332	1.77636e-15
1.21082	-0.0604456	0.475965	0.128339	1.9984e-15
0.233593	-0.00141836	0.475876	0.0247638	1.9984e-15
0.497022	-0.00790327	0.47535	0.0527461	2.22045e-15
0.875945	-0.0161593	0.473294	0.0933432	2.66454e-15
0.343763	-0.000297534	0.472678	0.0366776	2.66454e-15
0.16137	0.00296635	0.471374	0.0172625	3.10862e-15
0.817546	-0.0174684	0.470313	0.0876426	3.55271e-15
2.08507	-0.0471412	0.47021	0.22357	3.55271e-15
2.66111	-0.0754899	0.47013	0.285382	3.55271e-15
3.51473	-0.0742901	0.469249	0.377593	3.77476e-15
0.0761348	0.000255839	0.469522	0.00817478	3.77476e-15
4.50657	-0.405693	0.469777	0.483635	3.77476e-15
1.80579	-0.0638964	0.468776	0.194182	3.9968e-15
0.168748	0.0011294	0.469035	0.0181366	3.9968e-15
1.32315	-0.0271535	0.466796	0.14285	4.88498e-15
0.374741	-0.00298413	0.465953	0.0405262	5.10703e-15
0.423571	-0.00059837	0.466434	0.0457627	5.10703e-15
1.35885	-0.0367554	0.465936	0.146958	5.10703e-15
1.04102	-0.00483419	0.465788	0.112618	5.32907e-15
0.335852	0.00366173	0.464959	0.0363932	5.77316e-15
1.08706	-0.065952	0.464224	0.11797	5.9952e-15
3.81316	-0.107574	0.46336	0.414528	6.66134e-15
0.112877	0.00151621	0.461966	0.0123053	7.54952e-15
2.29424	-0.0411987	0.458984	0.251612	9.99201e-15
0.472053	-0.00767852	0.458345	0.0518374	1.06581e-14
2.18149	-0.070016	0.456014	0.240683	1.28786e-14
0.897287	-0.0130214	0.455689	0.0990621	1.35447e-14
2.84146	-0.0497066	0.454515	0.314446	1.4877e-14
1.10319	-0.0499978	0.454402	0.122111	1.5099e-14
0.771953	-0.022498	0.453938	0.0855264	1.57652e-14
1.53213	-0.0575285	0.453781	0.169802	1.59872e-14
2.90213	-0.0768193	0.452641	0.322376	1.77636e-14
1.44	-0.0298412	0.450331	0.160707	2.17604e-14
0.747338	-0.00903864	0.449919	0.0834738	2.26485e-14
1.55561	-0.0492205	0.447437	0.174627	2.81997e-14
0.198754	0.00267761	0.444806	0.0224306	3.57492e-14
0.0482158	0.000590518	0.442506	0.00546684	4.39648e-14
0.801747	-0.00608226	0.442461	0.0909127	4.39648e-14
0.349854	0.00453099	0.440011	0.0398686	5.4845e-14
1.75395	-0.0408376	0.439961	0.199897	5.50671e-14
3.03045	-0.155763	0.43989	0.345429	5.52891e-14
0.490121	0.00221015	0.439031	0.0559644	5.973e-14
2.18771	-0.0263744	0.43855	0.250048	6.23945e-14
0.182916	0.00518509	0.438432	0.0209116	6.30607e-14
3.00641	-0.138105	0.435491	0.345765	8.17124e-14
1.13744	-0.0109936	0.435337	0.130857	8.28226e-14
2.73691	-0.174023	0.434635	0.315318	8.79297e-14
0.243993	0.00206695	0.434297	0.0281297	9.05942e-14
1.379	-0.0239932	0.433724	0.159169	9.52571e-14
0.751161	0.00499383	0.432533	0.0869122	1.05915e-13
0.114771	0.000656667	0.43098	0.0133215	1.21236e-13
1.36461	-0.0164188	0.430914	0.158412	1.21902e-13
0.659073	-0.0089219	0.430723	0.0765392	1.24123e-13
0.21302	0.00197032	0.430354	0.0247569	1.2812e-13
1.13792	-0.0250194	0.429989	0.132347	1.32117e-13
0.760041	-0.0326052	0.42995	0.0884038	1.32561e-13
2.42162	-0.0562346	0.429315	0.282034	1.4011e-13
0.426672	-0.0144841	0.428322	0.0497934	1.52767e-13
1.46047	-0.0324207	0.427175	0.170839	1.68754e-13
3.54031	-0.111943	0.426951	0.41432	1.72085e-13
1.55298	-0.0132663	0.426299	0.181986	1.82077e-13
1.86523	-0.0393665	0.425326	0.219012	1.98064e-13
0.625465	-0.0148207	0.424508	0.0735642	2.12497e-13
0.702882	0.00291146	0.424073	0.0827433	2.20712e-13
2.60886	-0.0594346	0.423375	0.307555	2.34257e-13
0.645831	-0.0075754	0.423323	0.0761441	2.35367e-13
1.45007	-0.103027	0.422797	0.171149	2.46247e-13
0.776667	-0.010304	0.422045	0.0918099	2.62901e-13
2.11248	-0.0344869	0.421965	0.249757	2.64677e-13
0.199939	0.00277982	0.421842	0.0236446	2.67342e-13
0.37145	-0.000745198	0.420569	0.0440423	2.98206e-13
0.649513	-0.0002251	0.419609	0.0771636	3.23741e-13
0.134447	2.99994e-06	0.41824	0.0160176	3.63931e-13
2.03463	-0.0681792	0.417463	0.242787	3.89022e-13
0.54422	0.00515881	0.415636	0.0651848	4.54525e-13
0.293141	-0.00681252	0.414508	0.0351931	5.00044e-13
1.66396	-0.0447318	0.412689	0.200517	5.83311e-13
1.29685	-0.0582528	0.410635	0.156943	6.93889e-13
0.471909	-0.00237889	0.4104	0.0571374	7.07656e-13
2.63613	-0.0317977	0.409323	0.319887	7.74936e-13
1.82343	-0.0511453	0.409149	0.221347	7.8626e-13
1.48379	-0.0533523	0.408863	0.180225	8.05578e-13
0.642032	0.0265578	0.408271	0.0780783	8.46656e-13
3.19736	-0.168262	0.407991	0.389061	8.6664e-13
1.962	-0.0709918	0.407503	0.238981	9.03055e-13
0.708244	5.26083e-06	0.407005	0.0863566	9.41469e-13
0.883508	-0.0069145	0.404267	0.10834	1.18372e-12
1.11905	-0.0118871	0.40356	0.137426	1.25544e-12
0.30879	-0.000787208	0.401953	0.0380479	1.4353e-12
0.248102	0.000805392	0.401436	0.030603	1.49813e-12
0.62771	-0.00958593	0.400794	0.0775306	1.58029e-12
0.0531712	9.6308e-05	0.399406	0.00658637	1.7728e-12
0.322035	0.00201139	0.399323	0.0398977	1.78502e-12
1.67538	-0.0382916	0.398295	0.208013	1.94356e-12
0.850668	-0.0048742	0.397651	0.10576	2.04969e-12
1.18802	-0.0219586	0.396178	0.148156	2.31437e-12
0.769027	0.000886444	0.395535	0.0960333	2.44005e-12
1.49069	-0.053688	0.393782	0.186836	2.81797e-12
4.06564	-0.353418	0.393643	0.509717	2.85061e-12
0.713889	-0.00719961	0.393422	0.0895431	2.90257e-12
2.72079	-0.0635835	0.393094	0.341502	2.98161e-12
4.25343	-0.231724	0.392858	0.534138	3.03979e-12
1.02895	-0.00107922	0.391831	0.129492	3.30647e-12
1.79192	0.0117212	0.390036	0.226362	3.82849e-12
1.4196	-0.0339075	0.387283	0.180372	4.78972e-12
1.02817	-0.0107855	0.385115	0.131236	5.7101e-12
0.769864	-0.0124194	0.384113	0.0984742	6.19216e-12
0.390885	0.00547624	0.384028	0.0500075	6.23479e-12
1.47239	-0.0442036	0.382025	0.189168	7.32814e-12
0.587265	-0.00651395	0.381573	0.0755225	7.59948e-12
2.35629	-0.100605	0.380821	0.303504	8.07332e-12
0.221562	-0.000642425	0.380228	0.0285744	8.46723e-12
1.86865	-0.0738	0.380078	0.241072	8.57003e-12
3.22082	-0.0951006	0.380002	0.415581	8.62244e-12
1.93601	-0.047059	0.379121	0.25027	9.25371e-12
2.30598	-0.0456566	0.378188	0.298688	9.9718e-12
1.17243	-0.00527306	0.377885	0.15196	1.02172e-11
2.50693	-0.0882495	0.377776	0.325001	1.03066e-11
0.473599	0.0145672	0.377594	0.0614218	1.04576e-11
2.55359	-0.0847397	0.376573	0.331899	1.13463e-11
0.757358	-0.0083655	0.376003	0.0985562	1.18752e-11
2.23839	-0.0862969	0.375803	0.291409	1.20661e-11
3.53005	-0.189736	0.375366	0.459995	1.24936e-11
0.486831	-0.00302923	0.373601	0.0636776	1.43785e-11
2.55193	-0.0720774	0.373454	0.333898	1.45477e-11
2.1457	-0.0375124	0.373131	0.280941	1.49258e-11
4.02919	-0.165963	0.372753	0.527976	1.5381e-11
3.41025	-0.0718475	0.372427	0.447182	1.57832e-11
1.35089	-0.0292997	0.371971	0.177314	1.63647e-11
0.730698	0.0141289	0.36985	0.0963461	1.93572e-11
0.152585	-0.000557624	0.365982	0.0202871	2.62566e-11
4.16137	-0.30593	0.363833	0.55585	3.10794e-11
0.629512	-0.0064308	0.362463	0.0843357	3.45945e-11
1.62621	-0.0170374	0.362011	0.218077	3.58387e-11
1.30813	-0.0148558	0.361344	0.175675	3.7754e-11
0.239107	0.00106473	0.361097	0.0321282	3.84901e-11
0.462696	0.0121068	0.361047	0.0621778	3.86411e-11
0.925137	-0.0045324	0.360485	0.124473	4.0371e-11
1.02005	-0.0130913	0.360329	0.13729	4.08655e-11
0.488317	0.018552	0.359753	0.0658052	4.27394e-11
1.43846	-0.0347517	0.359463	0.193968	4.37137e-11
0.60294	0.00976357	0.358981	0.0813881	4.53853e-11
0.565165	-0.00381251	0.358498	0.0763692	4.71223e-11
0.350431	0.00209503	0.358266	0.0473767	4.79807e-11
0.660005	-0.00143312	0.358117	0.0892585	4.85376e-11
1.82483	-0.0715606	0.355974	0.247942	5.7311e-11
3.54596	-0.174762	0.355603	0.482186	5.89797e-11
0.305416	0.0070113	0.355229	0.041565	6.07119e-11
0.45118	0.01157	0.354485	0.0615023	6.43074e-11
0.541322	0.00303085	0.352653	0.0740862	7.40639e-11
0.41797	-0.00475531	0.351923	0.0572957	7.83511e-11
0.311176	0.00491735	0.350486	0.042791	8.74989e-11
0.612631	0.00738187	0.349486	0.0844304	9.44764e-11
1.65417	0.000878746	0.348928	0.228251	9.86042e-11
0.539943	0.0128558	0.347985	0.0746592	1.05989e-10
0.968751	0.00680521	0.347983	0.133952	1.06006e-10
0.149463	0.00126624	0.346125	0.0207515	1.22172e-10
1.04463	-0.0116455	0.345871	0.145119	1.24566e-10
1.10678	-0.0140101	0.345567	0.153855	1.27487e-10
2.1532	-0.0817798	0.344959	0.299725	1.3354e-10
1.08863	-0.00971359	0.344163	0.151804	1.41876e-10
1.53989	-0.0441196	0.342996	0.215286	1.55037e-10
1.16884	-0.0116821	0.342678	0.163527	1.58832e-10
0.422499	0.00505495	0.341853	0.0592181	1.69095e-10
1.62451	-0.0134446	0.340407	0.228427	1.8867e-10
0.50119	-0.000106274	0.340385	0.0704772	1.88979e-10
1.61285	-0.0345427	0.340245	0.22687	1.90996e-10
1.66149	-0.0361728	0.337479	0.235158	2.35353e-10
1.95026	-0.0662355	0.337472	0.276033	2.35474e-10
0.54213	0.00401311	0.336766	0.0768529	2.48351e-10
2.63445	-0.024334	0.33507	0.374884	2.82113e-10
1.12635	-0.000291121	0.329343	0.162363	4.33004e-10
0.394337	-0.00102244	0.329112	0.0568732	4.40499e-10
1.80488	-0.0113957	0.328487	0.260677	4.61464e-10
0.792639	0.00344652	0.32654	0.114988	5.33331e-10
1.1228	0.00434812	0.326107	0.163043	5.50711e-10
0.818091	-0.00476518	0.325593	0.118936	5.7212e-10
0.262526	0.00964751	0.325529	0.038172	5.74814e-10
1.37146	-0.020284	0.324706	0.199789	6.10966e-10
0.362387	-0.000921903	0.323896	0.0528888	6.48693e-10
1.02943	0.00170913	0.322854	0.150599	7.00612e-10
3.28099	-0.0584091	0.322652	0.48021	7.1114e-10
0.354853	0.00387824	0.322428	0.0519633	7.2296e-10
0.0765182	0.00366226	0.322395	0.0112059	7.24751e-10
1.55857	-0.0251488	0.321554	0.228688	7.71099e-10
0.121307	0.00257718	0.321472	0.0178026	7.75796e-10
1.11224	-0.0267385	0.320562	0.163571	8.29517e-10
0.316591	0.000798117	0.318975	0.0467292	9.32159e-10
0.0920754	0.00265029	0.318652	0.0136006	9.54573e-10
0.224097	-0.00496183	0.318278	0.0331301	9.81083e-10
0.592376	-0.00453928	0.317083	0.0878176	1.07091e-09
0.981113	-0.00499212	0.315867	0.145856	1.17059e-09
1.08519	-0.0197976	0.315121	0.161608	1.23618e-09
0.134366	0.00485274	0.315051	0.0200131	1.24246e-09
3.06143	-0.173432	0.313561	0.457564	1.38521e-09
0.520346	0.00484212	0.313247	0.077828	1.41727e-09
1.31743	-0.026975	0.312963	0.197177	1.44686e-09
0.319211	-0.0040038	0.312936	0.0477789	1.44971e-09
1.43631	-0.0147455	0.309185	0.216873	1.90374e-09
0.318788	0.00392982	0.305353	0.0485702	2.51117e-09
0.422	0.00171582	0.305164	0.0643242	2.54567e-09
1.15986	-0.0129042	0.303799	0.177365	2.8086e-09
0.629507	-0.0152111	0.30291	0.0964662	2.9938e-09
1.17986	0.00681497	0.301948	0.181215	3.20799e-09
0.307964	-0.00356447	0.299917	0.0475292	3.71042e-09
2.73973	-0.0960343	0.299769	0.422982	3.74995e-09
0.571009	0.00549698	0.29703	0.0887356	4.56006e-09
0.535517	0.0299588	0.296813	0.0832634	4.63129e-09
0.21481	-0.00203709	0.296681	0.0334097	4.67485e-09
0.470786	0.011589	0.295788	0.073379	4.98204e-09
0.213636	0.00328175	0.295278	0.0333391	5.16611e-09
0.965194	0.0378297	0.295081	0.150696	5.23879e-09
0.358505	0.0107953	0.292662	0.0563005	6.22024e-09
1.05944	0.00977823	0.292441	0.166466	6.31864e-09
1.35777	-0.0171958	0.292101	0.213518	6.47272e-09
0.801124	-0.000276683	0.29184	0.126061	6.59359e-09
0.784295	-0.00623714	0.291415	0.12354	6.79476e-09
0.187424	0.00574931	0.291179	0.0295393	6.90912e-09
1.86417	-0.00153881	0.290641	0.294189	7.17724e-09
1.39988	0.0337001	0.290149	0.221183	7.43097e-09
1.7422	-0.0319576	0.289013	0.276031	8.05166e-09
0.434609	0.00285534	0.288116	0.0690091	8.57737e-09
0.353801	0.00960248	0.286598	0.0563867	9.5442e-09
1.56962	-0.0196982	0.285582	0.250779	1.02506e-08
1.20015	0.00658447	0.285355	0.191857	1.04157e-08
0.767983	0.00069478	0.284406	0.123056	1.11323e-08
0.53485	0.00659889	0.283822	0.0858234	1.15973e-08
1.09708	0.0122952	0.283394	0.176225	1.19504e-08
1.03265	-0.00131289	0.282755	0.166138	1.24969e-08
0.399991	0.0106727	0.282437	0.0644031	1.27784e-08
1.47894	0.00119855	0.2779	0.24082	1.75349e-08
1.36967	0.000875579	0.277063	0.223493	1.85856e-08
3.72276	-0.064277	0.27652	0.608279	1.92999e-08
0.432901	0.00107121	0.276321	0.0707688	1.95679e-08
0.45582	-0.0041164	0.27581	0.0746108	2.02735e-08
0.45303	0.000603601	0.275187	0.07427	2.11687e-08
0.282253	0.00924041	0.274303	0.0463754	2.25049e-08
1.7523	-0.02949	0.272694	0.289079	2.51546e-08
0.296346	0.0104532	0.272612	0.0488986	2.5297e-08
0.429132	-0.00514431	0.272508	0.0708275	2.54794e-08
2.37955	-0.0276769	0.271907	0.393337	2.65598e-08
1.13675	0.00143239	0.270629	0.188512	2.90068e-08
0.618201	0.00684302	0.270085	0.10266	3.0114e-08
2.17483	-0.0534331	0.269311	0.361869	3.17604e-08
0.0578912	0.00205457	0.26907	0.0096384	3.22928e-08
1.35852	-0.011098	0.269062	0.226188	3.2311e-08
0.390748	0.0128738	0.267794	0.065268	3.52527e-08
0.126091	0.00203267	0.267468	0.0210789	3.60489e-08
0.342222	0.000638459	0.265397	0.0575139	4.15485e-08
0.658554	0.0220096	0.263923	0.111097	4.59547e-08
1.2164	-0.00573598	0.262964	0.205711	4.90654e-08
0.41753	-0.000355416	0.262633	0.0706712	5.01889e-08
3.84504	-0.0146754	0.262212	0.651519	5.16491e-08
0.0722829	0.0009506	0.261857	0.0122592	5.29161e-08
1.7792	-0.0392283	0.261131	0.30232	5.55996e-08
0.827151	0.0220127	0.260635	0.140729	5.75076e-08
0.329493	0.00664201	0.260251	0.056115	5.90301e-08
0.598997	0.00464424	0.259672	0.102167	6.14005e-08
0.167739	0.00116854	0.259579	0.028617	6.17891e-08
1.79209	-0.0193859	0.259394	0.305886	6.25737e-08
0.572069	0.015287	0.259051	0.097732	6.40485e-08
0.618971	-0.00113535	0.256549	0.106438	7.58924e-08
0.877562	0.0297879	0.256514	0.15092	7.60723e-08
0.690976	-0.00058762	0.256443	0.118853	7.64384e-08
0.210869	0.00117983	0.254919	0.0364166	8.47413e-08
0.825198	0.0177977	0.254104	0.142817	8.95401e-08
0.515818	0.00062781	0.253988	0.0892995	9.02397e-08
5.36443	0.0302162	0.253397	0.930154	9.39127e-08
0.206417	0.0068714	0.251587	0.0359631	1.06097e-07
0.493794	0.00694058	0.251288	0.0861001	1.08253e-07
1.47997	-0.011085	0.250686	0.258468	1.12731e-07
1.09579	0.00379957	0.250037	0.191705	1.17759e-07
0.838453	0.0132684	0.249825	0.146767	1.19446e-07
0.898498	0.0062041	0.249307	0.157496	1.23678e-07
1.273	0.00128228	0.249185	0.223214	1.24693e-07
0.9384	0.0569813	0.2463	0.165822	1.51282e-07
0.332938	0.0149608	0.246082	0.0588671	1.53512e-07
0.257578	-0.000275359	0.244402	0.0457498	1.71743e-07
1.17664	-0.0177893	0.244309	0.209042	1.72818e-07
1.28689	-0.0311746	0.243194	0.229322	1.86157e-07
0.388876	0.00355021	0.242895	0.0693534	1.89905e-07
2.0342	0.00468688	0.24246	0.363215	1.9548e-07
2.50505	-0.0388201	0.24102	0.449048	2.15138e-07
1.43351	-0.00768875	0.240661	0.257218	2.20334e-07
0.568286	0.00377984	0.237454	0.102872	2.7257e-07
1.32912	0.0105638	0.234044	0.242888	3.41456e-07
3.60743	-0.0885465	0.233907	0.659482	3.44547e-07
0.313648	0.00142977	0.232831	0.0575114	3.69863e-07
0.985983	0.0979669	0.232324	0.18105	3.82429e-07
0.609514	0.0166105	0.231346	0.112229	4.07838e-07
0.51601	0.0171739	0.230586	0.0952157	4.28718e-07
0.15665	0.00367463	0.230583	0.0289057	4.28802e-07
0.722843	0.014793	0.230325	0.133479	4.36147e-07
0.179763	0.00541575	0.229603	0.0332626	4.57317e-07
0.0940739	0.005826	0.228521	0.0174605	4.90949e-07
1.64328	-0.0275222	0.227636	0.305766	5.20253e-07
0.0869262	0.00590332	0.223531	0.0163656	6.8024e-07
0.210309	0.00638962	0.222895	0.0396674	7.09001e-07
0.35862	0.00612097	0.22277	0.0676657	7.14809e-07
0.41447	0.00871724	0.222335	0.078302	7.35348e-07
3.4588	-0.0222399	0.221542	0.654941	7.74253e-07
0.253248	0.00845579	0.221457	0.0479657	7.78559e-07
0.87274	-0.00159675	0.218682	0.16664	9.32262e-07
1.10214	0.0244265	0.217883	0.210935	9.8177e-07
0.262126	0.00579971	0.217206	0.0502672	1.02576e-06
1.45675	-0.018256	0.217167	0.279389	1.02835e-06
0.72621	0.0398977	0.217028	0.139336	1.03763e-06
1.94283	0.0687811	0.216342	0.373521	1.08475e-06
1.31804	0.0293721	0.215581	0.253972	1.13942e-06
0.531877	0.0263476	0.215302	0.102571	1.16009e-06
0.770569	0.0279467	0.214968	0.14875	1.18545e-06
0.77448	0.00124238	0.213973	0.149947	1.26405e-06
0.0633653	0.00244421	0.212909	0.0123071	1.35375e-06
1.02254	-0.00137963	0.211968	0.199161	1.43825e-06
0.185829	0.010542	0.210029	0.0364054	1.62917e-06
1.10178	-0.000359333	0.209812	0.215988	1.65205e-06
0.0398627	0.00135609	0.209036	0.00783286	1.73637e-06
0.769398	0.0118903	0.208321	0.151511	1.81785e-06
0.570452	0.0255753	0.207043	0.112772	1.97292e-06
1.16359	-0.00950236	0.206899	0.230129	1.99124e-06
0.224123	0.006105	0.203265	0.0448227	2.51153e-06
2.03578	0.00949045	0.202978	0.407502	2.5579e-06
0.543216	0.0378051	0.202294	0.108966	2.67181e-06
0.617295	0.0209189	0.201068	0.124298	2.88859e-06
1.57267	0.0342444	0.200699	0.317036	2.95729e-06
2.46235	0.0063297	0.198746	0.499429	3.34787e-06
0.745227	-0.000561552	0.198144	0.151437	3.47813e-06
0.294386	0.0218398	0.19805	0.0598398	3.4989e-06
0.236699	0.00754773	0.197857	0.0481431	3.54206e-06
0.0555843	0.000881756	0.197016	0.0113355	3.73589e-06
1.07365	0.00365357	0.196767	0.219127	3.79525e-06
0.319705	0.0261338	0.194971	0.065623	4.25195e-06
0.32838	0.0164965	0.193847	0.0676461	4.56498e-06
1.04331	0.089801	0.192825	0.215627	4.86896e-06
0.699046	0.00757336	0.192669	0.144548	4.91729e-06
0.390028	0.0184475	0.191856	0.0808611	5.17565e-06
0.0378568	5.03333e-05	0.191404	0.00785998	5.32527e-06
0.104192	0.00119904	0.191063	0.0216565	5.44067e-06
2.59452	0.0351308	0.190921	0.539526	5.48971e-06
0.435562	0.0122275	0.190256	0.0907698	5.72425e-06
0.0145612	0.00263255	0.188844	0.0030485	6.2557e-06
2.56468	-0.0241987	0.18829	0.537906	6.47712e-06
0.326562	0.015552	0.187316	0.0687109	6.88541e-06
0.76834	0.00886908	0.184504	0.163173	8.21147e-06
0.735843	0.0318146	0.184363	0.156345	8.28446e-06
0.106813	0.00512026	0.183123	0.0227886	8.95185e-06
0.107593	0.00507102	0.182364	0.0230135	9.38666e-06
0.908251	0.0149289	0.181772	0.194655	9.73958e-06
0.304945	0.00185193	0.179875	0.0657754	1.0962e-05
1.54635	0.0511958	0.179302	0.33419	1.13601e-05
0.368655	0.0238678	0.177123	0.0802669	1.30079e-05
0.0576888	0.00261119	0.176589	0.0125836	1.34468e-05
1.51174	0.0093035	0.176366	0.330007	1.36341e-05
0.408208	0.0029528	0.176096	0.0891932	1.38643e-05
0.437791	0.0117201	0.17396	0.0963672	1.5827e-05
0.0407801	0.00117313	0.172733	0.00901509	1.70758e-05
0.738532	0.0175904	0.172647	0.163314	1.71672e-05
2.70111	0.0498155	0.172624	0.597351	1.71914e-05
0.337992	0.0125627	0.172598	0.0747538	1.72189e-05
0.263013	0.0222231	0.172569	0.0581768	1.72502e-05
0.43425	0.0274539	0.172441	0.096096	1.73866e-05
0.393554	0.0579983	0.172437	0.0870915	1.73911e-05
0.524102	0.00744108	0.171949	0.11618	1.79239e-05
1.27182	0.0212834	0.171645	0.282232	1.82643e-05
0.0747575	0.00175334	0.17002	0.0166849	2.01909e-05
0.407894	0.0266332	0.16999	0.0910467	2.02287e-05
0.588673	0.0144062	0.169581	0.131589	2.07449e-05
0.0906777	0.00142786	0.169513	0.0202746	2.08321e-05
0.345845	0.0257631	0.16618	0.0782555	2.55777e-05
0.674908	0.0176539	0.165544	0.153065	2.65985e-05
0.185656	0.00358283	0.164756	0.0422261	2.79167e-05
0.731579	0.023576	0.163872	0.166929	2.94729e-05
0.992519	0.0182806	0.163851	0.226487	2.95115e-05
0.315404	0.0127099	0.163366	0.0721011	3.04034e-05
0.393862	0.00947641	0.163308	0.0900552	3.051e-05
0.543547	0.0174782	0.163204	0.124328	3.07069e-05
1.16209	0.0169495	0.163188	0.265825	3.07353e-05
0.220628	0.004263	0.161914	0.0507049	3.32316e-05
1.41272	-0.0130229	0.161592	0.325057	3.38943e-05
0.280294	0.0279408	0.161129	0.0646043	3.48674e-05
0.389482	0.00643959	0.161107	0.0897782	3.49158e-05
0.658358	0.0874919	0.160951	0.151844	3.52505e-05
2.21349	0.00100725	0.156884	0.518345	4.51918e-05
1.00985	0.045054	0.156194	0.2371	4.71327e-05
0.566471	0.021745	0.155254	0.133477	4.99102e-05
1.039	0.10782	0.154524	0.245503	5.21788e-05
2.36686	0.00719447	0.154392	0.559539	5.25977e-05
0.69921	0.0364953	0.152975	0.1662	5.73307e-05
1.83737	0.0643695	0.151422	0.439375	6.30026e-05
0.0513452	0.00187584	0.151159	0.0122909	6.40179e-05
0.206873	0.0152937	0.150207	0.0497052	6.78215e-05
0.428858	0.00714659	0.14796	0.103958	7.77112e-05
0.409197	0.0108331	0.146439	0.0997949	8.51997e-05
0.298787	0.0118553	0.145448	0.0731584	9.04583e-05
1.03511	0.0697264	0.1446	0.254315	9.52108e-05
1.35837	0.0326197	0.142801	0.336186	0.000106124
0.98589	0.00479208	0.14273	0.244071	0.000106581
1.67707	0.0351507	0.142416	0.415717	0.000108618
0.323067	0.0101275	0.140756	0.0806317	0.000120039
1.5476	0.0724181	0.140067	0.387356	0.00012512
0.877405	0.0189815	0.139832	0.219825	0.000126901
1.46662	0.0265283	0.139047	0.368649	0.000133033
0.456268	0.0174039	0.138636	0.114885	0.000136359
0.822036	0.0129392	0.137291	0.208156	0.000147828
0.452263	0.0203275	0.137212	0.11456	0.000148527
0.474001	0.00677058	0.137163	0.120091	0.000148963
0.273258	0.0233852	0.134505	0.0700201	0.000174701
2.14123	0.121421	0.133225	0.551708	0.000188616
0.658767	0.0157021	0.13284	0.170021	0.000193012
0.901427	0.0315093	0.131837	0.233668	0.000204946
0.832622	0.0150869	0.130374	0.217223	0.000223676
0.076582	0.00791629	0.13032	0.0199843	0.000224398
0.352054	0.0140294	0.127436	0.0930568	0.000266525
0.173664	0.00553671	0.127389	0.0459134	0.000267276
1.69683	0.0216833	0.127285	0.448821	0.000268932
0.225088	0.0191735	0.125931	0.0599027	0.00029153
1.32058	0.0610536	0.124396	0.353918	0.000319412
2.08776	0.125942	0.122157	0.565349	0.000364897
0.0845971	0.00243498	0.121885	0.0229373	0.000370838
0.0909757	0.00625561	0.11947	0.0249491	0.000427988
1.10773	0.103932	0.118381	0.305367	0.000456524
0.291608	0.0295485	0.118101	0.0804948	0.000464151
0.141869	0.00872572	0.117459	0.0392825	0.00048217
0.085256	0.00367109	0.116306	0.023739	0.000516239
0.518954	0.0100278	0.116021	0.1447	0.000524991
1.46305	0.0451712	0.114706	0.410578	0.000567482
1.41732	0.0410188	0.113399	0.400326	0.000613066
0.825394	0.012949	0.109082	0.238281	0.000790981
0.274311	0.0787135	0.108811	0.0793009	0.000803731
0.0183518	0.00233301	0.108746	0.00530712	0.000806808
0.499254	0.0161576	0.108648	0.144451	0.000811499
0.190196	0.00899128	0.108493	0.0550743	0.000818944
0.0787898	0.00340487	0.108141	0.0228565	0.000836107
0.388278	0.0321276	0.107518	0.113003	0.000867402
0.626687	0.0115914	0.107268	0.182626	0.000880256
0.59278	0.0356921	0.106329	0.173597	0.0009303
1.24406	0.0761084	0.10604	0.364881	0.000946256
2.34937	0.140562	0.105469	0.691152	0.000978629
0.985347	0.0600116	0.104599	0.29122	0.00103004
0.312628	0.0118345	0.103864	0.0927617	0.00107553
0.755367	0.0677899	0.102584	0.225685	0.00115964
0.152553	0.00822769	0.101946	0.0457375	0.00120391
0.291424	0.0243487	0.101302	0.0876819	0.00125036
0.585914	0.0414181	0.100368	0.177197	0.00132086
0.283042	0.0070975	0.0985281	0.0864837	0.00147155
0.944277	0.0395011	0.0965387	0.291804	0.00165373
0.0572018	0.000725326	0.0951878	0.017815	0.00179005
0.625002	0.0184137	0.0944361	0.195506	0.00187068
0.0932722	0.00344431	0.0941802	0.02922	0.00189895
0.109729	0.00718551	0.0936681	0.0344791	0.0019568
0.107461	0.00288906	0.0900714	0.0345023	0.00241561
0.47327	0.0452309	0.0897892	0.152214	0.00245585
0.0898227	0.00958402	0.0897154	0.028902	0.00246648
0.523946	0.0323763	0.0878791	0.170513	0.00274631
0.621716	0.0501549	0.0875378	0.202763	0.00280171
0.516306	0.0546564	0.0850813	0.171029	0.00323464
0.593303	0.0234918	0.0848033	0.196886	0.00328767
0.136796	0.0126309	0.0839567	0.0456449	0.00345453
0.152305	0.0109377	0.0788174	0.0525973	0.00466524
0.194176	0.0289965	0.0787937	0.0670679	0.00467171
0.159527	0.0114249	0.0781923	0.0553299	0.00483886
0.390121	0.0183177	0.0778511	0.13563	0.00493635
0.059153	0.00285567	0.077783	0.0205749	0.00495604
0.269537	0.0294487	0.0774637	0.0939611	0.0050494
0.116252	0.0195505	0.076959	0.0406696	0.0052006
0.215048	0.0311849	0.0763972	0.075531	0.00537422
0.134835	0.0225275	0.0761205	0.0474512	0.00546187
0.204352	0.0144202	0.0739958	0.0730244	0.0061843
0.367653	0.0337535	0.0736885	0.131675	0.00629641
0.430281	0.0406484	0.0717957	0.156283	0.00703345
0.423504	0.0258389	0.0697572	0.156224	0.0079243
0.084455	0.00946966	0.0680848	0.0315628	0.00873921
0.045481	0.00235293	0.0678793	0.0170249	0.00884499
1.01514	0.0567057	0.0676879	0.380573	0.00894466
0.20247	0.0201955	0.0674996	0.0760189	0.00904385
0.0813682	0.00424617	0.065135	0.0311393	0.0103875
0.259491	0.0199203	0.0643831	0.0999246	0.0108555
0.160243	0.0104475	0.063975	0.0619161	0.0111184
0.202869	0.0193065	0.0633416	0.0788042	0.0115392
0.0625105	0.00208864	0.0632966	0.0242913	0.0115697
0.256769	0.0139705	0.0624475	0.100501	0.0121606
0.105226	0.00283758	0.062216	0.0412678	0.012327
0.353391	0.0839261	0.0608575	0.140233	0.0133503
0.310638	0.0719531	0.059361	0.124912	0.0145774
0.118114	0.0119725	0.0556035	0.0491717	0.0181864
0.0373109	0.00371088	0.0541169	0.015757	0.0198534
0.971141	0.0500631	0.0487371	0.433401	0.0273
0.120665	0.0208795	0.0430597	0.0574613	0.0383027
0.656405	0.0508486	0.0423664	0.315245	0.0399288
0.774918	0.0439678	0.0418321	0.374635	0.0412303
0.522104	0.0737401	0.0409516	0.255228	0.0434717
0.0887649	0.00660789	0.0403309	0.0437391	0.0451273
0.252376	0.0197503	0.0381387	0.128029	0.0515163
0.0905085	0.00552573	0.0338353	0.0488559	0.066955
0.0159765	0.00143259	0.0337619	0.00863371	0.067257
0.0528637	0.00562939	0.031875	0.0294297	0.0755324
0.0690866	0.0142534	0.0314065	0.0387562	0.0777491
0.387843	0.0376293	0.0287625	0.227663	0.0916278
0.249018	0.0523025	0.0280582	0.14805	0.0957555
0.0274231	0.00100434	0.0274856	0.0164778	0.0992574
0.0170905	0.00215583	0.0271138	0.0103414	0.101605
0.188453	0.0858888	0.0255129	0.117652	0.112421
0.50586	0.130815	0.0249907	0.319178	0.116214
0.555169	0.0273611	0.0231386	0.364385	0.130834
0.326999	0.124461	0.0229671	0.215444	0.132287
0.233807	0.107137	0.0221285	0.157004	0.13965
0.490155	0.0477344	0.0214663	0.334295	0.145786
0.204122	0.0668793	0.0186667	0.149503	0.175275
0.0418363	0.00533287	0.0170164	0.0321204	0.195803
0.161921	0.0528632	0.0144108	0.135268	0.234179
0.802203	0.289728	0.0141297	0.676885	0.238828
0.030219	0.00929542	0.0130484	0.0265483	0.257785
0.0711858	0.0316057	0.0128118	0.0631211	0.262173
0.0291238	0.00630101	0.0124084	0.0262461	0.269869
0.0702146	0.0257864	0.0121942	0.0638373	0.27407
0.21572	0.0544002	0.0111798	0.204936	0.295103
0.207725	0.0243899	0.0104596	0.204096	0.31129
0.103073	0.0227605	0.0101533	0.102805	0.318518
0.0256755	0.00304948	0.00980996	0.0260575	0.326882
0.0143937	0.00694822	0.00669475	0.0177107	0.418351
0.0443874	0.0200172	0.00579772	0.0587159	0.451481
0.264532	0.129837	0.00553433	0.358201	0.461975
0.0662149	0.0733782	0.0032413	0.117295	0.573691
0.115924	0.0353784	0.00294635	0.215416	0.5917
-0.00128123	0.00247082	0.00153259	0.00330346	0.698971
0.000210764	0.00869237	5.08046e-07	0.0298698	0.994384
a. Each permutation test was carried out in 100 groups at the same time by using randomly removed 20% and supplemented 10% of all the numbers which floating within 20% of the reference value. Every linear regression equation were built in P and corresponding `X calculated from 100 groups by using least squares.
