# Supplementary material for: A new perspective on population genetics: Deciphering the relationship between genetic variants and disease prevalence in Psoriasis
Source: PLoS One. 2026 Mar 13;21(3):e0344204. doi: 10.1371/journal.pone.0344204 (PMC12987435; doi:10.1371/journal.pone.0344204)
Supplement: S22 Table — (XLSX) [file pone.0344204.s027.xlsx]

## Sheet: lost 20% and-mixed 30%-10
Supplementary Table 22-1. Parameters of linear regression equations established between combination frequency and prevalence of disease in 1000 permutation tests under the Constrained with lost 20% and mixed 30% model in 10 populations.a
Slope	Intercept	R2	SE	P-value
1.28769	-0.132549	0.983949	0.0581486	1.82694e-08
1.19397	-0.102009	0.979027	0.0617844	5.33511e-08
1.73461	-0.187666	0.97893	0.0899727	5.43482e-08
1.35012	-0.108666	0.977452	0.0725	7.13313e-08
0.567278	-0.0164941	0.976908	0.030836	7.84845e-08
2.24395	-0.154377	0.975598	0.125471	9.79117e-08
0.994763	-0.0571502	0.974126	0.0573186	1.23832e-07
0.942477	-0.0697919	0.973984	0.0544595	1.26594e-07
0.625249	-0.0370792	0.972799	0.036965	1.51355e-07
0.862363	-0.039482	0.97153	0.052193	1.8173e-07
1.06355	-0.0822124	0.9677	0.0686982	3.01558e-07
1.58758	-0.148309	0.967032	0.103637	3.27361e-07
1.16409	-0.13463	0.964759	0.0786605	4.27833e-07
1.03776	-0.0811275	0.96411	0.070791	4.6036e-07
1.2521	-0.0900328	0.963941	0.0856199	4.69104e-07
0.665973	-0.0318468	0.962024	0.0467812	5.77545e-07
1.02614	-0.0693367	0.960922	0.0731619	6.47866e-07
0.360513	-0.00925253	0.960406	0.02588	6.82933e-07
0.947012	-0.0548608	0.959585	0.0687128	7.41572e-07
0.446929	-0.0188034	0.958774	0.0327659	8.03233e-07
0.309772	-0.00951068	0.957049	0.0232014	9.46963e-07
0.585442	-0.026036	0.956673	0.044049	9.80754e-07
1.44218	-0.0467399	0.95616	0.10918	1.02824e-06
2.01609	-0.213624	0.95553	0.153772	1.08892e-06
2.01612	-0.206035	0.95345	0.1575	1.30854e-06
1.35128	-0.0316091	0.951176	0.10824	1.5851e-06
0.611812	-0.0298911	0.948208	0.0505535	2.00956e-06
0.823606	-0.0662998	0.94473	0.070431	2.60997e-06
1.73286	-0.222797	0.944541	0.148455	2.64623e-06
0.29469	-0.00346814	0.944507	0.0252545	2.65276e-06
2.25771	-0.109096	0.942654	0.196879	3.0275e-06
1.37683	-0.0765794	0.942415	0.120328	3.07855e-06
0.71773	-0.0478956	0.942147	0.062881	3.13663e-06
1.45813	-0.143222	0.941203	0.128851	3.34773e-06
1.02371	-0.0757362	0.940919	0.0906941	3.41334e-06
1.10282	-0.10684	0.940287	0.0982578	3.56277e-06
0.693212	-0.0344213	0.939815	0.0620217	3.6774e-06
0.663328	-0.011087	0.939426	0.059552	3.77415e-06
0.899733	-0.0505921	0.939313	0.0808557	3.8024e-06
2.38444	-0.118766	0.937689	0.217318	4.22906e-06
1.10051	-0.0634381	0.93706	0.100839	4.40354e-06
0.543495	-0.0234075	0.935899	0.0502883	4.73981e-06
0.416821	-0.0143701	0.935666	0.0386425	4.80974e-06
0.757041	-0.0462633	0.935124	0.070499	4.97505e-06
0.804269	-0.0326422	0.934467	0.0753017	5.18101e-06
0.390611	-0.0139143	0.934231	0.0366424	5.25666e-06
0.384041	-0.0102023	0.933878	0.0361294	5.37104e-06
2.46685	-0.0750024	0.93302	0.233681	5.65733e-06
0.414286	-0.00905427	0.93254	0.0393955	5.82271e-06
0.22287	-0.00719141	0.932188	0.0212523	5.94574e-06
0.341617	-0.012446	0.930725	0.0329512	6.47985e-06
0.261105	-0.00611362	0.93058	0.0252137	6.53482e-06
0.763912	-0.0416233	0.930078	0.0740536	6.72733e-06
0.727981	-0.0424905	0.929824	0.0707078	6.8261e-06
1.46881	-0.153681	0.92954	0.142975	6.93843e-06
2.77062	-0.194213	0.928685	0.27145	7.284e-06
0.661429	-0.0204772	0.92792	0.0651764	7.60394e-06
2.91182	-0.214939	0.927759	0.287272	7.67252e-06
2.21183	-0.075409	0.927513	0.218613	7.77844e-06
0.232853	-0.00567574	0.927401	0.0230339	7.82692e-06
0.354396	-0.0280026	0.926283	0.0353473	8.32449e-06
2.31988	-0.158834	0.926276	0.231395	8.32743e-06
1.03289	-0.090712	0.926138	0.103129	8.39071e-06
1.06245	-0.0729694	0.925529	0.106551	8.67284e-06
1.40101	-0.103316	0.924916	0.14113	8.96449e-06
1.54889	-0.0480902	0.924506	0.156487	9.16376e-06
1.71094	-0.219476	0.924021	0.173458	9.40303e-06
0.395889	-0.0161776	0.923921	0.0401647	9.45347e-06
1.23552	-0.117682	0.923065	0.12611	9.88969e-06
0.545627	-0.02053	0.922856	0.0557744	9.99833e-06
0.88873	-0.050081	0.922724	0.090931	1.00676e-05
0.67317	-0.028475	0.921896	0.0692749	1.05098e-05
0.194495	-0.00256075	0.921079	0.0201285	1.09601e-05
1.18641	-0.115092	0.920574	0.123209	1.12461e-05
0.656862	-0.0182144	0.920399	0.0682968	1.13461e-05
0.650274	-0.0296262	0.919553	0.0680013	1.18404e-05
2.84393	-0.248734	0.919526	0.297453	1.18565e-05
1.36415	-0.0979892	0.918717	0.143459	1.23448e-05
1.34606	-0.132486	0.918657	0.141613	1.23816e-05
5.91407	-0.968895	0.918606	0.622406	1.24133e-05
0.299334	-0.00599832	0.916943	0.0318513	1.34686e-05
0.64224	-0.0286903	0.91655	0.0685152	1.37278e-05
1.00471	-0.0476916	0.913621	0.109223	1.57786e-05
0.789199	-0.0316411	0.911257	0.0870741	1.75968e-05
2.62036	-0.19454	0.909643	0.291985	1.89248e-05
0.272077	-0.00448014	0.909067	0.0304235	1.94171e-05
1.56893	-0.178022	0.908921	0.175593	1.95435e-05
2.10995	-0.12835	0.908337	0.236974	2.00549e-05
0.761159	-0.065398	0.908298	0.0855079	2.00892e-05
1.70807	-0.0647751	0.908144	0.192061	2.02257e-05
2.64146	-0.405986	0.906986	0.299071	2.12762e-05
0.642237	-0.026917	0.90693	0.072739	2.13272e-05
0.598458	-0.020249	0.906748	0.0678537	2.14962e-05
0.854607	-0.0482741	0.906339	0.0971306	2.18803e-05
0.209992	-0.00349862	0.904725	0.0240929	2.34439e-05
2.40995	-0.115728	0.902352	0.28029	2.58952e-05
0.263587	-0.00956966	0.901034	0.0308853	2.73375e-05
0.634379	-0.0250661	0.899645	0.0749095	2.89221e-05
0.508517	-0.0263036	0.89953	0.0600858	2.90573e-05
4.04142	-0.28569	0.897953	0.481685	3.09463e-05
3.22478	-0.200228	0.896883	0.386591	3.22799e-05
2.08878	-0.313718	0.896491	0.250935	3.27785e-05
0.244235	-0.00663207	0.895829	0.0294459	3.36356e-05
0.601732	-0.0227992	0.894047	0.0732376	3.60246e-05
3.11723	-0.0700809	0.892827	0.381841	3.7733e-05
0.671858	-0.025505	0.89281	0.0823059	3.77578e-05
3.55428	-0.335197	0.891385	0.438651	3.9831e-05
0.387403	-0.00277619	0.890079	0.0481331	4.18052e-05
2.09923	-0.101272	0.889781	0.261217	4.22661e-05
0.589529	-0.0262676	0.889721	0.0733805	4.23598e-05
0.920148	-0.0194571	0.888238	0.115397	4.47126e-05
1.67226	-0.205784	0.888046	0.209923	4.50247e-05
1.07716	-0.0823467	0.887262	0.135751	4.63163e-05
0.777809	-0.0434984	0.886896	0.0982043	4.69278e-05
2.09036	-0.130277	0.885698	0.265497	4.89736e-05
1.49145	-0.146552	0.885144	0.189947	4.99418e-05
2.07365	-0.10876	0.884925	0.264379	5.03291e-05
2.70373	-0.298461	0.882455	0.348878	5.48523e-05
0.940083	-0.0439002	0.880297	0.122563	5.90486e-05
0.650719	-0.0264471	0.880178	0.0848852	5.92876e-05
1.32308	-0.0840103	0.878288	0.174136	6.31702e-05
1.63621	-0.223596	0.877644	0.215997	6.45375e-05
1.51735	-0.0951177	0.875272	0.202512	6.97635e-05
1.53092	-0.0513424	0.874562	0.204987	7.13864e-05
0.804672	-0.0467582	0.873777	0.108129	7.32159e-05
3.04224	-0.388203	0.872125	0.411861	7.71822e-05
0.429533	-0.0108813	0.871122	0.0584119	7.96694e-05
0.249734	-0.00697726	0.869089	0.034268	8.48946e-05
1.09881	-0.0765144	0.867916	0.151553	8.80237e-05
0.768293	-0.0155889	0.867854	0.105995	8.81932e-05
0.520628	-0.0136406	0.867336	0.071989	8.96047e-05
0.453189	-0.0147328	0.865901	0.063054	9.36048e-05
2.70514	-0.190786	0.865133	0.377621	9.58016e-05
0.80916	-0.00715232	0.865059	0.11299	9.60143e-05
0.42636	-0.0213859	0.864858	0.0595873	9.65957e-05
0.403192	-0.0178381	0.864649	0.0563999	9.72058e-05
0.787544	-0.0280628	0.863987	0.110476	9.91508e-05
1.74204	-0.149213	0.863276	0.245109	0.000101271
2.62284	-0.291351	0.863247	0.369085	0.000101359
2.84146	-0.192343	0.863102	0.400096	0.000101798
1.60042	-0.147811	0.861567	0.226811	0.000106513
0.334475	-0.0061243	0.861031	0.0475081	0.0001082
1.20237	-0.0277925	0.861011	0.170796	0.000108263
3.28971	-0.0615121	0.858886	0.471445	0.000115149
1.12204	-0.0517992	0.856452	0.162409	0.000123439
4.79882	-0.455385	0.85417	0.701037	0.000131614
0.534027	-0.0178119	0.851173	0.0789495	0.000142965
1.22889	-0.056573	0.850212	0.182365	0.000146758
0.485194	-0.0172776	0.849887	0.072094	0.00014806
1.57649	-0.164388	0.848141	0.235848	0.000155193
0.137173	-0.00249236	0.847204	0.0205962	0.000159129
2.03287	-0.0688555	0.846362	0.306222	0.000162726
0.933653	-0.0687214	0.844954	0.141401	0.000168883
0.436281	-0.0229504	0.844724	0.0661325	0.000169905
4.531	-0.634559	0.844718	0.686836	0.000169932
0.130508	-0.00441313	0.844071	0.019832	0.000172834
0.871532	-0.0347188	0.843751	0.132599	0.000174282
0.289388	-0.0054538	0.839681	0.0447065	0.00019353
0.623678	-0.0291236	0.837752	0.0970392	0.000203193
1.79009	-0.0477964	0.837712	0.278565	0.0002034
1.44126	-0.0191441	0.836276	0.225466	0.000210837
3.5476	-0.228021	0.835873	0.555789	0.000212961
2.41613	-0.112678	0.835773	0.378663	0.000213486
1.06649	-0.0203165	0.835478	0.167323	0.000215056
1.47127	-0.179715	0.835387	0.230907	0.00021554
1.89427	-0.0856771	0.833972	0.298822	0.000223195
0.422064	-0.0109376	0.831747	0.0671148	0.000235644
2.66549	-0.098878	0.831377	0.424415	0.000237767
1.52322	-0.0660187	0.83031	0.243459	0.000243967
0.524797	-0.0256304	0.830198	0.0839127	0.000244625
1.39383	-0.0717133	0.828029	0.22458	0.000257627
0.700418	-0.00529898	0.827778	0.112954	0.000259162
0.147785	-0.00131499	0.827061	0.0238926	0.000263594
1.04253	-0.0369052	0.826887	0.168649	0.000264681
1.47094	-0.134438	0.826417	0.238345	0.000267625
0.94562	-0.0354067	0.825558	0.153682	0.000273069
0.315132	-0.00393958	0.825156	0.0512866	0.000275646
1.48671	-0.16367	0.824997	0.242091	0.000276675
1.00163	-0.0421074	0.82431	0.16349	0.000281136
0.92284	-0.0542264	0.822336	0.151655	0.000294254
0.328633	-0.00995709	0.819792	0.0544755	0.000311849
0.829995	-0.0243135	0.819185	0.137866	0.000316168
3.4208	-0.0757714	0.817899	0.570675	0.000325455
0.306348	-0.00587467	0.817608	0.0511563	0.000327581
1.69014	-0.0949504	0.816465	0.283314	0.000336056
2.30648	-0.0776579	0.815754	0.387548	0.000341412
1.10199	-0.0484241	0.813424	0.186595	0.000359404
3.96576	-0.113379	0.813407	0.671545	0.000359542
1.5845	-0.0834419	0.810143	0.271193	0.000385962
0.872437	-0.0260405	0.810111	0.149337	0.00038623
0.588412	-0.0374852	0.809499	0.10092	0.000391346
2.05551	-0.120033	0.807719	0.354579	0.000406527
1.82753	-0.188889	0.801144	0.321909	0.000466521
1.17081	-0.0781386	0.7987	0.207812	0.000490466
1.32375	-0.0362009	0.797911	0.235535	0.000498387
0.484958	-0.0122223	0.797301	0.0864518	0.000504585
1.34412	-0.0272953	0.796884	0.23992	0.000508845
0.44718	-0.0195028	0.795523	0.0801555	0.000522972
2.19569	-0.343204	0.794937	0.394279	0.000529142
1.65325	-0.0369418	0.793917	0.297801	0.000540009
0.814912	-0.027232	0.793704	0.146886	0.000542301
1.21384	-0.0831859	0.793579	0.218877	0.000543656
0.59575	-0.0176127	0.791334	0.10816	0.000568316
1.95302	-0.109735	0.791103	0.354823	0.000570894
1.71946	-0.0333003	0.790432	0.313023	0.000578458
1.06488	-0.0902716	0.789576	0.194361	0.000588216
0.814792	-0.0386431	0.789526	0.148737	0.000588786
0.784463	-0.0360535	0.787493	0.144076	0.000612476
1.01626	-0.0447239	0.785424	0.187802	0.000637323
0.275371	0.000775615	0.785047	0.0509444	0.000641929
0.910524	-0.0236764	0.78474	0.168603	0.000645703
0.256767	0.00165449	0.782971	0.0477947	0.000667769
1.23213	-0.0291787	0.780422	0.231068	0.000700576
0.815838	-0.0432714	0.778864	0.153694	0.000721232
2.58672	-0.134733	0.778502	0.487819	0.000726094
1.14461	-0.0144224	0.777588	0.216429	0.000738484
1.5534	-0.0357083	0.774386	0.296443	0.000783188
0.447594	-0.0064963	0.772804	0.0858036	0.000806013
2.21719	-0.229913	0.768758	0.429929	0.000866726
0.46207	-0.0204668	0.768118	0.0897599	0.000876639
3.03287	-0.272658	0.767944	0.589441	0.000879344
0.530265	-0.0213811	0.765364	0.103803	0.000920308
0.181783	-0.00145681	0.762424	0.0358766	0.000968737
0.50423	-0.0215808	0.762378	0.0995273	0.000969504
0.644718	-0.0217852	0.762226	0.127311	0.000972052
1.02032	-0.0535935	0.761767	0.201736	0.000979817
2.42226	-0.26906	0.761727	0.478977	0.000980496
0.684016	-0.0190743	0.761354	0.135396	0.000986823
1.76106	-0.0405124	0.760551	0.349358	0.00100059
3.39618	-0.233178	0.760129	0.674514	0.00100787
1.17998	-0.0225772	0.759852	0.234534	0.00101268
3.20636	-0.0887509	0.759745	0.637484	0.00101453
0.721859	-0.00564207	0.758223	0.144118	0.00104129
1.28056	-0.0344178	0.756036	0.257185	0.00108068
5.84405	-0.455378	0.755259	1.17618	0.00109493
0.916232	-0.0321414	0.754077	0.184992	0.00111691
0.895764	-0.0634323	0.753511	0.181135	0.00112754
1.53673	-0.0511583	0.753147	0.311052	0.00113443
0.975988	-0.036912	0.753139	0.197555	0.00113458
0.162246	-0.00214394	0.75313	0.0328419	0.00113476
1.72221	-0.0286977	0.752725	0.348991	0.00114246
1.7404	-0.113099	0.751456	0.353879	0.00116685
0.821229	-0.014018	0.750538	0.167392	0.00118473
2.32841	-0.0783982	0.750442	0.474724	0.00118661
0.18053	-6.59201e-05	0.750253	0.0368257	0.00119033
1.41913	-0.0861726	0.750118	0.289588	0.00119298
0.135301	-0.00124025	0.748445	0.0277326	0.00122629
0.306207	0.000115945	0.747439	0.0629311	0.00124668
0.402669	0.00058986	0.746045	0.0830614	0.00127534
2.43623	-0.036559	0.742979	0.506604	0.00134015
0.4775	-0.0141876	0.742649	0.0993801	0.00134727
0.171797	-0.00341359	0.74084	0.0359247	0.00138685
0.553727	-0.0179938	0.740801	0.115802	0.0013877
0.060508	0.000485407	0.740521	0.0126634	0.00139391
4.75315	-0.277994	0.740124	0.995788	0.00140275
4.96195	-0.145601	0.739385	1.04153	0.00141931
0.092562	-0.00359272	0.73937	0.0194298	0.00141966
4.03886	-0.169349	0.737952	0.850923	0.00145187
2.9089	-0.484227	0.737592	0.61343	0.00146014
0.569777	-0.0152972	0.735371	0.120844	0.00151194
3.09423	-0.181303	0.733049	0.660172	0.00156758
0.314586	-0.0132338	0.731614	0.0673648	0.00160276
1.45769	-0.00674669	0.730891	0.312723	0.00162072
1.84633	-0.162563	0.728733	0.39827	0.00167519
0.441933	-0.00629469	0.728633	0.0953533	0.00167777
1.79257	-0.110323	0.727948	0.387443	0.00169539
0.808161	-0.0209136	0.727827	0.174727	0.00169849
0.226548	-0.00509087	0.727002	0.0490826	0.00171993
2.9407	-0.252197	0.722174	0.644868	0.00184953
0.806976	-0.0200822	0.721698	0.177173	0.00186272
3.39489	-0.102703	0.720685	0.747233	0.001891
3.18325	-0.358575	0.719168	0.703289	0.00193395
0.43391	0.000561299	0.718669	0.0959839	0.00194823
0.12923	-0.0011429	0.718111	0.028626	0.00196432
3.65115	-0.264349	0.71775	0.809498	0.00197479
1.47781	-0.0538559	0.717444	0.327892	0.00198369
1.31141	-0.0851271	0.715676	0.292241	0.0020357
1.43209	-0.0114017	0.715456	0.319307	0.00204225
0.214405	-0.00201995	0.715202	0.0478348	0.00204982
2.31044	-0.221976	0.714563	0.51628	0.00206898
0.648975	-0.0120181	0.714219	0.145139	0.00207934
2.82498	-0.203637	0.713726	0.63255	0.00209427
1.01534	-0.0408738	0.710066	0.229387	0.00220776
1.40433	-0.0934117	0.709842	0.317438	0.00221485
2.75061	-0.365197	0.709756	0.621887	0.00221757
1.36874	-0.0936483	0.709592	0.309583	0.00222279
0.723916	-0.0386373	0.70935	0.163832	0.00223048
1.03446	-0.0208492	0.707783	0.235002	0.00228088
0.313514	-0.00348023	0.704464	0.0717939	0.00239055
1.21425	-0.0190565	0.702391	0.279446	0.00246105
2.38321	-0.0397148	0.700998	0.550295	0.00250934
1.27306	-0.012301	0.700967	0.293977	0.00251041
0.666713	-0.00895696	0.699443	0.154519	0.0025641
2.2888	-0.0474844	0.699111	0.530875	0.0025759
2.74916	-0.0990194	0.69721	0.640538	0.00264435
0.915984	-0.011889	0.697134	0.213457	0.0026471
0.183678	-0.000945923	0.69652	0.0428658	0.00266952
0.696966	-0.0201642	0.696014	0.162849	0.0026881
2.98559	-0.301206	0.694694	0.699771	0.00273707
1.36211	-0.0847057	0.694461	0.31943	0.00274576
1.09845	-0.0234594	0.693823	0.257986	0.00276973
0.577993	-0.00927631	0.6937	0.135789	0.00277437
2.19893	-0.143839	0.691294	0.519525	0.00286631
1.9457	-0.051874	0.689297	0.461849	0.00294442
1.28569	-0.0217654	0.68889	0.305473	0.00296053
0.289493	-0.0038684	0.688315	0.0688743	0.00298342
0.664844	-0.00719549	0.687483	0.158482	0.00301679
0.842363	-0.0246892	0.686894	0.201074	0.00304055
0.798236	-0.0307276	0.685281	0.191255	0.00310644
5.88108	-0.366561	0.684463	1.41177	0.0031403
2.0278	-0.054585	0.684293	0.486969	0.00314734
3.44202	-0.0631736	0.683544	0.828023	0.00317863
0.925183	-0.0148936	0.682971	0.222859	0.00320272
1.09842	-0.0608072	0.682161	0.265084	0.003237
2.10075	-0.0511297	0.678044	0.511797	0.00341578
1.36262	-0.0155179	0.67772	0.332217	0.00343018
1.55737	-0.0711824	0.677705	0.379711	0.00343085
2.32918	-0.114245	0.675342	0.570966	0.00353719
0.413618	0.00403174	0.673449	0.10183	0.00362421
2.0685	-0.058001	0.673236	0.5095	0.00363414
0.831197	0.0406869	0.672938	0.204874	0.003648
2.76957	-0.178875	0.671531	0.684828	0.00371408
1.97437	-0.0743421	0.670344	0.489514	0.00377057
0.647082	-0.00594194	0.666163	0.161954	0.00397481
0.420734	-0.0072461	0.665389	0.105486	0.00401354
0.164927	-8.61816e-05	0.66515	0.0413725	0.00402558
0.245323	0.00588381	0.662489	0.0619082	0.00416132
0.539896	6.2679e-05	0.662365	0.136283	0.00416773
1.5678	-0.0615137	0.662346	0.395765	0.00416869
0.210841	-0.00318307	0.662188	0.0532423	0.00417687
1.36981	-0.0679272	0.662151	0.345938	0.00417879
2.67276	-0.167088	0.662141	0.675005	0.00417932
0.668145	0.00677766	0.662099	0.168756	0.0041815
1.93906	-0.0497186	0.661422	0.490497	0.00421672
0.86641	-0.0198972	0.66044	0.219644	0.0042682
0.435109	-0.00207089	0.660137	0.110379	0.00428421
2.78981	-0.0469912	0.658196	0.710789	0.00438772
0.124556	-0.000302773	0.655329	0.0319368	0.00454419
0.247583	-0.000464628	0.653666	0.0637156	0.00463694
3.40315	-0.203688	0.652881	0.87732	0.00468124
0.874152	-0.0139787	0.650463	0.226557	0.00481966
1.94941	-0.134177	0.650296	0.505421	0.00482936
0.499365	0.00330433	0.648804	0.129894	0.0049165
0.484299	-0.00811063	0.647976	0.126205	0.00496541
2.89984	-0.100216	0.647788	0.755988	0.00497656
1.77023	-0.0678884	0.647114	0.462179	0.00501669
0.497899	-0.00772251	0.647033	0.130017	0.00502152
1.87468	-0.0320967	0.646377	0.490241	0.0050609
0.501941	-0.00286113	0.644885	0.131689	0.00515123
0.917206	-0.0241463	0.641672	0.242329	0.00535018
5.59775	-0.188912	0.641502	1.47949	0.00536085
1.82683	-0.210917	0.640734	0.483639	0.00540932
2.50655	-0.0488693	0.637525	0.668222	0.00561564
0.662428	-0.0306504	0.637353	0.176663	0.00562692
0.866344	-0.00772079	0.63547	0.231987	0.00575098
0.855485	-0.0366188	0.634738	0.229442	0.0057998
3.67694	-0.230698	0.634407	0.986862	0.00582195
1.88376	-0.111319	0.634385	0.50561	0.00582343
0.367312	-0.00801982	0.634052	0.098659	0.0058458
0.78972	-0.0216459	0.633984	0.212148	0.0058504
2.24587	-0.0587242	0.633549	0.60389	0.00587978
2.16225	-0.260804	0.632606	0.582587	0.00594382
0.879519	-0.023192	0.632393	0.237082	0.00595832
0.995851	-0.0497304	0.632153	0.268579	0.00597475
1.17249	-0.0184245	0.628662	0.318597	0.00621753
2.54189	-0.115555	0.628561	0.690847	0.00622472
3.57468	-0.0773681	0.626729	0.975359	0.00635524
0.679909	0.0150821	0.625551	0.185982	0.00644038
0.992115	-0.0399102	0.624121	0.272212	0.00654487
0.589426	-0.00794584	0.624053	0.161747	0.00654985
0.754898	-0.0228262	0.623085	0.207583	0.00662138
1.36037	-0.0634376	0.622564	0.37449	0.0066601
0.332717	0.0258859	0.618445	0.092397	0.0069727
0.425807	-0.00959555	0.618072	0.118342	0.00700153
1.44117	-0.0781229	0.617309	0.401183	0.00706085
0.898515	-0.0609286	0.614279	0.251729	0.00730039
0.656867	-0.025695	0.613743	0.184237	0.00734342
0.359221	-0.00389957	0.612075	0.101109	0.00747862
3.12369	-0.193185	0.611327	0.880599	0.00753987
0.709501	-0.00998312	0.610465	0.200378	0.00761087
0.695375	-0.00740558	0.609268	0.196884	0.00771044
2.8055	-0.018406	0.609173	0.794489	0.00771842
0.466847	-0.00498414	0.608761	0.13232	0.00775288
0.550557	0.00865214	0.607801	0.156362	0.00783386
2.45609	-0.157442	0.606619	0.699274	0.00793437
0.317141	-3.86062e-05	0.605962	0.0904177	0.00799072
1.42584	-0.0398071	0.605594	0.406825	0.00802234
1.30431	-0.0634425	0.604753	0.372805	0.00809515
0.717048	-0.0212433	0.604101	0.20523	0.00815195
0.526906	0.00672146	0.602093	0.151442	0.00832877
2.84057	-0.143778	0.601942	0.816688	0.00834215
0.51549	-0.00951627	0.600347	0.148702	0.00848498
2.18113	-0.0925322	0.598123	0.632103	0.00868722
0.502139	-0.00020107	0.597916	0.145585	0.00870619
1.20586	-0.0506176	0.5975	0.349919	0.0087446
2.76236	-0.11518	0.596636	0.803026	0.00882454
0.753602	-0.00423655	0.596539	0.219118	0.00883356
2.76928	-0.146231	0.596389	0.80545	0.00884757
0.102997	-0.00097516	0.595724	0.0299983	0.0089096
1.92534	-0.112299	0.595649	0.56085	0.00891662
0.377442	0.0108238	0.595249	0.11004	0.00895418
0.170274	0.00330133	0.594939	0.0496738	0.00898333
0.558123	-0.00897278	0.594617	0.162929	0.00901377
1.39517	-0.0322821	0.594604	0.407293	0.009015
0.131689	-0.00183279	0.594463	0.0384553	0.00902832
0.894994	-0.0322609	0.59251	0.262413	0.00921458
1.5909	-0.036568	0.591932	0.467012	0.00927026
1.25516	-0.0808609	0.589927	0.369986	0.0094656
1.18239	-0.0545123	0.58918	0.349075	0.00953918
3.21879	-0.383146	0.589123	0.950387	0.0095448
4.3752	-0.269151	0.587601	1.2959	0.00969617
0.293806	-0.00268527	0.587442	0.0870515	0.00971206
0.845948	-0.0107466	0.586669	0.251045	0.00978982
0.517513	0.0104345	0.584402	0.154297	0.0100205
2.25904	-0.104053	0.583995	0.6741	0.0100623
3.44149	-0.191031	0.583785	1.02739	0.010084
3.80272	-0.177008	0.579495	1.14528	0.0105346
1.00485	-0.0119891	0.57826	0.303401	0.0106671
1.8336	0.0077744	0.576638	0.555475	0.0108433
0.364264	0.0558538	0.573979	0.110953	0.011137
6.39607	-0.983419	0.572923	1.95242	0.0112553
0.522756	-0.00935026	0.57266	0.159659	0.0112849
0.26057	-0.000314165	0.572482	0.0796113	0.011305
3.31423	-0.118012	0.57164	1.01433	0.0114004
1.28684	-0.0589464	0.564886	0.3993	0.0121892
1.92839	-0.066825	0.563147	0.600491	0.0123991
2.28596	-0.0657352	0.562669	0.712529	0.0124572
3.47752	-0.376921	0.56226	1.08484	0.0125072
3.13458	-0.133158	0.559278	0.983791	0.0128763
2.64064	-0.148806	0.558916	0.829378	0.0129217
-0.21517	0.0130894	0.557545	0.067769	0.0130947
0.290448	-0.00104976	0.556561	0.0916608	0.01322
1.04974	-0.0282174	0.55518	0.332211	0.0133975
0.433262	0.00122128	0.554703	0.137246	0.0134593
1.76959	-0.0214377	0.552598	0.562952	0.0137344
0.697528	-0.00510208	0.551954	0.222191	0.0138195
0.551591	-0.0111588	0.551327	0.175927	0.0139027
2.74612	-0.0444188	0.550881	0.87665	0.0139621
3.63006	-0.126662	0.548887	1.16351	0.0142304
1.32746	-0.0223036	0.547684	0.426514	0.0143941
0.757216	-0.0162519	0.547298	0.243483	0.014447
0.253037	-0.00567074	0.546569	0.0814839	0.0145472
0.420575	-0.00394337	0.545993	0.135593	0.0146269
1.19706	-0.0434719	0.542098	0.388973	0.0151743
1.11629	-0.0463635	0.542023	0.362782	0.0151851
0.173374	0.00358443	0.54202	0.0563448	0.0151855
0.370268	-0.00744561	0.541883	0.120367	0.0152051
1.20426	-0.0393156	0.540346	0.392694	0.0154259
1.74843	-0.0726187	0.539914	0.570638	0.0154884
2.40971	-0.121305	0.537413	0.790429	0.0158544
0.552146	-0.00125159	0.53732	0.181148	0.0158682
1.23812	-0.0285022	0.536926	0.406525	0.0159265
0.132681	4.0585e-05	0.536917	0.0435652	0.0159278
0.239203	-0.00087171	0.536707	0.0785744	0.015959
1.43507	-0.0341383	0.536289	0.471795	0.0160211
0.271233	0.00161025	0.536157	0.0891942	0.0160408
1.15859	-0.0304711	0.534391	0.382355	0.0163057
0.320315	-0.00280645	0.534129	0.105765	0.0163454
0.180272	-0.00366243	0.531897	0.0597914	0.0166858
0.410288	0.011086	0.531806	0.136107	0.0166998
0.255477	0.00734397	0.531333	0.084831	0.0167728
3.28632	-0.237896	0.530907	1.09216	0.0168388
2.76329	-0.129233	0.530603	0.918897	0.0168858
0.49107	-0.0011017	0.528504	0.163989	0.0172143
1.49658	-0.0519189	0.528392	0.499883	0.0172321
3.13894	-0.214925	0.527796	1.04971	0.0173263
2.04263	-0.0769002	0.52455	0.687548	0.0178469
1.64076	-0.0630398	0.521928	0.555189	0.0182766
0.729597	-0.00678018	0.51882	0.248418	0.0187966
2.84752	-0.131452	0.51838	0.970399	0.0188712
2.41554	-0.0477043	0.517723	0.824268	0.0189829
1.18847	-0.0484541	0.517554	0.405686	0.0190118
0.583594	-0.0141433	0.516917	0.199465	0.0191207
2.83542	-0.243912	0.516727	0.969478	0.0191534
1.41312	-0.0276109	0.51311	0.486681	0.0197827
0.956684	-0.0169767	0.510206	0.331403	0.0202997
0.731911	-0.0146057	0.509457	0.25392	0.0204348
0.76513	-0.00178203	0.508132	0.26615	0.0206757
0.30633	0.00973709	0.506579	0.106888	0.0209608
0.466915	0.00094027	0.505545	0.163259	0.0211523
0.671899	-0.00701702	0.50492	0.235226	0.0212688
1.26746	-0.0618819	0.504102	0.444454	0.021422
3.18236	-0.175438	0.499639	1.12595	0.0222737
1.5923	-0.0516018	0.49918	0.563889	0.0223629
1.10446	0.0114705	0.499122	0.391171	0.0223741
6.08184	-0.131754	0.49801	2.15883	0.0225914
1.64753	-0.00355778	0.496923	0.586087	0.0228053
1.99333	-0.0329444	0.495289	0.711422	0.0231299
1.32962	-0.106383	0.494832	0.474974	0.0232213
0.209695	0.00145783	0.492927	0.0751946	0.0236058
0.730738	0.00754991	0.492192	0.262421	0.0237554
0.48012	0.00795073	0.491712	0.172585	0.0238536
4.40263	-0.168864	0.490337	1.58694	0.0241365
1.48083	-0.0483957	0.488772	0.535445	0.024462
0.597758	-0.00212429	0.488273	0.216356	0.0245664
0.578614	-0.00841587	0.488035	0.209527	0.0246165
0.196111	-0.0021054	0.484932	0.0714575	0.0252752
0.0506971	0.00021014	0.483057	0.0185421	0.0256802
0.59385	-0.0144082	0.481774	0.217756	0.0259605
2.40415	-0.134434	0.481378	0.882264	0.0260474
0.699518	0.00164819	0.48097	0.256916	0.0261372
2.38081	-0.0915214	0.480826	0.874666	0.026169
1.83336	-0.158633	0.479857	0.674851	0.0263838
1.20592	-0.0402692	0.47837	0.445218	0.0267158
0.540233	-0.0180382	0.474823	0.200874	0.0275215
1.52768	-0.0292576	0.474138	0.568814	0.0276794
0.722261	-0.0312221	0.472648	0.269731	0.0280254
2.53132	-0.0622985	0.470742	0.948953	0.0284728
0.651459	0.0155364	0.470093	0.24454	0.0286266
0.123772	0.0044991	0.469474	0.0465186	0.0287738
0.729436	-0.030246	0.466749	0.275655	0.0294293
1.01775	0.0166843	0.465139	0.385855	0.0298223
0.206237	-0.0018669	0.464492	0.0782918	0.0299814
0.47842	-0.00153465	0.463847	0.181854	0.0301408
2.39054	-0.13778	0.463815	0.908732	0.0301486
0.577201	-0.009829	0.463161	0.219704	0.0303107
1.22671	-0.034396	0.462885	0.467191	0.0303796
1.28315	-0.0159684	0.460669	0.490868	0.0309356
3.06861	-0.217642	0.460076	1.1753	0.0310858
1.35707	-0.0301784	0.454984	0.525128	0.0324003
1.12312	-0.0720683	0.453695	0.43573	0.0327401
1.43934	0.0362314	0.450989	0.561467	0.0334629
1.19691	-0.0243594	0.450827	0.467054	0.0335066
0.0343332	0.00027868	0.450348	0.0134103	0.033636
0.4891	-0.000554356	0.448769	0.19165	0.0340658
1.27468	-0.0149042	0.448637	0.499604	0.0341018
0.518316	-0.00655877	0.448564	0.203182	0.0341217
2.8348	-0.147743	0.448231	1.112	0.0342131
1.97186	-0.0666826	0.446335	0.776471	0.0347367
1.71699	-0.0736191	0.445851	0.676769	0.0348714
1.04057	-0.00568931	0.445465	0.410471	0.0349791
0.666916	-0.021776	0.444334	0.263681	0.0352962
1.23729	-0.0322025	0.444245	0.48928	0.0353213
0.987898	-0.0603193	0.439963	0.394064	0.0365445
1.40523	-0.0188619	0.439687	0.560849	0.0366244
3.38209	-0.115585	0.435635	1.361	0.0378157
0.395592	0.0080861	0.435448	0.159253	0.0378717
1.35378	-0.0151481	0.432595	0.548162	0.0387304
0.372178	-0.000242522	0.431637	0.150994	0.0390223
0.175323	0.00144088	0.431467	0.0711536	0.0390742
0.372302	0.0107965	0.431431	0.151108	0.0390852
0.0499618	0.00062114	0.429553	0.020356	0.0396636
0.884766	-0.0216832	0.429436	0.360567	0.0396998
0.530158	-0.0151474	0.428938	0.216274	0.0398544
-2.83503	0.78013	0.425199	1.1654	0.0410311
3.06656	-0.12522	0.42335	1.26536	0.0416237
0.332425	-0.00344964	0.422533	0.137398	0.0418878
1.20259	-0.0150659	0.421024	0.498598	0.042379
1.03707	-0.0567784	0.419072	0.431697	0.0430218
1.95106	-0.0999015	0.417191	0.815309	0.0436485
0.838478	-0.0114475	0.416576	0.350826	0.043855
1.63767	-0.0515183	0.414949	0.687513	0.0444053
0.767212	-0.0274934	0.413468	0.323069	0.0449115
0.212107	0.00889656	0.412937	0.0894152	0.045094
2.9698	-0.121362	0.411144	1.25658	0.0457147
3.48897	-0.135593	0.410288	1.47886	0.046014
0.801212	-0.00902849	0.406762	0.342095	0.0472623
0.108868	0.00591956	0.404389	0.046713	0.0481185
3.26584	-0.0462265	0.402829	1.40585	0.0486881
4.08891	-0.139946	0.402553	1.76117	0.0487894
0.874904	-0.00370745	0.400693	0.378298	0.0494772
2.48519	-0.0288886	0.398623	1.07921	0.0502523
1.04356	-0.0337614	0.394013	0.457559	0.0520144
2.31008	-0.105613	0.393665	1.01362	0.0521492
2.25558	-0.0535619	0.390055	0.997229	0.0535679
0.606693	0.00159907	0.389679	0.268441	0.0537176
-3.40625	0.444785	0.389394	1.50806	0.0538314
0.0977862	-2.49115e-05	0.387506	0.0434654	0.0545889
0.886787	-0.0248929	0.387384	0.394273	0.0546382
2.41417	-0.18205	0.387019	1.07419	0.0547861
0.776236	-0.00393619	0.386611	0.345684	0.0549512
0.521171	0.0218876	0.385099	0.232837	0.0555682
1.34395	-0.00665549	0.385035	0.600502	0.0555942
0.463619	0.00450763	0.384585	0.20735	0.0557791
0.137553	0.0138891	0.3839	0.0616085	0.0560614
0.605577	-0.0065921	0.383322	0.271563	0.0563002
0.19294	0.00725304	0.382475	0.086677	0.0566521
0.411316	0.000591211	0.382028	0.184956	0.0568386
0.81693	-0.0377838	0.380595	0.368465	0.0574397
1.20142	0.139959	0.379983	0.542588	0.057698
1.47988	0.0295297	0.379949	0.668395	0.0577123
1.96216	-0.012045	0.379809	0.886481	0.0577716
1.00115	-0.0131787	0.378319	0.453742	0.0584051
2.62421	-0.0103059	0.377432	1.19159	0.0587852
4.22611	-0.173157	0.376636	1.92223	0.0591279
2.17686	0.000197046	0.376399	0.990638	0.0592304
1.02003	0.0731157	0.375173	0.465406	0.0597625
0.520626	0.00390222	0.37324	0.238527	0.0606097
0.948341	-0.0130485	0.372846	0.434852	0.0607833
1.02066	-0.00714413	0.371461	0.469401	0.0613978
1.73217	-0.0641419	0.370945	0.79751	0.0616282
1.45152	-0.0602765	0.367168	0.673736	0.0633362
0.184922	0.0092746	0.36523	0.0861924	0.064228
1.01985	0.00710297	0.364319	0.476286	0.064651
0.124569	-0.000894455	0.364238	0.0581863	0.0646887
2.19069	-0.0552957	0.363937	1.02394	0.064829
1.29832	-0.0186001	0.362776	0.608362	0.0653724
0.408107	-0.00408531	0.361746	0.191657	0.065858
3.96945	-0.302895	0.359846	1.87184	0.0667616
2.50801	-0.179428	0.358896	1.18513	0.0672174
0.793171	0.0115216	0.357371	0.376047	0.0679544
2.42778	-0.0245123	0.356789	1.15248	0.0682376
0.107631	2.22895e-05	0.355289	0.0512605	0.0689716
0.5523	0.0532119	0.353551	0.264041	0.0698309
0.120437	0.00190504	0.353348	0.0576037	0.0699318
0.715899	-0.00505409	0.35309	0.342599	0.0700605
2.06842	-0.143791	0.350878	0.994668	0.0711697
1.49871	-0.0503691	0.350021	0.722064	0.0716037
0.731801	0.00895644	0.349746	0.352787	0.0717434
1.64372	0.00449726	0.349193	0.793373	0.0720253
0.433878	-0.00359175	0.348894	0.209557	0.072178
1.51623	0.0184356	0.348797	0.732472	0.0722274
3.05257	-0.133962	0.348012	1.47721	0.0726299
1.30205	-0.0521066	0.346617	0.632036	0.0733499
3.20055	-0.0916695	0.34474	1.56006	0.0743279
0.470818	0.00103467	0.343833	0.229954	0.0748048
0.120392	-0.00071143	0.340682	0.0592142	0.0764813
0.506602	0.00239265	0.339637	0.24975	0.077044
0.104441	0.00102962	0.339346	0.0515218	0.0772016
0.121769	0.00185585	0.332848	0.0609509	0.0807889
0.875552	0.0679144	0.332783	0.438318	0.0808255
0.440093	0.0098078	0.332696	0.220362	0.0808749
1.55555	-0.0272337	0.332033	0.780058	0.0812491
0.435569	0.003009	0.331996	0.218441	0.0812701
0.0419109	0.000197997	0.328519	0.0211846	0.0832582
-1.72276	0.0781777	0.328189	0.871447	0.0834489
1.00837	-0.0245116	0.327841	0.510482	0.0836507
0.694639	0.00905164	0.326265	0.352918	0.0845693
0.334272	0.00492467	0.326109	0.16989	0.0846603
0.856839	-0.0041927	0.325729	0.435856	0.0848835
0.3309	0.00634279	0.324508	0.168791	0.0856035
-0.318086	0.0505358	0.323826	0.162507	0.0860076
1.71793	-0.0809523	0.322834	0.879666	0.0865992
0.572536	-0.00420048	0.322803	0.293188	0.0866174
1.61871	-0.0397574	0.32121	0.831948	0.0875745
4.46374	-0.203438	0.319649	2.30242	0.088521
3.05324	-0.0376582	0.319093	1.57689	0.0888602
2.06414	-0.053288	0.318996	1.06629	0.0889195
2.48823	-0.0975935	0.317685	1.28926	0.0897244
0.5088	0.000414801	0.316395	0.264417	0.090523
0.325061	0.0313469	0.316246	0.168989	0.0906157
0.440063	0.0162883	0.315445	0.229198	0.0911144
1.50529	-0.00405392	0.31488	0.78503	0.0914679
2.53268	-0.00853889	0.313933	1.32373	0.0920635
0.604052	0.00436385	0.313583	0.315971	0.0922842
0.216044	-0.000234036	0.310519	0.113819	0.0942376
1.69852	0.00901834	0.309563	0.896836	0.0948544
0.84296	-0.032285	0.30886	0.445825	0.0953104
0.893604	0.0161708	0.307513	0.474105	0.0961893
0.412835	-0.0111971	0.30573	0.219951	0.0973628
1.65996	-0.0305747	0.305695	0.884468	0.0973862
1.58209	0.0457148	0.303878	0.846604	0.0985957
0.213035	-0.00167879	0.301062	0.114762	0.100496
0.30107	0.00300477	0.299794	0.162676	0.101363
0.904413	-0.00237936	0.2987	0.489955	0.102116
2.38156	-0.0428203	0.298512	1.29076	0.102245
2.02302	-0.0628946	0.296966	1.1005	0.103318
2.20228	-0.0833348	0.293568	1.20784	0.105713
1.17359	-0.00866637	0.292721	0.644969	0.106317
1.93062	-0.105944	0.292502	1.06158	0.106474
0.269819	0.0028633	0.292473	0.148373	0.106495
0.523176	-0.00172944	0.289864	0.289518	0.108377
0.682301	0.0265502	0.289422	0.377982	0.108699
0.40303	0.00167518	0.286923	0.224636	0.110536
1.38468	-0.00410563	0.285602	0.77427	0.111518
0.615108	0.0432746	0.283054	0.346111	0.113434
0.192671	0.00795878	0.282797	0.108481	0.113629
2.83573	-0.0816412	0.281073	1.60344	0.114943
1.52846	-0.0989956	0.280603	0.865261	0.115304
1.05202	-0.0100316	0.280067	0.596342	0.115717
1.18994	-0.0236919	0.280064	0.674526	0.115719
1.54216	-0.000388665	0.277068	0.880724	0.11805
0.533552	0.00722167	0.275515	0.305896	0.119276
0.553023	0.00687554	0.275032	0.317444	0.119659
0.0461751	0.000198107	0.27159	0.0267358	0.122422
0.585449	0.0573013	0.27124	0.339281	0.122707
0.0617722	0.00790778	0.267574	0.0361333	0.125719
-0.38439	0.0305754	0.267161	0.225084	0.126062
0.175011	0.0234188	0.266237	0.102722	0.126835
0.414859	-0.00335677	0.265358	0.244049	0.127572
1.42298	-0.00728935	0.261883	0.844624	0.130529
1.82799	-0.0622074	0.260652	1.08849	0.13159
2.30586	-0.0116848	0.259608	1.37677	0.132497
2.12657	0.0474895	0.259583	1.2698	0.132518
0.359447	0.0119657	0.258046	0.215492	0.133865
0.592235	-0.0166052	0.257389	0.35566	0.134444
1.66875	-0.0220397	0.256115	1.0055	0.135572
0.093912	0.0290182	0.254434	0.056837	0.137075
0.3253	-0.000999226	0.25422	0.196988	0.137268
2.3862	-0.00988504	0.254143	1.44528	0.137337
2.00039	-0.0390863	0.247348	1.23371	0.14358
0.964865	0.0142498	0.246061	0.597128	0.144791
0.38266	0.00848786	0.245611	0.237105	0.145217
1.72546	-0.0358989	0.244615	1.07202	0.146164
2.51291	-0.0574208	0.244563	1.56148	0.146214
0.378787	0.00540794	0.242536	0.23667	0.148158
3.44701	-0.177236	0.241801	2.15805	0.148869
2.51931	-0.0912286	0.240545	1.58267	0.150092
3.60109	-0.0789695	0.238015	2.27803	0.152582
0.782746	0.0167351	0.237184	0.496298	0.153408
0.393883	-0.00353225	0.235866	0.250654	0.154728
1.29705	0.00136104	0.235382	0.826509	0.155215
0.665966	-0.00206407	0.235259	0.424514	0.155339
0.482899	-0.00292665	0.234958	0.308077	0.155642
0.130593	0.00072908	0.233522	0.0836493	0.1571
0.0185294	0.00112104	0.23271	0.0118957	0.157929
0.641199	0.00476431	0.231263	0.413317	0.159417
1.70059	-0.0339255	0.230756	1.09777	0.159943
1.25955	0.0269816	0.230598	0.813426	0.160106
0.175011	0.000849052	0.230275	0.113126	0.160441
0.148429	0.00207342	0.230129	0.0959832	0.160593
0.280956	0.00757367	0.229317	0.182101	0.16144
1.63347	-0.0319081	0.228952	1.05983	0.161822
-2.08714	0.804234	0.227992	1.35787	0.162831
0.322076	0.014464	0.227551	0.209801	0.163296
1.44807	0.0219349	0.22503	0.950096	0.165982
0.382111	-0.00675071	0.224904	0.250797	0.166116
0.760392	-0.00389275	0.224131	0.500191	0.166948
1.63397	-0.0555036	0.22394	1.07543	0.167155
1.69028	-0.0112032	0.223492	1.11392	0.167639
0.14977	0.00331594	0.220566	0.099541	0.170838
0.13779	0.0145323	0.220231	0.0916678	0.171207
0.545622	0.00136712	0.219664	0.363586	0.171834
0.516514	0.00679774	0.216294	0.34761	0.175611
0.252524	0.024861	0.216105	0.170041	0.175825
0.714407	-0.0115943	0.215417	0.482037	0.176606
0.367918	0.0217054	0.215287	0.248343	0.176754
1.86296	-0.029196	0.213614	1.26375	0.178669
-0.258717	0.0435584	0.210197	0.177307	0.182644
0.203909	0.00414519	0.209553	0.140017	0.183403
0.684201	-0.00819291	0.208943	0.470683	0.184123
0.121591	0.00953586	0.208619	0.0837285	0.184507
0.794174	0.0194099	0.208237	0.547506	0.184961
0.61013	0.0168885	0.207619	0.421416	0.185698
0.0461025	0.00673107	0.20641	0.0319604	0.187148
0.738637	0.00239052	0.206013	0.512678	0.187625
0.258907	0.000951175	0.204975	0.180276	0.188881
1.25101	0.0539604	0.204779	0.871602	0.18912
0.98844	0.0059351	0.20473	0.688766	0.189179
2.11393	-0.0111138	0.202957	1.4811	0.191347
0.106301	0.00592245	0.20194	0.0747131	0.1926
1.92184	-0.0299356	0.201432	1.35289	0.19323
0.184052	0.0156636	0.201056	0.129717	0.193698
1.80461	-0.0910526	0.200928	1.27237	0.193857
2.29663	-0.192603	0.19943	1.62686	0.195731
2.34092	-0.0401999	0.198767	1.66169	0.196566
0.355334	0.00434393	0.196963	0.253669	0.198854
0.268195	-0.00102257	0.195963	0.192069	0.200135
0.914543	0.0356877	0.195001	0.65696	0.201375
0.843208	0.00221372	0.194566	0.606557	0.201937
0.282515	0.0311916	0.190887	0.205642	0.206759
1.02827	-0.00961448	0.190386	0.749698	0.207425
0.770483	0.0240743	0.190229	0.562031	0.207633
2.51302	-0.103232	0.189942	1.83484	0.208016
3.08535	-0.115537	0.189781	2.2539	0.208232
0.36596	0.0135288	0.188691	0.268291	0.209692
0.545481	0.0176246	0.187908	0.400927	0.210747
0.23932	0.0189385	0.187422	0.17618	0.211405
0.878602	0.0405669	0.186317	0.649156	0.212909
1.22029	0.00889257	0.184676	0.906523	0.21516
0.30919	0.0268068	0.184473	0.229844	0.21544
1.24987	0.0514784	0.183659	0.931641	0.216568
1.18695	-0.00104886	0.183519	0.885155	0.216762
0.275467	0.00140183	0.182069	0.206426	0.218786
0.405358	0.00340901	0.180548	0.305323	0.22093
1.01346	-0.00890893	0.180409	0.763714	0.221128
0.37339	0.00317631	0.179778	0.281978	0.222023
0.393128	0.0226732	0.178341	0.298339	0.224079
1.75096	0.147864	0.177597	1.33216	0.225151
0.467623	0.0336714	0.177088	0.356396	0.225886
0.581712	0.00488404	0.17549	0.445795	0.228213
1.66816	0.243525	0.17331	1.28811	0.231426
-0.295282	0.0932216	0.17293	0.228312	0.23199
0.640991	0.0788204	0.172403	0.496529	0.232777
2.39616	0.0176357	0.170663	1.86753	0.235389
1.11678	0.00567883	0.170277	0.871586	0.235973
-1.59218	0.539115	0.169404	1.24647	0.237298
1.79452	0.000433125	0.168607	1.40886	0.238514
1.99676	0.0654909	0.168072	1.57064	0.239336
0.315894	0.00171049	0.166164	0.250189	0.242285
0.110604	0.00602574	0.165917	0.0876774	0.24267
2.05426	-0.0632636	0.165891	1.62858	0.242709
1.62982	-0.018468	0.165848	1.2923	0.242777
1.06386	0.110132	0.165381	0.844966	0.243506
0.335062	0.0501472	0.164168	0.267298	0.24541
0.205222	0.00620793	0.163511	0.164111	0.246448
1.95689	0.0469721	0.160619	1.58162	0.251071
1.2616	-0.00938004	0.160596	1.01975	0.251107
1.47758	0.0428555	0.160499	1.19476	0.251265
0.762119	-0.00471575	0.160355	0.616572	0.251497
1.935	0.0377944	0.16013	1.56677	0.251862
0.110689	0.000327041	0.159916	0.0896965	0.252209
0.654046	0.00153946	0.158226	0.533363	0.254965
3.23098	-0.0411319	0.157085	2.64614	0.256842
0.104882	0.000893551	0.156421	0.0861131	0.257942
0.882257	0.100275	0.155073	0.7281	0.26019
1.05424	0.0677792	0.154389	0.87231	0.261339
1.66723	-0.0201378	0.15377	1.38279	0.262383
0.312929	0.0194351	0.151143	0.262195	0.266863
0.5175	0.0132392	0.149753	0.435963	0.269267
1.00902	0.00136931	0.1488	0.853235	0.270929
1.9805	-0.014054	0.148193	1.67876	0.271992
0.533759	0.0093619	0.146611	0.455293	0.274785
0.788566	0.102169	0.146355	0.673331	0.27524
0.0558716	0.00713467	0.145784	0.0478162	0.276257
0.192049	0.00643852	0.145269	0.164701	0.277178
0.117549	0.0114948	0.145142	0.100861	0.277407
1.19957	0.0157325	0.144613	1.03147	0.278357
0.241645	0.0490096	0.144612	0.207784	0.278359
0.382046	0.0224511	0.141165	0.333166	0.284639
0.113913	0.0175887	0.136486	0.101302	0.293412
1.62518	0.122323	0.136004	1.44823	0.294332
0.9578	-0.00281636	0.131376	0.870737	0.303333
0.0931401	0.0177839	0.130005	0.0851862	0.306058
0.752394	0.173412	0.129844	0.688632	0.30638
1.00586	0.0152426	0.129547	0.921833	0.306975
2.54685	-0.109398	0.129288	2.33677	0.307495
0.626573	0.0675164	0.127982	0.57825	0.31013
0.706484	0.00461869	0.126628	0.655981	0.312887
2.38242	0.0516142	0.124879	2.22978	0.316492
0.799996	0.11356	0.12315	0.754723	0.320102
1.20001	0.142558	0.12218	1.13721	0.322149
0.227395	0.0113511	0.120549	0.21715	0.325621
0.475315	0.0334533	0.120521	0.453961	0.325682
0.286203	0.0230134	0.120171	0.273797	0.326432
0.0381833	0.00218643	0.118283	0.036858	0.330518
0.57042	0.0779498	0.117985	0.551409	0.331169
4.38303	-0.0930326	0.116999	4.25714	0.333331
0.281199	0.0107279	0.111229	0.281031	0.346322
0.88245	0.0150275	0.110649	0.884522	0.347661
1.73225	0.0225436	0.107619	1.76358	0.354753
0.059768	0.00162162	0.10608	0.0613417	0.358422
0.88502	0.329758	0.102626	0.925264	0.366825
0.237053	0.0161803	0.101126	0.249873	0.370549
3.49366	-0.0746721	0.099732	3.71111	0.374051
1.15608	-0.00430206	0.0974933	1.2436	0.379762
0.279124	0.00268324	0.0974044	0.300406	0.379991
1.30018	0.14744	0.0960045	1.41058	0.38362
3.19257	-0.0212841	0.0932644	3.51948	0.39085
0.522411	0.0170457	0.0902282	0.586492	0.399065
0.382264	0.0154733	0.0885767	0.43353	0.403627
0.66274	0.0398166	0.0853837	0.766885	0.41264
0.126296	0.0143246	0.0853526	0.146171	0.412729
0.719826	0.0596517	0.0850734	0.834601	0.41353
0.906999	0.0664065	0.0847765	1.05363	0.414383
-0.241393	0.0393894	0.0844979	0.280923	0.415187
0.486143	0.0137833	0.0836688	0.568805	0.41759
0.282354	0.0199085	0.0835935	0.330527	0.417809
-0.120902	0.0210011	0.0832186	0.141877	0.418902
-0.11486	0.032492	0.0828779	0.135088	0.419899
0.151883	0.002463	0.0826167	0.178939	0.420666
0.460692	0.092479	0.0797578	0.553261	0.429179
0.605049	0.0712389	0.0777747	0.736622	0.435221
0.276165	0.0640176	0.0770534	0.337922	0.437448
0.343687	0.00598857	0.0759921	0.423713	0.440753
0.583944	0.0317514	0.0755861	0.722003	0.442026
0.485229	0.0381324	0.0755792	0.599978	0.442047
1.21915	0.192253	0.0736435	1.52874	0.44819
1.70529	-0.042247	0.0725667	2.15539	0.451659
0.305244	0.00507386	0.0712857	0.389531	0.455835
-0.789739	0.227346	0.07032	1.01523	0.459019
1.20846	0.0275958	0.0701962	1.55498	0.45943
0.775493	0.0772191	0.0690871	1.00644	0.463132
0.481019	0.0104784	0.0689508	0.624933	0.46359
0.337759	0.0216114	0.0687406	0.439533	0.464297
-0.398958	0.0818007	0.0679265	0.522502	0.467052
0.490504	0.0890984	0.0672687	0.645758	0.469295
0.137845	0.0198799	0.067182	0.181601	0.469592
0.0471847	0.0189672	0.0639512	0.0638236	0.480853
0.654448	0.0306381	0.0635492	0.888214	0.482282
0.297067	0.0321943	0.0632509	0.404192	0.483347
0.43436	0.0160753	0.063081	0.591843	0.483954
-0.240805	0.0294543	0.0616699	0.332094	0.489048
0.405354	0.0243997	0.0614816	0.559936	0.489734
-0.189212	0.0338633	0.0602053	0.264304	0.494422
0.861001	0.0138126	0.0598699	1.20628	0.495666
0.985987	0.0464945	0.0591281	1.39057	0.498433
0.103149	0.00681736	0.0578704	0.147145	0.503179
0.990213	0.12183	0.0576273	1.41573	0.504105
-0.226316	0.0403547	0.0575407	0.323828	0.504436
-0.181385	0.0487293	0.0572838	0.260153	0.505417
0.221698	0.0437822	0.0564916	0.320331	0.508465
-0.138126	0.035294	0.0555753	0.201313	0.512026
0.100867	0.00935099	0.0553849	0.147277	0.512771
0.0491698	0.00355962	0.0530277	0.0734633	0.522141
0.358518	0.0412664	0.0525677	0.538123	0.524002
0.375085	0.014679	0.0514285	0.569532	0.528657
0.96757	0.171092	0.0497747	1.49467	0.535538
0.23976	0.0393108	0.0492902	0.372285	0.537583
0.14577	0.0137033	0.0474109	0.231013	0.54564
0.34927	0.0853396	0.0468964	0.556693	0.547882
0.135924	0.0142591	0.0468875	0.216667	0.547921
0.431204	0.168691	0.046842	0.687705	0.54812
0.237278	0.0781298	0.0441715	0.390239	0.560028
0.318429	0.0258182	0.0417393	0.539433	0.571281
1.30328	0.150229	0.0416855	2.20931	0.571534
0.424793	0.0152518	0.0415956	0.720914	0.571958
1.2818	0.0931382	0.0415894	2.17551	0.571988
0.129356	0.0102824	0.0412074	0.220605	0.573796
-0.419489	0.220223	0.0398349	0.728143	0.580384
0.0465939	0.0052634	0.0395561	0.0811732	0.581739
0.0860216	0.0129356	0.0393465	0.150277	0.582762
0.0431317	0.00733725	0.0393226	0.0753735	0.582879
0.0514439	0.00920545	0.038952	0.0903435	0.584697
0.170023	0.0608338	0.0361848	0.310239	0.59862
0.54299	0.0320508	0.0358657	0.995349	0.600267
0.265047	0.116036	0.0353057	0.489835	0.60318
0.102786	0.0112136	0.0351561	0.190379	0.603962
0.368599	0.0379533	0.0351478	0.682796	0.604006
0.0612886	0.00363482	0.0335539	0.116293	0.612477
-0.0390718	0.00330357	0.0334863	0.0742145	0.612841
0.734765	0.150746	0.0328945	1.40857	0.616052
0.233305	0.0173992	0.0324573	0.450358	0.618446
0.609314	0.0549333	0.0323628	1.17796	0.618966
0.163821	0.0376527	0.031839	0.319387	0.621866
0.37677	0.229064	0.0315658	0.737832	0.623389
0.38708	0.082693	0.0313143	0.76116	0.624799
0.343078	0.0713313	0.0302173	0.687159	0.631028
-0.0674285	0.0101155	0.0298387	0.135935	0.633208
0.140128	0.0551154	0.0279106	0.292381	0.644576
0.10031	0.0178139	0.0271892	0.212136	0.648948
0.0310511	0.010695	0.0259017	0.067324	0.656922
-0.0700181	0.0385476	0.024482	0.156264	0.665985
0.28905	0.0533211	0.0232576	0.662272	0.674048
-0.0374436	0.0276634	0.0225161	0.0872249	0.679049
0.04135	0.00929634	0.022357	0.0966748	0.680134
-0.0203916	0.00607798	0.0220076	0.0480605	0.682533
-0.364227	0.1251	0.0214512	0.869746	0.686398
-0.236382	0.0867419	0.0212138	0.567679	0.688065
0.434793	0.0715087	0.0208334	1.05387	0.690757
0.113549	0.0103998	0.0205966	0.276836	0.692447
0.679067	0.103696	0.0198006	1.68922	0.698209
-0.520725	0.189649	0.0193514	1.31058	0.701519
-0.750035	0.509887	0.0174916	1.98742	0.715698
-0.152113	0.0539479	0.016417	0.416275	0.724275
0.0768893	0.00462248	0.0162034	0.211822	0.726016
0.342179	0.0957825	0.0161911	0.943029	0.726116
-0.120403	0.0203219	0.0160384	0.333426	0.727369
-0.164594	0.0895835	0.0154042	0.465241	0.732645
-0.624455	0.500067	0.0151091	1.78251	0.735141
0.0364679	0.0103782	0.0139379	0.108447	0.745315
0.0195573	0.00276957	0.0136437	0.0587916	0.747944
0.164312	0.228731	0.0132013	0.502263	0.751955
0.181316	0.0769672	0.0130713	0.557026	0.753148
0.0537112	0.0179469	0.0129845	0.165565	0.753947
-0.0530377	0.0108723	0.0126904	0.165398	0.756678
0.0852844	0.0104067	0.0125034	0.267965	0.758432
0.200304	0.0783408	0.0122068	0.637056	0.761244
0.210117	0.0587619	0.011294	0.695064	0.770135
-0.0081932	0.00309551	0.0112642	0.0271393	0.770432
0.0141386	0.00438301	0.0108446	0.0477406	0.774654
-0.181322	0.0243652	0.0107892	0.613839	0.775218
0.347382	0.125605	0.0106033	1.18639	0.777121
0.590992	0.227384	0.0103158	2.0466	0.780101
0.111112	0.103402	0.0102972	0.385131	0.780295
-0.50219	0.802912	0.0100195	1.76487	0.783218
0.593046	0.0841811	0.00995385	2.0911	0.783915
0.0526988	0.0157287	0.00992778	0.186064	0.784192
0.249772	0.20592	0.00881548	0.936381	0.796415
0.200277	0.266193	0.00725181	0.828482	0.815063
0.504609	0.129213	0.00680548	2.15525	0.820765
0.571435	0.220445	0.00666672	2.46612	0.822577
0.0521512	0.0164874	0.00633616	0.230901	0.826974
-0.0827035	0.0487175	0.00609905	0.373267	0.830202
-0.309035	0.216391	0.00564815	1.44971	0.836526
-0.0232856	0.0264461	0.00552509	0.110451	0.838296
-0.0682111	0.0341908	0.00535248	0.328751	0.840815
-0.145346	0.071814	0.00422391	0.789008	0.85843
-0.0725742	0.0147021	0.00387679	0.411299	0.864325
0.163064	0.0924971	0.00386366	0.925707	0.864553
-0.0881208	0.0467283	0.00344789	0.529672	0.871995
0.101047	0.0962764	0.00320318	0.630221	0.876591
-0.267165	0.118402	0.00299505	1.72338	0.880643
-0.0462197	0.0267751	0.0027483	0.311281	0.885637
0.058305	0.0359752	0.00260937	0.403019	0.888549
-0.105116	0.141709	0.00203899	0.82219	0.901424
-0.0752062	0.0663306	0.00192941	0.604752	0.904099
0.176639	0.219339	0.00192053	1.42368	0.904319
0.0283957	0.0158491	0.001911	0.229436	0.904556
-0.0153558	0.0133825	0.00175148	0.129612	0.908612
-0.0931629	0.0990566	0.00131757	0.906828	0.920702
-0.291648	0.160567	0.00129812	2.86005	0.921288
0.111397	0.0609217	0.00112654	1.17276	0.926662
0.0242761	0.022029	0.0010668	0.262639	0.928628
0.0801514	0.0670022	0.0010652	0.867798	0.928682
0.0579426	0.0618515	0.00103953	0.63505	0.929544
0.0586366	0.0758234	0.000888134	0.695332	0.934867
-0.0622713	0.0622416	0.000784057	0.785958	0.938796
0.0448289	0.0599324	0.00073193	0.585625	0.940862
0.01827	0.0381483	0.000567974	0.27096	0.947897
0.0941843	0.0991367	0.00046521	1.54351	0.95284
0.0407467	0.0422266	0.000417544	0.704864	0.955319
0.0339881	0.00949202	0.000364007	0.629721	0.95828
-0.0309473	0.114641	0.000190813	0.792014	0.969789
-0.00399695	0.00940547	0.000156556	0.112932	0.972634
0.0279419	0.360861	0.000150894	0.804159	0.973133
0.01013	0.0291458	0.00010993	0.341572	0.977067
0.0126105	0.0735871	2.32866e-05	0.923906	0.989444
-0.0146402	0.238501	1.02999e-05	1.61281	0.99298
-0.0032507	0.066041	5.06894e-06	0.510473	0.995075
a. Each permutation test was carried out in 20 groups at the same time by using randomly removed 20% and supplemented 30% of all the numbers which floating within 20% of the reference value. Every linear regression equation were built in P and corresponding `X calculated from 10 groups by using least squares.

## Sheet: lost 20% and-mixed 30%-20
Supplementary Table 22-2. Parameters of linear regression equations established between combination frequency and prevalence of disease in 1000 permutation tests under the Constrained with lost 20% and mixed 30% model in 20 populations.a
Slope	Intercept	R2	SE	P-value
1.02008	-0.061984	0.973816	0.0394254	1.11022e-15
1.74933	-0.183892	0.965256	0.0782269	1.37668e-14
0.272512	-0.00546514	0.960031	0.013106	4.92939e-14
0.515932	-0.0216151	0.959688	0.0249235	5.30687e-14
1.01768	-0.0692742	0.959341	0.0493817	5.75096e-14
1.87678	-0.247717	0.956	0.0949018	1.17018e-13
1.57119	-0.161669	0.955906	0.0795382	1.19238e-13
1.92206	-0.230347	0.955416	0.0978643	1.31894e-13
1.07917	-0.0699938	0.953822	0.0559675	1.80966e-13
1.52551	-0.139065	0.952549	0.0802523	2.31148e-13
0.551395	-0.0213032	0.95058	0.0296335	3.33511e-13
0.816111	-0.0395677	0.949733	0.0442541	3.89022e-13
0.558284	-0.0164981	0.946463	0.0312964	6.86784e-13
1.01081	-0.0632973	0.945996	0.0569248	7.42739e-13
0.784024	-0.0445886	0.942584	0.045609	1.29163e-12
1.17003	-0.119876	0.942235	0.0682835	1.36424e-12
1.27591	-0.111155	0.942116	0.074544	1.38978e-12
1.40813	-0.119803	0.939531	0.0842008	2.06168e-12
2.57037	-0.482476	0.933979	0.161076	4.55724e-12
0.586002	-0.0268332	0.932612	0.0371281	5.48384e-12
2.29474	-0.108344	0.928986	0.149542	8.80451e-12
2.36734	-0.13948	0.928335	0.155034	9.56146e-12
1.61304	-0.210759	0.9274	0.106376	1.07492e-11
0.859117	-0.0565149	0.926554	0.0570116	1.19351e-11
0.56717	-0.0240945	0.925646	0.0378884	1.33371e-11
0.454457	-0.0180099	0.92523	0.0304505	1.40259e-11
1.65229	-0.147967	0.923841	0.111818	1.65647e-11
0.883032	-0.0695307	0.922048	0.0605171	2.04432e-11
0.963668	-0.0828376	0.921794	0.0661598	2.10518e-11
1.33681	-0.133715	0.921258	0.0921184	2.23934e-11
1.62416	-0.201387	0.920649	0.112388	2.40079e-11
0.975114	-0.0574164	0.920616	0.0674911	2.40978e-11
1.41396	-0.116067	0.918616	0.0991978	3.01754e-11
1.37195	-0.138857	0.91692	0.0973385	3.63598e-11
2.36698	-0.461811	0.915605	0.16938	4.19078e-11
0.358142	-0.00813679	0.915095	0.0257131	4.42553e-11
1.88844	-0.221653	0.913729	0.13677	5.11244e-11
0.957479	-0.0652308	0.913084	0.0696285	5.4684e-11
0.521006	-0.0319942	0.912845	0.0379449	5.606e-11
0.848541	-0.0457722	0.912522	0.0619249	5.79696e-11
1.52174	-0.162552	0.911645	0.111663	6.34415e-11
0.734301	-0.0346879	0.910141	0.0543831	7.38993e-11
1.62783	-0.0273544	0.908646	0.121658	8.57996e-11
0.8956	-0.0505317	0.908003	0.0671926	9.14182e-11
1.93518	-0.234234	0.906649	0.146361	1.04328e-10
0.497981	-0.0253287	0.906398	0.0377189	1.06893e-10
0.478861	-0.0188165	0.905826	0.036393	1.12958e-10
0.602798	-0.0265217	0.905781	0.045824	1.13441e-10
1.89293	-0.256561	0.905244	0.144351	1.19428e-10
0.898419	-0.0141673	0.905083	0.0685757	1.21276e-10
2.49575	-0.132673	0.904847	0.19076	1.24029e-10
1.06214	-0.0874721	0.904062	0.0815536	1.33603e-10
4.20635	-0.416023	0.903829	0.323406	1.36565e-10
0.723453	-0.0159407	0.903024	0.05588	1.47262e-10
0.295983	-0.0139984	0.899624	0.0233031	2.01145e-10
0.55542	-0.0174609	0.899102	0.0438553	2.10821e-10
2.13991	-0.0923335	0.898362	0.169652	2.25223e-10
1.10716	-0.0689665	0.898021	0.0879399	2.32159e-10
1.28853	-0.139238	0.897716	0.102517	2.38522e-10
0.172092	-0.00666136	0.897595	0.0137008	2.41099e-10
0.399806	-0.0088465	0.897114	0.0319131	2.51541e-10
1.04006	-0.0821548	0.896841	0.0831418	2.57645e-10
0.684468	-0.0244729	0.896587	0.054791	2.63448e-10
0.724987	-0.0195947	0.89546	0.0583863	2.90588e-10
1.66437	-0.0686889	0.894598	0.134655	3.13033e-10
1.29766	-0.146851	0.893676	0.105499	3.38695e-10
0.547963	-0.0314863	0.892857	0.044741	3.63054e-10
1.12492	-0.040466	0.890203	0.0931186	4.53112e-10
0.258619	-0.0102889	0.886648	0.0217952	6.04656e-10
0.571483	-0.0202112	0.886411	0.048219	6.16241e-10
0.359552	-0.0151595	0.883393	0.03079	7.81409e-10
2.69753	-0.129574	0.883165	0.231257	7.95417e-10
0.83389	-0.0314988	0.881956	0.0719071	8.73151e-10
1.66809	-0.180978	0.881206	0.144359	9.24723e-10
1.63102	-0.0629159	0.879143	0.142538	1.08084e-09
2.77803	-0.167029	0.878915	0.243037	1.09942e-09
0.626825	-0.0272392	0.876903	0.0553552	1.27652e-09
0.343465	-0.0116179	0.876343	0.0304102	1.33014e-09
0.580904	-0.0308671	0.876295	0.0514442	1.3348e-09
0.968064	-0.0637882	0.875759	0.0859424	1.38812e-09
1.59717	-0.0546787	0.875088	0.14223	1.45759e-09
0.334742	-0.00626227	0.87139	0.0303114	1.8989e-09
1.89794	-0.21256	0.869632	0.173207	2.14755e-09
0.306558	-0.00495364	0.86949	0.027994	2.16881e-09
0.69294	-0.0312401	0.869264	0.0633404	2.20312e-09
1.77096	-0.0866115	0.868909	0.162133	2.25797e-09
0.413467	-0.0121194	0.868404	0.0379372	2.33812e-09
3.66858	-0.22208	0.866414	0.33953	2.67889e-09
0.636025	-0.0396525	0.865898	0.0589959	2.77425e-09
0.52418	-0.0168194	0.864001	0.049018	3.1513e-09
0.534649	-0.0199733	0.863757	0.0500488	3.2029e-09
0.963279	-0.0534474	0.863357	0.0903263	3.28915e-09
0.932866	-0.0321681	0.861938	0.0879997	3.61221e-09
1.13868	-0.0661434	0.861487	0.107618	3.72073e-09
2.13429	-0.0733751	0.859584	0.203321	4.21122e-09
1.13144	-0.0405315	0.859528	0.10781	4.22625e-09
0.887156	-0.0407763	0.858874	0.0847624	4.40834e-09
1.17534	-0.110299	0.858553	0.112445	4.49995e-09
0.323858	-0.00571602	0.85841	0.0310019	4.54155e-09
2.32317	-0.277005	0.857652	0.223082	4.76687e-09
0.996286	-0.0619639	0.855188	0.0966317	5.57038e-09
1.12798	-0.0569233	0.854451	0.10973	5.83284e-09
2.22292	-0.100666	0.853524	0.217051	6.17874e-09
0.289362	-0.00555864	0.853029	0.0283099	6.37081e-09
0.267139	-0.0069515	0.852408	0.0262004	6.61954e-09
1.94642	-0.196876	0.850516	0.192334	7.43111e-09
1.08272	-0.0894294	0.849529	0.107403	7.88852e-09
1.78808	-0.130493	0.84952	0.177379	7.89249e-09
0.151969	-0.00421864	0.849409	0.015082	7.94577e-09
3.05778	-0.22481	0.849365	0.303519	7.96694e-09
0.342615	-0.0108549	0.849355	0.0340097	7.97149e-09
0.260649	-0.00396206	0.849266	0.0258823	8.0146e-09
1.25319	-0.0696667	0.84874	0.124697	8.27178e-09
3.57654	-0.297255	0.848455	0.356273	8.4143e-09
2.3923	-0.104805	0.847513	0.239179	8.90142e-09
0.261458	-0.00529061	0.847434	0.0261482	8.9436e-09
0.542127	-0.0153439	0.846861	0.0543378	9.25334e-09
1.03377	-0.0220707	0.84656	0.103736	9.41962e-09
2.13063	-0.0838026	0.845771	0.214451	9.86867e-09
0.647603	-0.0272479	0.844741	0.0654395	1.04839e-08
2.57253	-0.212734	0.843807	0.260875	1.10706e-08
2.49389	-0.0940607	0.843444	0.253249	1.13062e-08
0.501981	-0.0120689	0.843426	0.0509784	1.13179e-08
0.0657895	-0.000998396	0.842358	0.00670822	1.20388e-08
2.28251	-0.12234	0.840027	0.234776	1.37565e-08
0.397386	-0.0167327	0.838791	0.0410623	1.47522e-08
0.552385	-0.037953	0.838274	0.0571877	1.51877e-08
2.11771	-0.0575827	0.837614	0.219778	1.57603e-08
0.951121	-0.0331208	0.837198	0.0988587	1.6131e-08
1.27789	-0.026577	0.835609	0.133597	1.76199e-08
0.766766	-0.00618646	0.835109	0.0803069	1.81124e-08
2.01343	-0.0816084	0.834438	0.211389	1.87933e-08
2.68311	-0.255954	0.833814	0.282335	1.94469e-08
2.58321	-0.137887	0.832776	0.27284	2.05792e-08
0.535437	-0.0145876	0.829409	0.0572356	2.46676e-08
0.8659	-0.00846865	0.826591	0.0934807	2.863e-08
1.12992	-0.0746512	0.824725	0.122777	3.15561e-08
2.57993	-0.0796457	0.82457	0.280485	3.18105e-08
0.345058	-0.00513404	0.824324	0.0375459	3.22187e-08
0.597339	-0.0199878	0.824221	0.0650199	3.23918e-08
2.22346	-0.133277	0.824071	0.242148	3.26438e-08
1.20031	-0.0842991	0.823493	0.130981	3.36321e-08
2.59418	-0.162099	0.823334	0.283239	3.39096e-08
0.485492	-0.0110002	0.823293	0.0530145	3.39797e-08
1.86289	-0.146093	0.822133	0.204233	3.60638e-08
4.03817	-0.243009	0.819349	0.446925	4.15365e-08
1.73335	-0.117658	0.818962	0.192089	4.23536e-08
0.536853	-0.00856716	0.818957	0.0594947	4.23626e-08
2.23722	-0.225741	0.817768	0.248926	4.4964e-08
0.13552	-0.00183211	0.817644	0.0150849	4.52418e-08
0.794226	-0.0683336	0.817027	0.0885896	4.66536e-08
0.725507	-0.0247391	0.815951	0.0812159	4.92123e-08
2.52107	-0.411733	0.813046	0.284943	5.67491e-08
0.328874	-0.00734478	0.81123	0.0373927	6.19686e-08
0.198704	-0.00464909	0.811027	0.0226075	6.25772e-08
1.85407	-0.189025	0.807118	0.213633	7.54016e-08
0.699765	-0.0219049	0.805771	0.0809781	8.03337e-08
2.8821	-0.173409	0.803092	0.336374	9.10089e-08
0.28678	-0.00306395	0.802705	0.0335114	9.26494e-08
3.2114	-0.291594	0.80185	0.376278	9.63721e-08
2.60318	-0.17572	0.801058	0.305772	9.9937e-08
3.45671	-0.318408	0.800924	0.406201	1.00553e-07
3.36275	-0.15095	0.800007	0.396295	1.0485e-07
6.47282	-0.461414	0.799452	0.764136	1.07535e-07
0.813053	-0.0732468	0.799175	0.0960663	1.08895e-07
1.48199	-0.178451	0.797498	0.176019	1.17465e-07
0.940209	-0.0442918	0.796773	0.111921	1.21354e-07
0.176172	-0.00346472	0.794993	0.0210865	1.31389e-07
0.176556	-0.00718156	0.793717	0.0212151	1.39034e-07
0.567648	-0.0180051	0.793439	0.068267	1.40754e-07
0.66217	-0.0264594	0.793176	0.0796983	1.42395e-07
0.529152	-0.00760147	0.792423	0.0638344	1.47191e-07
0.189137	-0.00360701	0.791705	0.0228665	1.519e-07
2.54979	-0.124794	0.788869	0.310916	1.71831e-07
2.57883	-0.163664	0.788454	0.314847	1.7493e-07
0.359	-0.0354478	0.787955	0.0438957	1.78733e-07
2.93329	-0.325462	0.786949	0.359739	1.86617e-07
3.13325	-0.322163	0.785627	0.385776	1.97443e-07
0.341516	-0.00905341	0.784929	0.0421358	2.03388e-07
0.997101	-0.0225763	0.7848	0.123068	2.04497e-07
2.95388	-0.264209	0.783516	0.36597	2.15904e-07
2.23021	-0.118125	0.783381	0.276421	2.17137e-07
1.65195	-0.0516577	0.779599	0.20703	2.54281e-07
0.118725	-0.000985577	0.778188	0.0149402	2.69519e-07
0.3685	-0.00866782	0.777779	0.0464265	2.74092e-07
2.66298	-0.134261	0.777456	0.335816	2.77744e-07
1.66236	-0.123649	0.776259	0.210358	2.9169e-07
0.0652148	-0.001121	0.775398	0.00827284	3.02095e-07
2.26802	-0.0918821	0.774735	0.288258	3.10327e-07
0.853124	-0.0294072	0.773922	0.108682	3.20706e-07
1.44527	-0.0570211	0.77287	0.18467	3.34581e-07
0.28474	-0.00857273	0.772395	0.036432	3.41024e-07
0.675637	-0.0185801	0.770807	0.086837	3.63378e-07
1.56438	-0.125392	0.768862	0.20217	3.92534e-07
4.26518	-0.348224	0.767528	0.553273	4.13706e-07
3.55949	-0.34333	0.767304	0.462022	4.17369e-07
0.778729	-0.00868254	0.766517	0.101302	4.30433e-07
0.111796	-0.00134574	0.765066	0.0146021	4.55491e-07
3.41708	-0.482679	0.764857	0.446575	4.59203e-07
0.167717	-0.00320865	0.764211	0.0219582	4.70875e-07
0.726326	-0.016314	0.762779	0.0954713	4.97651e-07
0.632461	-0.0375705	0.75757	0.0843295	6.06912e-07
1.27368	-0.0457651	0.757057	0.170063	6.18743e-07
1.43584	-0.0246338	0.754925	0.192827	6.70206e-07
0.399648	-0.00958047	0.753679	0.0538516	7.02005e-07
1.05517	-0.0669198	0.752395	0.142674	7.36173e-07
0.449939	-0.0124742	0.752184	0.0608723	7.41935e-07
0.327127	-0.00928343	0.751676	0.0443173	7.55963e-07
1.62704	-0.0847361	0.751651	0.220438	7.5666e-07
1.18622	-0.070406	0.750259	0.161312	7.96331e-07
1.31808	-0.0260973	0.748642	0.180018	8.4478e-07
0.975245	-0.0158763	0.742634	0.135321	1.04855e-06
0.460753	-0.0133865	0.741469	0.0641271	1.09279e-06
0.896157	-0.0573274	0.741215	0.124809	1.10268e-06
2.63897	-0.11313	0.740979	0.367759	1.11191e-06
3.46351	-0.586786	0.740901	0.482763	1.115e-06
0.369786	-0.0041925	0.740842	0.0515507	1.11733e-06
0.700451	-0.0235192	0.738997	0.0981167	1.19228e-06
2.13211	-0.109384	0.737314	0.299961	1.26453e-06
0.317926	-0.00227974	0.73707	0.0447564	1.27532e-06
0.855846	-0.0170225	0.737023	0.120497	1.27741e-06
0.486467	-0.0145396	0.736378	0.0686053	1.30642e-06
1.07624	-0.00915935	0.735743	0.152028	1.33548e-06
0.79038	-0.0236564	0.735251	0.111789	1.35842e-06
2.95859	-0.0894488	0.735232	0.418475	1.35934e-06
0.810132	-0.0265051	0.73455	0.114789	1.39174e-06
1.65693	-0.0916936	0.732103	0.236246	1.51377e-06
2.39574	-0.172366	0.731754	0.341891	1.53194e-06
0.885984	-0.0307193	0.73148	0.126525	1.5463e-06
0.450598	-0.00496484	0.72991	0.064606	1.63116e-06
1.04628	-0.0463259	0.729795	0.150057	1.63751e-06
1.04317	-0.0655965	0.729705	0.149646	1.64252e-06
0.167286	-7.82022e-05	0.729676	0.0239995	1.64414e-06
0.487723	-0.00921113	0.729664	0.0699725	1.64479e-06
1.83415	-0.0642843	0.728784	0.263728	1.69453e-06
1.83953	-0.0368075	0.726938	0.265737	1.80318e-06
5.09318	-0.116928	0.723576	0.74199	2.01717e-06
0.914465	-0.0635065	0.723246	0.133332	2.0394e-06
1.58268	-0.0659934	0.7222	0.231363	2.11117e-06
1.24021	-0.0989573	0.72172	0.181516	2.14482e-06
1.77052	-0.0328185	0.721575	0.259227	2.15511e-06
1.02293	-0.0565871	0.720025	0.150347	2.26759e-06
0.565715	-0.0115016	0.718058	0.083553	2.41801e-06
0.277853	-0.00566079	0.717613	0.0410824	2.45319e-06
0.151764	-0.0020555	0.717328	0.0224551	2.47602e-06
1.51673	-0.12625	0.716038	0.225131	2.58164e-06
1.75884	-0.128907	0.715453	0.261442	2.63081e-06
2.32206	-0.140166	0.713417	0.346889	2.80861e-06
0.221004	-0.00437166	0.713322	0.0330231	2.81719e-06
0.896815	-0.038366	0.712839	0.134163	2.86109e-06
0.831514	-0.0309413	0.712417	0.124522	2.89984e-06
0.443788	-0.00338973	0.711731	0.0665702	2.96394e-06
1.57897	-0.00810577	0.709154	0.238341	3.21617e-06
4.32388	-0.102607	0.707935	0.654606	3.34207e-06
2.42431	-0.170787	0.70746	0.367445	3.39227e-06
2.93951	-0.124143	0.706168	0.446924	3.53237e-06
2.45324	-0.0930049	0.704972	0.374067	3.66654e-06
3.78156	-0.160135	0.704876	0.57674	3.67756e-06
0.520523	-0.0108499	0.704658	0.0794286	3.70252e-06
4.8273	-0.196666	0.703984	0.73781	3.78093e-06
1.93517	-0.11004	0.703321	0.296243	3.85936e-06
2.31142	-0.0524559	0.701311	0.355546	4.10627e-06
0.571664	-0.0159843	0.700789	0.088044	4.17267e-06
1.40314	-0.0776617	0.700406	0.2163	4.22206e-06
2.00329	-0.102922	0.70006	0.30907	4.26696e-06
2.54761	-0.201698	0.695907	0.39694	4.8417e-06
0.470827	-0.0111405	0.695328	0.0734592	4.92698e-06
3.06078	-0.39011	0.695243	0.477645	4.93974e-06
1.44208	-0.111451	0.694951	0.225196	4.98333e-06
0.580398	-0.0210999	0.694516	0.0907284	5.0491e-06
2.58806	-0.216865	0.691705	0.40725	5.49257e-06
1.61651	-0.107733	0.691266	0.254632	5.56486e-06
0.792601	-0.0214941	0.69003	0.125212	5.77311e-06
1.85362	-0.0605735	0.689904	0.292913	5.79468e-06
2.96724	-0.144762	0.68804	0.470932	6.1231e-06
2.91033	-0.113861	0.687933	0.462016	6.14248e-06
2.27607	-0.119476	0.686683	0.36238	6.37246e-06
0.550608	-0.0102702	0.68361	0.0882904	6.97101e-06
2.27853	-0.170517	0.682801	0.366048	7.13687e-06
2.13518	-0.0628391	0.68074	0.344651	7.57512e-06
0.598326	-0.0232001	0.679654	0.0968206	7.81566e-06
0.365519	-0.00464634	0.679559	0.0591608	7.83698e-06
1.59653	-0.0738239	0.678298	0.259154	8.1255e-06
2.997	-0.233978	0.677349	0.487542	8.34887e-06
0.525717	-0.0233968	0.677344	0.0855226	8.34999e-06
0.13463	-0.00125103	0.677332	0.021902	8.3529e-06
1.20918	-0.0284124	0.676234	0.197207	8.61812e-06
0.0901196	-0.000198876	0.673928	0.0147752	9.20015e-06
0.995342	-0.0179264	0.673603	0.163308	9.28513e-06
1.64571	-0.1056	0.67333	0.270183	9.35677e-06
0.152341	-0.00246353	0.673006	0.0250288	9.44265e-06
0.550774	-0.0123721	0.671817	0.090734	9.76372e-06
0.189311	-0.00151716	0.669339	0.0313624	1.04644e-05
0.766228	-0.0288398	0.665329	0.128089	1.16936e-05
0.126484	-0.000771981	0.66487	0.021166	1.18426e-05
1.21951	-0.023728	0.66346	0.20472	1.23098e-05
0.392282	-0.00617003	0.661819	0.0660949	1.28745e-05
2.19616	-0.221166	0.661266	0.370484	1.30697e-05
0.149068	0.00408878	0.660427	0.0251942	1.33714e-05
1.51849	-0.0458793	0.660301	0.256716	1.34174e-05
4.09289	-0.0928758	0.658654	0.694485	1.40293e-05
0.229685	-0.00387866	0.655955	0.0392074	1.50866e-05
0.76028	-0.0311864	0.653431	0.130507	1.61393e-05
0.665153	-0.00374818	0.652038	0.114529	1.6748e-05
0.276379	-0.00471312	0.651417	0.0476532	1.7026e-05
2.21493	-0.106293	0.647496	0.385201	1.88782e-05
0.702675	-0.0164135	0.646961	0.122346	1.91443e-05
0.656873	-0.01306	0.645677	0.114693	1.97973e-05
0.484442	-0.00219711	0.644578	0.0847892	2.03718e-05
4.47273	-0.597	0.643036	0.785474	2.12031e-05
1.43775	-0.0954961	0.640647	0.253804	2.25509e-05
0.44123	-0.00462684	0.640449	0.0779233	2.26661e-05
2.45996	-0.108305	0.640247	0.43463	2.27837e-05
0.253846	-0.00616659	0.639084	0.0449633	2.3474e-05
2.0559	-0.198692	0.638648	0.364502	2.37369e-05
2.73985	-0.161697	0.637952	0.486496	2.4163e-05
1.10388	-0.0500345	0.637882	0.196038	2.42067e-05
1.01934	-0.0417747	0.636084	0.181731	2.53405e-05
2.09392	-0.0815734	0.636046	0.373338	2.53653e-05
0.130999	-0.00090564	0.63597	0.0233605	2.54141e-05
0.509134	-0.00493703	0.635413	0.0909009	2.57761e-05
0.968864	-0.0499242	0.632789	0.173962	2.75436e-05
1.37646	-0.0590659	0.631146	0.248021	2.87043e-05
3.00645	-0.121866	0.628152	0.545215	3.0934e-05
4.65793	-0.461776	0.626506	0.847687	3.22248e-05
1.88404	-0.0291285	0.626331	0.343	3.23646e-05
1.48185	-0.0653507	0.626082	0.269924	3.25647e-05
2.54805	-0.0238056	0.625607	0.464606	3.29502e-05
0.263938	-0.0015184	0.625243	0.0481633	3.32481e-05
5.06577	-0.234387	0.623162	0.928509	3.49969e-05
3.57493	-0.441958	0.621318	0.657826	3.66147e-05
0.3965	-0.00336337	0.621256	0.07297	3.66702e-05
0.153499	-0.00263711	0.620817	0.0282757	3.70665e-05
2.17502	-0.130723	0.618696	0.402462	3.90315e-05
0.576126	-0.0148781	0.618589	0.106629	3.91336e-05
0.274026	-0.00538591	0.617954	0.0507851	3.97412e-05
0.357951	0.00198124	0.615559	0.0666757	4.21099e-05
1.2004	-0.0326658	0.614672	0.224018	4.30193e-05
0.959515	-0.0669036	0.613458	0.179523	4.42919e-05
0.633425	-0.0204183	0.612612	0.118724	4.5199e-05
1.85291	-0.0350226	0.6118	0.34789	4.60846e-05
3.09316	-0.113728	0.611646	0.580938	4.62545e-05
0.154886	-0.00337566	0.607285	0.0293573	5.13012e-05
0.597487	-0.0179061	0.60475	0.113852	5.44579e-05
0.456702	-0.00285859	0.603059	0.0873332	5.66581e-05
0.106884	0.000101761	0.602974	0.0204426	5.67715e-05
1.48504	-0.0497983	0.60232	0.284417	5.76452e-05
2.18798	-0.0388469	0.600389	0.420736	6.02966e-05
2.5344	-0.313044	0.599747	0.488003	6.12017e-05
0.44049	-8.14973e-05	0.599744	0.0848176	6.12063e-05
0.830822	-0.0216617	0.599705	0.15999	6.12609e-05
5.39236	-0.324597	0.599337	1.03919	6.17865e-05
1.21397	-0.0282037	0.598823	0.234203	6.25264e-05
2.44741	-0.0395375	0.597636	0.473328	6.42656e-05
0.782786	-0.00423186	0.595673	0.152009	6.72373e-05
1.32432	-0.0226992	0.59499	0.257534	6.82999e-05
0.944874	-0.0459906	0.594248	0.184028	6.94719e-05
1.12382	-0.0318088	0.593872	0.219051	7.00724e-05
0.932662	-0.0294208	0.593667	0.181869	7.0401e-05
1.15503	-0.0151725	0.593302	0.225399	7.09904e-05
1.54053	-0.0449731	0.593207	0.300689	7.11457e-05
0.191139	0.00257288	0.592578	0.0373562	7.21749e-05
1.06265	-0.0306162	0.59124	0.20826	7.44076e-05
0.864954	-0.00875325	0.59071	0.169701	7.53097e-05
0.371186	-0.00519299	0.590022	0.0729292	7.64943e-05
0.924176	-0.0289071	0.590003	0.181586	7.65274e-05
0.950981	-0.038994	0.58851	0.18743	7.91579e-05
0.347462	-0.0108437	0.587539	0.0686189	8.09106e-05
2.2121	-0.0727131	0.587048	0.437302	8.18113e-05
0.123637	-0.001555	0.58491	0.0245493	8.58364e-05
3.24296	-0.0839666	0.584574	0.644365	8.64846e-05
0.504608	-0.00456741	0.584287	0.100323	8.70419e-05
1.83989	-0.0854688	0.58422	0.365847	8.71732e-05
1.65211	-0.0751378	0.583463	0.329021	8.86613e-05
0.90061	-0.0286902	0.58172	0.180002	9.21735e-05
1.6574	-0.150441	0.580227	0.332277	9.52803e-05
1.29749	-0.0480441	0.577477	0.261593	0.000101254
0.967118	-0.0281482	0.575507	0.195773	0.000105735
2.2713	-0.0914644	0.57512	0.460143	0.000106636
1.97936	-0.0500645	0.574777	0.401279	0.00010744
1.17903	-0.0856176	0.573708	0.23955	0.000109983
2.08006	-0.0714772	0.571274	0.424724	0.000115974
3.34581	-0.170853	0.570906	0.683689	0.000116905
1.97454	-0.125791	0.566147	0.407414	0.000129565
0.590998	-0.0127794	0.566101	0.121954	0.000129695
0.304525	-0.00194887	0.565544	0.062911	0.000131255
0.638977	-0.0085709	0.565102	0.132123	0.000132504
0.925903	-0.0131309	0.564175	0.191813	0.000135164
3.74247	-0.112402	0.564051	0.775499	0.000135524
0.788741	-0.0153303	0.563643	0.163575	0.000136709
3.58885	-0.229678	0.560912	0.748424	0.000144904
0.894186	-0.0108864	0.560706	0.186553	0.00014554
0.615149	-0.000179704	0.559658	0.128611	0.000148813
1.9527	-0.0433792	0.559601	0.408302	0.000148991
0.954934	-0.0191811	0.555802	0.201217	0.000161432
1.39321	-0.0735245	0.555678	0.293641	0.000161853
3.00891	-0.0607554	0.555391	0.634545	0.000162833
0.760529	-0.0227432	0.555192	0.160452	0.000163513
3.83432	-0.448997	0.553029	0.812488	0.000171091
0.291991	-0.000658972	0.552912	0.0618873	0.000171512
1.17485	-0.0376956	0.552303	0.249316	0.000173706
4.09894	-0.166809	0.551552	0.87116	0.00017645
4.08103	-0.192157	0.549953	0.870162	0.000182416
0.497162	0.00878931	0.549643	0.106072	0.000183593
0.113092	-0.00163559	0.549248	0.0241479	0.000185105
0.31232	0.00425964	0.549073	0.0667116	0.000185776
1.54481	-0.0336193	0.545974	0.332043	0.000198061
0.933482	-0.0472256	0.545911	0.200668	0.000198317
1.08554	-0.0224121	0.544746	0.233905	0.000203129
4.5012	-0.429312	0.544255	0.970848	0.000205186
0.661456	-0.0261786	0.543918	0.142764	0.000206609
0.414987	-0.0138171	0.54294	0.0897447	0.000210792
1.23162	-0.0277612	0.542674	0.266492	0.000211941
5.23699	-0.260542	0.541535	1.13576	0.000216932
0.406452	0.00183104	0.539331	0.0885401	0.000226889
0.737602	-0.0191881	0.53837	0.160988	0.000231362
1.93675	-0.118243	0.538163	0.422888	0.000232335
0.642182	-0.00684685	0.537535	0.140397	0.000235307
0.717987	-0.00841029	0.537517	0.156976	0.000235394
2.00684	-0.15801	0.537106	0.439124	0.000237361
1.0925	-0.0161634	0.535816	0.239675	0.000243624
0.400086	0.00085794	0.53567	0.0877974	0.000244344
0.270028	0.000186315	0.535567	0.0592689	0.000244851
0.226388	-0.000904572	0.5355	0.0496971	0.000245184
0.234646	0.00356416	0.533995	0.0516659	0.000252727
1.53682	-0.0152566	0.532846	0.33917	0.000258625
1.65827	-0.0516887	0.531329	0.367088	0.000266601
3.7559	-0.0914874	0.531002	0.831985	0.00026835
2.30266	-0.104227	0.530958	0.510117	0.000268584
1.84922	-0.0589293	0.530357	0.410159	0.000271827
0.238595	-0.0021943	0.528479	0.0531205	0.000282191
1.30944	-0.0285501	0.528214	0.291687	0.000283679
0.0902578	-0.000813467	0.527948	0.0201163	0.000285185
1.26119	-0.0701781	0.526935	0.28166	0.000290975
2.0504	-0.121643	0.52508	0.459621	0.000301852
0.146951	0.000324917	0.52456	0.0329752	0.000304968
1.36997	-0.0835975	0.523607	0.308004	0.00031075
0.254343	0.00394636	0.523499	0.057195	0.000311408
0.648181	-0.0198714	0.523453	0.145772	0.000311692
0.370707	-0.00530764	0.522172	0.083584	0.000319645
1.48552	-0.0678236	0.521518	0.335382	0.000323774
0.71897	-0.00988207	0.52115	0.16244	0.000326116
1.21794	-0.0297473	0.51963	0.276014	0.000335963
1.1704	-0.00708443	0.519471	0.265325	0.000337008
2.27469	-0.0348187	0.518484	0.516681	0.000343562
0.83132	-0.0294593	0.518173	0.188947	0.000345652
0.917568	-0.0151876	0.516519	0.209242	0.000356958
4.78813	-0.117049	0.516044	1.09292	0.000360268
1.0477	-0.0288598	0.514225	0.240017	0.000373189
0.94342	-0.0196376	0.512208	0.217002	0.000388009
0.545205	-0.00940478	0.50968	0.126042	0.000407325
3.19456	-0.224727	0.50963	0.7386	0.000407716
2.1342	-0.0738452	0.509135	0.493929	0.000411607
3.87366	-0.113847	0.50864	0.897388	0.000415526
0.375755	-0.008775	0.508086	0.0871454	0.000419949
4.13362	-0.378556	0.506753	0.961231	0.000430777
1.28944	-0.00101935	0.5044	0.301262	0.000450502
0.26346	0.000695496	0.504359	0.0615593	0.00045086
0.366396	-0.00716196	0.503783	0.0857095	0.000455815
0.53718	-0.00891843	0.502712	0.12593	0.000465155
0.330199	0.000482868	0.501097	0.0776581	0.000479569
1.48918	-0.0159357	0.500299	0.350793	0.000486849
0.719601	-0.0163817	0.499995	0.169613	0.000489642
1.59376	-0.050224	0.498868	0.376504	0.000500138
0.403048	-0.00449268	0.497135	0.0955452	0.000516668
0.163274	0.00272263	0.497008	0.0387151	0.000517894
2.6567	-0.0718192	0.493865	0.633921	0.000549212
0.445581	-0.0149938	0.492295	0.106656	0.00056549
2.47843	-0.0995446	0.491409	0.594296	0.000574861
0.270959	-0.00214188	0.491258	0.0649923	0.000576475
1.16888	-0.0376366	0.490957	0.280537	0.000579699
1.2769	-0.0144472	0.49043	0.306785	0.000585386
2.24053	-0.0496149	0.489439	0.539373	0.00059621
0.672024	-0.000787804	0.488045	0.162231	0.000611747
2.67694	-0.0660822	0.487993	0.646299	0.000612338
0.612043	0.000744521	0.487301	0.147972	0.000620191
4.20262	-0.0741876	0.486592	1.0175	0.000628334
2.27137	-0.119962	0.486499	0.550024	0.000629401
1.31648	-0.030235	0.48628	0.318931	0.000631942
1.00249	-0.0188394	0.485184	0.243397	0.000644789
1.19767	-0.008206	0.484432	0.291224	0.000653736
0.85786	-0.0156	0.483846	0.208841	0.000660788
2.24273	-0.0596074	0.483501	0.546356	0.000664962
2.63494	-0.139045	0.48176	0.644147	0.000686443
5.09002	-0.244406	0.481649	1.2446	0.000687835
0.328402	0.0092158	0.480466	0.0804906	0.000702805
1.08464	-0.0520051	0.48044	0.265856	0.000703134
0.140718	-0.000664284	0.478251	0.034643	0.000731634
0.26125	0.0126176	0.476548	0.0645366	0.000754529
0.658809	-0.00877009	0.476347	0.162811	0.000757271
0.318455	0.000717518	0.474554	0.0789828	0.000782148
0.736381	-0.0070015	0.474482	0.182663	0.000783166
5.01897	-0.290121	0.472431	1.25011	0.00081257
0.383838	-0.00542426	0.471601	0.0957647	0.000824741
4.46654	-0.219501	0.471058	1.11558	0.000832802
0.25603	-0.00145415	0.470599	0.0640062	0.000839673
0.233453	-0.00107556	0.469616	0.0584772	0.000854543
0.72425	-0.0111267	0.467929	0.182032	0.000880635
1.98207	-0.016849	0.467678	0.498421	0.00088457
0.311189	0.0189693	0.466534	0.0784331	0.000902744
0.872025	-0.0187891	0.465182	0.220386	0.000924654
1.80402	-0.064796	0.461072	0.459711	0.000994236
2.83787	-0.0337562	0.460522	0.723965	0.00100391
1.2005	-0.0395575	0.460281	0.306407	0.00100817
1.31899	-0.0437736	0.459614	0.337102	0.00102005
0.55399	-0.0122398	0.45876	0.14183	0.00103544
0.569834	-0.00198657	0.458531	0.145953	0.0010396
1.6456	-0.0394446	0.45659	0.423144	0.00107551
1.31031	-0.0562646	0.455822	0.337451	0.00109002
0.679368	-0.00287206	0.455707	0.175002	0.00109221
0.893368	-0.030065	0.454773	0.230561	0.00111013
1.17296	-0.0248867	0.453892	0.303256	0.00112729
1.96152	-0.137826	0.453679	0.507347	0.00113146
5.34199	-0.239151	0.450547	1.39047	0.00119461
1.64714	0.0139188	0.447564	0.431328	0.00125768
1.2152	-0.0201561	0.445467	0.319571	0.00130383
0.241604	0.00121417	0.44505	0.0635901	0.00131318
0.264461	0.00777546	0.441031	0.0701753	0.00140651
0.351002	-0.00174502	0.440966	0.0931516	0.00140808
1.00099	-0.00809262	0.439981	0.266181	0.00143188
4.67005	-0.223958	0.438853	1.2447	0.00145957
0.895741	0.0230631	0.438542	0.238891	0.0014673
3.73059	-0.094555	0.437725	0.996586	0.00148778
2.47415	-0.0944339	0.435988	0.663279	0.00153214
1.5206	-0.0322906	0.434941	0.408517	0.00155946
0.63711	0.0025654	0.433715	0.171591	0.00159202
0.0133884	8.3173e-05	0.433434	0.00360793	0.00159957
2.05244	-0.0687054	0.433431	0.553095	0.00159963
0.589313	-0.00452357	0.43343	0.15881	0.00159967
1.42131	-0.0264407	0.432192	0.383987	0.00163331
1.14784	-0.0652669	0.431692	0.310421	0.0016471
0.911327	-0.0154959	0.429535	0.247544	0.0017077
0.935014	-0.032944	0.429088	0.25421	0.00172051
2.71583	-0.164899	0.427681	0.7405	0.00176142
0.55548	-0.00193804	0.427552	0.151498	0.00176521
4.2022	-0.244618	0.425708	1.1504	0.00182024
0.264141	-0.000722594	0.424605	0.0724753	0.00185392
1.88101	-0.0550942	0.423576	0.517202	0.00188586
2.36169	-0.108536	0.419507	0.654809	0.00201701
0.603461	-0.00509206	0.41926	0.167402	0.00202523
0.430113	-0.00150749	0.419086	0.119358	0.00203103
0.434558	0.000137309	0.418032	0.120853	0.00206657
0.586628	0.0236461	0.417422	0.163349	0.0020874
4.33063	-0.34662	0.417029	1.20686	0.00210089
1.23322	-0.00678641	0.416955	0.343726	0.00210344
3.5346	-0.40931	0.416528	0.986035	0.00211824
0.292549	-0.00168631	0.41577	0.0817388	0.00214473
1.84919	-0.10661	0.415679	0.516764	0.00214793
1.10039	-0.0312293	0.415552	0.30759	0.00215239
0.818995	-0.00866517	0.413261	0.230015	0.00223455
0.568645	-0.0147054	0.412255	0.160036	0.00227151
1.11836	-0.0167159	0.411676	0.315119	0.00229305
0.872005	-0.00858909	0.411522	0.245783	0.00229878
1.87597	-0.162171	0.410202	0.530202	0.00234868
0.608854	-0.010908	0.409068	0.172484	0.00239233
0.7024	-0.0126211	0.406526	0.200035	0.00249286
0.215002	0.00155225	0.40545	0.0613665	0.00253654
0.593301	-0.00349718	0.401966	0.170572	0.00268284
0.404881	-0.00577084	0.401681	0.116471	0.00269517
1.76904	-0.038786	0.400767	0.509862	0.00273496
2.05589	-0.0689286	0.400649	0.592682	0.00274015
2.1524	-0.0639106	0.398193	0.62369	0.00284994
0.768592	-0.0141642	0.397561	0.223005	0.00287885
2.46251	-0.140991	0.396599	0.715926	0.00292333
0.430501	0.00731775	0.394456	0.125722	0.00302469
2.1787	-0.114021	0.391374	0.640383	0.00317616
0.665024	-0.00902598	0.390181	0.19596	0.00323661
0.88848	-0.0158161	0.39017	0.261812	0.00323718
0.621263	0.00107091	0.388962	0.183536	0.00329947
1.58457	-0.0271259	0.387353	0.469707	0.0033841
3.61538	-0.0955884	0.387294	1.07183	0.00338728
0.94145	0.00793587	0.385675	0.280059	0.00347451
0.378663	0.00306165	0.385258	0.112742	0.00349732
0.893025	-0.0122465	0.382151	0.26764	0.00367158
0.118199	0.00384555	0.3818	0.0354506	0.00369174
0.763028	-0.0169423	0.381344	0.229071	0.00371813
0.697356	-0.0057832	0.380419	0.209767	0.00377216
0.763121	-0.00245137	0.380142	0.229684	0.00378847
0.514156	-0.0129759	0.378559	0.155272	0.00388291
2.13082	-0.151765	0.37727	0.64526	0.0039614
3.34135	-0.221642	0.377189	1.01201	0.00396641
3.48824	-0.0945556	0.376029	1.05911	0.00403834
2.47076	-0.0879405	0.37598	0.750261	0.00404144
0.23868	0.000781634	0.375607	0.072534	0.00406484
3.15859	-0.0776247	0.373445	0.964326	0.00420297
0.408003	0.0116068	0.373288	0.124606	0.00421314
0.145977	6.27493e-06	0.369604	0.0449352	0.00445903
0.363408	0.0045156	0.369478	0.111896	0.00446763
0.13309	0.000633084	0.368914	0.041029	0.0045065
1.39528	-0.031597	0.368747	0.430292	0.00451803
0.417581	0.00144904	0.366471	0.12941	0.00467835
0.408239	-0.00321674	0.364823	0.126965	0.00479761
0.816811	-0.000488922	0.363017	0.255027	0.00493155
1.46744	-0.0391318	0.362925	0.458259	0.00493845
1.28824	0.0073742	0.36201	0.403094	0.00500767
4.30308	-0.156522	0.361828	1.34698	0.00502155
0.448206	-0.0112186	0.361455	0.140414	0.00505013
0.925469	0.000187062	0.360831	0.290323	0.0050982
0.654113	0.00438708	0.360473	0.205357	0.00512601
3.86104	-0.0991112	0.360073	1.21322	0.00515719
1.21647	0.0179931	0.359978	0.382317	0.00516466
1.63036	-0.064318	0.35989	0.512494	0.00517158
0.494348	-0.00228457	0.358984	0.155702	0.00524308
1.809	-0.0766761	0.35831	0.570605	0.00529684
2.05512	-0.08046	0.35815	0.648462	0.00530966
0.500026	-0.00828431	0.358065	0.157805	0.00531649
0.109455	0.000823062	0.356257	0.0346796	0.00546373
0.91426	-0.00738372	0.35499	0.290475	0.00556917
0.662784	0.0104838	0.354264	0.210912	0.00563048
0.250033	0.00425137	0.353895	0.0796299	0.00566181
0.0531872	0.00222947	0.352654	0.016985	0.0057685
0.77921	0.00823544	0.352032	0.249174	0.00582258
1.09917	0.00886466	0.351267	0.352083	0.00588989
0.65153	-0.00627578	0.349705	0.209412	0.00602938
0.521607	0.0127644	0.346397	0.16888	0.00633485
1.60195	-0.061772	0.342213	0.52349	0.00674156
0.496399	0.0032839	0.341522	0.162464	0.00681101
0.173784	0.0018929	0.341145	0.0569244	0.0068492
0.57928	-0.00281548	0.341089	0.189772	0.00685489
1.74881	-0.048575	0.340856	0.573205	0.00687853
3.5588	-0.0763104	0.340825	1.16655	0.00688171
3.57464	-0.148509	0.338137	1.17878	0.00716073
0.178257	-0.00179563	0.337229	0.058902	0.00725727
0.44533	-0.00260776	0.335366	0.147767	0.0074592
2.94463	-0.114775	0.335129	0.977591	0.00748529
0.521999	0.0021367	0.334409	0.17358	0.00756497
0.271992	0.00511576	0.333324	0.0906657	0.00768641
0.286651	0.00127877	0.333048	0.0956118	0.00771769
1.31532	0.0193794	0.331778	0.439978	0.0078627
1.29006	-0.0104095	0.331534	0.431767	0.00789083
3.13803	-0.134981	0.330801	1.052	0.00797597
1.24684	-0.00889683	0.330704	0.418084	0.00798738
1.76764	-0.0267819	0.328947	0.595076	0.00819519
0.29657	0.00945878	0.328776	0.0998793	0.00821564
0.552606	0.00357224	0.327264	0.186747	0.00839891
1.55076	-0.037943	0.327018	0.524353	0.00842904
2.10715	-0.00673874	0.325233	0.715382	0.00865088
1.58168	-0.0763034	0.324985	0.537289	0.00868211
2.9589	-0.0609737	0.324188	1.00695	0.00878331
0.522405	0.0161294	0.323096	0.178225	0.00892358
0.336179	0.0107253	0.322593	0.114823	0.00898887
0.0336436	0.000427522	0.320481	0.0115469	0.00926806
0.52796	0.0101023	0.319768	0.1815	0.0093641
0.628258	0.0225694	0.31725	0.217236	0.00971055
1.58636	-0.00924096	0.31608	0.55001	0.00987558
0.902228	0.000583365	0.312636	0.315322	0.0103764
0.266076	0.000193328	0.312107	0.0931061	0.0104554
0.239201	0.00756366	0.309792	0.0841553	0.0108075
1.73561	-0.016778	0.308677	0.612216	0.0109811
0.730524	-0.000624766	0.308239	0.257948	0.0110499
0.239153	0.00328728	0.307851	0.0845219	0.0111113
0.438549	0.0115167	0.307394	0.155159	0.0111839
0.762362	0.0923548	0.307157	0.269875	0.0112217
0.502532	0.00149622	0.305992	0.178384	0.0114095
1.81156	-0.0402643	0.305863	0.643244	0.0114305
1.84282	-0.0549254	0.30553	0.654858	0.0114847
0.448798	0.0201481	0.305479	0.159502	0.0114931
1.93477	-0.0498997	0.304826	0.688675	0.0116003
0.11207	0.000990563	0.304744	0.0398987	0.0116139
2.42061	-0.0641517	0.304529	0.862213	0.0116494
2.76215	-0.058861	0.304291	0.984418	0.0116888
0.135001	0.00355442	0.303738	0.0481767	0.0117809
3.32062	-0.121101	0.303514	1.18563	0.0118185
3.79816	-0.22822	0.300926	1.36449	0.0122602
1.1857	0.00665721	0.300167	0.426731	0.0123926
2.67211	-0.211125	0.299593	0.963003	0.0124936
1.65317	-0.000210978	0.298021	0.598027	0.0127741
0.235237	-0.000625908	0.297696	0.085162	0.0128328
0.6076	-0.000849352	0.295074	0.221354	0.0133158
1.98839	-0.0153347	0.294655	0.725119	0.0133946
0.328908	-0.000437355	0.293107	0.120393	0.0136891
2.59387	-0.0529606	0.290429	0.955632	0.014213
1.77107	-0.0371436	0.289993	0.653186	0.0143001
0.811704	0.011177	0.289713	0.299568	0.0143563
1.20048	-0.0210001	0.289048	0.443767	0.0144904
0.288562	0.013546	0.286372	0.107368	0.0150423
0.140542	0.00645109	0.28547	0.0524084	0.0152327
1.85751	-0.0675915	0.283874	0.695386	0.0155748
0.807031	-0.00350011	0.283706	0.302249	0.0156113
0.569025	0.0229572	0.283617	0.213158	0.0156307
0.686653	-0.000886914	0.281467	0.258589	0.0161048
0.542371	0.0199082	0.280548	0.204719	0.0163114
1.02123	0.0181226	0.27875	0.387187	0.0167228
0.400454	-0.00600113	0.278453	0.15194	0.0167916
1.61503	-0.0256063	0.277168	0.61474	0.017093
2.43423	-0.0523284	0.275626	0.930138	0.0174609
1.19567	-0.0133489	0.275623	0.456879	0.0174616
1.68156	-0.0685589	0.275164	0.64328	0.0175725
1.97557	-0.0486915	0.273468	0.758978	0.0179882
0.644238	-0.00583466	0.272658	0.248011	0.0181901
0.907183	-0.00146843	0.271812	0.349983	0.0184032
1.149	-0.015819	0.271219	0.443937	0.0185538
0.13211	0.00997168	0.269609	0.051252	0.0189687
0.101554	0.00286863	0.269418	0.039417	0.0190185
0.77069	0.00225066	0.268997	0.299453	0.0191286
0.531689	0.014952	0.267233	0.20752	0.0195966
1.59403	-0.00694631	0.267123	0.62233	0.0196263
0.569337	0.0064081	0.266998	0.222347	0.0196598
0.0449065	0.00103912	0.266944	0.0175401	0.0196744
1.51084	-0.0168847	0.264466	0.59388	0.0203528
0.447216	0.000730817	0.263142	0.176391	0.020724
0.41013	0.00751822	0.262219	0.16215	0.0209866
0.0938288	0.000483815	0.261944	0.0371228	0.0210656
1.54231	-0.0578077	0.261726	0.610547	0.0211281
2.44853	-0.159923	0.261378	0.970166	0.0212286
1.67248	0.0142537	0.25969	0.665586	0.0217221
0.646339	0.000475776	0.259066	0.257637	0.0219074
2.23326	-0.0532436	0.258874	0.890645	0.0219644
1.82257	-0.10434	0.258685	0.727218	0.022021
1.06799	0.0132252	0.256913	0.428111	0.0225574
1.8343	-0.0234983	0.25608	0.7369	0.0228138
0.337173	0.0355978	0.254977	0.135847	0.0231576
2.35862	-0.0333095	0.254079	0.952539	0.0234408
0.619505	0.00285173	0.253604	0.250504	0.0235921
0.352703	0.0176057	0.253221	0.142764	0.0237146
0.627091	0.0478849	0.252154	0.254547	0.0240594
0.97878	-0.00196488	0.251877	0.397596	0.0241498
1.56667	-0.030236	0.250593	0.638581	0.0245721
0.539917	0.0109002	0.24983	0.22052	0.0248266
1.42128	-0.00782399	0.249025	0.581747	0.0250974
0.831816	-0.000219153	0.248534	0.340921	0.0252642
0.687555	-0.000463805	0.246103	0.283641	0.0261046
0.393738	0.0124984	0.245785	0.16257	0.0262167
0.559834	-0.00248818	0.24489	0.231709	0.0265338
0.105786	0.00322042	0.244347	0.0438478	0.0267282
1.89509	-0.0348786	0.243544	0.787219	0.0270178
0.331843	-0.00140094	0.241696	0.138543	0.027696
1.36012	-0.0353141	0.24166	0.567897	0.0277094
0.21255	0.0175781	0.241388	0.0888133	0.0278107
1.74544	-0.0109199	0.241353	0.729394	0.0278235
2.26757	-0.0354614	0.238864	0.954071	0.0287663
1.19288	-0.00802819	0.238159	0.502873	0.0290387
1.53247	-0.0552392	0.23794	0.646421	0.0291239
0.627498	-0.00595725	0.23772	0.26485	0.0292095
0.738771	0.0746805	0.237494	0.31201	0.029298
0.75045	-0.00152538	0.237283	0.317127	0.0293806
0.447813	0.0169654	0.236952	0.189411	0.0295106
0.549203	0.00503271	0.236146	0.232816	0.0298302
0.837086	0.015489	0.236042	0.354955	0.0298713
1.4953	0.000747095	0.233268	0.638977	0.0309967
0.507482	0.00713385	0.232669	0.217224	0.0312451
0.496826	-0.0030112	0.231229	0.213523	0.0318494
1.49384	-0.034317	0.230579	0.643191	0.0321257
0.172811	0.00374518	0.226951	0.0751751	0.033711
0.251842	0.0095982	0.225476	0.110017	0.0343761
0.784204	-0.0132998	0.225325	0.342727	0.034445
1.9185	-0.066396	0.225164	0.838845	0.0345186
0.30164	0.00478097	0.224769	0.132038	0.0346993
1.70725	0.0449589	0.223006	0.751124	0.0355179
1.51516	-0.0335455	0.221214	0.670078	0.0363691
0.488545	0.00861296	0.220961	0.216217	0.0364906
0.0225433	0.000666179	0.219549	0.0100182	0.0371771
3.01276	-0.068705	0.219365	1.33958	0.0372673
2.25378	-0.0792638	0.219104	1.00287	0.0373957
0.568887	0.00192573	0.21778	0.254124	0.0380541
1.73368	-0.0126978	0.217335	0.775454	0.0382781
1.38794	-0.00212279	0.217066	0.621298	0.0384139
0.84025	-0.00245458	0.216115	0.377187	0.0388979
3.07588	-0.109393	0.215972	1.38134	0.038971
0.793397	0.0144035	0.215313	0.357	0.0393105
0.455385	-0.00473657	0.214145	0.205617	0.0399185
2.28623	0.0875959	0.211809	1.03951	0.0411628
0.0817065	0.00301062	0.210272	0.0373224	0.0420012
0.36505	0.00806041	0.208421	0.167684	0.0430322
1.68731	-0.00131942	0.207597	0.777	0.0434993
0.202386	0.0068175	0.206965	0.0933775	0.0438603
0.112671	0.000369591	0.205588	0.0522034	0.0446575
0.807866	0.142943	0.204977	0.375008	0.0450159
0.0349045	0.00256119	0.204539	0.0162243	0.0452743
2.86309	-0.0538758	0.204473	1.33109	0.0453135
1.19981	0.0102115	0.204108	0.558433	0.0455298
1.21657	0.0718715	0.203639	0.567058	0.0458101
0.415253	0.00111449	0.203084	0.193885	0.0461429
1.35535	-0.00327856	0.202309	0.634346	0.0466121
0.140711	0.00126538	0.195981	0.0671767	0.0506186
2.62146	-0.0541988	0.19542	1.25374	0.0509891
0.658015	0.00571056	0.195231	0.314891	0.0511147
0.112883	0.00794068	0.194673	0.0541161	0.0514867
1.47222	-0.010891	0.194492	0.70619	0.0516084
2.03934	0.0713727	0.194267	0.978924	0.0517593
1.33665	-0.000177273	0.193154	0.64391	0.0525135
0.0156639	0.00102307	0.191634	0.00758283	0.0535598
0.584423	-0.0023827	0.190837	0.283647	0.0541171
0.819582	-0.00628507	0.190524	0.398184	0.0543375
1.17318	0.0118383	0.189944	0.571047	0.0547473
0.499348	-0.00427959	0.188968	0.243833	0.0554451
0.100718	0.00319267	0.187836	0.0493634	0.0562643
0.498988	0.0219261	0.186971	0.245256	0.0568987
4.6827	-0.371007	0.184793	2.3182	0.0585256
0.218259	0.0302871	0.184042	0.108321	0.0590973
0.326847	0.0111162	0.183657	0.162421	0.0593927
0.317079	0.00893857	0.183164	0.157827	0.0597727
0.253858	0.0124205	0.181098	0.127237	0.0613904
0.16466	0.0012704	0.180999	0.0825574	0.0614684
2.31085	-0.0110763	0.180309	1.16132	0.0620195
1.30019	0.0105776	0.180245	0.653555	0.0620707
0.486286	0.0209071	0.178496	0.245893	0.0634881
0.961901	0.0304907	0.175405	0.491579	0.0660712
0.0980445	0.00168245	0.173212	0.0504888	0.0679658
0.199519	0.00997816	0.171806	0.103251	0.0692075
0.163629	0.00160661	0.170665	0.0850192	0.0702325
0.849469	0.0143737	0.169791	0.442739	0.0710266
0.391247	0.0227259	0.169384	0.204211	0.0714002
1.83129	-0.00748121	0.168901	0.957486	0.0718455
0.0609474	0.00120062	0.167448	0.0320321	0.0732012
1.77779	0.0132961	0.167049	0.93569	0.0735774
2.60193	-0.0149925	0.166208	1.3736	0.0743772
1.156	0.0219507	0.165285	0.612314	0.0752653
0.33869	0.00830439	0.16437	0.179996	0.0761562
2.02964	0.0801986	0.162321	1.08676	0.078188
0.700683	0.0315547	0.16198	0.375649	0.0785312
0.41303	0.0186368	0.161874	0.221519	0.0786379
0.836764	0.0206547	0.159383	0.452945	0.0811948
0.890111	0.107478	0.15928	0.482007	0.0813022
0.924661	0.0724864	0.15902	0.501203	0.0815739
0.983848	0.0264192	0.157751	0.535828	0.0829133
1.76516	0.0181869	0.155866	0.968229	0.0849438
0.0991395	0.00334335	0.154919	0.0545768	0.0859827
0.104622	0.00679625	0.152897	0.0580437	0.088242
0.936872	0.0127179	0.15249	0.520589	0.0887035
0.748967	0.0513312	0.150171	0.419952	0.0913819
0.586087	0.0197414	0.14923	0.32984	0.0924912
1.58466	0.0471973	0.146973	0.899832	0.0952062
1.56003	-0.0283682	0.146609	0.887138	0.0956522
0.0709129	0.000606669	0.146083	0.0404108	0.0962999
0.955637	0.085625	0.145452	0.545965	0.0970811
0.714021	0.042009	0.1452	0.408342	0.0973964
0.147541	0.0115589	0.144906	0.0844777	0.0977642
0.207527	0.0494548	0.144762	0.118892	0.0979441
2.09233	0.0821856	0.144259	1.20114	0.0985774
2.42208	0.0168531	0.142898	1.39815	0.100313
0.105117	0.00464842	0.141433	0.0610445	0.102215
1.03831	0.086775	0.140027	0.606494	0.104074
0.35117	0.00570524	0.139967	0.205175	0.104154
0.407062	0.0175643	0.138052	0.239742	0.106744
1.08474	0.00994929	0.137567	0.640166	0.107409
0.0470735	0.00111288	0.136268	0.027934	0.109214
0.0569237	0.00832405	0.135866	0.033837	0.109778
0.573292	0.00434886	0.135556	0.341232	0.110216
1.64051	-0.0210901	0.1351	0.978356	0.110862
1.52472	-0.0085787	0.135014	0.909641	0.110985
0.609782	0.00666224	0.13469	0.364297	0.111446
0.174695	0.0214554	0.134535	0.104436	0.111669
0.164125	0.00217767	0.134345	0.0981978	0.111942
0.220089	0.00475002	0.13252	0.132724	0.114593
0.251688	0.0103286	0.132478	0.151808	0.114655
0.138797	0.00557157	0.13142	0.0841043	0.116222
0.426881	0.00633264	0.130491	0.259727	0.117616
0.73113	0.000978562	0.128227	0.449334	0.121085
0.354934	0.00416724	0.127976	0.218379	0.121476
2.17231	-0.0727539	0.127178	1.34135	0.122728
1.77796	0.0977557	0.126542	1.101	0.123735
0.236899	0.00689741	0.123975	0.148429	0.127885
0.0784025	0.00242236	0.123506	0.0492294	0.12866
0.273782	0.000677104	0.122842	0.172438	0.129762
0.720231	0.0204927	0.122733	0.453859	0.129945
0.0485259	0.00306187	0.121142	0.030807	0.132632
0.609721	0.0313542	0.119111	0.390823	0.136146
1.12987	0.0856193	0.118929	0.724859	0.136465
0.478456	0.00161082	0.117845	0.308547	0.138384
2.40758	-0.0307123	0.116315	1.56414	0.141141
0.233229	0.0154754	0.114637	0.152772	0.144229
0.143122	0.0164893	0.114138	0.0939803	0.145161
0.377048	0.0174409	0.114115	0.247616	0.145205
0.27838	0.00436477	0.112195	0.184576	0.14885
1.92512	-0.00775709	0.111287	1.28227	0.150607
0.219641	0.00569424	0.108994	0.148019	0.155142
0.752211	0.0174688	0.108374	0.508547	0.156392
0.232578	0.0243126	0.107775	0.157729	0.157611
0.143755	0.00706907	0.106249	0.0982724	0.16076
0.0254736	0.00176094	0.105989	0.0174379	0.161302
0.516767	0.0361216	0.105678	0.354333	0.161954
0.100755	0.0032482	0.104663	0.069459	0.164103
2.34034	-0.0714834	0.103189	1.62621	0.167276
0.916208	0.0182827	0.101751	0.641632	0.170432
0.333181	0.00740674	0.100993	0.234304	0.172123
1.73868	0.0484829	0.0988709	1.23721	0.176949
0.198488	0.0157906	0.0987671	0.141322	0.177189
0.299715	0.0102419	0.0983866	0.213852	0.178071
0.910122	0.120447	0.0970277	0.654415	0.181259
0.266851	0.0136776	0.0969037	0.192013	0.181553
0.287147	0.00696707	0.0920001	0.212626	0.193599
0.287201	0.0223627	0.0916182	0.213154	0.194572
0.180327	0.00617202	0.0913422	0.134057	0.195279
0.406448	0.0290025	0.0907096	0.303315	0.19691
2.00049	0.0595	0.0891094	1.50755	0.201103
0.472058	0.0205313	0.089081	0.355801	0.201178
0.57931	0.0401042	0.0867922	0.442914	0.207348
1.73899	0.104886	0.0861443	1.33501	0.209132
0.48278	0.0195372	0.0850281	0.373281	0.212245
0.88182	0.036898	0.0832561	0.689699	0.217293
0.563993	0.0141171	0.0829629	0.441966	0.218141
1.35036	0.0297127	0.081403	1.06919	0.222715
0.0800279	0.00835679	0.0804753	0.063761	0.225486
0.229712	0.00831846	0.0797888	0.183874	0.227561
0.131072	0.0207758	0.0797013	0.10498	0.227827
0.504863	0.0246306	0.0790154	0.406263	0.229925
1.45456	0.0168706	0.0788536	1.17179	0.230423
2.38605	0.171299	0.078635	1.92509	0.231097
1.94881	0.109704	0.077956	1.57974	0.233207
1.64305	0.0166885	0.0778706	1.33267	0.233474
0.252386	0.0264753	0.0761242	0.207241	0.239008
0.702771	0.0258872	0.0758321	0.578264	0.239948
0.318623	0.0112751	0.0750487	0.263651	0.24249
0.992355	0.0618426	0.0732438	0.832009	0.248465
0.408658	0.0131529	0.0731146	0.342953	0.248899
0.814027	0.0249873	0.0725071	0.686226	0.250951
0.0922276	0.00678388	0.0722606	0.0778909	0.25179
0.261389	0.0192155	0.0694828	0.225462	0.261465
-0.14899	0.0228217	0.0694694	0.128526	0.261512
0.460092	0.0247245	0.0687395	0.399154	0.264126
1.34356	-0.00512035	0.0672395	1.17949	0.269593
0.745119	0.0524669	0.0672002	0.654332	0.269738
0.242025	0.0131107	0.065739	0.215053	0.275195
1.90921	0.149492	0.0628837	1.73718	0.286239
0.962065	0.0376188	0.0610708	0.889136	0.293526
0.51452	0.0204039	0.0562748	0.496629	0.313909
-0.135069	0.0284856	0.0556279	0.131173	0.316789
0.451986	0.0999161	0.0516307	0.456587	0.335333
0.496916	0.113681	0.0510592	0.504928	0.338095
0.339835	0.022186	0.0505978	0.346969	0.340345
0.06964	0.0147896	0.050423	0.0712317	0.341203
0.252252	0.0115049	0.0485063	0.263331	0.35079
0.810355	0.0144759	0.0462545	0.867317	0.362503
0.358776	0.0969134	0.0444738	0.391973	0.37213
0.161464	0.0113359	0.042916	0.179724	0.380832
0.303874	0.0626062	0.0424485	0.340179	0.383497
0.0942939	0.00271183	0.0389481	0.110402	0.404276
0.134226	0.0151102	0.0382216	0.158702	0.408783
-0.476541	0.295534	0.0377174	0.567341	0.411952
0.17721	0.0346419	0.0375721	0.211399	0.412872
1.10417	0.042476	0.0375365	1.31784	0.413097
0.630431	0.0371534	0.0373802	0.754063	0.414091
0.525854	0.133015	0.036852	0.633643	0.417472
1.03126	0.0828326	0.0360503	1.25691	0.42268
0.620576	0.0510331	0.035876	0.758269	0.423825
0.218709	0.0856357	0.0346515	0.272089	0.431992
0.103564	0.0233162	0.0342545	0.129612	0.43469
0.046057	0.0144662	0.0327944	0.0589548	0.444824
0.641509	0.369599	0.0327677	0.821502	0.445012
0.979119	0.182094	0.0307749	1.29513	0.459429
0.293314	0.0552113	0.0305436	0.389494	0.461148
0.0332243	0.0113141	0.0284364	0.0457739	0.477273
0.607991	0.0710195	0.0257291	0.881837	0.499326
0.0367687	0.0165166	0.0256759	0.0533865	0.499777
0.122659	0.072012	0.0254777	0.178804	0.501458
0.126669	0.015966	0.0253932	0.184965	0.502178
0.627	0.0787868	0.0251181	0.920691	0.504532
0.445313	0.249655	0.0241809	0.666772	0.512694
0.110372	0.0156205	0.0231784	0.168884	0.521672
0.206911	0.0382181	0.0227532	0.319615	0.525561
0.490157	0.0543041	0.0205763	0.797077	0.546289
-0.0189233	0.00520686	0.0204249	0.0308887	0.547784
-0.341213	0.0730177	0.0199232	0.564078	0.552793
0.106035	0.0106726	0.0189038	0.18005	0.563235
0.530657	0.0459571	0.0185378	0.910091	0.567073
0.456623	0.0448673	0.0178543	0.798249	0.574376
-0.146952	0.0177422	0.0171637	0.262104	0.58194
0.104301	0.0128574	0.0156334	0.195076	0.599422
0.0452233	0.00446344	0.0153914	0.0852546	0.602284
0.257932	0.0571077	0.0147903	0.496187	0.609517
0.269615	0.0427624	0.0145903	0.522257	0.611964
0.102996	0.024197	0.0135734	0.206953	0.624737
0.091575	0.0389274	0.0135099	0.184442	0.625553
0.417524	0.0448904	0.0128988	0.860898	0.633536
0.473372	0.146027	0.0111188	1.05223	0.65817
0.369843	0.0464177	0.01089	0.830787	0.661503
0.171937	0.0803366	0.00985519	0.40621	0.677111
0.11437	0.00674502	0.00854846	0.290315	0.698244
0.471486	0.159463	0.00846031	1.20308	0.699734
0.138731	0.0203133	0.008383	0.355638	0.701048
-0.191389	0.141336	0.00828628	0.493507	0.702702
0.144277	0.0692197	0.0078517	0.382269	0.710272
0.0801712	0.0774343	0.00749681	0.217425	0.71663
-0.0100117	0.00355209	0.00723294	0.0276463	0.721468
0.127501	0.0689777	0.00697305	0.358629	0.72633
0.0785359	0.0238318	0.00542055	0.250744	0.75772
0.00293963	0.00114248	0.00425066	0.0106048	0.784787
0.398728	0.445879	0.00356917	1.57029	0.802435
0.0518797	0.0177437	0.00311877	0.218621	0.8151
-0.111476	0.0493054	0.00254945	0.519717	0.832574
-0.0819267	0.200151	0.00247582	0.387607	0.834977
-0.0476878	0.0353494	0.00186097	0.260314	0.856694
0.0594736	0.0314904	0.00180227	0.329903	0.85895
0.122714	0.220203	0.00178625	0.683751	0.859572
-0.00410692	0.00118547	0.00176225	0.023039	0.86051
0.134981	0.186204	0.0015596	0.804992	0.868704
0.0380023	0.0388599	0.00130595	0.2477	0.879774
0.0446974	0.052201	0.00124184	0.298775	0.882742
0.0731367	0.0265974	0.00103898	0.534528	0.892688
0.182687	0.479256	0.000960404	1.38879	0.896804
0.024413	0.0456363	0.000887091	0.193112	0.900802
-0.0280682	0.0395447	0.000724455	0.245706	0.910316
0.0314098	0.0161007	0.000617291	0.297886	0.917191
-0.0139895	0.0280057	0.000470841	0.151925	0.92765
0.00561296	0.0192912	0.000338351	0.0719115	0.938646
-0.00909554	0.0140962	0.000102615	0.211624	0.966191
0.0032904	0.00830807	8.55411e-05	0.0838506	0.96913
0.00873349	0.0697932	6.20196e-05	0.261381	0.973713
0.00217624	0.0153708	2.56818e-05	0.101217	0.983083
a. Each permutation test was carried out in 20 groups at the same time by using randomly removed 20% and supplemented 30% of all the numbers which floating within 20% of the reference value. Every linear regression equation were built in P and corresponding `X calculated from 20 groups by using least squares.

## Sheet: lost 20% and-mixed 30%-50
Supplementary Table 22-3. Parameters of linear regression equations established between combination frequency and prevalence of disease in 1000 permutation tests under the Constrained with lost 20% and mixed 30% model in 50 populations.a
Slope	Intercept	R2	SE	P-value
0.2881	-0.00521482	0.874699	0.0157388	0
1.57237	-0.176821	0.938558	0.058068	0
1.06466	-0.0490473	0.849094	0.0647841	0
1.51844	-0.0496991	0.791435	0.11251	0
1.72678	-0.0618346	0.823434	0.115413	0
1.46291	-0.120447	0.907886	0.0672581	0
0.824659	-0.0620277	0.906061	0.0383265	0
1.953	-0.0439501	0.816842	0.133483	0
1.46438	-0.113532	0.772083	0.114839	0
3.1985	-0.194212	0.836819	0.203866	0
0.702997	-0.0306553	0.937309	0.0262417	0
0.981776	-0.0553623	0.840983	0.0616198	0
3.33028	-0.302355	0.80359	0.237643	0
2.38199	-0.0901107	0.857202	0.140326	0
1.17094	-0.0366487	0.820999	0.0789168	0
0.98365	-0.0413873	0.901264	0.0469929	0
1.05514	-0.0674855	0.958043	0.0318715	0
3.35917	-0.242955	0.858517	0.196829	0
2.27099	-0.127234	0.811142	0.158166	0
0.816934	-0.0684159	0.841636	0.0511484	0
0.672247	-0.019075	0.924707	0.0276875	0
2.97366	-0.61639	0.868715	0.166855	0
1.03507	-0.106012	0.933056	0.0400176	0
0.347576	-0.0053145	0.785094	0.0262478	0
1.24175	-0.0875172	0.794179	0.0912432	0
0.530088	-0.0217901	0.852359	0.0318434	0
0.989845	-0.0664186	0.821132	0.0666817	0
1.4494	-0.156073	0.941639	0.0520823	0
0.332038	-0.00697184	0.826286	0.0219745	0
0.784543	-0.0333783	0.808653	0.0550841	0
2.3484	-0.182679	0.793218	0.173066	0
1.29053	-0.128481	0.947895	0.0436726	0
0.969795	-0.0435625	0.78312	0.0736638	0
0.812388	-0.0528414	0.908282	0.0372615	0
1.76156	-0.214652	0.933309	0.067967	0
0.834951	-0.028645	0.805431	0.0592329	0
0.405	-0.0148489	0.914267	0.0179008	0
0.657867	-0.0295357	0.816205	0.0450594	0
0.525091	-0.0164983	0.923662	0.0217885	0
0.692386	-0.0332578	0.871616	0.0383549	0
1.35507	-0.0387165	0.778119	0.104442	0
0.452487	-0.0177691	0.893015	0.0226057	0
0.943298	-0.0526147	0.842916	0.0587763	0
0.487041	-0.0158286	0.887624	0.025013	0
3.36452	-0.273234	0.790983	0.249637	0
0.438168	-0.0132066	0.859589	0.0255608	0
1.42269	-0.120597	0.797635	0.103432	0
1.02967	-0.0708304	0.912602	0.0459929	0
0.787443	-0.0549709	0.936026	0.0297136	0
1.49107	-0.136954	0.958836	0.0445926	0
0.406211	-0.0167418	0.877764	0.0218797	0
1.02393	-0.0629494	0.885752	0.0530787	0
2.66727	-0.129977	0.868446	0.14984	0
1.07527	-0.0763416	0.960195	0.0315998	0
0.521134	-0.00375591	0.807685	0.036704	0
1.79677	-0.204033	0.903181	0.084911	0
0.524663	-0.0103753	0.79744	0.0381669	0
2.64033	-0.343572	0.909336	0.120336	0
0.790446	-0.0355937	0.90713	0.0365052	0
2.31954	-0.0886549	0.781965	0.176787	0
0.351792	-0.00921929	0.867349	0.0198574	0
0.246071	-0.00644544	0.866816	0.013922	0
2.07331	-0.0653126	0.803371	0.14805	0
1.76222	-0.187828	0.810444	0.123012	0
1.45057	-0.0989651	0.896524	0.0711308	0
3.1651	-0.328027	0.89244	0.1586	0
0.255082	-0.00966402	0.848636	0.0155493	0
0.36814	-0.00867806	0.897257	0.0179808	0
1.09967	-0.0344605	0.850145	0.0666396	0
0.334322	-0.00921265	0.775289	0.0259792	0
1.00876	-0.048741	0.866167	0.0572335	0
1.92133	-0.107768	0.844819	0.118855	0
0.392515	-0.00605721	0.866168	0.0222697	0
0.284887	-0.0052346	0.903768	0.0134178	0
1.74324	-0.0335618	0.941673	0.0626212	0
2.03527	-0.0770977	0.869299	0.113909	0
1.86875	-0.186395	0.886266	0.0966262	0
1.56004	-0.175695	0.865238	0.0888652	0
1.20943	-0.0916907	0.853527	0.0723155	0
3.71152	-0.211525	0.782672	0.282292	0
1.66425	-0.0492851	0.827044	0.109851	0
1.2219	-0.106094	0.902523	0.0579611	0
0.476578	-0.0145696	0.910418	0.0215776	0
1.34372	-0.124964	0.933445	0.0517886	0
0.832259	-0.0128508	0.850645	0.0503354	0
0.725876	-0.0398204	0.903383	0.0342635	0
0.517574	-0.00480968	0.78293	0.039336	0
0.151878	-0.00333652	0.816312	0.0103989	0
0.447228	-0.0151295	0.805939	0.0316757	0
0.711696	-0.040156	0.888821	0.036331	0
0.667676	-0.0496797	0.861176	0.0386929	0
0.266816	-0.00390893	0.810451	0.0186247	0
1.46248	-0.152651	0.905864	0.068048	0
2.2106	-0.400514	0.908062	0.101527	0
1.13787	-0.0879828	0.945254	0.0395252	0
0.501885	-0.00811323	0.81938	0.0340114	0
0.702874	-0.0190242	0.79626	0.0513178	0
0.528047	-0.00945093	0.840264	0.0332312	0
0.517145	-0.0170577	0.802098	0.0370768	0
0.349386	-0.0105453	0.872131	0.0193097	0
0.855584	-0.0488312	0.939079	0.031454	0
0.607798	-0.0298617	0.938758	0.0224071	0
0.467156	-0.0127447	0.810389	0.0326157	0
0.854231	-0.0573013	0.92442	0.0352551	0
0.222096	-0.00626847	0.867572	0.0125244	0
2.40106	-0.0924794	0.859113	0.140344	0
0.148962	-0.00018413	0.77139	0.0117048	0
1.8007	-0.246142	0.933313	0.0694746	0
2.99366	-0.167827	0.889842	0.152032	0
1.47195	-0.154521	0.895483	0.0725836	0
2.06187	-0.13939	0.842503	0.128674	0
1.78614	-0.103975	0.804653	0.127027	0
0.584006	-0.0126026	0.799639	0.0421945	0
3.96672	-0.260532	0.793576	0.29201	0
0.390737	-0.00671879	0.809149	0.0273903	0
0.713782	-0.0386081	0.872404	0.0394008	0
0.513287	-0.0122956	0.790904	0.0380935	0
0.807758	-0.0419136	0.842737	0.0503648	0
0.452773	-0.00946543	0.807139	0.0319454	0
0.968128	-0.081394	0.941227	0.0349182	0
1.22804	-0.111508	0.896419	0.060253	0
0.440754	-0.0134965	0.859109	0.0257629	0
0.152651	-0.011371	0.843539	0.00948919	0
0.86768	-0.0445275	0.790102	0.0645507	0
1.76655	-0.198379	0.873422	0.0970672	0
1.12419	-0.071949	0.777971	0.0866849	0
2.15937	-0.339272	0.881589	0.114227	0
0.435367	-0.0145767	0.841955	0.0272259	0
0.995922	-0.0848563	0.881584	0.052684	0
2.87047	-0.0612511	0.837927	0.182216	0
1.29869	-0.088728	0.889442	0.0660879	0
0.876047	-0.0487279	0.890811	0.0442694	0
0.837961	-0.0421522	0.904792	0.0392343	0
2.19897	-0.146027	0.822599	0.147395	0
0.405362	-0.00806798	0.786827	0.0304543	0
1.67561	-0.0796428	0.821365	0.112789	0
0.858046	-0.0451396	0.941534	0.030862	0
0.575099	-0.0301975	0.915503	0.0252182	0
1.33268	-0.129073	0.923541	0.0553467	0
1.28215	-0.0189732	0.860388	0.0745472	0
0.973618	-0.0400216	0.846134	0.0599267	0
0.702262	-0.0261103	0.886021	0.0363553	0
1.00325	-0.0595397	0.904624	0.0470191	0
1.55998	-0.0513198	0.89431	0.0774055	0
0.392621	-0.00794559	0.902817	0.0185929	0
1.95566	-0.259078	0.924512	0.0806592	0
2.237	-0.141709	0.813681	0.154507	0
0.783657	-0.0492625	0.891113	0.0395392	0
1.36246	-0.113418	0.946389	0.0468053	0
0.71533	-0.0399213	0.869764	0.0399531	0
1.37482	-0.140394	0.803118	0.0982514	0
3.89751	-0.504854	0.772316	0.305446	0
0.452646	-0.0103516	0.821381	0.0304671	0
0.417402	-0.0179483	0.855633	0.0247471	0
0.227391	-0.00293379	0.764208	0.018231	0
1.53355	-0.077579	0.811736	0.106599	0
0.751276	-0.0204964	0.784839	0.0567768	0
1.55732	-0.0290144	0.878419	0.0836255	0
0.733747	-0.0540932	0.900614	0.0351818	0
2.33274	-0.0819127	0.841435	0.146163	0
0.70378	-0.0476206	0.924588	0.029011	0
2.52484	-0.214485	0.867006	0.142731	0
0.206468	-0.00270549	0.853876	0.0123281	0
1.83772	-0.159697	0.813975	0.126805	0
1.5115	-0.120605	0.862638	0.0870577	0
0.980439	-0.0930884	0.90443	0.0460016	0
1.04824	-0.0938469	0.948782	0.0351536	0
0.981981	-0.0617143	0.886693	0.0506668	0
0.920656	-0.0417883	0.956729	0.0282606	0
1.80094	-0.169992	0.964428	0.0499231	0
0.379984	-0.00836838	0.819255	0.0257614	0
0.870772	-0.0532732	0.878758	0.0466848	0
0.545179	-0.0176585	0.8548	0.0324317	0
0.87322	-0.0218277	0.804458	0.06214	0
1.60527	-0.182717	0.923643	0.0666191	0
2.20172	-0.156206	0.850527	0.133223	0
0.76346	-0.0378192	0.835492	0.0488977	0
1.01754	-0.0704268	0.786406	0.0765422	0
1.23427	-0.08939	0.855557	0.0732006	0
1.44497	-0.0845722	0.759355	0.11741	2.22045e-16
1.42486	-0.0271377	0.754843	0.117205	2.22045e-16
3.61551	-0.391335	0.757339	0.295395	2.22045e-16
2.44415	-0.058534	0.765273	0.19538	2.22045e-16
0.172026	-0.00137717	0.75329	0.0142097	2.22045e-16
1.00642	-0.0352161	0.752863	0.0832282	2.22045e-16
0.267659	-0.00131086	0.761425	0.0216252	2.22045e-16
0.0620163	-0.00131936	0.759377	0.00503877	2.22045e-16
1.26526	-0.110578	0.758868	0.102945	2.22045e-16
1.39047	-0.0863201	0.755525	0.114165	2.22045e-16
2.79671	-0.237919	0.754333	0.230366	4.44089e-16
2.70215	-0.18858	0.748608	0.226015	6.66134e-16
0.34843	-0.00710219	0.743485	0.0295404	8.88178e-16
0.87896	-0.0297352	0.744917	0.0742396	8.88178e-16
1.32068	-0.0402811	0.741589	0.112526	1.11022e-15
0.621906	-0.0105036	0.738537	0.0534101	1.33227e-15
0.36322	-0.00894008	0.737717	0.03126	1.55431e-15
0.416651	-0.00893873	0.735448	0.0360688	1.77636e-15
3.43967	-0.228323	0.73592	0.297406	1.77636e-15
0.391267	-0.00743672	0.732687	0.0341117	2.22045e-15
0.143407	-0.000958185	0.730877	0.0125604	2.88658e-15
0.177529	-0.00249518	0.728583	0.0156397	3.33067e-15
0.296619	-0.00211123	0.729008	0.026103	3.33067e-15
0.618093	-0.0253336	0.727927	0.0545421	3.55271e-15
2.50185	-0.0782747	0.727589	0.220958	3.77476e-15
1.97119	-0.133541	0.726246	0.174681	4.21885e-15
0.172592	-0.00167953	0.726353	0.0152905	4.21885e-15
0.924136	-0.0309176	0.724228	0.0823101	4.88498e-15
3.04342	-0.293509	0.723342	0.271669	5.32907e-15
2.32386	-0.192653	0.723668	0.207269	5.32907e-15
0.13284	-0.000648173	0.720071	0.0119548	7.10543e-15
1.70955	-0.0533638	0.719449	0.154087	7.54952e-15
2.02298	-0.0895637	0.719172	0.182463	7.77156e-15
2.58477	-0.148702	0.718942	0.233266	7.99361e-15
0.506894	-0.0123588	0.718011	0.0458508	8.43769e-15
0.275311	-0.00319644	0.715812	0.0250384	1.02141e-14
1.15996	-0.0504443	0.715146	0.105667	1.08802e-14
1.12901	-0.0467637	0.714702	0.102959	1.13243e-14
0.516236	-0.0266307	0.714753	0.0470717	1.13243e-14
0.817764	-0.0129047	0.712435	0.07499	1.37668e-14
1.58228	-0.123361	0.712191	0.145184	1.39888e-14
1.29332	-0.0840775	0.711529	0.118861	1.4877e-14
0.622857	-0.0204573	0.710843	0.0573386	1.57652e-14
2.21557	-0.111701	0.707372	0.205683	2.08722e-14
0.975017	-0.0250999	0.706928	0.0906132	2.17604e-14
0.773815	-0.026726	0.703995	0.0724238	2.77556e-14
0.150931	-0.000721491	0.702113	0.0141899	3.21965e-14
2.20901	-0.134403	0.701932	0.207772	3.28626e-14
1.82204	-0.0529692	0.697362	0.173249	4.75175e-14
1.0972	-0.0635023	0.694993	0.104914	5.72875e-14
0.749091	-0.0213682	0.694589	0.0716955	5.90639e-14
0.837428	-0.0242211	0.694136	0.0802358	6.12843e-14
3.00727	-0.289143	0.693953	0.288257	6.21725e-14
2.2697	-0.105615	0.693274	0.217906	6.57252e-14
0.961401	-0.0175435	0.693058	0.0923479	6.68354e-14
1.85264	-0.0824564	0.692995	0.177983	6.70575e-14
0.270813	-0.00555567	0.692172	0.0260673	7.14984e-14
0.712215	-0.0217895	0.692181	0.0685533	7.14984e-14
1.52827	-0.0581417	0.689188	0.148135	9.03722e-14
0.484217	-0.0155621	0.689165	0.0469378	9.05942e-14
0.23249	-0.000777244	0.688751	0.0225583	9.34808e-14
4.0932	-0.0926242	0.688636	0.397266	9.4369e-14
3.31984	-0.0423077	0.688384	0.322397	9.61453e-14
1.76598	-0.0662497	0.687792	0.171735	1.00586e-13
2.61876	-0.121171	0.687202	0.255014	1.05471e-13
0.916847	-0.0303325	0.686356	0.0894581	1.12577e-13
0.0151357	-5.46291e-05	0.685204	0.00148077	1.23013e-13
2.19659	-0.0600893	0.684887	0.215056	1.26121e-13
0.476717	-0.0102473	0.684529	0.0467115	1.29674e-13
0.176664	-0.00469955	0.683322	0.017359	1.42109e-13
0.247793	-0.00420616	0.682538	0.0243922	1.50768e-13
3.39301	-0.188549	0.682113	0.334328	1.55875e-13
1.10704	-0.0558532	0.68143	0.109254	1.64091e-13
0.296733	-0.000988165	0.679547	0.0294116	1.89404e-13
0.625976	-0.0190518	0.677801	0.0622943	2.16049e-13
3.53829	-0.154302	0.677381	0.352454	2.22933e-13
0.838269	-0.0300116	0.676888	0.0835951	2.3137e-13
0.624854	-0.018611	0.675897	0.0624539	2.49134e-13
0.819887	-0.0140531	0.674143	0.0822757	2.83995e-13
3.14155	-0.174361	0.671829	0.316916	3.37064e-13
0.608339	-0.0235481	0.669832	0.0616466	3.90354e-13
1.19956	-0.0773241	0.669464	0.12166	4.01013e-13
1.16742	-0.0222528	0.668884	0.118555	4.18554e-13
0.819748	-0.0307569	0.667567	0.0834958	4.60743e-13
0.256616	-0.00284009	0.667071	0.0261669	4.7784e-13
1.5667	-0.0409998	0.666265	0.160046	5.06484e-13
0.222497	-0.000486883	0.66579	0.0227533	5.24247e-13
0.904632	-0.0241908	0.665766	0.0925158	5.25358e-13
2.42848	-0.0957295	0.665405	0.24856	5.39124e-13
0.206785	-0.00118528	0.665398	0.0211652	5.39346e-13
0.783109	-0.0227867	0.664013	0.0804033	5.9619e-13
1.26073	-0.056015	0.663545	0.129578	6.1684e-13
1.6262	-0.16032	0.663051	0.167326	6.39044e-13
0.550491	-0.00834215	0.662935	0.0566567	6.44373e-13
1.00325	-0.0570471	0.661853	0.103505	6.96554e-13
0.10952	-0.000822605	0.660748	0.011327	7.53619e-13
1.18277	-0.0460034	0.65984	0.122576	8.04246e-13
0.200816	-0.00231178	0.658057	0.0208941	9.12825e-13
2.56146	-0.189286	0.657629	0.266762	9.41025e-13
2.01275	-0.181992	0.656694	0.210053	1.0052e-12
2.00966	-0.130723	0.655815	0.210139	1.06959e-12
1.12949	-0.0352629	0.655638	0.118151	1.08313e-12
0.775808	-0.00547316	0.655529	0.0811734	1.09135e-12
1.77203	-0.0527411	0.654629	0.185779	1.16263e-12
0.228003	-0.00158581	0.654306	0.0239208	1.18927e-12
2.26811	-0.201054	0.653457	0.238404	1.2621e-12
3.00158	-0.153341	0.653158	0.315708	1.28897e-12
0.705578	-0.0270981	0.649825	0.0747599	1.62537e-12
0.497114	-0.00444244	0.648778	0.0527932	1.74749e-12
1.03201	-0.025606	0.648648	0.109631	1.76303e-12
1.20046	-0.0338463	0.6475	0.127846	1.90825e-12
2.26391	-0.183586	0.646838	0.24145	1.99707e-12
1.07327	-0.0284272	0.645652	0.114764	2.16627e-12
0.736993	-0.0120473	0.64477	0.0789578	2.30105e-12
0.572103	-0.0133123	0.644712	0.0613001	2.31015e-12
0.295761	-0.000378157	0.644393	0.0317125	2.361e-12
2.80189	-0.0979641	0.644161	0.30058	2.39875e-12
1.76124	-0.134295	0.643776	0.1891	2.46225e-12
1.22314	-0.0434677	0.642173	0.131785	2.7458e-12
0.440992	-0.000799409	0.642012	0.0475306	2.776e-12
0.88158	-0.0224213	0.641057	0.0952152	2.96141e-12
0.19992	-0.00282101	0.640763	0.0216062	3.02069e-12
2.17027	-0.0551825	0.640432	0.234718	3.08886e-12
2.08768	-0.201632	0.639958	0.226018	3.18923e-12
1.51593	-0.091849	0.639076	0.164433	3.3844e-12
2.12737	-0.0827264	0.638923	0.230833	3.41926e-12
0.243689	-0.00222289	0.638689	0.0264552	3.47344e-12
1.32499	-0.0614675	0.638224	0.143987	3.5838e-12
1.05639	-0.0175073	0.637445	0.114993	3.77565e-12
0.593896	-0.0138156	0.637309	0.0646671	3.81029e-12
1.56183	-0.116164	0.636008	0.170541	4.15623e-12
2.10379	-0.169414	0.633659	0.230886	4.85811e-12
0.911759	-0.03044	0.632846	0.100239	5.12701e-12
3.60839	-0.231267	0.63185	0.397556	5.4754e-12
2.7158	-0.165469	0.631317	0.299557	5.67102e-12
0.41278	-0.00472514	0.629955	0.0456636	6.20215e-12
1.85987	-0.142519	0.627582	0.206796	7.24332e-12
1.22507	-0.0195237	0.62657	0.136509	7.73692e-12
1.67441	-0.0553759	0.625521	0.186996	8.28204e-12
0.4508	-0.00325504	0.625049	0.0503957	8.53939e-12
0.2393	-0.00130386	0.624104	0.0268057	9.07718e-12
1.08671	-0.0432651	0.623502	0.121887	9.43734e-12
0.769595	-0.017251	0.622827	0.0864426	9.85656e-12
2.86578	-0.0943917	0.621631	0.322711	1.06446e-11
0.899102	-0.0172712	0.62135	0.101307	1.0838e-11
0.705819	-0.00995525	0.62077	0.0796267	1.12488e-11
3.26046	-0.247126	0.620096	0.368355	1.17442e-11
1.33827	-0.0752945	0.619607	0.15135	1.21168e-11
0.68298	-0.0127871	0.619002	0.0773397	1.25935e-11
0.0236305	-9.36557e-06	0.616784	0.00268849	1.45013e-11
0.207686	0.00108506	0.614885	0.0237239	1.63511e-11
2.77462	-0.313763	0.613251	0.318038	1.81226e-11
1.77513	-0.179131	0.612767	0.20368	1.86811e-11
0.41342	-0.0103959	0.611321	0.0475808	2.04528e-11
0.814383	-0.0108381	0.611094	0.0937727	2.07447e-11
0.40759	0.000796976	0.61107	0.0469347	2.0776e-11
0.070261	-0.000243348	0.608869	0.00812817	2.38289e-11
1.32797	-0.099768	0.608859	0.15363	2.38438e-11
0.542633	-0.0101785	0.607081	0.0630106	2.66223e-11
0.144723	-0.00428767	0.605837	0.0168491	2.8749e-11
0.239997	-0.000981772	0.604622	0.0280123	3.0981e-11
0.186092	-0.00152423	0.603068	0.0217912	3.40805e-11
0.768988	-0.010672	0.600687	0.0904966	3.94154e-11
2.07635	-0.199081	0.600242	0.244576	4.04963e-11
1.61477	-0.0740271	0.599188	0.190624	4.31726e-11
1.60024	-0.0959956	0.598344	0.189241	4.54401e-11
0.0306409	-0.000147078	0.597469	0.00363013	4.79081e-11
0.923696	-0.030225	0.59521	0.109948	5.48912e-11
0.94591	-0.034619	0.594065	0.11286	5.87941e-11
3.43676	-0.147821	0.593884	0.410207	5.94367e-11
3.0574	-0.0954412	0.592525	0.365955	6.44678e-11
1.35979	-0.0603697	0.590059	0.163593	7.46592e-11
1.75178	-0.123856	0.590058	0.210753	7.46614e-11
0.896226	-0.0414025	0.588367	0.1082	8.25287e-11
1.94433	-0.11471	0.588251	0.234792	8.30949e-11
2.84602	-0.103867	0.587048	0.344533	8.9208e-11
0.815095	-0.0218547	0.584938	0.0991035	1.00982e-10
0.316722	-0.00388961	0.584128	0.038573	1.05887e-10
0.465817	-0.0105565	0.583887	0.0567592	1.07393e-10
2.85384	-0.0737563	0.583513	0.348004	1.09763e-10
0.40721	-0.00399517	0.579641	0.0500529	1.37493e-10
0.614491	0.00443091	0.579153	0.0756067	1.41429e-10
3.32929	-0.0573234	0.578455	0.410222	1.4725e-10
0.828353	-0.0310951	0.577889	0.102185	1.52142e-10
1.16263	-0.0379831	0.577812	0.143443	1.52814e-10
1.59476	-0.0802852	0.576614	0.197243	1.63726e-10
0.864931	-0.0341959	0.576125	0.107083	1.68398e-10
0.806183	-0.0203657	0.575912	0.0998534	1.70465e-10
0.3016	-0.00260737	0.57435	0.0374756	1.86428e-10
0.223592	-0.00104031	0.572831	0.027869	2.03313e-10
0.181384	0.00118597	0.57159	0.0226655	2.18201e-10
0.7665	-0.0170924	0.571299	0.0958379	2.21839e-10
2.86138	-0.184873	0.567889	0.360264	2.69042e-10
2.31185	-0.210439	0.567034	0.291582	2.8231e-10
0.637263	-0.00957073	0.565056	0.0806991	3.1546e-10
0.722025	-0.011759	0.564783	0.0914837	3.20328e-10
2.18949	-0.119621	0.56403	0.277843	3.34103e-10
1.99517	-0.0603922	0.563808	0.253299	3.38283e-10
0.911657	-0.0190694	0.563216	0.11588	3.49642e-10
2.0829	-0.108399	0.562229	0.265286	3.69394e-10
0.860408	-0.0374842	0.560089	0.110062	4.16011e-10
0.39013	-0.0044578	0.560059	0.0499079	4.1671e-10
5.50996	-0.23162	0.559427	0.705773	4.31532e-10
0.62638	-0.00257225	0.558522	0.0803806	4.53656e-10
0.898505	-0.015135	0.557823	0.115465	4.71496e-10
1.37652	-0.0633584	0.557263	0.177095	4.86253e-10
2.81979	-0.0520578	0.556872	0.363064	4.9685e-10
2.18845	-0.0281431	0.556345	0.282076	5.11429e-10
1.40345	-0.033425	0.555432	0.18123	5.37714e-10
3.74063	-0.243789	0.554762	0.48369	5.57822e-10
0.421201	-0.00304369	0.55454	0.0544887	5.64639e-10
0.168939	-0.00192387	0.553802	0.0218875	5.87884e-10
0.148343	-0.00069803	0.553416	0.0192341	6.00418e-10
1.91682	-0.0348022	0.552323	0.249084	6.37296e-10
1.60377	-0.0296275	0.550442	0.209199	7.05854e-10
2.00557	-0.137721	0.550008	0.261839	7.22674e-10
0.757889	-0.00651223	0.547989	0.0993512	8.06021e-10
2.8291	-0.0512246	0.54797	0.370879	8.06832e-10
0.151714	-0.0004056	0.546471	0.0199491	8.74695e-10
0.233916	0.000312007	0.546137	0.0307787	8.90528e-10
3.65391	-0.195799	0.544536	0.482338	9.70403e-10
1.12665	-0.00805492	0.542866	0.149225	1.06102e-09
2.15727	-0.1459	0.542838	0.285749	1.06259e-09
2.13939	-0.0295259	0.541376	0.284216	1.14867e-09
1.60967	-0.0811692	0.54123	0.213906	1.15759e-09
2.27283	-0.0803795	0.539476	0.3031	1.27055e-09
0.457664	-0.00515742	0.539348	0.061049	1.27922e-09
2.06285	-0.0223955	0.538836	0.275453	1.31432e-09
2.19537	-0.180091	0.537779	0.293772	1.38988e-09
0.733159	-0.0191495	0.537321	0.0981974	1.42382e-09
0.973519	-0.00939674	0.537058	0.13046	1.4437e-09
2.09834	-0.121224	0.536905	0.281281	1.45544e-09
4.24295	-0.196395	0.53489	0.571074	1.61805e-09
0.652685	-0.00339565	0.534526	0.0879117	1.64931e-09
1.26777	-0.0298156	0.533786	0.171013	1.71448e-09
0.992277	-0.0200921	0.533363	0.133965	1.75286e-09
0.32666	-0.00233403	0.532327	0.0441934	1.85033e-09
1.83305	-0.0324724	0.531272	0.248518	1.95499e-09
2.87236	-0.107183	0.530895	0.389716	1.99367e-09
0.963427	-0.0116875	0.530179	0.130904	2.06934e-09
0.284357	-0.00165565	0.529828	0.0386638	2.10741e-09
1.74579	-0.0489609	0.529494	0.237532	2.14423e-09
0.246182	-0.000740085	0.529274	0.0335103	2.16881e-09
1.01216	-0.00859865	0.528013	0.138125	2.31526e-09
0.183036	-0.000143208	0.52708	0.0250249	2.42963e-09
1.1038	-0.0243511	0.525424	0.151415	2.64616e-09
0.37906	-0.000972109	0.52541	0.0519993	2.64808e-09
1.94977	-0.0646724	0.524347	0.268039	2.79672e-09
2.20138	-0.148199	0.5236	0.303082	2.90596e-09
3.97722	-0.083092	0.522798	0.548459	3.02793e-09
1.79071	-0.0676866	0.522411	0.24713	3.08844e-09
2.10368	-0.0608443	0.521995	0.290564	3.15479e-09
1.10434	-0.0247347	0.521351	0.152731	3.2603e-09
0.415709	-0.00206524	0.521052	0.0575271	3.31041e-09
1.24448	-0.0368782	0.520984	0.172239	3.32187e-09
0.787062	-0.0124114	0.520366	0.109066	3.42821e-09
0.501128	-0.00664998	0.519802	0.0695215	3.52801e-09
0.304598	-0.0007363	0.519524	0.0422804	3.5782e-09
3.09854	-0.132122	0.518526	0.430961	3.76435e-09
1.77444	-0.0183411	0.517396	0.247358	3.98616e-09
0.575467	-0.0149504	0.517311	0.0802339	4.00344e-09
2.71021	-0.112083	0.516589	0.378415	4.1524e-09
0.480889	-0.00326283	0.515398	0.0673047	4.40963e-09
0.513048	-0.00940868	0.515354	0.071812	4.41946e-09
2.36959	-0.0751521	0.515001	0.331909	4.49868e-09
0.300856	-0.00280909	0.514841	0.0421545	4.53523e-09
0.474918	-0.0100945	0.514246	0.0666225	4.6731e-09
2.27173	-0.126831	0.513724	0.319016	4.79725e-09
2.31373	-0.0496419	0.513689	0.324937	4.80583e-09
0.461764	-0.00670714	0.512723	0.064975	5.04474e-09
0.0937956	0.000535759	0.512648	0.0132	5.0636e-09
0.942433	-0.0154674	0.511577	0.132915	5.34284e-09
2.36424	-0.0626925	0.511572	0.33344	5.3441e-09
0.635668	-0.00137413	0.509191	0.0900795	6.01864e-09
2.94501	-0.0664413	0.508639	0.417793	6.1863e-09
0.566789	0.00285412	0.506577	0.0807399	6.85342e-09
3.22415	-0.0481128	0.506179	0.45965	6.98996e-09
1.37491	-0.0553236	0.505314	0.196354	7.29559e-09
2.60941	-0.176816	0.504952	0.372924	7.42719e-09
2.31217	-0.165516	0.504477	0.330758	7.60323e-09
1.2384	-0.00574547	0.503707	0.177428	7.89749e-09
1.29789	-0.0491702	0.50232	0.186467	8.45545e-09
1.621	-0.0309986	0.502072	0.233003	8.55939e-09
0.34399	-0.00279638	0.501712	0.0494809	8.71165e-09
0.552425	-0.00249853	0.498369	0.0799962	1.02599e-08
0.281792	-0.0076575	0.492357	0.0412997	1.37332e-08
2.73498	-0.0291812	0.489366	0.403246	1.58569e-08
2.36808	-0.0395371	0.486425	0.351213	1.82516e-08
0.866698	-0.037261	0.483614	0.129266	2.08623e-08
0.425109	0.00250281	0.482473	0.0635492	2.2021e-08
1.6529	-0.0392468	0.482336	0.247158	2.21643e-08
1.79026	-0.0396309	0.480642	0.268608	2.40108e-08
1.26191	-0.0538626	0.480176	0.189512	2.45444e-08
1.03608	-0.00627363	0.478522	0.156114	2.65308e-08
1.89337	-0.0995342	0.476199	0.286618	2.95841e-08
0.514901	-0.00453445	0.476079	0.0779644	2.97505e-08
0.422727	-0.00923766	0.475287	0.0641096	3.0873e-08
0.281234	0.00127356	0.474724	0.0426992	3.16945e-08
0.287289	-0.000539523	0.474428	0.0436445	3.21353e-08
4.27028	-0.138121	0.472077	0.651801	3.58517e-08
0.127429	-0.000689622	0.471898	0.0194573	3.615e-08
1.26221	-0.0695777	0.470117	0.193418	3.92613e-08
0.469149	-5.94101e-05	0.468923	0.0720639	4.14886e-08
3.51013	-0.126731	0.468007	0.540169	4.32797e-08
0.375099	0.00718616	0.467761	0.0577519	4.37738e-08
0.347097	-0.00144667	0.467101	0.0535116	4.51246e-08
2.74004	-0.0647837	0.465869	0.423475	4.77538e-08
2.71682	-0.110394	0.465523	0.420179	4.85184e-08
2.06426	-0.155672	0.464764	0.319742	5.02362e-08
1.24099	-0.0674355	0.464224	0.192431	5.14963e-08
0.478217	5.98183e-05	0.462269	0.0744457	5.63086e-08
0.336002	0.000852482	0.462233	0.0523104	5.64023e-08
2.17993	-0.0304409	0.455771	0.343827	7.56147e-08
1.70895	-0.0758155	0.453186	0.270952	8.4946e-08
2.57465	-0.215118	0.452913	0.408431	8.59917e-08
0.341727	-0.00186301	0.451882	0.054323	9.00602e-08
0.706103	-0.00824821	0.449733	0.112735	9.9147e-08
1.79811	-0.0754367	0.445692	0.289436	1.1867e-07
2.35232	-0.0918143	0.443856	0.380056	1.28718e-07
2.49202	-0.0820544	0.443634	0.402809	1.29986e-07
0.899602	-0.0409689	0.442122	0.145857	1.38951e-07
0.883716	-0.00204888	0.44087	0.143646	1.46822e-07
0.774933	-0.00125174	0.43901	0.12644	1.59312e-07
0.407301	-0.00440643	0.43809	0.0665804	1.65863e-07
0.547012	-5.06537e-05	0.436249	0.0897538	1.79759e-07
0.657742	-0.0071303	0.436167	0.10794	1.804e-07
0.692096	-0.0056957	0.434892	0.113873	1.90704e-07
3.10547	-0.263444	0.434822	0.511027	1.91289e-07
3.40668	-0.137434	0.433447	0.562164	2.03067e-07
0.493124	-0.0036008	0.432867	0.0814705	2.08247e-07
1.81417	-0.0998363	0.430982	0.300879	2.25959e-07
0.428528	-0.011341	0.430736	0.0711067	2.2838e-07
1.30918	-0.0204408	0.429928	0.217594	2.36492e-07
0.460567	-0.000951988	0.427069	0.0769972	2.67478e-07
1.80709	-0.031853	0.425681	0.302965	2.83888e-07
3.24376	-0.427003	0.424833	0.544773	2.94391e-07
0.779453	0.0147352	0.424669	0.130949	2.9646e-07
2.26963	-0.129394	0.42392	0.381886	3.06116e-07
0.666273	-0.00331861	0.422122	0.11252	3.3053e-07
0.98132	-0.0116815	0.421662	0.165882	3.37069e-07
2.71777	-0.115818	0.41926	0.461679	3.73297e-07
0.177783	0.00261273	0.418976	0.0302185	3.77817e-07
0.932585	-0.00826202	0.417133	0.159117	4.0849e-07
1.82665	-0.132948	0.415161	0.312928	4.43936e-07
3.5508	-0.282053	0.414663	0.608921	4.53335e-07
0.358854	-0.00250717	0.413169	0.0617291	4.82737e-07
0.40695	-0.00339925	0.412484	0.0701015	4.96826e-07
0.691433	0.0122787	0.411666	0.119308	5.14159e-07
2.0983	-0.0217492	0.411169	0.362436	5.2498e-07
0.617966	-0.0166067	0.411141	0.106747	5.25589e-07
3.07866	-0.0474879	0.409303	0.533828	5.67568e-07
2.94929	-0.08717	0.409067	0.511644	5.73195e-07
2.6206	-0.384871	0.405901	0.457614	6.5393e-07
2.09788	-0.0896375	0.404797	0.367175	6.8457e-07
0.402219	-0.00392207	0.40435	0.0704627	6.97381e-07
0.235944	0.000177335	0.404255	0.0413419	7.00121e-07
1.62553	-0.0591226	0.403272	0.285406	7.29195e-07
3.22849	-0.194483	0.402178	0.568142	7.62924e-07
3.49328	-0.20289	0.401538	0.615556	7.83316e-07
0.701236	-0.0365723	0.400729	0.123774	8.09882e-07
1.03676	-0.00386511	0.399359	0.183521	8.56849e-07
0.758851	0.00423322	0.396945	0.135005	9.4602e-07
3.35735	-0.25653	0.396832	0.597437	9.50407e-07
0.612663	0.00365938	0.396	0.109212	9.83344e-07
2.27797	-0.0802805	0.395316	0.406649	1.01119e-06
0.539558	-0.00355358	0.394812	0.0964202	1.03224e-06
1.25368	-0.0320753	0.393306	0.224743	1.09757e-06
0.461868	0.000446811	0.392151	0.0829981	1.15038e-06
2.8356	-0.0864083	0.391529	0.510225	1.17982e-06
1.7418	-0.0191818	0.390576	0.314039	1.22635e-06
0.473536	0.00220342	0.390527	0.0853854	1.22877e-06
0.392075	0.000379109	0.390279	0.0707337	1.24117e-06
2.44919	-0.041909	0.388933	0.443107	1.31072e-06
0.489424	-0.0105954	0.388754	0.0885801	1.32025e-06
0.335721	-0.00276934	0.387669	0.0609004	1.37937e-06
0.216697	0.00629494	0.38749	0.039324	1.38942e-06
0.654152	-0.0190138	0.386656	0.118918	1.43691e-06
0.905097	0.026123	0.386044	0.16475	1.47277e-06
0.8286	-0.00766082	0.385903	0.15087	1.48117e-06
2.84508	-0.169412	0.385409	0.518567	1.5109e-06
1.29592	-0.0106697	0.383803	0.237008	1.6116e-06
1.14567	-0.0193182	0.383327	0.209741	1.64269e-06
3.39725	-0.0681346	0.383137	0.622192	1.65527e-06
3.1329	-0.156484	0.382673	0.57434	1.68635e-06
0.644337	0.00440827	0.381263	0.118477	1.78422e-06
1.31631	-0.0206129	0.378399	0.24351	2.00017e-06
4.57567	-0.195521	0.378059	0.84709	2.02747e-06
1.68405	-0.019171	0.377615	0.312061	2.06356e-06
3.92939	-0.0743837	0.377545	0.728239	2.06936e-06
0.262305	0.00973828	0.376842	0.0486861	2.12796e-06
1.25597	-0.0294435	0.375689	0.233692	2.22761e-06
1.72592	-0.034459	0.375372	0.32135	2.25575e-06
0.494661	-0.000884287	0.374988	0.0921769	2.29032e-06
3.89793	-0.0719122	0.374169	0.727627	2.36583e-06
2.2801	-0.10725	0.373515	0.426222	2.42779e-06
0.597767	0.00736593	0.373055	0.111851	2.47229e-06
1.69588	-0.00861552	0.371982	0.318053	2.57928e-06
1.81692	-0.00961183	0.371868	0.340836	2.59085e-06
3.09543	-0.0564066	0.370826	0.58197	2.69943e-06
0.726843	-0.00655302	0.370131	0.136857	2.77433e-06
1.31239	-0.0360289	0.367416	0.248554	3.08619e-06
0.618112	-0.0037892	0.366364	0.11733	3.21594e-06
1.68588	-0.0338566	0.365811	0.320397	3.28623e-06
0.816739	-0.00351328	0.365395	0.155358	3.34011e-06
0.73278	-0.0143232	0.365259	0.139428	3.35793e-06
2.40506	-0.0454896	0.364723	0.458148	3.42894e-06
1.79033	-0.0391759	0.36018	0.344415	4.09163e-06
4.07764	-0.122952	0.358735	0.7869	4.32699e-06
0.926391	0.0331662	0.358563	0.178841	4.3559e-06
0.563885	0.00843526	0.357904	0.109015	4.4684e-06
4.43478	-0.19011	0.357229	0.85863	4.58637e-06
0.382301	-0.00237829	0.354851	0.0744032	5.02648e-06
0.306504	0.015432	0.354546	0.0596915	5.08594e-06
0.361856	0.0078687	0.354468	0.070483	5.10103e-06
0.515413	0.000298444	0.35401	0.100494	5.19169e-06
1.75468	-0.00493007	0.352914	0.342946	5.41497e-06
2.05089	-0.0149806	0.352727	0.401001	5.45394e-06
0.294853	0.00238478	0.352485	0.0576819	5.50463e-06
2.18176	-0.0579338	0.352484	0.426818	5.50489e-06
1.11213	-0.00448916	0.351697	0.217942	5.67356e-06
1.84668	-0.0851288	0.350804	0.3626	5.87082e-06
1.61694	-0.028521	0.35074	0.317534	5.88516e-06
2.38571	-0.0424501	0.35066	0.468586	5.90315e-06
1.16828	-0.0163403	0.348843	0.230385	6.32747e-06
4.21504	-0.384902	0.348812	0.831263	6.33508e-06
0.82676	-0.00359748	0.34876	0.163067	6.34752e-06
1.54319	-0.0553301	0.347589	0.30516	6.63735e-06
0.976315	-0.00763201	0.347549	0.193079	6.64732e-06
0.298426	-5.3569e-05	0.346251	0.059187	6.98398e-06
0.0617678	0.000676782	0.344823	0.0122892	7.37318e-06
0.271978	0.00869631	0.344706	0.0541262	7.406e-06
1.10899	0.0280159	0.342796	0.221636	7.96161e-06
1.20082	-0.0153109	0.342154	0.24033	8.15715e-06
2.52177	0.0151808	0.342044	0.504828	8.1913e-06
1.62323	-0.0868987	0.342026	0.324964	8.19677e-06
1.02864	-0.00518118	0.340722	0.206528	8.6105e-06
1.29511	-0.0244374	0.338164	0.261515	9.48104e-06
0.165154	0.000775362	0.335938	0.0335153	1.03073e-05
2.9797	-0.0982021	0.335624	0.605108	1.04296e-05
1.32532	-0.0357835	0.335392	0.269282	1.05204e-05
2.44468	-0.076097	0.334953	0.497205	1.06949e-05
0.014182	0.000446023	0.334243	0.00288898	1.09828e-05
1.53767	-0.025222	0.331992	0.314826	1.19457e-05
0.241172	0.00319102	0.330805	0.0495104	1.24857e-05
2.10231	-0.100107	0.330374	0.432005	1.26873e-05
0.910147	0.0064091	0.330357	0.187034	1.26955e-05
0.657937	0.0159483	0.329577	0.135444	1.30689e-05
0.70464	-0.0234113	0.439482	0.114861	1.56053e-07
1.98986	-0.0407613	0.324255	0.41462	1.59157e-05
0.857105	-0.00368425	0.321479	0.179729	1.76293e-05
0.248806	0.00122459	0.320357	0.0523074	1.83708e-05
1.42237	-0.0167799	0.320249	0.299104	1.84439e-05
2.86862	-0.0899238	0.319733	0.603947	1.87967e-05
0.672516	0.00118561	0.318752	0.141908	1.94847e-05
0.406159	0.00627119	0.318546	0.0857449	1.96325e-05
4.28456	-0.0523372	0.316507	0.908785	2.11522e-05
0.905139	-0.00627043	0.316427	0.192022	2.12143e-05
2.61807	-0.0921947	0.31572	0.556322	2.1769e-05
0.775341	-0.0163569	0.315687	0.164767	2.17951e-05
0.748528	0.00508146	0.314903	0.159358	2.24273e-05
0.748548	0.00139648	0.31461	0.159471	2.26684e-05
0.672686	0.00379611	0.313878	0.143553	2.32808e-05
2.90376	-0.238071	0.313362	0.620413	2.37214e-05
1.85923	-0.0433217	0.313175	0.397414	2.38835e-05
0.57899	-0.00516423	0.311834	0.124147	2.50764e-05
0.641749	0.000292186	0.309981	0.1382	2.68192e-05
0.90268	0.00332577	0.307007	0.195751	2.98635e-05
0.721742	0.00359052	0.306992	0.156519	2.98799e-05
3.04289	-0.0602185	0.306631	0.660449	3.02711e-05
0.384948	0.0215581	0.306573	0.083563	3.03342e-05
2.20836	-0.0476231	0.306522	0.47944	3.03908e-05
0.615799	-0.000497854	0.305646	0.133967	3.13653e-05
1.27616	-0.0227474	0.305596	0.277662	3.14221e-05
0.516993	0.00478127	0.304894	0.112672	3.22258e-05
0.323646	-0.00035669	0.304473	0.0706045	3.27184e-05
0.990397	0.00925142	0.30446	0.216065	3.27333e-05
0.402374	0.00129203	0.304017	0.087874	3.32592e-05
1.02035	-0.0146498	0.303792	0.222951	3.35289e-05
0.0923411	0.00337131	0.3029	0.0202196	3.46211e-05
3.1114	-0.147458	0.302665	0.681671	3.49145e-05
1.52704	-0.0257198	0.30251	0.334679	3.51085e-05
2.42745	-0.0512601	0.302422	0.532133	3.52199e-05
2.60746	-0.0548995	0.302297	0.571763	3.53781e-05
1.0219	0.0365094	0.301926	0.224278	3.58515e-05
2.58953	-0.0198423	0.298797	0.572577	4.00993e-05
2.06221	0.00638759	0.295642	0.459436	4.4872e-05
2.49135	-0.0660304	0.295598	0.555103	4.4943e-05
1.5085	-0.0290268	0.294426	0.33706	4.68554e-05
4.94369	-0.169313	0.294388	1.10472	4.69185e-05
0.323921	0.0221614	0.293002	0.072626	4.92832e-05
2.74804	-0.0251964	0.29255	0.61681	5.00804e-05
3.79166	-0.0462441	0.291365	0.853496	5.22265e-05
0.450884	0.00826403	0.290116	0.101801	5.45842e-05
0.729999	-0.00650052	0.290073	0.164837	5.46686e-05
0.889426	-0.00268283	0.288449	0.201631	5.78936e-05
1.54411	-0.0117941	0.287223	0.351096	6.04482e-05
2.81705	-0.0442748	0.286197	0.642142	6.26716e-05
0.348079	-0.00448574	0.284044	0.0797642	6.7596e-05
3.2131	-0.0340991	0.28385	0.736649	6.80558e-05
0.845689	-0.000803448	0.282633	0.194469	7.10221e-05
1.11945	-0.00864227	0.28235	0.257601	7.17283e-05
0.244766	0.00505011	0.281512	0.0564407	7.38643e-05
0.909627	0.000223777	0.281142	0.209943	7.48255e-05
0.117445	0.000631301	0.280843	0.0271266	7.56121e-05
0.293958	0.00349295	0.280164	0.0680103	7.74263e-05
3.85816	-0.0184535	0.278006	0.897428	8.34771e-05
3.12157	-0.152786	0.277812	0.726443	8.4043e-05
1.19843	-0.00716502	0.277003	0.279458	8.64452e-05
1.37286	-0.00551829	0.275733	0.321153	9.03472e-05
0.833624	0.0227173	0.275536	0.195105	9.09662e-05
1.9069	-0.0300656	0.274665	0.447275	9.37592e-05
0.602425	0.0133043	0.273218	0.141818	9.8581e-05
0.385889	0.00483377	0.270217	0.0915341	0.000109361
1.57949	-0.0341802	0.269472	0.375368	0.000112205
0.565542	0.0125062	0.268275	0.134812	0.00011693
3.45122	-0.0327468	0.26807	0.823119	0.00011776
2.14348	-0.025916	0.267635	0.511788	0.000119536
0.540122	-0.00499646	0.267191	0.129109	0.000121375
0.423838	0.0273653	0.266665	0.101449	0.000123593
3.53311	-0.0600033	0.266373	0.84631	0.00012484
1.38901	-0.00113825	0.265109	0.333799	0.000130376
0.916882	0.0171906	0.264954	0.220427	0.000131071
1.04942	0.00196482	0.264867	0.252348	0.000131464
3.54695	-0.204008	0.263323	0.856304	0.000138608
1.82189	-0.0381335	0.262763	0.440477	0.000141293
1.31156	-0.00770724	0.262274	0.317495	0.000143678
0.726872	0.0492773	0.261586	0.176271	0.000147096
0.505338	0.018618	0.261573	0.122551	0.000147159
0.395865	0.00705042	0.261313	0.0960675	0.000148474
0.481448	-0.000787812	0.260776	0.116999	0.000151223
1.36567	-0.0246005	0.259908	0.332628	0.00015577
0.47568	-0.00382724	0.259794	0.115893	0.000156379
1.3151	0.0130443	0.259268	0.320844	0.000159205
3.10028	-0.133534	0.258269	0.758346	0.00016472
0.388525	0.021916	0.257815	0.0951481	0.000167283
1.93414	-0.000342075	0.256495	0.475301	0.000174968
0.315567	-0.000667271	0.256177	0.0776132	0.000176868
0.603136	-0.000694255	0.255491	0.148608	0.000181036
2.6717	-0.0402191	0.254992	0.659149	0.000184127
0.391874	0.00533487	0.253961	0.0969445	0.000190677
1.53955	-0.0269974	0.253616	0.381212	0.000192922
0.569161	0.00979871	0.253379	0.141019	0.000194475
0.1539	0.00521513	0.253175	0.0381521	0.000195828
0.911994	0.00744428	0.252773	0.226325	0.00019851
1.71338	-0.0338613	0.252501	0.425506	0.000200344
0.717421	0.0106322	0.250449	0.179141	0.00021473
0.392647	0.00899501	0.248184	0.0986395	0.000231778
2.53025	0.00942148	0.246216	0.639011	0.000247647
0.67854	0.00796081	0.245795	0.171559	0.000251169
0.371928	0.00370575	0.245356	0.0941481	0.000254905
0.411528	0.0292358	0.244765	0.104339	0.00026001
3.00621	-0.179205	0.244659	0.762411	0.000260937
0.169973	0.00202006	0.244265	0.0431533	0.000264412
1.9602	-0.0196949	0.243735	0.498377	0.000269149
0.841557	0.0105057	0.243352	0.214187	0.000272626
0.634058	0.0178317	0.242677	0.161672	0.000278859
1.6008	-0.0318112	0.242201	0.408702	0.000283343
2.45893	-0.0649868	0.241723	0.628608	0.000287905
0.953174	-0.00127017	0.241664	0.243712	0.000288474
0.565136	0.0137075	0.241625	0.144512	0.000288849
1.0645	-0.034182	0.24088	0.272761	0.00029614
1.61458	-0.0258667	0.2395	0.415275	0.000310103
3.02655	-0.0543008	0.238267	0.781083	0.000323123
0.676866	0.00158209	0.238151	0.174739	0.000324373
1.80757	-0.00598315	0.238096	0.466713	0.000324973
3.4931	-0.0816235	0.237624	0.903087	0.000330118
0.824598	0.0006184	0.235933	0.214187	0.000349232
0.298646	0.00460524	0.235816	0.0775977	0.000350594
3.35981	-0.0860981	0.23569	0.873289	0.000352065
0.0883577	0.00348751	0.235564	0.0229742	0.000353543
0.441966	0.00809374	0.235027	0.115088	0.0003599
3.92338	-0.088936	0.234437	1.02333	0.000367031
1.98524	-0.0509516	0.234079	0.518327	0.000371413
0.48039	0.0144332	0.232908	0.125836	0.000386121
0.201306	0.00492586	0.231787	0.0528971	0.000400728
1.68935	-0.0218408	0.23159	0.444155	0.00040335
0.522222	-0.00993037	0.230659	0.137661	0.000415978
2.242	0.0892141	0.2306	0.5911	0.000416787
0.531309	-0.00560636	0.224403	0.142571	0.000511252
0.304183	0.00444509	0.223281	0.081888	0.000530453
1.66542	-0.0145179	0.221639	0.450474	0.000559801
0.63139	0.0268376	0.221317	0.170943	0.000565749
1.56522	0.0121486	0.219452	0.426075	0.000601356
0.186695	0.00354427	0.219284	0.0508457	0.000604674
2.06871	0.106203	0.216752	0.567605	0.00065681
0.403265	-0.000216524	0.216619	0.11069	0.000659655
0.436183	0.01207	0.216443	0.119787	0.000663462
0.280575	0.000823031	0.215139	0.0773509	0.000692277
0.397912	-0.000609057	0.214827	0.1098	0.000699331
0.312235	0.00302026	0.212855	0.0866656	0.000745669
0.103049	0.00137021	0.212234	0.028656	0.000760886
1.1905	0.026321	0.211635	0.331647	0.000775811
0.100958	0.00491981	0.211218	0.0281599	0.000786395
0.748946	0.00252076	0.209872	0.20975	0.000821484
0.600103	0.000220322	0.209165	0.168424	0.000840521
0.203556	0.00930837	0.208457	0.0572523	0.000860018
0.376135	0.0032663	0.207019	0.106255	0.000900959
0.658563	0.0152285	0.206575	0.186291	0.000914003
0.267167	0.00401869	0.206466	0.0755998	0.000917213
0.313564	0.00937553	0.205109	0.0890979	0.000958317
0.612483	0.0220538	0.204536	0.174341	0.000976198
1.22021	-0.0100622	0.203725	0.348197	0.00100206
0.980983	0.00685253	0.203682	0.279968	0.00100345
0.931422	0.0140126	0.203208	0.266212	0.00101887
1.00587	-0.0016764	0.202056	0.288516	0.00105741
0.650506	-0.00191101	0.201561	0.186874	0.00107438
2.39742	-0.00877058	0.200712	0.690541	0.00110413
0.0982283	0.00897708	0.200483	0.0283134	0.00111229
0.170599	0.0103317	0.197505	0.0496349	0.00122385
1.58985	0.00793891	0.196967	0.463346	0.00124514
0.114828	0.00861605	0.196799	0.0334832	0.00125183
0.328986	0.0103186	0.196207	0.0961106	0.00127582
0.115407	0.00578669	0.195269	0.0338158	0.00131469
0.633581	0.00622291	0.195059	0.185772	0.00132357
1.36241	-0.0248328	0.191895	0.403543	0.00146432
0.206246	0.00600011	0.190365	0.0613927	0.00153757
1.36512	0.0152166	0.189186	0.407913	0.00159639
0.459287	0.000600646	0.185223	0.139039	0.00181065
1.90098	-0.00245671	0.184766	0.576351	0.00183708
0.869783	0.0269705	0.184456	0.263978	0.00185526
1.30013	0.00953727	0.184202	0.394921	0.00187027
0.457371	0.0117104	0.183564	0.139224	0.00190845
0.512414	0.00200149	0.183497	0.156014	0.0019125
1.14195	0.00493965	0.182537	0.348807	0.00197154
0.454564	0.00597356	0.181991	0.139101	0.00200593
1.03039	0.000127103	0.181758	0.315556	0.0020208
0.283936	0.00659437	0.180994	0.0871789	0.00207019
2.54804	0.019227	0.180573	0.783456	0.00209796
1.98315	0.0476383	0.179684	0.611606	0.00215774
0.147184	0.00543493	0.179327	0.0454466	0.00218221
1.79816	0.00152987	0.179107	0.555643	0.00219743
0.914349	0.00524317	0.177495	0.284098	0.00231211
2.7699	-0.0841344	0.175433	0.866764	0.00246734
0.57551	-0.000252403	0.174362	0.18076	0.00255195
0.883084	0.00550486	0.172271	0.279396	0.00272538
1.02087	0.0816049	0.172042	0.323249	0.00274501
0.599185	0.010341	0.171332	0.1902	0.00280689
0.525883	0.00399012	0.170736	0.167283	0.00285988
0.191143	0.0206936	0.170574	0.0608373	0.00287449
1.05861	0.00381274	0.167625	0.340491	0.00315287
0.708862	0.00729663	0.167378	0.2282	0.00317736
2.50474	0.0759098	0.167133	0.807046	0.00320182
1.12394	-0.00683057	0.164408	0.365726	0.0034866
0.419109	0.000582888	0.164217	0.136472	0.00350755
1.30814	0.152394	0.163996	0.426305	0.00353179
0.0880374	0.00155643	0.16317	0.028777	0.00362413
0.627407	0.00832957	0.161538	0.206316	0.00381342
2.70712	0.0123917	0.160763	0.892765	0.00390672
0.657217	0.00483875	0.16066	0.216822	0.00391928
0.856534	0.0390473	0.160401	0.28285	0.00395103
1.88179	0.0975455	0.160353	0.621527	0.00395691
0.504868	0.0231801	0.159653	0.167185	0.00404416
0.738039	0.0386857	0.159247	0.24477	0.00409564
2.07872	-0.0200208	0.158517	0.691291	0.00418975
0.164571	0.00189563	0.157226	0.0549954	0.00436144
0.108473	0.00126714	0.157011	0.0362781	0.00439064
1.42489	0.00414557	0.156575	0.477334	0.00445067
3.77863	0.0128574	0.155828	1.26942	0.00455513
0.681213	0.0251587	0.155457	0.229176	0.00460801
0.36283	0.00975091	0.155128	0.122217	0.00465526
0.580051	0.00429029	0.154188	0.196091	0.00479322
0.446241	0.0244033	0.154086	0.150914	0.0048083
0.395758	0.00836596	0.153664	0.134059	0.00487172
0.809497	0.0689246	0.153108	0.274795	0.00495644
0.769636	0.0349527	0.151462	0.262935	0.00521603
1.05976	0.0172059	0.15032	0.36367	0.00540392
1.62314	0.00940591	0.149807	0.55812	0.0054904
0.293918	0.0114156	0.149015	0.10138	0.00562658
0.564465	0.00831132	0.148693	0.194946	0.00568293
0.207426	0.00400113	0.148296	0.0717499	0.00575317
0.616314	0.0627605	0.148033	0.213409	0.0058002
0.496711	0.0571168	0.147141	0.172606	0.00596251
0.642994	0.00854117	0.145647	0.224778	0.00624412
0.344531	0.0165741	0.144106	0.121193	0.00654845
0.0831536	0.00195912	0.144053	0.0292566	0.00655924
0.15292	0.00521249	0.14011	0.0546805	0.00740714
0.163291	0.00582611	0.139286	0.0585891	0.00759748
1.60828	-0.0082452	0.137411	0.581609	0.00804875
1.48722	0.0102921	0.135058	0.543237	0.00865269
0.967037	0.0280942	0.134063	0.354741	0.00892119
1.73991	0.0753841	0.134022	0.638368	0.00893248
1.52041	0.0202631	0.133009	0.560283	0.00921462
1.07925	0.0244256	0.132839	0.398004	0.00926283
0.075498	0.00594281	0.132242	0.0279145	0.00943434
0.745815	0.0194492	0.131789	0.276301	0.00956614
2.61702	0.0569219	0.13152	0.970668	0.00964553
1.76025	0.0122577	0.13143	0.653146	0.00967238
2.32096	0.0252243	0.131267	0.861811	0.0097207
1.60739	0.0334753	0.130591	0.598626	0.0099245
2.23436	0.0948163	0.128488	0.839919	0.0105855
0.309122	0.0404267	0.127743	0.11659	0.0108298
1.18624	0.048829	0.127723	0.44745	0.0108364
0.854895	0.0888975	0.12754	0.322732	0.0108976
0.0382746	0.00406408	0.127501	0.0144516	0.0109104
0.464597	0.00863436	0.125939	0.176663	0.0114451
0.10091	0.00922597	0.124575	0.0386108	0.0119332
0.241916	0.0152275	0.123209	0.0931474	0.0124425
0.680726	0.0415209	0.120749	0.265134	0.0134148
0.0198822	0.000530056	0.120307	0.00776006	0.0135974
1.19664	0.0342738	0.12	0.467727	0.0137257
0.498341	0.0186628	0.115153	0.19939	0.0159162
0.854782	0.046192	0.115069	0.342145	0.015957
0.255357	0.00129188	0.114745	0.102375	0.0161154
0.337584	0.025778	0.110363	0.138343	0.0184215
0.752767	0.0454407	0.110065	0.308955	0.0185899
0.325404	0.0269422	0.109385	0.13402	0.0189796
1.01847	0.0548753	0.108944	0.420414	0.0192366
0.467271	0.0167984	0.108407	0.19342	0.019554
0.172019	0.0290757	0.1073	0.0716158	0.0202255
0.338359	0.0255712	0.106757	0.141268	0.0205635
0.145012	0.0046173	0.10671	0.0605588	0.0205932
0.0217149	0.000608614	0.106678	0.00906992	0.0206129
0.375037	0.0275334	0.105229	0.157849	0.0215442
0.0883315	0.000255881	0.10488	0.0372469	0.021775
0.766597	0.0179043	0.103397	0.325831	0.0227823
0.782956	0.0145471	0.101402	0.336415	0.0242111
0.540545	0.0967951	0.10094	0.232849	0.024555
0.595845	0.0423544	0.100841	0.25681	0.0246287
0.395708	0.0201084	0.100116	0.171236	0.0251797
0.133685	0.00976941	0.0996176	0.0580105	0.0255653
0.878297	0.0624742	0.0991706	0.382077	0.0259162
0.465414	0.0174691	0.0990707	0.202578	0.0259953
1.04785	0.032726	0.0986481	0.457176	0.0263325
0.709624	0.0124849	0.0983024	0.31021	0.0266117
0.0733288	0.0080385	0.0978882	0.0321306	0.02695
0.350114	0.0304145	0.0974219	0.153817	0.0273361
0.063373	0.00458253	0.0970834	0.0278955	0.0276198
0.530622	0.0308845	0.0968718	0.233852	0.0277986
1.09774	0.0906824	0.0950901	0.488779	0.0293516
0.138052	0.00685649	0.0939011	0.0618976	0.0304361
0.422632	0.0225466	0.0928745	0.190646	0.0314049
1.06046	0.0537858	0.0927069	0.478841	0.031566
0.472224	0.0243146	0.091601	0.214642	0.0326501
0.389807	0.0280094	0.0908794	0.177954	0.0333775
0.055037	0.00180816	0.0907032	0.0251522	0.0335576
1.72227	0.0317795	0.0902555	0.789227	0.0340196
0.666585	0.0637785	0.0900445	0.305856	0.0342396
0.360357	0.00755885	0.0897528	0.165641	0.0345461
0.0905092	0.0104774	0.0896676	0.041625	0.0346361
1.36713	0.0410551	0.089569	0.62912	0.0347406
0.0378697	0.00161613	0.0888172	0.0175075	0.0355479
0.121653	0.0198073	0.086806	0.0569518	0.0378019
0.780692	0.0308505	0.0864151	0.366386	0.0382566
0.681864	0.027764	0.0837671	0.325494	0.0414855
0.568375	0.0653792	0.0822838	0.273975	0.0434137
0.452835	0.00346409	0.0809637	0.220212	0.0452063
1.70273	0.0810845	0.0795191	0.836172	0.0472543
0.279466	0.0372825	0.0778948	0.138786	0.0496706
0.316503	0.0393099	0.076589	0.158625	0.0517042
0.283651	0.0113305	0.075266	0.143507	0.0538515
0.527384	0.0188184	0.0752464	0.266856	0.0538841
0.366019	0.0150216	0.0741822	0.186636	0.0556786
0.843343	0.0542943	0.0741165	0.430234	0.0557914
0.0724302	0.00384108	0.0733589	0.037156	0.0571089
0.888219	0.103682	0.0721467	0.45976	0.0592838
0.390837	0.0290242	0.0719296	0.202634	0.0596822
0.308732	0.0505323	0.0715987	0.160463	0.0602948
0.966438	0.0304815	0.0713391	0.50329	0.0607799
0.809147	0.0895297	0.0713206	0.421437	0.0608147
0.518604	0.0147975	0.0711858	0.270385	0.0610683
0.382324	0.010661	0.0707673	0.199966	0.0618626
1.19734	0.027613	0.0706687	0.626713	0.0620513
0.25352	0.0232378	0.0687488	0.134677	0.0658463
0.330264	0.0541598	0.0684523	0.175853	0.0664533
0.844593	0.112689	0.0679272	0.451575	0.0675429
0.219157	0.0241998	0.0675564	0.11752	0.0683233
0.07684	0.00790384	0.0650334	0.0420529	0.0738873
0.179257	0.00964881	0.0630035	0.0997797	0.0787049
0.337712	0.0428279	0.0600662	0.192823	0.0862639
0.0731461	0.00308133	0.0599487	0.0418077	0.0865815
0.763176	0.0393563	0.0584923	0.441943	0.0906233
0.317383	0.0393429	0.0584614	0.183843	0.0907112
0.0757924	0.00292718	0.0575662	0.0442636	0.0932963
0.479121	0.0594872	0.0562841	0.283173	0.0971345
1.29381	0.100854	0.0551737	0.772789	0.100594
0.723963	0.0400191	0.0551509	0.432515	0.100666
0.684254	0.0406564	0.0541502	0.412769	0.103897
0.108821	0.0179823	0.053288	0.0662044	0.10677
1.5912	0.0225628	0.0508957	0.991793	0.115193
0.154797	0.0166774	0.0496297	0.0977724	0.119936
0.245934	0.0224285	0.0480529	0.157996	0.126138
0.406103	0.107361	0.0472835	0.263113	0.129289
0.192209	0.00961802	0.0454957	0.127074	0.136945
0.102966	0.00769639	0.0430132	0.0701009	0.148405
0.111051	0.00885549	0.0402337	0.0782871	0.162502
0.241884	0.0254786	0.0370986	0.177869	0.180214
0.185377	0.029348	0.035061	0.14037	0.192885
0.438722	0.0222787	0.0327102	0.344354	0.208783
0.172235	0.015215	0.0315238	0.137792	0.217375
0.0467793	0.00533856	0.0313601	0.0375254	0.218592
0.0648553	0.0180152	0.0293397	0.0538432	0.234293
0.339338	0.0540063	0.0293236	0.281799	0.234424
0.252422	0.0214528	0.0290341	0.210695	0.236782
0.354994	0.0236331	0.0289986	0.296498	0.237074
0.0136216	0.00240046	0.0275376	0.0116837	0.249431
0.0523393	0.00818319	0.0273855	0.0450213	0.250761
0.0685569	0.00525861	0.0258405	0.0607569	0.264768
0.159813	0.0189404	0.0250686	0.143851	0.272119
0.654057	0.137129	0.023718	0.60568	0.285596
0.815525	0.189658	0.0203562	0.816588	0.322949
0.140566	0.0296528	0.0199838	0.142082	0.327461
0.27082	0.0282907	0.0198749	0.274504	0.328796
1.22274	0.14122	0.0185644	1.28322	0.345434
0.041907	0.0192688	0.0171842	0.0457443	0.364187
0.0884058	0.0225397	0.0165025	0.0985081	0.37396
0.091988	0.0204326	0.0154603	0.105954	0.389613
0.0919884	0.00622878	0.0132359	0.114641	0.426276
0.248685	0.107465	0.0110576	0.339456	0.467366
0.172991	0.0373108	0.0100485	0.247833	0.488536
0.13498	0.0455106	0.00978733	0.195967	0.49427
0.0924707	0.014076	0.00876075	0.141972	0.517939
-0.048511	0.00884619	0.00810878	0.0774415	0.534007
0.449467	0.0399697	0.0079141	0.726358	0.538977
0.343682	0.163961	0.0059079	0.643476	0.595736
0.269074	0.0957066	0.00445901	0.580313	0.644979
0.201154	0.0249102	0.00430439	0.441587	0.650785
0.0054069	0.00423757	0.00264278	0.0151608	0.722927
0.00146735	0.00510083	0.000621389	0.0084937	0.863568
0.00163333	0.00107688	0.000347692	0.012641	0.897732
-0.00543178	0.0156499	0.000121617	0.0710884	0.939411
-0.00496301	0.0703619	7.96298e-06	0.253855	0.984483
a. Each permutation test was carried out in 50 groups at the same time by using randomly removed 20% and supplemented 30% of all the numbers which floating within 20% of the reference value. Every linear regression equation were built in P and corresponding `X calculated from 50 groups by using least squares.

## Sheet: lost 20% and-mixed 30%-100
Supplementary Table 22-4. Parameters of linear regression equations established between combination frequency and prevalence of disease in 1000 permutation tests under the Constrained with lost 20% and mixed 30% model in 100 populations.a
Slope	Intercept	R2	SE	P-value
1.91041	-0.0616416	0.55812	0.171712	0
1.11501	-0.0834845	0.904086	0.036686	0
1.34262	-0.0914221	0.835123	0.0602623	0
1.50421	-0.111973	0.760482	0.0852743	0
1.08986	-0.0315531	0.713031	0.0698427	0
0.811723	-0.079522	0.861211	0.0329168	0
3.46641	-0.368139	0.752933	0.200584	0
0.971397	-0.0238853	0.542462	0.0901182	0
1.95607	-0.245834	0.890992	0.0691135	0
0.417321	-0.00195711	0.523192	0.0402438	0
1.40125	-0.0319036	0.727087	0.0867201	0
0.78245	-0.0357208	0.890576	0.0277055	0
1.47553	-0.186586	0.892128	0.0518295	0
0.943451	-0.055428	0.924482	0.0272384	0
1.07887	-0.0200883	0.583956	0.0919891	0
1.38118	-0.0558864	0.610132	0.111528	0
0.841469	-0.0280704	0.611079	0.0678121	0
1.87227	-0.0549016	0.752971	0.108328	0
2.77692	-0.462551	0.608898	0.224814	0
1.31657	-0.0509713	0.627348	0.102501	0
2.42407	-0.260676	0.644587	0.181827	0
1.05434	-0.0185831	0.758648	0.0600718	0
2.24658	-0.207115	0.740198	0.134449	0
0.445101	-0.00758911	0.801863	0.02235	0
1.6298	-0.146096	0.728451	0.100518	0
1.44763	-0.110654	0.798643	0.0734262	0
1.09831	-0.0395117	0.554833	0.0993783	0
1.46648	-0.159199	0.917445	0.0444369	0
0.935142	-0.0510712	0.791119	0.0485392	0
1.35321	-0.0638738	0.655347	0.0991305	0
2.12655	-0.0854212	0.688144	0.14461	0
0.577791	0.00256589	0.554087	0.0523593	0
0.417542	-0.00823622	0.708932	0.027026	0
0.342022	-0.00393084	0.705596	0.022317	0
0.191572	-0.00720746	0.803105	0.00958188	0
0.370456	-0.0139911	0.855424	0.0153844	0
2.42911	-0.157827	0.690715	0.164196	0
2.42135	-0.0491692	0.611514	0.194953	0
0.626784	-0.0470052	0.798567	0.0317991	0
1.00958	-0.0288298	0.709284	0.0652909	0
2.73875	-0.345009	0.727856	0.169167	0
0.301661	-0.00247902	0.746111	0.0177757	0
0.0447232	0.000532085	0.509033	0.00443683	0
2.33608	-0.0578477	0.859787	0.0952957	0
1.04773	-0.0717391	0.910149	0.0332539	0
1.07737	-0.0373866	0.708429	0.0698195	0
2.02288	-0.0665152	0.771857	0.111094	0
0.861121	-0.0650893	0.934723	0.0229874	0
0.825654	-0.015908	0.540913	0.0768367	0
0.635464	-0.0284752	0.874298	0.0243399	0
1.67667	-0.179976	0.774167	0.0914768	0
2.5232	-0.304237	0.682774	0.173734	0
0.850902	-0.0226267	0.662058	0.0614101	0
1.38849	-0.028621	0.541627	0.129029	0
2.03281	-0.074133	0.736073	0.122961	0
5.04467	-0.236161	0.603456	0.413088	0
0.523658	-0.0205805	0.890222	0.0185756	0
2.86407	-0.159713	0.594503	0.238939	0
0.505102	-0.021747	0.622923	0.0396976	0
3.35959	-0.29126	0.810199	0.164258	0
0.783436	-0.0547449	0.872327	0.0302761	0
0.561507	-0.0116125	0.668935	0.0399032	0
0.732408	-0.0159217	0.769371	0.0405069	0
1.29179	-0.0255303	0.882258	0.04767	0
0.141122	-0.00198191	0.604732	0.0115251	0
2.14351	-0.321791	0.894036	0.0745442	0
1.35988	-0.12195	0.819691	0.0644275	0
3.4325	-0.0811002	0.536592	0.322223	0
2.52481	-0.160322	0.586757	0.214037	0
0.685586	-0.0135615	0.621566	0.0540382	0
2.39354	-0.0929461	0.531678	0.226921	0
0.367114	-0.00299096	0.679847	0.0254484	0
0.380513	-0.00953707	0.877979	0.0143295	0
0.302865	-0.00542545	0.807123	0.0149557	0
2.50405	-0.161351	0.648689	0.186148	0
0.852321	-0.0597263	0.887594	0.0306393	0
0.358113	-0.0100875	0.855129	0.0148895	0
2.5028	-0.135181	0.780987	0.133883	0
0.899028	-0.0563295	0.88231	0.033168	0
0.6735	-0.0137017	0.650358	0.0498839	0
0.686393	-0.00841838	0.849461	0.0291886	0
3.2209	-0.371539	0.590988	0.270672	0
0.433479	-0.00587798	0.721331	0.0272165	0
0.73657	-0.047458	0.913693	0.0228677	0
1.01869	-0.00676562	0.729725	0.0626257	0
2.17889	-0.0759256	0.798156	0.110684	0
0.891959	-0.0547963	0.865527	0.0355149	0
1.98908	-0.100024	0.651353	0.147002	0
1.75747	-0.0583609	0.874075	0.0673839	0
0.279992	-0.00771577	0.876702	0.0106068	0
0.328791	-0.00586141	0.863388	0.0132114	0
3.44275	-0.365194	0.724992	0.21419	0
0.348802	-0.00907405	0.88125	0.012934	0
2.22875	-0.110523	0.612394	0.179113	0
2.89226	-0.25319	0.797455	0.147242	0
0.76355	-0.0120497	0.564269	0.0677783	0
0.219581	0.00150681	0.533621	0.0207364	0
1.59406	-0.0176173	0.559674	0.142827	0
2.4555	-0.161862	0.587173	0.207983	0
0.223524	-0.00246761	0.692272	0.0150541	0
0.458633	-0.0078737	0.588285	0.0387576	0
3.61984	-0.262646	0.774346	0.197392	0
0.424188	-0.0101808	0.662219	0.0306029	0
0.752408	-0.025856	0.788845	0.0393229	0
1.14575	-0.0315419	0.774591	0.0624349	0
1.26469	-0.0628583	0.530968	0.120071	0
1.29165	-0.034522	0.624408	0.101194	0
0.445277	-0.0149181	0.69699	0.0296573	0
1.09831	-0.024351	0.840093	0.048404	0
0.541072	-0.0325839	0.874237	0.0207302	0
2.93892	-0.162838	0.747697	0.172454	0
0.72407	-0.0352974	0.819811	0.0342906	0
0.136995	-1.91727e-05	0.558305	0.0123088	0
1.09455	-0.0643255	0.510723	0.10822	0
3.4929	-0.112343	0.517479	0.340709	0
0.537977	-0.013476	0.80349	0.0268753	0
3.25701	-0.294739	0.781658	0.173887	0
3.4217	-0.289688	0.56661	0.302292	0
0.11352	-0.00242474	0.781916	0.00605606	0
2.58935	-0.11906	0.775086	0.1409	0
2.66842	-0.150781	0.761622	0.150801	0
2.97397	-0.375767	0.605243	0.242618	0
2.35272	-0.118671	0.868034	0.0926657	0
1.05754	-0.056336	0.811839	0.0514295	0
1.98262	-0.322235	0.824528	0.0923908	0
0.285714	-0.00526311	0.799163	0.0144685	0
0.240711	-0.00488298	0.590794	0.0202365	0
3.7504	-0.0712271	0.577168	0.324263	0
0.177641	-0.00477338	0.790494	0.009238	0
3.44033	-0.249728	0.750944	0.200139	0
0.563547	-0.0100159	0.799281	0.0285273	0
2.02763	-0.0430788	0.711227	0.130512	0
1.22601	-0.0642777	0.515666	0.120024	0
3.0933	-0.350079	0.540331	0.288205	0
3.43401	-0.453475	0.77103	0.189035	0
2.52667	-0.134229	0.837695	0.112346	0
3.34215	-0.165998	0.543749	0.309254	0
1.23243	-0.0435647	0.646272	0.0921033	0
1.13254	-0.0305994	0.752172	0.0656683	0
4.00881	-0.0641832	0.776821	0.217055	0
0.4563	-0.0166164	0.705621	0.0297718	0
0.866842	-0.0488481	0.897696	0.0295603	0
0.778909	-0.0352201	0.83866	0.0345106	0
1.49456	-0.0375238	0.662919	0.107656	0
1.28354	-0.0374898	0.759297	0.0730016	0
0.376185	-0.00400727	0.679157	0.0261186	0
0.935235	-0.0324148	0.56946	0.0821453	0
0.557351	-0.0206456	0.872139	0.0215572	0
0.490046	-0.0120584	0.899592	0.0165381	0
0.359874	-0.00919218	0.753329	0.020802	0
0.364115	-0.0166472	0.566161	0.0321973	0
0.534898	-0.000921368	0.618363	0.0424484	0
0.435314	-0.0141094	0.755851	0.0249919	0
0.797873	-0.0202696	0.549428	0.0729873	0
0.248926	-0.00419675	0.859406	0.0101705	0
0.470084	-0.000272787	0.622063	0.037013	0
0.0407231	-2.1458e-05	0.595811	0.00338817	0
0.261017	-0.00303588	0.716531	0.0165841	0
1.03522	-0.0230758	0.577321	0.0894777	0
0.432807	-0.018063	0.858659	0.017738	0
1.53305	-0.081519	0.805377	0.0761275	0
3.55568	-0.384393	0.598105	0.294427	0
0.822911	-0.0155404	0.579378	0.070828	0
0.919878	-0.0636424	0.953426	0.0205374	0
1.29429	-0.051445	0.573878	0.112662	0
1.17864	-0.0188433	0.547417	0.108258	0
2.29385	-0.0671605	0.648317	0.170661	0
0.34802	-0.0083037	0.69325	0.0233851	0
0.347354	-0.00131039	0.509162	0.0344509	0
2.89277	-0.181781	0.67934	0.200761	0
3.65359	-0.467201	0.595316	0.304292	0
3.45777	-0.104305	0.660641	0.25034	0
2.03701	-0.0799769	0.650799	0.150728	0
2.23222	-0.06618	0.784743	0.118097	0
2.86658	-0.154648	0.608363	0.232333	0
1.05485	-0.0472073	0.618899	0.0836154	0
0.360291	-0.0118374	0.854517	0.0150171	0
1.20057	-0.078181	0.84883	0.0511795	0
0.710882	-0.040989	0.854199	0.0296678	0
1.19318	-0.015195	0.525228	0.114593	0
1.67252	-0.147895	0.765841	0.093421	0
1.77666	-0.0824007	0.644338	0.133338	0
0.700031	-0.0508158	0.862895	0.0281873	0
1.58499	-0.0468423	0.616903	0.126171	0
2.31625	-0.204809	0.581424	0.198524	0
0.138183	0.000755264	0.594839	0.0115201	0
1.46129	-0.049755	0.63062	0.112973	0
0.287306	-0.00190393	0.542616	0.0266456	0
1.6387	-0.0966906	0.603627	0.134139	0
1.17711	-0.0356544	0.525827	0.112915	0
0.361556	-0.0123475	0.671724	0.0255321	0
1.59798	-0.0909078	0.594217	0.133393	0
2.97128	-0.29338	0.671285	0.210033	0
1.34755	-0.125686	0.928666	0.0377267	0
0.640439	-0.00706898	0.524617	0.0615836	0
1.81823	-0.228831	0.873429	0.0699179	0
1.56144	-0.0691302	0.898057	0.0531419	0
0.367892	-0.0107119	0.854925	0.0153087	0
3.9077	-0.285653	0.774092	0.213244	0
0.454432	-0.0286463	0.829967	0.0207774	0
1.99491	-0.191736	0.72625	0.123721	0
1.63504	-0.0561889	0.880379	0.0608812	0
1.00337	-0.0285629	0.648686	0.0745899	0
3.05276	-0.0653206	0.587255	0.258527	0
0.730653	-0.023219	0.710787	0.0470801	0
2.37349	-0.146118	0.722602	0.148551	0
0.236482	-0.00946442	0.834959	0.0106206	0
1.04709	-0.087114	0.930611	0.0288824	0
1.10103	-0.0683405	0.89849	0.0373839	0
1.25554	-0.119196	0.89081	0.0444034	0
0.6032	-0.00639403	0.857558	0.0248334	0
0.966101	-0.0281789	0.62048	0.0763244	0
0.102233	-0.000181803	0.654055	0.00751057	0
0.970709	-0.0633601	0.912683	0.0303296	0
0.211066	-0.00189355	0.753806	0.0121847	0
2.81932	-0.25769	0.828394	0.129622	0
0.251201	-0.00271231	0.73849	0.0151001	0
0.645286	-0.0153936	0.552732	0.0586362	0
4.78286	-0.0776849	0.729201	0.294424	0
0.833954	-0.0262628	0.613568	0.0668551	0
0.896975	-0.0156327	0.515266	0.0878827	0
0.271203	-0.00794276	0.688155	0.018442	0
1.8861	-0.178586	0.740773	0.112706	0
0.903574	-0.0448531	0.88033	0.0336527	0
1.04669	-0.0734301	0.840507	0.046058	0
0.824318	-0.0676906	0.903957	0.0271419	0
0.922149	-0.0518493	0.792153	0.047715	0
4.17418	-0.290844	0.744665	0.246907	0
3.31758	-0.0716956	0.54357	0.307092	0
1.04686	-0.0582562	0.717518	0.0663519	0
0.327784	-0.00846099	0.657841	0.0238797	0
0.52055	-0.0207355	0.900513	0.0174779	0
3.44713	-0.231873	0.774657	0.187807	0
0.8001	-0.0505268	0.853169	0.0335292	0
1.98043	-0.129896	0.710077	0.127831	0
1.77829	-0.165094	0.891057	0.0628111	0
0.352451	-0.00917205	0.868517	0.0138526	0
3.03574	-0.268873	0.846624	0.130523	0
2.01873	-0.0742392	0.769303	0.111671	0
2.88633	-0.219013	0.813658	0.13953	0
2.18399	-0.0694117	0.539435	0.203851	0
0.271048	-0.00541557	0.780468	0.0145212	0
3.42426	-0.298631	0.776028	0.185828	0
3.77902	-0.0556308	0.610391	0.304984	0
1.55431	-0.155793	0.74243	0.0924793	0
0.145574	-0.00260916	0.817937	0.00693782	0
2.63074	-0.0426927	0.61011	0.212438	0
1.75188	-0.178912	0.7245	0.109127	0
0.777077	-0.00978996	0.67539	0.0544196	0
0.253383	-0.00425733	0.626863	0.0197475	0
1.65723	-0.0752646	0.690934	0.111964	0
1.30186	-0.129715	0.941994	0.0326334	0
0.64878	-0.011194	0.597641	0.0537738	0
1.43729	-0.13893	0.915372	0.0441459	0
0.201832	-0.00303457	0.662949	0.0145374	0
1.73883	-0.0578356	0.640125	0.131701	0
0.601515	-0.0135681	0.632212	0.0463448	0
2.57863	-0.183972	0.806864	0.127441	0
1.15834	-0.0507976	0.670408	0.0820431	0
2.95886	-0.31613	0.564607	0.26247	0
1.00313	-0.0646553	0.833819	0.0452377	0
0.356064	-0.00279795	0.638771	0.0270479	0
1.27386	-0.0867178	0.729135	0.07843	0
0.336416	-0.00619733	0.677429	0.0234501	0
1.49642	-0.145756	0.844622	0.064834	0
1.1312	-0.0270153	0.55004	0.103351	0
1.15387	-0.0195966	0.711312	0.0742552	0
2.09606	-0.184339	0.607263	0.170276	0
0.212124	-0.00266578	0.791914	0.010984	0
0.997366	-0.0417862	0.802513	0.0499787	0
0.990166	-0.0167051	0.510317	0.0979788	0
0.46932	-0.016582	0.905624	0.0153043	0
1.97994	-0.0985699	0.623234	0.155507	0
0.445191	-0.0197032	0.862173	0.0179806	0
1.37098	-0.0681237	0.521865	0.13256	0
0.67077	-0.0131987	0.613656	0.0537632	0
0.262707	-0.0124841	0.855133	0.0109226	0
2.71703	-0.180608	0.638505	0.206515	0
1.01872	-0.0316368	0.560041	0.0912092	0
1.11779	-0.026527	0.86193	0.0451917	0
1.26964	-0.0619337	0.790995	0.0659265	0
0.646697	-0.0165563	0.800857	0.0325757	0
1.16195	-0.041339	0.509857	0.115083	0
0.628781	-0.0136333	0.658011	0.0457905	0
2.26615	-0.320465	0.914136	0.070158	0
3.01413	-0.218969	0.586732	0.255531	0
1.60273	-0.106484	0.821604	0.0754413	0
0.66486	-0.0418193	0.815458	0.0319495	0
0.948512	-0.0635333	0.812412	0.0460409	0
1.1499	-0.040798	0.565732	0.101771	0
2.23171	-0.0808823	0.593146	0.186708	0
0.430351	-0.00652693	0.619218	0.03409	0
0.152818	-0.00120231	0.581731	0.0130897	0
2.16679	-0.088934	0.786102	0.114174	0
1.02336	-0.0909995	0.872617	0.0394966	0
2.25994	-0.0312336	0.592598	0.189285	0
1.23182	-0.0290516	0.844142	0.0534678	0
0.858989	-0.0594002	0.908716	0.0275015	0
1.39102	-0.135914	0.91096	0.0439303	0
1.3019	-0.106125	0.867383	0.0514231	0
0.52393	-0.00867551	0.596601	0.0435197	0
3.13607	-0.509667	0.720152	0.197479	0
0.765862	-0.0394925	0.95639	0.0165202	0
0.389099	-0.00465585	0.630162	0.0301111	0
1.39083	-0.021219	0.60492	0.113542	0
0.791324	-0.030973	0.838479	0.0350841	0
0.670209	-0.0288797	0.70979	0.0432901	0
1.64646	-0.0353027	0.779477	0.0884637	0
0.30015	-0.00351534	0.742197	0.0178694	0
1.708	-0.0712678	0.867505	0.0674278	0
0.706221	-0.0153845	0.529125	0.0672978	0
1.63765	-0.175123	0.921224	0.0483752	0
0.502078	-0.0100382	0.703326	0.0329397	0
0.528142	-0.0230473	0.869584	0.0206608	0
1.0239	-0.0108321	0.671506	0.0723404	0
0.753175	-0.00804173	0.666825	0.0537791	0
2.04679	-0.100993	0.746548	0.12047	0
1.95242	-0.278129	0.724199	0.121711	0
0.578365	-0.0256108	0.927798	0.016298	0
1.07324	-0.0451416	0.680738	0.074245	0
3.63564	-0.126807	0.530381	0.345579	0
1.59436	-0.0574278	0.675349	0.111666	0
0.100114	-0.000873164	0.790093	0.00521261	0
0.321372	-0.00829216	0.872249	0.0124239	0
4.17371	-0.12741	0.533498	0.394249	0
2.53994	-0.154803	0.663088	0.182887	0
3.42469	-0.303102	0.7145	0.218681	0
1.31008	-0.0715791	0.562028	0.116823	0
0.717577	-0.0301245	0.709343	0.0464	0
3.57541	-0.0785074	0.580952	0.306743	0
1.17503	-0.0935835	0.898875	0.0398121	0
0.455242	-0.00596239	0.634384	0.0349113	0
0.412871	-0.0055152	0.576022	0.035781	0
0.999874	-0.0332211	0.576709	0.0865312	0
1.44886	-0.0218203	0.629752	0.112221	0
0.236153	-0.0075787	0.859392	0.00964917	0
1.64001	-0.229909	0.929806	0.0455184	0
1.77583	-0.0452683	0.673638	0.124861	0
0.143366	-0.00121023	0.59545	0.011937	0
1.17444	-0.0617282	0.697576	0.0781141	0
2.30124	-0.129202	0.79636	0.117551	0
1.41285	-0.0502968	0.578012	0.121946	0
5.66062	-0.427853	0.580504	0.486085	0
0.738773	-0.0145403	0.605397	0.0602502	0
0.738447	-0.0390361	0.864263	0.0295619	0
1.63884	-0.104849	0.820097	0.0775373	0
3.75859	-0.422707	0.800346	0.189632	0
0.447108	-0.00683911	0.710968	0.028797	0
1.33086	-0.0844826	0.623408	0.104489	0
1.74464	-0.143033	0.545974	0.160711	0
0.769797	-0.00507033	0.610725	0.0620824	0
1.00334	-0.0323817	0.697062	0.0668154	0
1.74793	-0.0478742	0.81937	0.0829022	0
2.42105	-0.394901	0.898508	0.0821949	0
1.11142	-0.0856597	0.915997	0.0339991	0
0.435383	-0.00961749	0.871525	0.016886	0
0.757247	-0.0161723	0.561743	0.0675647	0
2.44134	-0.161289	0.633043	0.187761	0
1.77273	-0.0377608	0.685111	0.121403	0
0.560654	-0.0210525	0.909744	0.0178386	0
1.46886	-0.0495976	0.788519	0.0768417	0
1.04488	-0.0410757	0.623748	0.0819761	0
2.03438	-0.187652	0.671394	0.14377	0
0.0875457	-0.000786333	0.673375	0.00615911	0
3.5635	-0.382132	0.726591	0.220814	0
0.824841	-0.0386648	0.784711	0.0436429	0
0.776184	-0.0262768	0.680033	0.0537823	0
1.64171	-0.241354	0.913381	0.0510698	0
0.460591	-0.0058897	0.835283	0.0206611	0
0.382007	-0.0015147	0.610102	0.0308484	0
0.694725	-0.0134761	0.649239	0.0515825	0
1.04386	-0.0649501	0.911772	0.0328012	0
2.13205	-0.0865167	0.728909	0.131343	0
0.970302	-0.041009	0.749502	0.0566643	0
0.260523	-0.00319527	0.668323	0.0185395	0
3.08896	-0.057414	0.586381	0.262065	0
0.82972	-0.0371169	0.818175	0.0395114	0
0.0620376	-0.000693531	0.735796	0.0037552	0
0.0504368	-0.000318692	0.683622	0.00346601	0
2.16049	-0.279019	0.62482	0.169114	0
1.50767	-0.0348294	0.526318	0.144481	0
1.5163	-0.120319	0.810002	0.0741826	0
0.57696	-0.0138214	0.728245	0.0356027	0
2.56855	-0.10241	0.604701	0.209781	0
2.03955	-0.247428	0.927479	0.0576105	0
0.899452	-0.0127529	0.787593	0.0471843	0
1.62581	-0.0553323	0.731559	0.0994849	0
2.21562	-0.168406	0.794008	0.113998	0
1.46881	-0.015617	0.71427	0.0938422	0
1.01324	-0.0878043	0.898805	0.0343436	0
0.0552563	-0.000554642	0.585588	0.00469558	0
1.30423	-0.0530519	0.683815	0.0895866	0
0.481962	-0.00472188	0.593384	0.0403017	0
2.18815	-0.0871441	0.801567	0.109977	0
0.671009	-0.00401454	0.657204	0.0489535	0
3.51787	-0.234729	0.713692	0.225075	0
0.392213	-0.00182686	0.571243	0.0343245	0
0.653849	-0.00696489	0.555182	0.0591205	0
1.1824	-0.0729339	0.934468	0.0316297	0
0.170972	-0.000779625	0.635394	0.0130828	0
1.34012	-0.0220527	0.704733	0.0876247	0
0.214504	-0.000409127	0.5052	0.021444	0
0.323058	-0.00177018	0.650251	0.0239334	0
0.247612	-0.0100246	0.516559	0.0241975	0
0.756235	-0.0180653	0.526069	0.072507	0
1.73905	-0.0803896	0.637694	0.132413	0
1.14634	-0.033452	0.578866	0.0987695	0
0.382924	-0.00995832	0.742935	0.0227533	0
2.27452	-0.131725	0.868914	0.0892413	0
0.77224	-0.0115169	0.706101	0.0503275	0
0.21006	-0.00639944	0.801973	0.0105442	0
1.55736	-0.101005	0.789087	0.0813327	0
0.562933	-0.0228559	0.856324	0.0232925	0
2.50433	-0.0846277	0.885446	0.090992	0
2.26588	-0.121967	0.517051	0.221212	0
0.739696	-0.00980612	0.540863	0.0688442	0
0.516035	-0.0249148	0.807508	0.0254506	0
0.664512	-0.0408586	0.93876	0.0171447	0
2.68812	-0.0988972	0.780239	0.144111	0
0.626548	-0.0251129	0.889189	0.0223427	0
0.293172	-0.0121821	0.723776	0.0182952	0
2.50811	-0.250243	0.59713	0.208104	0
0.825373	-0.0361454	0.860372	0.0335877	0
1.5782	-0.196449	0.874072	0.0605113	0
2.50844	-0.464427	0.876536	0.0950988	0
1.41931	-0.0413806	0.842015	0.0621031	0
5.39706	-0.141092	0.562384	0.480922	0
1.24731	-0.123979	0.93895	0.0321279	0
1.40467	-0.13745	0.868387	0.0552399	0
0.473637	-0.0223779	0.862595	0.0190955	0
1.02143	-0.0440811	0.748164	0.0598625	0
1.23651	-0.0528065	0.497023	0.125652	2.22045e-16
2.77764	-0.112353	0.500743	0.280167	2.22045e-16
0.662959	-0.0189935	0.494796	0.0676696	2.22045e-16
3.0862	-0.172401	0.494102	0.315452	2.22045e-16
3.07318	-0.057722	0.503446	0.308305	2.22045e-16
0.902744	-0.000490248	0.507403	0.0898507	2.22045e-16
0.339091	0.000121924	0.496469	0.0344961	2.22045e-16
1.45507	-0.0618448	0.503567	0.145939	2.22045e-16
1.30888	-0.0377847	0.505932	0.130657	2.22045e-16
0.689818	0.00990625	0.506355	0.0688021	2.22045e-16
0.0562486	0.000295231	0.5034	0.00564346	2.22045e-16
0.554201	-0.0111147	0.497341	0.0562812	2.22045e-16
0.69538	-0.00594983	0.501928	0.0699737	2.22045e-16
3.03865	-0.0726583	0.48916	0.313679	4.44089e-16
1.36923	-0.0214502	0.49498	0.139709	4.44089e-16
0.637894	-0.00427096	0.492943	0.0653529	4.44089e-16
0.545872	-0.00882533	0.492017	0.0560289	4.44089e-16
1.10382	0.00114746	0.489746	0.113813	6.66134e-16
0.801917	-0.0391894	0.486547	0.0832155	6.66134e-16
0.847041	-0.023676	0.488053	0.0876336	6.66134e-16
1.42861	-0.0355895	0.487141	0.148072	6.66134e-16
1.60679	-0.0114691	0.486375	0.166796	8.88178e-16
0.543024	-0.00114083	0.484344	0.056599	8.88178e-16
0.747032	-0.00550443	0.48287	0.0780928	1.11022e-15
1.41943	-0.0542269	0.483182	0.148291	1.11022e-15
0.356617	-0.00019914	0.480281	0.0374737	1.33227e-15
0.970673	-0.0274726	0.479495	0.10216	1.33227e-15
2.81464	-0.164239	0.480513	0.295627	1.33227e-15
0.383433	-0.00378956	0.480967	0.0402362	1.33227e-15
4.96276	-0.0763512	0.48002	0.521764	1.33227e-15
1.90299	-0.125555	0.478778	0.20057	1.55431e-15
0.344861	-0.00128588	0.475964	0.0365532	1.9984e-15
1.06111	-0.0463241	0.474844	0.112724	2.22045e-15
2.38149	-0.0526083	0.473075	0.253889	2.66454e-15
0.303103	-0.00197091	0.472895	0.0323254	2.66454e-15
1.10999	-0.0410433	0.471532	0.118702	3.10862e-15
1.44051	-0.0435931	0.470697	0.154307	3.33067e-15
1.27211	-0.0307264	0.470902	0.136212	3.33067e-15
1.3856	-0.0803596	0.468751	0.149006	3.9968e-15
2.34528	-0.0216819	0.468642	0.252264	3.9968e-15
4.39822	-0.276811	0.468639	0.473085	3.9968e-15
0.501967	-0.00445077	0.466404	0.0542359	4.88498e-15
2.2499	-0.0378382	0.463645	0.244446	6.43929e-15
2.64944	-0.055408	0.463532	0.287921	6.66134e-15
1.64391	-0.0218679	0.462491	0.179022	7.32747e-15
2.13069	-0.102604	0.462042	0.232241	7.54952e-15
1.05802	-0.00368294	0.460754	0.115621	8.43769e-15
0.83268	-0.0101022	0.458158	0.0914732	1.06581e-14
2.27214	-0.165299	0.458288	0.249539	1.06581e-14
0.225358	-0.000793978	0.456612	0.0248337	1.22125e-14
0.627032	0.000934491	0.456627	0.0690947	1.24345e-14
0.857314	-0.0252571	0.456586	0.0944782	1.24345e-14
0.332074	-0.000655614	0.456338	0.0366136	1.26565e-14
1.67779	-0.0453229	0.455371	0.18535	1.37668e-14
0.986026	-0.0220947	0.452254	0.109616	1.84297e-14
2.87469	-0.0447003	0.450682	0.320594	2.10942e-14
1.89739	-0.0254721	0.450152	0.211829	2.22045e-14
1.66817	-0.042655	0.448548	0.186843	2.55351e-14
3.05534	-0.0788885	0.448226	0.342436	2.62013e-14
1.20465	-0.0299119	0.44778	0.135136	2.75335e-14
2.47559	-0.0294035	0.447579	0.277822	2.79776e-14
1.35629	-0.0411848	0.447421	0.152257	2.81997e-14
0.53196	-0.00432555	0.447261	0.0597373	2.86438e-14
0.425306	0.000556976	0.445242	0.0479558	3.44169e-14
2.54632	-0.0891155	0.445121	0.287183	3.4861e-14
1.29553	-0.00855792	0.444473	0.146307	3.68594e-14
0.25794	0.00180783	0.443865	0.0291656	3.88578e-14
0.716922	-0.00516293	0.443059	0.0811957	4.17444e-14
3.05887	-0.137717	0.442572	0.346777	4.37428e-14
3.13504	-0.110198	0.440785	0.356702	5.12923e-14
0.23293	0.00300715	0.43961	0.0265659	5.68434e-14
0.558419	-0.00952676	0.439481	0.0637048	5.75096e-14
0.408845	-0.00428578	0.438237	0.0467593	6.41709e-14
1.06876	-0.0393475	0.438239	0.122233	6.41709e-14
2.27061	-0.0456248	0.435599	0.261084	8.10463e-14
1.12896	-0.0311826	0.435256	0.129902	8.32667e-14
1.50417	-0.050196	0.431688	0.174338	1.13909e-13
0.192559	0.000862424	0.431348	0.0223336	1.17462e-13
1.87914	-0.0157522	0.427715	0.219571	1.61204e-13
2.99527	-0.133975	0.42621	0.351065	1.83631e-13
2.56889	-0.185265	0.425531	0.301509	1.94733e-13
1.85943	-0.0612501	0.425308	0.21834	1.98508e-13
1.99627	-0.0399818	0.42515	0.234484	2.01172e-13
2.50592	-0.0700586	0.424891	0.294503	2.05613e-13
3.03035	-0.142836	0.424186	0.35665	2.18492e-13
1.74659	-0.0681683	0.423783	0.205731	2.26263e-13
2.28441	-0.036584	0.421275	0.270467	2.80664e-13
0.211004	6.98832e-05	0.420711	0.0250111	2.94653e-13
0.901819	-0.00981096	0.420535	0.106935	2.99094e-13
1.80483	-0.0690223	0.419689	0.214383	3.21743e-13
4.11834	-0.278023	0.419634	0.489243	3.23075e-13
1.66193	-0.0306979	0.419297	0.197567	3.32623e-13
2.88027	-0.232188	0.419091	0.342547	3.38618e-13
2.34979	-0.0913525	0.418102	0.280026	3.68372e-13
3.49312	-0.242538	0.417304	0.416961	3.94129e-13
1.85887	-0.0186506	0.415994	0.222486	4.40759e-13
3.75795	-0.202732	0.413715	0.4519	5.34905e-13
0.183833	0.000551994	0.412343	0.0221688	6.00631e-13
2.08662	-0.0332309	0.411542	0.252047	6.42819e-13
2.74681	-0.0796745	0.411109	0.332089	6.66578e-13
0.85224	-0.0224871	0.410313	0.103205	7.12985e-13
2.05695	-0.163194	0.41008	0.249214	7.27196e-13
1.62324	-0.0165269	0.408601	0.197269	8.23341e-13
0.820204	-0.0108257	0.408564	0.0996857	8.26006e-13
1.616	-0.0354722	0.407271	0.196931	9.20597e-13
4.31911	-0.154456	0.406903	0.526743	9.49463e-13
1.32724	-0.0292017	0.401509	0.163688	1.48925e-12
0.441779	-0.00160843	0.400191	0.0546342	1.66134e-12
1.90266	-0.0341007	0.399825	0.235479	1.71241e-12
3.23797	-0.196258	0.399665	0.400875	1.73528e-12
3.76723	-0.221819	0.399107	0.466941	1.81721e-12
0.167146	0.00142373	0.397921	0.0207687	2.0044e-12
0.897529	-0.00715389	0.396945	0.11175	2.17271e-12
3.16304	-0.174581	0.396846	0.393908	2.19047e-12
3.76088	-0.0555769	0.395146	0.470028	2.51954e-12
1.67061	-0.0372518	0.39428	0.209168	2.70517e-12
0.924876	-0.00239955	0.394194	0.11582	2.72427e-12
3.5818	-0.157005	0.393998	0.448723	2.76845e-12
2.89655	-0.0463706	0.392074	0.364342	3.24141e-12
3.42831	-0.179305	0.391449	0.431796	3.41127e-12
3.38297	-0.117216	0.391112	0.426386	3.50653e-12
0.341695	0.00378675	0.390228	0.043147	3.76899e-12
0.0881348	0.0042214	0.388697	0.011165	4.2697e-12
0.394663	0.0113284	0.388056	0.0500637	4.49818e-12
0.598911	-0.00458075	0.388015	0.0759794	4.51328e-12
1.36121	-0.0249985	0.384406	0.174006	6.04716e-12
4.24971	-0.0674609	0.383708	0.544051	6.39822e-12
1.55186	-0.045825	0.383514	0.198751	6.4988e-12
1.09047	-0.00815959	0.383156	0.139766	6.68909e-12
0.612248	-0.00571401	0.381767	0.0787031	7.48202e-12
0.89105	-0.00607627	0.380892	0.114755	8.02758e-12
0.768872	-0.0132358	0.380722	0.0990558	8.13771e-12
0.983282	-0.0194068	0.378804	0.127196	9.49241e-12
0.161581	0.0012821	0.378305	0.020924	9.87899e-12
0.274253	-0.00077558	0.377898	0.0355452	1.02061e-11
2.7558	-0.0674675	0.376597	0.358164	1.13252e-11
0.285226	0.00351437	0.375646	0.0371452	1.22178e-11
0.827274	-0.00268919	0.375359	0.107802	1.25002e-11
0.783093	-0.00900697	0.373848	0.102375	1.40992e-11
0.881121	-0.0209996	0.373578	0.115256	1.44047e-11
0.914371	-0.0136673	0.372835	0.119796	1.52802e-11
0.228089	0.00669364	0.372673	0.0298933	1.5479e-11
0.836155	-0.00709003	0.372599	0.109604	1.55702e-11
2.69134	-0.134248	0.371778	0.353403	1.66178e-11
0.760977	0.00110768	0.370274	0.100247	1.87197e-11
0.302423	0.00410818	0.369053	0.0399442	2.0616e-11
2.34773	-0.0901184	0.368191	0.310664	2.20652e-11
1.89666	-0.0525448	0.367867	0.251151	2.26366e-11
0.138145	0.00109795	0.367828	0.0182943	2.27058e-11
0.978119	-0.00834718	0.367349	0.129665	2.35805e-11
0.49016	-0.00606194	0.366865	0.0650459	2.44951e-11
2.13129	-0.0502392	0.366816	0.282859	2.45892e-11
1.78173	-0.0347951	0.366749	0.236501	2.47196e-11
0.175789	0.00354777	0.366035	0.0233695	2.61475e-11
2.10117	-0.0655737	0.36561	0.279586	2.70348e-11
0.223856	-0.00270391	0.364954	0.029829	2.8463e-11
0.197723	0.00272576	0.363445	0.0264327	3.20379e-11
0.318471	0.0130626	0.362595	0.0426535	3.42399e-11
4.50434	-0.106929	0.362019	0.604028	3.58176e-11
0.419863	-0.000916046	0.361184	0.056405	3.82276e-11
1.60482	-0.00869113	0.360234	0.216038	4.11688e-11
0.177087	0.000945918	0.358676	0.02392	4.64735e-11
1.032	-0.0125584	0.358093	0.139574	4.8628e-11
0.0901439	0.0025397	0.357883	0.0121972	4.94278e-11
0.309173	0.00123891	0.357726	0.0418479	5.00329e-11
1.93497	-0.0442501	0.356586	0.262558	5.46598e-11
2.1667	-0.0539708	0.355569	0.294654	5.91365e-11
1.26803	-0.0394258	0.354492	0.172847	6.42721e-11
1.67638	-0.0766344	0.349677	0.230935	9.31017e-11
1.89839	-0.0386048	0.349549	0.261592	9.4023e-11
0.377899	-0.00295666	0.349271	0.0521053	9.60487e-11
1.5054	-0.0273644	0.349053	0.207667	9.76659e-11
2.0026	-0.0937283	0.347071	0.277463	1.13662e-10
1.50924	-0.0319688	0.346872	0.209199	1.15407e-10
2.37635	-0.0617866	0.34634	0.329778	1.20192e-10
1.22423	0.00842063	0.344902	0.170434	1.34118e-10
1.09911	-0.0320857	0.343141	0.153613	1.53346e-10
0.309751	0.00218864	0.34234	0.0433682	1.62958e-10
0.669678	0.013385	0.342225	0.0937854	1.64382e-10
2.0608	-0.0231787	0.341295	0.289204	1.76398e-10
3.6437	-0.0454621	0.341225	0.51142	1.77334e-10
0.899273	-0.0246993	0.340798	0.126339	1.83159e-10
0.349773	0.00417856	0.340487	0.0491739	1.8753e-10
0.920257	-0.0130965	0.340406	0.1294	1.8868e-10
0.834203	0.0139999	0.339187	0.117619	2.06892e-10
0.38646	0.000418374	0.338869	0.054528	2.11925e-10
2.26954	-0.0900919	0.338025	0.320827	2.25863e-10
0.687438	0.00371242	0.33794	0.0971963	2.27319e-10
0.650782	-0.00506626	0.337365	0.0921319	2.37397e-10
2.19257	-0.0699916	0.335338	0.311817	2.76507e-10
2.6442	-0.0491839	0.335301	0.376077	2.77277e-10
2.64269	-0.125272	0.334989	0.376126	2.83849e-10
1.38665	-0.0496468	0.332052	0.198665	3.53719e-10
0.155892	0.0027111	0.331992	0.0223377	3.55311e-10
2.27014	-0.0907035	0.331789	0.325435	3.60735e-10
3.54685	-0.0503464	0.331702	0.508558	3.63094e-10
0.206217	0.00513726	0.329777	0.0296969	4.19215e-10
1.58495	-0.0319058	0.328812	0.228744	4.50437e-10
0.780025	-0.00740677	0.327569	0.112893	4.94086e-10
0.464257	0.00551786	0.327364	0.0672234	5.01662e-10
0.821024	-0.00511298	0.327304	0.118899	5.03911e-10
1.83578	-0.0390487	0.325072	0.267206	5.94616e-10
0.462525	-0.00602474	0.324784	0.0673669	6.07464e-10
0.405687	-0.0036968	0.324745	0.0590937	6.09209e-10
3.24194	-0.179896	0.324537	0.472455	6.18655e-10
1.12209	-0.0247763	0.323939	0.163747	6.46632e-10
1.55275	-0.0351361	0.323829	0.226651	6.5189e-10
0.265746	-0.00124088	0.323462	0.0388229	6.69808e-10
1.04396	-0.00227779	0.322479	0.152856	7.20277e-10
0.0485186	0.00054498	0.322126	0.00710979	7.39274e-10
0.9341	-0.00264655	0.32204	0.136908	7.43986e-10
0.433783	0.0072117	0.322015	0.0635817	7.4536e-10
0.0998039	0.000302644	0.321957	0.0146307	7.48533e-10
3.7423	-0.148788	0.32099	0.549817	8.03803e-10
0.712246	-0.00417764	0.320593	0.104738	8.27667e-10
0.28578	-0.000588451	0.320427	0.0420409	8.37804e-10
1.07669	-0.00308847	0.317319	0.159529	1.05253e-09
2.93823	-0.136669	0.316849	0.435817	1.08942e-09
0.994966	-0.00858515	0.3166	0.147665	1.10945e-09
1.16036	0.00805215	0.316125	0.172401	1.14869e-09
0.260749	0.00664051	0.315601	0.0387878	1.19358e-09
0.285642	0.00322427	0.314941	0.0425557	1.25249e-09
4.58955	-0.147368	0.314726	0.684106	1.27238e-09
2.90471	-0.133618	0.314224	0.433473	1.31983e-09
0.570568	0.00281377	0.313725	0.0852451	1.36874e-09
3.97812	-0.0450555	0.31362	0.59449	1.37925e-09
1.51127	-0.0178678	0.312431	0.226469	1.50397e-09
4.19987	-0.202604	0.311488	0.630751	1.61081e-09
0.715008	-0.00578185	0.309705	0.10783	1.83333e-09
0.580493	0.00718537	0.309607	0.0875644	1.84648e-09
0.970935	-0.00334785	0.309314	0.146561	1.88611e-09
0.149219	-0.00108802	0.30789	0.0225996	2.0909e-09
0.568444	-0.00229732	0.307569	0.0861572	2.13997e-09
1.61467	-0.0205233	0.307516	0.24476	2.14824e-09
0.751625	0.0239372	0.306768	0.114136	2.26754e-09
1.53977	-0.0290014	0.305679	0.234418	2.4529e-09
2.4152	-0.148559	0.305033	0.368256	2.56982e-09
2.06433	-0.0623685	0.304226	0.315357	2.72352e-09
0.602025	0.00647278	0.303631	0.0920975	2.84268e-09
0.306783	0.00373141	0.303535	0.0469423	2.86243e-09
0.45297	0.00866911	0.302259	0.0695207	3.13721e-09
1.71586	-0.0214232	0.301616	0.263748	3.28533e-09
1.31605	-0.0141654	0.301599	0.2023	3.28924e-09
0.433394	-0.00138902	0.29972	0.0669188	3.76316e-09
1.3483	-0.0321115	0.29949	0.2083	3.82566e-09
0.157423	0.00138225	0.299301	0.0243314	3.87756e-09
0.113853	-0.000879251	0.295281	0.0177674	5.16502e-09
0.146233	-0.00107371	0.293303	0.0229293	5.94415e-09
0.116782	0.000567429	0.293283	0.0183123	5.95263e-09
0.174926	0.000316392	0.29295	0.0274517	6.09481e-09
0.23257	0.000869876	0.292525	0.0365354	6.28107e-09
0.948497	-0.00868224	0.29182	0.149258	6.60265e-09
3.16	-0.100322	0.291637	0.497485	6.68887e-09
0.419023	0.00650804	0.290586	0.0661358	7.20484e-09
1.75606	-0.0344381	0.289662	0.277789	7.69128e-09
1.61559	-0.0736187	0.283098	0.259705	1.22008e-08
0.233608	-0.000230127	0.282777	0.0375821	1.24785e-08
0.909255	-0.00373818	0.2802	0.147212	1.49398e-08
0.374429	-0.00171777	0.279993	0.0606528	1.51565e-08
0.158289	-0.000272999	0.279956	0.0256431	1.51955e-08
0.607076	0.00387958	0.279712	0.0984073	1.54563e-08
1.0878	-0.010279	0.278958	0.176663	1.629e-08
1.30765	-0.0189183	0.277648	0.213061	1.78443e-08
0.910132	-0.00743771	0.275212	0.149198	2.11327e-08
0.647329	0.00863862	0.274574	0.106287	2.20871e-08
1.69992	0.0205904	0.272102	0.280857	2.6204e-08
0.426159	0.0133376	0.270519	0.0706915	2.92271e-08
0.868138	-0.00276881	0.270194	0.144126	2.98889e-08
1.50479	-0.0310998	0.267675	0.251427	3.5541e-08
1.61501	-0.00375293	0.267519	0.26995	3.59246e-08
0.954651	-0.00897645	0.267417	0.159612	3.61763e-08
2.31906	-0.00428113	0.26736	0.38779	3.63183e-08
0.953555	-0.0374352	0.265915	0.160042	4.01007e-08
1.12381	0.00286796	0.265284	0.188923	4.18717e-08
0.277935	0.00961765	0.264695	0.0467941	4.35928e-08
1.36429	-0.0140881	0.263403	0.230461	4.76175e-08
1.86009	-0.0332171	0.262802	0.314701	4.96113e-08
0.642829	-0.000764397	0.262437	0.10886	5.08642e-08
0.396738	0.0120557	0.261833	0.067291	5.3003e-08
1.06476	0.0247792	0.261395	0.180799	5.46089e-08
0.320325	0.00203826	0.260783	0.0544784	5.69326e-08
1.76522	-0.0130049	0.260778	0.300219	5.69498e-08
1.12232	-0.00777237	0.260743	0.190895	5.70879e-08
1.35471	-0.0221923	0.260312	0.23068	5.87852e-08
0.156414	0.00225013	0.259996	0.026656	6.00621e-08
3.43644	-0.094796	0.259716	0.586065	6.12163e-08
3.11819	-0.0762021	0.258859	0.532977	6.48887e-08
0.193295	0.000636834	0.258389	0.0330796	6.69926e-08
0.341086	0.0125134	0.257978	0.0584345	6.88887e-08
2.3882	-0.063477	0.25724	0.409932	7.24196e-08
3.00363	-0.0209642	0.256651	0.516366	7.53697e-08
0.491987	-0.00638878	0.256153	0.0846899	7.7953e-08
0.319004	0.00651205	0.255759	0.0549699	8.00608e-08
0.238324	0.00150588	0.25492	0.0411581	8.47348e-08
0.524899	-0.00226717	0.254723	0.0906958	8.58721e-08
1.10921	-0.0031434	0.253812	0.192118	9.13192e-08
0.773578	0.0114705	0.253664	0.134038	9.22393e-08
1.76423	-0.0783547	0.252001	0.307037	1.03179e-07
1.83188	-0.00351219	0.251594	0.319156	1.06048e-07
0.0776138	0.00208613	0.250923	0.0135462	1.10944e-07
2.22217	-0.0363641	0.250807	0.387964	1.11815e-07
0.694158	0.000478664	0.250675	0.121234	1.12812e-07
2.6279	-0.10031	0.250444	0.459243	1.14579e-07
1.95878	-0.016971	0.249568	0.343111	1.21522e-07
1.26246	-0.0119364	0.247035	0.222645	1.44022e-07
0.904629	-0.0104046	0.246948	0.159576	1.44869e-07
0.344033	0.00619858	0.24609	0.0608275	1.53427e-07
0.47033	0.013341	0.245645	0.0832575	1.58057e-07
2.49144	-0.0487635	0.24535	0.441385	1.6121e-07
0.934151	-0.00533952	0.244	0.1661	1.76414e-07
1.8838	-0.0354311	0.241994	0.336788	2.01648e-07
0.669515	0.00437298	0.241748	0.119777	2.04979e-07
2.16961	-0.0372017	0.24149	0.388418	2.08523e-07
0.531144	-0.00249867	0.241219	0.0951594	2.12312e-07
1.15835	0.0341444	0.240744	0.207798	2.19123e-07
2.8208	-0.018994	0.240325	0.50661	2.25308e-07
1.14038	-0.00560549	0.240029	0.204977	2.2979e-07
1.58774	-0.0448031	0.239528	0.285778	2.37559e-07
1.62134	-0.0293838	0.239397	0.291932	2.39624e-07
0.464412	-2.29019e-05	0.23847	0.0838336	2.54833e-07
0.265472	0.00485789	0.238317	0.0479419	2.57419e-07
2.36534	-0.0147475	0.238045	0.427478	2.62096e-07
0.938001	-0.00370882	0.237036	0.169995	2.80217e-07
1.95247	-0.0137057	0.236322	0.354548	2.93777e-07
1.52579	0.00631243	0.233614	0.279161	3.51281e-07
0.945222	0.0146387	0.233604	0.172945	3.51497e-07
1.15511	0.010193	0.232794	0.211827	3.7077e-07
0.601941	0.0107181	0.232354	0.110522	3.81682e-07
2.78519	-0.049905	0.232062	0.511803	3.89084e-07
0.668676	0.00155537	0.231722	0.122992	3.97868e-07
0.0876858	0.00637707	0.229014	0.016252	4.75313e-07
0.893064	0.0206796	0.228789	0.16563	4.82376e-07
0.89984	0.022353	0.228448	0.167048	4.93279e-07
2.21592	-0.0150508	0.227336	0.412669	5.30557e-07
1.4269	-0.0103956	0.227277	0.265776	5.32616e-07
0.915622	0.000803364	0.225386	0.171468	6.02712e-07
0.457896	0.0080659	0.224422	0.0859871	6.41817e-07
0.460797	0.00672133	0.223679	0.086717	6.73689e-07
0.607237	0.0107111	0.223434	0.114356	6.84544e-07
1.87274	0.0362167	0.222947	0.353175	7.06604e-07
0.675645	0.00673429	0.222837	0.127458	7.11686e-07
1.04369	0.0455131	0.222516	0.197072	7.26706e-07
3.59361	-0.0230087	0.221729	0.680099	7.64892e-07
0.903245	0.0107187	0.219813	0.171896	8.66279e-07
0.382048	0.00547101	0.217797	0.0731372	9.87233e-07
1.70054	-0.015873	0.216951	0.326352	1.0428e-06
0.703339	0.00377922	0.216897	0.135	1.04645e-06
0.573095	0.00143028	0.21647	0.110139	1.07576e-06
1.69459	-0.00445664	0.216289	0.325845	1.08844e-06
0.357607	0.00738823	0.214397	0.0691489	1.22989e-06
0.768491	0.0127337	0.213511	0.148992	1.30226e-06
0.800227	0.0156582	0.213281	0.155251	1.32169e-06
0.463508	0.00629527	0.213013	0.0899965	1.34472e-06
0.875924	0.0252812	0.211875	0.170652	1.44687e-06
0.629646	0.0106498	0.211826	0.122689	1.45146e-06
1.16359	0.0176488	0.211285	0.227097	1.50289e-06
0.133686	0.00217575	0.208835	0.0262848	1.75896e-06
1.07176	-0.0042676	0.20882	0.210735	1.76066e-06
0.420889	-0.000665286	0.208756	0.0827734	1.76792e-06
0.339539	0.00704753	0.207927	0.0669429	1.86438e-06
0.818778	-0.00056624	0.207551	0.161613	1.90979e-06
0.826273	0.0184981	0.206088	0.163821	2.09724e-06
0.296607	0.00324016	0.20579	0.0588605	2.13759e-06
1.34815	-0.00684004	0.205473	0.267795	2.18133e-06
0.257135	0.00826798	0.202979	0.0514704	2.55772e-06
1.22763	-0.00726722	0.202776	0.245888	2.59105e-06
0.375985	0.0205233	0.202708	0.0753236	2.60223e-06
2.39029	-0.0119395	0.202531	0.479124	2.63179e-06
1.55579	-0.00625125	0.202408	0.311973	2.65256e-06
0.426291	0.0182664	0.202216	0.0855319	2.68512e-06
0.135044	0.00709344	0.202182	0.0270984	2.69093e-06
0.251432	0.00754243	0.201194	0.0506081	2.86558e-06
1.91277	-0.0321809	0.200629	0.385681	2.9705e-06
0.958419	0.00147489	0.200062	0.193592	3.07946e-06
2.81595	-0.0352481	0.199982	0.56894	3.09516e-06
0.249145	0.0137497	0.199301	0.050445	3.23185e-06
1.92788	-0.0391062	0.199163	0.390512	3.26041e-06
1.92834	-0.0154583	0.198963	0.390849	3.30196e-06
0.38302	0.00221508	0.197773	0.0779246	3.56105e-06
0.957845	0.0146634	0.197336	0.19514	3.66087e-06
1.40504	-0.00638162	0.196499	0.287005	3.86024e-06
3.32228	-0.0736051	0.195854	0.680024	4.02116e-06
1.24321	0.000916972	0.194863	0.255271	4.2811e-06
1.16347	0.00269577	0.192864	0.24043	4.85704e-06
0.0860367	0.00136506	0.192055	0.0178258	5.11109e-06
1.55427	-0.0185446	0.19062	0.323523	5.5947e-06
0.470403	0.0048341	0.189687	0.0982122	5.93296e-06
2.709	-0.0661627	0.1857	0.573035	7.61914e-06
0.875901	0.00654809	0.18474	0.18587	8.09106e-06
0.450209	0.0212418	0.183195	0.0960292	8.91165e-06
1.4294	0.0557575	0.182102	0.306007	9.54089e-06
0.0711162	0.0018444	0.18164	0.0152483	9.82039e-06
0.769758	0.0128196	0.181338	0.165215	1.00066e-05
0.346557	0.00869773	0.180107	0.0746921	1.08046e-05
0.274159	0.016982	0.179132	0.0592843	1.1481e-05
1.34395	-0.00538274	0.178355	0.291387	1.20497e-05
0.87545	0.00308403	0.17765	0.190267	1.25891e-05
0.706696	0.0162469	0.177191	0.153832	1.2953e-05
1.84607	0.0100489	0.177035	0.402064	1.30793e-05
0.611069	0.0157535	0.176964	0.13312	1.31373e-05
0.871611	0.036491	0.174767	0.191323	1.5055e-05
0.636975	0.0137191	0.173369	0.140501	1.6417e-05
0.0662467	0.00600056	0.172743	0.0146444	1.70649e-05
0.68534	0.0212661	0.172462	0.151649	1.73647e-05
0.475803	0.0180646	0.17132	0.105707	1.8634e-05
0.231121	0.0024407	0.170956	0.051413	1.90575e-05
2.2147	0.0150651	0.16947	0.49526	2.08881e-05
2.09863	0.0135405	0.169386	0.469444	2.09963e-05
0.243146	0.0143811	0.168611	0.0545398	2.20241e-05
0.59889	0.0159288	0.167575	0.134835	2.34741e-05
0.15006	0.00209878	0.164986	0.0341017	2.75248e-05
0.108629	0.00662488	0.164742	0.0247082	2.79401e-05
0.742711	0.0380519	0.164148	0.169299	2.8979e-05
1.13378	0.00791677	0.1639	0.258676	2.94235e-05
1.17692	0.0114746	0.163239	0.269168	3.06406e-05
0.721787	0.0252743	0.162453	0.165553	3.21519e-05
1.3278	0.0190214	0.162442	0.304564	3.21743e-05
1.81153	0.0474589	0.161335	0.417217	3.44304e-05
0.399536	0.0321998	0.160126	0.0924313	3.70744e-05
0.228952	0.00599029	0.159978	0.0529964	3.74114e-05
0.264812	0.0279221	0.1595	0.0614065	3.85214e-05
1.33169	0.0324823	0.158587	0.309857	4.07302e-05
1.57264	0.0180792	0.158507	0.36603	4.09287e-05
0.675559	0.0359658	0.157212	0.158004	4.42971e-05
0.624849	0.000149512	0.157102	0.146204	4.45938e-05
1.21162	0.0550033	0.156682	0.283949	4.57504e-05
0.849813	0.015152	0.155291	0.200213	4.97979e-05
2.24264	0.00593721	0.155179	0.528581	5.01372e-05
0.151098	0.00335471	0.154991	0.0356387	5.07153e-05
1.67854	0.11854	0.1548	0.396199	5.13074e-05
0.600108	0.00909277	0.154178	0.141986	5.32875e-05
0.902233	0.0348382	0.152682	0.214701	5.83618e-05
1.58896	0.00483615	0.152513	0.378366	5.89637e-05
0.984249	0.00590057	0.152151	0.2347	6.02742e-05
0.825244	0.0606032	0.151791	0.19706	6.16067e-05
0.706521	0.0104334	0.151118	0.169152	6.41744e-05
0.561535	0.00984967	0.150379	0.134829	6.71186e-05
0.87378	0.0319611	0.149889	0.210205	6.91433e-05
0.0416646	0.00156016	0.149722	0.0100298	6.98442e-05
1.02277	0.0216375	0.14949	0.246432	7.08355e-05
0.0628361	0.00279757	0.146823	0.015301	8.32463e-05
0.296361	0.0133356	0.143347	0.073184	0.00010269
0.674538	0.0108476	0.142522	0.167134	0.000107926
1.31134	0.00171529	0.141924	0.325713	0.000111882
0.530573	0.0424861	0.14011	0.132776	0.000124791
1.88125	0.077106	0.13934	0.472292	0.000130708
0.33406	0.0100992	0.138968	0.083997	0.000133664
0.476908	0.0175691	0.138544	0.120128	0.000137115
0.452452	0.0437268	0.13606	0.115169	0.000159154
0.294978	0.00823952	0.135565	0.0752437	0.000163957
0.0590813	0.000765058	0.133897	0.0151787	0.000181179
0.737049	0.00307204	0.13271	0.190333	0.000194528
0.310293	0.0206412	0.132393	0.0802395	0.000198245
0.881393	0.0193928	0.131815	0.228497	0.000205216
0.0621543	0.00057276	0.131051	0.0161672	0.000214811
0.273022	0.00867938	0.130405	0.071219	0.000223262
1.14561	0.060982	0.129773	0.299672	0.000231841
0.425611	0.00393236	0.129765	0.111337	0.000231958
0.576304	0.0221341	0.127772	0.152102	0.000261248
0.379384	0.0254657	0.127717	0.100155	0.000262109
0.528754	0.0129229	0.12722	0.139899	0.000269988
1.29765	0.0697176	0.126567	0.344351	0.000280701
0.440338	0.00264576	0.126536	0.116866	0.00028121
0.119594	0.00802792	0.125808	0.0318453	0.000293676
0.567457	0.0149022	0.125662	0.151202	0.000296243
0.347953	0.0411781	0.123828	0.0934961	0.000330403
0.294967	0.00841222	0.12368	0.0793124	0.000333307
0.420706	0.00760449	0.121287	0.114388	0.000384234
0.381017	0.0129312	0.120063	0.104196	0.000413195
1.25118	-0.000225869	0.119654	0.342824	0.000423341
0.737689	0.0318495	0.119488	0.202286	0.000427519
1.42195	0.028209	0.118227	0.392276	0.000460705
1.53353	0.00599501	0.117931	0.42366	0.000468867
0.583092	0.039892	0.117664	0.161294	0.000476328
0.42719	0.0377484	0.1176	0.118205	0.000478141
0.531608	0.02986	0.117222	0.147367	0.000488972
1.08311	0.050536	0.11693	0.300674	0.000497508
0.825898	0.0041859	0.116795	0.22942	0.000501481
0.729181	0.0121022	0.113344	0.206016	0.000615049
0.762884	0.0367036	0.113022	0.215884	0.00062687
0.625359	0.0960952	0.11203	0.177848	0.000664718
0.168868	0.00833969	0.111067	0.0482586	0.000703575
0.0485707	0.00614151	0.110623	0.0139117	0.000722254
1.15547	0.0743674	0.110357	0.331399	0.000733676
0.551357	0.0137877	0.110341	0.158147	0.000734377
0.985804	0.0157246	0.109233	0.284369	0.000783989
0.494736	0.0130829	0.109023	0.142868	0.000793744
0.488094	0.0377753	0.108144	0.141591	0.000835944
0.545929	0.050635	0.105617	0.160479	0.00097012
0.684565	0.032373	0.104228	0.202726	0.00105276
0.359343	0.01766	0.102451	0.10744	0.00116871
0.98943	0.0126917	0.0981132	0.303029	0.00150782
0.255576	0.0395036	0.0971982	0.0786817	0.00159098
0.961747	0.0221208	0.0971072	0.296238	0.00159949
0.534602	0.0340485	0.09625	0.165478	0.00168197
0.264497	0.0102524	0.0961488	0.0819188	0.00169198
0.418366	0.0153283	0.0954994	0.130061	0.00175764
1.82286	0.0370785	0.0952317	0.567569	0.00178544
0.16441	0.0107065	0.0948844	0.0512943	0.00182217
0.29085	0.00840095	0.0942918	0.0910571	0.00188657
0.42401	0.0404138	0.0926609	0.134029	0.00207574
1.32616	0.00844513	0.0913136	0.422592	0.00224616
0.197315	0.00137263	0.0912114	0.0629149	0.00225965
0.917375	0.0212774	0.0885613	0.297287	0.00263884
0.43379	0.0195922	0.0878457	0.141202	0.00275168
1.37037	0.146269	0.0870064	0.448419	0.00289017
0.96489	0.0592576	0.0861062	0.317538	0.00304645
0.223785	0.000920443	0.0860431	0.0736755	0.00305772
0.441287	0.0146887	0.0858151	0.145493	0.00309876
0.443215	0.0110649	0.0856816	0.146254	0.00312304
0.193689	0.0123306	0.0837063	0.0647336	0.00350548
0.62612	0.0758388	0.083476	0.209573	0.00355299
0.224557	0.0175078	0.0824806	0.0756564	0.00376592
0.429857	0.0100276	0.0812134	0.146051	0.0040555
0.125449	0.0247912	0.0810406	0.0426726	0.00409669
1.53184	0.0674094	0.0809712	0.521315	0.00411334
0.371014	0.028633	0.0774844	0.129317	0.00504331
0.450673	0.0541341	0.073821	0.161252	0.00624784
0.907207	0.0479266	0.073609	0.325106	0.00632576
0.606457	0.0299074	0.0724342	0.219224	0.00677561
1.11198	0.107882	0.0692846	0.411694	0.00814653
0.160505	0.00989366	0.0678591	0.0600915	0.00885545
0.885159	0.0158602	0.0664046	0.335265	0.00964282
0.313584	0.0343312	0.0638864	0.121256	0.0111763
0.578779	0.0562152	0.059596	0.232246	0.0143775
1.03488	0.162339	0.0580424	0.421134	0.015753
0.0698285	0.0139309	0.0577533	0.0284914	0.0160233
0.301594	0.0214299	0.0569122	0.124018	0.0168367
0.11877	0.0107882	0.0557704	0.0493664	0.0180083
0.933987	0.0380878	0.0557004	0.388466	0.0180828
0.655256	0.0377408	0.0553849	0.273357	0.0184223
0.11842	0.0306817	0.0545806	0.0497857	0.0193174
0.14151	0.0182316	0.0537973	0.0599496	0.0202316
0.881828	0.123351	0.0534115	0.375002	0.020698
0.64733	0.0250073	0.0531436	0.276013	0.0210282
0.0487934	0.00270987	0.0527564	0.0208853	0.0215149
0.0593488	0.00264951	0.0500526	0.0261177	0.0252498
0.63476	0.0357606	0.0494939	0.280995	0.0261006
0.183249	0.0207909	0.0486157	0.0818876	0.0274976
0.675006	0.121803	0.0458755	0.310962	0.0323688
0.154887	0.0710012	0.044496	0.0725032	0.0351477
1.37451	0.132023	0.0439304	0.647734	0.0363568
0.221852	0.0197779	0.0436436	0.104906	0.0369863
0.103982	0.00919808	0.0434322	0.0492943	0.0374575
0.910034	0.0356878	0.0424582	0.436558	0.0397093
0.445479	0.0292022	0.0393202	0.222431	0.0479641
0.130706	0.0152795	0.038838	0.0656831	0.0493821
0.564954	0.099017	0.0381497	0.286555	0.051482
0.49135	0.0339724	0.0373174	0.252095	0.0541464
0.382177	0.0399844	0.0365952	0.198082	0.0565745
0.0881916	0.0216891	0.0356255	0.0463507	0.060015
0.337753	0.0312792	0.0341312	0.181497	0.0657522
0.0316912	0.00513416	0.0326929	0.0174133	0.0718206
0.110626	0.0265845	0.0230449	0.0727604	0.131626
0.532996	0.0433788	0.0198682	0.378159	0.161867
0.215524	0.0240127	0.019211	0.155559	0.169051
0.0892301	0.0281761	0.0177126	0.0671238	0.186823
0.0161811	0.00244689	0.0162494	0.012718	0.206277
0.0408277	0.00617348	0.0160759	0.0322652	0.208736
0.0134127	0.00229485	0.0122377	0.0121725	0.27321
0.181251	0.0694826	0.0116564	0.168593	0.284978
-0.0292079	0.00311691	0.010593	0.0285144	0.308206
0.186244	0.0443344	0.00992917	0.187865	0.323946
0.196484	0.0262298	0.00862873	0.212745	0.35798
0.0802237	0.0275427	0.00623484	0.10231	0.43486
0.0952586	0.0409033	0.00618534	0.121973	0.436695
0.0464366	0.0303502	0.00306128	0.0846506	0.58455
0.0066984	0.00941202	0.0017493	0.0161639	0.679483
0.0250658	0.0347738	0.000556288	0.107324	0.81582
a. Each permutation test was carried out in 100 groups at the same time by using randomly removed 20% and supplemented 30% of all the numbers which floating within 20% of the reference value. Every linear regression equation were built in P and corresponding `X calculated from 100 groups by using least squares.
