# Supplementary material for: A new perspective on population genetics: Deciphering the relationship between genetic variants and disease prevalence in Psoriasis
Source: PLoS One. 2026 Mar 13;21(3):e0344204. doi: 10.1371/journal.pone.0344204 (PMC12987435; doi:10.1371/journal.pone.0344204)
Supplement: S23 Table — (XLSX) [file pone.0344204.s028.xlsx]

## Sheet: lost 30% and-mixed 30%-10
Supplementary Table 23-1. Parameters of linear regression equations established between combination frequency and prevalence of disease in 1000 permutation tests under the Constrained with lost 30% and mixed 30% model in 10 populations.a
Slope	Intercept	R2	SE	P-value
1.10062	-0.0986659	0.983642	0.0501803	1.97062e-08
0.534777	-0.0148348	0.980855	0.0264154	3.70232e-08
0.555112	-0.021362	0.980426	0.027731	4.0456e-08
1.00684	-0.0691084	0.975369	0.0565679	1.01644e-07
1.34252	-0.0943097	0.975365	0.0754349	1.01721e-07
0.969731	-0.0588374	0.974697	0.055241	1.13245e-07
0.99399	-0.0606421	0.972115	0.0595196	1.67192e-07
1.88399	-0.0771799	0.971507	0.114072	1.82312e-07
0.612478	-0.0107175	0.969285	0.0385474	2.46416e-07
0.808727	-0.0288613	0.965387	0.0541412	3.98043e-07
0.480913	-0.0117921	0.963925	0.032893	4.6995e-07
0.504486	-0.00826174	0.962535	0.0351894	5.47013e-07
0.397639	-0.0127349	0.960847	0.028379	6.52866e-07
0.152801	-0.00419629	0.958754	0.0112051	8.04778e-07
0.528798	-0.0269921	0.958233	0.0390326	8.46444e-07
3.71063	-0.28273	0.957693	0.275739	8.9127e-07
0.91299	-0.0549433	0.957541	0.0679716	9.0417e-07
0.578705	-0.015812	0.954757	0.0445389	1.16698e-06
2.10534	-0.132232	0.954556	0.162411	1.18798e-06
1.48389	-0.15488	0.952859	0.116691	1.37657e-06
0.923329	-0.0507096	0.952799	0.0726588	1.38371e-06
0.900918	-0.0556319	0.951731	0.071733	1.51393e-06
0.865808	-0.0721571	0.95028	0.0700189	1.7053e-06
1.79197	-0.264027	0.949097	0.146724	1.87443e-06
1.89062	-0.260715	0.948072	0.156438	2.03097e-06
1.01037	-0.0432896	0.946725	0.0847397	2.25126e-06
0.542121	-0.0181112	0.946486	0.0455749	2.29208e-06
1.52433	-0.147433	0.946458	0.128183	2.29692e-06
1.42203	-0.130496	0.946123	0.119975	2.35533e-06
2.13885	-0.318813	0.945092	0.18227	2.5419e-06
1.16336	-0.0263851	0.944455	0.0997469	2.66264e-06
0.347785	-0.0100841	0.944369	0.0298437	2.67935e-06
1.26238	-0.0940387	0.940369	0.112391	3.543e-06
0.939218	-0.0404378	0.938351	0.0851143	4.05107e-06
1.4028	-0.0845366	0.936719	0.128908	4.50029e-06
4.47529	-0.643427	0.934628	0.418458	5.12981e-06
0.884598	-0.0342146	0.934509	0.0827945	5.16774e-06
0.208967	-0.00259599	0.931826	0.0199837	6.07486e-06
0.984246	-0.0664303	0.930188	0.0953321	6.6848e-06
0.924426	-0.0547728	0.92983	0.0897844	6.82384e-06
1.35803	-0.0333874	0.928041	0.133698	7.55259e-06
1.37752	-0.0584778	0.927803	0.135857	7.65363e-06
0.927741	-0.0327856	0.926772	0.0922005	8.10395e-06
0.477671	-0.0183305	0.925939	0.0477624	8.48195e-06
3.34916	-0.185772	0.924588	0.338172	9.12358e-06
1.07952	-0.0899506	0.922929	0.110292	9.95999e-06
4.41186	-0.455655	0.922487	0.452153	1.01928e-05
0.935052	-0.0380565	0.922334	0.0959317	1.0274e-05
2.49481	-0.094175	0.920909	0.258491	1.10556e-05
0.276911	-0.00507518	0.92065	0.0287424	1.12028e-05
1.55289	-0.10531	0.920313	0.161555	1.13956e-05
0.766188	-0.0424533	0.91971	0.0800377	1.17474e-05
2.03528	-0.289587	0.919195	0.213351	1.20547e-05
2.34264	-0.212815	0.918383	0.24691	1.25509e-05
1.21224	-0.0400556	0.91686	0.129062	1.35232e-05
0.855362	-0.0524778	0.915515	0.0918678	1.44283e-05
3.76184	-0.400895	0.915144	0.404996	1.46852e-05
2.94522	-0.123824	0.914811	0.317759	1.49192e-05
0.745526	-0.0224404	0.914637	0.0805244	1.50427e-05
0.51334	-0.00421877	0.913572	0.0558231	1.58147e-05
0.74251	-0.0349394	0.911682	0.081707	1.72583e-05
0.650236	-0.0353926	0.910539	0.0720597	1.81782e-05
0.544983	-0.0186683	0.910005	0.0605935	1.8621e-05
0.222067	-0.00208195	0.909982	0.0246939	1.86403e-05
0.470066	-0.0123368	0.907895	0.0529345	2.04483e-05
0.956558	-0.0520752	0.9066	0.108551	2.16351e-05
0.262004	-0.00423586	0.906137	0.0298134	2.2071e-05
0.709536	-0.0151616	0.90598	0.0808128	2.22211e-05
0.930402	-0.0412245	0.90591	0.106012	2.22878e-05
0.894048	-0.0422705	0.905254	0.102261	2.29224e-05
1.18111	-0.0927095	0.903758	0.136271	2.44212e-05
0.983339	-0.0264742	0.902538	0.114247	2.56968e-05
0.622559	-0.016975	0.899339	0.0736382	2.92805e-05
0.935645	-0.0577609	0.898586	0.111131	3.01766e-05
4.06653	-0.248972	0.897588	0.485643	3.13968e-05
0.719843	-0.00915861	0.896157	0.0866344	3.32096e-05
0.100446	-0.000925661	0.893231	0.012278	3.71605e-05
1.71136	-0.0482814	0.892882	0.20957	3.76542e-05
2.026	-0.151824	0.892088	0.249131	3.87979e-05
0.699529	-0.0314088	0.889208	0.0872996	4.31622e-05
0.241569	0.00476218	0.888387	0.0302728	4.44718e-05
1.9879	-0.0891631	0.887986	0.249622	4.51231e-05
0.495472	-0.00947514	0.887011	0.0625213	4.67352e-05
1.69841	-0.228478	0.886943	0.214388	4.68494e-05
1.55642	-0.0885105	0.885147	0.198219	4.99378e-05
1.7838	-0.0429032	0.884775	0.227592	5.05953e-05
0.815202	-0.0285622	0.884755	0.104021	5.06315e-05
0.75635	-0.038411	0.884559	0.0966039	5.09812e-05
0.456001	-0.0186489	0.8844	0.0582875	5.12663e-05
1.60617	-0.117816	0.881016	0.208688	5.76239e-05
0.924993	-0.0540276	0.879676	0.120951	6.03001e-05
1.93142	-0.0359417	0.879525	0.252729	6.06074e-05
0.716918	-0.038726	0.879254	0.0939298	6.11622e-05
2.32981	-0.276213	0.879056	0.305534	6.15703e-05
1.02623	-0.0486651	0.875999	0.13651	6.8129e-05
3.19023	-0.318108	0.874761	0.426779	7.09293e-05
1.77229	-0.150408	0.874517	0.237355	7.14903e-05
1.6508	-0.0508967	0.873989	0.221615	7.27183e-05
1.31077	-0.0908834	0.872471	0.177179	7.63391e-05
1.08585	-0.0502502	0.871939	0.147126	7.76385e-05
0.17033	-0.00325521	0.871656	0.0231079	7.83372e-05
0.6484	-0.0260063	0.871492	0.08803	7.8744e-05
0.645131	-0.0308897	0.869137	0.0885049	8.47676e-05
0.641393	-0.0251527	0.868434	0.0882639	8.6632e-05
0.751827	-0.0428752	0.867612	0.103833	8.88506e-05
0.382404	-0.00582097	0.867504	0.0528377	8.91444e-05
0.990899	-0.0461305	0.866678	0.137406	9.14214e-05
1.43603	-0.146787	0.864146	0.201307	9.86796e-05
2.71607	-0.190413	0.863658	0.38154	0.000100129
1.37234	-0.0229885	0.861304	0.194702	0.00010734
1.18368	-0.0749419	0.860275	0.168659	0.000110612
1.73276	-0.0878178	0.859318	0.247877	0.000113721
0.403626	-0.0164007	0.858981	0.0578205	0.000114835
0.729995	-0.02304	0.85589	0.105904	0.000125412
0.235584	-0.00535457	0.855348	0.0342524	0.000127341
0.843631	-0.025986	0.852248	0.124191	0.000138811
1.33624	-0.0481933	0.85211	0.196817	0.000139342
1.71817	-0.0756737	0.847035	0.258147	0.000159847
0.85855	-0.0392117	0.844996	0.130006	0.000168698
0.927482	0.00335608	0.844421	0.140753	0.000171262
0.470974	-0.0183482	0.844156	0.071546	0.00017245
3.12296	-0.218794	0.843706	0.475222	0.000174487
0.612334	-0.0294657	0.8436	0.0932165	0.000174969
0.562368	-0.023813	0.843441	0.0856619	0.000175698
0.54033	-0.00555301	0.842907	0.0824712	0.000178148
0.287654	-0.00876112	0.842543	0.0439654	0.000179838
1.94618	-0.093819	0.842464	0.297544	0.000180203
2.36569	-0.0613919	0.842457	0.361691	0.000180235
0.834661	-0.0474284	0.841321	0.128157	0.000185589
1.85425	-0.0330208	0.83908	0.287096	0.000196503
0.94477	-0.0698853	0.838756	0.146455	0.000198119
0.37151	-0.00510347	0.838319	0.0576834	0.000200318
4.1673	-0.653997	0.838083	0.647608	0.000201511
2.01117	-0.113947	0.837932	0.312715	0.00020228
0.718779	-0.0252621	0.837774	0.111827	0.000203081
0.247675	-0.000652928	0.836684	0.0386875	0.000208701
0.362377	-0.00473748	0.836445	0.0566538	0.000209948
0.380392	-0.00939561	0.836232	0.0595166	0.000211067
0.803723	-0.0266128	0.835715	0.125989	0.000213798
0.803612	-0.0201898	0.834569	0.126496	0.000219939
2.65338	-0.120529	0.834367	0.417975	0.000221041
1.41693	-0.0331376	0.834328	0.223234	0.000221253
2.46036	-0.150578	0.833789	0.388378	0.0002242
1.44556	-0.0397402	0.833604	0.22834	0.000225217
0.578145	-0.0148274	0.833376	0.0913988	0.000226481
2.91581	-0.245655	0.832623	0.462208	0.000230681
0.145245	-0.00287713	0.832505	0.0230337	0.000231348
0.506453	-0.0192286	0.832356	0.0803587	0.000232185
1.24515	-0.0198301	0.830366	0.198975	0.000243638
0.486031	-0.0266795	0.829964	0.0777785	0.000246
0.954692	-0.0621535	0.827647	0.15403	0.000259971
3.30456	-0.189806	0.827307	0.533793	0.000262064
0.943745	-0.0334985	0.826513	0.152868	0.000267019
2.34894	-0.342951	0.822482	0.38582	0.000293271
0.81386	-0.00584643	0.820688	0.134499	0.000305565
2.11597	-0.0888171	0.820402	0.350028	0.000307563
1.76545	-0.0706977	0.820132	0.292311	0.000309456
0.577916	-0.0296646	0.819613	0.0958556	0.000313117
0.62327	-0.019884	0.818908	0.103625	0.000318148
0.659417	-0.0229734	0.818205	0.109894	0.000323223
1.23205	-0.0162946	0.817344	0.20592	0.000329527
2.13842	-0.117952	0.8173	0.357459	0.00032985
0.383739	-0.00782164	0.81558	0.0645152	0.000342729
0.375419	-0.000253564	0.814163	0.0634134	0.00035362
2.19761	-0.0928476	0.812052	0.373794	0.000370334
1.89224	-0.0374811	0.809849	0.324175	0.000388415
0.548352	-0.00744614	0.809232	0.0941305	0.000393599
0.300816	-0.00651195	0.808853	0.0517016	0.000396807
0.635289	-0.0360419	0.80822	0.109412	0.00040221
0.969538	-0.0632777	0.80726	0.167494	0.000410512
0.559988	-0.0161912	0.806461	0.0969898	0.000417525
2.58535	-0.093298	0.806111	0.448284	0.000420622
0.719413	-0.0641334	0.804136	0.125529	0.000438438
0.280714	-0.00421858	0.802728	0.0492004	0.000451492
2.98916	-0.0726892	0.801542	0.525865	0.000462708
0.1158	-0.000387682	0.799377	0.0205105	0.000483739
0.644063	-0.00696587	0.797936	0.114589	0.000498135
0.90978	-0.028175	0.797779	0.161943	0.000499725
0.090797	-0.00147743	0.79756	0.0161731	0.000501945
2.4986	-0.0959436	0.797101	0.445692	0.00050662
0.409916	-0.0087106	0.796658	0.0732196	0.00051117
0.16262	-0.00138087	0.795377	0.0291622	0.0005245
1.0968	-0.0466666	0.794849	0.197004	0.000530067
0.284758	-0.00207062	0.794196	0.05125	0.000537023
0.830579	-0.0649263	0.793811	0.149662	0.000541155
0.414976	-0.0109836	0.79174	0.075247	0.000563789
3.30411	-0.105578	0.789219	0.603709	0.000592323
0.236183	-0.00155237	0.789018	0.04318	0.000594637
0.898798	-0.0445003	0.787504	0.165069	0.000612343
2.70457	-0.0302051	0.787138	0.497252	0.000616684
0.748738	-0.00920235	0.786663	0.137855	0.000622352
1.03514	-0.0773154	0.78604	0.190941	0.000629847
0.969298	-0.0668	0.785278	0.1792	0.000639103
3.03954	-0.126715	0.784791	0.562751	0.000645076
1.15086	-0.068373	0.779872	0.216175	0.000707818
0.903131	-0.0281377	0.779705	0.169724	0.000710021
1.69209	-0.045418	0.777703	0.319845	0.000736924
2.01369	-0.232467	0.777692	0.380647	0.000737073
0.178417	-0.00223403	0.776528	0.0338396	0.000753067
1.13533	-0.114797	0.775908	0.215718	0.000761692
0.579396	-0.0158471	0.774673	0.110479	0.0007791
0.405842	-0.0124285	0.773871	0.0775631	0.000790556
0.276491	-0.00147017	0.773072	0.0529628	0.000802115
2.00557	-0.0744225	0.772609	0.384679	0.00080886
2.33425	-0.194646	0.772545	0.447805	0.000809803
0.33369	-0.0148992	0.771754	0.0641593	0.000821442
1.85709	-0.0968193	0.771664	0.357158	0.000822781
1.12528	-0.0345346	0.771114	0.216753	0.000830968
4.20741	-0.409227	0.770253	0.812415	0.000843892
1.55464	-0.0347839	0.766033	0.303765	0.000909552
0.800893	-0.0175849	0.764645	0.157095	0.000931968
0.973458	-0.0287801	0.764238	0.191159	0.00093862
1.8162	-0.173281	0.764017	0.356867	0.00094225
0.576263	-0.0209004	0.763992	0.113238	0.000942656
1.73478	-0.195137	0.763382	0.341471	0.000952739
1.47259	-0.0844254	0.762747	0.290369	0.000963311
3.44888	-0.172645	0.760679	0.683949	0.000998385
4.59134	-0.0830689	0.75951	0.913431	0.00101863
0.136634	0.00810997	0.756901	0.0273771	0.00106495
3.7268	-0.253499	0.755959	0.748641	0.00108207
3.09077	-0.262629	0.755804	0.621135	0.00108492
0.397744	-0.0110757	0.755039	0.0800982	0.001099
2.55024	-0.173781	0.754239	0.514681	0.00111388
1.24548	-0.0176644	0.753569	0.251814	0.00112646
3.01845	-0.292315	0.753501	0.610386	0.00112773
0.266463	-0.00380844	0.751256	0.0542094	0.00117072
1.25723	-0.0141124	0.750955	0.255978	0.00117659
0.138733	-0.00205986	0.748442	0.0284365	0.00122637
2.11171	-0.0288351	0.74808	0.433258	0.00123366
1.65993	-0.11373	0.748052	0.340592	0.00123423
2.00939	-0.0965497	0.747782	0.412591	0.00123971
0.515738	-0.0227488	0.74736	0.106016	0.00124829
2.17571	-0.114313	0.747243	0.447379	0.00125068
1.32256	-0.101329	0.745489	0.273214	0.0012869
0.777041	-0.0247635	0.744865	0.160785	0.00129999
2.23841	-0.0846958	0.743453	0.464892	0.00132998
0.542497	-0.0268538	0.74328	0.112721	0.00133369
0.322074	-0.00508476	0.74202	0.0671423	0.00136094
0.261024	0.0037187	0.741223	0.0545286	0.0013784
2.26348	-0.0711775	0.738883	0.475731	0.00143067
0.44642	-0.00258041	0.738823	0.0938417	0.00143202
0.324699	-0.00599443	0.737535	0.0684826	0.00146144
0.956768	-0.0408322	0.737216	0.201959	0.00146881
1.84322	-0.0370931	0.737167	0.389124	0.00146994
2.02323	-0.229223	0.735618	0.428835	0.00150609
4.30145	-1.00119	0.731197	0.922083	0.00161309
0.552587	-0.00761585	0.72784	0.119468	0.00169816
1.1775	-0.0633639	0.727839	0.254572	0.0016982
2.24608	-0.093547	0.726959	0.486675	0.00172104
0.744448	-0.0349705	0.726212	0.161609	0.00174064
0.848671	-0.0308824	0.726051	0.184308	0.00174488
1.30204	-0.0218991	0.725328	0.283282	0.00176404
0.793057	-0.0288838	0.725148	0.172622	0.00176884
0.929858	-0.0425566	0.722308	0.203841	0.00184583
0.943335	-0.0120321	0.721996	0.206956	0.00185445
3.22351	-0.0972979	0.721619	0.707863	0.00186489
0.781832	-0.0267654	0.719718	0.172498	0.00191828
1.77482	-0.0651898	0.719361	0.391931	0.00192844
0.788711	-0.0250443	0.716207	0.175531	0.00201995
5.97199	-0.444293	0.71554	1.33127	0.00203973
0.379718	-0.00308246	0.715063	0.0847459	0.00205399
1.16586	-0.0780468	0.71433	0.260666	0.002076
2.15382	-0.103459	0.709128	0.487701	0.00223759
2.04739	-0.114563	0.709032	0.463709	0.00224063
0.476956	-0.00895367	0.706293	0.108742	0.00232963
0.118175	-0.000551681	0.70586	0.0269712	0.00234395
0.717534	-0.0182978	0.705567	0.163878	0.00235365
0.315753	-0.00225837	0.705021	0.0722098	0.00237185
1.18933	-0.0116784	0.705013	0.271995	0.00237212
3.79802	-0.168012	0.703956	0.870799	0.00240767
0.994434	-0.0642688	0.703012	0.228517	0.00243976
0.492045	-0.000915164	0.701029	0.113607	0.00250824
1.23121	-0.0470125	0.69955	0.285276	0.00256031
2.41002	-0.104393	0.698923	0.559242	0.00258259
1.16718	-0.0484792	0.698786	0.27093	0.00258749
0.486268	-0.00577261	0.698525	0.112945	0.00259686
0.367228	-0.00691418	0.698236	0.0853538	0.00260722
2.8597	-0.0964098	0.696895	0.666789	0.0026558
0.153566	-0.00123256	0.696088	0.035875	0.00268537
0.405049	-0.00903502	0.695982	0.0946483	0.00268927
1.40108	-0.069817	0.693469	0.329338	0.00278311
1.77329	-0.0801991	0.692717	0.417567	0.00281165
0.649043	-0.00201637	0.691622	0.153227	0.00285366
1.06169	-0.0571448	0.691419	0.250766	0.00286149
2.13182	-0.0413579	0.689618	0.505649	0.00293176
0.660855	-0.0176242	0.689129	0.156928	0.00295106
-1.41381	0.252744	0.687387	0.337093	0.00302065
1.48986	-0.0514585	0.686503	0.355955	0.00305643
0.680023	-0.0229818	0.685696	0.162775	0.00308939
5.68341	-0.329551	0.684883	1.36299	0.00312286
1.34188	-0.129006	0.681847	0.324073	0.00325039
0.346649	0.0058063	0.680489	0.0839803	0.00330871
1.70989	-0.0542694	0.680382	0.414344	0.00331333
3.07889	-0.277303	0.679105	0.748277	0.003369
2.62626	-0.385609	0.679052	0.638349	0.00337134
0.668695	-0.0205984	0.678743	0.162651	0.00338492
2.84499	-0.16033	0.678096	0.693032	0.00341349
1.55568	-0.0202746	0.676149	0.380651	0.00350056
5.37211	-0.263373	0.674014	1.32089	0.00359808
1.16298	-0.0240865	0.673915	0.286015	0.00360264
0.513984	-0.0090663	0.673795	0.126441	0.00360821
2.41681	-0.163844	0.672267	0.596606	0.00367942
2.16166	-0.209334	0.6721	0.533821	0.00368724
0.524223	-0.00330199	0.671928	0.129507	0.00369536
0.460759	0.00424955	0.671534	0.113931	0.00371396
5.82989	-0.230056	0.671223	1.44256	0.00372867
5.30524	-0.581519	0.670891	1.31372	0.00374446
1.17356	-0.0250856	0.669859	0.291286	0.00379383
2.07844	-0.0313465	0.669275	0.516564	0.00382202
0.974565	-0.0478756	0.667941	0.242943	0.00388694
2.68862	-0.148407	0.665899	0.673318	0.00398802
2.88371	-0.121621	0.662911	0.727028	0.00413952
3.98514	-0.322218	0.661553	1.00777	0.0042099
0.0704611	-0.00243996	0.660637	0.0178548	0.00425786
5.36508	-0.408304	0.660587	1.35966	0.00426046
5.95355	-0.251585	0.657751	1.51835	0.00441177
0.41932	-0.00769583	0.655802	0.107403	0.00451808
3.6084	-0.198276	0.65572	0.924413	0.00452263
1.62397	-0.0441504	0.65508	0.416625	0.00455799
0.767443	-0.0184113	0.653473	0.197586	0.00464782
0.319323	0.000229826	0.653293	0.0822457	0.00465794
1.34918	-0.0802767	0.65123	0.349082	0.00477541
1.49683	-0.0433924	0.647645	0.390346	0.00498505
1.89179	-0.145114	0.647272	0.493748	0.00500725
0.89651	-0.00210167	0.644994	0.235152	0.00514459
0.558918	-0.00412436	0.64429	0.146828	0.00518762
0.50811	-0.00108965	0.643197	0.1338	0.00525504
0.836306	-0.00879067	0.642887	0.220372	0.00527426
0.517166	-0.00524329	0.641959	0.136552	0.00533213
0.576807	-0.0082969	0.639947	0.152967	0.0054594
1.99261	-0.221385	0.634081	0.535177	0.00584389
0.139307	0.00055525	0.63405	0.0374177	0.00584598
0.468249	-0.00717707	0.63373	0.125858	0.00586756
2.49549	-0.0379862	0.633288	0.671387	0.00589745
3.17472	-0.0779102	0.632361	0.855832	0.00596056
1.12886	-0.0213727	0.632275	0.304371	0.0059664
0.485838	-0.0318871	0.632196	0.131018	0.00597184
0.959068	-0.0232436	0.632045	0.258719	0.00598216
0.662986	-0.0307155	0.63147	0.179068	0.00602164
3.46321	-0.0833938	0.631232	0.935869	0.00603805
-1.85384	0.447207	0.629729	0.502586	0.00614254
1.59877	-0.0619783	0.628713	0.43438	0.00621394
0.972595	-0.0433108	0.627401	0.264994	0.00630713
0.165302	-0.00205814	0.627334	0.0450447	0.00631194
0.945568	-0.0271914	0.627298	0.257687	0.00631451
5.50606	-0.316164	0.627134	1.50104	0.00632619
4.19845	-0.473835	0.624229	1.15168	0.00653687
1.14441	0.00341698	0.623803	0.31421	0.00656823
0.627114	-0.00630952	0.622938	0.172499	0.00663224
1.98563	-0.0170104	0.621204	0.5482	0.00676203
0.624222	-0.0305948	0.620683	0.172528	0.00680147
1.69009	-0.142452	0.618052	0.469736	0.00700312
0.774446	-0.0173168	0.617522	0.215488	0.00704428
2.73461	-0.169022	0.616837	0.762004	0.00709778
2.18793	-0.299649	0.616664	0.609894	0.00711132
2.2214	-0.0809061	0.613944	0.622793	0.00732729
0.987453	0.00638974	0.613919	0.276857	0.00732931
4.8588	-0.403078	0.611783	1.36843	0.00750246
5.28781	-0.293415	0.61175	1.48936	0.00750516
1.77026	-0.189046	0.61158	0.498787	0.0075191
0.947163	-0.043532	0.609835	0.267854	0.00766317
1.11742	-0.0838494	0.609387	0.316301	0.00770051
1.19848	-0.0175485	0.608241	0.340063	0.00779666
1.8463	-0.0224895	0.607561	0.524623	0.00785413
0.33332	-0.00223009	0.607507	0.0947232	0.00785872
1.67055	-0.106568	0.60656	0.475681	0.00793941
7.66864	-0.835901	0.605999	2.18618	0.00798753
2.63695	-0.0469222	0.605239	0.752941	0.00805302
0.360019	0.00127307	0.605083	0.102832	0.00806656
1.20515	-0.0239831	0.605068	0.344235	0.00806784
0.684054	-0.0180257	0.604681	0.195549	0.00810145
1.29994	-0.0719346	0.603175	0.372782	0.00823313
0.202192	-0.000508538	0.603054	0.0579973	0.00824378
1.82747	-0.0903845	0.602651	0.524637	0.00827929
1.48211	-0.0386697	0.601222	0.426762	0.00840643
0.376856	0.00615791	0.601221	0.108512	0.00840646
0.324398	0.00392094	0.600352	0.0935771	0.00848452
0.685683	-0.000144111	0.600317	0.197809	0.00848766
0.200282	-0.00150332	0.597025	0.0581753	0.00878845
4.81249	-0.0847998	0.596755	1.39866	0.00881353
0.773711	-0.00489169	0.596741	0.224871	0.00881476
1.90352	-0.0994404	0.595087	0.555141	0.00896944
3.1389	-0.213116	0.594607	0.916338	0.00901475
0.764336	-0.017516	0.593365	0.223708	0.00913269
0.0367231	0.0004914	0.592324	0.0107714	0.00923246
1.14882	-0.0398466	0.591639	0.337442	0.0092986
1.04104	-0.0472567	0.589641	0.307051	0.00949367
0.248068	0.000287576	0.587912	0.0734284	0.00966504
1.01664	-0.0363778	0.586777	0.301633	0.00977894
1.22759	-0.012968	0.586514	0.364419	0.00980545
1.00156	-0.0282871	0.58473	0.298413	0.0099868
3.05887	-0.0712797	0.584329	0.912141	0.010028
0.121634	6.23352e-05	0.584075	0.0362896	0.0100541
0.650308	0.0081556	0.584029	0.194039	0.0100588
1.73615	-0.0516341	0.583984	0.518079	0.0100635
1.49573	-0.110354	0.58338	0.446892	0.0101259
2.86482	-0.0886773	0.583368	0.855968	0.0101272
1.73826	-0.00639763	0.581934	0.520902	0.0102765
1.14348	-0.0437001	0.581622	0.342885	0.0103092
0.423021	-0.00288537	0.581326	0.126924	0.0103403
0.0634418	0.00606763	0.581092	0.0190444	0.010365
2.55129	-0.178268	0.580861	0.766228	0.0103894
2.20594	-0.157119	0.580695	0.662734	0.010407
0.380509	-0.00454659	0.578858	0.114749	0.0106028
0.54946	-0.0272916	0.577718	0.166087	0.0107257
0.205813	-9.95899e-05	0.577394	0.0622528	0.0107609
1.60654	-0.0436163	0.577342	0.485986	0.0107666
0.472288	-0.020913	0.576762	0.143039	0.0108298
0.604264	-0.0058283	0.576373	0.183156	0.0108722
3.17503	-0.0694083	0.576066	0.962976	0.0109059
1.48819	-0.0387165	0.574372	0.452931	0.0110932
1.21309	-0.0302068	0.572122	0.370905	0.0113457
0.337925	-0.00623163	0.572	0.103347	0.0113596
1.4623	-0.0662452	0.571687	0.4475	0.0113952
2.00968	-0.0620506	0.571479	0.615272	0.0114188
1.46348	-0.0155489	0.570838	0.448639	0.011492
3.40391	-0.302554	0.570796	1.04358	0.0114968
2.78957	-0.0827181	0.570451	0.855833	0.0115364
2.14907	-0.203663	0.568763	0.661604	0.0117314
3.38784	-0.141607	0.56788	1.04484	0.0118345
0.178046	0.000605156	0.567117	0.0549966	0.0119241
0.258624	-0.00249228	0.565264	0.0801881	0.0121439
0.238114	-0.00275897	0.563684	0.0740666	0.0123339
3.50093	-0.681394	0.562652	1.09127	0.0124593
6.36454	-0.269207	0.562321	1.98521	0.0124997
0.686367	0.000841848	0.559517	0.215313	0.0128464
3.0971	-0.396914	0.559107	0.972364	0.0128977
3.896	-0.204184	0.557741	1.22658	0.0130699
0.154397	-0.00213359	0.556462	0.0487351	0.0132326
3.3641	-0.21559	0.554419	1.06627	0.0134961
1.62614	-0.129524	0.552858	0.517045	0.0137002
1.81799	-0.0477705	0.552735	0.578192	0.0137164
0.156922	-1.49143e-05	0.551228	0.0500593	0.0139159
0.89679	0.0156178	0.550876	0.286287	0.0139628
1.92033	-0.03837	0.549944	0.614193	0.0140876
0.711196	-0.0151075	0.549673	0.227592	0.0141242
0.409712	0.00850984	0.548802	0.131344	0.0142419
0.673394	-0.0124173	0.545839	0.217169	0.0146483
1.50692	-0.0189439	0.545462	0.486348	0.0147005
1.89548	-0.101147	0.542046	0.615979	0.0151817
2.208	-0.151628	0.54136	0.718532	0.0152799
1.95273	-0.0768146	0.540935	0.636008	0.015341
1.05832	-0.0691731	0.54062	0.344914	0.0153863
1.1998	-0.0361442	0.540605	0.391035	0.0153885
0.645493	-0.0187366	0.54005	0.210613	0.0154687
0.576362	0.00801726	0.539044	0.188438	0.015615
0.346337	-0.00156167	0.53603	0.113921	0.0160597
1.62391	-0.0381973	0.534952	0.535314	0.0162212
0.47762	0.0138495	0.532212	0.158314	0.0166375
1.52685	-0.0776442	0.5313	0.507024	0.0167779
3.07821	-0.227403	0.531168	1.02246	0.0167983
0.736587	-0.0234244	0.529144	0.245661	0.0171136
4.21801	-0.223888	0.528925	1.40738	0.017148
0.253723	0.00136834	0.528414	0.084744	0.0172286
1.19394	-0.0402813	0.525916	0.40078	0.0176264
1.55689	-0.0074576	0.524752	0.523836	0.0178143
4.42551	-0.251045	0.524519	1.48972	0.017852
1.30276	-0.0656792	0.521525	0.441176	0.0183434
0.596768	-0.00292263	0.520773	0.202398	0.0184684
2.27677	-0.0906342	0.520493	0.772617	0.0185152
1.09145	-0.021334	0.516443	0.373398	0.0192021
1.97014	-0.0661916	0.508908	0.684248	0.0205343
0.24062	-0.00153421	0.508876	0.083575	0.0205402
0.516692	-0.0028165	0.50814	0.179728	0.0206742
3.68571	-0.13111	0.507972	1.28248	0.020705
2.71352	-0.00742639	0.507606	0.944888	0.0207718
2.76323	-0.0975487	0.507405	0.962586	0.0208087
3.79992	-0.37707	0.506692	1.32561	0.0209399
0.392572	-0.00404738	0.501919	0.138263	0.0218353
4.04461	-0.0609399	0.500611	1.42824	0.0220861
4.72284	-0.312836	0.500189	1.66915	0.0221674
0.398504	-0.00321873	0.499632	0.140996	0.0222752
0.209709	0.00420929	0.499275	0.0742511	0.0223445
2.18148	-0.0518281	0.499072	0.772704	0.022384
1.61483	-0.057329	0.498877	0.572213	0.0224219
1.61526	-0.0633378	0.498193	0.573146	0.0225554
0.598099	0.0273653	0.497341	0.212587	0.0227227
0.687131	-0.00692803	0.494109	0.245817	0.0233667
1.93687	-0.0736469	0.493151	0.694233	0.0235603
4.22815	-0.2357	0.492902	1.51625	0.0236108
0.596753	-0.0284324	0.492169	0.214315	0.0237602
0.651207	-0.00653185	0.491194	0.234328	0.0239598
0.494527	-0.00504519	0.48847	0.178921	0.0245252
3.35654	-0.389671	0.488032	1.21547	0.024617
5.33934	-0.434043	0.487677	1.93486	0.0246917
0.0488702	0.00153892	0.487222	0.0177256	0.0247877
0.566914	-0.0184701	0.486079	0.206095	0.0250302
1.01491	-0.0136821	0.486042	0.368987	0.025038
0.8773	-0.0126355	0.48513	0.319538	0.0252328
1.72169	-0.0292415	0.485106	0.627119	0.025238
1.52106	-0.043791	0.484622	0.554579	0.0253419
10.525	-0.658921	0.48142	3.8621	0.0260381
0.358362	0.0209323	0.47897	0.132146	0.0265814
1.13686	-0.0515429	0.478587	0.419538	0.026667
1.1986	-0.0508327	0.47791	0.442922	0.0268191
2.41208	0.014124	0.476948	0.893065	0.0270364
0.953818	-0.0409409	0.476222	0.353663	0.0272015
0.5357	-0.000239737	0.475485	0.198924	0.0273697
2.12401	-0.0765935	0.475391	0.788866	0.0273912
0.296574	0.00198728	0.47468	0.110306	0.0275545
1.83353	-0.070409	0.474269	0.682514	0.0276491
1.18901	-0.0109791	0.473593	0.4432	0.0278055
0.0228179	0.000190828	0.473377	0.00850897	0.0278556
3.22932	-0.0973452	0.472565	1.2062	0.0280446
0.0496153	0.00060874	0.470534	0.0186078	0.0285221
0.228969	-0.00100077	0.470142	0.0859405	0.0286149
0.407612	0.000605404	0.468582	0.153471	0.0289871
0.201039	0.00531784	0.466547	0.0760039	0.0294784
2.04098	0.0348043	0.464473	0.774826	0.029986
1.70343	-0.0266092	0.464168	0.647078	0.0300613
0.328379	-0.0075258	0.461912	0.125308	0.0306228
1.17454	-0.0261865	0.460126	0.449813	0.0310732
1.79764	-0.0467667	0.457385	0.692248	0.0317749
0.315756	0.0103774	0.454637	0.122269	0.0324915
0.225765	-0.000619028	0.453921	0.0875488	0.0326804
1.097	0.00580002	0.45349	0.425773	0.0327944
5.11936	-0.392347	0.453156	1.98828	0.032883
1.70919	-0.0839644	0.451152	0.666514	0.0334191
2.22096	-0.0788549	0.448851	0.870119	0.0340434
1.28935	-0.0520207	0.44763	0.506385	0.0343782
0.541044	-0.00423792	0.447439	0.212575	0.0344311
1.45517	0.000576315	0.44649	0.572829	0.0346937
1.52845	-0.0374301	0.443893	0.604848	0.0354207
0.877363	-0.0105928	0.442355	0.34828	0.0358571
5.58008	-0.35118	0.442225	2.21566	0.0358942
0.441863	-0.00627379	0.441405	0.175741	0.0361289
0.103958	0.00891978	0.440113	0.0414554	0.036501
2.30601	-0.0383369	0.438469	0.922644	0.0369794
2.71951	-0.128055	0.435617	1.09441	0.037821
2.038	-0.0915667	0.435068	0.821067	0.037985
1.66647	-0.034174	0.433695	0.673264	0.0383972
0.969395	-0.0164713	0.431818	0.393141	0.0389668
-0.413335	0.0532519	0.431282	0.167813	0.0391307
3.87636	-0.339316	0.430964	1.57481	0.0392284
1.96975	-0.0521583	0.429246	0.803041	0.0397588
0.546927	0.00175689	0.428914	0.223126	0.0398618
0.600759	0.0576002	0.427517	0.245787	0.0402982
0.932426	-0.00662194	0.426969	0.381909	0.0404706
0.178883	0.0397533	0.426032	0.0734085	0.0407666
0.584554	-0.0153227	0.425895	0.239952	0.0408102
0.559149	0.00844725	0.42574	0.229596	0.0408593
0.353264	0.0119598	0.424186	0.145518	0.041355
1.29347	0.11164	0.423457	0.533609	0.0415893
0.976306	-0.000758977	0.423426	0.402791	0.0415993
0.43596	-0.00279978	0.420769	0.180845	0.0424627
1.79398	-0.0626184	0.4202	0.745047	0.0426494
4.93344	-0.246989	0.418327	2.05677	0.0432691
0.637227	0.0203033	0.41802	0.26583	0.0433714
1.817	-0.0376568	0.415737	0.761563	0.0441382
0.247903	0.00241912	0.415666	0.103919	0.0441621
1.0329	-0.0152299	0.413757	0.434688	0.0448123
0.607407	0.0129106	0.413613	0.2557	0.0448616
0.520552	0.00431505	0.411567	0.220063	0.0455677
0.382533	-0.000175727	0.408331	0.162801	0.0467035
0.869158	0.00357355	0.405498	0.37208	0.0477169
1.22294	-0.0501851	0.404688	0.52441	0.0480098
0.0948775	-0.00056293	0.403519	0.0407835	0.0484353
-1.14591	0.201822	0.402673	0.493441	0.0487452
1.23342	0.0341573	0.401379	0.532554	0.0492227
2.01752	-0.0383394	0.401076	0.871657	0.0493349
0.816737	0.0269155	0.400935	0.35297	0.0493873
0.966618	-0.00375753	0.40088	0.417791	0.0494076
0.413907	0.00398155	0.40066	0.178981	0.0494897
2.37173	-0.045669	0.400306	1.02633	0.0496214
-2.49428	0.241325	0.400264	1.07946	0.0496369
0.800845	-0.00617913	0.398717	0.347705	0.0502167
0.592217	0.00671531	0.397486	0.257785	0.0506821
0.0329158	0.00029514	0.397485	0.0143279	0.0506826
3.39963	-0.123202	0.396919	1.48157	0.0508974
6.90264	-0.566874	0.396001	3.01398	0.051248
0.0842371	0.000365015	0.39582	0.0367953	0.0513177
0.228143	0.00249664	0.395643	0.0996915	0.0513855
3.33285	-0.0735368	0.39489	1.45865	0.0516751
0.679382	-0.0104507	0.393752	0.298046	0.0521157
1.02702	0.000849091	0.393706	0.450596	0.0521333
0.350855	0.0046711	0.393305	0.154065	0.0522896
0.958662	-0.000483565	0.390559	0.423392	0.0533681
2.17774	-0.0379728	0.390201	0.96252	0.0535098
2.45215	-0.0183863	0.389748	1.08484	0.0536903
2.08405	-0.0480786	0.389679	0.922123	0.0537178
0.798677	-0.00506201	0.387542	0.354981	0.0545746
0.907874	-0.00999495	0.387381	0.403651	0.0546393
1.23129	-0.0329825	0.381729	0.554021	0.0569635
1.82803	-0.0597099	0.380919	0.823941	0.057303
0.955716	0.00020019	0.380882	0.430799	0.0573186
0.715795	0.0432977	0.380508	0.322909	0.0574765
1.88756	-0.0304896	0.379436	0.853453	0.0579296
0.283702	-0.00530682	0.378606	0.128501	0.0582826
1.21621	-0.00795163	0.378157	0.551401	0.0584747
0.459759	0.00270161	0.377547	0.208715	0.058736
0.56967	-0.00107793	0.376427	0.259228	0.0592184
0.390962	-0.000532176	0.374904	0.178486	0.0598798
1.82171	-0.0572256	0.374259	0.832809	0.0601616
0.713257	-0.0160781	0.373725	0.326443	0.0603958
0.836532	-0.0230883	0.372841	0.383587	0.0607854
1.07361	0.000740103	0.367095	0.498403	0.0633696
0.891685	-0.0326746	0.365979	0.414945	0.0638821
2.28058	-0.0155412	0.365764	1.06176	0.0639812
0.831918	-0.011685	0.362224	0.390284	0.0656324
1.44927	-0.00487412	0.361933	0.680336	0.0657699
1.86363	-0.0256289	0.361053	0.876521	0.0661865
0.0979928	0.00110258	0.360337	0.0461604	0.0665269
-0.530605	0.0501403	0.360114	0.250067	0.0666333
0.953613	-0.0354256	0.356684	0.452791	0.0682886
0.371363	0.0027206	0.355539	0.17677	0.0688488
1.52626	-5.02266e-05	0.355426	0.726682	0.0689044
2.48598	-0.0565693	0.354715	1.18547	0.0692546
0.623514	-0.000908548	0.348557	0.301371	0.0723502
6.30637	-0.557422	0.348132	3.051	0.0725683
2.62811	0.0369747	0.347651	1.27282	0.0728159
0.718021	-0.0125101	0.347647	0.347747	0.0728175
1.53976	-0.0581993	0.347512	0.745952	0.0728876
3.75772	-0.069892	0.347122	1.82202	0.0730885
0.717278	-0.00498728	0.345512	0.349029	0.0739241
-1.37339	0.277584	0.344429	0.6699	0.0744911
0.272438	0.00416737	0.342372	0.133495	0.075578
0.663735	-0.00168242	0.341772	0.325664	0.0758973
2.37583	-0.0813147	0.341359	1.16678	0.0761183
1.08323	-0.0198934	0.340892	0.532533	0.0763685
1.2764	0.0353175	0.340285	0.628347	0.0766943
2.54545	-0.259113	0.340212	1.25328	0.076734
0.595306	0.00543246	0.337601	0.294817	0.0781509
2.0062	0.0842666	0.337597	0.993554	0.0781536
0.407821	0.00236902	0.336885	0.202292	0.0785439
0.115446	0.00201666	0.334939	0.0575151	0.0796193
1.40262	-0.0269889	0.333781	0.700603	0.0802653
1.3653	0.0200649	0.333704	0.682079	0.0803083
1.51732	-0.013636	0.331781	0.76132	0.0813916
-0.0458117	0.00871211	0.330999	0.0230267	0.0818356
1.52991	-0.0436861	0.330431	0.769977	0.0821596
0.0342311	0.000749997	0.330422	0.0172283	0.0821646
0.558762	-0.00383051	0.330375	0.281251	0.0821918
3.93202	-0.0340048	0.327214	1.99339	0.0840147
1.83196	-0.00188424	0.326981	0.92923	0.0841507
0.153921	-0.000322306	0.325568	0.0783251	0.0849781
0.643202	0.00861541	0.325529	0.327333	0.0850011
3.61768	-0.44328	0.324965	1.84345	0.0853334
1.12603	-0.00580586	0.323634	0.575533	0.086122
0.110931	0.00537981	0.322274	0.0568749	0.0869341
0.408903	0.00288452	0.321761	0.209894	0.0872423
0.876685	0.0149902	0.319082	0.452789	0.0888673
0.496097	0.00220311	0.318621	0.256495	0.0891493
0.232804	0.00230356	0.318484	0.120404	0.0892332
2.3245	-0.311567	0.31731	1.20547	0.0899559
0.560913	0.104262	0.3168	0.291227	0.0902717
4.06892	-0.507336	0.316514	2.11399	0.0904491
0.441495	0.0135626	0.313594	0.230934	0.0922772
0.146577	0.0056013	0.310273	0.077266	0.0943959
0.603455	0.0018868	0.309442	0.318721	0.094933
2.10313	-0.0264941	0.309024	1.11188	0.0952035
0.478635	-0.00808383	0.308729	0.253218	0.0953956
0.24216	0.0151204	0.305383	0.129124	0.0975929
0.602716	-0.0239958	0.304726	0.321878	0.0980295
0.0977806	0.00532269	0.303961	0.0523137	0.0985399
0.79138	-0.0187879	0.30316	0.4242	0.0990773
1.25865	-0.038968	0.299074	0.681247	0.101857
2.06475	-0.107332	0.298057	1.12027	0.10256
0.728669	0.0094619	0.297764	0.395631	0.102763
1.37155	-0.0451973	0.297078	0.745908	0.103241
3.80654	-0.158072	0.296105	2.07499	0.103921
0.300032	0.000640835	0.295775	0.163681	0.104152
0.306427	0.00838507	0.29553	0.167268	0.104325
0.383269	0.00476922	0.295389	0.209284	0.104424
0.429604	0.0180309	0.294901	0.234861	0.104768
0.721675	0.0120312	0.294391	0.395018	0.105128
0.903393	0.0217931	0.294378	0.494499	0.105137
1.72283	-0.027639	0.293781	0.944399	0.105561
0.55489	-0.00632474	0.292175	0.305353	0.106708
1.25443	-0.0144876	0.292058	0.690501	0.106792
3.42504	-0.238533	0.290841	1.89088	0.107669
0.326118	0.00934093	0.286044	0.182158	0.111189
0.595905	0.0178756	0.286027	0.332866	0.111201
2.31595	-0.0440817	0.284596	1.29821	0.112271
0.918476	-0.0132462	0.284371	0.515139	0.11244
0.619955	-0.0151045	0.282544	0.349277	0.113821
0.368675	0.013183	0.281864	0.208057	0.114339
1.63467	0.102385	0.279752	0.927341	0.11596
1.7953	-0.05154	0.279033	1.02029	0.116517
1.36847	-0.0873136	0.277147	0.781375	0.117989
1.65072	0.0260481	0.276574	0.943886	0.118439
0.232609	-0.00560702	0.274667	0.133643	0.119949
1.51387	-0.0256489	0.27462	0.86988	0.119986
0.28143	-0.00021731	0.268855	0.164085	0.124659
0.620941	0.0427452	0.268165	0.362669	0.125229
0.618032	0.00147388	0.267244	0.361819	0.125993
0.15036	0.00527102	0.266419	0.0882121	0.126682
0.75963	0.109762	0.266171	0.445938	0.12689
0.648669	-0.00201512	0.264551	0.382384	0.128253
2.52124	-0.161821	0.264413	1.48678	0.12837
0.833281	-0.0138549	0.261348	0.495287	0.130989
0.645581	0.0287396	0.260804	0.384262	0.131458
0.17883	0.00637955	0.260625	0.106492	0.131613
0.341823	0.000959725	0.26046	0.203642	0.131756
0.499931	0.017902	0.258381	0.299451	0.13357
2.08416	0.11472	0.258064	1.24941	0.133849
0.712561	0.00111168	0.25571	0.429808	0.135933
1.52	-0.0373443	0.255453	0.917468	0.136163
0.978183	-0.00448561	0.255449	0.590432	0.136166
2.50216	-0.0369081	0.254423	1.51439	0.137085
0.779403	-0.00258279	0.254124	0.472093	0.137354
1.05262	0.0174557	0.253523	0.638595	0.137896
0.311421	0.00847266	0.25145	0.189971	0.139781
0.637748	0.0220734	0.25137	0.389118	0.139854
1.08654	0.0758649	0.24767	0.669527	0.143279
-0.233912	0.0346764	0.245591	0.144945	0.145237
1.33302	0.0583099	0.242761	0.832376	0.147941
1.16667	0.0206149	0.242686	0.728648	0.148014
0.75976	0.000889875	0.242231	0.475099	0.148453
3.44417	-0.129212	0.238873	2.17362	0.151733
1.0133	-0.0187239	0.236492	0.64371	0.154099
1.78668	-0.0281253	0.233443	1.14468	0.15718
0.614411	0.0173824	0.231225	0.396092	0.159457
0.256733	-0.000732939	0.230118	0.166025	0.160605
0.80352	0.0368145	0.228901	0.521414	0.161876
0.741016	0.00603117	0.226667	0.483918	0.164233
0.242285	0.00986324	0.226345	0.158369	0.164575
3.55687	-0.140161	0.225392	2.33128	0.165593
1.87037	0.0630192	0.225347	1.22605	0.165642
0.664304	-0.00719565	0.224792	0.436155	0.166237
3.00666	-0.127872	0.222435	1.9875	0.168789
0.580235	-0.00820388	0.222048	0.383983	0.169211
0.237493	0.00644408	0.220971	0.157657	0.170392
2.79054	-0.407511	0.218995	1.86317	0.172578
0.0140206	0.00063504	0.217536	0.00940129	0.17421
0.804092	0.00654745	0.217296	0.539553	0.17448
0.870316	-0.0175488	0.216492	0.585374	0.175387
0.449677	0.0121496	0.216014	0.302879	0.175928
2.41813	-0.0851633	0.215718	1.63015	0.176264
0.281424	0.0113355	0.215383	0.189907	0.176645
0.543192	0.0140098	0.214776	0.367209	0.177338
-0.526399	0.0851419	0.214596	0.356046	0.177542
0.173703	0.0150979	0.213364	0.11792	0.178957
1.69515	0.0051779	0.212559	1.15354	0.179887
0.310437	0.00899072	0.210999	0.21224	0.181703
2.00302	-0.0362119	0.210923	1.36974	0.181792
2.24814	-0.0154893	0.210157	1.54091	0.18269
0.275169	0.00485292	0.21002	0.188683	0.182851
-2.68879	0.307499	0.209091	1.84887	0.183947
0.434032	0.00295846	0.208253	0.299209	0.184942
0.407675	-0.00249647	0.207202	0.281938	0.186197
0.381593	0.00889442	0.205167	0.265546	0.188649
0.903936	0.107221	0.205107	0.629153	0.188721
2.94418	0.0314207	0.204613	2.05231	0.189322
0.558223	-0.000551363	0.2041	0.389736	0.189947
0.156586	0.0078462	0.204012	0.109354	0.190054
-0.20053	0.0213134	0.201726	0.141036	0.192866
3.64718	-0.0181549	0.20054	2.5746	0.19434
0.634409	0.00501286	0.199734	0.448969	0.195349
0.495788	0.00154601	0.198654	0.352056	0.196708
0.267337	0.00200177	0.197846	0.190318	0.197731
0.640244	0.00466416	0.19561	0.459028	0.200589
0.458434	0.025761	0.193879	0.330497	0.20283
0.189229	0.00997121	0.193684	0.136505	0.203083
1.68285	0.016618	0.193324	1.21536	0.203552
2.08249	0.0012765	0.193031	1.50541	0.203935
0.448931	0.0104257	0.19215	0.325447	0.205092
1.20979	0.0285349	0.191914	0.877687	0.205402
1.41576	0.104578	0.191812	1.02746	0.205537
2.17901	-0.0236768	0.190721	1.58696	0.20698
-2.72559	0.313888	0.187861	2.00361	0.210811
0.108241	0.000420201	0.185276	0.0802498	0.214334
0.847285	0.00669099	0.184866	0.629029	0.214898
0.21315	0.0024694	0.183834	0.158788	0.216324
2.21276	0.0106023	0.182982	1.65311	0.21751
2.23254	-0.0230586	0.179553	1.68727	0.222344
-0.073255	0.00745135	0.179037	0.0554603	0.22308
0.374128	0.00941293	0.178753	0.283521	0.223488
0.698939	0.0202114	0.177718	0.531544	0.224976
1.14641	0.0900355	0.176418	0.875741	0.226859
0.987067	0.0426838	0.175416	0.756631	0.22832
0.39739	0.0368281	0.175219	0.304825	0.228609
1.74498	-0.0231303	0.172519	1.35115	0.232602
0.840235	0.0481482	0.169471	0.657635	0.237195
-0.186972	0.0205348	0.16802	0.147099	0.239415
3.88244	-0.0475625	0.163631	3.10332	0.246258
1.53358	0.0238233	0.159696	1.24375	0.252565
0.795553	0.0514578	0.158179	0.648873	0.255041
-0.496268	0.176596	0.157892	0.405206	0.255513
1.16707	0.0650592	0.156446	0.958132	0.257902
0.330475	0.0110243	0.154305	0.273533	0.261481
2.89228	-0.138264	0.152614	2.40957	0.264345
0.607247	0.0807591	0.149784	0.511509	0.269214
0.377567	0.00959217	0.147614	0.320776	0.27301
1.40576	0.214882	0.147533	1.1947	0.273153
0.689453	0.0634805	0.147196	0.586728	0.273749
1.95381	-0.0265717	0.146578	1.6668	0.274844
0.6166	-0.00240625	0.145761	0.527749	0.276298
0.605374	0.0258307	0.145664	0.518344	0.276472
0.140587	0.0105267	0.145357	0.120524	0.277021
0.0223436	0.00593503	0.144855	0.0191938	0.277921
0.414746	0.00481783	0.144751	0.356429	0.278108
-3.81432	0.346355	0.142894	3.3028	0.28147
-0.732065	0.177576	0.139872	0.64183	0.287034
0.320725	0.0351619	0.139279	0.281887	0.288139
0.239588	0.00144562	0.137516	0.212138	0.291455
1.17005	0.020061	0.137273	1.03706	0.291916
0.641723	0.0435253	0.137084	0.569237	0.292274
2.6894	-0.0517379	0.135568	2.40103	0.295167
0.496392	0.0174935	0.134973	0.444294	0.296311
0.674801	0.0463194	0.133271	0.608422	0.299612
0.577992	0.0528237	0.132764	0.522283	0.300603
0.898047	0.130662	0.13228	0.813198	0.301551
0.37821	-0.00311727	0.130557	0.34507	0.304957
0.938674	0.135309	0.130026	0.858435	0.306016
0.92507	0.0157126	0.129884	0.846526	0.3063
0.339906	0.0142331	0.129736	0.31125	0.306597
0.382248	0.00520739	0.128938	0.351265	0.308199
0.163526	0.00278177	0.127995	0.150906	0.310104
0.177133	0.00550094	0.127261	0.164002	0.311596
1.5583	0.074228	0.127211	1.44311	0.311697
0.291084	0.00426855	0.126534	0.270391	0.31308
0.209815	0.0496213	0.125374	0.195929	0.315468
-0.17951	0.0216118	0.124754	0.168106	0.316752
0.815543	0.0211789	0.12408	0.766097	0.318156
0.533795	0.0077511	0.123849	0.501963	0.318637
0.728483	0.000367037	0.121817	0.691534	0.322918
0.142344	0.00582948	0.120518	0.135951	0.325688
1.85941	0.00825668	0.119435	1.78503	0.32802
0.244321	0.00475701	0.117301	0.236958	0.332668
0.76779	0.00897632	0.115652	0.750642	0.336313
0.581202	0.0390119	0.114748	0.570746	0.33833
-0.0103683	0.00329983	0.113639	0.0102378	0.340825
0.649947	0.133863	0.113628	0.641799	0.340851
1.16814	0.00925204	0.113167	1.15614	0.341893
3.58586	-0.0994814	0.111703	3.57516	0.345233
0.546219	-0.00140171	0.109881	0.549647	0.349441
0.376427	0.0105543	0.109745	0.379054	0.349759
0.241028	0.0189467	0.105812	0.247724	0.359065
0.52822	0.00109024	0.105596	0.543517	0.359586
0.299816	0.0391874	0.10503	0.309427	0.360953
0.417648	0.0520199	0.103336	0.434966	0.365079
0.29136	0.0273334	0.101895	0.305825	0.368635
0.976117	0.0505577	0.101465	1.02699	0.369705
0.399118	0.00260944	0.10097	0.421062	0.370938
1.50504	-0.0113664	0.100015	1.59621	0.373338
-0.0794113	0.00937601	0.0985625	0.0849082	0.377021
0.459249	0.000964871	0.0981308	0.492235	0.378125
0.289194	0.00723035	0.0976105	0.310881	0.37946
0.778953	0.0690034	0.0972437	0.839113	0.380406
0.113893	0.0198127	0.0965659	0.123165	0.38216
-0.57683	0.203975	0.0931728	0.636239	0.391095
0.4556	0.0765531	0.092703	0.503926	0.392353
0.144995	0.00752114	0.0904712	0.16254	0.3984
0.0268312	0.000997003	0.0899765	0.0301687	0.399756
0.638858	0.0431905	0.0894972	0.720436	0.401076
0.59579	0.0532066	0.0871942	0.681543	0.407497
0.405079	0.0972748	0.0863968	0.46572	0.409752
0.498108	0.106784	0.0863766	0.572749	0.409809
-0.928379	0.410537	0.0845552	1.08001	0.415021
0.657992	0.0368777	0.0833896	0.77128	0.418403
0.564423	0.0269017	0.0828459	0.663965	0.419993
0.993256	0.00114145	0.0828358	1.1685	0.420023
0.0344582	0.00237514	0.0816063	0.0408696	0.423648
0.969825	0.0162866	0.079426	1.16734	0.430181
0.997295	0.0684965	0.079082	1.20324	0.431225
0.850826	0.0673508	0.0784734	1.03083	0.433079
0.769067	0.0523662	0.0773898	0.938829	0.436407
0.187536	0.0585051	0.077224	0.229199	0.43692
-0.613443	0.0442067	0.0770244	0.750776	0.437537
0.158624	0.0476122	0.0758056	0.195819	0.441337
0.329766	0.00423568	0.0749999	0.40945	0.443873
0.260858	0.0687636	0.074395	0.325313	0.445791
0.306508	0.0389478	0.070281	0.394143	0.459149
0.228456	0.00691199	0.0682736	0.298384	0.465874
0.215433	0.00552224	0.0681601	0.281625	0.466259
0.0472613	0.00692268	0.0677652	0.0619755	0.4676
0.273688	0.00844478	0.0676683	0.359173	0.46793
-1.52695	0.497208	0.0670845	2.01321	0.469926
0.121081	0.0068849	0.0660193	0.161014	0.473599
0.575194	0.108763	0.0635769	0.780469	0.482183
0.320625	0.0397268	0.0631559	0.436596	0.483686
1.46362	0.10077	0.0628339	1.99845	0.484841
-0.311989	0.0750911	0.0623764	0.42766	0.486488
0.166009	0.027378	0.0617197	0.228845	0.488867
0.0567975	0.00384733	0.0615605	0.0784036	0.489447
1.29834	0.0211547	0.0615572	1.79229	0.489459
0.688237	0.100007	0.0606427	0.957677	0.492808
0.28615	0.016276	0.0601451	0.399926	0.494645
0.500802	0.0566339	0.0595126	0.703871	0.496995
-0.547932	0.146661	0.0577414	0.78257	0.50367
-0.30988	0.1578	0.0569129	0.445984	0.506841
0.552831	0.00883834	0.0566155	0.797856	0.507987
0.371512	0.0721208	0.0556029	0.541324	0.511918
-0.401763	0.0193929	0.0537432	0.59603	0.519268
1.10134	0.00953781	0.0537413	1.63391	0.519275
0.274207	0.0368432	0.0534355	0.408031	0.5205
0.149392	0.00674768	0.0528292	0.223645	0.522942
-0.427256	0.25059	0.0514745	0.648444	0.528468
0.451884	0.114657	0.05142	0.686204	0.528692
1.15631	0.0954417	0.0497001	1.78764	0.535853
-0.869794	0.394687	0.0492732	1.35081	0.537655
0.0839593	0.0111072	0.0484544	0.131544	0.541141
0.0513154	0.00622067	0.0482537	0.0805746	0.542001
0.749806	0.143397	0.0462287	1.20412	0.550815
0.173471	0.0413886	0.046044	0.279164	0.551631
0.794798	0.0819183	0.0459243	1.2808	0.552161
0.14898	0.0811547	0.0454465	0.241397	0.554286
0.590329	0.013935	0.0437507	0.975759	0.561946
0.182304	0.0235237	0.0430328	0.303948	0.565246
0.610198	0.010034	0.0425276	1.02366	0.567589
-0.904257	0.0798382	0.0425121	1.51725	0.567661
0.104054	0.022311	0.0417866	0.176167	0.571058
0.64201	0.0459434	0.0394283	1.12036	0.582362
0.198122	0.0189672	0.0391878	0.346842	0.583539
0.118445	0.00234246	0.0391263	0.207525	0.583841
0.898424	0.021463	0.0390491	1.57573	0.584219
0.719248	0.1352	0.0386659	1.26796	0.586107
0.269779	0.00547238	0.037525	0.483055	0.591797
0.421205	0.0371354	0.036376	0.766468	0.597637
0.24718	0.075568	0.0356962	0.454218	0.601146
0.0644909	0.00889847	0.0343646	0.120866	0.608138
0.398407	0.0693271	0.031343	0.783062	0.624638
-0.0174251	0.00247717	0.030268	0.0348711	0.630737
0.0352469	0.0057692	0.0293169	0.0717061	0.636241
0.882788	0.263236	0.0287324	1.81466	0.639677
1.2779	0.0286174	0.0284016	2.64255	0.641639
0.257232	0.174192	0.0276109	0.539709	0.646385
-0.424744	0.092456	0.0274051	0.894608	0.647633
1.01331	0.0743494	0.0268937	2.15502	0.650758
-0.00276117	0.000654898	0.026113	0.00596176	0.655598
0.0584564	0.0099877	0.0244582	0.130526	0.666139
0.5033	0.0611832	0.024231	1.1292	0.667618
0.352028	0.0616146	0.0239823	0.79399	0.669247
-0.571063	0.200795	0.0215034	1.36196	0.686033
0.0107088	0.00506186	0.0214771	0.025556	0.686217
-0.386573	0.141696	0.0213211	0.925981	0.68731
0.958681	0.412011	0.021026	2.31279	0.68939
-0.23509	0.100676	0.0207083	0.571574	0.691649
0.486845	0.119205	0.0201642	1.19986	0.695562
0.653484	0.119089	0.0199179	1.62069	0.697353
0.341872	0.0114771	0.0189743	0.869114	0.704331
-0.632182	0.353179	0.0181624	1.64335	0.710492
-0.159587	0.0439649	0.0170188	0.428804	0.719434
0.531136	0.380515	0.0170049	1.42774	0.719545
0.834749	0.387006	0.0169482	2.2477	0.719998
0.233099	0.0745732	0.0164058	0.638123	0.724366
-0.0537504	0.00554793	0.0159578	0.14923	0.728033
-0.637546	0.174423	0.015628	1.78893	0.73077
0.436136	0.0371905	0.0154734	1.22998	0.732064
0.0902973	0.0122543	0.0154255	0.255056	0.732466
0.163043	0.00735293	0.0147374	0.471329	0.738322
-0.672974	0.459522	0.0146735	1.94974	0.738873
-0.0912457	0.0901255	0.0138303	0.272413	0.746273
0.235533	0.0432954	0.0128343	0.730322	0.755337
0.0802842	0.0289318	0.0121538	0.255903	0.761751
0.00793656	0.00453445	0.011872	0.0255995	0.764463
-0.0442768	0.00978256	0.0118234	0.143112	0.764934
-0.21858	0.0207104	0.0117646	0.708286	0.765505
0.158697	0.105162	0.0106781	0.540065	0.776353
0.725927	0.2465	0.0097703	2.58382	0.785877
0.171074	0.112222	0.00851025	0.652847	0.79991
0.407496	0.193637	0.00835687	1.5694	0.80169
-0.431393	0.274132	0.00795517	1.70321	0.806438
0.0433444	0.00621795	0.00741946	0.177249	0.812969
0.0392666	0.00440017	0.00711663	0.16398	0.81677
0.0845724	0.0407805	0.00696108	0.357132	0.818755
-0.126108	0.141512	0.00676722	0.540155	0.821262
0.0446408	0.0345167	0.00665528	0.192821	0.822727
-0.312451	0.554587	0.0066367	1.3515	0.822971
0.173154	0.157386	0.00608825	0.782195	0.830351
-0.374966	0.228769	0.00516123	1.84055	0.843655
0.365757	0.039622	0.00427434	1.97371	0.857594
0.0280598	0.00757147	0.00389842	0.158579	0.86395
0.0789065	0.122037	0.00381265	0.450946	0.865443
0.0422514	0.00688886	0.00349248	0.25233	0.871175
-0.0469205	0.0194208	0.00345402	0.281776	0.871882
0.056165	0.0417998	0.00345176	0.337404	0.871923
0.0401971	0.0560306	0.00331534	0.246413	0.874463
0.057286	0.0740839	0.00324307	0.355075	0.87583
0.143708	0.048963	0.00319675	0.897196	0.876714
0.228404	0.100416	0.00310136	1.44779	0.878555
-0.117262	0.065376	0.00285076	0.775378	0.883536
0.108895	0.185739	0.00265301	0.746479	0.887626
-0.0391803	0.0603253	0.00259541	0.271553	0.888846
0.101225	0.134085	0.00235583	0.736478	0.894075
-0.0441572	0.0358472	0.00231455	0.324131	0.895003
0.0628056	0.0453183	0.00224288	0.468342	0.896634
-0.0279645	0.00876951	0.00210215	0.215414	0.899915
0.112118	0.245188	0.00186327	0.917462	0.905751
-0.0486813	0.0725928	0.00185482	0.399266	0.905964
0.082005	0.11581	0.00175067	0.692329	0.908633
-0.0909803	0.207747	0.00166605	0.787402	0.910861
0.0255642	0.141879	0.00144819	0.237334	0.916875
-0.162755	0.184158	0.00115498	1.6922	0.925744
-0.153954	0.0690818	0.00110568	1.63604	0.927342
0.0265288	0.0455224	0.00105452	0.28868	0.929039
-0.0227452	0.045925	0.000810478	0.282357	0.937775
-0.0400015	0.0918939	0.000704671	0.53258	0.941972
0.0416589	0.0675143	0.000626827	0.588102	0.945267
-0.0103893	0.00496035	0.000463604	0.170557	0.952922
0.0267408	0.0375729	0.000381213	0.48413	0.957306
-0.00214199	0.00709387	0.000322678	0.0421518	0.960718
-0.0137955	0.0249764	0.000303904	0.279742	0.961877
0.0243907	0.111863	0.000286898	0.509042	0.962959
0.0286555	0.0562048	0.000222865	0.678569	0.967351
0.0252157	0.159215	0.000173507	0.676753	0.971191
0.0174285	0.0480011	0.000114081	0.576878	0.976638
0.00407787	0.164979	3.3928e-06	0.782723	0.995971
0.0142672	0.656338	3.29386e-06	2.77934	0.99603
0.00522491	0.248496	1.35088e-06	1.58937	0.997458
a. Each permutation test was carried out in 10 groups at the same time by using randomly removed 30% and supplemented 30% of all the numbers which floating within 20% of the reference value. Every linear regression equation were built in P and corresponding `X calculated from 10 groups by using least squares.

## Sheet: lost 30% and-mixed 30%-20
Supplementary Table 23-2. Parameters of linear regression equations established between combination frequency and prevalence of disease in 1000 permutation tests under the Constrained with lost 30% and mixed 30% model in 20 populations.a
Slope	Intercept	R2	SE	P-value
0.968945	-0.0486641	0.971942	0.0388035	1.9984e-15
1.91908	-0.245079	0.971141	0.0779749	2.66454e-15
0.857266	-0.0456468	0.964622	0.038696	1.64313e-14
1.20163	-0.0977119	0.96215	0.0561753	2.9976e-14
1.34878	-0.131563	0.9517	0.0716192	2.71339e-13
0.528065	-0.0231099	0.950264	0.0284749	3.53495e-13
1.15152	-0.0694169	0.949391	0.0626654	4.13447e-13
1.81215	-0.151027	0.945055	0.102989	8.68194e-13
1.4955	-0.161353	0.944847	0.0851635	8.98392e-13
1.47111	-0.117056	0.944419	0.0841177	9.63229e-13
0.253805	-0.00477642	0.943637	0.0146204	1.09268e-12
0.876112	-0.0404997	0.941582	0.0514361	1.5099e-12
1.32744	-0.102274	0.940844	0.0784553	1.69109e-12
0.68916	-0.0337119	0.939627	0.0411745	2.03237e-12
0.953403	-0.0513758	0.935055	0.0592237	3.92908e-12
2.37202	-0.0910752	0.931657	0.151426	6.22702e-12
0.734945	-0.0419265	0.929366	0.0477564	8.38796e-12
1.77107	-0.143079	0.92679	0.117326	1.15932e-11
2.34615	-0.0963192	0.926731	0.15549	1.16782e-11
1.34297	-0.140338	0.926622	0.0890762	1.18363e-11
0.921455	-0.0480789	0.924275	0.0621665	1.57312e-11
1.07272	-0.0816697	0.921629	0.073731	2.14575e-11
0.802277	-0.0407802	0.921404	0.0552286	2.20206e-11
0.920447	-0.0625591	0.921226	0.0634413	2.2476e-11
2.26484	-0.335284	0.91864	0.158867	3.00948e-11
0.344741	-0.0222505	0.91847	0.0242094	3.06699e-11
2.11116	-0.270974	0.917706	0.149011	3.33658e-11
0.739297	-0.0243094	0.917148	0.0523737	3.54674e-11
1.12893	-0.0776984	0.916353	0.0803945	3.86684e-11
0.777462	-0.0319703	0.916215	0.0554152	3.92488e-11
1.41404	-0.1254	0.915774	0.101077	4.11533e-11
0.863114	-0.0297473	0.914153	0.0623426	4.88958e-11
0.436195	-0.0139471	0.911072	0.0321209	6.72606e-11
1.22933	-0.133198	0.910472	0.0908612	7.14733e-11
2.42461	-0.37553	0.909116	0.180693	8.18885e-11
1.04593	-0.0544541	0.909044	0.0779809	8.24749e-11
1.1246	-0.0614178	0.90708	0.0848386	1.00054e-10
1.06658	-0.0625035	0.906871	0.0805616	1.02113e-10
0.640702	-0.0350288	0.906611	0.0484683	1.0472e-10
1.5947	-0.035174	0.904057	0.122448	1.33666e-10
1.8042	-0.262873	0.904021	0.138564	1.34124e-10
0.464277	-0.0121641	0.903511	0.0357613	1.40711e-10
1.10091	-0.0840955	0.9026	0.085241	1.53199e-10
1.34813	-0.114065	0.901702	0.104915	1.66466e-10
1.71553	-0.210216	0.901622	0.133567	1.67687e-10
1.50008	-0.0422912	0.898959	0.118538	2.13544e-10
1.37111	-0.109306	0.89678	0.109642	2.59025e-10
1.94341	-0.0924012	0.896505	0.155637	2.65348e-10
1.09262	-0.0489993	0.896248	0.0876225	2.71361e-10
0.93946	-0.0445861	0.892859	0.0767057	3.62995e-10
0.370134	-0.0109462	0.89256	0.0302682	3.72282e-10
2.79979	-0.553373	0.892543	0.228977	3.72816e-10
0.429921	-0.0167053	0.892432	0.0351809	3.76323e-10
2.14342	-0.122088	0.891649	0.176113	4.0187e-10
1.75045	-0.0500906	0.890152	0.144936	4.55032e-10
0.991384	-0.0635617	0.888566	0.0827503	5.18086e-10
0.33831	-0.0131233	0.888225	0.0282872	5.32631e-10
1.68685	-0.188731	0.887776	0.141361	5.5232e-10
1.15737	-0.0938977	0.882152	0.0997069	8.60061e-10
1.84428	-0.0425489	0.880009	0.160517	1.01266e-09
0.397597	-0.0104806	0.878315	0.0348818	1.14975e-09
1.01065	-0.0758849	0.878112	0.0887506	1.16733e-09
0.624722	-0.0363125	0.877554	0.055003	1.21663e-09
1.03291	-0.0619693	0.877029	0.0911638	1.26473e-09
1.68906	-0.16012	0.876528	0.149421	1.31223e-09
1.21933	-0.0340241	0.876079	0.10809	1.35607e-09
1.54537	-0.144888	0.876024	0.137027	1.3615e-09
1.19152	-0.0938368	0.875909	0.105707	1.37298e-09
0.0480537	-0.000857699	0.874557	0.00428963	1.51474e-09
0.962483	-0.0953358	0.874062	0.0861121	1.56978e-09
2.30457	-0.073665	0.870677	0.209345	1.9964e-09
0.731193	-0.0527193	0.867269	0.0674224	2.52738e-09
0.799358	-0.0158037	0.867219	0.0737239	2.53603e-09
1.76425	-0.194582	0.866883	0.162953	2.59495e-09
1.81782	-0.262765	0.866774	0.167979	2.61415e-09
1.10294	-0.0485328	0.861707	0.104145	3.66762e-09
0.584781	-0.0161948	0.859595	0.055706	4.20822e-09
1.94982	-0.111113	0.859087	0.186129	4.34814e-09
0.750344	-0.0329533	0.856329	0.0724415	5.18425e-09
0.476002	-0.0124909	0.856279	0.0459648	5.20084e-09
3.15519	-0.147527	0.855182	0.306034	5.57223e-09
0.747013	-0.0585927	0.853957	0.072814	6.01517e-09
0.572832	-0.0224631	0.85387	0.0558553	6.0475e-09
1.30893	-0.0250863	0.853667	0.127734	6.12441e-09
1.49242	-0.0239728	0.853585	0.145688	6.15558e-09
1.01299	-0.0399239	0.852757	0.0992142	6.47893e-09
1.21273	-0.0458078	0.84941	0.120356	7.9451e-09
1.36441	-0.150277	0.848866	0.135697	8.20949e-09
1.62324	-0.218793	0.84884	0.161455	8.22231e-09
1.43432	-0.128474	0.848752	0.142714	8.26602e-09
0.427257	-0.00733853	0.848641	0.04253	8.32143e-09
1.10865	-0.08093	0.847862	0.110692	8.7184e-09
0.905015	-0.0358774	0.847585	0.090457	8.86371e-09
0.695809	-0.0211348	0.846358	0.0698767	9.53309e-09
0.758664	-0.0244959	0.843846	0.0769235	1.10457e-08
0.909492	-0.060031	0.842584	0.0926576	1.18835e-08
1.27575	-0.0924271	0.842045	0.130235	1.22577e-08
0.720869	-0.0377404	0.84179	0.0736605	1.24386e-08
3.9687	-0.386896	0.841787	0.405539	1.24413e-08
0.232256	-0.00572522	0.840216	0.0238727	1.3609e-08
0.91952	-0.0490735	0.836188	0.0959282	1.70639e-08
0.824753	-0.04481	0.83597	0.08611	1.7271e-08
0.699337	-0.0311212	0.835036	0.0732643	1.81857e-08
0.774402	-0.0242708	0.834217	0.0813693	1.90226e-08
1.10515	-0.0788653	0.833275	0.116518	2.00284e-08
0.885116	-0.0486241	0.833235	0.0933322	2.00711e-08
0.502209	-0.0260203	0.832475	0.0531011	2.09189e-08
2.38742	-0.231167	0.832145	0.252732	2.12957e-08
2.13093	-0.100546	0.830013	0.227299	2.38845e-08
2.01207	-0.129508	0.829085	0.215327	2.50971e-08
1.74786	-0.153329	0.826921	0.188479	2.8139e-08
0.859385	-0.0480609	0.826912	0.0926733	2.81512e-08
0.777224	-0.0368376	0.826796	0.0838473	2.83233e-08
2.00403	-0.0586007	0.825824	0.216929	2.98024e-08
1.74092	-0.0761095	0.822809	0.19042	3.48364e-08
0.230202	-0.00402082	0.822561	0.0252008	3.52818e-08
2.32115	-0.319199	0.82156	0.254972	3.71354e-08
1.02393	-0.0576806	0.821331	0.112564	3.75712e-08
2.69964	-0.225725	0.821271	0.296841	3.76849e-08
2.75653	-0.15577	0.819844	0.304568	4.05118e-08
0.438661	-0.0213593	0.819498	0.0485243	4.12256e-08
0.608767	-0.0213522	0.819455	0.0673511	4.13146e-08
0.329886	-0.00451451	0.81913	0.0365371	4.19967e-08
1.67967	-0.130723	0.818914	0.18617	4.24552e-08
0.780017	-0.0338007	0.818755	0.0865016	4.27958e-08
2.19879	-0.0516747	0.817595	0.244791	4.53521e-08
2.14922	-0.0707508	0.81738	0.239446	4.58422e-08
0.736603	-0.0408899	0.815513	0.082578	5.02867e-08
0.424686	-0.0134328	0.815497	0.0476126	5.03266e-08
0.204101	-0.00458618	0.814588	0.0229513	5.26291e-08
2.55772	-0.0516054	0.808439	0.293459	7.08282e-08
0.163607	-0.00538298	0.80795	0.0188009	7.24895e-08
0.927689	-0.0215608	0.8065	0.107104	7.76287e-08
1.63828	-0.0652657	0.806347	0.189236	7.81887e-08
1.10719	-0.0416701	0.805324	0.128309	8.2032e-08
0.548349	-0.00868633	0.804171	0.0637801	8.65645e-08
1.12086	-0.046808	0.803537	0.130633	8.91505e-08
0.177871	-0.0028733	0.802403	0.0208047	9.39487e-08
1.69047	-0.165122	0.800561	0.198875	1.02235e-07
1.60683	-0.0530464	0.799737	0.189522	1.06151e-07
2.40494	-0.0905309	0.798665	0.284607	1.11438e-07
0.278553	-0.00270634	0.797836	0.0330497	1.15692e-07
2.04182	-0.142898	0.797686	0.24237	1.16474e-07
1.80024	-0.130707	0.796675	0.214363	1.21888e-07
0.964221	-0.0372142	0.796056	0.115034	1.25313e-07
1.58057	-0.123985	0.793196	0.190224	1.42271e-07
2.50652	-0.278984	0.792812	0.302018	1.44696e-07
0.584017	-0.00711971	0.792595	0.0704162	1.4608e-07
0.240391	-0.00454664	0.792387	0.0290029	1.47425e-07
1.17522	-0.0321001	0.792295	0.141829	1.48021e-07
0.609083	-0.0351217	0.791816	0.0736125	1.5116e-07
0.187731	0.000417154	0.789603	0.0228411	1.6646e-07
0.643038	-0.042532	0.78901	0.0783772	1.70784e-07
0.514772	-0.017226	0.787922	0.0629484	1.78985e-07
2.07839	-0.154568	0.786974	0.254874	1.86416e-07
0.785764	-0.0257927	0.786711	0.0964346	1.88527e-07
0.176393	-0.00212714	0.785888	0.0217013	1.95262e-07
2.57616	-0.362344	0.784451	0.318293	2.07547e-07
1.32934	-0.101671	0.783699	0.164609	2.14241e-07
0.370386	-0.00531317	0.782751	0.0459924	2.22966e-07
1.39696	-0.100083	0.782118	0.173789	2.28958e-07
1.05181	-0.00661429	0.780816	0.13135	2.41749e-07
1.74034	-0.142554	0.780006	0.217849	2.50024e-07
2.32736	-0.273896	0.778035	0.293003	2.71228e-07
1.59824	-0.0224673	0.776231	0.20226	2.92013e-07
0.220576	-0.000937825	0.775825	0.0279469	2.96895e-07
2.6325	-0.114176	0.775124	0.334209	3.05466e-07
3.62771	-0.411356	0.774747	0.461054	3.10173e-07
0.454131	-0.0121598	0.774377	0.0577777	3.14857e-07
1.49849	-0.0383848	0.773706	0.191014	3.23517e-07
0.927023	-0.0348526	0.770976	0.11909	3.60937e-07
0.303319	-0.0056614	0.770146	0.0390573	3.73061e-07
1.90544	-0.163205	0.769968	0.245481	3.7571e-07
0.709184	0.00260983	0.769635	0.0914511	3.80708e-07
1.94259	-0.0435403	0.767474	0.252028	4.1459e-07
1.42319	-0.0179496	0.767307	0.184729	4.17323e-07
2.19219	-0.0892661	0.766437	0.285237	4.31793e-07
0.591061	-0.0122761	0.761203	0.0780298	5.28691e-07
0.508363	-0.00522574	0.761187	0.0671152	5.29006e-07
0.2402	-0.000613123	0.75971	0.0318406	5.59674e-07
0.92883	-0.0367591	0.75941	0.123225	5.66081e-07
1.71218	-0.101768	0.757852	0.228119	6.00479e-07
0.357753	-0.00239888	0.757509	0.0477091	6.08308e-07
2.46646	-0.304746	0.755034	0.331137	6.67484e-07
3.74186	-0.497469	0.753952	0.503836	6.94915e-07
0.0865996	-0.000676973	0.753882	0.0116627	6.96742e-07
0.850799	-0.00620444	0.752818	0.114909	7.24771e-07
2.14703	-0.32438	0.751194	0.291243	7.69489e-07
0.292054	-0.00857352	0.75089	0.0396492	7.78137e-07
1.52308	-0.066381	0.750419	0.207033	7.91681e-07
0.377291	-0.00848123	0.749996	0.0513432	8.04034e-07
1.42066	-0.107176	0.749294	0.193692	8.24923e-07
0.368994	-0.00192799	0.747994	0.0504823	8.6489e-07
0.602489	-0.0182877	0.747657	0.0825006	8.75527e-07
0.771918	-0.0154139	0.747532	0.105736	8.79501e-07
2.43635	-0.0476682	0.747039	0.334163	8.95345e-07
1.02216	-0.0230157	0.746898	0.140249	8.99915e-07
2.60438	-0.120916	0.746244	0.357961	9.21408e-07
0.142064	-0.00330817	0.745141	0.0195829	9.5871e-07
1.18379	-0.0273513	0.744411	0.163495	9.84148e-07
0.774884	-0.042092	0.742257	0.107626	1.06269e-06
1.69959	-0.16036	0.74153	0.236509	1.09044e-06
1.68072	-0.0570275	0.740545	0.234485	1.1291e-06
3.45015	-0.249704	0.739738	0.482356	1.16164e-06
2.34528	-0.293078	0.739683	0.327934	1.16388e-06
0.634699	-0.015997	0.739401	0.0888133	1.17549e-06
0.358912	-0.00392369	0.738235	0.0503744	1.2245e-06
1.88841	-0.0497967	0.736352	0.266335	1.30757e-06
0.401745	-0.0091092	0.736119	0.0566949	1.31819e-06
2.70961	-0.0597914	0.735867	0.382632	1.32977e-06
1.01433	-0.0441659	0.735165	0.143495	1.36249e-06
0.071465	-0.000109054	0.734265	0.0101334	1.40547e-06
0.97878	-0.0529766	0.733909	0.138913	1.42282e-06
0.116368	-0.000301152	0.732332	0.0165822	1.50196e-06
0.971268	-0.0228971	0.731814	0.138586	1.52879e-06
1.02278	-0.0156645	0.731298	0.146128	1.55591e-06
0.788289	-0.035427	0.729002	0.113284	1.68206e-06
0.910933	-0.0282706	0.727407	0.131437	1.77502e-06
1.18679	-0.0521196	0.727252	0.171307	1.78428e-06
3.64494	-0.308591	0.727133	0.526288	1.79143e-06
1.66298	-0.0480275	0.720074	0.24439	2.26396e-06
1.85638	-0.0577575	0.719597	0.273135	2.29957e-06
1.44562	-0.0553621	0.717775	0.21366	2.44035e-06
0.970545	-0.0380715	0.713119	0.145094	2.83557e-06
0.857366	-0.0407857	0.712539	0.128356	2.88859e-06
0.564688	-0.0157347	0.712151	0.0846192	2.92459e-06
0.177715	-0.00421735	0.710635	0.0267294	3.069e-06
1.18438	-0.0322229	0.70881	0.178928	3.25134e-06
0.704856	-0.0173321	0.708689	0.106516	3.26372e-06
1.43864	-0.0824143	0.707177	0.2182	3.42252e-06
0.664337	-0.0201342	0.707027	0.100797	3.43865e-06
0.661076	-0.0186192	0.706239	0.100493	3.52448e-06
0.183759	-0.00246834	0.705971	0.027952	3.55413e-06
0.702237	-0.0228868	0.705534	0.106931	3.6029e-06
2.49191	-0.160508	0.705287	0.379675	3.63075e-06
0.207499	-0.00216468	0.705008	0.0316364	3.6625e-06
2.35284	-0.113994	0.699891	0.363145	4.28908e-06
1.78053	-0.0454275	0.699092	0.275336	4.39521e-06
1.00441	-0.028497	0.697999	0.155722	4.54409e-06
0.940392	-0.0259906	0.697781	0.145873	4.57424e-06
1.18764	-0.040257	0.697303	0.184434	4.64121e-06
0.859288	-0.0176354	0.693829	0.134542	5.15439e-06
2.55754	-0.20886	0.693804	0.400468	5.1583e-06
0.640781	-0.00236232	0.692377	0.100673	5.38356e-06
2.33638	-0.116861	0.690652	0.368553	5.66741e-06
0.172041	-0.00131326	0.690486	0.0271492	5.69547e-06
0.225391	-0.00503281	0.690132	0.0355977	5.75573e-06
0.46431	-0.00325648	0.688016	0.0736952	6.12746e-06
0.257358	0.000405405	0.68797	0.0408522	6.13581e-06
0.744618	-0.0106423	0.686955	0.118478	6.32168e-06
1.07998	-0.0584483	0.686712	0.171935	6.36708e-06
2.97242	-0.128115	0.685962	0.47404	6.5087e-06
0.529151	-0.0065181	0.685178	0.0845423	6.65964e-06
0.710732	-0.0247906	0.684908	0.113625	6.71239e-06
0.323053	-0.0041004	0.684685	0.0516731	6.75617e-06
1.80175	-0.0888025	0.681975	0.290003	7.30957e-06
1.58694	-0.0282527	0.679377	0.25696	7.87797e-06
0.557002	-0.00136947	0.677587	0.0905615	8.29217e-06
4.12099	-0.239779	0.67734	0.6704	8.35092e-06
1.77754	-0.171291	0.676627	0.289641	8.52249e-06
0.743202	-0.00610745	0.672838	0.122151	9.48752e-06
0.181725	-0.00231452	0.669156	0.0301179	1.05177e-05
2.18315	-0.0960964	0.667172	0.363445	1.11135e-05
0.227118	-0.00251298	0.666885	0.0378344	1.12022e-05
0.896776	-0.0248061	0.666866	0.149396	1.12081e-05
2.39016	-0.122455	0.666626	0.398397	1.12828e-05
0.509175	-0.023126	0.666109	0.0849689	1.14448e-05
0.8305	-0.0121985	0.665827	0.138678	1.15343e-05
0.184568	-0.00398311	0.665814	0.0308204	1.15385e-05
4.47312	-0.150754	0.6641	0.749829	1.20955e-05
2.25996	-0.0614919	0.661932	0.380679	1.28348e-05
2.17797	-0.0677524	0.66168	0.367075	1.29234e-05
1.85651	-0.0766363	0.660802	0.31351	1.32357e-05
1.648	-0.0615095	0.660409	0.278543	1.33781e-05
2.79148	-0.0481238	0.65945	0.472822	1.37304e-05
0.636259	-0.00676921	0.659151	0.107842	1.38421e-05
1.36918	-0.0416706	0.656182	0.233601	1.49948e-05
0.564497	-0.0135774	0.655379	0.0964829	1.53213e-05
0.248613	0.00460076	0.654129	0.0426101	1.58417e-05
1.98319	-0.10196	0.653584	0.340311	1.60736e-05
0.300353	-0.000464545	0.653447	0.0515556	1.61323e-05
0.617846	-0.0144556	0.653087	0.106138	1.62877e-05
0.806591	-0.0194191	0.651964	0.138905	1.67807e-05
1.29113	-0.0652775	0.651823	0.222418	1.68438e-05
2.06733	-0.151001	0.651376	0.356481	1.70445e-05
2.31562	-0.0563938	0.6503	0.400242	1.75364e-05
2.10898	-0.10684	0.648536	0.36594	1.837e-05
4.06798	-0.443246	0.648401	0.706065	1.84355e-05
0.667724	-0.0176747	0.647585	0.116102	1.88344e-05
2.15066	-0.0723447	0.646862	0.374543	1.9194e-05
1.75072	-0.0965493	0.645688	0.305676	1.97916e-05
0.104859	-0.000288615	0.644655	0.0183498	2.03312e-05
3.12653	-0.0850588	0.643795	0.548153	2.07899e-05
0.184579	-0.00176122	0.643789	0.0323614	2.07932e-05
2.44767	-0.231182	0.64282	0.430046	2.13215e-05
1.54106	-0.10287	0.63845	0.27334	2.38577e-05
1.45226	-0.0823472	0.637815	0.257944	2.42479e-05
1.87011	-0.0473705	0.637472	0.332409	2.44611e-05
3.71807	-0.212756	0.637104	0.661405	2.46913e-05
0.672004	-0.0130815	0.636257	0.119761	2.52293e-05
1.61006	-0.0708533	0.634243	0.288187	2.65514e-05
0.447596	-0.0169537	0.629139	0.0809995	3.01825e-05
2.64987	-0.139883	0.627482	0.481239	3.14537e-05
2.46144	-0.0485661	0.627372	0.447124	3.15398e-05
2.60021	-0.152429	0.627324	0.472381	3.15777e-05
2.35694	-0.156772	0.626226	0.429191	3.24493e-05
2.83652	-0.0503955	0.625584	0.51723	3.29687e-05
0.320192	-0.000759369	0.624482	0.0585234	3.38781e-05
2.0348	-0.112792	0.62378	0.37247	3.44685e-05
0.448809	-0.0167146	0.623603	0.0821854	3.46193e-05
0.451937	-0.0158734	0.622261	0.0829948	3.57793e-05
0.841669	-0.0212866	0.621202	0.154915	3.67188e-05
0.847885	-0.0172569	0.620861	0.156172	3.7026e-05
0.317924	-0.00105456	0.617388	0.0589912	4.02897e-05
0.338255	-0.00517356	0.616199	0.0629217	4.14646e-05
1.38106	-0.048162	0.614312	0.257929	4.33933e-05
0.91357	-0.010337	0.613954	0.170749	4.37684e-05
2.60657	-0.103913	0.613815	0.487317	4.39148e-05
1.39098	-0.0542536	0.612928	0.260541	4.48582e-05
0.145571	-0.000995887	0.612691	0.0272802	4.51139e-05
0.401065	-0.0032642	0.61199	0.075271	4.58765e-05
0.564376	-0.00216527	0.611199	0.106097	4.67505e-05
1.89064	-0.113462	0.610918	0.355633	4.70651e-05
0.448249	-0.00370801	0.60916	0.0846286	4.90739e-05
0.162213	-0.000667044	0.606411	0.0308026	5.23707e-05
0.200497	-0.00201539	0.605826	0.0381191	5.30976e-05
1.10205	-0.0809636	0.604627	0.210052	5.46145e-05
3.40625	-0.296393	0.604624	0.649235	5.46187e-05
2.49787	-0.179285	0.602435	0.478281	5.74901e-05
0.817111	-0.00715153	0.601726	0.156688	5.8449e-05
2.63317	-0.197026	0.597929	0.508943	6.3833e-05
2.30924	-0.0384579	0.597801	0.446451	6.4021e-05
2.34005	-0.151558	0.59714	0.45303	6.50053e-05
4.39294	-0.529355	0.596208	0.852117	6.64161e-05
2.25049	-0.069288	0.596074	0.436658	6.66208e-05
1.06882	-0.0395807	0.596069	0.207384	6.66285e-05
1.06031	-0.02007	0.595692	0.205894	6.72074e-05
1.72658	-0.107317	0.595451	0.335438	6.75815e-05
1.4512	-0.0883075	0.595246	0.282059	6.79003e-05
2.79847	-0.0559261	0.594549	0.544702	6.89941e-05
2.72875	-0.230954	0.592457	0.533441	7.2374e-05
1.93252	-0.160746	0.591308	0.378685	7.42923e-05
1.28603	-0.0862065	0.590067	0.252651	7.64153e-05
1.57689	-0.0268129	0.586765	0.311912	8.23335e-05
0.961187	-0.0198928	0.585511	0.190617	8.4688e-05
0.862848	-0.0199137	0.58465	0.171418	8.6338e-05
5.09367	-0.590014	0.584392	1.01248	8.68389e-05
4.96417	-0.392955	0.583579	0.988387	8.84322e-05
0.586175	-0.0131054	0.581433	0.117226	9.27632e-05
0.296097	-0.00208533	0.579332	0.0594708	9.71886e-05
1.35469	-0.0697192	0.578914	0.272321	9.8091e-05
0.399382	-0.00556402	0.578127	0.080414	9.98125e-05
1.27116	-0.0568692	0.576836	0.256621	0.000102691
0.079728	0.000112123	0.574963	0.0161573	0.000107004
0.571101	-0.00288649	0.57496	0.115737	0.000107011
0.356142	-0.010588	0.574198	0.0722871	0.000108812
0.20038	0.00032266	0.57395	0.0406923	0.000109404
0.221439	-0.00368948	0.57293	0.0450628	0.000111868
0.289486	-0.00417303	0.572313	0.0589845	0.000113383
0.757392	-0.00884612	0.571575	0.154556	0.000115218
2.355	-0.0925033	0.570181	0.481938	0.00011876
0.954553	-0.0157525	0.569471	0.195627	0.000120601
0.359783	-0.00332685	0.569277	0.0737635	0.000121109
0.0163964	7.98539e-05	0.568492	0.00336701	0.000123181
0.497954	0.00698482	0.568354	0.102284	0.000123549
1.16742	-0.0103745	0.567417	0.240257	0.000126072
1.1449	-0.0233338	0.566979	0.235832	0.000127269
0.665364	-0.0233986	0.566753	0.137118	0.000127887
1.35667	-0.0109894	0.565141	0.2805	0.000132394
0.655871	-0.0103445	0.564909	0.13567	0.000133056
1.3707	-0.0852351	0.564407	0.283825	0.000134493
1.74467	-0.0597109	0.564092	0.361493	0.000135403
4.15767	-0.210019	0.563523	0.862459	0.00013706
0.16841	0.0030478	0.562853	0.0349822	0.000139036
1.2253	-0.0520398	0.562292	0.254811	0.00014071
1.40746	-0.0302291	0.561822	0.292971	0.000142128
0.723751	-0.00806005	0.560946	0.150921	0.000144799
0.16749	0.00206892	0.559908	0.0349997	0.000148024
0.788146	-0.00771893	0.558007	0.165332	0.000154102
0.345388	0.0088866	0.557816	0.0724815	0.000154725
1.3591	-0.00759642	0.557585	0.285349	0.000155482
0.748867	-0.00325232	0.557346	0.157303	0.000156267
0.397413	-0.00775982	0.556178	0.0836765	0.000160161
2.93031	-0.168366	0.552722	0.621315	0.000172193
1.99816	-0.0758944	0.552452	0.423903	0.000173168
0.599799	-0.00300658	0.55237	0.127266	0.000173464
1.84547	-0.0362941	0.550894	0.392745	0.000178882
0.813721	-0.00847124	0.550475	0.17332	0.000180449
1.64328	-0.048282	0.550145	0.350246	0.000181691
3.52474	-0.271906	0.54985	0.751704	0.000182805
3.47527	-0.122442	0.549514	0.741657	0.000184084
1.43224	-0.19141	0.548675	0.306174	0.000187317
4.13181	-0.189556	0.547917	0.884618	0.000190277
3.14833	-0.153361	0.547754	0.674277	0.000190921
0.345822	0.000959164	0.545181	0.07445	0.000201318
2.06709	-0.0941605	0.5439	0.446164	0.000206686
0.509139	-0.00734606	0.543858	0.109902	0.000206865
1.32743	-0.0527577	0.542289	0.287445	0.000213618
4.95208	-0.652013	0.542052	1.07285	0.000214655
2.07604	-0.117956	0.541536	0.450234	0.000216928
1.24238	-0.000937288	0.541511	0.269451	0.000217039
1.59595	-0.0609088	0.538867	0.347981	0.00022904
3.00934	-0.143016	0.537509	0.657952	0.000235433
0.387297	-0.00289709	0.537481	0.084682	0.000235563
0.325405	-0.014969	0.537206	0.0711888	0.000236882
5.02111	-0.279374	0.536913	1.09911	0.000238288
0.496489	-0.0172462	0.535027	0.109094	0.00024753
0.769348	-0.00291566	0.534817	0.169121	0.000248582
0.328453	-0.00403703	0.534478	0.0722506	0.000250281
0.242224	0.00674313	0.534397	0.0532914	0.000250689
0.829008	-0.02254	0.533973	0.182544	0.000252837
2.50299	-0.192542	0.53393	0.551196	0.000253055
2.8825	-0.0751661	0.533872	0.634844	0.000253353
2.93377	-0.0772616	0.533264	0.646926	0.000256464
7.17818	-0.70402	0.533181	1.58313	0.000256894
0.660894	-0.010507	0.532635	0.145918	0.000259718
2.25788	-0.0573187	0.532237	0.498913	0.0002618
0.811763	-0.0172225	0.531528	0.179627	0.000265541
0.444459	-0.0020615	0.531361	0.098383	0.00026643
0.92943	-0.0123892	0.529492	0.206507	0.000276555
1.49675	-0.116069	0.52939	0.332626	0.000277117
0.326025	0.00527935	0.527762	0.0726903	0.000286236
0.504028	0.0183782	0.524582	0.113096	0.000304831
1.71853	-0.097429	0.523817	0.386205	0.000309464
0.712822	-0.00494177	0.523665	0.160241	0.000310393
0.973036	-0.0262598	0.522461	0.219266	0.000317835
2.57454	-0.0666417	0.522306	0.580331	0.000318802
3.67334	-0.229642	0.520728	0.830635	0.000328823
1.20526	-0.0551771	0.51978	0.273058	0.000334978
2.45142	-0.0900456	0.518348	0.556976	0.000344474
0.169366	-0.000620104	0.518259	0.0384879	0.000345073
0.119867	0.000307551	0.517994	0.0272538	0.00034686
0.123804	0.000700749	0.517158	0.0281961	0.000352553
0.168762	0.00207085	0.516369	0.0384961	0.000358001
0.182022	0.00101611	0.51547	0.0415955	0.000364298
0.649346	-0.00954969	0.513758	0.148897	0.000376575
1.46672	-0.0486166	0.511736	0.337688	0.000391551
0.35269	0.0027213	0.511583	0.0812259	0.000392708
1.70189	-0.0347933	0.510217	0.393023	0.00040315
0.0340148	0.00257977	0.507443	0.00789888	0.000425141
1.33104	-0.0404982	0.506543	0.30965	0.000432508
0.633758	-0.0100763	0.505645	0.147701	0.000439972
2.56199	-0.239014	0.50469	0.59823	0.000448031
0.191152	0.00440774	0.503536	0.0447374	0.000457951
3.18328	-0.128852	0.50009	0.75017	0.000488763
1.70123	-0.0417388	0.498785	0.40196	0.000500916
0.604646	-0.0110622	0.497206	0.143315	0.000515982
0.277122	0.00774023	0.495295	0.0659357	0.000534759
0.518846	-0.00554346	0.492247	0.124204	0.000565989
0.702281	-0.013861	0.490005	0.168872	0.000590002
2.11803	-0.0886297	0.489645	0.509673	0.000593948
0.194007	0.00248715	0.489449	0.0467032	0.000596095
0.682547	-0.00105095	0.489155	0.164406	0.000599343
0.837889	-0.0159758	0.488589	0.202052	0.000605641
2.48987	-0.18367	0.488073	0.601037	0.000611426
1.84697	-0.124368	0.485398	0.448241	0.000642264
0.472554	-0.00460124	0.485078	0.114757	0.000646037
1.43041	-0.0683285	0.484859	0.347519	0.000648638
1.7131	-0.0406065	0.484527	0.416476	0.000652593
2.77103	-0.116711	0.484492	0.673718	0.00065301
2.09844	-0.118813	0.483709	0.510995	0.000662447
1.11313	-0.0232321	0.482994	0.271448	0.000671156
2.79783	-0.158851	0.482953	0.682334	0.000671663
1.73576	-0.0549581	0.482651	0.423574	0.000675375
1.6996	-0.0168524	0.482621	0.414774	0.00067574
1.54703	-0.0210233	0.481931	0.378062	0.000684304
2.75953	-0.153093	0.481659	0.67474	0.000687709
2.24866	-0.124213	0.480887	0.550678	0.00069744
0.614786	-0.000218009	0.479948	0.150839	0.00070946
0.720488	-0.00162872	0.479569	0.176907	0.000714352
1.37781	-0.00178693	0.478908	0.338753	0.000722977
1.41228	-0.0675075	0.478887	0.347244	0.000723249
3.10788	-0.039868	0.478625	0.76455	0.000726701
0.34054	0.0017024	0.477714	0.083927	0.000738783
0.583582	-0.0156514	0.477391	0.143918	0.000743118
0.618916	-0.00289475	0.477041	0.152739	0.000747837
0.266246	0.00449958	0.475859	0.0658615	0.000763967
3.09706	-0.194785	0.473678	0.769481	0.000794576
1.08664	-0.0768774	0.47306	0.270316	0.000803454
3.34555	-0.262846	0.472642	0.832948	0.0008095
2.08248	-0.0751182	0.471974	0.519173	0.000819247
0.680935	-0.0053696	0.470106	0.170399	0.000847094
0.850724	-0.0104857	0.466866	0.214276	0.000897429
3.33105	-0.388965	0.46649	0.839643	0.00090345
2.21357	-0.160898	0.466421	0.558044	0.000904558
0.987751	-0.039432	0.463534	0.250462	0.000952011
1.17041	-0.00898062	0.463045	0.29707	0.000960267
0.718347	-0.01037	0.462976	0.182354	0.000961442
0.956887	-0.0214886	0.46236	0.243209	0.000971933
1.13108	-0.0353507	0.462269	0.287537	0.000973497
1.13731	-0.0354074	0.462174	0.289176	0.000975129
0.44083	0.00190511	0.462161	0.112089	0.000975352
1.71288	-0.0140437	0.460415	0.437065	0.0010058
2.16869	-0.0460438	0.457816	0.556275	0.0010527
0.182822	-0.000148471	0.456195	0.0470478	0.00108294
3.38681	-0.175775	0.455844	0.872184	0.00108959
4.12705	-0.0609955	0.452579	1.06984	0.00115329
0.546546	-0.0157473	0.452416	0.141725	0.00115655
0.296637	-0.00548072	0.452071	0.0769746	0.00116349
0.300184	-0.00145229	0.451369	0.0780055	0.00117772
1.06875	-0.0312039	0.451262	0.277784	0.0011799
2.52612	-0.064278	0.450765	0.657236	0.00119011
2.22922	-0.0379966	0.450247	0.580599	0.00120082
0.677732	-0.0167876	0.45018	0.176538	0.0012022
1.31031	-0.0235826	0.446834	0.34363	0.00127357
0.995937	-0.00797895	0.444739	0.262296	0.0013202
0.881127	-0.0135192	0.444665	0.232094	0.00132187
1.20811	-0.0485494	0.442982	0.319309	0.00136048
1.91014	-0.0341993	0.441837	0.506033	0.00138733
0.242908	0.00308164	0.440588	0.0645141	0.00141717
2.16602	-0.0582014	0.439301	0.57678	0.00144852
2.01246	-0.0473749	0.437252	0.538124	0.00149972
1.88165	-0.0281447	0.436497	0.503918	0.001519
0.349277	0.0114924	0.436121	0.0936102	0.00152871
1.07868	-0.00712173	0.435446	0.289497	0.00154623
0.589038	-0.00366605	0.43448	0.158397	0.00157163
2.17063	-0.085559	0.433171	0.585255	0.00160666
3.35666	-0.102669	0.432818	0.905691	0.00161623
0.868711	0.0118649	0.432267	0.234658	0.00163127
1.69593	-0.0215453	0.431923	0.458429	0.00164072
1.67326	0.00855187	0.430111	0.453975	0.00169131
2.03045	-0.0425008	0.429415	0.551667	0.00171112
1.51317	-0.0318111	0.429146	0.411351	0.00171885
0.418404	-0.00210808	0.427759	0.114064	0.00175913
0.0552768	0.00157656	0.427384	0.015081	0.00177017
1.10425	-0.0417192	0.426064	0.302083	0.00180952
0.572722	-0.010398	0.425813	0.156756	0.00181708
4.80051	-0.0844266	0.425464	1.31486	0.00182766
1.6663	-0.0510733	0.424648	0.457161	0.00185261
0.928521	-0.0295165	0.422905	0.255657	0.00190692
0.797316	0.0194642	0.421939	0.219966	0.00193766
1.15415	-0.0210413	0.421504	0.318694	0.00195163
1.06774	-0.0192784	0.421358	0.294923	0.00195634
3.37513	-0.11936	0.420346	0.93419	0.00198929
1.91338	-0.0536742	0.419308	0.530727	0.00202363
3.26002	-0.165766	0.417711	0.907227	0.00207752
1.1726	-0.0448782	0.417658	0.326356	0.00207932
1.4659	-0.00353084	0.417252	0.408329	0.00209324
1.45888	-0.0284244	0.416624	0.406897	0.0021149
0.246435	-0.00212743	0.4149	0.0689778	0.00217549
0.0632696	0.00140691	0.413786	0.01775	0.00221547
0.54296	-0.00297258	0.412839	0.152623	0.00224998
0.875032	-0.0116868	0.411036	0.246884	0.00231706
0.659852	0.0106647	0.410952	0.186205	0.00232023
1.41319	0.00567501	0.410779	0.398931	0.00232676
0.677106	-0.00966996	0.410166	0.191384	0.00235004
2.10838	-0.0578486	0.408894	0.597501	0.00239908
3.71922	-0.182675	0.408649	1.05454	0.00240865
1.40798	-0.0344784	0.407642	0.400048	0.00244826
1.10777	-0.0176621	0.406741	0.315338	0.00248422
1.03745	-0.0117446	0.403663	0.297212	0.00261066
1.21106	-0.0269006	0.403198	0.347286	0.00263027
1.72283	0.000323752	0.401352	0.495942	0.00270944
0.431222	0.0071166	0.401189	0.124175	0.00271651
0.506387	0.00246186	0.39846	0.146652	0.00283783
0.762396	-0.00915729	0.394874	0.222453	0.00300472
1.83736	-0.0396929	0.394595	0.53642	0.00301806
0.922043	-0.00185654	0.394508	0.269241	0.00302224
2.91305	-0.0718098	0.3944	0.850818	0.0030274
0.689091	0.00123968	0.393246	0.20175	0.00308336
2.01216	-0.03842	0.392355	0.590216	0.00312721
0.486988	0.00646784	0.391962	0.142963	0.00314675
1.33786	-0.0293858	0.390755	0.393748	0.00320739
1.55207	-0.0188663	0.388709	0.458761	0.00331262
0.690109	0.00515583	0.388134	0.20423	0.00334279
3.5829	-0.142736	0.388046	1.06051	0.00334743
1.98937	-0.116439	0.386266	0.591052	0.00344244
1.29531	-0.0285582	0.38623	0.384874	0.00344438
3.00508	-0.114211	0.385413	0.894432	0.00348881
1.4833	-0.0186561	0.38312	0.443635	0.00361642
2.24268	-0.103137	0.382381	0.671804	0.00365843
0.101955	0.000289932	0.380961	0.030633	0.00374041
0.651558	0.00693646	0.379857	0.196224	0.00380533
2.78327	-0.111703	0.37876	0.84017	0.0038708
1.35689	-0.0291529	0.378514	0.409811	0.0038856
2.38737	-0.0299738	0.377884	0.722004	0.00392386
0.813117	-0.0249102	0.377086	0.246326	0.00397275
3.84049	-0.126232	0.37706	1.16351	0.00397434
1.07088	-0.0260761	0.376707	0.324675	0.00399615
0.195368	0.00566529	0.376599	0.0592463	0.00400282
0.0959028	0.00103451	0.376025	0.0291186	0.0040386
1.59734	-0.00308924	0.375493	0.485545	0.00407201
0.244923	0.00135696	0.373936	0.0746972	0.00417125
3.04881	-0.227302	0.373579	0.930542	0.0041943
0.637273	0.00384348	0.371454	0.195391	0.00433397
0.401899	-0.00848019	0.370309	0.123527	0.00441098
0.127548	0.00180367	0.369348	0.0392838	0.00447658
4.4606	-0.290121	0.368875	1.37523	0.00450917
1.23826	-0.0250579	0.368872	0.381765	0.0045094
1.46381	0.0397783	0.368261	0.451897	0.0045519
2.78864	-0.172223	0.367955	0.861456	0.00457328
0.14527	0.000179968	0.367417	0.0449281	0.0046111
0.139452	0.000804	0.367391	0.0431312	0.00461292
1.43407	-0.00574894	0.367041	0.443877	0.0046377
2.60928	-0.127138	0.366199	0.809102	0.00469787
0.136908	-0.000716539	0.365484	0.0425187	0.00474948
0.677122	0.0133657	0.362589	0.211608	0.0049638
0.70852	-0.00255326	0.361674	0.22186	0.00503336
1.20071	-0.0112671	0.360878	0.376629	0.00509459
0.109175	0.00243797	0.360681	0.0342596	0.00510983
1.41315	0.0158321	0.357045	0.446973	0.00539912
0.910545	-0.0149756	0.354818	0.289403	0.00558363
3.25184	-0.235629	0.353723	1.03602	0.00567646
0.0995376	-5.55078e-05	0.35362	0.0317195	0.00568524
0.885742	-0.0139989	0.353321	0.282443	0.00571089
1.0831	0.0276825	0.351832	0.346505	0.00584015
0.232841	-0.00218422	0.350466	0.0747141	0.00596103
2.6597	-0.0537277	0.349796	0.854699	0.00602111
0.627246	-0.00182252	0.349635	0.201638	0.0060357
0.288305	0.00364975	0.349201	0.0927686	0.00607496
2.79366	-0.0778825	0.348497	0.900318	0.00613934
0.739357	0.00459589	0.348062	0.238503	0.00617937
0.0944976	0.00243213	0.347513	0.0305201	0.00623027
0.542061	-0.00364579	0.34676	0.175361	0.00630064
2.08739	-0.103995	0.345665	0.676924	0.00640433
1.46758	-0.0307812	0.34465	0.476995	0.00650187
0.812398	-0.0079055	0.341873	0.265677	0.00677561
1.26746	-0.0465491	0.340925	0.41537	0.00687155
0.443176	-0.00440404	0.339128	0.14582	0.00705664
2.71004	-0.0314429	0.33677	0.896405	0.00730655
0.660761	-0.00225449	0.336467	0.21871	0.00733923
0.667674	-0.010324	0.334915	0.221768	0.00750885
0.249461	0.00173058	0.334029	0.0830235	0.0076073
2.86478	-0.0950054	0.333739	0.954056	0.0076398
0.668265	-0.00231092	0.332279	0.223285	0.0078052
1.09736	0.00818118	0.33088	0.367813	0.00796676
1.34344	-0.0138208	0.330497	0.450685	0.00801155
2.78335	-0.127825	0.330384	0.933973	0.00802479
1.20557	0.00792486	0.330073	0.404823	0.00806143
2.02309	-0.0626328	0.329605	0.680061	0.0081167
1.79467	-0.0162417	0.32894	0.604187	0.00819595
0.965086	-0.0257692	0.328447	0.325265	0.00825524
1.16411	-0.00904041	0.328343	0.392434	0.00826775
1.22648	-0.00888394	0.326294	0.41539	0.00851836
0.12093	0.000209841	0.326194	0.0409662	0.00853073
2.23869	-0.0321299	0.324065	0.762069	0.00879892
1.54786	-0.0333867	0.323929	0.527067	0.00881632
0.871774	-0.00486486	0.323224	0.29733	0.00890705
1.29189	-0.0188332	0.321991	0.441859	0.0090677
2.43593	-0.107869	0.321973	0.833189	0.00907008
0.0684645	0.00164745	0.320913	0.0234746	0.00921029
1.19636	-0.050422	0.319465	0.411567	0.00940519
1.03083	0.0072753	0.318931	0.355058	0.00947793
1.98658	-0.0615445	0.318529	0.684886	0.00953309
0.988959	0.00984762	0.318471	0.340996	0.00954109
2.04609	-0.0251551	0.318322	0.70574	0.00956169
0.314834	0.00325517	0.31748	0.108804	0.00967853
2.02723	-0.100406	0.316253	0.702583	0.00985106
0.81567	0.00202638	0.315092	0.283449	0.0100169
1.9965	-0.0357857	0.313944	0.695644	0.0101835
3.27753	-0.0738258	0.31343	1.14336	0.0102589
2.39471	-0.0754807	0.312633	0.836939	0.0103768
2.47515	-0.0584251	0.312076	0.866174	0.0104601
0.816019	-0.0126781	0.310187	0.286826	0.0107468
1.29554	-0.0044556	0.309994	0.455578	0.0107764
2.18743	-0.0463104	0.308366	0.772152	0.0110298
2.08624	-0.00636754	0.308092	0.736906	0.0110731
0.417329	0.00196116	0.30752	0.147608	0.0111639
1.98766	0.0170544	0.30705	0.703804	0.0112388
0.773284	0.00010522	0.306248	0.274327	0.011368
0.735507	0.00789388	0.305486	0.261394	0.0114919
1.33291	-0.00449497	0.305467	0.473729	0.011495
0.795791	0.000218155	0.304942	0.283182	0.0115812
1.13043	-0.0203041	0.303561	0.403577	0.0118107
0.174468	0.00675352	0.303212	0.0623386	0.0118693
0.189656	0.00131001	0.302466	0.0678853	0.0119956
2.52551	-0.046609	0.30229	0.904355	0.0120255
1.53812	-0.0396688	0.30039	0.553274	0.0123536
1.48389	0.000948612	0.297365	0.537634	0.0128929
1.59755	-0.0276779	0.297285	0.578922	0.0129074
1.39497	-0.10084	0.29501	0.508278	0.0133279
1.68153	-0.00189357	0.293924	0.614295	0.0135329
0.200413	-0.00111682	0.291615	0.0736239	0.0139788
0.94018	-0.0172219	0.29142	0.345549	0.014017
0.602058	0.0115875	0.291084	0.221458	0.0140832
0.65456	-0.00540439	0.291082	0.240771	0.0140836
0.732984	0.0148319	0.290397	0.270066	0.0142194
1.21499	0.013513	0.286599	0.451822	0.0149946
0.221585	0.00264858	0.285735	0.0825758	0.0151763
2.35583	-0.0702562	0.284473	0.880644	0.0154456
0.139937	0.000475678	0.28447	0.0523107	0.0154462
0.49721	-0.0044214	0.284253	0.185965	0.0154931
0.953876	-0.0161761	0.283624	0.357318	0.0156291
0.93104	-0.00430771	0.283569	0.348811	0.0156411
1.44005	0.00458221	0.282579	0.540828	0.0158579
1.66875	-0.0347266	0.280426	0.630064	0.0163389
1.29034	0.00474407	0.276767	0.491644	0.0171879
4.74235	-0.1324	0.2755	1.81266	0.0174914
1.90479	-0.0275557	0.273927	0.730944	0.0178748
0.178913	-0.000234882	0.273386	0.0687495	0.0180086
0.615019	-0.00228655	0.270456	0.238084	0.0187493
1.82018	-0.00179408	0.267701	0.709572	0.0194714
1.30886	0.0116723	0.266012	0.51245	0.0199269
2.47457	-0.0792428	0.265932	0.96905	0.0199489
0.217548	0.00470283	0.264226	0.0855662	0.0204195
1.08949	-0.00379682	0.263267	0.42958	0.0206888
1.25916	-0.0102749	0.260983	0.499421	0.0213431
0.58645	-0.0087849	0.25884	0.233903	0.0219748
1.62784	-0.00646549	0.257796	0.651029	0.0222887
1.54679	-0.0215259	0.256929	0.620018	0.0225525
1.65703	-0.0373974	0.256879	0.664292	0.0225679
2.91428	-0.123278	0.256832	1.16846	0.0225823
0.890147	0.0162642	0.256281	0.357414	0.0227517
2.16673	-0.0263156	0.2561	0.870403	0.0228076
0.0680916	0.00270643	0.255241	0.0274151	0.0230747
0.204731	0.00144714	0.254443	0.0826023	0.0233257
0.570888	0.00322521	0.248812	0.233805	0.0251697
3.75686	-0.0443062	0.245722	1.55143	0.0262387
0.662846	-0.00767945	0.244902	0.274335	0.0265294
1.39299	-0.0520495	0.244891	0.576541	0.0265334
1.48751	0.002331	0.24485	0.615731	0.0265483
0.2782	0.0408643	0.243965	0.115433	0.0268658
1.20487	0.00844059	0.241628	0.503119	0.0277212
0.376834	0.0341029	0.240662	0.157771	0.0280822
2.8952	-0.186044	0.23907	1.21746	0.0286873
0.0936711	0.000378942	0.238038	0.0395014	0.0290858
0.0932681	0.00257527	0.236985	0.039446	0.0294977
0.0949638	0.00557636	0.23616	0.040255	0.0298245
1.08834	-0.0113833	0.235433	0.462277	0.0301152
0.315712	0.0324538	0.234718	0.134367	0.0304036
1.96075	-0.00431733	0.234593	0.834785	0.0304542
0.819028	0.0412511	0.234258	0.349024	0.0305905
0.388161	-0.000186983	0.233236	0.165886	0.0310101
1.10665	-0.0104595	0.232033	0.474536	0.0315105
1.60484	0.108468	0.231149	0.689873	0.0318832
0.400416	0.0249001	0.230976	0.172211	0.0319569
1.46503	0.00843382	0.230709	0.630558	0.0320705
0.0833171	0.00354345	0.230704	0.0358606	0.0320727
2.52757	0.0610825	0.230526	1.08844	0.0321483
3.25904	-0.054627	0.229152	1.40889	0.0327408
1.53681	0.0272326	0.225456	0.671391	0.0343852
0.423449	0.00395956	0.225387	0.18503	0.0344166
0.711646	-0.0026324	0.225061	0.311252	0.0345657
2.73107	-0.0477078	0.224636	1.19594	0.0347606
0.258724	0.000236317	0.224621	0.113301	0.0347675
1.53373	0.0957236	0.224339	0.672195	0.0348974
2.05836	-0.0120391	0.223662	0.903889	0.0352115
1.55772	0.109382	0.22261	0.68612	0.0357044
0.756319	0.00088636	0.222057	0.333665	0.0359666
1.42721	-0.0221267	0.221902	0.629925	0.0360401
0.753931	0.00173304	0.221833	0.332827	0.036073
0.702364	0.0408017	0.221588	0.310283	0.0361901
1.06064	0.190624	0.221494	0.468685	0.0362348
2.1489	-0.0143803	0.214075	0.970482	0.0399556
0.699374	0.0156023	0.212209	0.317612	0.0409472
0.506776	0.00856374	0.209111	0.2323	0.0426452
1.18865	0.0231154	0.206919	0.548499	0.0438868
2.2948	-0.000739085	0.206687	1.05968	0.0440205
0.651081	0.0149446	0.206467	0.300854	0.044147
2.03958	0.0250929	0.205843	0.944256	0.0445089
1.83594	-0.0297757	0.203825	0.85526	0.0456986
0.983726	0.0934605	0.203708	0.458427	0.0457686
1.36249	0.00158602	0.203418	0.635503	0.0459423
0.928458	-0.00849071	0.20236	0.434478	0.0465814
2.47753	-0.0755242	0.200917	1.16458	0.0474668
0.105206	0.000744832	0.199785	0.049628	0.0481725
3.43109	-0.0521808	0.199748	1.61871	0.0481958
0.349359	0.00471031	0.199475	0.16496	0.0483674
0.74645	0.0125092	0.19938	0.352563	0.0484272
0.334773	0.0114998	0.198889	0.158363	0.0487382
1.27673	-0.00458603	0.198574	0.604553	0.0489388
0.928388	0.0273719	0.198544	0.439648	0.0489576
0.699577	0.000280754	0.196904	0.333008	0.050014
0.396895	0.00483166	0.195914	0.189521	0.0506628
0.133234	0.0227196	0.19506	0.0637936	0.0512288
0.404756	0.00354006	0.194883	0.193909	0.0513463
2.11483	-0.0265764	0.192517	1.02087	0.0529495
0.707066	0.0112903	0.189738	0.344397	0.0548944
0.261064	0.00729325	0.189307	0.127337	0.0552021
1.30206	0.0114503	0.189285	0.635143	0.0552173
2.06815	-0.0394695	0.187767	1.01386	0.0563151
1.00188	0.0343039	0.186789	0.492726	0.0570331
0.616126	0.0470324	0.185209	0.304597	0.0582116
0.208229	-0.000395194	0.183737	0.103448	0.0593309
0.400246	0.0126655	0.181952	0.200033	0.0607165
0.464205	0.0295643	0.175542	0.23712	0.0659549
0.553785	0.0398819	0.175302	0.283112	0.0661591
0.104633	0.00403573	0.174639	0.0536145	0.0667273
0.465216	0.0132123	0.173752	0.239116	0.067494
0.654319	0.000990128	0.171827	0.338585	0.0691887
0.362469	0.00420446	0.170855	0.188207	0.0700603
0.145115	0.0045652	0.170207	0.0755216	0.0706473
3.44503	-0.00548303	0.169459	1.79765	0.0713313
0.861471	0.0589684	0.169352	0.449695	0.0714294
1.20244	0.00860301	0.168239	0.630179	0.0724596
0.243646	0.028998	0.167455	0.128049	0.073194
1.86383	-0.026099	0.166394	0.98329	0.0742002
0.561197	0.0194222	0.166194	0.296281	0.0743911
0.606801	0.0126902	0.165261	0.32144	0.0752884
1.2639	0.0117018	0.16361	0.67356	0.0769038
0.409591	0.0521681	0.163325	0.218507	0.0771857
1.92941	-0.00332808	0.162268	1.03329	0.0782414
0.741349	0.0392632	0.160447	0.399709	0.0800925
0.827691	0.00805571	0.157973	0.450406	0.0826778
1.82672	0.0057708	0.154784	1.00614	0.0861313
1.0871	0.0451328	0.152896	0.603117	0.0882433
0.815733	0.0130216	0.152467	0.453317	0.0887297
0.0999474	0.00360004	0.152237	0.055592	0.0889919
1.15615	0.0220235	0.152009	0.643632	0.0892528
1.57489	-0.0151171	0.150909	0.880511	0.0905215
1.41158	0.0288102	0.146447	0.80324	0.0958508
0.455767	0.00960022	0.145216	0.260632	0.0973763
0.546695	0.00262502	0.144486	0.313552	0.0982919
0.33294	0.00597882	0.141799	0.193058	0.101736
1.36173	0.0215227	0.140544	0.793703	0.103386
0.0905775	0.000964746	0.135446	0.0539382	0.110371
0.246079	0.0479339	0.135301	0.146629	0.110577
0.090801	0.00402767	0.134107	0.0543827	0.112284
0.26207	0.0175403	0.133624	0.157287	0.112981
0.15237	0.00335235	0.132303	0.0919735	0.114913
0.502919	0.00494904	0.131654	0.304432	0.115873
0.123674	0.00126836	0.131167	0.0750235	0.1166
1.53447	0.0374798	0.130588	0.933217	0.117471
0.20593	0.0160237	0.130287	0.125406	0.117925
0.293677	0.00920698	0.130129	0.178968	0.118165
1.33394	0.0184617	0.129701	0.814444	0.118816
0.817373	0.0024586	0.129681	0.499097	0.118846
1.80009	0.0422361	0.129014	1.10241	0.119867
1.64663	-0.030591	0.128775	1.00951	0.120236
0.989123	1.0019e-05	0.125794	0.614599	0.12493
1.26271	0.017588	0.125117	0.787017	0.126022
0.405816	0.0165969	0.123298	0.25506	0.129004
0.367394	0.023253	0.123265	0.230946	0.129058
1.32254	0.11721	0.123226	0.831506	0.129123
0.252353	0.00406527	0.122604	0.159117	0.13016
1.20207	0.00408155	0.122343	0.75887	0.130598
1.30227	0.0299897	0.122246	0.822497	0.130761
0.404153	0.0205228	0.122233	0.255274	0.130784
1.0842	0.0481801	0.122215	0.684869	0.130814
-0.313866	0.0387066	0.120851	0.199532	0.133129
0.389438	0.0417746	0.11836	0.250521	0.137469
0.680696	0.0491811	0.115434	0.444134	0.142753
0.536249	0.0213091	0.113725	0.352847	0.145937
0.734476	0.00782595	0.113609	0.483556	0.146156
0.543518	0.0494123	0.113425	0.358164	0.146504
1.40108	0.246605	0.110056	0.939077	0.153025
0.486256	0.0626124	0.109761	0.326406	0.15361
1.51167	0.0893987	0.109429	1.01645	0.15427
0.321967	0.0226345	0.107946	0.218157	0.157263
0.0437965	0.000896988	0.107607	0.0297277	0.157954
0.525259	0.0461141	0.107514	0.356702	0.158146
1.38928	0.0454181	0.106379	0.94908	0.160489
0.304658	0.00587084	0.106086	0.208447	0.161101
0.354361	0.0248883	0.104992	0.243862	0.163402
0.70944	0.133892	0.103712	0.491574	0.166142
0.631335	0.085772	0.101793	0.442032	0.170341
0.55996	0.0438887	0.10035	0.395183	0.17357
0.111934	0.0037601	0.100017	0.0791417	0.174326
2.11166	0.0836549	0.0989223	1.50218	0.176831
0.575413	0.0376553	0.0977679	0.412007	0.179515
0.0690938	0.00352479	0.0960734	0.0499537	0.183534
0.392702	0.078971	0.0953207	0.285154	0.185351
0.171883	0.00869592	0.093857	0.125881	0.188939
2.25136	0.0325028	0.0938516	1.64887	0.188952
0.292595	0.0152856	0.093602	0.214609	0.189571
0.465685	0.0104688	0.0923872	0.344033	0.192617
0.488334	0.0438771	0.0904531	0.364991	0.197576
0.385007	0.0456345	0.0895605	0.289334	0.199911
0.98905	0.14986	0.0893038	0.744447	0.200588
0.944637	0.0721889	0.0885947	0.714135	0.202472
0.594813	0.0402596	0.0881639	0.450876	0.203626
0.36782	0.0343787	0.0876417	0.279722	0.205034
0.690331	0.0448105	0.085302	0.53282	0.211477
3.57459	-0.0461113	0.0847076	2.76955	0.213149
1.41902	0.0380303	0.0843068	1.10229	0.214284
0.974821	0.0152804	0.0831374	0.763031	0.217636
0.275124	0.0380473	0.0830425	0.215485	0.217911
0.522385	0.0730898	0.082222	0.411367	0.220301
0.151107	0.005018	0.0815481	0.119528	0.222285
1.7625	0.0212231	0.0813069	1.39642	0.223
1.69279	0.130173	0.0805088	1.3484	0.225385
1.11454	0.0273135	0.0796932	0.892719	0.227852
0.974122	0.35162	0.0794484	0.781553	0.228598
0.0482621	0.000648637	0.0790609	0.0388244	0.229785
0.836101	0.0364445	0.0787466	0.674057	0.230753
0.134789	0.0106611	0.0765882	0.110315	0.237524
1.35983	0.0562121	0.0764994	1.11362	0.237807
0.874338	0.119498	0.0745943	0.725866	0.243979
0.877312	0.00476057	0.073789	0.732617	0.246642
0.355728	0.0244518	0.0724815	0.299937	0.251038
0.595209	0.0107204	0.0724206	0.502085	0.251245
0.372966	0.0390331	0.0719909	0.315624	0.252711
0.176414	0.0353039	0.0716761	0.149644	0.253791
0.791056	0.0401224	0.0715117	0.671847	0.254357
0.983814	0.00491605	0.0706355	0.841121	0.257399
1.22465	0.0960111	0.0694569	1.05654	0.261556
0.285428	0.0449822	0.0680572	0.248953	0.266596
0.624387	0.0652507	0.066341	0.552104	0.272931
0.247701	0.0305905	0.0657389	0.220097	0.275195
0.12854	0.00480112	0.0638888	0.115972	0.282292
0.77079	0.0470561	0.0632531	0.69915	0.284781
0.380278	0.0603115	0.0631972	0.345096	0.285001
0.281828	0.0369338	0.0609653	0.260704	0.293956
1.66709	0.0735188	0.0597092	1.55931	0.299145
0.511131	0.0340803	0.0594597	0.479152	0.300188
0.00990062	0.0009023	0.0584537	0.00936572	0.304442
0.187429	0.0434237	0.0572815	0.179219	0.309491
0.199215	0.0347018	0.0570444	0.190908	0.310525
0.691774	0.0296643	0.0546501	0.678155	0.321205
0.227803	0.0243257	0.0541824	0.224336	0.323344
0.363204	0.0467531	0.054038	0.358181	0.324008
0.246235	0.00627147	0.0517892	0.248339	0.334572
-0.0360617	0.0105131	0.0501387	0.0369958	0.342603
0.239104	0.00974898	0.0483739	0.249964	0.351466
1.21368	0.0895984	0.0477193	1.27792	0.354827
1.19671	0.113913	0.0468516	1.27225	0.359348
0.763751	0.0790821	0.0455844	0.823714	0.366087
0.0967371	0.0105427	0.0452122	0.104781	0.368097
0.738226	0.0679726	0.0444074	0.807163	0.372495
0.062432	0.0146772	0.0442936	0.0683538	0.373123
-0.383867	0.0534696	0.044093	0.421277	0.374233
0.0359377	0.00418719	0.0438645	0.0395473	0.375502
0.110335	0.0288563	0.0437626	0.121565	0.376069
0.111124	0.0175014	0.042805	0.123858	0.381462
0.0536271	0.00780026	0.0420879	0.0603021	0.385569
0.774201	0.0922996	0.0403883	0.889482	0.395544
0.559688	0.146936	0.0388655	0.656023	0.404785
0.620425	0.0343481	0.0387792	0.728058	0.405318
0.161319	0.0108162	0.0387314	0.189426	0.405614
0.654852	0.0780801	0.0378225	0.778501	0.411288
1.36936	0.110705	0.037519	1.63475	0.413208
0.233644	0.0404644	0.0373436	0.279606	0.414324
0.0516506	0.0135198	0.0371054	0.0620169	0.415845
0.235255	0.0197177	0.0366106	0.284446	0.419031
0.363595	0.0147871	0.0362465	0.441907	0.421397
-0.351516	0.0954946	0.0359002	0.42936	0.423666
0.102264	0.00986335	0.0357436	0.125194	0.424697
0.177818	0.0335205	0.034254	0.222543	0.434693
0.406883	0.0411904	0.0333559	0.516274	0.440886
1.06859	0.19602	0.0325335	1.3735	0.446671
-0.593286	0.123548	0.0313689	0.777065	0.455059
0.273194	0.0387795	0.0309171	0.360508	0.458377
0.958669	0.293331	0.0307267	1.2691	0.459786
1.33335	0.122615	0.0292708	1.80983	0.470785
0.113075	0.0329471	0.0289811	0.154271	0.473022
0.168605	0.0324526	0.0261747	0.2424	0.495586
0.325363	0.0405988	0.0249962	0.478959	0.505582
0.186074	0.0180435	0.0241929	0.27854	0.512588
-0.635376	0.101971	0.0241379	0.952225	0.513074
-0.351614	0.11548	0.02236	0.548003	0.529202
-0.202267	0.0146153	0.0219056	0.318567	0.533464
0.295677	0.0661099	0.0218561	0.466225	0.533933
-0.297005	0.211876	0.0216134	0.471	0.536238
0.163984	0.0714722	0.0211196	0.26314	0.540982
0.0184512	0.00615706	0.0205469	0.0300267	0.546578
0.180707	0.0177964	0.0201607	0.296936	0.550412
0.0310611	0.00566857	0.0191687	0.0523698	0.560486
0.470076	0.198096	0.0190679	0.794694	0.561529
0.396718	0.143643	0.0188415	0.674771	0.563884
0.813271	0.142324	0.0185404	1.39468	0.567046
-0.351998	0.111774	0.0176205	0.619491	0.576916
0.659125	0.103756	0.0168985	1.18497	0.584897
0.150196	0.0557334	0.0164923	0.273382	0.589483
0.0140861	0.00351901	0.0162495	0.0258331	0.592259
0.174784	0.0395319	0.0146031	0.338414	0.611807
0.204256	0.0273829	0.0141332	0.402094	0.617635
0.151415	0.0547832	0.0139346	0.300218	0.620134
0.294211	0.267232	0.0127173	0.611007	0.63595
0.31161	0.0403315	0.0118987	0.669309	0.647107
0.131577	0.0400016	0.0116291	0.285912	0.650882
-0.128758	0.0542432	0.0109224	0.288798	0.661029
0.0574205	0.0279391	0.0102044	0.133294	0.671741
0.185809	0.0359798	0.00921228	0.45419	0.687293
0.224577	0.0791013	0.00839771	0.575198	0.700798
0.0887821	0.0373513	0.00747209	0.241179	0.717079
0.014758	0.0126836	0.00735264	0.0404174	0.719261
0.140953	0.0166441	0.00706518	0.393856	0.724595
0.0558789	0.0421797	0.00580979	0.172292	0.74943
0.318129	0.115087	0.00528756	1.02846	0.760626
0.0232229	0.0107584	0.00514297	0.0761297	0.763832
-0.197164	0.195844	0.0047642	0.671676	0.772467
-0.126452	0.065531	0.00437296	0.449729	0.781783
0.0887982	0.217136	0.00435685	0.316398	0.782176
0.0864527	0.0203451	0.00427389	0.311029	0.784213
-0.15458	0.15584	0.00383324	0.587355	0.795401
0.0409176	0.0119984	0.00375678	0.157054	0.79741
-0.235673	0.150877	0.00333461	0.960342	0.808919
0.0592974	0.0124221	0.00306256	0.252169	0.816747
0.0573769	0.0076549	0.0030411	0.244864	0.81738
0.422896	0.379011	0.00298629	1.8213	0.819006
0.0481972	0.00894284	0.00282086	0.213591	0.824014
-0.0722148	0.0600886	0.00275522	0.323827	0.826043
-0.20878	0.256748	0.00212756	1.06574	0.846881
-0.0814835	0.088047	0.00207623	0.42106	0.848719
0.125404	0.109465	0.00200848	0.65888	0.851181
-0.0429155	0.0533125	0.00199659	0.226151	0.851617
0.223938	0.150513	0.00176681	1.25462	0.860332
0.0112196	0.008673	0.00156803	0.0667303	0.868353
0.166538	0.207136	0.00148859	1.01664	0.871704
0.0712368	0.134284	0.00137867	0.451896	0.876495
0.00989062	0.0147861	0.00113373	0.0691967	0.88793
-0.0415248	0.0291314	0.000769191	0.352767	0.9076
0.0138809	0.0234877	0.000570423	0.136949	0.920387
0.00911806	0.0123982	0.000526172	0.0936673	0.923528
-0.0894648	0.583263	0.000450554	0.993219	0.929222
-0.0154279	0.00435711	0.000323726	0.202075	0.939985
-0.051966	0.125648	0.000238911	0.792342	0.948431
-0.0714205	0.282635	0.000227738	1.11537	0.94965
-0.014629	0.0606184	0.000139916	0.291484	0.960525
0.00355105	0.0156751	5.06693e-05	0.117581	0.976239
a. Each permutation test was carried out in 20 groups at the same time by using randomly removed 30% and supplemented 30% of all the numbers which floating within 20% of the reference value. Every linear regression equation were built in P and corresponding `X calculated from 20 groups by using least squares.

## Sheet: lost 30% and-mixed 30%-50
Supplementary Table 23-3. Parameters of linear regression equations established between combination frequency and prevalence of disease in 1000 permutation tests under the Constrained with lost 30% and mixed 30% model in 50 populations.a
Slope	Intercept	R2	SE	P-value
2.82156	-0.183335	0.884066	0.14748	0
1.51743	-0.13665	0.927789	0.0611031	0
2.16194	-0.0774334	0.810323	0.150974	0
1.10645	-0.0572565	0.781467	0.084453	0
1.03542	-0.0494221	0.926924	0.0419624	0
1.79541	-0.0380124	0.804852	0.127605	0
0.625001	-0.0292648	0.890848	0.0315773	0
0.968886	-0.0318653	0.941415	0.0348863	0
0.323795	-0.00859866	0.886988	0.0166822	0
0.789144	-0.0409958	0.850713	0.0477149	0
1.08926	-0.0528339	0.798813	0.0789021	0
0.0763525	-0.00259246	0.850462	0.00462117	0
0.868899	-0.0646442	0.844408	0.0538352	0
1.76866	-0.0605561	0.847807	0.108162	0
0.472946	-0.010989	0.916041	0.0206666	0
1.2098	-0.060383	0.81148	0.0841649	0
0.205295	-0.0024463	0.860467	0.0119324	0
1.11878	-0.0737054	0.840834	0.0702581	0
1.37868	-0.122476	0.874903	0.0752463	0
1.31685	-0.102957	0.933793	0.0506106	0
0.969145	-0.0557541	0.84137	0.060739	0
1.05387	-0.0584989	0.898827	0.0510344	0
0.531075	-0.0222367	0.872126	0.029352	0
0.251096	-0.00583335	0.800837	0.0180739	0
2.28099	-0.271756	0.819251	0.154644	0
0.324828	-0.00914252	0.915085	0.0142822	0
1.20211	-0.102413	0.844911	0.0743376	0
0.800016	-0.0564317	0.887798	0.0410507	0
2.3587	-0.141476	0.800524	0.169946	0
1.123	-0.0929146	0.945412	0.0389488	0
1.2103	-0.0922661	0.958756	0.0362326	0
0.403817	-0.0130741	0.805174	0.028671	0
0.700344	-0.0205352	0.772898	0.0547949	0
1.27446	-0.0959644	0.884836	0.066364	0
0.997777	-0.0169085	0.846333	0.0613668	0
0.663514	-0.0357955	0.841563	0.0415541	0
1.34027	-0.0312777	0.895709	0.0660102	0
0.524799	-0.00269329	0.776868	0.0405956	0
1.51529	-0.028879	0.854967	0.090081	0
1.05495	-0.0568841	0.808379	0.074135	0
1.53115	-0.115394	0.895047	0.0756783	0
2.87714	-0.252683	0.884468	0.15009	0
1.26786	-0.0819478	0.888263	0.0649051	0
0.722482	-0.0249155	0.828557	0.0474356	0
1.08836	-0.0322811	0.786527	0.0818405	0
0.468978	-0.00826647	0.80167	0.0336689	0
1.52051	-0.0887924	0.820968	0.102487	0
2.39195	-0.367551	0.913512	0.106231	0
1.78364	-0.0553355	0.900202	0.0857191	0
1.41475	-0.075441	0.840658	0.0889023	0
1.47995	-0.0498216	0.814558	0.101923	0
1.17187	-0.106578	0.854712	0.0697373	0
1.24225	-0.0721891	0.854163	0.0740886	0
0.753257	-0.0436822	0.914465	0.0332515	0
1.06476	-0.0224907	0.900227	0.0511638	0
0.947479	-0.0565125	0.861159	0.0549119	0
1.38238	-0.0383945	0.828211	0.0908727	0
0.895561	-0.0633947	0.832614	0.0579578	0
0.372206	-0.00710437	0.891065	0.0187841	0
1.88606	-0.0865831	0.770004	0.148781	0
0.213479	-0.00142336	0.769395	0.0168692	0
0.71742	-0.0300708	0.828869	0.0470517	0
1.04128	-0.0514254	0.784494	0.0787739	0
1.42809	-0.0161551	0.799204	0.10332	0
1.89795	-0.217554	0.844486	0.117558	0
1.04967	-0.0888892	0.954373	0.033127	0
0.720826	-0.0450195	0.843095	0.0448839	0
1.0862	-0.0815755	0.942136	0.0388542	0
1.21858	-0.0929325	0.895647	0.0600368	0
1.68746	-0.21813	0.922025	0.0708304	0
0.982782	-0.0535294	0.865197	0.0559924	0
0.726579	-0.063896	0.87135	0.0402968	0
0.623951	-0.0241388	0.771566	0.0490031	0
1.2264	-0.117427	0.879377	0.0655599	0
0.564721	-0.026638	0.792124	0.041756	0
1.0293	-0.0636973	0.84468	0.0637073	0
1.22982	-0.112556	0.865974	0.0698331	0
1.38116	-0.0909501	0.878709	0.0740656	0
0.526821	-0.0309525	0.905992	0.0244942	0
0.812195	-0.0421437	0.850252	0.0491978	0
1.69793	-0.24514	0.935427	0.0643905	0
0.329816	-0.00984405	0.804727	0.0234503	0
1.69592	-0.0548225	0.824623	0.112887	0
0.947445	-0.0648049	0.848137	0.0578663	0
0.476632	-0.0203311	0.821481	0.0320705	0
0.858549	-0.0302326	0.872322	0.0474093	0
1.08173	-0.069324	0.939012	0.0397909	0
0.941287	-0.0382825	0.767703	0.0747354	0
1.82153	-0.0783923	0.86959	0.101816	0
1.46741	-0.157825	0.898793	0.0710735	0
2.98729	-0.217501	0.801428	0.214627	0
0.851531	-0.0578816	0.837851	0.0540697	0
3.45271	-0.202914	0.783214	0.262189	0
1.07848	-0.0807674	0.918635	0.0463273	0
0.99979	-0.064388	0.882717	0.0526012	0
1.99543	-0.237433	0.882008	0.105343	0
0.151721	-0.00236719	0.806354	0.0107317	0
1.30116	-0.138119	0.86338	0.0747075	0
0.482047	-0.0140655	0.888678	0.0246256	0
0.975887	-0.0930528	0.8831	0.0512486	0
0.953072	-0.0587286	0.926946	0.038619	0
2.52642	-0.0936185	0.866245	0.143291	0
1.84939	-0.225893	0.916778	0.0804261	0
0.165349	-0.00761135	0.828759	0.0108486	0
0.810124	-0.0461804	0.889289	0.0412577	0
0.826203	-0.0362102	0.931771	0.0322699	0
1.31331	-0.0340537	0.777126	0.101515	0
0.834164	-0.0218231	0.797721	0.0606291	0
1.83067	-0.0398598	0.775591	0.142132	0
0.47201	-0.0109464	0.778365	0.0363545	0
0.822424	-0.0605801	0.888276	0.0420993	0
1.03586	-0.0725111	0.913249	0.0460812	0
2.82385	-0.249449	0.800081	0.203743	0
1.28772	-0.090323	0.821133	0.086748	0
0.778162	-0.0249056	0.783865	0.0589782	0
0.462719	-0.0140386	0.959418	0.013736	0
0.306946	-0.0070661	0.903971	0.01444	0
0.689353	-0.0268599	0.801964	0.0494443	0
1.13773	-0.0966557	0.903233	0.0537506	0
0.602733	-0.037057	0.878267	0.0323889	0
0.411632	-0.0140449	0.899047	0.0199093	0
1.01924	-0.0724153	0.906918	0.0471307	0
1.0766	-0.0715494	0.920167	0.0457709	0
1.13414	-0.089912	0.918532	0.0487519	0
0.403211	-0.00959727	0.81553	0.0276793	0
0.652559	-0.0247569	0.845346	0.0402867	0
0.909735	-0.0401664	0.811118	0.0633646	0
0.887089	-0.0587498	0.837919	0.0563135	0
0.692414	-0.0327398	0.764291	0.0555013	0
1.88323	-0.0378625	0.778137	0.145144	0
0.750226	-0.0383989	0.894812	0.0371269	0
1.49514	-0.118164	0.867315	0.0844079	0
0.593846	-0.0272708	0.914551	0.0262001	0
0.755711	-0.0320648	0.854963	0.0449263	0
0.727498	-0.0238984	0.908254	0.0333734	0
1.15316	-0.130431	0.894765	0.0570817	0
1.91886	-0.129553	0.871811	0.106203	0
1.35196	-0.111371	0.929189	0.0538695	0
1.4185	-0.0600265	0.869174	0.0794334	0
0.926421	-0.0612639	0.838975	0.0585814	0
0.893964	-0.0400377	0.76277	0.0719593	0
0.495704	-0.0356319	0.881381	0.026248	0
1.25853	-0.108564	0.889664	0.0639719	0
0.319151	-0.0115705	0.842902	0.0198871	0
0.323921	-0.0159081	0.822154	0.0217452	0
1.58656	-0.160519	0.944932	0.0552826	0
2.36647	-0.165012	0.7767	0.183146	0
0.475566	-0.018223	0.8563	0.0281193	0
0.69948	-0.0187983	0.790846	0.0519208	0
0.375314	-0.0102755	0.795183	0.0274931	0
0.374706	-0.00996087	0.776363	0.0290275	0
0.668137	-0.0296683	0.859214	0.0390367	0
2.20051	-0.151184	0.776584	0.170359	0
0.762011	-0.02945	0.892732	0.0381255	0
1.16849	-0.03568	0.868261	0.0656954	0
1.26734	-0.0353042	0.806583	0.0895772	0
2.42576	-0.341862	0.813044	0.167896	0
0.273346	-0.00594777	0.773164	0.0213704	0
0.657725	-0.0183686	0.807199	0.0463968	0
0.435747	-0.015531	0.813293	0.0301349	0
1.87956	-0.218473	0.817221	0.128301	0
0.0655062	-0.000647124	0.793604	0.00482181	0
1.86457	-0.0768754	0.926843	0.0756107	0
0.512022	-0.00983477	0.776185	0.0396853	0
0.260298	-0.00384138	0.821737	0.0174991	0
0.784262	-0.0244349	0.77669	0.0606975	0
1.12384	-0.0627062	0.766206	0.0896043	2.22045e-16
0.712771	-0.0105597	0.761016	0.0576523	2.22045e-16
0.399282	-0.00809287	0.758	0.0325635	2.22045e-16
0.171186	-0.00421342	0.760802	0.0138545	2.22045e-16
1.45036	-0.0600833	0.759443	0.117819	2.22045e-16
0.12855	-0.000734077	0.761551	0.0103825	2.22045e-16
0.316076	-0.00368455	0.761237	0.0255502	2.22045e-16
0.449614	-0.0126453	0.766361	0.0358323	2.22045e-16
0.414489	-0.0056681	0.76074	0.0335513	2.22045e-16
0.343124	-0.0137985	0.765153	0.0274377	2.22045e-16
2.53054	-0.116231	0.766489	0.201601	2.22045e-16
1.37265	-0.0724972	0.755938	0.112576	2.22045e-16
2.24241	-0.24031	0.761234	0.181268	2.22045e-16
1.55897	-0.18277	0.752802	0.128943	2.22045e-16
1.40219	-0.096543	0.750621	0.116655	4.44089e-16
2.33916	-0.131297	0.751106	0.194355	4.44089e-16
0.56185	-0.0183626	0.749474	0.0468865	4.44089e-16
0.231615	-0.00234639	0.75157	0.0192205	4.44089e-16
1.36655	-0.0464528	0.752269	0.11319	4.44089e-16
2.98208	-0.237222	0.749355	0.248934	4.44089e-16
0.349595	-0.0140285	0.74948	0.0291733	4.44089e-16
0.544783	-0.0118338	0.746317	0.0458445	6.66134e-16
0.261485	-0.00607617	0.744052	0.0221361	8.88178e-16
1.80846	-0.0756995	0.742746	0.153621	8.88178e-16
2.32064	-0.0513068	0.73978	0.198658	1.11022e-15
0.26963	-0.00589194	0.74008	0.0230637	1.33227e-15
1.47599	-0.0519032	0.740039	0.126267	1.33227e-15
0.631083	-0.0110343	0.737922	0.0542845	1.33227e-15
0.829549	-0.0291347	0.7376	0.0714157	1.55431e-15
1.04035	-0.0482507	0.737779	0.0895216	1.55431e-15
0.0741742	-0.000715694	0.731287	0.00648983	2.66454e-15
0.599331	-0.0286362	0.730671	0.0525203	2.88658e-15
3.38593	-0.482823	0.73029	0.297001	2.88658e-15
0.895473	-0.0289525	0.729112	0.0787825	3.10862e-15
0.303949	-0.00543717	0.729679	0.0267027	3.10862e-15
1.12454	-0.0533259	0.7293	0.0988886	3.33067e-15
0.556106	-0.00862726	0.72833	0.0490222	3.55271e-15
1.06381	-0.0147938	0.727959	0.0938661	3.55271e-15
0.53036	-0.0392967	0.727408	0.0468617	3.77476e-15
0.270518	-0.00387497	0.727007	0.0239267	3.9968e-15
2.06186	-0.140559	0.725078	0.183252	4.66294e-15
0.454712	-0.00329048	0.723031	0.0406212	5.55112e-15
0.843033	-0.0394029	0.723295	0.0752619	5.55112e-15
1.67921	-0.194638	0.722705	0.150132	5.77316e-15
1.0168	-0.0181421	0.722449	0.0909672	5.77316e-15
0.161204	-0.00289319	0.722402	0.0144236	5.9952e-15
2.06163	-0.0947493	0.722149	0.184579	5.9952e-15
2.90096	-0.25477	0.721697	0.260017	6.21725e-15
0.470892	-0.00427691	0.717225	0.042677	9.10383e-15
2.90447	-0.101683	0.71456	0.264963	1.15463e-14
2.13298	-0.143515	0.713948	0.194874	1.19904e-14
0.678974	-0.0182029	0.712971	0.0621812	1.31006e-14
0.780127	-0.0194617	0.713081	0.0714257	1.31006e-14
3.38959	-0.379732	0.712888	0.310486	1.33227e-14
1.16454	-0.0409634	0.712787	0.106697	1.33227e-14
0.0340898	-0.00107155	0.711715	0.00313156	1.46549e-14
2.25563	-0.202503	0.711188	0.207473	1.53211e-14
3.97067	-0.537156	0.710832	0.365539	1.57652e-14
1.11545	-0.0115132	0.709568	0.103004	1.75415e-14
0.779415	-0.0161546	0.707244	0.0723796	2.10942e-14
1.04963	-0.0484136	0.705975	0.0977721	2.35367e-14
3.17794	-0.241078	0.704683	0.296942	2.62013e-14
0.420254	-0.0102917	0.704267	0.0393072	2.70894e-14
2.65565	-0.200491	0.704181	0.24844	2.73115e-14
0.931345	-0.0112895	0.702658	0.0874472	3.08642e-14
3.91181	-0.124606	0.701643	0.368186	3.35287e-14
1.43503	-0.100045	0.701118	0.135237	3.5083e-14
1.90579	-0.209133	0.699653	0.180229	3.93019e-14
0.433384	-0.0128802	0.699457	0.0410039	4.01901e-14
1.91196	-0.0352233	0.698556	0.181284	4.30767e-14
0.459046	-0.0104135	0.697639	0.0436197	4.64073e-14
2.38981	-0.0944171	0.697032	0.227412	4.86278e-14
1.75387	-0.0458606	0.696781	0.166997	4.9738e-14
1.00483	-0.05162	0.693917	0.0963243	6.23945e-14
3.91638	-0.206535	0.69198	0.377143	7.26086e-14
3.09503	-0.230098	0.691836	0.298149	7.34968e-14
0.877504	-0.0337491	0.691789	0.0845407	7.37188e-14
0.456188	-0.00777109	0.691639	0.0439656	7.4607e-14
0.580087	-0.0187189	0.690879	0.0560062	7.90479e-14
0.382841	-0.00720398	0.690883	0.0369621	7.92699e-14
0.833444	-0.00981695	0.688582	0.0809003	9.4813e-14
1.7203	-0.129869	0.686483	0.167803	1.11466e-13
1.56517	-0.148714	0.686138	0.152793	1.14353e-13
0.610371	-0.00862543	0.685588	0.0596611	1.1946e-13
2.02901	-0.154734	0.684665	0.198751	1.28342e-13
1.20868	-0.0672779	0.683759	0.118645	1.37446e-13
0.551998	-0.0197499	0.682774	0.0543078	1.48104e-13
2.5761	-0.220806	0.682564	0.25357	1.50546e-13
1.8469	-0.0644911	0.682384	0.181869	1.52545e-13
0.358309	-0.00116782	0.68137	0.0353662	1.64979e-13
2.53368	-0.0884214	0.680325	0.250685	1.78524e-13
0.122514	-0.000835582	0.679536	0.0121437	1.89404e-13
1.00766	-0.0493718	0.678474	0.100123	2.05391e-13
0.349694	-0.011402	0.677984	0.0347854	2.13163e-13
3.1293	-0.165879	0.677047	0.311951	2.28706e-13
0.208252	-0.000639535	0.675855	0.0208166	2.498e-13
1.30022	-0.0610004	0.674613	0.130338	2.74225e-13
0.347253	-0.00409734	0.674576	0.0348125	2.74891e-13
2.56339	-0.160621	0.67381	0.257431	2.911e-13
0.998208	-0.0189236	0.673011	0.100428	3.08864e-13
0.220872	-0.0023636	0.672609	0.0222419	3.1819e-13
0.241062	-0.00321103	0.671963	0.0243107	3.33733e-13
0.188895	0.000570236	0.670323	0.0191206	3.76588e-13
0.707089	-0.027312	0.669934	0.071637	3.87468e-13
2.11888	-0.0696222	0.669818	0.214725	3.90799e-13
0.195685	0.00110282	0.669726	0.0198347	3.93463e-13
0.122731	-0.000915183	0.668001	0.0124886	4.4631e-13
0.259054	-0.00293671	0.666193	0.0264677	5.09148e-13
2.14584	-0.0816791	0.664753	0.219952	5.65104e-13
0.860098	-0.0370631	0.661095	0.0888862	7.3519e-13
1.12967	-0.033134	0.66075	0.116835	7.53619e-13
1.12488	-0.058328	0.660245	0.116471	7.81153e-13
0.486543	-0.00929715	0.658877	0.0505305	8.61311e-13
1.35583	-0.0522966	0.658149	0.141039	9.07052e-13
1.21435	-0.0324988	0.657947	0.126379	9.20153e-13
0.559832	-0.00690027	0.657623	0.0583044	9.41469e-13
1.47221	-0.026743	0.657574	0.153342	9.44578e-13
0.793421	-0.0206091	0.65641	0.0828544	1.02562e-12
2.29926	-0.147091	0.654527	0.241108	1.17106e-12
0.896381	-0.0151922	0.653904	0.0941269	1.22324e-12
2.31694	-0.200924	0.65264	0.243976	1.33626e-12
0.305289	-0.00370624	0.648563	0.0324369	1.77347e-12
1.07843	-0.0436121	0.648407	0.114622	1.79279e-12
0.206267	-0.00174408	0.648044	0.0219407	1.83809e-12
1.20836	-0.0720536	0.645903	0.129138	2.12941e-12
0.841047	-0.0379536	0.645452	0.0899714	2.19602e-12
0.52717	-0.00666308	0.644328	0.0565329	2.37144e-12
3.61256	-0.349038	0.643823	0.387832	2.45448e-12
2.41653	-0.163419	0.641943	0.260495	2.78888e-12
0.406624	-0.00796327	0.641465	0.0438785	2.88058e-12
0.442619	-0.00387322	0.637244	0.0482019	3.82694e-12
0.894337	-0.0275205	0.636889	0.0974695	3.91887e-12
1.47788	-0.052235	0.636479	0.16121	4.02745e-12
0.426765	-0.00705496	0.635869	0.0466137	4.19464e-12
2.10828	-0.0565587	0.63553	0.230447	4.29079e-12
2.80366	-0.103642	0.631591	0.309066	5.56977e-12
1.70865	-0.0959468	0.63045	0.188818	6.00386e-12
1.71922	-0.044649	0.629913	0.190205	6.21947e-12
1.95745	-0.0843176	0.629641	0.216688	6.33116e-12
1.41428	-0.0338407	0.629274	0.156683	6.48526e-12
0.681489	-0.00870088	0.628958	0.0755507	6.6207e-12
0.576655	-0.00924967	0.627112	0.0641817	7.46847e-12
2.45676	-0.0774745	0.626558	0.273762	7.74292e-12
2.46332	-0.182399	0.625987	0.274828	8.03557e-12
0.184973	-0.00375011	0.625166	0.0206733	8.475e-12
0.351824	-0.00169682	0.623545	0.0394573	9.41069e-12
1.25968	-0.0325368	0.622012	0.141736	1.03872e-11
0.542942	-0.00637786	0.621358	0.0611754	1.08329e-11
1.00477	-0.033214	0.619931	0.113554	1.18685e-11
0.193066	-0.000557247	0.619783	0.0218264	1.19815e-11
0.337178	-0.00491845	0.61964	0.03813	1.20917e-11
1.36275	-0.0720334	0.618287	0.15455	1.31808e-11
1.19826	-0.0231704	0.615722	0.136635	1.55096e-11
1.09851	-0.0462845	0.615185	0.125403	1.60443e-11
2.32994	-0.0307645	0.60861	0.269686	2.42155e-11
1.68111	-0.110681	0.607159	0.195179	2.6495e-11
3.75656	-0.207423	0.605735	0.437444	2.89302e-11
2.18293	-0.0890019	0.60429	0.254968	3.16194e-11
2.44255	-0.0608491	0.604102	0.285404	3.19877e-11
2.03214	-0.0383034	0.60313	0.237931	3.39511e-11
1.04907	-0.0378316	0.602852	0.122901	3.45348e-11
0.483914	-0.00805664	0.602422	0.0567425	3.54545e-11
0.428221	-0.0139311	0.602219	0.0502334	3.58984e-11
0.510341	-0.00402958	0.600191	0.0601204	4.06231e-11
1.59056	-0.034309	0.599576	0.187615	4.21687e-11
1.04221	-0.0325129	0.598269	0.123269	4.56453e-11
0.0703063	0.000325253	0.598116	0.00831824	4.60705e-11
0.773384	-0.0189635	0.597545	0.091611	4.76879e-11
0.206883	-0.00134352	0.596062	0.024582	5.21516e-11
1.86526	-0.0321865	0.595753	0.221774	5.31286e-11
0.689724	-0.0131004	0.595486	0.0820513	5.3989e-11
1.93399	-0.0809118	0.593596	0.230976	6.04714e-11
1.38068	-0.0604754	0.591075	0.165757	7.02833e-11
0.228131	-0.0040011	0.590832	0.027402	7.13094e-11
1.01819	-0.0653671	0.589686	0.12259	7.63269e-11
1.07022	-0.0335428	0.587724	0.129378	8.57179e-11
0.757308	-0.0238959	0.587579	0.0915776	8.64575e-11
1.43924	-0.0258564	0.584558	0.175127	1.03255e-10
1.92405	-0.176163	0.583977	0.234399	1.06829e-10
0.14653	0.000296669	0.583758	0.0178593	1.08208e-10
2.08741	-0.0804361	0.583654	0.25447	1.08863e-10
1.70707	-0.0617904	0.58218	0.208736	1.18641e-10
1.68745	-0.0366969	0.581365	0.206682	1.24403e-10
1.38536	-0.0353493	0.581256	0.16972	1.25195e-10
1.29544	-0.0576992	0.579923	0.159138	1.35261e-10
1.08691	-0.0710857	0.579666	0.133593	1.37295e-10
1.1579	-0.0359189	0.578402	0.142687	1.47702e-10
1.29193	-0.0312905	0.577619	0.15946	1.54527e-10
1.84062	-0.0688733	0.575863	0.228001	1.70946e-10
0.10242	0.000864763	0.575236	0.0127033	1.7721e-10
0.761325	-0.00367059	0.575165	0.0944417	1.7793e-10
1.11	-0.0415799	0.574242	0.137955	1.87583e-10
3.12304	-0.129528	0.573954	0.388371	1.90696e-10
1.87248	-0.0614838	0.573844	0.232907	1.91895e-10
2.35165	-0.0373391	0.570943	0.294248	2.26362e-10
2.09246	-0.0609557	0.568939	0.26289	2.53567e-10
0.932032	-0.0322096	0.568912	0.117104	2.53952e-10
0.631773	-0.0231596	0.568229	0.0794886	2.63932e-10
1.1201	-0.0240179	0.567223	0.141219	2.79336e-10
3.36558	-0.145384	0.567192	0.424348	2.7982e-10
0.193499	-0.00146965	0.564429	0.0245349	3.26736e-10
0.0143526	7.80207e-05	0.563703	0.00182254	3.40263e-10
0.563784	-0.00918243	0.56291	0.0717064	3.55659e-10
1.62879	-0.0474675	0.561907	0.207585	3.76071e-10
0.854408	-0.0176939	0.561114	0.109067	3.93016e-10
1.66114	-0.0157335	0.557551	0.213587	4.7861e-10
1.44737	-0.0507572	0.556868	0.186359	4.96946e-10
1.02068	-0.0267298	0.555704	0.13173	5.29751e-10
0.151203	-5.15341e-05	0.555259	0.019532	5.4283e-10
1.70439	-0.0835137	0.554063	0.220702	5.79558e-10
1.80349	-0.108391	0.551018	0.234976	6.84158e-10
0.309951	-0.00295237	0.550153	0.0404541	7.17e-10
3.25539	-0.0682535	0.549927	0.425081	7.25858e-10
2.03258	-0.0298296	0.548108	0.266386	8.00867e-10
0.295522	-0.00421236	0.547921	0.0387452	8.08995e-10
0.773083	-0.0245519	0.546864	0.101573	8.56377e-10
0.402289	-0.0083688	0.546495	0.0528951	8.73551e-10
1.37422	-0.079798	0.545276	0.181134	9.32642e-10
3.42834	-0.303852	0.544688	0.452422	9.62541e-10
2.85725	-0.0964341	0.544636	0.377098	9.65185e-10
1.32594	-0.0740371	0.544048	0.175204	9.96073e-10
0.334807	-0.00577069	0.543576	0.0442821	1.02152e-09
2.14659	-0.165456	0.540624	0.285605	1.19549e-09
2.06076	-0.0368043	0.538843	0.275169	1.31386e-09
3.1858	-0.104938	0.537409	0.426623	1.41722e-09
0.64218	-0.017327	0.536161	0.0862129	1.51354e-09
1.39897	-0.0344919	0.535495	0.188064	1.5675e-09
5.91802	-0.107183	0.534785	0.796697	1.627e-09
0.86839	-0.029356	0.533147	0.11729	1.77271e-09
0.771357	-0.0151199	0.533015	0.104212	1.78498e-09
1.36227	-0.0291624	0.532549	0.184217	1.82902e-09
0.119629	-0.00209889	0.530258	0.0162518	2.06086e-09
3.63514	-0.35303	0.528468	0.495617	2.26133e-09
0.700729	-0.0105461	0.527135	0.0957937	2.42268e-09
0.691683	-0.0126074	0.526412	0.0946944	2.51485e-09
0.506387	-0.0115214	0.525815	0.0694097	2.59345e-09
0.878866	-0.0169911	0.525285	0.120593	2.66514e-09
1.17046	-0.0321809	0.524551	0.16084	2.76753e-09
0.610597	-0.00964259	0.523542	0.0840756	2.91459e-09
4.42379	-0.138296	0.523527	0.609149	2.91682e-09
1.19663	-0.0138483	0.522266	0.16519	3.11132e-09
1.20121	-0.0155608	0.521932	0.165934	3.165e-09
0.756439	-0.013784	0.521781	0.104526	3.18954e-09
0.0795966	0.00159092	0.520987	0.0110163	3.32129e-09
1.2605	-0.0669821	0.520137	0.174753	3.46842e-09
1.47937	-0.0417727	0.519868	0.205205	3.51613e-09
0.119621	-0.000172539	0.518373	0.0166427	3.79366e-09
1.03451	-0.0174519	0.517847	0.144081	3.89624e-09
1.17314	-0.0318428	0.517812	0.1634	3.90316e-09
0.711784	-0.0148347	0.517302	0.0992415	4.00521e-09
0.82766	-0.0236134	0.51489	0.115956	4.52395e-09
0.815885	-0.0155599	0.513377	0.114653	4.88177e-09
0.670532	-0.0197082	0.511844	0.0945168	5.27168e-09
0.200509	-0.000342672	0.5113	0.0282941	5.4174e-09
0.934595	-0.031916	0.509633	0.132323	5.88743e-09
1.04698	-0.0488461	0.509258	0.148346	5.99875e-09
4.56132	-0.406999	0.507622	0.648409	6.50726e-09
0.487379	-0.00700829	0.506445	0.069446	6.89828e-09
0.466929	-0.00385361	0.505392	0.0666726	7.26745e-09
0.261654	0.00181211	0.503844	0.0374772	7.84446e-09
2.30016	-0.28006	0.503437	0.329725	8.00356e-09
0.392374	-0.00230696	0.501708	0.0564412	8.71365e-09
0.463208	-0.00841216	0.501014	0.0667228	9.01514e-09
2.43062	-0.0995879	0.500948	0.350165	9.0443e-09
2.4117	-0.0920755	0.500921	0.347458	9.05641e-09
1.1901	-0.0141099	0.499981	0.171783	9.48329e-09
2.56049	-0.113142	0.499564	0.369898	9.67872e-09
1.48652	-0.0763855	0.499164	0.21492	9.86976e-09
0.374689	-0.0122452	0.497511	0.0543515	1.0698e-08
0.598794	-0.0225321	0.496716	0.086998	1.11201e-08
0.666602	-0.00109283	0.496339	0.0969227	1.13255e-08
0.299252	-0.000972646	0.496316	0.0435127	1.13383e-08
1.58152	-0.0650665	0.49436	0.230862	1.24668e-08
0.365037	-0.00806088	0.493822	0.0533437	1.27951e-08
2.8255	-0.0561976	0.493811	0.412906	1.28023e-08
1.09668	-0.0297082	0.493593	0.160333	1.29378e-08
1.79849	-0.0755456	0.49327	0.263108	1.31412e-08
0.5757	-0.00195321	0.492139	0.084412	1.38781e-08
2.00838	-0.0330818	0.48906	0.296299	1.60914e-08
1.11241	-0.0209912	0.4872	0.164726	1.75886e-08
0.531547	-0.00613834	0.48704	0.0787373	1.77234e-08
4.11042	-0.154853	0.486251	0.609834	1.84037e-08
0.51404	-0.0103754	0.486094	0.0762883	1.85414e-08
0.181955	-0.00105834	0.484386	0.0270962	2.01108e-08
1.82924	-0.069538	0.482555	0.273406	2.19351e-08
0.292569	-0.00239879	0.48049	0.0439099	2.41837e-08
0.681721	-0.0181764	0.479619	0.102494	2.51963e-08
0.239174	0.00679024	0.479288	0.0359827	2.55925e-08
0.739175	-0.00130182	0.478737	0.111329	2.62647e-08
1.03109	-0.0334784	0.478026	0.155515	2.71558e-08
0.991939	-0.00680627	0.477271	0.149837	2.81348e-08
0.786587	-0.0180004	0.476722	0.118949	2.88688e-08
1.93082	-0.0643052	0.476398	0.292171	2.931e-08
0.585864	-0.00949502	0.471902	0.0894556	3.61443e-08
0.47642	-0.00431006	0.471486	0.0728052	3.68475e-08
0.0732883	-3.50786e-05	0.470858	0.0112139	3.79362e-08
0.425714	-0.00396304	0.469476	0.0653196	4.04429e-08
1.38932	-0.0241246	0.468303	0.213673	4.2694e-08
2.42989	-0.314792	0.467591	0.374245	4.41184e-08
0.0872923	0.000671142	0.467418	0.0134492	4.44708e-08
1.63691	-0.0581686	0.466897	0.252465	4.55509e-08
0.526468	-0.000179142	0.466255	0.0813029	4.69136e-08
2.53693	-0.0459609	0.464966	0.392797	4.97737e-08
3.69906	-0.148024	0.464901	0.572806	4.99234e-08
0.437193	-8.52445e-05	0.464446	0.067762	5.09745e-08
1.03146	-0.042088	0.464138	0.159969	5.16994e-08
0.457701	-0.00150128	0.463893	0.0710196	5.22823e-08
1.89231	-0.0349146	0.463139	0.294067	5.41145e-08
1.71869	-0.0849142	0.461826	0.267793	5.74595e-08
0.838334	-0.0062879	0.458714	0.131443	6.6192e-08
1.00888	-0.007	0.458001	0.158411	6.83651e-08
0.129024	-0.00187922	0.457366	0.0202848	7.03591e-08
2.37301	-0.247415	0.456607	0.373649	7.28149e-08
0.464547	-0.00938608	0.455265	0.0733449	7.73595e-08
3.13295	-0.0714912	0.45453	0.495378	7.99637e-08
0.252537	-0.00126616	0.453929	0.0399793	8.21568e-08
0.932518	-0.0115847	0.452614	0.14802	8.71555e-08
1.09556	-0.0105931	0.452112	0.174076	8.91366e-08
0.406378	-0.010667	0.451938	0.0645931	8.98374e-08
0.374847	-0.000973628	0.451353	0.0596515	9.22204e-08
0.349092	0.00394484	0.451042	0.055588	9.35146e-08
1.13004	-0.0366806	0.450637	0.18009	9.52235e-08
1.06922	-0.0145677	0.449745	0.170704	9.90932e-08
0.516108	-0.00545646	0.448494	0.082607	1.04777e-07
1.46912	-0.0368841	0.446939	0.235885	1.12283e-07
1.33033	-0.0404858	0.446138	0.213946	1.16349e-07
0.315732	-0.00203657	0.445015	0.0508922	1.22286e-07
3.52483	-0.193109	0.443746	0.569622	1.29345e-07
0.936491	-0.00768245	0.443216	0.151502	1.32407e-07
0.334908	0.000959628	0.442797	0.0542262	1.34879e-07
0.740892	-0.00289047	0.441634	0.120244	1.41967e-07
1.87135	-0.00567274	0.44021	0.30459	1.51142e-07
0.626555	-0.00764099	0.437355	0.102574	1.71279e-07
3.2555	-0.0649815	0.436303	0.534104	1.79333e-07
0.792425	-0.0147755	0.435696	0.130167	1.8414e-07
2.35973	-0.121181	0.434802	0.388327	1.91458e-07
1.62404	-0.0180648	0.433055	0.268211	2.06556e-07
0.822506	-0.0213397	0.431677	0.136219	2.19263e-07
0.88474	0.0375931	0.431264	0.146649	2.23219e-07
0.506578	-0.00955768	0.427878	0.0845494	2.58332e-07
0.903282	-0.0105126	0.425418	0.15152	2.87101e-07
2.6942	-0.0282732	0.423898	0.453344	3.06408e-07
1.68848	-0.0583382	0.423612	0.284281	3.10168e-07
3.34141	-0.0828479	0.423567	0.562628	3.10763e-07
1.29219	-0.0398797	0.421311	0.218589	3.42151e-07
0.242189	0.000787325	0.421217	0.0409768	3.43511e-07
1.54116	-0.02835	0.421059	0.26084	3.45836e-07
1.53789	-0.0495086	0.420752	0.260449	3.50371e-07
0.934417	0.00138464	0.420396	0.158364	3.55717e-07
1.81586	-0.0933273	0.419964	0.308024	3.62316e-07
0.634984	0.0148862	0.419546	0.107804	3.688e-07
1.81985	-0.0936975	0.419496	0.308997	3.69578e-07
2.67069	-0.0442848	0.419472	0.453485	3.69949e-07
1.51087	-0.0132674	0.418233	0.257201	3.89907e-07
1.13286	-0.0127677	0.417912	0.192978	3.95237e-07
2.00658	-0.0758063	0.41763	0.342011	3.99982e-07
1.20686	-0.0153882	0.41655	0.20616	4.18671e-07
0.243635	-8.32461e-05	0.415333	0.041723	4.40735e-07
1.4401	-0.00648369	0.415037	0.24677	4.46262e-07
0.686901	-0.0142164	0.413839	0.117996	4.69336e-07
0.81484	-0.00161108	0.412799	0.140273	4.90295e-07
1.9019	-0.062211	0.412454	0.327643	4.97442e-07
0.607127	0.00534051	0.411855	0.10472	5.10099e-07
0.513753	0.000621644	0.409181	0.0891054	5.70482e-07
0.675105	-0.00541153	0.408892	0.11716	5.77381e-07
3.81536	-0.195481	0.406847	0.664942	6.28737e-07
0.701128	0.00340273	0.405753	0.12247	6.57977e-07
1.49841	-0.0304128	0.405546	0.261848	6.63647e-07
0.346699	0.000290865	0.405445	0.0605986	6.66437e-07
0.186369	0.00206936	0.404952	0.0326083	6.80197e-07
0.501052	-0.00290567	0.403309	0.0879667	7.28091e-07
2.62341	-0.0515455	0.401781	0.462042	7.75506e-07
0.652276	-0.0116605	0.401283	0.114999	7.916e-07
0.180314	-0.000573546	0.401274	0.0317908	7.91898e-07
1.06786	-0.0288341	0.400907	0.188417	8.03951e-07
4.18454	-0.118232	0.400501	0.738959	8.17527e-07
1.94208	-0.0446673	0.400133	0.34322	8.29982e-07
4.06734	-0.189473	0.400123	0.718827	8.30335e-07
0.695089	-0.00830186	0.39799	0.123392	9.06393e-07
1.15096	-0.0209549	0.397569	0.204497	9.22172e-07
0.537385	-0.014077	0.397494	0.0954951	9.25008e-07
0.995944	-0.0374162	0.397259	0.177069	9.33961e-07
0.579994	0.00903158	0.396974	0.103179	9.44923e-07
2.54591	-0.0242698	0.395647	0.454164	9.9761e-07
2.10882	-0.0627091	0.395563	0.376258	1.00105e-06
0.760127	-0.00746171	0.394536	0.135915	1.04391e-06
1.91009	-0.0654339	0.394236	0.341748	1.05675e-06
0.322259	-0.00233236	0.3917	0.0579652	1.17165e-06
0.470323	-0.00323522	0.390687	0.0847778	1.22085e-06
1.47429	-0.0541839	0.39027	0.26598	1.24167e-06
0.391585	0.00266662	0.389089	0.0708223	1.30246e-06
0.295785	0.003706	0.388912	0.0535158	1.31183e-06
0.288434	0.00717523	0.388336	0.0522489	1.34271e-06
2.10748	-0.0996806	0.387613	0.382346	1.38253e-06
1.92681	-0.0444364	0.384531	0.351849	1.56523e-06
1.0353	-0.0335689	0.383673	0.189396	1.62006e-06
2.68398	-0.0279092	0.381206	0.493574	1.78831e-06
2.41439	-0.081605	0.379433	0.44567	1.91947e-06
2.7607	-0.0924013	0.379294	0.509747	1.93017e-06
0.138815	0.00244203	0.376628	0.025777	2.1461e-06
0.408668	0.00523843	0.375574	0.0760577	2.23778e-06
1.6268	-0.00402351	0.372725	0.304612	2.50469e-06
0.870041	-0.0035545	0.372668	0.162932	2.51039e-06
1.65436	-0.016598	0.371078	0.310867	2.67274e-06
1.44944	-0.0554829	0.371073	0.272365	2.6733e-06
1.81933	-0.0335854	0.370838	0.342042	2.69813e-06
0.0552463	0.00116236	0.370156	0.0104018	2.7716e-06
2.41508	-0.177673	0.36988	0.45498	2.80185e-06
0.993983	-0.00561821	0.368184	0.187941	2.99475e-06
0.595433	-0.000998234	0.368004	0.112627	3.01598e-06
1.32327	-0.0275932	0.366264	0.251238	3.22863e-06
1.86314	-0.072682	0.365207	0.354545	3.36467e-06
0.821599	-0.00777347	0.365038	0.156403	3.387e-06
3.48312	-0.0604224	0.364885	0.663279	3.40729e-06
3.29578	-0.0866077	0.364293	0.628407	3.48687e-06
0.257556	0.00161166	0.363462	0.0491964	3.60167e-06
1.50603	-0.0412795	0.362169	0.288477	3.78758e-06
3.55794	-0.116593	0.36128	0.682828	3.92059e-06
2.10799	-0.0248451	0.361193	0.404635	3.93387e-06
0.273782	0.00127456	0.359413	0.0527566	4.21496e-06
0.865801	-0.0173882	0.358853	0.167039	4.30738e-06
2.70589	-0.0881353	0.358651	0.522277	4.34117e-06
0.358836	-0.00119205	0.357955	0.0693654	4.45949e-06
0.370441	-0.000839554	0.356271	0.071872	4.75908e-06
1.01057	-0.00855913	0.355902	0.196226	4.82716e-06
0.702374	0.0143078	0.354167	0.1369	5.16057e-06
1.93659	-0.0180469	0.353227	0.378238	5.35014e-06
0.737645	0.00538851	0.352865	0.144185	5.42504e-06
0.250744	-1.59344e-05	0.351771	0.0491297	5.65744e-06
1.13958	-0.0234157	0.349849	0.224229	6.08918e-06
0.35972	0.0168629	0.34975	0.0707956	6.1122e-06
0.954994	-0.0237165	0.34942	0.188086	6.1897e-06
0.442208	-0.00312037	0.349017	0.0871702	6.28572e-06
1.36048	-0.0112501	0.347621	0.269009	6.62911e-06
3.70184	-0.0440263	0.347373	0.73237	6.69197e-06
1.69776	-0.0340123	0.346934	0.336211	6.80491e-06
0.622853	0.0227927	0.346892	0.123356	6.81569e-06
0.335127	0.00977537	0.346216	0.0664711	6.99317e-06
0.806737	-0.00967661	0.34586	0.160139	7.0885e-06
0.284016	0.000135603	0.343134	0.0567191	7.86056e-06
1.14179	0.0423557	0.341174	0.229015	8.46474e-06
1.53425	-0.0188471	0.340968	0.307874	8.53105e-06
2.31248	-0.116175	0.340622	0.464396	8.643e-06
0.162863	0.00299698	0.339303	0.0328026	9.0834e-06
3.24738	-0.0416749	0.338737	0.654891	9.27923e-06
1.38749	-0.00126489	0.33602	0.281518	1.02759e-05
0.592095	-0.0085276	0.335951	0.120152	1.03023e-05
0.680816	-0.00587377	0.335541	0.138284	1.04619e-05
0.130858	0.000860933	0.335275	0.026595	1.05666e-05
4.32142	-0.00695631	0.334407	0.879979	1.09156e-05
0.22978	0.00416106	0.334086	0.0468244	1.10475e-05
1.30064	-0.0482693	0.33358	0.265345	1.1258e-05
0.852927	-0.0144423	0.333448	0.174058	1.13139e-05
1.76556	-0.0187446	0.331951	0.361518	1.1964e-05
2.99558	-0.0380767	0.331661	0.613777	1.20938e-05
1.70834	-0.017119	0.32756	0.353292	1.40848e-05
1.37801	-0.0226163	0.326721	0.285524	1.45296e-05
1.68483	-0.0105927	0.323687	0.351518	1.62529e-05
1.97092	-0.0713932	0.322962	0.411888	1.66928e-05
1.95105	-0.0619078	0.322924	0.407772	1.67162e-05
1.34971	-0.0188105	0.320822	0.283451	1.80597e-05
0.739647	-0.00259482	0.319851	0.15568	1.87153e-05
2.71453	-0.128053	0.318877	0.572633	1.9396e-05
1.62211	-0.00720692	0.318841	0.342212	1.94214e-05
0.299673	0.00244247	0.318758	0.0632334	1.94802e-05
3.95496	-0.0421202	0.318698	0.834645	1.95233e-05
1.96426	-0.0276895	0.318373	0.414842	1.97571e-05
1.28427	-0.0081633	0.316216	0.272586	2.13784e-05
0.285528	0.00993851	0.31601	0.060632	2.15395e-05
0.908495	-0.00498139	0.315919	0.19296	2.16112e-05
1.24091	-0.00570284	0.315469	0.263838	2.19689e-05
0.29677	0.00838151	0.312127	0.0635897	2.48105e-05
2.0551	-0.0111019	0.311771	0.440718	2.51341e-05
1.43683	-0.00773821	0.31168	0.308196	2.5217e-05
3.78445	-0.107023	0.31122	0.812622	2.56412e-05
1.29631	-0.00823737	0.31118	0.278378	2.56784e-05
1.22079	-0.0121778	0.310293	0.262703	2.65182e-05
0.806008	0.0196853	0.309828	0.173635	2.69679e-05
0.519491	-0.00228181	0.309118	0.112098	2.767e-05
1.87157	-0.0183592	0.308585	0.404359	2.82092e-05
1.41967	-0.00930135	0.305659	0.308841	3.13505e-05
0.529055	0.000424833	0.304381	0.11544	3.28262e-05
1.51647	-0.0547119	0.30362	0.33149	3.37369e-05
2.92503	-0.0546174	0.30257	0.640985	3.50338e-05
0.571068	0.00336001	0.30155	0.125445	3.63381e-05
0.619984	0.0018324	0.299268	0.136932	3.94311e-05
0.436012	-0.00273539	0.297672	0.0966672	4.17428e-05
0.349451	0.000287763	0.296654	0.0776649	4.32846e-05
3.40167	-0.1084	0.296556	0.756194	4.34361e-05
0.821764	-0.00442779	0.29596	0.18294	4.43672e-05
0.293167	0.00475245	0.295491	0.065338	4.51144e-05
2.366	-0.0588309	0.294964	0.527977	4.59679e-05
1.22066	-0.00798578	0.294479	0.27271	4.67659e-05
0.924071	0.00613389	0.292725	0.207324	4.97705e-05
3.1172	-0.0658853	0.29262	0.69955	4.9956e-05
1.04497	-0.0385356	0.292385	0.234641	5.03726e-05
0.216851	0.00986481	0.29098	0.0488582	5.29419e-05
0.262338	0.0214561	0.290977	0.0591072	5.29482e-05
0.373233	0.00315177	0.290021	0.0842883	5.47682e-05
0.628473	0.00270813	0.287752	0.142716	5.93336e-05
1.66805	-0.0106486	0.287131	0.379362	6.06456e-05
1.05802	0.0299893	0.286059	0.241254	6.29775e-05
0.646144	0.0262593	0.285135	0.147671	6.50547e-05
0.246775	0.00745633	0.284973	0.0564209	6.54261e-05
1.34441	-0.0367789	0.2842	0.307961	6.72261e-05
0.0893639	0.000903514	0.283764	0.0204923	6.82622e-05
1.79635	-0.0183525	0.282218	0.413499	7.20624e-05
0.019026	0.000379158	0.281964	0.00438231	7.27055e-05
0.517011	0.00672099	0.280824	0.119421	7.56628e-05
2.50207	-0.0461687	0.280625	0.57822	7.61884e-05
0.355234	0.00236145	0.280011	0.0822184	7.78418e-05
0.383008	0.00208684	0.278816	0.08891	8.11534e-05
0.290798	0.00779037	0.275423	0.0680791	9.13241e-05
2.31491	-0.0314733	0.274802	0.542791	9.33142e-05
0.812145	0.028902	0.274259	0.190688	9.50864e-05
2.0241	-0.0166378	0.273907	0.475672	9.62564e-05
1.71932	-0.0394349	0.27349	0.404469	9.76568e-05
0.222216	-0.00139226	0.273254	0.0523073	9.84583e-05
0.101449	0.0041601	0.272638	0.023917	0.000100579
0.719469	0.00161081	0.272265	0.169778	0.000101889
0.325581	0.00166816	0.271618	0.0769553	0.000104193
3.61576	-0.174171	0.268978	0.860371	0.000114135
2.31279	-0.107813	0.26792	0.551813	0.000118368
0.909545	0.0126663	0.265583	0.218311	0.000128274
2.44125	-0.0640058	0.264107	0.588177	0.000134934
2.37946	-0.133762	0.262629	0.575478	0.000141942
0.547938	0.00756414	0.26224	0.132654	0.000143843
2.00099	-0.0454439	0.260511	0.486607	0.000152599
0.996363	0.00595922	0.260259	0.242456	0.000153914
0.493311	0.000614541	0.259937	0.120144	0.000155616
0.355335	0.00743607	0.258875	0.0867797	0.000161353
0.897522	0.0113803	0.25762	0.219911	0.000168397
1.36641	-0.018094	0.255975	0.336246	0.000178085
2.52154	-0.00757977	0.255462	0.621334	0.000181215
1.11779	-0.00694127	0.253771	0.276664	0.000191909
0.89096	-0.00515587	0.252927	0.221015	0.000197475
0.767794	-0.0208651	0.25211	0.190875	0.000203013
2.02883	-0.0080712	0.25177	0.504825	0.000205362
0.363003	0.00715784	0.250234	0.0906941	0.000216296
0.7576	-0.00335641	0.248655	0.190082	0.000228126
0.326357	0.000106281	0.248516	0.0819135	0.0002292
2.39825	-0.0125368	0.247997	0.602782	0.000233238
0.198091	0.00401297	0.247503	0.0498549	0.000237156
1.01341	-0.00583508	0.247245	0.255228	0.000239217
1.70795	-0.0280407	0.246742	0.430729	0.000243301
2.33579	-0.0317243	0.246399	0.589608	0.000246124
2.7193	-3.51565e-05	0.24599	0.687173	0.000249532
0.35597	0.00695821	0.244575	0.0902988	0.000261672
1.15963	0.0160505	0.244512	0.294214	0.000262229
1.14568	-0.00591722	0.244432	0.290737	0.000262933
0.736421	0.00550854	0.243894	0.187153	0.000267717
2.94315	-0.00219997	0.243637	0.748488	0.000270038
0.304454	0.0605506	0.243291	0.0775002	0.000273184
1.50802	-0.0678645	0.243098	0.384075	0.000274958
3.12605	0.0116251	0.242786	0.796843	0.000277847
1.4024	0.0268465	0.242289	0.357961	0.000282502
0.216874	0.00637279	0.241834	0.0554256	0.000286843
2.6285	-0.0733943	0.239307	0.676415	0.000312106
0.22407	0.003029	0.237503	0.0579493	0.000331452
1.757	-0.00603131	0.23616	0.456089	0.000346609
1.01978	-0.0108669	0.235491	0.26521	0.000354396
0.93405	0.0177384	0.234973	0.243265	0.000360554
3.4957	-0.0701077	0.234606	0.911351	0.000364968
1.73214	-0.0301303	0.233925	0.452438	0.000373315
0.110775	0.00280366	0.231921	0.0290974	0.000398953
2.60443	-0.0629088	0.231578	0.684767	0.000403513
1.13743	0.0331946	0.231121	0.299443	0.00040966
3.30169	-0.0295996	0.231039	0.869411	0.00041078
0.194229	0.00113142	0.230686	0.0511958	0.000415595
2.03977	-0.0482358	0.229923	0.538813	0.000426224
0.218479	0.00714203	0.229756	0.057739	0.000428574
0.801254	0.00510421	0.229197	0.212088	0.000436558
0.314452	0.0170421	0.229021	0.0832756	0.00043911
0.91245	0.00738413	0.2288	0.241793	0.000442317
0.795531	0.0388026	0.227856	0.211376	0.000456312
2.27677	-0.00850548	0.227854	0.604951	0.000456354
0.155213	0.00178831	0.226861	0.0413577	0.000471529
2.63371	-0.0394517	0.226045	0.703408	0.000484369
0.215388	0.00206963	0.225161	0.0576714	0.000498671
2.16639	-0.0395299	0.224674	0.580874	0.000506722
1.33057	0.054635	0.224659	0.35678	0.000506968
1.30018	0.0174185	0.223885	0.349408	0.000520029
1.22594	-0.00518134	0.223526	0.329799	0.000526194
1.07382	0.00690915	0.223014	0.289302	0.000535124
1.109	-0.0180439	0.221764	0.299863	0.000557514
0.276734	0.0086045	0.221556	0.074871	0.000561333
0.145297	0.000665293	0.221211	0.0393497	0.000567714
0.844266	0.0156359	0.220588	0.229061	0.000579408
0.260611	0.00353436	0.22026	0.0707749	0.000585661
1.3406	0.013249	0.219141	0.365262	0.00060751
0.37904	0.0136429	0.217869	0.103659	0.00063329
0.945351	0.00194958	0.216281	0.259743	0.000666986
0.623009	0.0470547	0.216255	0.17119	0.000667552
2.59032	0.107485	0.214924	0.714572	0.000697134
2.43264	0.0324364	0.214471	0.671976	0.000707481
0.557772	0.00148408	0.212592	0.15494	0.000752074
0.645241	-0.000320142	0.212037	0.179535	0.000765763
1.1363	0.0119366	0.211565	0.316617	0.000777577
0.332448	0.00409087	0.211162	0.0927447	0.00078783
0.567891	0.0134041	0.211133	0.158441	0.00078858
1.07035	0.00131475	0.211019	0.298729	0.000791481
0.49687	0.00725377	0.20921	0.139432	0.000839302
1.14537	-0.00326016	0.20886	0.321753	0.000848871
0.358962	0.019663	0.208104	0.10107	0.000869902
1.34958	-0.0108072	0.207755	0.380393	0.000879782
1.2291	-0.0198963	0.207409	0.346798	0.000889676
0.854534	0.00567931	0.20711	0.241332	0.000898317
0.682161	0.00326387	0.207062	0.192679	0.000899709
3.12072	-0.0530935	0.206822	0.882106	0.000906715
0.0976117	0.00163408	0.206039	0.0276571	0.000929963
0.814887	0.000695825	0.205978	0.230931	0.000931801
1.88562	0.0239724	0.205223	0.535602	0.000954787
0.453931	0.00208342	0.204115	0.129377	0.00098954
0.401772	0.00900265	0.203603	0.114692	0.001006
1.19066	-0.0156954	0.203519	0.33998	0.00100873
0.708798	0.0014943	0.20231	0.203147	0.00104877
1.08939	0.0357753	0.20113	0.313374	0.00108938
2.12249	0.0286653	0.199709	0.613267	0.00114028
1.14144	0.0084148	0.199669	0.329848	0.00114176
0.919499	-0.0037646	0.198243	0.266902	0.0011952
0.706041	0.00685617	0.196821	0.205863	0.00125095
0.969957	-0.0102429	0.196045	0.283511	0.00128246
0.798074	0.0137352	0.195918	0.233365	0.00128768
0.299468	0.0105166	0.194449	0.087978	0.00134964
0.459939	0.0131086	0.194195	0.135231	0.00136062
3.06654	0.0367033	0.19147	0.909547	0.0014843
0.241558	0.00628768	0.191289	0.0716889	0.00149292
1.15446	-0.00513816	0.190797	0.343163	0.00151652
0.385926	0.00212947	0.190264	0.114915	0.00154248
1.95755	0.0522409	0.189793	0.583781	0.00156583
2.77617	-0.0613048	0.18945	0.828834	0.00158303
0.0816284	0.00213896	0.187268	0.0245449	0.00169677
0.88381	0.0131259	0.187151	0.265857	0.00170313
0.776202	0.00821945	0.187105	0.233523	0.00170561
1.99214	-0.00426388	0.187026	0.599496	0.00170992
1.43705	0.00631604	0.186771	0.432815	0.00172384
0.714365	0.0382365	0.185539	0.216032	0.00179258
0.304243	0.00757471	0.183955	0.0924912	0.00188493
0.0497712	0.00291493	0.183912	0.0151328	0.0018875
0.976105	0.00140492	0.18371	0.296984	0.00189967
1.12765	0.0134506	0.183359	0.343492	0.00192091
0.70533	0.0640462	0.183026	0.21509	0.00194128
1.08524	0.0103035	0.182758	0.331239	0.00195778
2.58458	0.00464026	0.181487	0.792247	0.00203821
0.277154	0.0045099	0.178935	0.0856922	0.00220937
0.374983	0.00713316	0.178368	0.116164	0.00224932
0.906955	0.00205952	0.177918	0.281393	0.00228144
1.65917	-0.0200052	0.176049	0.518088	0.00241994
0.159032	0.0114223	0.175555	0.0497436	0.00245785
0.329183	0.00489318	0.175189	0.103095	0.00248633
1.87143	0.0346794	0.1746	0.587302	0.00253287
1.36462	0.00792893	0.172703	0.431095	0.00268858
1.75735	0.049873	0.172012	0.556508	0.00274764
0.708769	0.00806284	0.171237	0.225061	0.0028153
0.68688	0.0328378	0.170245	0.218876	0.00290435
1.70507	0.000798151	0.170143	0.543521	0.00291366
0.718198	0.0226448	0.169221	0.229688	0.00299912
0.623323	0.0125581	0.168441	0.199901	0.00307333
0.0706527	0.00189821	0.166389	0.0228259	0.00327722
0.237452	0.00163427	0.166158	0.0767779	0.00330099
1.23387	0.0835436	0.164308	0.401646	0.0034976
0.37539	0.017533	0.164134	0.122273	0.00351659
1.71227	0.00774724	0.162077	0.561945	0.00374988
0.340892	0.00522838	0.159732	0.112852	0.00403416
0.52336	0.0182564	0.158905	0.173794	0.0041395
0.325062	0.02099	0.158409	0.108145	0.0042038
1.64641	0.0307384	0.156397	0.551914	0.00447535
0.273322	0.0134889	0.155762	0.091845	0.00456449
1.88761	-0.0208051	0.155352	0.635287	0.00462301
2.19533	0.0205197	0.155195	0.739297	0.00464563
0.720913	0.028146	0.155191	0.242777	0.00464619
0.0929745	0.00628979	0.154338	0.0314127	0.00477083
0.961749	-0.00174478	0.153476	0.326017	0.0049002
0.729407	0.0464504	0.153084	0.247631	0.00496023
0.44573	0.0105636	0.152837	0.151468	0.00499831
0.749248	0.0763011	0.150392	0.257041	0.0053919
1.12242	-0.00222263	0.148391	0.388108	0.00573628
1.0987	0.0665604	0.147682	0.380974	0.00586351
1.31385	0.0661961	0.146344	0.458016	0.00611118
0.37111	0.0325194	0.146338	0.129374	0.00611228
0.232493	0.0179244	0.145937	0.0811803	0.00618839
0.636645	0.0632392	0.144794	0.223325	0.00641083
0.708021	0.00607476	0.142694	0.25049	0.00683991
0.215696	0.0216463	0.141518	0.0766799	0.00709261
0.662985	0.0281525	0.140089	0.237087	0.00741176
0.0183225	0.000864223	0.139566	0.0065665	0.00753216
0.3356	0.0227145	0.138934	0.120591	0.00768027
0.0435901	0.00136876	0.138881	0.0156667	0.00769273
0.631602	0.0219329	0.138472	0.227393	0.00779026
0.165057	0.01309	0.136272	0.059979	0.00833563
0.533379	0.0227661	0.133463	0.196168	0.00908722
0.999953	0.0264756	0.132469	0.369355	0.00936861
0.178182	0.0127089	0.131676	0.0660438	0.00959959
0.429353	0.00966671	0.130086	0.160256	0.0100792
0.367087	0.0183012	0.129859	0.137153	0.0101497
2.04796	0.0063322	0.129549	0.766225	0.0102468
1.58179	0.0231905	0.128732	0.593965	0.0105066
2.32881	-0.0204053	0.128608	0.874957	0.0105466
0.909554	0.0160057	0.123413	0.349885	0.0123653
1.62747	0.0489351	0.122854	0.627674	0.0125785
0.412503	0.026046	0.121272	0.16027	0.0132021
0.663755	0.0335924	0.121157	0.258029	0.0132486
0.947287	0.0485822	0.120283	0.369769	0.0136075
1.66316	0.0391211	0.119574	0.651388	0.0139053
0.488128	0.023852	0.118037	0.192588	0.0145742
0.416911	0.0228655	0.117992	0.164525	0.0145942
1.46353	0.014029	0.117162	0.579867	0.0149691
0.129749	0.0079589	0.116561	0.0515579	0.0152463
0.0792601	0.00221781	0.114831	0.0317628	0.0160735
2.02207	0.0807275	0.113199	0.816895	0.0168943
0.138054	0.00220095	0.113106	0.0557983	0.0169425
1.68195	0.036225	0.111704	0.6846	0.017683
1.52008	0.0536723	0.110961	0.621042	0.0180885
0.0770359	0.00286659	0.110335	0.031574	0.0184374
0.614678	0.0242726	0.109862	0.252541	0.0187051
1.1461	0.0847739	0.109711	0.471242	0.0187919
0.362287	0.0272635	0.109063	0.149457	0.0191668
0.177373	0.0082961	0.108909	0.0732312	0.0192573
0.13644	0.0174699	0.108095	0.0565688	0.019741
0.303487	0.0169559	0.106261	0.127039	0.0208768
0.227877	0.0235659	0.105667	0.0956882	0.0212582
1.76615	0.0692088	0.104118	0.747772	0.0222865
0.396323	0.00974338	0.103827	0.168062	0.0224855
0.387142	0.0351189	0.10258	0.165278	0.0233567
1.60995	0.0302474	0.100822	0.693963	0.024643
2.27887	-0.0145855	0.100371	0.984754	0.0249848
0.447244	0.0493614	0.100286	0.193356	0.0250498
0.273214	0.0254054	0.0970045	0.120318	0.0276863
0.878824	0.0238848	0.0968283	0.387405	0.0278356
0.325379	0.0276059	0.0967426	0.143505	0.0279085
0.0849501	0.0137934	0.0951083	0.037821	0.0293352
0.762289	0.0991833	0.0917739	0.346128	0.0324781
1.23859	0.0273265	0.0904552	0.566895	0.0338128
1.95519	0.00326292	0.0898762	0.898042	0.0344161
0.748142	0.0314524	0.0894603	0.344506	0.0348561
1.03271	0.0370095	0.0870184	0.482817	0.0375572
0.726934	0.00663635	0.086598	0.340762	0.0380431
0.592166	0.0916862	0.0853353	0.279827	0.0395414
0.762829	0.0812638	0.084417	0.362611	0.0406683
0.169758	0.0188132	0.0835314	0.0811602	0.041786
0.649463	0.0283915	0.0821658	0.313307	0.0435709
0.0403851	0.00210172	0.0818164	0.0195274	0.0440399
0.227469	0.00913363	0.0799289	0.111393	0.046664
0.0837801	0.00257584	0.0789101	0.0413147	0.0481459
0.662074	0.0269621	0.0784547	0.327518	0.0488238
0.366769	0.0303569	0.0781364	0.181835	0.0493034
0.614373	0.00348759	0.0778149	0.305274	0.0497925
0.701277	0.0688535	0.0774284	0.349397	0.0503874
0.601629	0.0507785	0.0767182	0.301249	0.0514993
0.532554	0.0574341	0.0738592	0.272194	0.0562352
0.394897	0.0405304	0.0727104	0.203551	0.058262
0.876484	0.0534958	0.0710173	0.457557	0.0613869
0.132601	0.0277735	0.0709689	0.069248	0.0614786
0.597683	0.0520732	0.0707611	0.31262	0.0618744
0.361658	0.0311647	0.0702331	0.18993	0.0628921
0.128346	0.0048829	0.0695191	0.0677739	0.0642956
1.80598	0.114984	0.0693926	0.954596	0.0645478
0.2498	0.0227764	0.0689336	0.132509	0.0654709
1.05976	0.198995	0.068823	0.562648	0.0656953
0.277853	0.0536199	0.0674063	0.149173	0.0686418
1.12632	0.276346	0.0661457	0.610843	0.0713785
0.343497	0.0227255	0.0658725	0.186704	0.0719865
0.374368	0.0504563	0.0644644	0.205849	0.0752059
0.979854	0.0267929	0.0615472	0.552259	0.082362
0.287934	0.0373041	0.0608498	0.163272	0.0841759
0.165778	0.0360924	0.0606876	0.094137	0.0846036
0.72413	0.117882	0.0587984	0.418171	0.0897576
0.543269	0.0239551	0.0586071	0.314271	0.0902977
0.166618	0.0102757	0.0552888	0.0994106	0.100229
0.103211	0.00707429	0.053282	0.0627949	0.106791
0.21488	0.00514775	0.0504646	0.134536	0.116785
0.759247	0.217472	0.0503915	0.475725	0.117057
0.135732	0.013156	0.0498822	0.0855024	0.118973
1.08563	0.132941	0.0483288	0.69535	0.125028
0.422498	0.0476263	0.0482637	0.270802	0.125289
1.39118	0.0598226	0.0477955	0.896261	0.127182
0.172744	0.0444092	0.0475769	0.111557	0.128077
0.0671087	0.00925308	0.046061	0.0440811	0.134472
0.454052	0.107205	0.0444907	0.303716	0.141463
0.177145	0.0275042	0.0444831	0.118503	0.141498
0.719313	0.0276686	0.0431369	0.488987	0.14781
0.8221	0.232895	0.0427836	0.561268	0.149517
0.456725	0.0209832	0.0424786	0.312985	0.151008
0.229483	0.0559792	0.0416548	0.158876	0.155118
0.115034	0.0112859	0.0404146	0.0809057	0.161541
1.0258	0.197383	0.0400912	0.724488	0.163263
1.04449	0.207566	0.0396806	0.741653	0.16548
0.0529817	0.00230794	0.0366744	0.0391931	0.182772
1.34297	0.0702697	0.0361691	1.00064	0.185874
0.454319	0.121306	0.0360886	0.338901	0.186373
-0.115096	0.014619	0.0346734	0.0876557	0.195408
0.324804	0.046356	0.0345165	0.247947	0.19644
-0.133892	0.0179881	0.0341661	0.102751	0.198768
0.117861	0.0344411	0.0317714	0.093912	0.215548
0.431997	0.0441213	0.0313569	0.346557	0.218616
0.335081	0.0342244	0.0312045	0.269486	0.219757
0.271737	0.0455603	0.0302043	0.222246	0.227418
0.149329	0.037153	0.02988	0.122814	0.229969
0.593982	0.164313	0.0298594	0.488686	0.230132
0.161992	0.0270405	0.0293964	0.134353	0.233835
0.14632	0.018326	0.0293178	0.121522	0.234471
0.747268	0.0501089	0.0282333	0.632785	0.243453
0.276814	0.025084	0.0270588	0.239583	0.253647
1.05212	0.422244	0.0262479	0.924959	0.260984
0.388804	0.0976633	0.0253058	0.348284	0.269834
0.081536	0.00870706	0.0245408	0.0741975	0.277291
0.221715	0.0352607	0.0244294	0.202231	0.278397
0.657	0.124838	0.0243974	0.599665	0.278716
0.185933	0.0470643	0.023061	0.174675	0.292449
0.110106	0.0365875	0.0225851	0.104548	0.297543
0.282649	0.0251098	0.0210287	0.27836	0.315001
0.204737	0.0222236	0.0181816	0.217157	0.350503
0.339263	0.0836998	0.0179859	0.361833	0.353132
-0.63354	0.20576	0.0163308	0.709699	0.376478
0.163987	0.0556813	0.015641	0.187774	0.386834
0.0499509	0.015751	0.0133627	0.0619519	0.424055
-0.493213	0.14166	0.013062	0.618805	0.429352
0.124969	0.0252462	0.0127444	0.158758	0.435056
0.231322	0.0344546	0.0105813	0.322862	0.477171
0.510243	0.0911022	0.00959273	0.748328	0.498615
0.186749	0.0393912	0.00560738	0.358953	0.605273
0.0480501	0.0202706	0.00524684	0.0954954	0.617148
0.0898368	0.0726161	0.00397186	0.205339	0.663708
0.244001	0.035	0.00385962	0.565795	0.668215
0.0822069	0.0240741	0.00310471	0.212619	0.700732
0.0829845	0.0405493	0.00289512	0.222286	0.710552
0.0125579	0.00380633	0.00156069	0.0458458	0.785324
-0.146164	0.158589	0.0011265	0.628219	0.817011
0.0325583	0.02774	0.000904461	0.156189	0.835756
0.0372896	0.0419354	0.000757585	0.195473	0.849514
0.0213099	0.00999318	0.000422346	0.149636	0.887351
0.0543377	0.233343	0.000294742	0.456768	0.905803
0.0778771	0.145989	0.00028481	0.665962	0.907396
-0.00244349	0.0029083	0.000137351	0.0300915	0.935619
a. Each permutation test was carried out in 50 groups at the same time by using randomly removed 30% and supplemented 30% of all the numbers which floating within 20% of the reference value. Every linear regression equation were built in P and corresponding `X calculated from 50 groups by using least squares.

## Sheet: lost 30% and-mixed 30%-100
Supplementary Table 23-4. Parameters of linear regression equations established between combination frequency and prevalence of disease in 1000 permutation tests under the Constrained with lost 30% and mixed 30% model in 100 populations.a
Slope	Intercept	R2	SE	P-value
2.36324	-0.40518	0.906762	0.07655	0
0.566232	-0.0127504	0.513111	0.0557174	0
0.41168	-0.00948286	0.819713	0.0195028	0
0.471579	-0.00918654	0.605492	0.0384517	0
0.967127	-0.0328898	0.767871	0.0537145	0
1.36175	-0.0619545	0.559307	0.122104	0
2.16513	-0.0766365	0.756751	0.123999	0
1.49451	-0.06608	0.583159	0.127638	0
1.39934	-0.0261532	0.749115	0.0818035	0
1.76204	-0.118072	0.689407	0.119471	0
0.531836	-0.00906842	0.659621	0.0385922	0
1.40832	-0.0260584	0.537186	0.132047	0
2.85053	-0.171222	0.779266	0.153251	0
1.68644	-0.135863	0.616114	0.134471	0
2.90262	-0.175033	0.746023	0.171079	0
0.772106	-0.0523051	0.88991	0.0274325	0
0.638511	-0.0113323	0.667619	0.0455102	0
0.202795	-0.00113005	0.608218	0.0164413	0
1.30905	-0.135991	0.8712	0.0508443	0
0.854363	-0.0295366	0.672825	0.0601822	0
0.18336	-0.00296633	0.72668	0.0113594	0
1.18084	-0.0503044	0.728888	0.0727478	0
0.917496	-0.00987868	0.555702	0.082872	0
0.454427	-0.0143627	0.810079	0.0222267	0
1.36227	-0.108643	0.891939	0.0478978	0
0.451006	-0.0140493	0.775173	0.0245354	0
1.66473	-0.0674163	0.700416	0.109979	0
3.70391	-0.244563	0.666974	0.264382	0
1.69266	-0.0255108	0.599749	0.139681	0
0.725458	-0.0238568	0.820041	0.0343296	0
1.96383	-0.101435	0.645457	0.147025	0
0.677558	-0.00957173	0.606227	0.0551619	0
1.12393	-0.0722611	0.892694	0.0393631	0
2.21017	-0.141517	0.63517	0.169205	0
1.03232	-0.0187338	0.61662	0.0822254	0
1.72113	-0.0604156	0.831797	0.0781825	0
0.281087	-0.00139129	0.648424	0.0209077	0
0.861368	-0.0178687	0.671383	0.0608745	0
1.64776	-0.0352178	0.566634	0.145565	0
1.06956	-0.0826827	0.889241	0.0381304	0
0.508395	-0.0115817	0.5148	0.0498574	0
0.484061	-0.00375119	0.650371	0.0358517	0
0.96649	-0.0180099	0.521198	0.0935752	0
2.68731	-0.207293	0.70384	0.176089	0
0.107851	-0.000873849	0.52875	0.0102852	0
0.705785	-0.00971037	0.7204	0.0444162	0
0.0923951	-0.00103366	0.579802	0.00794554	0
2.49461	-0.176702	0.695895	0.166583	0
2.98345	-0.30755	0.688856	0.202545	0
1.21471	-0.0452571	0.71201	0.0780376	0
1.7965	-0.06649	0.723749	0.112117	0
0.0777705	-0.000100657	0.731157	0.00476371	0
2.61647	-0.0604481	0.541594	0.243159	0
2.68725	-0.209151	0.735469	0.162799	0
3.43476	-0.100252	0.525695	0.329568	0
0.341561	-0.00345062	0.831244	0.015546	0
0.67046	-0.00897478	0.594624	0.05592	0
1.44685	-0.0193374	0.682543	0.0996754	0
2.02642	-0.239812	0.847536	0.0868202	0
0.594784	-0.0357456	0.899297	0.0201056	0
0.905994	-0.0401991	0.634167	0.0695108	0
1.19664	-0.0836282	0.860973	0.0485741	0
0.511035	-0.0130286	0.759578	0.0290427	0
0.125097	-0.000651294	0.691226	0.00844589	0
0.152816	-0.00159714	0.599085	0.0126281	0
1.41584	-0.096522	0.837157	0.0630787	0
1.30009	-0.0231562	0.683837	0.0892979	0
0.345134	-0.00337258	0.739424	0.0206964	0
0.436731	-0.00786634	0.580505	0.0375026	0
1.54005	-0.133881	0.885957	0.0558148	0
2.13094	-0.0807386	0.75606	0.12227	0
0.744369	-0.0228597	0.864948	0.0297119	0
0.358995	-0.011656	0.818752	0.0170622	0
1.56069	-0.0216774	0.624812	0.122167	0
1.01061	-0.0586952	0.955635	0.0219961	0
1.56345	-0.0564562	0.562582	0.13926	0
0.307726	-0.00289158	0.7068	0.0200209	0
0.455101	-0.0186535	0.590647	0.0382719	0
0.463306	-0.00862008	0.804567	0.023066	0
3.3081	-0.226383	0.757586	0.189029	0
1.88221	-0.0942836	0.836756	0.0839798	0
2.14966	-0.0371364	0.530351	0.204344	0
0.947854	-0.0216011	0.617499	0.0753574	0
1.72584	-0.0809531	0.509812	0.170948	0
0.930645	-0.0254787	0.600062	0.0767484	0
0.66167	-0.0144833	0.522764	0.063862	0
1.03257	-0.0211258	0.64622	0.0771758	0
0.487495	-0.00751131	0.528205	0.0465406	0
0.848813	-0.00657887	0.52353	0.0817986	0
1.73707	-0.0391817	0.90853	0.0556768	0
1.41989	-0.174035	0.919231	0.0425157	0
0.723456	-0.00696061	0.547949	0.0663778	0
0.515272	-0.00579598	0.729012	0.0317345	0
1.62386	-0.150063	0.546184	0.149523	0
3.36056	-0.072857	0.572328	0.293448	0
0.710284	-0.0179586	0.838147	0.0315296	0
0.412992	-0.0149884	0.8382	0.0183293	0
0.921676	-0.0545004	0.773045	0.0504467	0
0.621996	-0.00787495	0.681757	0.0429279	0
2.18664	-0.150537	0.566149	0.193361	0
0.235802	-0.00180208	0.548589	0.0216071	0
0.424613	-0.00307497	0.556628	0.0382809	0
0.393117	-0.0087493	0.741795	0.0234287	0
0.175004	-0.00137247	0.619734	0.0138477	0
1.26349	-0.0906353	0.662005	0.0911976	0
1.77832	-0.0302958	0.609006	0.143937	0
2.24194	-0.0856148	0.526015	0.214978	0
0.0965489	-0.00178878	0.534161	0.00910785	0
0.823264	-0.00942064	0.579435	0.0708501	0
2.12027	-0.0465238	0.696639	0.141336	0
0.863848	-0.0258965	0.658929	0.0627809	0
1.24423	-0.0171414	0.59571	0.103542	0
1.54054	-0.0620022	0.712543	0.0988421	0
3.05283	-0.199072	0.520527	0.295972	0
0.988541	-0.0458254	0.785393	0.0521988	0
0.128159	-7.73607e-05	0.583886	0.0109289	0
0.329665	-0.00277886	0.513677	0.0324024	0
1.33247	-0.031604	0.5854	0.113275	0
1.99448	-0.0459985	0.559995	0.178589	0
0.892029	-0.0214331	0.768968	0.049391	0
1.60552	-0.0710668	0.611801	0.129189	0
1.77831	-0.0264234	0.606286	0.144759	0
1.95982	-0.0696807	0.870252	0.0764415	0
0.164309	-0.000295031	0.546178	0.0151295	0
0.719497	-0.0202368	0.584201	0.0613163	0
1.34778	-0.0474184	0.779022	0.0725114	0
0.889994	-0.026717	0.558913	0.0798663	0
0.788546	-0.04622	0.879911	0.0294271	0
3.45295	-0.0903822	0.511525	0.340852	0
1.29616	-0.0717253	0.598714	0.107193	0
0.746873	-0.0136586	0.652578	0.0550486	0
1.53854	-0.0660964	0.658938	0.111812	0
1.2799	-0.0448774	0.52522	0.122925	0
1.44367	-0.138825	0.912071	0.0452802	0
1.90436	-0.13103	0.709519	0.123087	0
1.54754	-0.0515265	0.817764	0.0737961	0
0.727056	-0.0246629	0.780723	0.0389227	0
3.28346	-0.141129	0.816083	0.157457	0
1.87159	-0.116054	0.756082	0.107383	0
1.05948	-0.0591686	0.73506	0.0642526	0
0.141541	-0.00131348	0.717756	0.00896588	0
1.51685	-0.0684665	0.637647	0.115506	0
1.22257	-0.0583689	0.689185	0.082936	0
0.430847	-0.00155833	0.511131	0.0425638	0
0.384662	-0.0104447	0.905639	0.0125425	0
1.33515	-0.0251364	0.746041	0.0786898	0
1.21125	-0.0472001	0.53384	0.114336	0
0.640739	-0.0115784	0.637037	0.0488558	0
1.75794	-0.068686	0.56653	0.155332	0
0.150611	-0.000944653	0.767349	0.00837723	0
0.875871	-0.0366298	0.746535	0.0515539	0
3.21935	-0.13686	0.623001	0.252977	0
1.18111	-0.0726285	0.704604	0.0772518	0
0.00977624	-8.4504e-06	0.626446	0.000762594	0
1.93494	-0.0608941	0.594186	0.161532	0
2.27297	-0.208191	0.905599	0.0741312	0
0.959871	-0.034483	0.734211	0.0583389	0
1.20944	-0.093876	0.913843	0.037513	0
0.654367	-0.0159425	0.535582	0.0615532	0
2.86194	-0.221481	0.807286	0.14125	0
0.591596	-0.0211746	0.626526	0.0461395	0
3.54228	-0.120329	0.793885	0.182325	0
1.65078	-0.0698206	0.890742	0.0584019	0
2.49406	-0.270154	0.517431	0.243303	0
2.67698	-0.0749054	0.61324	0.214752	0
1.60999	-0.0757074	0.545028	0.148591	0
1.46955	-0.125005	0.827174	0.0678543	0
0.54195	0.00486949	0.521418	0.0524482	0
1.28843	-0.0574558	0.568804	0.113319	0
1.33625	-0.162303	0.876603	0.0506438	0
0.599383	-0.0134178	0.936708	0.0157386	0
0.902362	-0.0344782	0.794255	0.046393	0
2.54411	-0.134221	0.771311	0.139936	0
1.31626	-0.0262666	0.904503	0.0432035	0
0.779054	-0.0175295	0.618145	0.0618527	0
0.776476	-0.0290456	0.78152	0.0414716	0
1.44856	-0.0178818	0.635305	0.110865	0
0.802322	-0.0417838	0.81801	0.0382278	0
1.21245	-0.147433	0.928177	0.0340695	0
0.357955	-0.00400217	0.618088	0.0284231	0
1.14384	-0.0123719	0.648607	0.0850472	0
0.697651	-0.0107401	0.5597	0.062506	0
1.11883	-0.0094476	0.845144	0.0483782	0
0.393609	-0.0142106	0.861792	0.0159227	0
1.11291	-0.0653261	0.734258	0.0676319	0
1.03272	-0.0618795	0.768198	0.0573052	0
0.50582	-0.023644	0.905628	0.0164941	0
0.970002	-0.0069199	0.732612	0.0591961	0
2.2445	-0.326488	0.76993	0.12394	0
2.07815	-0.172289	0.921771	0.0611556	0
1.33465	-0.0322111	0.580537	0.114601	0
1.97539	-0.197792	0.585198	0.168	0
2.44117	-0.304939	0.701466	0.160871	0
0.40976	0.00044505	0.539085	0.0382735	0
3.27376	-0.0718766	0.541048	0.304579	0
1.52048	-0.112706	0.608705	0.123145	0
1.13913	-0.0831302	0.915913	0.0348655	0
1.21279	-0.0132512	0.618692	0.0961771	0
0.316952	-0.00452711	0.57635	0.0274499	0
2.36243	-0.150299	0.757312	0.135093	0
1.84752	-0.0375616	0.697321	0.122956	0
0.460557	-0.00181452	0.509404	0.0456564	0
3.02045	-0.203924	0.739817	0.180941	0
1.5715	-0.0552899	0.586196	0.133375	0
0.469958	-0.0114698	0.793611	0.0242095	0
2.7063	-0.19159	0.666887	0.193211	0
1.29674	-0.0431196	0.557965	0.116591	0
3.12078	-0.225161	0.80228	0.156499	0
0.424487	-0.00709961	0.514449	0.0416579	0
1.63	-0.118723	0.832282	0.0739141	0
1.15867	-0.0240337	0.523371	0.111695	0
3.25052	-0.269339	0.68807	0.221081	0
0.230164	-0.00368025	0.79839	0.0116835	0
0.310149	-0.00936202	0.88711	0.0111762	0
1.79526	-0.0183179	0.518963	0.174596	0
1.39813	-0.129429	0.880916	0.0519271	0
1.9565	-0.227194	0.615769	0.156119	0
3.04816	-0.30591	0.686365	0.208142	0
3.48468	-0.18278	0.599291	0.287837	0
3.00524	-0.243953	0.747952	0.176227	0
2.30437	-0.119332	0.657257	0.168095	0
0.756512	-0.0223821	0.796786	0.038593	0
1.11601	-0.0513474	0.754172	0.0643629	0
2.9081	-0.181863	0.828666	0.133576	0
0.412935	-0.00528968	0.71258	0.0264918	0
0.239921	-0.00610434	0.841378	0.0105231	0
1.73885	-0.0740224	0.537558	0.162916	0
2.00408	-0.0699667	0.515911	0.1961	0
1.52071	-0.0266572	0.720158	0.0957579	0
0.777494	-0.00644831	0.512187	0.0766473	0
0.73215	-0.0193592	0.519549	0.0711211	0
1.51521	-0.148254	0.88215	0.0559439	0
2.87169	-0.200237	0.5884	0.242619	0
0.116916	-0.000378171	0.648097	0.0087027	0
1.42131	-0.0643026	0.567815	0.125258	0
1.89568	-0.245277	0.813167	0.0917886	0
3.72907	-0.320361	0.541478	0.346638	0
0.75798	-0.0333646	0.728026	0.0467988	0
0.710428	-0.0282633	0.781455	0.0379512	0
1.39566	-0.0670027	0.679014	0.0969326	0
3.65478	-0.0889031	0.545525	0.336974	0
2.33466	-0.291654	0.799249	0.118195	0
0.0742031	0.000154746	0.610398	0.00598843	0
0.187114	-0.000924211	0.585893	0.0158906	0
1.1547	-0.0112134	0.523221	0.111346	0
1.83521	-0.0979305	0.821356	0.0864573	0
2.04507	-0.106807	0.745439	0.120722	0
0.93485	-0.0240409	0.736122	0.0565399	0
0.999967	-0.0424118	0.671324	0.070679	0
1.9968	-0.0836925	0.726695	0.1237	0
0.46976	-0.0191844	0.908563	0.0150538	0
3.14074	-0.414365	0.605749	0.255952	0
0.551677	-0.00409592	0.619346	0.0436888	0
0.708798	-0.0254071	0.817172	0.0338668	0
2.36404	-0.159301	0.73093	0.14489	0
0.557142	-0.00911122	0.605784	0.0454005	0
0.772083	-0.0200778	0.69542	0.0516153	0
0.651533	-0.0380933	0.873904	0.0250001	0
1.98988	-0.256155	0.913601	0.0618147	0
0.752782	-0.016515	0.543488	0.0696927	0
0.381839	-0.00433547	0.538047	0.0357401	0
0.173129	-0.00394385	0.894314	0.00601201	0
0.545913	-0.0216083	0.917115	0.0165782	0
1.50579	-0.110572	0.69026	0.101893	0
3.17126	-0.191969	0.822165	0.148987	0
1.09521	-0.0288811	0.571549	0.0957875	0
0.723839	-0.00947985	0.594011	0.060449	0
1.87569	-0.0592716	0.594211	0.156577	0
0.425444	-0.00885855	0.824426	0.0198328	0
0.439151	-0.00495475	0.597304	0.0364243	0
0.527288	-0.0286328	0.880784	0.019596	0
2.66729	-0.0934581	0.721825	0.167263	0
0.835002	-0.0290666	0.618674	0.0662204	0
2.43668	-0.477615	0.896376	0.0836894	0
0.657649	-0.0141075	0.572574	0.0573979	0
2.05894	-0.11285	0.766832	0.114687	0
0.130596	-0.000841636	0.724266	0.00813975	0
0.466083	-0.00717578	0.614889	0.0372602	0
1.29902	-0.0926031	0.917462	0.0393583	0
0.856994	-0.00927235	0.532088	0.0811811	0
0.191054	-0.000484322	0.57992	0.0164258	0
0.210259	-0.00598133	0.743629	0.0124709	0
1.38338	-0.0399224	0.551771	0.12595	0
1.70943	-0.0681867	0.593225	0.14299	0
0.275232	-0.00561634	0.799662	0.013916	0
1.31066	-0.122497	0.868511	0.0515151	0
1.43621	-0.14513	0.922938	0.0419218	0
3.77533	-0.407992	0.683439	0.25955	0
3.86379	-0.356854	0.569868	0.339089	0
0.860475	-0.0349321	0.703274	0.05646	0
1.02628	-0.0482326	0.757859	0.0585993	0
0.762446	-0.0399437	0.792187	0.0394473	0
0.606972	-0.0178319	0.714746	0.0387343	0
2.20297	-0.100668	0.881964	0.0814101	0
0.51044	-0.00729233	0.797288	0.0259994	0
0.310645	-0.0101348	0.87808	0.0116929	0
1.57073	-0.0525757	0.65204	0.115909	0
0.890966	-0.0427238	0.785387	0.0470473	0
1.16674	-0.0512121	0.612534	0.0937378	0
1.94611	-0.227379	0.846328	0.0837688	0
0.258927	-0.00228071	0.818729	0.0123072	0
0.834227	-0.0233272	0.60801	0.0676633	0
2.74466	-0.116669	0.618596	0.217703	0
1.03903	-0.0376495	0.533241	0.0981977	0
1.37008	-0.0216332	0.723796	0.0854947	0
0.75656	-0.0276233	0.586587	0.0641588	0
0.680792	-0.0125394	0.505402	0.0680314	0
1.44331	-0.111304	0.904965	0.0472469	0
0.932181	-0.036955	0.842323	0.0407411	0
0.17033	-0.00259569	0.727662	0.0105261	0
0.465765	-0.00204702	0.679777	0.0322921	0
2.56253	-0.32773	0.57005	0.224807	0
1.14545	-0.0501076	0.685153	0.0784366	0
1.55768	-0.0493982	0.695952	0.104003	0
0.847537	-0.0501559	0.833279	0.0382953	0
0.875105	-0.0349968	0.922135	0.0256874	0
0.375742	-0.00771204	0.77335	0.0205479	0
0.625284	-0.0251039	0.525674	0.0599991	0
1.69622	-0.120111	0.741482	0.101173	0
2.6783	-0.181121	0.754317	0.154403	0
0.789177	-0.0150881	0.568926	0.0693921	0
0.608429	-0.00466845	0.631485	0.0469508	0
0.666101	-0.0250575	0.79359	0.0343158	0
0.920728	-0.0264274	0.589866	0.077554	0
3.34034	-0.310439	0.670135	0.236736	0
0.644319	-0.0211347	0.66505	0.0461903	0
0.544568	-0.0215706	0.84863	0.0232327	0
2.65824	-0.167719	0.696338	0.177323	0
1.08732	-0.0789529	0.92651	0.0309338	0
1.96408	-0.0958019	0.770712	0.108216	0
0.160237	-0.0010245	0.665074	0.0114865	0
0.144295	7.46042e-05	0.586049	0.0122502	0
0.371241	-0.00867366	0.79324	0.0191458	0
1.30654	-0.0148538	0.567373	0.115248	0
0.740763	-0.0177767	0.736031	0.044812	0
0.432894	-0.0110216	0.733512	0.0263575	0
0.742132	-0.0313354	0.863377	0.0298215	0
2.39219	-0.113476	0.74637	0.140866	0
0.798354	-0.0408478	0.933872	0.0214601	0
2.44542	-0.418482	0.876311	0.092806	0
0.33656	-8.30734e-05	0.581965	0.0288142	0
2.10879	-0.0339042	0.525847	0.202279	0
0.638019	-0.0131819	0.697223	0.0424713	0
0.846094	-0.031865	0.838542	0.0375036	0
0.143884	-0.0020721	0.712986	0.0092217	0
1.24131	-0.0402449	0.682839	0.085457	0
1.44502	-0.138664	0.865921	0.0574382	0
1.17936	-0.0773507	0.698143	0.0783361	0
0.620254	-0.0269103	0.816349	0.0297177	0
0.55438	-0.0148362	0.835539	0.0248452	0
1.58116	-0.116434	0.811321	0.0770244	0
0.43078	-0.0125832	0.705559	0.0281109	0
0.81755	-0.028295	0.709383	0.0528593	0
0.744073	-0.0210441	0.717154	0.0472032	0
0.12879	-0.00171672	0.665674	0.00921987	0
0.282992	-0.00573863	0.911177	0.00892531	0
0.652109	-0.0186608	0.766072	0.036401	0
1.76204	-0.0431937	0.568896	0.154945	0
2.31381	-0.160167	0.68943	0.156873	0
2.04408	-0.145549	0.595285	0.170254	0
1.20077	-0.13937	0.922092	0.0352574	0
0.20719	-0.00498121	0.865587	0.00824748	0
1.29075	-0.0304812	0.655426	0.0945387	0
2.26762	-0.106411	0.718777	0.14328	0
1.14643	-0.0183969	0.636745	0.08747	0
0.924401	-0.0589253	0.958533	0.019422	0
1.0962	-0.0696405	0.881288	0.0406409	0
2.53815	-0.161883	0.766134	0.141656	0
0.583925	-0.0131541	0.717687	0.0369949	0
1.94398	-0.0542486	0.603575	0.159145	0
1.6003	-0.212394	0.905728	0.052153	0
0.302403	-0.0010996	0.716293	0.0192248	0
2.21941	-0.17102	0.576309	0.19223	0
0.496362	-0.00489655	0.615833	0.0396017	0
1.42704	-0.0770314	0.566659	0.12606	0
0.967464	-0.0735164	0.895377	0.0334067	0
1.28031	-0.0706694	0.614799	0.102372	0
1.69651	-0.0959142	0.660284	0.122924	0
0.38779	-0.0108285	0.822934	0.0181706	0
1.01697	-0.0455753	0.719303	0.0641739	0
0.126787	-0.00220863	0.560653	0.0113375	0
0.691785	-0.0189656	0.566512	0.0611282	0
0.234632	-0.00497881	0.817531	0.0111974	0
2.32096	-0.138136	0.726649	0.143798	0
2.22809	-0.116982	0.874958	0.0850852	0
0.347725	-0.00147304	0.566459	0.0307294	0
3.03831	-0.0482847	0.623611	0.238441	0
3.04458	-0.0774737	0.538624	0.284642	0
0.385399	-0.0020322	0.51513	0.0377704	0
1.77112	-0.0849432	0.572439	0.154622	0
0.493854	-0.0111459	0.78024	0.0264756	0
1.00142	-0.0142803	0.940411	0.0254642	0
0.316071	-0.0094956	0.896271	0.0108618	0
0.941413	-0.0290289	0.583775	0.0802988	0
1.96383	-0.175307	0.531457	0.186265	0
0.528932	-0.00526391	0.559454	0.0474133	0
0.393964	-0.00396402	0.583098	0.0336503	0
4.34446	-0.233726	0.716366	0.276143	0
0.690173	-0.00699803	0.720116	0.0434643	0
1.62591	-0.0410186	0.77768	0.0878154	0
0.565796	-0.0294114	0.79556	0.028973	0
0.663767	-0.0208312	0.781441	0.03546	0
0.930165	-0.0359139	0.502883	0.0934207	2.22045e-16
1.61205	-0.034001	0.50744	0.160436	2.22045e-16
3.91434	-0.194059	0.50033	0.395147	2.22045e-16
0.855867	0.00703908	0.50298	0.0859419	2.22045e-16
0.639039	0.00307017	0.50702	0.0636527	2.22045e-16
0.464367	-0.00861308	0.49698	0.0471923	2.22045e-16
0.878309	-0.018086	0.507562	0.0873907	2.22045e-16
0.820076	-0.00890238	0.499611	0.0829046	2.22045e-16
0.700047	-0.0137818	0.503536	0.070217	2.22045e-16
0.789204	-0.0264821	0.491799	0.0810402	4.44089e-16
2.55176	-0.0668809	0.493181	0.261307	4.44089e-16
2.34176	-0.0666759	0.493635	0.239584	4.44089e-16
0.972645	-0.0197916	0.493492	0.0995392	4.44089e-16
1.99434	-0.0731784	0.49015	0.205467	4.44089e-16
0.604313	-0.0157659	0.492998	0.0619058	4.44089e-16
2.12294	-0.0331789	0.494982	0.216613	4.44089e-16
3.43913	-0.0970643	0.490708	0.353921	4.44089e-16
0.905441	-0.0141424	0.489138	0.0934724	4.44089e-16
1.51241	-0.0615406	0.48823	0.156416	6.66134e-16
1.04656	-0.0313117	0.48789	0.108311	6.66134e-16
0.56863	-0.00450846	0.488591	0.0587662	6.66134e-16
0.735342	-0.00312318	0.488251	0.0760473	6.66134e-16
2.81925	-0.124256	0.486017	0.292866	6.66134e-16
1.09995	-0.0235178	0.488157	0.113775	6.66134e-16
0.812415	-0.0096109	0.483403	0.0848372	8.88178e-16
2.24669	-0.183506	0.486198	0.233304	8.88178e-16
3.41105	-0.14391	0.48401	0.355769	8.88178e-16
0.723282	-0.0120532	0.486268	0.0750975	8.88178e-16
1.20333	-0.0217417	0.481269	0.126197	1.11022e-15
0.495262	-0.0146096	0.482516	0.0518101	1.11022e-15
0.359051	-0.0122981	0.481985	0.0376008	1.11022e-15
0.992372	-0.0116881	0.482506	0.103816	1.11022e-15
0.464545	-0.00304672	0.479551	0.0488863	1.33227e-15
1.23442	-0.00176843	0.480299	0.129709	1.33227e-15
0.174263	0.00115274	0.478876	0.0183634	1.55431e-15
2.25185	-0.180071	0.479251	0.237115	1.55431e-15
0.633406	-0.00255185	0.477189	0.0669725	1.77636e-15
0.329915	-0.00762175	0.476101	0.0349593	1.9984e-15
0.805504	-0.0165417	0.476189	0.08534	1.9984e-15
2.1349	-0.0473215	0.472531	0.22785	2.88658e-15
0.99878	-0.00163921	0.472191	0.106668	2.88658e-15
0.694355	-0.0117146	0.47153	0.0742547	3.10862e-15
0.123639	0.000534848	0.469189	0.0132843	3.9968e-15
0.913196	-0.0280955	0.468609	0.098232	3.9968e-15
3.56061	-0.187275	0.464728	0.386011	5.77316e-15
0.498351	0.0178475	0.464843	0.0540144	5.77316e-15
1.11632	-0.04339	0.464903	0.120979	5.77316e-15
2.03821	-0.0807827	0.464414	0.221105	5.9952e-15
1.59855	-0.0849464	0.461505	0.174427	7.99361e-15
1.57621	-0.0442763	0.459097	0.172826	9.76996e-15
0.221612	-0.000363796	0.45797	0.0243541	1.08802e-14
0.430195	-0.000911329	0.455993	0.0474652	1.31006e-14
1.17334	-0.0182394	0.455513	0.129585	1.35447e-14
0.628073	0.00434761	0.454048	0.0695702	1.55431e-14
0.666651	-0.01322	0.45229	0.0741057	1.82077e-14
0.334665	0.00531058	0.451567	0.0372561	1.95399e-14
0.21305	0.00169296	0.451028	0.0237433	2.04281e-14
1.70599	-0.0754194	0.45078	0.190219	2.08722e-14
1.21626	-0.0274001	0.448477	0.136246	2.57572e-14
0.940185	-0.00737732	0.448508	0.105314	2.57572e-14
2.75847	-0.122469	0.447973	0.309322	2.68674e-14
3.56157	-0.103689	0.444973	0.401807	3.53051e-14
1.20579	-0.00461683	0.444791	0.136084	3.57492e-14
3.76285	-0.177236	0.444607	0.424831	3.64153e-14
1.02659	-0.0102537	0.443763	0.116102	3.93019e-14
1.50117	-0.0603522	0.442106	0.170345	4.55191e-14
1.33217	-0.0382187	0.441302	0.151415	4.88498e-14
1.20858	-0.0103036	0.439683	0.137819	5.63993e-14
1.70396	-0.0371575	0.43912	0.194532	5.92859e-14
0.820711	-0.00471988	0.438798	0.0937572	6.10623e-14
0.114342	0.0017318	0.43821	0.0130779	6.41709e-14
1.08471	-0.0141273	0.43803	0.124109	6.52811e-14
4.29277	-0.0979126	0.436719	0.492477	7.32747e-14
2.04292	-0.0846024	0.436619	0.234416	7.39409e-14
0.903828	-0.0219383	0.435206	0.104009	8.37108e-14
1.02799	-0.0113057	0.43486	0.118381	8.63754e-14
2.40273	-0.0399419	0.43473	0.276764	8.72635e-14
2.15784	-0.0684827	0.433215	0.249324	9.9698e-14
2.10914	-0.0888994	0.432424	0.244089	1.06803e-13
0.478487	-0.00236843	0.430482	0.0555947	1.26565e-13
0.334424	-0.00231788	0.429032	0.0389714	1.43663e-13
2.28022	-0.105847	0.428795	0.265849	1.46771e-13
1.82662	-0.0497369	0.428591	0.213053	1.49214e-13
0.89422	-0.00372343	0.428061	0.104413	1.56319e-13
0.451868	0.000333883	0.426592	0.0529206	1.77414e-13
1.37398	-0.0807946	0.4252	0.161372	2.00284e-13
0.973841	0.00106895	0.422652	0.114975	2.49356e-13
1.93853	-0.0925829	0.420721	0.229777	2.94431e-13
1.96531	-0.0298944	0.419428	0.23357	3.28848e-13
2.28328	-0.0278821	0.418933	0.271636	3.43059e-13
0.365993	0.00172427	0.418707	0.0435614	3.4972e-13
1.00067	-0.0201428	0.418254	0.119213	3.63487e-13
0.460308	0.0097598	0.417557	0.0549167	3.85914e-13
1.63205	-0.0500784	0.416553	0.195113	4.2033e-13
1.83177	-0.0189067	0.416513	0.219008	4.21663e-13
0.216231	0.0073562	0.41481	0.0259435	4.87388e-13
0.885575	0.00495845	0.414332	0.106356	5.07594e-13
0.600476	-0.0029559	0.410844	0.0726373	6.81899e-13
0.665676	0.0087683	0.409486	0.0807506	7.64278e-13
2.03771	-0.0463157	0.40832	0.247784	8.43103e-13
2.52817	-0.0905138	0.408219	0.307487	8.50209e-13
0.510801	-0.011046	0.408208	0.0621273	8.51097e-13
0.868455	-0.0256964	0.405299	0.106266	1.08602e-12
2.9373	-0.246148	0.4046	0.359938	1.1513e-12
1.23878	-0.0239841	0.404197	0.151927	1.1906e-12
1.09378	0.011334	0.402474	0.134625	1.37446e-12
1.32238	-0.0550282	0.402309	0.162818	1.39333e-12
0.160075	-0.000287027	0.401465	0.0197438	1.49458e-12
2.99285	-0.111616	0.40083	0.36963	1.57541e-12
1.15283	-0.027999	0.399485	0.142779	1.76126e-12
0.750433	-0.00643526	0.398212	0.0931888	1.95688e-12
0.81012	-0.0172452	0.39586	0.101096	2.37566e-12
0.986344	-0.0109714	0.394474	0.123445	2.66254e-12
0.20958	0.000367024	0.394043	0.0262535	2.75824e-12
0.385561	-0.00488759	0.393921	0.0483103	2.78599e-12
0.338287	-0.00434927	0.39292	0.042476	3.02447e-12
0.855535	-0.00571312	0.392144	0.107598	3.22276e-12
1.72567	-0.0394919	0.390169	0.217933	3.78697e-12
1.40266	0.0078296	0.389979	0.177212	3.84648e-12
0.19963	0.00219814	0.388761	0.0252858	4.24749e-12
1.50104	-0.0163251	0.38673	0.190942	5.00977e-12
0.682335	-0.0150784	0.386629	0.0868158	5.05085e-12
0.251031	-0.00149067	0.385052	0.032046	5.73941e-12
4.10224	-0.14894	0.383085	0.525864	6.72773e-12
0.426434	-0.000810166	0.381034	0.0549022	7.9361e-12
2.86049	-0.108879	0.38083	0.36844	8.06732e-12
0.947289	-0.00809547	0.379384	0.122389	9.06075e-12
0.431701	0.0149686	0.379038	0.0558163	9.31588e-12
0.782434	-0.00689858	0.378561	0.101267	9.67892e-12
3.14369	-0.0337731	0.378512	0.406914	9.71667e-12
0.481901	-0.00639314	0.377806	0.0624704	1.02822e-11
1.8401	-0.0243774	0.377436	0.238725	1.05902e-11
0.726241	-0.00118609	0.376693	0.094368	1.12386e-11
0.342217	0.00496473	0.37631	0.0445041	1.15874e-11
1.61484	-0.0266788	0.376054	0.210118	1.1827e-11
1.87112	-0.0334918	0.375209	0.243904	1.26508e-11
3.2443	-0.0430091	0.375079	0.423019	1.27829e-11
0.788889	-0.000484632	0.372597	0.103409	1.55724e-11
1.2154	0.0945681	0.371836	0.159576	1.65414e-11
0.255914	6.87737e-05	0.371805	0.0336024	1.65814e-11
2.32806	-0.106887	0.370405	0.3066	1.85258e-11
2.12248	-0.0514279	0.369536	0.280048	1.98441e-11
3.88305	-0.0986011	0.36872	0.513243	2.11644e-11
0.238627	-0.000255405	0.368436	0.0315598	2.16442e-11
1.78505	-0.0137817	0.367128	0.236748	2.39928e-11
0.174225	-0.000269809	0.365516	0.0231876	2.72362e-11
2.24248	-0.0826782	0.362946	0.300112	3.33127e-11
1.31957	-0.0253818	0.362759	0.176669	3.38027e-11
0.710576	-0.00496172	0.361886	0.0953149	3.61906e-11
4.43112	-0.167772	0.360687	0.595926	3.974e-11
1.52755	-0.000425155	0.36019	0.205656	4.13081e-11
3.72808	-0.058109	0.359367	0.502814	4.40421e-11
0.205217	-0.000234208	0.358596	0.0277244	4.67633e-11
0.903266	-0.00451082	0.358456	0.122067	4.72771e-11
0.222326	-0.00085148	0.357137	0.0301314	5.23712e-11
0.309335	-0.000919948	0.35615	0.0420138	5.65337e-11
0.267545	-0.00194003	0.354853	0.0364408	6.25018e-11
0.0567795	0.000330745	0.354452	0.0077404	6.44682e-11
1.12478	-0.0277919	0.351488	0.154333	8.10152e-11
1.22047	-0.0216653	0.351087	0.16761	8.35492e-11
2.35552	-0.161466	0.349231	0.324811	9.63454e-11
2.45051	-0.114171	0.348663	0.338333	1.00629e-10
0.712691	-0.002835	0.348368	0.0984623	1.02928e-10
1.66045	0.0182912	0.347107	0.230039	1.13352e-10
0.335211	0.00101293	0.346987	0.0464526	1.14392e-10
0.245344	0.00423905	0.345647	0.0340998	1.26712e-10
0.930472	-0.00595993	0.344567	0.129634	1.37578e-10
2.46847	-0.0631774	0.340759	0.346827	1.83707e-10
1.69517	-0.0132214	0.338856	0.239189	2.12144e-10
2.73456	-0.108194	0.337567	0.386959	2.33794e-10
0.609307	-0.00394039	0.335434	0.0866341	2.74521e-10
0.597081	-0.0196609	0.333655	0.0852356	3.13719e-10
0.674202	0.00492495	0.332998	0.0963874	3.29554e-10
0.250013	-0.00513586	0.332943	0.0357475	3.30909e-10
0.596851	0.00175816	0.332924	0.0853432	3.31391e-10
0.64633	0.00644157	0.3329	0.092423	3.31981e-10
1.98734	-0.0243896	0.332703	0.284308	3.36908e-10
2.40247	-0.0354025	0.332353	0.343969	3.45844e-10
1.27237	0.00124192	0.332228	0.18222	3.49086e-10
1.36358	-0.0135004	0.331576	0.19557	3.66532e-10
3.98408	-0.0789747	0.330526	0.572768	3.96445e-10
1.8622	-0.0219264	0.329875	0.268112	4.16147e-10
3.19084	-0.0787077	0.329708	0.459578	4.21366e-10
1.71055	-0.0414242	0.329555	0.246457	4.26199e-10
1.7589	-0.057147	0.329522	0.253441	4.27252e-10
0.424131	0.00125961	0.329001	0.0611856	4.44147e-10
0.504572	-0.0011386	0.327983	0.0729583	4.79123e-10
0.3898	0.00994463	0.327702	0.0563989	4.89223e-10
1.37075	0.000649679	0.326956	0.198666	5.17119e-10
3.24004	-0.0892961	0.323254	0.473564	6.80186e-10
2.59316	-0.0592037	0.322893	0.379328	6.98565e-10
1.0201	-0.0101137	0.322307	0.149421	7.29454e-10
0.861374	0.0087134	0.321731	0.126338	7.61122e-10
2.18934	-0.027467	0.321608	0.3212	7.68012e-10
1.7633	-0.0129662	0.320855	0.259144	8.11842e-10
3.16412	-0.23232	0.319678	0.466274	8.8528e-10
0.248165	0.000427813	0.31841	0.0366771	9.71626e-10
0.24317	0.00485876	0.317315	0.0360297	1.05288e-09
0.466563	0.00100866	0.317283	0.0691345	1.05536e-09
0.69922	-0.00386053	0.316358	0.103831	1.12928e-09
1.24516	-0.0178928	0.316271	0.184937	1.13649e-09
0.753657	-0.00155645	0.314767	0.112327	1.26853e-09
0.570663	0.0216033	0.311438	0.0857141	1.6166e-09
2.00112	-0.0602975	0.310783	0.30103	1.69543e-09
2.13428	-0.0819253	0.310379	0.321364	1.74592e-09
1.85589	-0.0823783	0.309978	0.279707	1.79735e-09
1.95468	-0.0570174	0.309558	0.294887	1.85305e-09
0.295307	0.00791565	0.308063	0.0447069	2.06481e-09
0.365383	0.0102832	0.307582	0.0553782	2.13792e-09
2.36262	-0.071875	0.307282	0.358336	2.18476e-09
2.02476	-0.0714313	0.30721	0.307146	2.19628e-09
2.55857	-0.0432398	0.306537	0.388735	2.30554e-09
0.820084	-0.00665795	0.306363	0.12465	2.33468e-09
1.454	-0.0118741	0.304333	0.222063	2.7026e-09
0.227443	0.00185469	0.30432	0.0347376	2.70516e-09
2.34637	-0.0516963	0.303469	0.359084	2.876e-09
1.42777	-0.0234734	0.303262	0.218611	2.91903e-09
1.03095	0.00972977	0.302974	0.15796	2.98006e-09
0.64464	0.0153114	0.302661	0.0988435	3.0478e-09
2.69033	-0.0310067	0.302361	0.412805	3.11427e-09
1.04027	-0.0103672	0.300049	0.160499	3.67566e-09
1.79918	-0.0613025	0.299371	0.278036	3.85828e-09
0.0976476	7.03695e-05	0.297514	0.015157	4.4054e-09
0.593766	-0.00370685	0.296218	0.0924519	4.83189e-09
1.78175	-0.0515086	0.293673	0.279129	5.79014e-09
1.29256	-0.00725664	0.290897	0.203856	7.04825e-09
0.479589	0.00428707	0.289804	0.0758391	7.61444e-09
0.645988	-0.00678734	0.28817	0.102559	8.54473e-09
0.767455	0.0218536	0.286086	0.122466	9.89408e-09
1.776	-0.0471311	0.285559	0.283769	1.02676e-08
0.611277	-0.00176742	0.283584	0.0981448	1.17929e-08
1.019	0.0119225	0.282006	0.164245	1.31692e-08
2.16812	-0.0497409	0.281774	0.349664	1.3385e-08
0.866369	0.00259092	0.281611	0.13978	1.35385e-08
0.227986	-5.67588e-06	0.281543	0.0367895	1.36023e-08
0.66661	0.00385627	0.281324	0.107627	1.38121e-08
1.27953	-0.00314918	0.280559	0.206978	1.45697e-08
1.50449	-0.0280212	0.280202	0.243582	1.49372e-08
1.24828	-0.0182157	0.279933	0.202236	1.52198e-08
0.106222	0.00347515	0.278983	0.0172499	1.62624e-08
0.138062	0.00440307	0.27874	0.0224341	1.65394e-08
0.527841	-0.00503573	0.278592	0.0858019	1.67111e-08
1.1574	0.0184043	0.278555	0.188155	1.67536e-08
1.15414	0.0138749	0.277921	0.187922	1.75089e-08
0.115524	0.00795422	0.277165	0.0188456	1.84545e-08
1.33004	-0.00725714	0.276894	0.217117	1.8804e-08
2.09177	-0.0148327	0.276585	0.341728	1.92126e-08
0.215781	-1.05262e-05	0.275837	0.0353177	2.02356e-08
0.286243	0.0114967	0.275066	0.046941	2.13472e-08
1.11567	0.00981894	0.274987	0.182995	2.14646e-08
2.60505	-0.0568221	0.274837	0.427448	2.16879e-08
0.255088	0.00402567	0.274501	0.0418913	2.21989e-08
1.47637	-0.00798476	0.273613	0.242995	2.36055e-08
1.33928	0.000294647	0.273307	0.220601	2.41105e-08
0.850931	0.0434773	0.272858	0.140321	2.48712e-08
0.0100706	0.0003984	0.27153	0.00166625	2.726e-08
1.39717	-0.000371983	0.271155	0.23139	2.79729e-08
1.80858	-0.0365603	0.270535	0.299996	2.91944e-08
0.438702	0.00505347	0.270404	0.0727932	2.94583e-08
1.22063	-0.0126539	0.26957	0.202967	3.12009e-08
3.49737	-0.0933877	0.269195	0.582098	3.20159e-08
3.02456	-0.041074	0.26808	0.504834	3.45658e-08
0.315229	0.00367293	0.267549	0.0526868	3.58509e-08
0.230086	0.00104551	0.267286	0.038482	3.65032e-08
0.566569	0.0147258	0.267063	0.0948126	3.7065e-08
0.509912	0.000365826	0.266064	0.0855496	3.96924e-08
1.23367	-0.0128084	0.265708	0.207166	4.0673e-08
0.560909	0.00233456	0.26403	0.0945982	4.56219e-08
0.322066	0.00471419	0.263952	0.0543279	4.58642e-08
2.2025	-0.028065	0.261658	0.373736	5.3638e-08
1.18849	0.0292262	0.260529	0.202262	5.79231e-08
0.145631	0.00277044	0.259426	0.0248553	6.24348e-08
1.07968	0.0329446	0.259108	0.184425	6.38005e-08
0.275885	0.00697055	0.25648	0.0474498	7.62482e-08
2.22322	-0.0182325	0.256079	0.382777	7.83492e-08
0.794771	0.0246518	0.255258	0.137133	8.28227e-08
0.42701	0.00788733	0.255016	0.073725	8.41861e-08
0.278904	0.000611899	0.254958	0.0481612	8.45187e-08
0.075918	0.00415029	0.254858	0.013113	8.50908e-08
1.5543	-0.0151477	0.254652	0.268614	8.62819e-08
0.634331	0.0255146	0.254553	0.109653	8.6864e-08
0.601872	0.0147047	0.253846	0.104237	9.11113e-08
0.752456	0.00389531	0.253284	0.130509	9.46316e-08
1.70859	-0.0233008	0.253256	0.296368	9.48108e-08
1.06393	-0.00500668	0.252725	0.184805	9.82679e-08
0.563836	0.0105014	0.252073	0.0981083	1.02682e-07
0.142347	-0.000133171	0.252055	0.0247697	1.02805e-07
1.54696	0.0791267	0.25114	0.269842	1.09339e-07
1.00412	-0.00308481	0.249437	0.175949	1.22601e-07
0.123486	0.00375013	0.248159	0.0217121	1.33576e-07
0.48856	0.0198062	0.247933	0.0859539	1.35613e-07
1.60851	-0.00193336	0.247622	0.283227	1.3847e-07
0.776541	0.0048099	0.244549	0.13787	1.70062e-07
0.327625	0.0101681	0.243886	0.0582726	1.77762e-07
0.148663	0.00143519	0.24336	0.0264795	1.84111e-07
2.352	-0.0206416	0.243025	0.419313	1.88257e-07
2.69401	0.0124252	0.24142	0.482393	2.09495e-07
0.514083	0.00278855	0.240625	0.0922526	2.20872e-07
0.822209	0.0514077	0.240422	0.147628	2.23861e-07
1.23336	0.0108154	0.239751	0.221857	2.34059e-07
0.25021	0.0112548	0.239338	0.045059	2.40569e-07
2.93357	-0.0809911	0.238963	0.528835	2.46622e-07
0.220454	0.00125758	0.238597	0.0397813	2.52682e-07
1.67107	-0.0393764	0.238395	0.301715	2.56089e-07
2.15064	-0.0567819	0.238195	0.388518	2.59507e-07
0.776356	0.0235567	0.238151	0.140267	2.60278e-07
0.986472	0.010102	0.237751	0.178427	2.67265e-07
1.42215	-0.0177163	0.236773	0.257924	2.85141e-07
1.39517	-0.000355594	0.236158	0.253464	2.96974e-07
0.272067	0.0303637	0.2357	0.0494898	3.06103e-07
0.423541	-0.00264049	0.235632	0.0770577	3.07478e-07
0.302502	0.00175927	0.234478	0.0552133	3.31828e-07
0.420359	0.0222971	0.233571	0.0769189	3.52264e-07
1.6782	-0.0391765	0.232425	0.30807	3.79894e-07
3.27456	0.035792	0.231327	0.602972	4.08358e-07
1.10745	0.000689047	0.23129	0.203946	4.09349e-07
0.173947	0.00743209	0.230923	0.0320667	4.19328e-07
0.737255	0.00986073	0.230521	0.136065	4.3055e-07
1.00957	-0.0131022	0.230518	0.186325	4.30654e-07
0.307007	0.00488192	0.229928	0.056755	4.4765e-07
1.51266	-0.0123933	0.22934	0.280105	4.65277e-07
0.0761666	0.00094103	0.228074	0.0141547	5.05516e-07
0.646384	0.0318441	0.227611	0.120282	5.21103e-07
0.0326178	0.00117397	0.224211	0.00612895	6.50741e-07
0.608696	-7.68151e-05	0.223201	0.114708	6.95009e-07
0.691018	0.000521147	0.222713	0.130405	7.17435e-07
2.98341	0.033257	0.222088	0.564031	7.47252e-07
0.162126	0.00114929	0.220057	0.0308321	8.52698e-07
0.229053	-0.00153615	0.219318	0.0436538	8.94557e-07
0.143768	0.00508093	0.218595	0.0274578	9.37531e-07
2.68338	-0.0274637	0.217304	0.514436	1.01925e-06
1.11	-0.0067843	0.21661	0.213237	1.06611e-06
0.110114	0.0023029	0.216433	0.0211644	1.07834e-06
1.37809	0.0274492	0.215656	0.265484	1.13389e-06
0.43241	0.0145974	0.215631	0.083308	1.13571e-06
0.47503	0.0161035	0.21561	0.0915249	1.13726e-06
1.27184	0.0030942	0.21418	0.246089	1.24722e-06
0.310405	0.000901937	0.212892	0.060291	1.35521e-06
0.560376	0.00377298	0.212549	0.108955	1.38548e-06
1.32553	0.00704454	0.211397	0.258617	1.49205e-06
0.269997	0.0044656	0.209278	0.0530146	1.70965e-06
0.56071	0.00028705	0.20879	0.11026	1.76407e-06
0.414928	0.00616523	0.208756	0.0816012	1.76792e-06
1.71588	-0.0046207	0.206881	0.339377	1.99355e-06
0.0412737	0.000685545	0.205794	0.00819049	2.13704e-06
0.934039	0.0140911	0.205539	0.185499	2.1722e-06
0.243337	0.00587693	0.205475	0.0483359	2.18101e-06
0.132871	0.0102958	0.205453	0.0263949	2.18413e-06
0.643177	0.0124464	0.205377	0.127797	2.19472e-06
0.71006	0.00356424	0.204427	0.141499	2.33206e-06
0.349998	0.00835728	0.20355	0.0699351	2.46623e-06
0.105151	0.00415657	0.20288	0.0210544	2.57384e-06
0.160449	0.00951762	0.202865	0.0321282	2.57642e-06
0.603061	0.00774217	0.200687	0.121576	2.95947e-06
1.64654	-0.00226793	0.200098	0.33255	3.07232e-06
1.60586	0.00806345	0.200065	0.324368	3.07883e-06
2.05819	-0.0732869	0.199585	0.416358	3.17424e-06
0.458015	0.059637	0.197433	0.093282	3.6386e-06
1.08243	0.0197385	0.197021	0.220742	3.7347e-06
2.46539	-0.0180804	0.196534	0.503545	3.85177e-06
0.867761	0.00151155	0.194853	0.178185	4.28384e-06
0.250459	0.00266493	0.194712	0.0514521	4.32222e-06
1.61252	0.00304742	0.194662	0.331314	4.33577e-06
1.09691	0.00993305	0.194147	0.225747	4.47919e-06
0.249065	0.00327784	0.192752	0.0514876	4.89139e-06
0.622197	0.0203383	0.190207	0.129684	5.74186e-06
1.96602	-0.0175919	0.189835	0.410273	5.87785e-06
1.94736	0.00508527	0.189017	0.407463	6.1882e-06
0.924	0.0108559	0.188288	0.193798	6.47801e-06
1.64152	0.0919123	0.186135	0.346734	7.4146e-06
1.21925	-0.00843122	0.186078	0.257587	7.44109e-06
0.157301	0.00143222	0.185603	0.0332845	7.6656e-06
0.528022	0.00582283	0.185151	0.111896	7.88576e-06
2.77646	-0.0139647	0.184706	0.589243	8.10821e-06
0.180312	0.00466895	0.184015	0.0383555	8.46656e-06
1.50928	-0.0083967	0.184007	0.321059	8.47102e-06
0.424765	0.0480401	0.183779	0.0904257	8.59238e-06
0.401892	0.0166725	0.182328	0.0859726	9.40776e-06
2.68774	0.0295221	0.182204	0.575198	9.48053e-06
1.47609	0.0448484	0.181677	0.316456	9.79766e-06
0.656041	0.0343666	0.181209	0.140869	1.00878e-05
0.522498	0.00785881	0.180915	0.112305	1.0274e-05
0.857122	0.0192309	0.180092	0.184742	1.08147e-05
1.12826	0.0438655	0.179789	0.243433	1.1021e-05
0.546148	0.0643396	0.178534	0.11834	1.19163e-05
0.935579	0.0174973	0.176743	0.203969	1.33186e-05
0.74858	0.0320793	0.175358	0.163982	1.45138e-05
0.120553	0.00752404	0.173275	0.0265998	1.6513e-05
0.0299447	0.00309004	0.17172	0.0066433	1.81789e-05
0.369024	0.00164656	0.170253	0.082294	1.99036e-05
1.35114	-0.00524158	0.169971	0.301609	2.02523e-05
0.643498	0.00436938	0.16977	0.143748	2.05055e-05
1.08897	0.0529738	0.169078	0.243859	2.13988e-05
2.24955	0.00579272	0.168889	0.504093	2.16495e-05
1.2541	0.0146077	0.168406	0.281512	2.23041e-05
3.25685	0.0626272	0.16839	0.731117	2.2326e-05
1.38668	0.0103173	0.167988	0.311738	2.28859e-05
0.461712	0.0109579	0.167283	0.104059	2.3901e-05
2.65049	0.0208438	0.166631	0.598762	2.48787e-05
1.18355	0.0189105	0.16364	0.270287	2.9895e-05
0.491507	0.0132625	0.163563	0.112277	3.00367e-05
0.195279	0.00695107	0.163304	0.0446507	3.05176e-05
0.873813	0.00635756	0.162819	0.200153	3.14389e-05
1.88043	0.0322733	0.162193	0.43172	3.26695e-05
0.610414	0.00540365	0.161272	0.140619	3.45651e-05
0.066879	0.00414081	0.161128	0.0154148	3.48699e-05
0.569945	0.00967423	0.16042	0.131711	3.64142e-05
2.41275	-0.0380685	0.158173	0.562271	4.17737e-05
0.213212	0.00470336	0.158141	0.0496933	4.18558e-05
1.13565	0.0128934	0.156039	0.266794	4.75785e-05
0.228159	0.0054858	0.153841	0.0540523	5.43928e-05
0.347691	0.00997132	0.152783	0.0827066	5.80043e-05
1.46324	0.014866	0.152344	0.348657	5.95732e-05
2.12163	-0.0078328	0.151965	0.506282	6.09592e-05
0.618471	0.0283365	0.151412	0.147902	6.30415e-05
0.580126	0.0363563	0.151327	0.138778	6.33684e-05
0.613679	0.0182084	0.15131	0.146815	6.34324e-05
0.205215	0.0171904	0.149545	0.0494351	7.05997e-05
0.393017	0.0259682	0.147974	0.0952647	7.76456e-05
2.26062	0.00513108	0.147793	0.548353	7.85011e-05
1.9864	0.0201196	0.147645	0.482119	7.92068e-05
0.0729917	0.00551164	0.147457	0.0177291	8.01162e-05
0.197207	0.00382639	0.147374	0.0479159	8.05177e-05
1.24635	0.00664188	0.146869	0.303439	8.30152e-05
0.531719	0.0198264	0.146016	0.129895	8.74065e-05
0.971741	0.0265979	0.143052	0.240252	0.000104531
0.327319	0.00657885	0.142908	0.0809738	0.000105444
0.460732	0.0167324	0.142061	0.114374	0.000110963
0.363576	0.00961535	0.140129	0.0909775	0.000124649
1.54078	0.0216059	0.139722	0.386203	0.000127739
1.3353	0.01616	0.138819	0.335962	0.000134867
0.699953	0.0144132	0.137534	0.177061	0.000145688
0.196625	0.0107843	0.136948	0.0498617	0.000150906
1.01222	0.0182327	0.135875	0.257858	0.000160929
0.331716	0.0136941	0.135189	0.0847508	0.000167691
1.40958	0.0443578	0.135019	0.360397	0.000169406
0.114312	0.00229358	0.133987	0.0293569	0.00018021
1.56826	0.128774	0.133967	0.402786	0.000180431
0.547387	0.0123038	0.132968	0.141197	0.000191543
0.151404	0.0115053	0.132962	0.0390554	0.000191612
1.44811	0.0619492	0.13256	0.374197	0.000196272
1.04838	0.0767227	0.132522	0.270951	0.000196727
1.04588	0.0312208	0.130883	0.272249	0.000216981
0.472678	0.0179871	0.130784	0.123094	0.000218258
0.250037	0.0154527	0.130443	0.0652124	0.000222755
0.172184	0.0131688	0.130178	0.0449601	0.000226311
1.85441	0.0401931	0.130144	0.484289	0.000226764
1.26148	0.0474989	0.128586	0.331729	0.000248867
0.266071	0.0127991	0.128557	0.0699773	0.000249303
0.145207	0.0137933	0.12766	0.0383432	0.000262989
1.58034	0.00406127	0.126604	0.419294	0.000280085
0.0768436	0.00426082	0.125245	0.0205143	0.000303684
1.42343	0.00503252	0.123877	0.382395	0.000329444
0.559895	0.0169221	0.123719	0.150521	0.000332539
1.85261	0.0382763	0.123438	0.498698	0.00033815
1.30401	0.0188734	0.121981	0.353406	0.000368733
0.345792	0.00219563	0.121826	0.0937828	0.000372143
0.853553	0.0315614	0.121651	0.231683	0.000376029
1.13985	0.0336948	0.121467	0.309658	0.000380146
0.352781	0.00649987	0.119619	0.0966778	0.000424212
1.35209	0.0797649	0.11676	0.375652	0.000502531
0.753271	0.0208981	0.115463	0.210608	0.000542639
1.05557	0.048776	0.114932	0.295899	0.000559954
0.342506	0.0233327	0.113932	0.0964865	0.000594058
1.33514	0.029573	0.112273	0.379242	0.000655235
1.68964	0.0737802	0.111051	0.482903	0.000704273
0.53173	0.0189774	0.108879	0.153665	0.000800539
0.513261	0.0280763	0.108812	0.148379	0.000803687
0.967608	0.0118222	0.107971	0.280946	0.000844535
0.199963	0.0163536	0.107114	0.0583192	0.000888283
0.0483624	0.0096269	0.10602	0.0141861	0.000947361
0.20477	0.0203531	0.105054	0.0603734	0.0010028
0.943401	0.0864808	0.104252	0.279341	0.00105127
0.164188	0.00773981	0.103622	0.0487808	0.00109097
1.02159	0.050319	0.103257	0.304115	0.0011146
0.819875	0.0494572	0.10085	0.247294	0.00128402
0.35076	0.022775	0.100518	0.105992	0.00130928
0.0929441	0.00530718	0.100265	0.028125	0.0013289
0.398824	0.00807651	0.0978936	0.122298	0.00152737
1.45632	0.230266	0.0971105	0.448568	0.00159918
0.825365	0.0322169	0.0970176	0.254359	0.00160792
1.47345	0.0383567	0.096775	0.454715	0.00163097
2.31023	0.0601771	0.0960892	0.715761	0.0016979
1.73085	0.115392	0.0955301	0.537987	0.00175448
1.03133	0.0636943	0.0945312	0.322427	0.00186028
0.606511	0.0400615	0.0931287	0.191186	0.00201963
1.5434	0.0180627	0.0927848	0.487508	0.00206073
0.0892038	0.0108721	0.0923487	0.0282498	0.00211405
0.533641	0.00881482	0.0922866	0.16906	0.00212175
0.778036	0.0327771	0.0919995	0.246909	0.00215773
0.81136	0.00472463	0.0909605	0.259099	0.00229309
1.51839	0.18495	0.0877733	0.494471	0.00276336
0.524954	0.0477681	0.0870634	0.171716	0.00288055
0.147142	0.00535161	0.0857532	0.0485323	0.00310999
1.05493	0.0523179	0.0856361	0.348209	0.00313136
0.10849	0.0167983	0.0843641	0.0361043	0.00337319
0.56327	0.0183189	0.08394	0.187967	0.00345791
0.393033	0.0631743	0.0838701	0.131217	0.00347205
0.549489	0.00819674	0.0833544	0.18407	0.00357834
0.175287	0.0066765	0.0825717	0.059021	0.00374591
0.698964	0.0585708	0.0797638	0.239822	0.00441416
0.712478	0.0252691	0.0797524	0.244478	0.00441711
0.968496	0.0828066	0.079501	0.332897	0.00448248
1.77448	0.116788	0.0792102	0.61115	0.00455933
0.0268969	0.00526308	0.0790632	0.00927294	0.00459869
1.04833	0.0410307	0.0786629	0.362419	0.00470756
0.710561	0.0350733	0.0776994	0.247295	0.0049803
0.749107	0.0155513	0.0772026	0.261618	0.00512706
0.353402	0.0564124	0.0768887	0.123695	0.00522201
0.488532	0.04422	0.0758288	0.172282	0.0055558
0.131757	0.00131029	0.0758021	0.0464733	0.0055645
0.0487047	0.00271559	0.0742335	0.0173744	0.00609892
0.145301	0.0117388	0.0736338	0.0520603	0.00631658
0.113061	0.00717828	0.0725409	0.040837	0.00673347
0.919201	0.0291969	0.0718352	0.333765	0.00701719
0.319506	0.0174403	0.0717847	0.116058	0.00703798
1.59697	0.0709944	0.0717666	0.580164	0.00704542
0.64034	0.0352705	0.0717565	0.232647	0.00704957
0.745622	0.0391175	0.0716272	0.271161	0.00710312
0.513993	0.019983	0.0709028	0.18795	0.00741055
0.158642	0.0279491	0.0707073	0.0580966	0.00749582
0.0389943	0.00381647	0.0700101	0.0143564	0.00780789
0.349957	0.0319073	0.0687216	0.130135	0.00841942
0.3254	0.0277389	0.067477	0.122196	0.00905581
0.0818023	0.0048445	0.0672497	0.0307744	0.00917715
0.356366	0.0248404	0.0669957	0.134339	0.00931468
1.09331	0.0438748	0.0668952	0.412474	0.00936968
0.403372	0.0161763	0.0665544	0.152598	0.00955856
0.211716	0.0126944	0.0660907	0.080394	0.0098218
1.06231	0.136411	0.0659158	0.403959	0.00992295
0.400985	0.0321605	0.0658266	0.152591	0.00997493
0.0295698	0.00160251	0.0644986	0.0113758	0.0107823
0.390745	0.0501848	0.0638545	0.151132	0.0111973
0.0717232	0.00394112	0.0631629	0.0279028	0.0116608
1.32046	0.0923158	0.0630343	0.514265	0.0117491
0.437102	0.0868728	0.0626554	0.170781	0.0120131
1.54666	0.147315	0.0624761	0.605223	0.0121402
0.488836	0.0255291	0.0614772	0.192937	0.0128733
1.32207	0.0482204	0.0610901	0.523562	0.0131692
0.294977	0.0707137	0.0610851	0.116821	0.0131731
0.338855	0.0216067	0.0609548	0.134351	0.0132743
1.68178	0.226571	0.0607533	0.667976	0.0134323
0.126993	0.0158851	0.0591716	0.0511524	0.0147407
0.780719	0.17929	0.0584897	0.316413	0.0153438
1.32445	0.330898	0.0573765	0.542282	0.0163827
0.222133	0.0404855	0.0573613	0.0909628	0.0163973
0.157155	0.00332545	0.056878	0.0646437	0.0168707
0.714933	0.0379728	0.0557738	0.29715	0.0180047
0.0279238	0.00696827	0.0541645	0.0117872	0.0197977
0.290421	0.0597601	0.0530311	0.12397	0.0211684
0.493913	0.0786347	0.0525331	0.211886	0.0218009
0.148538	0.0249564	0.0516145	0.0643176	0.0230184
0.241793	0.0204605	0.0511148	0.105236	0.0237095
0.163708	0.0142793	0.0497882	0.0722445	0.0256489
0.261686	0.0267069	0.049567	0.115753	0.0259876
0.422036	0.0725229	0.0481028	0.189647	0.0283487
0.313399	0.0322179	0.0471042	0.142389	0.0300837
0.834083	0.104102	0.0463926	0.381994	0.031386
0.206626	0.0209514	0.0461871	0.0948513	0.0317729
1.27295	0.102796	0.0460651	0.585155	0.0320048
0.233279	0.0123988	0.0457249	0.107652	0.0326609
0.123034	0.00497373	0.0427467	0.0588133	0.0390282
0.189639	0.0465399	0.0400829	0.0937456	0.0458067
0.121721	0.0179169	0.038422	0.0615111	0.0506405
0.280948	0.0114492	0.0362841	0.146261	0.0576553
0.443819	0.0178648	0.0361079	0.231636	0.0582769
0.456459	0.115507	0.034826	0.242739	0.0630163
0.276057	0.0176618	0.0336911	0.149344	0.0675495
0.11839	0.0201821	0.0336288	0.064109	0.067808
0.441758	0.0289792	0.0330536	0.241359	0.0702451
0.673097	0.138206	0.0293966	0.390694	0.0880746
1.00438	0.0877502	0.0278042	0.599941	0.0972924
0.0498176	0.0045811	0.0277121	0.029808	0.097856
0.0201575	0.00313592	0.0274185	0.0121273	0.0996768
0.452822	0.111527	0.0269704	0.274748	0.102527
0.102325	0.0169883	0.0255942	0.0637778	0.111843
0.491822	0.095089	0.0241406	0.315875	0.12269
0.319961	0.0554303	0.0238307	0.20686	0.125148
0.48642	0.142571	0.0233136	0.318032	0.12937
0.134957	0.0284121	0.0222846	0.0902999	0.138247
0.232378	0.0112091	0.0212787	0.159198	0.147578
0.892706	0.226721	0.0212575	0.611891	0.147782
0.105861	0.0198021	0.0172295	0.0807628	0.193002
0.304846	0.0772182	0.0161052	0.240691	0.208319
0.0167414	0.0107903	0.0134209	0.0144996	0.251055
0.634281	0.229707	0.0119498	0.582611	0.278962
0.033973	0.00696685	0.0116546	0.0316028	0.285015
0.265228	0.0942585	0.00970168	0.270686	0.32958
0.309229	0.0256874	0.0083915	0.33956	0.364702
0.0729161	0.0208092	0.00779363	0.0831077	0.382432
0.0342694	0.0227049	0.00669654	0.0421609	0.418289
-0.143208	0.022592	0.00647152	0.179243	0.426245
0.210115	0.0502358	0.006015	0.272844	0.443099
0.0471087	0.030631	0.00287803	0.0885756	0.596036
-0.0130029	0.00836092	0.00211483	0.0285319	0.64959
0.0124491	0.00986094	0.000772528	0.0452272	0.783699
0.0279966	0.0155338	0.000480447	0.128993	0.828628
0.00785038	0.178844	5.95397e-06	0.324992	0.980778
a. Each permutation test was carried out in 100 groups at the same time by using randomly removed 30% and supplemented 30% of all the numbers which floating within 20% of the reference value. Every linear regression equation were built in P and corresponding `X calculated from 100 groups by using least squares.
