# Supplementary material for: A new perspective on population genetics: Deciphering the relationship between genetic variants and disease prevalence in Psoriasis
Source: PLoS One. 2026 Mar 13;21(3):e0344204. doi: 10.1371/journal.pone.0344204 (PMC12987435; doi:10.1371/journal.pone.0344204)
Supplement: S24 Table — (XLSX) [file pone.0344204.s029.xlsx]

## Sheet: Sheet1
Supplementary Table 24.Association analysis in 357 variants within psoriasis-specific combinations
CHR	SNP (GRCh37.hg19)	BP	A1	F_A	F_U	A2	CHISQ	P Value	OR	SE	L95	U95	P-hwe	Call-rate
1	1_892460	892460	C	0.05078	0.06825	G	3.949	0.04689	0.7304	0.1587	0.5352	0.9968	0.355	0.9897
1	1_1455586	1455586	T	0.0184	0.005988	C	8.808	0.002999	3.111	0.4027	1.413	6.85	1	0.98078
1	1_11850927	11850927	T	0.05386	0.07399	C	4.517	0.03355	0.7124	0.1602	0.5205	0.9752	0.2424	0.91215
1	1_20066485	20066485	A	0.06729	0.09242	G	6.059	0.01384	0.7085	0.1405	0.5379	0.9332	1	0.96294
1	1_20066490	20066490	C	0.06788	0.09228	T	5.708	0.01688	0.7163	0.1402	0.5442	0.9427	1	0.96431
1	1_22305012	22305012	A	0.02264	0.01265	G	4.061	0.04388	1.808	0.298	1.008	3.243	1	0.991764
1	1_22310215	22310215	T	0.02196	0.04315	C	10.49	0.001201	0.4979	0.2193	0.324	0.7653	0.6283	0.99245
1	1_114640298	114640298	A	0.003896	0.01045	G	4.46	0.0347	0.3705	0.4894	0.142	0.9667	1	0.98833
1	1_152659471	152659471	G	0.309	0.2678	T	5.706	0.01691	1.223	0.08419	1.037	1.442	0.843	0.95127
1	1_152732106	152732106	T	0.1888	0.1599	A	4.118	0.04244	1.223	0.09919	1.007	1.485	0.773	0.98421
1	1_152733376	152733376	G	0.04481	0.07154	C	9.493	0.002063	0.6088	0.1625	0.4428	0.8371	1	0.98902
1	1_154296076	154296076	C	0.1529	0.1879	T	6.198	0.01279	0.7802	0.09986	0.6415	0.9488	0.8993	0.98147
1	1_161089288	161089288	T	0.002601	0.008209	C	4.344	0.03714	0.315	0.5851	0.1001	0.9917	1	0.98765
1	1_161200586	161200586	G	0.08945	0.06682	T	5.048	0.02465	1.372	0.1412	1.04	1.809	0.7599	0.990391
1	1_200867552	200867552	T	0.1329	0.1073	C	4.428	0.03536	1.275	0.1155	1.016	1.599	1	0.995196
1	1_200969921	200969921	A	0.1095	0.08754	G	3.903	0.04819	1.282	0.1261	1.002	1.642	0.08466	0.995196
1	1_200969942	200969942	G	0.1089	0.08696	A	3.851	0.04972	1.283	0.1271	0.9998	1.646	0.08044	0.98421
1	1_201009182	201009182	G	0.1205	0.09657	A	3.888	0.04864	1.282	0.1263	1.001	1.642	0.07146	0.90185
1	1_201016296	201016296	A	0.04581	0.0312	G	4.097	0.04296	1.49	0.1983	1.01	2.199	0.02276	0.993823
1	1_201115863	201115863	A	0.04814	0.06805	G	5.304	0.02128	0.6926	0.1602	0.506	0.9482	0.7607	0.998627
1	1_247588053	247588053	T	0.08377	0.06129	C	5.311	0.02119	1.4	0.1467	1.05	1.867	1	0.98353
1	1_248059712	248059712	T	0.4883	0.4423	C	5.634	0.01762	1.203	0.07802	1.033	1.402	0.1283	0.9094
2	2_3193039	3193039	T	0.04638	0.06336	C	3.875	0.04901	0.7191	0.1682	0.5171	0.9998	0.5051	0.95264
2	2_27462076	27462076	T	0.1315	0.1032	C	5.428	0.01982	1.317	0.1184	1.044	1.661	0.4004	0.96706
2	2_27505782	27505782	T	0.1381	0.1091	C	5.566	0.01832	1.309	0.1143	1.046	1.637	0.4261	0.994509
2	2_27556721	27556721	A	0.1414	0.1121	G	5.473	0.01932	1.305	0.1139	1.044	1.631	0.8452	0.97598
2	2_27728777	27728777	G	0.1437	0.1128	C	5.99	0.01439	1.32	0.1138	1.056	1.65	0.8456	0.9698
2	2_27729480	27729480	A	0.1449	0.1166	G	5.032	0.02488	1.283	0.1113	1.032	1.596	0.7089	0.997255
2	2_44079913	44079913	T	0.01686	0.008209	C	4.235	0.0396	2.072	0.3616	1.02	4.21	1	0.98902
2	2_62728299	62728299	T	0.009211	0.002246	C	5.83	0.01576	4.131	0.6373	1.184	14.4	1	0.9801
2	2_103095404	103095404	A	0.1782	0.2216	G	8.471	0.003608	0.7616	0.09371	0.6338	0.9152	0.5005	0.98627
2	2_103121654	103121654	A	0.1389	0.1869	G	11.82	0.0005876	0.7013	0.1035	0.5725	0.8591	0.4417	0.95333
2	2_230861519	230861519	T	0.1376	0.09714	G	10.87	0.0009768	1.482	0.1199	1.172	1.875	1	0.9547
2	2_241538061	241538061	C	0.09244	0.13	T	9.991	0.001573	0.6819	0.1217	0.5372	0.8655	0.05449	0.95745
2	2_242077496	242077496	T	0.1611	0.135	C	3.879	0.04888	1.23	0.1054	1.001	1.513	0.7436	0.997255
3	3_15476055	15476055	G	0.06789	0.09077	A	5.139	0.02339	0.7295	0.1396	0.5549	0.959	0.812	0.97941
3	3_15480726	15480726	T	0.06941	0.09091	C	4.559	0.03275	0.7459	0.1377	0.5694	0.977	0.8142	0.994509
3	3_113753801	113753801	T	0.06522	0.08459	C	3.862	0.04938	0.755	0.1434	0.57	1	0.8026	0.97529
4	4_5418539	5418539	C	0.09871	0.07601	T	4.611	0.03176	1.331	0.1336	1.025	1.73	0.5765	0.99245
4	4_5448377	5448377	A	0.04955	0.06677	T	3.945	0.04702	0.7287	0.1599	0.5326	0.9969	0.76	0.995882
5	5_72868447	72868447	C	0.1762	0.1421	T	5.714	0.01683	1.291	0.1071	1.047	1.593	0.01348	0.90666
5	5_96512854	96512854	T	0.01717	0.008449	C	4.005	0.04536	2.05	0.3662	1	4.202	1	0.92656
5	5_131663062	131663062	C	0.3656	0.4249	T	10.3	0.001332	0.78	0.07748	0.6701	0.9079	0.811	0.96294
5	5_131671599	131671599	A	0.003851	0.01572	G	10.96	0.0009312	0.2421	0.4644	0.09742	0.6016	1	0.993137
5	5_149792113	149792113	A	0.2301	0.1982	G	4.215	0.04007	1.209	0.09257	1.009	1.45	0.2211	0.96225
5	5_149792337	149792337	T	0.2289	0.1964	C	4.48	0.03429	1.214	0.09184	1.014	1.454	0.2189	0.98559
5	5_149919739	149919739	G	0.2432	0.2077	C	5.197	0.02263	1.226	0.08946	1.029	1.461	0.5582	0.995882
5	5_150704724	150704724	T	0.02335	0.009924	C	7.444	0.006365	2.385	0.3283	1.253	4.54	0.05835	0.94921
5	5_150704758	150704758	A	0.02211	0.009701	G	6.86	0.008815	2.308	0.3283	1.213	4.391	0.05706	0.98765
5	5_150867452	150867452	G	0.09254	0.1217	A	6.16	0.01307	0.7357	0.124	0.5769	0.9381	0.2688	0.94509
5	5_150905398	150905398	T	0.09359	0.1194	C	5.116	0.02371	0.7613	0.1209	0.6007	0.9648	0.2688	0.997941
5	5_156650052	156650052	T	0.1467	0.1962	C	12.34	0.0004427	0.7042	0.1001	0.5787	0.8569	0.3246	0.97804
5	5_158743846	158743846	A	0.07162	0.05263	G	4.349	0.03703	1.389	0.158	1.019	1.893	0.2479	0.97872
6	6_30668447	30668447	G	0.02925	0.0559	A	12.26	0.0004624	0.509	0.1961	0.3465	0.7475	0.7136	0.95264
6	6_30670292	30670292	T	0.2113	0.2938	C	25.65	4.093e-07	0.6438	0.08726	0.5426	0.7639	0.9253	0.97255
6	6_30671452	30671452	C	0.03096	0.05598	T	10.71	0.001068	0.5387	0.1917	0.37	0.7844	0.714	0.96362
6	6_30671760	30671760	T	0.02886	0.05514	C	12.25	0.0004659	0.5093	0.1961	0.3468	0.7479	0.7136	0.96568
6	6_30671969	30671969	C	0.02981	0.05513	G	11.12	0.0008554	0.5266	0.1953	0.3592	0.7721	0.2506	0.9547
6	6_30671989	30671989	C	0.1355	0.01659	G	135.4	2.723e-31	9.29	0.228	5.942	14.53	1	0.96156
6	6_30672463	30672463	A	0.273	0.07066	G	190.6	2.377e-43	4.939	0.1238	3.875	6.294	0.2409	0.9245
6	6_30672718	30672718	A	0.03007	0.05462	G	10.25	0.001365	0.5366	0.1972	0.3646	0.7898	0.249	0.93686
6	6_30673113	30673113	T	0.04749	0.06822	G	5.566	0.01832	0.681	0.1637	0.4941	0.9386	0.3534	0.96362
6	6_30673186	30673186	T	0.02729	0.05197	C	10.6	0.00113	0.5117	0.2092	0.3396	0.7711	0.4036	0.90117
6	6_30673422	30673422	G	0.03933	0.0724	A	14.84	0.0001168	0.5246	0.1699	0.376	0.7319	0.04036	0.9698
6	6_30673432	30673432	T	0.03762	0.0586	C	6.726	0.009503	0.628	0.1808	0.4406	0.895	0.1577	0.95264
6	6_30673489	30673489	C	0.0379	0.07508	G	18.67	1.555e-05	0.4853	0.1704	0.3475	0.6778	0.0429	0.97323
6	6_30697931	30697931	C	0.0621	0.1124	T	23.37	1.336e-06	0.5231	0.1358	0.4008	0.6827	0.4394	0.997255
6	6_30857072	30857072	G	0.2775	0.4413	C	79.61	4.567e-19	0.4864	0.08132	0.4148	0.5705	0.6328	0.93617
6	6_30862423	30862423	T	0.0638	0.0903	C	7.142	0.00753	0.6866	0.1414	0.5204	0.9058	0.1529	0.98696
6	6_30864927	30864927	T	0.1414	0.01824	C	137.3	1.012e-31	8.862	0.2196	5.762	13.63	1	0.9396
6	6_30865279	30865279	T	0.04729	0.07396	C	8.613	0.003338	0.6215	0.1634	0.4512	0.856	0.2436	0.93892
6	6_30865820	30865820	A	0.2924	0.08699	C	179.5	6.205e-41	4.337	0.1155	3.458	5.438	0.4626	0.91558
6	6_30877202	30877202	T	0.2761	0.4418	C	84.41	4.011e-20	0.4817	0.08005	0.4118	0.5636	0.5812	0.96774
6	6_30877760	30877760	A	0.2741	0.4377	C	84.38	4.086e-20	0.4852	0.07927	0.4154	0.5668	0.9374	0.990391
6	6_30878579	30878579	A	0.2738	0.4367	T	83.6	6.065e-20	0.4863	0.07938	0.4163	0.5682	0.7523	0.98833
6	6_30878769	30878769	C	0.2737	0.4417	T	86.06	1.742e-20	0.4764	0.0805	0.4069	0.5578	0.5277	0.95951
6	6_30878919	30878919	T	0.275	0.4415	C	81.57	1.688e-19	0.4799	0.08186	0.4088	0.5634	0.8729	0.92656
6	6_30879987	30879987	T	0.001346	0.00607	C	4.386	0.03623	0.2207	0.7915	0.04678	1.041	1	0.96225
6	6_30881103	30881103	A	0.2851	0.07463	C	208.6	2.801e-47	4.944	0.1183	3.921	6.234	1	0.98833
6	6_30884806	30884806	C	0.1534	0.2695	A	58.95	1.615e-14	0.4911	0.09362	0.4087	0.59	0.6236	0.991078
6	6_30887972	30887972	T	0.4286	0.4892	C	10.05	0.001525	0.7832	0.07715	0.6733	0.911	0.875	0.93411
6	6_30887988	30887988	T	0.1613	0.2693	C	47.18	6.469e-12	0.5216	0.0956	0.4325	0.6291	0.6893	0.93068
6	6_30888161	30888161	T	0.4114	0.2453	C	84.02	4.896e-20	2.151	0.08426	1.823	2.537	0.07005	0.93137
6	6_30890431	30890431	A	0.1065	0.1464	G	9.621	0.001924	0.6948	0.1178	0.5515	0.8753	0.7528	0.91283
6	6_30890871	30890871	T	0.3997	0.238	C	79.59	4.604e-19	2.132	0.08559	1.803	2.521	0.5878	0.91146
6	6_30893728	30893728	C	0.1078	0.1502	T	11.52	0.00069	0.6838	0.1125	0.5485	0.8524	0.7623	0.98421
6	6_30893831	30893831	A	0.1501	0.2668	G	59.71	1.099e-14	0.4852	0.09465	0.403	0.5841	0.4904	0.98284
6	6_30893941	30893941	A	0.3012	0.09098	G	194.1	3.978e-44	4.306	0.1104	3.468	5.346	1	0.98284
6	6_30954245	30954245	T	0.2195	0.3557	C	65.59	5.555e-16	0.5094	0.08392	0.4321	0.6004	0.8653	0.98902
6	6_30954491	30954491	T	0.05	0.09716	C	24.04	9.415e-07	0.4891	0.1484	0.3657	0.6541	0.01399	0.994509
6	6_30954873	30954873	A	0.04289	0.07185	G	11.43	0.0007243	0.5789	0.1634	0.4203	0.7975	0.7694	0.999314
6	6_30954978	30954978	T	0.05256	0.09731	C	20.16	7.113e-06	0.5146	0.1501	0.3834	0.6907	0.002374	0.94303
6	6_30955010	30955010	T	0.2872	0.1212	C	117.4	2.355e-27	2.921	0.1016	2.394	3.564	0.002892	0.97186
6	6_30955023	30955023	T	0.01567	0.04153	C	16.76	4.253e-05	0.3673	0.2542	0.2232	0.6046	0.6173	0.92519
6	6_30955119	30955119	T	0.01231	0.03554	A	16.12	5.937e-05	0.3383	0.2825	0.1944	0.5885	1	0.92656
6	6_30955140	30955140	T	0.04422	0.07212	C	9.769	0.001775	0.5953	0.1675	0.4286	0.8266	0.06464	0.93274
6	6_30955359	30955359	A	0.07935	0.1243	G	16.1	6.023e-05	0.6075	0.1252	0.4753	0.7764	0.3731	0.993137
6	6_31079236	31079236	A	0.2708	0.442	G	89.78	2.665e-21	0.4688	0.08056	0.4003	0.549	0.3423	0.96156
6	6_31079242	31079242	G	0.1103	0.1868	A	32.94	9.501e-09	0.5395	0.1086	0.4361	0.6675	1	0.96706
6	6_31079264	31079264	T	0.1107	0.1855	C	31.48	2.01e-08	0.5464	0.1087	0.4415	0.6762	1	0.96431
6	6_31079350	31079350	C	0.01115	0.001497	T	10.06	0.001513	7.524	0.7485	1.735	32.63	1	0.98147
6	6_31079371	31079371	G	0.1118	0.1907	C	34.87	3.522e-09	0.5344	0.1072	0.4332	0.6594	0.8027	0.97872
6	6_31079643	31079643	C	0.2658	0.4359	T	87.41	8.822e-21	0.4687	0.08168	0.3993	0.55	0.3377	0.94235
6	6_31079703	31079703	G	0.1973	0.3273	C	61.84	3.721e-15	0.5052	0.08754	0.4256	0.5998	0.3785	0.96637
6	6_31080367	31080367	G	0.115	0.1936	C	32.04	1.514e-08	0.5412	0.1095	0.4366	0.6708	0.8011	0.92176
6	6_31084034	31084034	T	0.01483	0.02757	C	5.374	0.02044	0.5311	0.2773	0.3084	0.9145	1	0.93411
6	6_31084435	31084435	G	0.2799	0.4602	A	93.89	3.341e-22	0.4559	0.08169	0.3885	0.5351	0.7505	0.92176
6	6_31084787	31084787	G	0.1693	0.2898	A	57.93	2.713e-14	0.4995	0.09206	0.4171	0.5983	1	0.96088
6	6_31084792	31084792	C	0.1653	0.2684	T	44.35	2.741e-11	0.54	0.09326	0.4498	0.6483	0.7649	0.96637
6	6_31097301	31097301	T	0.2012	0.3421	C	72.26	1.891e-17	0.4844	0.08604	0.4092	0.5734	0.9315	0.98216
6	6_31097453	31097453	T	0.06499	0.1116	G	19.79	8.623e-06	0.5533	0.1345	0.4251	0.7202	0.5571	0.994509
6	6_31097484	31097484	A	0.08183	0.1203	T	11.87	0.0005705	0.6515	0.125	0.5099	0.8325	0.3638	0.991764
6	6_31106606	31106606	T	0.241	0.1426	A	42.56	6.866e-11	1.908	0.1	1.569	2.321	0.3399	0.94647
6	6_31106643	31106643	G	0.2712	0.4774	A	129.1	6.403e-30	0.4074	0.07983	0.3484	0.4764	0.1862	0.97323
6	6_31107361	31107361	A	0.03841	0.06804	C	11.92	0.0005543	0.5471	0.177	0.3867	0.7739	1	0.93137
6	6_31107648	31107648	T	0.05348	0.09431	C	17.83	2.414e-05	0.5426	0.1466	0.4071	0.7232	0.4992	0.991078
6	6_31110391	31110391	C	0.4934	0.1502	G	375.5	1.216e-83	5.512	0.09239	4.599	6.606	1	0.97461
6	6_31110786	31110786	A	0.05322	0.09538	T	18.74	1.499e-05	0.5331	0.1472	0.3995	0.7115	0.8228	0.98284
6	6_31111125	31111125	A	0.06684	0.08828	G	4.684	0.03045	0.7397	0.1397	0.5625	0.9727	0.8094	0.996568
6	6_31111148	31111148	A	0.06748	0.08854	T	4.488	0.03414	0.7449	0.1394	0.5668	0.979	0.8095	0.995196
6	6_31111180	31111180	T	0.1937	0.282	C	30.82	2.837e-08	0.6119	0.0889	0.514	0.7283	0.8481	0.98078
6	6_31112484	31112484	T	0.03042	0.05053	C	7.469	0.006278	0.5896	0.1953	0.4021	0.8646	0.2295	0.97392
6	6_31112602	31112602	C	0.4934	0.1562	G	364.1	3.644e-81	5.26	0.09095	4.401	6.286	0.4635	0.98353
6	6_31112899	31112899	C	0.1867	0.2714	T	26.86	2.193e-07	0.6162	0.09387	0.5126	0.7407	0.618	0.9046
6	6_31112925	31112925	C	0.1886	0.2724	T	27	2.03e-07	0.6211	0.09206	0.5186	0.7439	0.6924	0.93411
6	6_31113214	31113214	A	0.1535	0.2986	C	85.84	1.953e-20	0.426	0.09347	0.3547	0.5116	1	0.96911
6	6_31113239	31113239	G	0.005906	0.01562	C	6.518	0.01068	0.3743	0.4002	0.1708	0.82	1	0.98421
6	6_31113275	31113275	A	0.3103	0.5251	G	133.8	6.166e-31	0.4068	0.07848	0.3488	0.4745	0.03486	0.96706
6	6_31113276	31113276	G	0.3103	0.5266	A	135.6	2.391e-31	0.4044	0.07845	0.3468	0.4717	0.04208	0.96774
6	6_31113326	31113326	A	0.03919	0.06401	G	8.919	0.002822	0.5965	0.1747	0.4235	0.84	0.7453	0.96362
6	6_31116133	31116133	C	0.03138	0.05175	A	7.216	0.007228	0.5936	0.1961	0.4042	0.8718	0.2477	0.94303
6	6_31116142	31116142	A	0.4972	0.1521	G	368.4	4.159e-82	5.512	0.0932	4.592	6.616	0.5455	0.94647
6	6_31116220	31116220	A	0.0369	0.05929	G	7.263	0.007037	0.6079	0.1863	0.4219	0.8759	1	0.90254
6	6_31116246	31116246	A	0.6128	0.3609	G	167.7	2.295e-38	2.803	0.08046	2.394	3.281	0.05731	0.9094
6	6_31116502	31116502	T	0.01953	0.03748	C	8.489	0.003573	0.5116	0.234	0.3234	0.8093	0.6148	0.9849
6	6_31116526	31116526	A	0.2074	0.3106	G	38.42	5.692e-10	0.5809	0.08809	0.4888	0.6904	0.2726	0.94715
6	6_31118019	31118019	C	0.4942	0.1557	T	368.3	4.312e-82	5.296	0.09086	4.432	6.329	0.4616	0.991078
6	6_31118511	31118511	G	0.1553	0.2991	T	86.11	1.704e-20	0.4309	0.09202	0.3598	0.5161	0.7117	0.99245
6	6_31118565	31118565	C	0.1982	0.2977	G	38.12	6.655e-10	0.5829	0.08789	0.4906	0.6925	0.1945	0.97941
6	6_31118898	31118898	T	0.02907	0.05	A	8.441	0.003669	0.5689	0.1965	0.3871	0.8361	0.2247	0.991078
6	6_31122315	31122315	G	0.3769	0.5962	C	134.8	3.716e-31	0.4096	0.07754	0.3518	0.4768	0.8715	0.96294
6	6_31122330	31122330	A	0.03846	0.06372	G	9.449	0.002112	0.5878	0.1746	0.4174	0.8277	1	0.97529
6	6_31124849	31124849	C	0.369	0.5837	T	129.5	5.251e-30	0.417	0.07748	0.3583	0.4854	0.9361	0.96431
6	6_31236900	31236900	A	0.0639	0.0903	G	7.039	0.007973	0.6877	0.1418	0.5209	0.908	0.6406	0.98078
6	6_31238068	31238068	T	0.09269	0.1533	C	23.66	1.151e-06	0.5643	0.1188	0.4471	0.7121	1	0.94372
6	6_31238822	31238822	A	0.02352	0.04058	G	6.637	0.009991	0.5695	0.2212	0.3691	0.8785	0.6183	0.95882
6	6_31238868	31238868	T	0.07266	0.09851	C	6.122	0.01335	0.717	0.1349	0.5504	0.9341	0.001547	0.97941
6	6_31238886	31238886	G	0.04465	0.07963	A	14.79	0.0001199	0.5402	0.1622	0.3931	0.7424	0.0268	0.95539
6	6_31322367	31322367	G	0.05774	0.08636	T	8.611	0.003341	0.6483	0.1486	0.4845	0.8675	0.2145	0.95813
6	6_31322888	31322888	A	0.1142	0.1962	G	34.52	4.209e-09	0.5285	0.1097	0.4263	0.6552	1	0.91695
6	6_31323116	31323116	T	0.1036	0.008209	C	116.7	3.27e-27	13.96	0.3144	7.541	25.86	1	0.97323
6	6_31323337	31323337	C	0.1185	0.2011	T	35.53	2.512e-09	0.5343	0.1062	0.4339	0.6579	0.3941	0.95264
6	6_31496776	31496776	T	0.0492	0.07357	G	7.365	0.006651	0.6516	0.1588	0.4773	0.8896	0.3905	0.97323
6	6_31496925	31496925	G	0.0515	0.07228	A	5.38	0.02036	0.6969	0.1564	0.5129	0.9469	0.3806	0.98696
6	6_31497622	31497622	G	0.0013	0.006667	A	5.456	0.0195	0.194	0.7826	0.04185	0.8995	1	0.991078
6	6_31508069	31508069	G	0.02258	0.038	T	5.929	0.01489	0.5848	0.2227	0.3779	0.9049	1	0.99245
6	6_31514247	31514247	G	0.02199	0.05037	A	17.08	3.584e-05	0.4239	0.2134	0.279	0.6442	1	0.993823
6	6_31540784	31540784	A	0.2575	0.4479	C	113.2	1.944e-26	0.4275	0.08064	0.365	0.5007	0.3843	0.97529
6	6_31583155	31583155	A	0.4371	0.5417	G	29.2	6.518e-08	0.6568	0.07794	0.5637	0.7652	0.06356	0.91833
6	6_31583312	31583312	A	0.0845	0.12	G	9.427	0.002138	0.6768	0.1277	0.527	0.8694	1	0.93754
6	6_31595882	31595882	C	0.07	0.04348	A	9.162	0.002471	1.656	0.1681	1.191	2.302	0.629	0.97255
6	6_31598489	31598489	G	0.2867	0.1218	A	117.3	2.48e-27	2.898	0.1008	2.378	3.531	0.8575	0.98696
6	6_31600304	31600304	C	0.08581	0.1183	G	8.38	0.003794	0.6995	0.1239	0.5487	0.8918	0.7136	0.993137
6	6_31602967	31602967	A	0.4689	0.3989	G	13.9	0.0001926	1.33	0.07656	1.145	1.545	0.07462	0.96225
6	6_31603770	31603770	G	0.287	0.1192	A	119.9	6.648e-28	2.975	0.1023	2.434	3.636	1	0.96568
6	6_31604842	31604842	A	0.008264	0.01685	G	4.158	0.04144	0.4864	0.3609	0.2397	0.9867	1	0.94647
6	6_31605016	31605016	C	0.01385	0.001502	T	13.44	0.0002465	9.34	0.7426	2.179	40.04	1	0.95264
6	6_31605167	31605167	A	0.08426	0.1185	G	8.827	0.002968	0.6847	0.128	0.5328	0.88	0.5721	0.93892
6	6_31605199	31605199	G	0.5098	0.4513	C	9.3	0.002292	1.264	0.07699	1.087	1.47	0.06809	0.93342
6	6_31609272	31609272	C	0.2809	0.121	T	108.3	2.283e-25	2.838	0.1028	2.32	3.471	0.7129	0.95402
6	6_31609813	31609813	T	0.2237	0.3421	C	47.21	6.381e-12	0.5543	0.08638	0.4679	0.6565	0.3375	0.9348
6	6_31611777	31611777	T	0.1006	0.1454	C	13.58	0.0002282	0.6577	0.1142	0.5258	0.8228	0.641	0.997941
6	6_31614102	31614102	C	0.1201	0.1682	T	13.5	0.0002388	0.6752	0.1073	0.5471	0.8333	0.6793	0.9849
6	6_31619576	31619576	G	0.2863	0.1226	A	116.1	4.473e-27	2.871	0.1004	2.358	3.495	0.8576	0.991764
6	6_31630241	31630241	T	0.4937	0.4154	C	16.62	4.562e-05	1.372	0.07772	1.178	1.598	0.0606	0.92588
6	6_31632134	31632134	A	0.2846	0.122	C	111.9	3.755e-26	2.864	0.102	2.345	3.499	1	0.95813
6	6_31634570	31634570	C	0.2858	0.1205	A	118.9	1.096e-27	2.92	0.1009	2.396	3.558	1	0.993137
6	6_31635710	31635710	C	0.2086	0.3033	T	34.25	4.85e-09	0.6055	0.08611	0.5115	0.7169	0.2361	0.995196
6	6_31637474	31637474	T	0.01745	0.03961	C	12.75	0.0003559	0.4306	0.2425	0.2677	0.6925	0.6178	0.97049
6	6_31637734	31637734	T	0.2218	0.3471	A	55.63	8.726e-14	0.536	0.08414	0.4545	0.6321	0.1453	0.9849
6	6_31655438	31655438	A	0.2887	0.1213	G	114.2	1.15e-26	2.941	0.1036	2.4	3.603	1	0.93068
6	6_31655681	31655681	T	0.02804	0.04777	C	7.444	0.006365	0.5752	0.205	0.3849	0.8597	1	0.94715
6	6_31657754	31657754	G	0.502	0.4223	C	17.77	2.49e-05	1.379	0.07638	1.188	1.602	0.04532	0.95676
6	6_31657924	31657924	A	0.08707	0.1211	G	8.894	0.002861	0.6924	0.1238	0.5432	0.8825	0.8572	0.97941
6	6_31658323	31658323	A	0.008323	0.01701	G	4.484	0.0342	0.4849	0.349	0.2447	0.9611	1	1
6	6_31675297	31675297	T	0.08277	0.1235	C	12.66	0.000374	0.6406	0.1259	0.5004	0.8199	0.8574	0.96294
6	6_31675501	31675501	A	0.3052	0.1478	G	95.98	1.163e-22	2.534	0.09662	2.097	3.062	1	0.94509
6	6_31678028	31678028	T	0.4619	0.3612	C	28.13	1.135e-07	1.518	0.07888	1.301	1.772	0.4933	0.92588
6	6_31687008	31687008	A	0.3801	0.2552	G	51.68	6.52e-13	1.79	0.08138	1.526	2.099	0.2652	0.997941
6	6_31745284	31745284	T	0.3573	0.523	C	77.24	1.515e-18	0.5072	0.07764	0.4356	0.5905	0.4327	0.95333
6	6_31778307	31778307	A	0.01164	0.0209	G	3.918	0.04777	0.552	0.3044	0.3039	1.002	1	0.990391
6	6_31783507	31783507	C	0.4708	0.3183	G	69.24	8.707e-17	1.905	0.07786	1.636	2.219	0.3719	0.98627
6	6_31837009	31837009	C	0.01155	0.02077	G	3.942	0.04709	0.551	0.3044	0.3034	1.001	1	0.997255
6	6_31837066	31837066	T	0.2668	0.07207	C	184.8	4.327e-42	4.684	0.121	3.695	5.938	0.5664	0.96911
6	6_31837250	31837250	G	0.3225	0.3741	A	8.417	0.003717	0.7965	0.07848	0.683	0.9289	0.9343	0.98833
6	6_31837277	31837277	C	0.3254	0.378	A	8.603	0.003355	0.7937	0.07884	0.68	0.9263	0.8046	0.97461
6	6_31838713	31838713	G	0.4341	0.5204	A	21.11	4.345e-06	0.707	0.07558	0.6096	0.8198	0.1016	0.97461
6	6_31839309	31839309	C	0.323	0.3748	T	8.488	0.003576	0.7957	0.07852	0.6822	0.928	0.9343	0.98696
6	6_31839331	31839331	C	0.3265	0.3775	T	8.039	0.004578	0.7994	0.07901	0.6847	0.9333	0.8689	0.9698
6	6_31842598	31842598	A	0.08035	0.1111	T	7.798	0.005231	0.6989	0.1288	0.543	0.8996	0.6963	0.97392
6	6_31843776	31843776	T	0.01729	0.03033	C	5.407	0.02006	0.5624	0.2507	0.3441	0.9193	1	1
6	6_31843924	31843924	T	0.2272	0.3427	C	47.74	4.867e-12	0.5637	0.08342	0.4786	0.6638	0.7332	0.995882
6	6_31856212	31856212	T	0.02142	0.04297	C	9.898	0.001655	0.4875	0.2329	0.3088	0.7695	0.623	0.90391
6	6_31857154	31857154	T	0.1633	0.03087	C	135.2	2.925e-31	6.124	0.1737	4.357	8.608	0.4711	0.95813
6	6_31860156	31860156	T	0.02912	0.05805	C	13.71	0.0002128	0.4867	0.1982	0.33	0.7177	1	0.92656
6	6_31860526	31860526	C	0.2662	0.07293	A	183.3	9.049e-42	4.612	0.1202	3.644	5.837	0.5667	0.9849
6	6_31860576	31860576	T	0.0144	0.03003	C	8.2	0.00419	0.4718	0.2681	0.279	0.7981	0.4531	0.98147
6	6_31867835	31867835	A	0.003434	0.01136	G	6.086	0.01362	0.2998	0.5178	0.1087	0.8271	1	0.95264
6	6_31905130	31905130	A	0.03713	0.06148	G	9.318	0.002269	0.5887	0.1753	0.4175	0.8301	0.5036	0.999314
6	6_31910929	31910929	A	0.03509	0.0641	G	12.7	0.0003666	0.5309	0.1803	0.3729	0.7559	1	0.96362
6	6_31910938	31910938	T	0.03596	0.06535	G	12.69	0.0003679	0.5334	0.1789	0.3757	0.7575	1	0.95745
6	6_31917291	31917291	T	0.02603	0.05837	C	18.2	1.994e-05	0.4311	0.2025	0.2899	0.6411	0.7169	0.94784
6	6_31921475	31921475	A	0.2077	0.2792	G	19.98	7.835e-06	0.6767	0.08761	0.57	0.8035	0.4428	0.98559
6	6_31928799	31928799	T	0.1863	0.3055	C	53.78	2.246e-13	0.5206	0.08973	0.4367	0.6207	0.3585	0.95813
6	6_31929014	31929014	A	0.1961	0.3062	C	44.15	3.044e-11	0.5528	0.0898	0.4636	0.6591	0.4062	0.93617
6	6_31929808	31929808	T	0.08808	0.01269	C	81.18	2.063e-19	7.517	0.2601	4.515	12.51	1	0.9897
6	6_31930351	31930351	G	0.06121	0.1105	A	22.77	1.821e-06	0.5247	0.137	0.4012	0.6862	0.844	0.995196
6	6_31935567	31935567	A	0.06637	0.1124	G	19.04	1.283e-05	0.5616	0.1336	0.4322	0.7298	1	0.993823
6	6_31938107	31938107	G	0.0646	0.09788	A	10.48	0.001208	0.6366	0.1405	0.4834	0.8383	0.663	0.96225
6	6_31946614	31946614	A	0.1801	0.2317	G	10.74	0.00105	0.7281	0.09703	0.602	0.8807	0.3703	0.90117
6	6_31946837	31946837	C	0.2122	0.3274	G	45.3	1.686e-11	0.5535	0.08842	0.4654	0.6582	0.8585	0.92038
6	6_32085278	32085278	T	0.08768	0.0122	C	79.34	5.221e-19	7.785	0.2689	4.595	13.19	1	0.92382
6	6_32095393	32095393	C	0.01133	0.02568	T	8.162	0.004277	0.4349	0.2995	0.2418	0.7822	0.06387	0.96911
6	6_32163274	32163274	A	0.08533	0.01412	G	73.46	1.029e-17	6.516	0.2489	4.001	10.61	1	0.97666
6	6_32166380	32166380	G	0.08656	0.01418	C	75.01	4.686e-18	6.589	0.2481	4.051	10.72	1	0.991078
6	6_32168771	32168771	T	0.2629	0.08531	G	154	2.371e-35	3.823	0.1132	3.062	4.773	0.4631	0.996568
6	6_32171683	32171683	T	0.407	0.5801	C	84.42	4.003e-20	0.497	0.0765	0.4278	0.5773	0.8112	0.97117
6	6_32178570	32178570	T	0.06987	0.1016	C	9.42	0.002147	0.664	0.1341	0.5105	0.8637	0.6711	0.997941
6	6_32180241	32180241	T	0.1991	0.2954	C	36.22	1.759e-09	0.593	0.08727	0.4998	0.7036	0.09485	0.993823
6	6_32180431	32180431	T	0.1287	0.1838	A	16.82	4.112e-05	0.6559	0.1033	0.5357	0.8031	0.3025	0.997255
6	6_32183175	32183175	A	0.3995	0.2269	G	98.05	4.089e-23	2.267	0.08352	1.925	2.67	1	0.98559
6	6_32184835	32184835	T	0.001923	0.01479	C	15.31	9.125e-05	0.1283	0.6203	0.03805	0.4328	0.1329	0.999314
6	6_32185796	32185796	T	0.08718	0.01331	C	78.9	6.54e-19	7.078	0.2537	4.305	11.64	1	0.999314
6	6_32188136	32188136	T	0.001451	0.01471	C	15.01	0.0001068	0.09738	0.7444	0.02264	0.4189	0.1257	0.91627
6	6_32188383	32188383	C	0.444	0.2225	T	150.4	1.4e-34	2.791	0.08498	2.363	3.296	1	0.94509
6	6_32188603	32188603	T	0.1786	0.1359	C	9.674	0.001869	1.383	0.1045	1.127	1.697	0.7437	0.97392
6	6_32188640	32188640	C	0.1835	0.1408	T	9.496	0.002059	1.371	0.1026	1.121	1.676	0.752	0.98421
6	6_32188642	32188642	C	0.2143	0.1796	T	5.414	0.01997	1.246	0.0946	1.035	1.5	0.8961	0.98421
6	6_32188853	32188853	T	0.001294	0.01114	C	11.95	0.0005472	0.1149	0.7537	0.02624	0.5035	1	0.99245
6	6_32189032	32189032	C	0.2141	0.1767	T	6.031	0.01406	1.269	0.0972	1.049	1.536	1	0.93686
6	6_32190390	32190390	T	0.3728	0.4812	G	31.9	1.621e-08	0.6408	0.07898	0.5489	0.748	0.3429	0.91146
6	6_32190406	32190406	A	0.3304	0.4527	G	43.76	3.713e-11	0.5964	0.07838	0.5115	0.6954	0.5285	0.95607
6	6_32190484	32190484	A	0.1477	0.2179	G	23.61	1.177e-06	0.6222	0.09814	0.5134	0.7542	0.3619	0.97872
6	6_32191607	32191607	T	0.0474	0.06528	C	4.365	0.03668	0.7125	0.1629	0.5177	0.9805	0.3499	0.991078
6	6_32191620	32191620	T	0.463	0.3574	C	32.57	1.152e-08	1.55	0.077	1.333	1.803	0.3997	0.97598
6	6_32268501	32268501	A	0.4552	0.5364	T	18.74	1.502e-05	0.7222	0.07527	0.6232	0.837	0.07188	0.98147
6	6_32291407	32291407	C	0.04685	0.07567	G	10.6	0.00113	0.6005	0.158	0.4405	0.8185	0.4159	0.997255
6	6_32298284	32298284	A	0.03016	0.05514	G	10.9	0.0009623	0.5329	0.1934	0.3648	0.7786	0.7136	0.96637
6	6_32298372	32298372	A	0.4554	0.5274	G	14.43	0.0001454	0.7495	0.07598	0.6458	0.8698	0.2407	0.95951
6	6_32299715	32299715	G	0.4501	0.5272	A	16.65	4.486e-05	0.7339	0.0759	0.6324	0.8516	0.1017	0.96225
6	6_32299822	32299822	A	0.166	0.1052	G	22.31	2.32e-06	1.693	0.1123	1.358	2.11	0.6841	0.98902
6	6_32299873	32299873	G	0.4504	0.5235	T	14.98	0.0001088	0.746	0.07579	0.643	0.8655	0.1014	0.965
6	6_32317471	32317471	A	0.4532	0.5255	C	14.84	0.0001168	0.7484	0.07529	0.6457	0.8674	0.1398	0.97804
6	6_32335628	32335628	T	0.2376	0.3423	A	35.62	2.393e-09	0.5988	0.08628	0.5057	0.7091	1	0.91627
6	6_32335657	32335657	G	0.08678	0.1306	A	14.14	0.0001698	0.6324	0.1226	0.4973	0.8042	0.6074	0.97117
6	6_32337630	32337630	G	0.2184	0.3181	A	35.6	2.428e-09	0.599	0.08629	0.5058	0.7094	1	0.96156
6	6_32337686	32337686	A	0.06291	0.1061	G	17.59	2.744e-05	0.5654	0.1374	0.4319	0.7401	1	0.98833
6	6_32339548	32339548	A	0.3277	0.1939	G	65.81	4.975e-16	2.026	0.08784	1.706	2.407	0.537	0.98765
6	6_32369488	32369488	A	0.02867	0.06432	G	19.89	8.184e-06	0.4294	0.1945	0.2933	0.6287	1	0.93892
6	6_32370646	32370646	G	0.1871	0.2462	A	13.88	0.0001947	0.7051	0.09403	0.5864	0.8478	0.5971	0.92656
6	6_32370794	32370794	T	0.1325	0.1738	C	9.598	0.001948	0.726	0.1036	0.5925	0.8895	0.6868	0.997941
6	6_32370816	32370816	A	0.1917	0.2474	G	13.19	0.0002817	0.7213	0.09015	0.6045	0.8607	0.8367	0.997255
6	6_32370835	32370835	C	0.5168	0.4509	T	12.51	0.0004051	1.303	0.0748	1.125	1.508	0.3927	0.991764
6	6_32370879	32370879	T	0.1281	0.1714	C	10.64	0.001107	0.7103	0.1052	0.5779	0.8729	0.8924	0.98833
6	6_32370908	32370908	A	0.1268	0.1687	T	10.03	0.001536	0.7157	0.1059	0.5815	0.8808	1	0.98559
6	6_32372863	32372863	T	0.1295	0.1739	A	11.05	0.0008874	0.7068	0.1047	0.5757	0.8678	0.7883	0.98765
6	6_32372963	32372963	A	0.1296	0.1717	G	9.925	0.00163	0.7182	0.1053	0.5843	0.883	0.6827	0.9801
6	6_32407709	32407709	C	0.4388	0.497	A	9.751	0.001792	0.7913	0.07499	0.6832	0.9166	0.6421	0.98902
6	6_32411573	32411573	T	0.08141	0.01335	C	70.7	4.163e-17	6.548	0.2547	3.975	10.79	1	0.997941
6	6_32411726	32411726	G	0.02344	0.03646	A	4.243	0.03942	0.6343	0.2228	0.4099	0.9815	0.5967	0.98833
6	6_32605234	32605234	A	0.3451	0.1088	G	207.4	5.028e-47	4.315	0.1064	3.503	5.315	0.3042	0.91146
6	6_32609746	32609746	T	0.5662	0.411	C	64.92	7.785e-16	1.871	0.07805	1.605	2.18	0.0002194	0.92793
6	6_32609789	32609789	G	0.03293	0.05685	A	9.376	0.002199	0.5649	0.1888	0.3902	0.8178	0.7138	0.95127
6	6_32609813	32609813	T	0.196	0.2424	C	8.819	0.002981	0.7621	0.09162	0.6368	0.912	0.1663	0.96362
6	6_32610401	32610401	A	0.1882	0.284	G	36.2	1.785e-09	0.5844	0.08978	0.4901	0.6968	0.3364	0.97117
6	6_32610403	32610403	A	0.5516	0.3962	C	67.27	2.369e-16	1.875	0.07698	1.613	2.181	0.1405	0.95813
6	6_33589332	33589332	T	0.1028	0.1338	C	6.509	0.01073	0.7417	0.1174	0.5892	0.9336	0.4981	0.96637
6	6_33608216	33608216	T	0.06759	0.04716	G	5.435	0.01974	1.465	0.1645	1.061	2.022	1	0.98147
6	6_33623509	33623509	C	0.06856	0.02463	T	30.23	3.842e-08	2.915	0.203	1.959	4.34	1	0.990391
6	6_33630624	33630624	T	0.2557	0.195	C	14.68	0.0001273	1.418	0.09143	1.186	1.697	0.08336	0.96362
6	6_33643558	33643558	A	0.1288	0.07914	G	18.92	1.364e-05	1.721	0.1259	1.345	2.203	1	0.999314
6	6_33651129	33651129	T	0.1632	0.1049	C	20.57	5.742e-06	1.663	0.113	1.333	2.075	0.5333	0.98353
6	6_33652456	33652456	C	0.03213	0.01282	A	11.63	0.0006489	2.556	0.2848	1.463	4.467	0.09865	0.96774
6	6_33662667	33662667	T	0.04803	0.02695	C	8.607	0.003348	1.822	0.2072	1.214	2.734	1	0.9801
6	6_33662760	33662760	T	0.03462	0.01261	C	14.7	0.0001261	2.807	0.2806	1.62	4.866	0.0971	0.997941
6	6_33740325	33740325	C	0.1713	0.1069	G	24.13	8.983e-07	1.727	0.1121	1.386	2.151	1	0.97255
6	6_33745932	33745932	T	0.01073	0.00315	C	5.408	0.02005	3.433	0.5641	1.136	10.37	1	0.91558
6	6_33762625	33762625	G	0.1741	0.1126	A	22.05	2.661e-06	1.662	0.1089	1.342	2.057	1	0.999314
6	6_33766725	33766725	G	0.05294	0.07911	C	7.416	0.006464	0.6507	0.1588	0.4767	0.8883	0.7882	0.91352
6	6_33768897	33768897	A	0.217	0.1384	G	28.31	1.036e-07	1.725	0.1032	1.409	2.112	1	0.92999
6	6_138638442	138638442	G	0.03282	0.01929	A	5.116	0.0237	1.725	0.2439	1.07	2.783	1	0.995882
6	6_138655939	138655939	T	0.01595	0.0279	C	4.654	0.03098	0.5647	0.2683	0.3337	0.9554	1	0.9499
7	7_89854446	89854446	G	0.2146	0.175	T	6.968	0.008298	1.288	0.09599	1.067	1.554	0.1792	0.96637
7	7_89856608	89856608	T	0.2889	0.2527	C	4.535	0.03321	1.202	0.08635	1.015	1.423	0.179	0.93892
7	7_157873884	157873884	A	0.01043	0.02167	G	5.858	0.01551	0.4758	0.3137	0.2573	0.8799	1	0.98559
9	9_35089403	35089403	A	0.2513	0.2973	G	7.711	0.005489	0.7932	0.08351	0.6734	0.9343	1	0.995882
9	9_139100667	139100667	A	0.01985	0.03259	G	4.689	0.03036	0.601	0.2375	0.3773	0.9573	1	0.999314
9	9_139313403	139313403	A	0.1781	0.1455	G	5.293	0.02141	1.273	0.105	1.036	1.563	0.6364	0.93274
9	9_139324680	139324680	T	0.1824	0.154	C	4.122	0.04233	1.225	0.1002	1.007	1.491	1	0.991764
9	9_139328551	139328551	C	0.1924	0.1642	T	3.878	0.04892	1.212	0.09789	1.001	1.469	0.7794	0.991764
10	10_94250332	94250332	C	0.04101	0.02616	G	4.759	0.02914	1.592	0.2148	1.045	2.425	1	0.97804
10	10_99439556	99439556	C	0.058	0.04111	A	4.246	0.03934	1.436	0.1765	1.016	2.03	0.6205	0.97392
10	10_99682981	99682981	T	0.05425	0.07492	C	4.672	0.03066	0.7083	0.1602	0.5174	0.9696	0.2435	0.90323
11	11_1972143	1972143	A	0.1525	0.125	G	4.522	0.03346	1.26	0.1088	1.018	1.56	0.7249	0.98765
11	11_2427364	2427364	C	0.1525	0.123	T	5.218	0.02235	1.283	0.1094	1.036	1.59	0.1552	0.9849
11	11_60784934	60784934	G	0.1441	0.1827	A	7.792	0.005247	0.753	0.1018	0.6168	0.9193	0.2412	0.97804
11	11_60785038	60785038	G	0.1517	0.1853	A	5.844	0.01563	0.7862	0.09962	0.6468	0.9558	0.2023	0.995196
11	11_60785352	60785352	G	0.1537	0.1863	A	5.424	0.01986	0.7936	0.0994	0.6531	0.9643	0.2507	0.991764
11	11_61895741	61895741	G	0.06299	0.08421	A	4.732	0.0296	0.7311	0.1445	0.5508	0.9704	0.8019	0.97941
11	11_61919391	61919391	A	0.007762	0.0156	G	3.92	0.0477	0.4936	0.3638	0.2419	1.007	0.1465	0.99245
11	11_63742174	63742174	T	0.03862	0.05486	C	4.018	0.04503	0.6922	0.1845	0.4822	0.9936	0.008334	0.92656
11	11_63978067	63978067	G	0.07682	0.102	C	5.411	0.02002	0.7327	0.1341	0.5634	0.953	1	0.95127
11	11_63996908	63996908	A	0.01854	0.02976	G	3.848	0.0498	0.6159	0.2493	0.3778	1.004	1	0.97941
11	11_65168281	65168281	T	0.1909	0.1622	C	4.055	0.04405	1.219	0.09826	1.005	1.477	0.08794	0.991764
11	11_66031660	66031660	T	0.2665	0.2282	C	5.557	0.01841	1.229	0.08739	1.035	1.458	0.7425	0.97735
12	12_6493813	6493813	A	0.02487	0.03771	G	3.916	0.04784	0.6508	0.2186	0.4241	0.9989	0.6171	0.97941
12	12_6554429	6554429	C	0.04839	0.03195	G	4.982	0.02561	1.541	0.195	1.051	2.258	0.142	0.993823
12	12_6554628	6554628	A	0.04679	0.03111	G	4.69	0.03034	1.529	0.1973	1.038	2.251	0.4822	0.998627
12	12_6637941	6637941	T	0.01992	0.00753	C	7.786	0.005266	2.679	0.3671	1.305	5.501	1	0.97255
12	12_6709945	6709945	A	0.1441	0.1171	G	4.2	0.04042	1.269	0.1165	1.01	1.595	1	0.90323
12	12_48104746	48104746	G	0.1985	0.1629	C	6.031	0.01406	1.273	0.09838	1.05	1.544	0.5691	0.97392
12	12_48119016	48119016	G	0.1899	0.1602	C	4.269	0.03882	1.229	0.09991	1.01	1.495	0.3118	0.96431
12	12_48119049	48119049	A	0.1926	0.1611	G	4.826	0.02803	1.242	0.0987	1.023	1.507	0.2531	0.9849
12	12_48181778	48181778	T	0.0589	0.03916	C	5.862	0.01547	1.536	0.1784	1.083	2.179	0.01437	0.9801
12	12_56348028	56348028	G	0.2529	0.2171	A	5.106	0.02384	1.221	0.08842	1.027	1.452	0.4258	0.990391
12	12_122703014	122703014	C	0.2916	0.2431	T	8.247	0.004082	1.281	0.08644	1.082	1.518	0.3956	0.94921
12	12_122720310	122720310	C	0.3531	0.3064	T	7.061	0.007878	1.235	0.07961	1.057	1.444	0.5852	0.991764
16	16_28944700	28944700	T	0.2154	0.1807	G	5.244	0.02202	1.245	0.09581	1.032	1.502	0.7926	0.9547
16	16_29990850	29990850	T	0.006579	0.01586	C	5.655	0.01741	0.4109	0.3861	0.1928	0.8757	0.1488	0.97598
16	16_85945369	85945369	T	0.03291	0.05015	C	5.154	0.02319	0.6446	0.1948	0.44	0.9443	1	0.94166
16	16_85948252	85948252	G	0.03728	0.05766	A	6.535	0.01058	0.6329	0.1803	0.4445	0.9012	0.7163	0.96774
16	16_85954801	85954801	A	0.03802	0.06361	G	9.978	0.001585	0.5817	0.1733	0.4142	0.8171	0.5099	0.996568
17	17_73847613	73847613	G	0.1847	0.1538	A	4.795	0.02855	1.246	0.1006	1.023	1.518	0.1816	0.98078
17	17_73847799	73847799	A	0.1846	0.1554	G	4.279	0.0386	1.231	0.1004	1.011	1.498	0.3001	0.97941
17	17_73888354	73888354	A	0.1745	0.1424	G	5.372	0.02046	1.273	0.1042	1.038	1.561	0.1094	0.96431
17	17_74007846	74007846	G	0.202	0.2424	A	6.649	0.009922	0.7911	0.09096	0.662	0.9455	0.6709	0.96637
17	17_74151403	74151403	C	0.01824	0.009105	A	4.236	0.03957	2.022	0.349	1.02	4.008	1	0.96019
17	17_76121318	76121318	A	0.2843	0.2466	G	5.114	0.02373	1.213	0.08562	1.026	1.435	0.7537	0.97049
17	17_76420085	76420085	C	0.1447	0.1173	T	4.69	0.03035	1.273	0.1115	1.023	1.584	0.458	0.990391
17	17_76421464	76421464	T	0.02393	0.04054	C	6.445	0.01112	0.5803	0.2168	0.3794	0.8875	0.619	0.98765
17	17_76421467	76421467	G	0.0239	0.04054	A	6.478	0.01092	0.5795	0.2168	0.3789	0.8863	0.619	0.98833
17	17_76425176	76425176	A	0.02487	0.04079	G	5.67	0.01725	0.5997	0.2168	0.3921	0.9173	0.6192	0.965
17	17_76451929	76451929	G	0.01515	0.005255	A	6.671	0.009799	2.912	0.4333	1.246	6.808	1	0.97804
17	17_78221850	78221850	A	0.4576	0.411	G	5.864	0.01545	1.209	0.0784	1.037	1.41	0.5126	0.91352
18	18_51731348	51731348	T	0.1231	0.1511	C	4.589	0.03218	0.7884	0.1112	0.634	0.9803	0.6485	0.94578
19	19_11095896	11095896	C	0.01731	0.0312	T	6.019	0.01415	0.5468	0.2495	0.3353	0.8918	0.4832	0.997255
19	19_11113651	11113651	C	0.01637	0.03125	T	6.708	0.009599	0.516	0.2599	0.31	0.8587	0.4753	0.95333
19	19_11113997	11113997	T	0.01691	0.03083	G	6.059	0.01384	0.5406	0.2536	0.3289	0.8886	0.4706	0.98421
19	19_11120937	11120937	T	0.01598	0.03083	C	6.935	0.008452	0.5105	0.2598	0.3068	0.8495	0.4706	0.97186
19	19_11130195	11130195	A	0.02657	0.01165	G	7.898	0.00495	2.317	0.3074	1.268	4.232	1	0.93274
19	19_11145691	11145691	T	0.01628	0.02906	C	5.384	0.02032	0.5528	0.259	0.3327	0.9183	0.4337	0.98765
20	20_2636218	2636218	A	0.05491	0.03829	C	4.396	0.03602	1.459	0.1812	1.023	2.082	0.6174	0.98833
20	20_44005936	44005936	T	0.2808	0.2444	C	4.85	0.02764	1.207	0.08552	1.021	1.427	0.1158	0.98078
21	21_34876708	34876708	C	0.2614	0.224	G	5.283	0.02154	1.226	0.08871	1.03	1.459	0.2165	0.96088
21	21_34945721	34945721	C	0.2713	0.2356	T	4.62	0.0316	1.208	0.08806	1.017	1.436	0.3799	0.94715
21	21_44163839	44163839	A	0.04883	0.03333	G	4.268	0.03883	1.489	0.1937	1.018	2.176	1	0.9801
22	22_30202079	30202079	A	0.07143	0.09322	G	4.344	0.03715	0.7483	0.1395	0.5692	0.9836	0.8161	0.94509
