# Supplementary material for: A new perspective on population genetics: Deciphering the relationship between genetic variants and disease prevalence in Psoriasis
Source: PLoS One. 2026 Mar 13;21(3):e0344204. doi: 10.1371/journal.pone.0344204 (PMC12987435; doi:10.1371/journal.pone.0344204)
Supplement: S25 Table — (XLSX) [file pone.0344204.s030.xlsx]

## Sheet: Sheet1
Supplementary Table 25.The frequency of risk genotypes within psoriasis-specific combinations in controls of our whole exome sequencing dataset
Chr_POS (GRCh37.hg19)	Risk genotype	Frequency
6_30671989	CG	0.0331825
6_31110786	TT	0.816692
6_31118565	GG	0.503759
6_31116526	GG	0.484663
6_31124849	TT	0.171994
6_30862423	CC	0.822388
6_30864927	TC	0.0364742
6_30954245	TC	0.454683
6_31084792	TT	0.532209
6_31084435	AA	0.294852
6_30893941	GG	0.825564
6_30955119	AA	0.928918
6_30955140	CC	0.855769
6_30954978	CC	0.80538
6_31323116	TC	0.0164179
6_31079703	CC	0.46003
6_31079236	GG	0.320611
6_31079643	TT	0.327666
6_30670292	TC	0.418429
6_30857072	GC	0.483771
6_31113276	GA	0.45827
6_31113275	AG	0.457447
6_31084034	CC	0.94487
1_200867552	CC	0.795827
5_131663062	CT	0.494689
6_30877760	CC	0.316817
6_30877202	CC	0.317221
6_30878579	TT	0.320783
6_30878919	CC	0.313573
6_30878769	TT	0.318182
6_30888161	CC	0.582812
5_156650052	CC	0.639098
6_31118019	CT	0.254844
6_31112602	CG	0.255952
6_31116142	AG	0.252294
6_31110391	CG	0.255255
1_152733376	CC	0.861401
6_31106643	GA	0.472892
2_27462076	CC	0.807229
6_31238886	AA	0.840735
6_31107648	CC	0.817365
6_30887972	TT	0.241113
6_31122330	GG	0.875562
6_31118898	AA	0.904478
6_31113239	CC	0.96875
6_31124849	CT	0.488584
6_31116246	AG	0.426073
6_30890871	CC	0.584496
1_892460	GG	0.864985
6_31605199	CC	0.282844
5_149919739	GC	0.338279
6_31122315	CC	0.160606
1_161200586	GT	0.127628
2_27556721	GG	0.789238
6_30857072	CC	0.316847
6_30865820	AC	0.164577
6_31079350	TT	0.997006
2_27505782	CC	0.796736
2_103121654	GG	0.665653
2_103095404	GG	0.610778
5_72868447	CT	0.21821
1_200969942	AA	0.83958
1_200969921	GG	0.838279
3_113753801	CC	0.838369
6_31238068	CC	0.716981
1_248059712	TC	0.463339
1_22305012	GG	0.974702
1_22310215	CC	0.91369
1_201009182	GA	0.161994
6_30865279	CC	0.853621
2_230861519	TG	0.176205
2_27729480	GG	0.781575
2_27728777	CC	0.78797
5_150905398	CC	0.77003
6_30672463	GG	0.860215
6_31097484	TT	0.77728
4_5418539	TT	0.85544
6_31111148	TT	0.828869
6_31111125	GG	0.829377
1_152732106	TA	0.265766
6_30672463	AG	0.138249
6_30955023	CC	0.916938
5_150867452	AA	0.765697
1_201115863	GG	0.866864
1_201016296	GG	0.942051
5_158743846	GG	0.894737
1_152659471	GT	0.396369
4_5448377	TT	0.869436
1_247588053	CC	0.880419
2_241538061	TT	0.766055
6_31116502	CC	0.926537
6_31238868	CC	0.802985
6_31238822	GG	0.918836
6_31236900	GG	0.825373
1_11850927	CC	0.853583
6_30954873	GG	0.862222
6_31929808	TC	0.0253731
6_31583155	AA	0.274478
5_149792337	TC	0.29985
5_149792113	AG	0.302572
1_154296076	TT	0.66018
1_161089288	CC	0.983582
2_62728299	CC	0.995509
6_30893728	TT	0.723468
6_30890431	GG	0.730354
1_1455586	CC	0.988024
6_31084787	GA	0.412674
6_30697931	TT	0.784226
6_30881103	AC	0.140299
2_242077496	TC	0.231454
1_20066490	TT	0.822995
1_20066485	GG	0.822727
6_32185796	TC	0.0266272
6_32166380	GC	0.0283582
6_32163274	AG	0.0282318
1_114640298	GG	0.979104
6_31838713	GG	0.25416
6_31839331	CC	0.140696
6_31839309	CC	0.13943
6_31837250	GG	0.138599
6_31837277	CC	0.14006
6_31323337	TT	0.643731
6_31322367	TT	0.830303
6_31112925	TT	0.532407
6_31112899	TT	0.534992
6_31111180	CC	0.517293
6_30955359	GG	0.770833
6_31106606	TA	0.254932
6_32339548	GG	0.653789
6_31603770	AA	0.775264
6_31598489	AA	0.769806
6_31605167	GG	0.773846
6_31600304	GG	0.775298
6_30893831	AG	0.381166
6_30884806	CA	0.386228
6_30887988	TC	0.386997
6_32370835	TT	0.309524
6_31118511	TT	0.487256
6_31113214	CC	0.491704
6_31122315	GC	0.486364
6_31637734	AA	0.412651
6_31637474	CC	0.920777
6_32609813	CC	0.584098
6_32190390	TG	0.51875
6_32171683	TC	0.492447
6_32190406	AG	0.509146
6_32369488	GG	0.874426
6_31609813	CC	0.423729
6_31097301	TC	0.453593
6_31678028	CC	0.400936
6_31675501	GG	0.725881
6_31675297	CC	0.766667
6_32188603	TC	0.232733
6_31657754	CC	0.314024
6_31655438	GG	0.771518
6_31657924	GG	0.772795
6_31843924	CC	0.428783
6_31540784	CC	0.296012
6_31921475	AG	0.390719
6_32188640	CT	0.23994
6_32188642	CT	0.293592
6_32189032	CT	0.291667
6_31635710	TT	0.47541
6_31857154	TC	0.0587349
6_32188853	CC	0.977712
6_32184835	CC	0.971893
6_31602967	GG	0.343891
6_31583312	GG	0.773846
2_3193039	CC	0.874809
6_32609746	TT	0.204724
6_32610403	AA	0.170769
6_32188383	CT	0.347095
11_65168281	TC	0.253333
6_31605016	TT	0.996997
6_30954491	CC	0.807175
6_31630241	CC	0.322884
6_31632134	CC	0.769697
11_1972143	AG	0.223214
6_33662667	CC	0.946108
6_33643558	GG	0.847633
6_31322888	GG	0.645933
6_32372963	GG	0.688253
6_32372863	AA	0.683658
6_32370908	TT	0.691154
6_32370879	CC	0.687034
6_32370794	CC	0.684993
6_31496776	GG	0.86036
6_31595882	AA	0.913043
9_139328551	CT	0.271917
6_31867835	GG	0.977273
6_31778307	GG	0.958209
6_31619576	AA	0.768202
6_31609272	TT	0.770291
6_31783507	GG	0.456456
6_31497622	AA	0.986667
9_139313403	AG	0.244582
6_31838713	AA	0.213313
6_31514247	AA	0.900741
6_31508069	TT	0.925484
6_32299822	AG	0.192537
6_31079371	CC	0.656156
6_31079264	CC	0.662595
6_31079242	AA	0.66112
6_31080367	CC	0.651633
6_32190484	GG	0.605144
6_31496925	AA	0.862891
6_30865820	CC	0.830721
6_30955010	CC	0.760542
6_31634570	AA	0.772321
3_15480726	CC	0.827124
3_15476055	AA	0.827534
5_150704758	GG	0.98209
5_150704724	CC	0.981679
6_31745284	CC	0.218989
6_31917291	CC	0.884793
9_139324680	TC	0.260417
11_2427364	CT	0.204173
2_44079913	CC	0.983582
5_131671599	GG	0.968563
6_30671760	CC	0.891239
6_30672718	GG	0.890769
6_30671969	GG	0.88974
6_30668447	AA	0.88974
6_30673489	GG	0.84985
6_30673432	CC	0.882801
6_30673422	AA	0.855204
6_30673186	CC	0.896063
6_30673113	GG	0.865067
6_30671452	TT	0.889561
6_138638442	AA	0.961424
6_31614102	TT	0.689088
6_32335628	AA	0.432767
7_157873884	GG	0.956652
7_89856608	CC	0.548092
5_96512854	CC	0.983103
6_32411726	AA	0.928571
6_31687008	GG	0.545994
6_31935567	GG	0.787202
6_31930351	AA	0.789318
6_31837009	GG	0.958457
6_31611777	CC	0.727003
6_32191620	CC	0.42042
6_32183175	GG	0.597015
6_32299873	GG	0.257576
6_33651129	CC	0.803598
6_32605234	AG	0.18612
6_33589332	TC	0.240061
7_89854446	GT	0.304545
6_32317471	AA	0.261261
6_32299715	GG	0.261725
6_32298372	AA	0.265957
6_33630624	CC	0.658574
6_32268501	AA	0.269697
6_31928799	CC	0.474164
6_31929014	CC	0.473846
6_32085278	TC	0.0243902
11_61895741	AA	0.839098
6_32610401	AG	0.39084
6_31946837	GG	0.450464
6_31946614	AG	0.342857
6_32407709	CA	0.509774
17_76420085	CT	0.201794
18_51731348	CC	0.717557
6_33762625	GA	0.201481
12_122720310	CT	0.415546
6_33740325	CG	0.192771
11_66031660	TC	0.348348
16_28944700	GG	0.669219
20_44005936	TC	0.392481
11_63742174	CC	0.899687
6_32411573	TC	0.0267062
17_73888354	AG	0.260606
12_48181778	CC	0.927711
6_32180431	AA	0.672619
6_32180241	CC	0.510417
12_6637941	CC	0.98494
6_33745932	CC	0.993701
17_78221850	AA	0.162205
6_32337630	AA	0.464231
10_99682981	CC	0.851735
12_6709945	GG	0.778302
9_139100667	GG	0.934815
6_31112484	CC	0.903469
6_31116220	GG	0.884615
6_31113326	GG	0.876506
6_31116133	AA	0.901065
12_48119016	GC	0.281203
12_48119049	AG	0.283133
12_48104746	GC	0.280781
11_61919391	GG	0.970282
6_32178570	CC	0.808605
6_32191607	CC	0.87092
6_32188136	CC	0.972136
6_32168771	GG	0.833828
6_31843776	CC	0.939349
6_31842598	TT	0.791291
6_31837066	CC	0.858859
21_34876708	CG	0.365443
6_31905130	GG	0.878519
6_31910929	GG	0.874811
6_31910938	GG	0.87234
9_35089403	AG	0.418778
16_29990850	CC	0.969789
10_99439556	AA	0.917788
6_31843924	TC	0.456973
6_31604842	GG	0.966309
16_85948252	AA	0.886191
16_85954801	GG	0.87426
16_85945369	CC	0.901216
6_32298284	GG	0.891239
6_32335657	AA	0.758258
6_32291407	GG	0.851632
20_2636218	CC	0.923423
6_33766725	CC	0.84639
17_74151403	AA	0.981791
12_56348028	AA	0.618263
6_30881103	CC	0.855224
12_122703014	CT	0.355183
17_73847799	AG	0.274775
17_73847613	GA	0.27451
17_76121318	GG	0.570136
6_31658323	GG	0.965976
6_31655681	CC	0.906009
6_138655939	CC	0.944193
11_60785352	GA	0.289121
11_60785038	GA	0.287202
11_60784934	GA	0.284211
6_32370816	AG	0.369985
6_32370646	GA	0.363077
6_32337686	GG	0.798206
6_33662760	CC	0.976261
6_33652456	AA	0.975867
6_33623509	TT	0.950746
6_33608216	GG	0.907186
19_11120937	CC	0.93985
19_11113997	GG	0.93985
19_11095896	TT	0.939079
19_11145691	CC	0.943368
19_11113651	TT	0.939024
17_74007846	AA	0.569909
6_31860576	CC	0.941441
6_31856212	CC	0.914062
6_31860156	CC	0.886997
6_31857154	CC	0.939759
6_31860526	AA	0.857143
6_32609789	AA	0.88785
21_44163839	GG	0.933333
6_31107361	CC	0.868502
6_31097453	GG	0.791667
6_33768897	AG	0.239502
6_30879987	CC	0.98786
21_34945721	CT	0.374415
22_30202079	GG	0.822804
11_63996908	GG	0.940476
17_76451929	AA	0.989489
17_76421467	AA	0.918919
17_76421464	CC	0.918919
17_76425176	GG	0.918429
6_31938107	AA	0.814871
11_63978067	CC	0.805175
12_6709945	AG	0.209119
12_6493813	GG	0.926094
12_6554628	GG	0.939259
12_6554429	GG	0.939079
10_94250332	GG	0.947683
19_11130195	GG	0.976708
6_32095393	TT	0.951662
