# Supplementary material for: A new perspective on population genetics: Deciphering the relationship between genetic variants and disease prevalence in Psoriasis
Source: PLoS One. 2026 Mar 13;21(3):e0344204. doi: 10.1371/journal.pone.0344204 (PMC12987435; doi:10.1371/journal.pone.0344204)
Supplement: S26 Table — (XLSX) [file pone.0344204.s031.xlsx]

## Sheet: Sheet1
Supplementary Table 26. The type of mutaions and locations of 357 variants in psoriasis-specific combinations
Gene	Chr_Pos (GRCh37.hg19)	Annotation
ABCG8	2_44079913	synonymous_SNV
ABHD16A	6_31655681	intronic
ABHD16A	6_31657754	intronic
ABHD16A	6_31657924	intronic
ABHD16A	6_31655438	synonymous_SNV
ABHD16A	6_31658323	synonymous_SNV
AIF1	6_31583155	intronic
AIF1	6_31583312	nonsynonymous_SNV
AQP10	1_154296076	synonymous_SNV
ARFGEF3	6_138638442	nonsynonymous_SNV
ARFGEF3	6_138655939	synonymous_SNV
ASCC2	22_30202079	intronic
ATAD3A	1_1455586	nonsynonymous_SNV
ATF6B	6_32085278	intronic
ATF6B	6_32095393	intronic
ATP6V1G2-DDX39B	6_31508069	ncRNA_intronic
ATP6V1G2-DDX39B	6_31514247	ncRNA_intronic
AVPI1	10_99439556	nonsynonymous_SNV
BAG6	6_31609272	intronic
BAG6	6_31609813	intronic
BAG6	6_31611777	intronic
BAG6	6_31614102	intronic
BAG6	6_31619576	intronic
BTNL2	6_32369488	intronic
BTNL2	6_32370646	intronic
BTNL2	6_32370816	nonsynonymous_SNV
BTNL2	6_32370835	nonsynonymous_SNV
BTNL2	6_32370879	nonsynonymous_SNV
BTNL2	6_32372863	nonsynonymous_SNV
BTNL2	6_32370794	synonymous_SNV
BTNL2	6_32370908	synonymous_SNV
BTNL2	6_32372963	synonymous_SNV
C1orf106	1_200867552	synonymous_SNV
C2	6_31910929	intronic
C2	6_31910938	intronic
C2	6_31905130	synonymous_SNV
C6orf10	6_32268501	intronic
C6orf10	6_32291407	intronic
C6orf10	6_32298284	intronic
C6orf10	6_32299715	intronic
C6orf10	6_32299873	intronic
C6orf10	6_32317471	intronic
C6orf10	6_32335628	intronic
C6orf10	6_32335657	intronic
C6orf10	6_32337630	intronic
C6orf10	6_32299822	nonsynonymous_SNV
C6orf10	6_32298372	synonymous_SNV
C6orf10	6_32337686	synonymous_SNV
C6orf10	6_32339548	UTR5
C6orf15	6_31079264	nonsynonymous_SNV
C6orf15	6_31079643	nonsynonymous_SNV
C6orf15	6_31079703	nonsynonymous_SNV
C6orf15	6_31079236	synonymous_SNV
C6orf15	6_31079242	synonymous_SNV
C6orf15	6_31079350	synonymous_SNV
C6orf15	6_31079371	synonymous_SNV
C6orf15	6_31080367	upstream
CACNA1S	1_201009182	nonsynonymous_SNV
CACNA1S	1_201016296	nonsynonymous_SNV
CAD	2_27462076	synonymous_SNV
CAPN10	2_241538061	intronic
CCDC191	3_113753801	synonymous_SNV
CCHCR1	6_31112602	intronic
CCHCR1	6_31112899	intronic
CCHCR1	6_31112925	intronic
CCHCR1	6_31113214	intronic
CCHCR1	6_31113275	intronic
CCHCR1	6_31113276	intronic
CCHCR1	6_31113326	intronic
CCHCR1	6_31116133	intronic
CCHCR1	6_31116142	intronic
CCHCR1	6_31116526	intronic
CCHCR1	6_31118019	intronic
CCHCR1	6_31110391	nonsynonymous_SNV
CCHCR1	6_31111125	nonsynonymous_SNV
CCHCR1	6_31111148	nonsynonymous_SNV
CCHCR1	6_31112484	nonsynonymous_SNV
CCHCR1	6_31113239	nonsynonymous_SNV
CCHCR1	6_31116246	nonsynonymous_SNV
CCHCR1	6_31116502	nonsynonymous_SNV
CCHCR1	6_31118511	nonsynonymous_SNV
CCHCR1	6_31118898	nonsynonymous_SNV
CCHCR1	6_31110786	synonymous_SNV
CCHCR1	6_31111180	synonymous_SNV
CCHCR1	6_31116220	synonymous_SNV
CCHCR1	6_31118565	synonymous_SNV
CCHCR1	6_31122315	synonymous_SNV
CCHCR1	6_31122330	synonymous_SNV
CCHCR1	6_31124849	synonymous_SNV
CD19	16_28944700	synonymous_SNV
CD27	12_6554628	nonsynonymous_SNV
CD27-AS1	12_6554429	ncRNA_intronic
CD6	11_60784934	intronic
CD6	11_60785038	intronic
CD6	11_60785352	synonymous_SNV
CD74	5_149792113	intronic
CD74	5_149792337	UTR5
CDSN	6_31084034	nonsynonymous_SNV
CDSN	6_31084787	nonsynonymous_SNV
CDSN	6_31084435	synonymous_SNV
CDSN	6_31084792	synonymous_SNV
CELA3B	1_22305012	intronic
CELA3B	1_22310215	nonsynonymous_SNV
CFB	6_31917291	synonymous_SNV
CHD4	12_6709945	intronic
COX8A	11_63742174	synonymous_SNV
CRTAC1	10_99682981	intronic
CSNK2B	6_31634570	intronic
CSNK2B	6_31637474	intronic
CSNK2B	6_31635710	synonymous_SNV
CSNK2B	6_31637734	UTR3
DDR1	6_30864927	intronic
DDR1	6_30865820	intronic
DDR1	6_30862423	nonsynonymous_SNV
DDR1	6_30857072	synonymous_SNV
DDR1	6_30865279	synonymous_SNV
DIABLO	12_122703014	intronic
DNAH17	17_76425176	intronic
DNAH17	17_76451929	intronic
DNAH17	17_76420085	nonsynonymous_SNV
DNAH17	17_76421464	synonymous_SNV
DNAH17	17_76421467	synonymous_SNV
DXO	6_31938107	intronic
EAF1	3_15476055	intronic
EAF1	3_15480726	UTR3
EHMT2	6_31857154	intronic
EHMT2	6_31860156	intronic
EHMT2	6_31860526	intronic
EHMT2	6_31860576	intronic
EHMT2	6_31856212	synonymous_SNV
ENDOU	12_48104746	intronic
ENDOU	12_48119016	intronic
ENDOU	12_48119049	intronic
EVPL	17_74007846	intronic
FAT2	5_150905398	synonymous_SNV
FBXO36	2_230861519	nonsynonymous_SNV
FERMT3	11_63978067	intronic
FLOT1	6_30697931	synonymous_SNV
FRMD8	11_65168281	synonymous_SNV
GART	21_34876708	intronic
GCKR	2_27728777	intronic
GCKR	2_27729480	intronic
GPANK1	6_31632134	nonsynonymous_SNV
GPANK1	6_31630241	synonymous_SNV
GTF2H4	6_30877202	intronic
GTF2H4	6_30878579	intronic
GTF2H4	6_30878769	intronic
GTF2H4	6_30878919	intronic
GTF2H4	6_30879987	intronic
GTF2H4	6_30877760	synonymous_SNV
GTF2H4	6_30881103	synonymous_SNV
GTF3C2	2_27556721	intronic
HDAC7	12_48181778	intronic
HLA-B	6_31322367	intronic
HLA-B	6_31323337	nonsynonymous_SNV
HLA-B	6_31322888	synonymous_SNV
HLA-B	6_31323116	synonymous_SNV
HLA-C	6_31238822	intronic
HLA-C	6_31238068	nonsynonymous_SNV
HLA-C	6_31238868	nonsynonymous_SNV
HLA-C	6_31238886	nonsynonymous_SNV
HLA-C	6_31236900	UTR3
HLA-DQA1	6_32609746	intronic
HLA-DQA1	6_32610401	nonsynonymous_SNV
HLA-DQA1	6_32609789	synonymous_SNV
HLA-DQA1	6_32609813	synonymous_SNV
HLA-DQA1	6_32610403	synonymous_SNV
HLA-DQA1	6_32605234	UTR5
HLA-DRA	6_32411726	intronic
HLA-DRA	6_32411573	synonymous_SNV
HLA-DRA	6_32407709	UTR5
HSPA1A	6_31783507	UTR5
HSPA1L	6_31778307	synonymous_SNV
IDE	10_94250332	nonsynonymous_SNV
IL12B	5_158743846	intronic
INCENP	11_61895741	synonymous_SNV
INCENP	11_61919391	synonymous_SNV
INPP5E	9_139324680	intronic
INPP5E	9_139328551	synonymous_SNV
IRF8	16_85945369	intronic
IRF8	16_85948252	intronic
IRF8	16_85954801	synonymous_SNV
ITK	5_156650052	intronic
ITPR3	6_33608216	intronic
ITPR3	6_33623509	intronic
ITPR3	6_33630624	intronic
ITPR3	6_33662667	intronic
ITPR3	6_33652456	nonsynonymous_SNV
ITPR3	6_33643558	synonymous_SNV
ITPR3	6_33651129	synonymous_SNV
ITPR3	6_33662760	synonymous_SNV
ITPR3	6_33589332	UTR5
KIF21B	1_200969921	intronic
KIF21B	1_200969942	intronic
KLC2	11_66031660	synonymous_SNV
KPRP	1_152732106	nonsynonymous_SNV
KPRP	1_152733376	nonsynonymous_SNV
LCE2B	1_152659471	nonsynonymous_SNV
LEMD2	6_33745932	intronic
LEMD2	6_33740325	UTR3
LTA	6_31540784	nonsynonymous_SNV
LTBR	12_6493813	synonymous_SNV
LY6G6C	6_31687008	synonymous_SNV
LY6G6F	6_31678028	intronic
LY6G6F	6_31675297	nonsynonymous_SNV
LY6G6F	6_31675501	nonsynonymous_SNV
MBD2	18_51731348	intronic
MCCD1	6_31496925	synonymous_SNV
MCCD1	6_31497622	synonymous_SNV
MCCD1	6_31496776	UTR5
MDC1	6_30668447	intronic
MDC1	6_30670292	intronic
MDC1	6_30671760	nonsynonymous_SNV
MDC1	6_30671969	nonsynonymous_SNV
MDC1	6_30673113	nonsynonymous_SNV
MDC1	6_30673422	nonsynonymous_SNV
MDC1	6_30671452	synonymous_SNV
MDC1	6_30671989	synonymous_SNV
MDC1	6_30672463	synonymous_SNV
MDC1	6_30672718	synonymous_SNV
MDC1	6_30673186	synonymous_SNV
MDC1	6_30673432	synonymous_SNV
MDC1	6_30673489	synonymous_SNV
MLN	6_33762625	intronic
MLN	6_33766725	intronic
MLN	6_33768897	synonymous_SNV
MRPL23	11_1972143	nonsynonymous_SNV
MTHFR	1_11850927	nonsynonymous_SNV
MUC21	6_30954491	nonsynonymous_SNV
MUC21	6_30955010	nonsynonymous_SNV
MUC21	6_30954245	synonymous_SNV
MUC21	6_30954873	synonymous_SNV
MUC21	6_30954978	synonymous_SNV
MUC21	6_30955023	synonymous_SNV
MUC21	6_30955119	synonymous_SNV
MUC21	6_30955140	synonymous_SNV
MUC21	6_30955359	synonymous_SNV
NCAPD2	12_6637941	synonymous_SNV
NDST1	5_149919739	synonymous_SNV
NELFE	6_31921475	intronic
NIT1	1_161089288	intronic
NLRP3	1_247588053	synonymous_SNV
NOC2L	1_892460	intronic
NOP56	20_2636218	intronic
NOTCH4	6_32166380	intronic
NOTCH4	6_32171683	intronic
NOTCH4	6_32180241	intronic
NOTCH4	6_32180431	intronic
NOTCH4	6_32183175	intronic
NOTCH4	6_32188136	intronic
NOTCH4	6_32191607	intronic
NOTCH4	6_32191620	intronic
NOTCH4	6_32178570	nonsynonymous_SNV
NOTCH4	6_32184835	nonsynonymous_SNV
NOTCH4	6_32185796	nonsynonymous_SNV
NOTCH4	6_32188383	nonsynonymous_SNV
NOTCH4	6_32188640	nonsynonymous_SNV
NOTCH4	6_32188853	nonsynonymous_SNV
NOTCH4	6_32163274	synonymous_SNV
NOTCH4	6_32168771	synonymous_SNV
NOTCH4	6_32188603	synonymous_SNV
NOTCH4	6_32188642	synonymous_SNV
NOTCH4	6_32189032	synonymous_SNV
NOTCH4	6_32190390	synonymous_SNV
NOTCH4	6_32190406	synonymous_SNV
NOTCH4	6_32190484	synonymous_SNV
NR1I3	1_161200586	intronic
NUDT22	11_63996908	intronic
OR2W3	1_248059712	synonymous_SNV
PASK	2_242077496	nonsynonymous_SNV
PDE9A	21_44163839	intronic
PIGO	9_35089403	synonymous_SNV
PMEL	12_56348028	synonymous_SNV
PMPCA	9_139313403	intronic
PRRC2A	6_31605167	intronic
PRRC2A	6_31605199	intronic
PRRC2A	6_31600304	nonsynonymous_SNV
PRRC2A	6_31602967	nonsynonymous_SNV
PRRC2A	6_31605016	nonsynonymous_SNV
PRRC2A	6_31595882	synonymous_SNV
PRRC2A	6_31598489	synonymous_SNV
PRRC2A	6_31603770	synonymous_SNV
PRRC2A	6_31604842	synonymous_SNV
PSORS1C1	6_31097301	intronic
PSORS1C1	6_31097453	intronic
PSORS1C1	6_31097484	intronic
PSORS1C1	6_31107361	intronic
PSORS1C1	6_31107648	nonsynonymous_SNV
PSORS1C1,PSORS1C2	6_31106606	intronic
PSORS1C1,PSORS1C2	6_31106643	intronic
PTPRN2	7_157873884	intronic
QSOX2	9_139100667	synonymous_SNV
RIOK2	5_96512854	nonsynonymous_SNV
RNF157	17_74151403	intronic
SKIV2L	6_31928799	intronic
SKIV2L	6_31935567	nonsynonymous_SNV
SKIV2L	6_31929014	synonymous_SNV
SKIV2L	6_31929808	synonymous_SNV
SKIV2L	6_31930351	synonymous_SNV
SLC22A4	5_131663062	nonsynonymous_SNV
SLC22A4	5_131671599	synonymous_SNV
SLC26A11	17_78221850	intronic
SLC36A1	5_150867452	intronic
SLC36A2	5_150704724	intronic
SLC36A2	5_150704758	intronic
SLC44A4	6_31837066	intronic
SLC44A4	6_31837250	intronic
SLC44A4	6_31837277	intronic
SLC44A4	6_31843776	intronic
SLC44A4	6_31843924	intronic
SLC44A4	6_31837009	nonsynonymous_SNV
SLC44A4	6_31842598	nonsynonymous_SNV
SLC44A4	6_31838713	synonymous_SNV
SLC44A4	6_31839309	synonymous_SNV
SLC44A4	6_31839331	synonymous_SNV
SLC9A4	2_103121654	intronic
SLC9A4	2_103095404	synonymous_SNV
SMARCA4	19_11095896	intronic
SMARCA4	19_11113651	intronic
SMARCA4	19_11113997	intronic
SMARCA4	19_11120937	intronic
SMARCA4	19_11130195	intronic
SMARCA4	19_11145691	synonymous_SNV
SON	21_34945721	synonymous_SNV
STEAP2	7_89854446	nonsynonymous_SNV
STEAP2	7_89856608	synonymous_SNV
STK19	6_31946614	intronic
STK19	6_31946837	intronic
STK32B	4_5418539	intronic
STK32B	4_5448377	intronic
SYT6	1_114640298	intronic
TAOK2	16_29990850	intronic
TMC6	17_76121318	nonsynonymous_SNV
TMCO4	1_20066485	intronic
TMCO4	1_20066490	intronic
TMEM17	2_62728299	UTR3
TMEM9	1_201115863	intronic
TP53TG5	20_44005936	nonsynonymous_SNV
TRIM54	2_27505782	intronic
TRIM65	17_73888354	synonymous_SNV
TRPM5	11_2427364	intronic
TSSC1	2_3193039	UTR3
UTP15	5_72868447	synonymous_SNV
VARS2	6_30884806	intronic
VARS2	6_30890431	intronic
VARS2	6_30890871	intronic
VARS2	6_30893831	intronic
VARS2	6_30893941	nonsynonymous_SNV
VARS2	6_30887972	synonymous_SNV
VARS2	6_30887988	synonymous_SNV
VARS2	6_30888161	synonymous_SNV
VARS2	6_30893728	synonymous_SNV
VPS33A	12_122720310	intronic
VWA7;VARS	6_31745284	upstream;downstream
WBP2	17_73847613	intronic
WBP2	17_73847799	intronic
ZBTB12	6_31867835	synonymous_SNV
