# Supplementary material for: A new perspective on population genetics: Deciphering the relationship between genetic variants and disease prevalence in Psoriasis
Source: PLoS One. 2026 Mar 13;21(3):e0344204. doi: 10.1371/journal.pone.0344204 (PMC12987435; doi:10.1371/journal.pone.0344204)
Supplement: S27 Table — (XLSX) [file pone.0344204.s032.xlsx]

## Sheet: S27_Table
Supplementary Table 27. GO enrichment of 134 genes
ID	Description	Ontology	GeneRatio	BgRatio	pvalue	p.adjust	qvalue	Count	geneID
GO:0042611	MHC protein complex	Cellular Component	5/120	25/19960	3.48524058679341e-07	9.37529717847426e-05	8.25451717924754e-05	5	CD74/HLA-B/HLA-C/HLA-DQA1/HLA-DRA
GO:0098553	lumenal side of endoplasmic reticulum membrane	Cellular Component	5/120	35/19960	2.02967688883718e-06	0.0002729915415486	0.000240356473678087	5	CD74/HLA-B/HLA-C/HLA-DQA1/HLA-DRA
GO:0098576	lumenal side of membrane	Cellular Component	5/120	46/19960	8.12973029271459e-06	0.000728965816246742	0.000641820812582731	5	CD74/HLA-B/HLA-C/HLA-DQA1/HLA-DRA
GO:0030658	transport vesicle membrane	Cellular Component	9/120	254/19960	2.32523736806412e-05	0.00156372213002312	0.00137678528372218	9	ARFGEF3/CD74/HLA-B/HLA-C/HLA-DQA1/HLA-DRA/ITPR3/PTPRN2/SYT6
GO:0012507	ER to Golgi transport vesicle membrane	Cellular Component	5/120	64/19960	4.14840019629463e-05	0.00223183930560651	0.00196503167192903	5	CD74/HLA-B/HLA-C/HLA-DQA1/HLA-DRA
GO:0019883	antigen processing and presentation of endogenous antigen	Biological Process	5/116	32/18986	1.37788934716453e-06	0.00283294049777027	0.00262379139896908	5	CD74/HLA-B/HLA-C/HLA-DRA/IDE
GO:0048002	antigen processing and presentation of peptide antigen	Biological Process	6/116	72/18986	5.13746193126162e-06	0.00528131086533695	0.00489140454402751	6	CD74/HLA-B/HLA-C/HLA-DQA1/HLA-DRA/IDE
GO:0042613	MHC class II protein complex	Cellular Component	3/120	17/19960	0.000135504735375482	0.00607512896933412	0.00534887113324272	3	CD74/HLA-DQA1/HLA-DRA
GO:0009897	external side of plasma membrane	Cellular Component	10/120	407/19960	0.000175976988805087	0.00676254428408121	0.00595410864378115	10	BTNL2/CD19/CD27/CD74/FLOT1/HLA-B/HLA-C/IDE/IL12B/LY6G6C
GO:0030134	COPII-coated ER to Golgi transport vesicle	Cellular Component	5/120	95/19960	0.000271847119081775	0.00914085937912468	0.00804810549913149	5	CD74/HLA-B/HLA-C/HLA-DQA1/HLA-DRA
GO:0002483	antigen processing and presentation of endogenous peptide antigen	Biological Process	4/116	25/18986	1.51547435925207e-05	0.0103860509420742	0.00961927409083156	4	HLA-B/HLA-C/HLA-DRA/IDE
GO:0030133	transport vesicle	Cellular Component	10/120	453/19960	0.000412342838309433	0.0123244692783597	0.0108511273239324	10	ARFGEF3/CD74/HLA-B/HLA-C/HLA-DQA1/HLA-DRA/ITPR3/PTPRN2/STEAP2/SYT6
GO:0050870	positive regulation of T cell activation	Biological Process	9/116	260/18986	3.14063639036305e-05	0.0161428710464661	0.0149510821846494	9	AIF1/CD27/CD6/CD74/HLA-DQA1/HLA-DRA/IL12B/NLRP3/SMARCA4
GO:0022409	positive regulation of cell-cell adhesion	Biological Process	10/116	336/18986	4.09211454430856e-05	0.0168267750061968	0.0155844951803246	10	AIF1/CD27/CD6/CD74/FLOT1/HLA-DQA1/HLA-DRA/IL12B/NLRP3/SMARCA4
GO:0005774	vacuolar membrane	Cellular Component	10/120	491/19960	0.000768726076575305	0.0206787314598757	0.0182066702346783	10	CD74/FLOT1/HLA-DQA1/HLA-DRA/KLC2/SLC26A11/SLC36A1/SLC36A2/TMEM9/VPS33A
GO:1903039	positive regulation of leukocyte cell-cell adhesion	Biological Process	9/116	284/18986	6.22921744864434e-05	0.0213454517906879	0.0197695690606976	9	AIF1/CD27/CD6/CD74/HLA-DQA1/HLA-DRA/IL12B/NLRP3/SMARCA4
GO:0019882	antigen processing and presentation	Biological Process	6/116	118/18986	8.62789550916277e-05	0.0231330147660736	0.0214251606142879	6	CD74/HLA-B/HLA-C/HLA-DQA1/HLA-DRA/IDE
GO:0002711	positive regulation of T cell mediated immunity	Biological Process	5/116	75/18986	9.58158273127504e-05	0.0231330147660736	0.0214251606142879	5	HLA-B/HLA-C/HLA-DRA/IL12B/NLRP3
GO:0045582	positive regulation of T cell differentiation	Biological Process	6/116	122/18986	0.00010376521915688	0.0231330147660736	0.0214251606142879	6	CD27/CD74/HLA-DRA/IL12B/NLRP3/SMARCA4
GO:0001916	positive regulation of T cell mediated cytotoxicity	Biological Process	4/116	41/18986	0.000112514663259113	0.0231330147660736	0.0214251606142879	4	HLA-B/HLA-C/HLA-DRA/IL12B
GO:0002449	lymphocyte mediated immunity	Biological Process	10/116	386/18986	0.000129303256287343	0.0241679540842524	0.0223836928826605	10	C2/CD19/CD27/CD74/HLA-B/HLA-C/HLA-DRA/IL12B/LTA/NLRP3
GO:0002824	positive regulation of adaptive immune response based on somatic recombination of immune receptors built from immunoglobulin superfamily domains	Biological Process	6/116	133/18986	0.000166704838573871	0.0268157750210148	0.0248360316470488	6	HLA-B/HLA-C/HLA-DRA/IL12B/LTA/NLRP3
GO:0002460	adaptive immune response based on somatic recombination of immune receptors built from immunoglobulin superfamily domains	Biological Process	10/116	400/18986	0.00017266784744993	0.0268157750210148	0.0248360316470488	10	C2/CD19/CD27/CD74/HLA-B/HLA-C/HLA-DRA/IL12B/LTA/NLRP3
GO:0002708	positive regulation of lymphocyte mediated immunity	Biological Process	6/116	136/18986	0.000188256084923202	0.0268157750210148	0.0248360316470488	6	HLA-B/HLA-C/HLA-DRA/IL12B/LTA/NLRP3
GO:0045621	positive regulation of lymphocyte differentiation	Biological Process	6/116	137/18986	0.000195908858305099	0.0268157750210148	0.0248360316470488	6	CD27/CD74/HLA-DRA/IL12B/NLRP3/SMARCA4
GO:0002821	positive regulation of adaptive immune response	Biological Process	6/116	139/18986	0.000211950493107008	0.0268157750210148	0.0248360316470488	6	HLA-B/HLA-C/HLA-DRA/IL12B/LTA/NLRP3
GO:0051251	positive regulation of lymphocyte activation	Biological Process	9/116	336/18986	0.000221725766224344	0.0268157750210148	0.0248360316470488	9	AIF1/CD27/CD6/CD74/HLA-DQA1/HLA-DRA/IL12B/NLRP3/SMARCA4
GO:0001914	regulation of T cell mediated cytotoxicity	Biological Process	4/116	51/18986	0.000264899948320744	0.0295153883413041	0.0273363390894015	4	HLA-B/HLA-C/HLA-DRA/IL12B
GO:0090713	immunological memory process	Biological Process	3/116	21/18986	0.00027275893895174	0.0295153883413041	0.0273363390894015	3	CD27/HLA-DRA/IL12B
GO:0008180	COP9 signalosome	Cellular Component	3/120	36/19960	0.00130917735602315	0.0316181063299617	0.0278382857532435	3	FLOT1/HSPA1A/HSPA1L
GO:0005765	lysosomal membrane	Cellular Component	9/120	447/19960	0.00152801257356692	0.0316181063299617	0.0278382857532435	9	CD74/FLOT1/HLA-DQA1/HLA-DRA/KLC2/SLC26A11/SLC36A1/TMEM9/VPS33A
GO:0098852	lytic vacuole membrane	Cellular Component	9/120	447/19960	0.00152801257356692	0.0316181063299617	0.0278382857532435	9	CD74/FLOT1/HLA-DQA1/HLA-DRA/KLC2/SLC26A11/SLC36A1/TMEM9/VPS33A
GO:0007159	leukocyte cell-cell adhesion	Biological Process	10/116	430/18986	0.000307968445332699	0.0316591561802014	0.0293218377687817	10	AIF1/CD27/CD6/CD74/FERMT3/HLA-DQA1/HLA-DRA/IL12B/NLRP3/SMARCA4
GO:0019885	antigen processing and presentation of endogenous peptide antigen via MHC class I	Biological Process	3/116	23/18986	0.000359979802068058	0.0352437368119965	0.0326417775409081	3	HLA-B/HLA-C/IDE
GO:0002705	positive regulation of leukocyte mediated immunity	Biological Process	6/116	158/18986	0.000421856470897036	0.0394244047347411	0.036513796930753	6	HLA-B/HLA-C/HLA-DRA/IL12B/LTA/NLRP3
GO:0002696	positive regulation of leukocyte activation	Biological Process	9/116	371/18986	0.000457727079110391	0.0409168206369984	0.0378960314009472	9	AIF1/CD27/CD6/CD74/HLA-DQA1/HLA-DRA/IL12B/NLRP3/SMARCA4
GO:0002709	regulation of T cell mediated immunity	Biological Process	5/116	108/18986	0.000527436058500253	0.0434080093166227	0.0402033016863457	5	HLA-B/HLA-C/HLA-DRA/IL12B/NLRP3
GO:0001913	T cell mediated cytotoxicity	Biological Process	4/116	61/18986	0.000527821124958934	0.0434080093166227	0.0402033016863457	4	HLA-B/HLA-C/HLA-DRA/IL12B
GO:0005875	microtubule associated complex	Cellular Component	5/120	157/19960	0.0026046645653512	0.0500467691485338	0.0440638742258662	5	DNAH17/INCENP/KIF21B/KLC2/TRIM54
GO:0050867	positive regulation of cell activation	Biological Process	9/116	391/18986	0.000666899442085248	0.0507784351908423	0.0470295869651002	9	AIF1/CD27/CD6/CD74/HLA-DQA1/HLA-DRA/IL12B/NLRP3/SMARCA4
GO:1903037	regulation of leukocyte cell-cell adhesion	Biological Process	9/116	392/18986	0.000679125829177776	0.0507784351908423	0.0470295869651002	9	AIF1/CD27/CD6/CD74/HLA-DQA1/HLA-DRA/IL12B/NLRP3/SMARCA4
GO:0050863	regulation of T cell activation	Biological Process	9/116	393/18986	0.00069153510960291	0.0507784351908423	0.0470295869651002	9	AIF1/CD27/CD6/CD74/HLA-DQA1/HLA-DRA/IL12B/NLRP3/SMARCA4
GO:0005770	late endosome	Cellular Component	7/120	318/19960	0.0031294835201446	0.0512588435809189	0.0451310499147202	7	CD74/HLA-DQA1/HLA-DRA/IL12B/PMEL/TMEM9/VPS33A
GO:0030135	coated vesicle	Cellular Component	7/120	320/19960	0.00323940647165659	0.0512588435809189	0.0451310499147202	7	CD74/HLA-B/HLA-C/HLA-DQA1/HLA-DRA/STEAP2/VPS33A
GO:0030667	secretory granule membrane	Cellular Component	7/120	320/19960	0.00323940647165659	0.0512588435809189	0.0451310499147202	7	HLA-B/HLA-C/ITPR3/LY6G6F/PTPRN2/SLC9A4/TMC6
GO:0030684	preribosome	Cellular Component	4/120	106/19960	0.00385162297013725	0.0530760428006809	0.0467310100964711	4	NOC2L/NOP56/RIOK2/UTP15
GO:0016581	NuRD complex	Cellular Component	2/120	16/19960	0.00407069998592645	0.0530760428006809	0.0467310100964711	2	CHD4/MBD2
GO:0090545	CHD-type complex	Cellular Component	2/120	16/19960	0.00407069998592645	0.0530760428006809	0.0467310100964711	2	CHD4/MBD2
GO:0031902	late endosome membrane	Cellular Component	5/120	175/19960	0.00414348289522044	0.0530760428006809	0.0467310100964711	5	HLA-DQA1/HLA-DRA/PMEL/TMEM9/VPS33A
GO:0002443	leukocyte mediated immunity	Biological Process	10/116	485/18986	0.000785379998816498	0.0556807337091972	0.0515699607208364	10	C2/CD19/CD27/CD74/HLA-B/HLA-C/HLA-DRA/IL12B/LTA/NLRP3
GO:0032588	trans-Golgi network membrane	Cellular Component	4/120	112/19960	0.00468492767749432	0.0572838884202714	0.0504358242792451	4	CD74/HLA-DQA1/HLA-DRA/NDST1
GO:0019886	antigen processing and presentation of exogenous peptide antigen via MHC class II	Biological Process	3/116	31/18986	0.000881736363002013	0.0604283320777379	0.0559670554621278	3	CD74/HLA-DQA1/HLA-DRA
GO:0001912	positive regulation of leukocyte mediated cytotoxicity	Biological Process	4/116	71/18986	0.000937769034552319	0.0607353886923962	0.0562514428346021	4	HLA-B/HLA-C/HLA-DRA/IL12B
GO:0051085	chaperone cofactor-dependent protein refolding	Biological Process	3/116	32/18986	0.000968638543245963	0.0607353886923962	0.0562514428346021	3	CD74/HSPA1A/HSPA1L
GO:0045785	positive regulation of cell adhesion	Biological Process	10/116	499/18986	0.000974838437183403	0.0607353886923962	0.0562514428346021	10	AIF1/CD27/CD6/CD74/FLOT1/HLA-DQA1/HLA-DRA/IL12B/NLRP3/SMARCA4
GO:0045580	regulation of T cell differentiation	Biological Process	6/116	191/18986	0.00113802279110812	0.0684813923814763	0.0634255779326697	6	CD27/CD74/HLA-DRA/IL12B/NLRP3/SMARCA4
GO:0030098	lymphocyte differentiation	Biological Process	9/116	426/18986	0.00121790871644589	0.0684813923814763	0.0634255779326697	9	CD19/CD27/CD74/HLA-DRA/IL12B/IRF8/ITK/NLRP3/SMARCA4
GO:0002495	antigen processing and presentation of peptide antigen via MHC class II	Biological Process	3/116	35/18986	0.00126126366578305	0.0684813923814763	0.0634255779326697	3	CD74/HLA-DQA1/HLA-DRA
GO:1902107	positive regulation of leukocyte differentiation	Biological Process	6/116	195/18986	0.00126570666852923	0.0684813923814763	0.0634255779326697	6	CD27/CD74/HLA-DRA/IL12B/NLRP3/SMARCA4
GO:1903708	positive regulation of hemopoiesis	Biological Process	6/116	195/18986	0.00126570666852923	0.0684813923814763	0.0634255779326697	6	CD27/CD74/HLA-DRA/IL12B/NLRP3/SMARCA4
GO:0031343	positive regulation of cell killing	Biological Process	4/116	78/18986	0.00133235994923132	0.0702392834774257	0.0650536882094323	4	HLA-B/HLA-C/HLA-DRA/IL12B
GO:0002706	regulation of lymphocyte mediated immunity	Biological Process	6/116	198/18986	0.00136845433754676	0.0703385529499035	0.0651456288584761	6	HLA-B/HLA-C/HLA-DRA/IL12B/LTA/NLRP3
GO:0002699	positive regulation of immune effector process	Biological Process	7/116	272/18986	0.00141788436510012	0.0705561936826177	0.0653472017058445	7	CD74/HLA-B/HLA-C/HLA-DRA/IL12B/LTA/NLRP3
GO:0002474	antigen processing and presentation of peptide antigen via MHC class I	Biological Process	3/116	37/18986	0.00148410275360426	0.0705561936826177	0.0653472017058445	3	HLA-B/HLA-C/IDE
GO:0002504	antigen processing and presentation of peptide or polysaccharide antigen via MHC class II	Biological Process	3/116	37/18986	0.00148410275360426	0.0705561936826177	0.0653472017058445	3	CD74/HLA-DQA1/HLA-DRA
GO:0002456	T cell mediated immunity	Biological Process	5/116	138/18986	0.00158689785038008	0.0705561936826177	0.0653472017058445	5	HLA-B/HLA-C/HLA-DRA/IL12B/NLRP3
GO:0043372	positive regulation of CD4-positive, alpha-beta T cell differentiation	Biological Process	3/116	38/18986	0.0016041821031156	0.0705561936826177	0.0653472017058445	3	HLA-DRA/IL12B/NLRP3
GO:0070229	negative regulation of lymphocyte apoptotic process	Biological Process	3/116	38/18986	0.0016041821031156	0.0705561936826177	0.0653472017058445	3	CD27/CD74/NOC2L
GO:2000234	positive regulation of rRNA processing	Biological Process	2/116	10/18986	0.00161290909683027	0.0705561936826177	0.0653472017058445	2	RIOK2/UTP15
GO:0002822	regulation of adaptive immune response based on somatic recombination of immune receptors built from immunoglobulin superfamily domains	Biological Process	6/116	206/18986	0.00167370798048851	0.0716904918309246	0.0663977573838534	6	HLA-B/HLA-C/HLA-DRA/IL12B/LTA/NLRP3
GO:0015808	L-alanine transport	Biological Process	2/116	11/18986	0.00196347070235548	0.0806404259391354	0.0746869396497522	2	SLC36A1/SLC36A2
GO:0035524	proline transmembrane transport	Biological Process	2/116	11/18986	0.00196347070235548	0.0806404259391354	0.0746869396497522	2	SLC36A1/SLC36A2
GO:0002478	antigen processing and presentation of exogenous peptide antigen	Biological Process	3/116	41/18986	0.00200032184965754	0.0806404259391354	0.0746869396497522	3	CD74/HLA-DQA1/HLA-DRA
GO:0042605	peptide antigen binding	Molecular Function	4/123	47/18737	0.000253559293370134	0.0872243969193262	0.080338260320432	4	HLA-B/HLA-C/HLA-DQA1/HLA-DRA
GO:0005771	multivesicular body	Cellular Component	3/120	68/19960	0.00799499556278529	0.0895802504013695	0.0788712828812684	3	CD74/PMEL/TMEM9
GO:0030662	coated vesicle membrane	Cellular Component	5/120	205/19960	0.008001973694342	0.0895802504013695	0.0788712828812684	5	CD74/HLA-B/HLA-C/HLA-DQA1/HLA-DRA
GO:0030666	endocytic vesicle membrane	Cellular Component	5/120	207/19960	0.00832530208191167	0.0895802504013695	0.0788712828812684	5	CD74/HLA-B/HLA-C/HLA-DQA1/HLA-DRA
GO:0023026	MHC class II protein complex binding	Molecular Function	3/123	27/18737	0.000719639034772213	0.0896238172540029	0.0825482527339501	3	CD74/HLA-DQA1/HLA-DRA
GO:0016811	hydrolase activity, acting on carbon-nitrogen (but not peptide) bonds, in linear amides	Molecular Function	4/123	72/18737	0.00128918942996976	0.0896238172540029	0.0825482527339501	4	CAD/HDAC7/NDST1/NIT1
GO:0031491	nucleosome binding	Molecular Function	4/123	74/18737	0.00142742365973963	0.0896238172540029	0.0825482527339501	4	CHD4/MBD2/NOC2L/SMARCA4
GO:0023023	MHC protein complex binding	Molecular Function	3/123	37/18737	0.0018224929660233	0.0896238172540029	0.0825482527339501	3	CD74/HLA-DQA1/HLA-DRA
GO:0015187	glycine transmembrane transporter activity	Molecular Function	2/123	10/18737	0.00185838284321164	0.0896238172540029	0.0825482527339501	2	SLC36A1/SLC36A2
GO:0032395	MHC class II receptor activity	Molecular Function	2/123	10/18737	0.00185838284321164	0.0896238172540029	0.0825482527339501	2	HLA-DQA1/HLA-DRA
GO:0015101	organic cation transmembrane transporter activity	Molecular Function	4/123	82/18737	0.00208427481986053	0.0896238172540029	0.0825482527339501	4	SLC22A4/SLC36A1/SLC36A2/SLC44A4
GO:0043380	regulation of memory T cell differentiation	Biological Process	2/116	12/18986	0.00234677171347496	0.0924267007464956	0.0856030624874107	2	HLA-DRA/IL12B
GO:0002819	regulation of adaptive immune response	Biological Process	6/116	221/18986	0.00238259491223943	0.0924267007464956	0.0856030624874107	6	HLA-B/HLA-C/HLA-DRA/IL12B/LTA/NLRP3
GO:0051084	'de novo' post-translational protein folding	Biological Process	3/116	44/18986	0.00245240481384764	0.0931528823213368	0.0862756318448178	3	CD74/HSPA1A/HSPA1L
GO:0045619	regulation of lymphocyte differentiation	Biological Process	6/116	223/18986	0.00249193021774004	0.0931528823213368	0.0862756318448178	6	CD27/CD74/HLA-DRA/IL12B/NLRP3/SMARCA4
GO:0009925	basal plasma membrane	Cellular Component	6/120	298/19960	0.00931456656355316	0.0963699386767615	0.0848492905586826	6	AQP10/FLOT1/IDE/SLC22A4/SLC26A11/SLC9A4
GO:0002285	lymphocyte activation involved in immune response	Biological Process	6/116	227/18986	0.0027218866049403	0.0970894499746019	0.0899215722937	6	CD19/CD74/HLA-DRA/IL12B/IRF8/NLRP3
GO:0015824	proline transport	Biological Process	2/116	13/18986	0.00276240595380651	0.0970894499746019	0.0899215722937	2	SLC36A1/SLC36A2
GO:0043379	memory T cell differentiation	Biological Process	2/116	13/18986	0.00276240595380651	0.0970894499746019	0.0899215722937	2	HLA-DRA/IL12B
GO:0097028	dendritic cell differentiation	Biological Process	3/116	46/18986	0.00278612721230618	0.0970894499746019	0.0899215722937	3	HLA-B/IRF8/LTBR
GO:0031492	nucleosomal DNA binding	Molecular Function	3/123	42/18737	0.0026292851698987	0.100497122049461	0.0925631387297671	3	CHD4/MBD2/SMARCA4
GO:0030669	clathrin-coated endocytic vesicle membrane	Cellular Component	3/120	75/19960	0.0104508783168843	0.102322944950413	0.0900906382854351	3	CD74/HLA-DQA1/HLA-DRA
GO:0030136	clathrin-coated vesicle	Cellular Component	5/120	220/19960	0.0106507154595225	0.102322944950413	0.0900906382854351	5	CD74/HLA-DQA1/HLA-DRA/STEAP2/VPS33A
GO:0001910	regulation of leukocyte mediated cytotoxicity	Biological Process	4/116	98/18986	0.00307341611174295	0.104343300369798	0.0966398885771886	4	HLA-B/HLA-C/HLA-DRA/IL12B
GO:0045622	regulation of T-helper cell differentiation	Biological Process	3/116	48/18986	0.00314653921348613	0.104343300369798	0.0966398885771886	3	HLA-DRA/IL12B/NLRP3
GO:2000516	positive regulation of CD4-positive, alpha-beta T cell activation	Biological Process	3/116	48/18986	0.00314653921348613	0.104343300369798	0.0966398885771886	3	HLA-DRA/IL12B/NLRP3
GO:0090715	immunological memory formation process	Biological Process	2/116	14/18986	0.00320997091365896	0.104757146007664	0.0970231809993159	2	HLA-DRA/IL12B
GO:0006458	'de novo' protein folding	Biological Process	3/116	49/18986	0.00333696263512627	0.107035925780169	0.0991337240099971	3	CD74/HSPA1A/HSPA1L
GO:0030217	T cell differentiation	Biological Process	7/116	320/18986	0.00352551299504066	0.107035925780169	0.0991337240099971	7	CD27/CD74/HLA-DRA/IL12B/ITK/NLRP3/SMARCA4
GO:0019884	antigen processing and presentation of exogenous antigen	Biological Process	3/116	50/18986	0.00353430454256938	0.107035925780169	0.0991337240099971	3	CD74/HLA-DQA1/HLA-DRA
GO:0001558	regulation of cell growth	Biological Process	8/116	408/18986	0.00358903896712699	0.107035925780169	0.0991337240099971	8	ATAD3A/DDR1/HSPA1A/RNF157/SLC44A4/SMARCA4/TAOK2/TP53TG5
GO:0002903	negative regulation of B cell apoptotic process	Biological Process	2/116	15/18986	0.00368906772102108	0.107035925780169	0.0991337240099971	2	CD74/NOC2L
GO:0031000	response to caffeine	Biological Process	2/116	15/18986	0.00368906772102108	0.107035925780169	0.0991337240099971	2	CACNA1S/CAD
GO:2000232	regulation of rRNA processing	Biological Process	2/116	15/18986	0.00368906772102108	0.107035925780169	0.0991337240099971	2	RIOK2/UTP15
GO:0002697	regulation of immune effector process	Biological Process	8/116	410/18986	0.00369627953812842	0.107035925780169	0.0991337240099971	8	CD74/EVPL/HLA-B/HLA-C/HLA-DRA/IL12B/LTA/NLRP3
GO:0098813	nuclear chromosome segregation	Biological Process	7/116	324/18986	0.00377334155070783	0.107749864281324	0.0997949541700361	7	BAG6/EHMT2/HSPA1A/INCENP/NCAPD2/RIOK2/SMARCA4
GO:0015651	quaternary ammonium group transmembrane transporter activity	Molecular Function	2/123	13/18737	0.00317995431595318	0.109390428468789	0.100754342010727	2	SLC22A4/SLC44A4
GO:0045178	basal part of cell	Cellular Component	6/120	317/19960	0.0123591704889793	0.110033492759839	0.0968794203520401	6	AQP10/FLOT1/IDE/SLC22A4/SLC26A11/SLC9A4
GO:0001650	fibrillar center	Cellular Component	4/120	150/19960	0.0128504088189748	0.110033492759839	0.0968794203520401	4	MRPL23/NOP56/SMARCA4/UTP15
GO:0016607	nuclear speck	Cellular Component	7/120	416/19960	0.0129263935006967	0.110033492759839	0.0968794203520401	7	ASCC2/EAF1/EHMT2/GTF2H4/HSPA1A/SON/STK19
GO:0032585	multivesicular body membrane	Cellular Component	2/120	29/19960	0.0130894861275645	0.110033492759839	0.0968794203520401	2	PMEL/TMEM9
GO:0045815	transcription initiation-coupled chromatin remodeling	Biological Process	3/116	52/18986	0.00395005121758899	0.110689270356943	0.102517351052483	3	NOC2L/SMARCA4/WBP2
GO:1901222	regulation of non-canonical NF-kappaB signal transduction	Biological Process	4/116	106/18986	0.00407213324803946	0.110689270356943	0.102517351052483	4	CD27/HDAC7/IL12B/NLRP3
GO:0002399	MHC class II protein complex assembly	Biological Process	2/116	16/18986	0.00419930111276341	0.110689270356943	0.102517351052483	2	HLA-DQA1/HLA-DRA
GO:0002468	dendritic cell antigen processing and presentation	Biological Process	2/116	16/18986	0.00419930111276341	0.110689270356943	0.102517351052483	2	CD74/HLA-DRA
GO:0002486	antigen processing and presentation of endogenous peptide antigen via MHC class I via ER pathway, TAP-independent	Biological Process	2/116	16/18986	0.00419930111276341	0.110689270356943	0.102517351052483	2	HLA-B/HLA-C
GO:0002503	peptide antigen assembly with MHC class II protein complex	Biological Process	2/116	16/18986	0.00419930111276341	0.110689270356943	0.102517351052483	2	HLA-DQA1/HLA-DRA
GO:0030057	desmosome	Cellular Component	2/120	30/19960	0.0139698619567289	0.113875541404851	0.100262167153557	2	CDSN/EVPL
GO:0070742	C2H2 zinc finger domain binding	Molecular Function	2/123	14/18737	0.00369406136216384	0.115523373507669	0.106403107178116	2	EHMT2/MBD2
GO:1902105	regulation of leukocyte differentiation	Biological Process	7/116	337/18986	0.00467119372712376	0.115605405669595	0.107070540065685	7	CD27/CD74/HLA-B/HLA-DRA/IL12B/NLRP3/SMARCA4
GO:0002476	antigen processing and presentation of endogenous peptide antigen via MHC class Ib	Biological Process	2/116	17/18986	0.00474027940605139	0.115605405669595	0.107070540065685	2	HLA-B/HLA-C
GO:0002484	antigen processing and presentation of endogenous peptide antigen via MHC class I via ER pathway	Biological Process	2/116	17/18986	0.00474027940605139	0.115605405669595	0.107070540065685	2	HLA-B/HLA-C
GO:0015697	quaternary ammonium group transport	Biological Process	2/116	17/18986	0.00474027940605139	0.115605405669595	0.107070540065685	2	SLC22A4/SLC44A4
GO:0015816	glycine transport	Biological Process	2/116	17/18986	0.00474027940605139	0.115605405669595	0.107070540065685	2	SLC36A1/SLC36A2
GO:0046112	nucleobase biosynthetic process	Biological Process	2/116	17/18986	0.00474027940605139	0.115605405669595	0.107070540065685	2	CAD/GART
GO:0046638	positive regulation of alpha-beta T cell differentiation	Biological Process	3/116	56/18986	0.00486782775709933	0.115605405669595	0.107070540065685	3	HLA-DRA/IL12B/NLRP3
GO:0141137	positive regulation of gene expression, epigenetic	Biological Process	3/116	56/18986	0.00486782775709933	0.115605405669595	0.107070540065685	3	NOC2L/SMARCA4/WBP2
GO:0031341	regulation of cell killing	Biological Process	4/116	112/18986	0.00495110994692001	0.115605405669595	0.107070540065685	4	HLA-B/HLA-C/HLA-DRA/IL12B
GO:0046777	protein autophosphorylation	Biological Process	5/116	180/18986	0.0049817200580685	0.115605405669595	0.107070540065685	5	CAD/DDR1/PASK/RIOK2/TAOK2
GO:0002703	regulation of leukocyte mediated immunity	Biological Process	6/116	258/18986	0.0050821382992698	0.115605405669595	0.107070540065685	6	HLA-B/HLA-C/HLA-DRA/IL12B/LTA/NLRP3
GO:2000107	negative regulation of leukocyte apoptotic process	Biological Process	3/116	57/18986	0.00511564642027563	0.115605405669595	0.107070540065685	3	CD27/CD74/NOC2L
GO:1903706	regulation of hemopoiesis	Biological Process	8/116	433/18986	0.00511677622370287	0.115605405669595	0.107070540065685	8	CD27/CD74/HLA-B/HLA-DRA/HSPA1A/IL12B/NLRP3/SMARCA4
GO:0002428	antigen processing and presentation of peptide antigen via MHC class Ib	Biological Process	2/116	18/18986	0.00531161446996839	0.11617743989633	0.107600342398352	2	HLA-B/HLA-C
GO:0002830	positive regulation of type 2 immune response	Biological Process	2/116	18/18986	0.00531161446996839	0.11617743989633	0.107600342398352	2	CD74/NLRP3
GO:0032328	alanine transport	Biological Process	2/116	18/18986	0.00531161446996839	0.11617743989633	0.107600342398352	2	SLC36A1/SLC36A2
GO:0022858	alanine transmembrane transporter activity	Molecular Function	2/123	16/18737	0.00482969476840058	0.127801153871523	0.117711589092192	2	SLC36A1/SLC36A2
GO:0051787	misfolded protein binding	Molecular Function	2/123	16/18737	0.00482969476840058	0.127801153871523	0.117711589092192	2	BAG6/HSPA1A
GO:0051132	NK T cell activation	Biological Process	2/116	19/18986	0.00591292169734713	0.127968073786797	0.118520502498626	2	BAG6/IL12B
GO:0070228	regulation of lymphocyte apoptotic process	Biological Process	3/116	61/18986	0.00618230332875924	0.13240432962426	0.122629240369797	3	CD27/CD74/NOC2L
GO:0015695	organic cation transport	Biological Process	4/116	120/18986	0.00630968246318402	0.133739248910375	0.123865605815517	4	SLC22A4/SLC36A1/SLC36A2/SLC44A4
GO:0043370	regulation of CD4-positive, alpha-beta T cell differentiation	Biological Process	3/116	62/18986	0.00646810263257105	0.134540938723175	0.124608108821535	3	HLA-DRA/IL12B/NLRP3
GO:0034341	response to type II interferon	Biological Process	4/116	121/18986	0.00649519704980854	0.134540938723175	0.124608108821535	4	AIF1/CD74/IL12B/IRF8
GO:0002902	regulation of B cell apoptotic process	Biological Process	2/116	20/18986	0.00654381997680811	0.134540938723175	0.124608108821535	2	CD74/NOC2L
GO:0046631	alpha-beta T cell activation	Biological Process	5/116	196/18986	0.00709645145902155	0.142416187531223	0.131901947186147	5	BAG6/HLA-DRA/IL12B/ITK/NLRP3
GO:0002396	MHC protein complex assembly	Biological Process	2/116	21/18986	0.00720393166500351	0.142416187531223	0.131901947186147	2	HLA-DQA1/HLA-DRA
GO:0002501	peptide antigen assembly with MHC protein complex	Biological Process	2/116	21/18986	0.00720393166500351	0.142416187531223	0.131901947186147	2	HLA-DQA1/HLA-DRA
GO:2000047	regulation of cell-cell adhesion mediated by cadherin	Biological Process	2/116	21/18986	0.00720393166500351	0.142416187531223	0.131901947186147	2	FLOT1/NOTCH4
GO:0032615	interleukin-12 production	Biological Process	3/116	65/18986	0.00737228305672522	0.142994471364406	0.132437537732035	3	HLA-B/IL12B/IRF8
GO:0032655	regulation of interleukin-12 production	Biological Process	3/116	65/18986	0.00737228305672522	0.142994471364406	0.132437537732035	3	HLA-B/IL12B/IRF8
GO:0070192	chromosome organization involved in meiotic cell cycle	Biological Process	3/116	66/18986	0.0076894357185359	0.145041099424861	0.134333068226281	3	BAG6/EHMT2/NCAPD2
GO:0072348	sulfur compound transport	Biological Process	3/116	66/18986	0.0076894357185359	0.145041099424861	0.134333068226281	3	SLC26A11/SLC36A1/SLC44A4
GO:1901224	positive regulation of non-canonical NF-kappaB signal transduction	Biological Process	3/116	66/18986	0.0076894357185359	0.145041099424861	0.134333068226281	3	CD27/IL12B/NLRP3
GO:0045334	clathrin-coated endocytic vesicle	Cellular Component	3/120	93/19960	0.0185843118215947	0.146909532169717	0.129347073911901	3	CD74/HLA-DQA1/HLA-DRA
GO:0070603	SWI/SNF superfamily-type complex	Cellular Component	3/120	94/19960	0.0191146231447587	0.146909532169717	0.129347073911901	3	CHD4/MBD2/SMARCA4
GO:0042277	peptide binding	Molecular Function	6/123	249/18737	0.00605442367632258	0.148765838903926	0.137021167411511	6	CD74/HLA-B/HLA-C/HLA-DQA1/HLA-DRA/IDE
GO:0016323	basolateral plasma membrane	Cellular Component	5/120	264/19960	0.021734162036807	0.162402488552808	0.142987908136888	5	AQP10/FLOT1/IDE/SLC26A11/SLC9A4
GO:0098739	import across plasma membrane	Biological Process	5/116	206/18986	0.00869838570255558	0.16258073640413	0.15057779651601	5	CACNA1S/SLC22A4/SLC36A1/SLC9A4/STEAP2
GO:0046632	alpha-beta T cell differentiation	Biological Process	4/116	133/18986	0.00900928566029178	0.166874696554594	0.154554744044266	4	HLA-DRA/IL12B/ITK/NLRP3
GO:0016064	immunoglobulin mediated immune response	Biological Process	5/116	209/18986	0.00922404477888526	0.168184796201791	0.155768122224575	5	C2/CD19/CD27/CD74/LTA
GO:0038061	non-canonical NF-kappaB signal transduction	Biological Process	4/116	134/18986	0.00924361963560429	0.168184796201791	0.155768122224575	4	CD27/HDAC7/IL12B/NLRP3
GO:0051983	regulation of chromosome segregation	Biological Process	4/116	135/18986	0.00948189597433512	0.171006825642395	0.15838180810316	4	INCENP/NCAPD2/RIOK2/SMARCA4
GO:0002286	T cell activation involved in immune response	Biological Process	4/116	136/18986	0.0097241398316859	0.173187118303632	0.160401135066184	4	CD74/HLA-DRA/IL12B/NLRP3
GO:0019724	B cell mediated immunity	Biological Process	5/116	212/18986	0.00977125764748116	0.173187118303632	0.160401135066184	5	C2/CD19/CD27/CD74/LTA
GO:0002475	antigen processing and presentation via MHC class Ib	Biological Process	2/116	25/18986	0.0101290794820331	0.176486334025932	0.163456777725226	2	HLA-B/HLA-C
GO:0007130	synaptonemal complex assembly	Biological Process	2/116	25/18986	0.0101290794820331	0.176486334025932	0.163456777725226	2	BAG6/EHMT2
GO:0045177	apical part of cell	Cellular Component	7/120	474/19960	0.024485729020511	0.178017867743715	0.156736530003271	7	AQP10/ITPR3/SLC22A4/SLC26A11/SLC36A1/SLC44A4/SLC9A4
GO:0016049	cell growth	Biological Process	8/116	490/18986	0.0104309690397394	0.180219095342052	0.16691395836257	8	ATAD3A/DDR1/HSPA1A/RNF157/SLC44A4/SMARCA4/TAOK2/TP53TG5
GO:0046635	positive regulation of alpha-beta T cell activation	Biological Process	3/116	75/18986	0.0109068502577442	0.184192540856235	0.170594054069695	3	HLA-DRA/IL12B/NLRP3
GO:0001783	B cell apoptotic process	Biological Process	2/116	26/18986	0.0109297130274614	0.184192540856235	0.170594054069695	2	CD74/NOC2L
GO:0045624	positive regulation of T-helper cell differentiation	Biological Process	2/116	26/18986	0.0109297130274614	0.184192540856235	0.170594054069695	2	IL12B/NLRP3
GO:0061077	chaperone-mediated protein folding	Biological Process	3/116	76/18986	0.0113053662276229	0.188974251739777	0.175022742882069	3	CD74/HSPA1A/HSPA1L
GO:0032729	positive regulation of type II interferon production	Biological Process	3/116	77/18986	0.0117122071355663	0.193385146451147	0.179107991977332	3	IL12B/IRF8/LTA
GO:0042026	protein refolding	Biological Process	2/116	27/18986	0.0117573654213975	0.193385146451147	0.179107991977332	2	HSPA1A/HSPA1L
GO:1901682	sulfur compound transmembrane transporter activity	Molecular Function	3/123	64/18737	0.00859619058342119	0.195971801112402	0.180500343129844	3	SLC26A11/SLC36A1/SLC44A4
GO:0031490	chromatin DNA binding	Molecular Function	4/123	128/18737	0.0101000830295751	0.195971801112402	0.180500343129844	4	CHD4/MBD2/SMARCA4/WBP2
GO:0015295	solute:proton symporter activity	Molecular Function	2/123	24/18737	0.010734669023741	0.195971801112402	0.180500343129844	2	SLC36A1/SLC36A2
GO:0140299	molecular sensor activity	Molecular Function	3/123	70/18737	0.0109782880821679	0.195971801112402	0.180500343129844	3	GCKR/NLRP3/SYT6
GO:0003714	transcription corepressor activity	Molecular Function	5/123	205/18737	0.0114022183013262	0.195971801112402	0.180500343129844	5	CHD4/HDAC7/HSPA1A/NOC2L/SMARCA4
GO:0015291	secondary active transmembrane transporter activity	Molecular Function	6/123	288/18737	0.0119104844769119	0.195971801112402	0.180500343129844	6	SLC22A4/SLC26A11/SLC36A1/SLC36A2/SLC44A4/SLC9A4
GO:0016810	hydrolase activity, acting on carbon-nitrogen (but not peptide) bonds	Molecular Function	4/123	135/18737	0.0120996786017366	0.195971801112402	0.180500343129844	4	CAD/HDAC7/NDST1/NIT1
GO:0030247	polysaccharide binding	Molecular Function	2/123	26/18737	0.0125330803037001	0.195971801112402	0.180500343129844	2	ENDOU/HLA-DRA
GO:0050671	positive regulation of lymphocyte proliferation	Biological Process	4/116	145/18986	0.0120868641941417	0.197226926850439	0.182666143084397	4	AIF1/CD6/CD74/IL12B
GO:0044183	protein folding chaperone	Molecular Function	3/123	75/18737	0.0132266353434263	0.197824459049506	0.182206738598229	3	CD74/HSPA1A/HSPA1L
GO:0055038	recycling endosome membrane	Cellular Component	3/120	109/19960	0.0280710853608107	0.198713735843634	0.174958288259901	3	HLA-B/HLA-C/SLC36A2
GO:0070193	synaptonemal complex organization	Biological Process	2/116	28/18986	0.0126116825365095	0.204170230669792	0.189096839689562	2	BAG6/EHMT2
GO:0002366	leukocyte activation involved in immune response	Biological Process	6/116	315/18986	0.0128877765879703	0.205330386824717	0.190171344340525	6	CD19/CD74/HLA-DRA/IL12B/IRF8/NLRP3
GO:0032946	positive regulation of mononuclear cell proliferation	Biological Process	4/116	148/18986	0.0129492487492422	0.205330386824717	0.190171344340525	4	AIF1/CD6/CD74/IL12B
GO:0046637	regulation of alpha-beta T cell differentiation	Biological Process	3/116	80/18986	0.0129829524743255	0.205330386824717	0.190171344340525	3	HLA-DRA/IL12B/NLRP3
GO:0042093	T-helper cell differentiation	Biological Process	3/116	81/18986	0.0134233587580918	0.210153004191512	0.194637919610099	3	HLA-DRA/IL12B/NLRP3
GO:0042832	defense response to protozoan	Biological Process	2/116	29/18986	0.0134923134986769	0.210153004191512	0.194637919610099	2	IL12B/IRF8
GO:0002263	cell activation involved in immune response	Biological Process	6/116	319/18986	0.0136420897456172	0.210888244488639	0.195318878906383	6	CD19/CD74/HLA-DRA/IL12B/IRF8/NLRP3
GO:0001909	leukocyte mediated cytotoxicity	Biological Process	4/116	151/18986	0.0138500161904458	0.212504726026542	0.19681601954844	4	HLA-B/HLA-C/HLA-DRA/IL12B
GO:0002294	CD4-positive, alpha-beta T cell differentiation involved in immune response	Biological Process	3/116	83/18986	0.0143295435186031	0.213775989009684	0.197993428281036	3	HLA-DRA/IL12B/NLRP3
GO:0031424	keratinization	Biological Process	3/116	83/18986	0.0143295435186031	0.213775989009684	0.197993428281036	3	CDSN/EVPL/LCE2B
GO:0051984	positive regulation of chromosome segregation	Biological Process	2/116	30/18986	0.0143989106610207	0.213775989009684	0.197993428281036	2	INCENP/NCAPD2
GO:0000819	sister chromatid segregation	Biological Process	5/116	235/18986	0.0147252773252632	0.213775989009684	0.197993428281036	5	HSPA1A/INCENP/NCAPD2/RIOK2/SMARCA4
GO:0002287	alpha-beta T cell activation involved in immune response	Biological Process	3/116	84/18986	0.0147953622251648	0.213775989009684	0.197993428281036	3	HLA-DRA/IL12B/NLRP3
GO:0002293	alpha-beta T cell differentiation involved in immune response	Biological Process	3/116	84/18986	0.0147953622251648	0.213775989009684	0.197993428281036	3	HLA-DRA/IL12B/NLRP3
GO:0070227	lymphocyte apoptotic process	Biological Process	3/116	84/18986	0.0147953622251648	0.213775989009684	0.197993428281036	3	CD27/CD74/NOC2L
GO:2000514	regulation of CD4-positive, alpha-beta T cell activation	Biological Process	3/116	84/18986	0.0147953622251648	0.213775989009684	0.197993428281036	3	HLA-DRA/IL12B/NLRP3
GO:0050821	protein stabilization	Biological Process	5/116	236/18986	0.014972637362546	0.213775989009684	0.197993428281036	5	BAG6/CD74/FLOT1/HSPA1A/TMC6
GO:0097191	extrinsic apoptotic signaling pathway	Biological Process	5/116	236/18986	0.014972637362546	0.213775989009684	0.197993428281036	5	CD27/DIABLO/HSPA1A/LTA/LTBR
GO:0002437	inflammatory response to antigenic stimulus	Biological Process	3/116	85/18986	0.0152696896836846	0.215895906935794	0.199956837828615	3	CD6/IL12B/LTA
GO:1903901	negative regulation of viral life cycle	Biological Process	2/116	31/18986	0.0153311295781254	0.215895906935794	0.199956837828615	2	CD74/CSNK2B
GO:0042886	amide transport	Biological Process	6/116	328/18986	0.0154514421840062	0.216109966872902	0.200155094241798	6	AQP10/CAPN10/CD74/PASK/PTPRN2/TRPM5
GO:0005416	amino acid:monoatomic cation symporter activity	Molecular Function	2/123	29/18737	0.0154578844317054	0.221563010187777	0.204071193594005	2	SLC36A1/SLC36A2
GO:0007059	chromosome segregation	Biological Process	7/116	429/18986	0.0162830529532605	0.221784246250376	0.205410455389581	7	BAG6/EHMT2/HSPA1A/INCENP/NCAPD2/RIOK2/SMARCA4
GO:0001562	response to protozoan	Biological Process	2/116	32/18986	0.0162886289804507	0.221784246250376	0.205410455389581	2	IL12B/IRF8
GO:0035751	regulation of lysosomal lumen pH	Biological Process	2/116	32/18986	0.0162886289804507	0.221784246250376	0.205410455389581	2	TMEM9/VPS33A
GO:1905820	positive regulation of chromosome separation	Biological Process	2/116	32/18986	0.0162886289804507	0.221784246250376	0.205410455389581	2	INCENP/NCAPD2
GO:1905897	regulation of response to endoplasmic reticulum stress	Biological Process	3/116	88/18986	0.0167438851518554	0.226483078106676	0.209762383931485	3	ATF6B/BAG6/HSPA1A
GO:0001772	immunological synapse	Cellular Component	2/120	48/19960	0.0337803446133038	0.227172817524468	0.200015198368246	2	CD6/HLA-DRA
GO:0005871	kinesin complex	Cellular Component	2/120	48/19960	0.0337803446133038	0.227172817524468	0.200015198368246	2	KIF21B/KLC2
GO:0051453	regulation of intracellular pH	Biological Process	3/116	90/18986	0.0177694974911062	0.238784881318394	0.221155974966708	3	SLC9A4/TMEM9/VPS33A
GO:0016324	apical plasma membrane	Cellular Component	6/120	408/19960	0.0368026924901895	0.241461567801487	0.212595784603148	6	AQP10/SLC22A4/SLC26A11/SLC36A1/SLC44A4/SLC9A4
GO:0008023	transcription elongation factor complex	Cellular Component	2/120	51/19960	0.0377426973217555	0.241732989989339	0.212834759333208	2	EAF1/NELFE
GO:0002828	regulation of type 2 immune response	Biological Process	2/116	34/18986	0.0182781198897711	0.242450416086255	0.224550892228156	2	CD74/NLRP3
GO:0009112	nucleobase metabolic process	Biological Process	2/116	34/18986	0.0182781198897711	0.242450416086255	0.224550892228156	2	CAD/GART
GO:0002292	T cell differentiation involved in immune response	Biological Process	3/116	92/18986	0.0188294670574683	0.247388618164087	0.229124518870998	3	HLA-DRA/IL12B/NLRP3
GO:0070665	positive regulation of leukocyte proliferation	Biological Process	4/116	166/18986	0.0189477707985208	0.247388618164087	0.229124518870998	4	AIF1/CD6/CD74/IL12B
GO:0009156	ribonucleoside monophosphate biosynthetic process	Biological Process	2/116	35/18986	0.0193094445094068	0.247388618164087	0.229124518870998	2	CAD/GART
GO:0006367	transcription initiation at RNA polymerase II promoter	Biological Process	4/116	167/18986	0.019323697023163	0.247388618164087	0.229124518870998	4	MDC1/NOC2L/SMARCA4/WBP2
GO:0030071	regulation of mitotic metaphase/anaphase transition	Biological Process	3/116	93/18986	0.0193723577453395	0.247388618164087	0.229124518870998	3	INCENP/RIOK2/SMARCA4
GO:2000106	regulation of leukocyte apoptotic process	Biological Process	3/116	93/18986	0.0193723577453395	0.247388618164087	0.229124518870998	3	CD27/CD74/NOC2L
GO:0030641	regulation of cellular pH	Biological Process	3/116	94/18986	0.0199238616757995	0.252860861761999	0.234192760048872	3	SLC9A4/TMEM9/VPS33A
GO:1904949	ATPase complex	Cellular Component	3/120	126/19960	0.0404773258470976	0.253218619834169	0.222947327187196	3	CHD4/MBD2/SMARCA4
GO:0045943	positive regulation of transcription by RNA polymerase I	Biological Process	2/116	36/18986	0.0203647157896786	0.256278893635555	0.237358446952037	2	SMARCA4/UTP15
GO:0001678	intracellular glucose homeostasis	Biological Process	4/116	170/18986	0.0204791229724722	0.256278893635555	0.237358446952037	4	GCKR/PTPRN2/SMARCA4/TRPM5
GO:0022411	cellular component disassembly	Biological Process	7/116	450/18986	0.0205671291098573	0.256278893635555	0.237358446952037	7	ASCC2/CAPN10/DDR1/FLOT1/SMARCA4/TRIM54/VPS33A
GO:0002790	peptide secretion	Biological Process	5/116	257/18986	0.0208269301829889	0.257952822025452	0.238908793284888	5	CAPN10/CD74/PASK/PTPRN2/TRPM5
GO:0140375	immune receptor activity	Molecular Function	4/123	154/18737	0.018750525703388	0.258007233678619	0.237638241546096	4	CD74/HLA-DQA1/HLA-DRA/IL12B
GO:1902099	regulation of metaphase/anaphase transition of cell cycle	Biological Process	3/116	96/18986	0.021052730167751	0.25918810314309	0.240052876605493	3	INCENP/RIOK2/SMARCA4
GO:0032496	response to lipopolysaccharide	Biological Process	6/116	354/18986	0.0216022162573079	0.261597002195824	0.242283932506781	6	C2/CD6/IL12B/IRF8/LTA/NLRP3
GO:0007091	metaphase/anaphase transition of mitotic cell cycle	Biological Process	3/116	97/18986	0.0216301023216391	0.261597002195824	0.242283932506781	3	INCENP/RIOK2/SMARCA4
GO:0046330	positive regulation of JNK cascade	Biological Process	3/116	97/18986	0.0216301023216391	0.261597002195824	0.242283932506781	3	CD27/LTBR/TAOK2
GO:0071346	cellular response to type II interferon	Biological Process	3/116	98/18986	0.0222161029387937	0.26711291018807	0.247392614443077	3	AIF1/IL12B/IRF8
GO:0002335	mature B cell differentiation	Biological Process	2/116	38/18986	0.0225457982887271	0.269500937683854	0.249604339683643	2	CD19/IRF8
GO:0010720	positive regulation of cell development	Biological Process	7/116	460/18986	0.0228615633969652	0.271695805457575	0.251637165714086	7	CD27/CD74/HLA-DRA/IL12B/LTA/NLRP3/SMARCA4
GO:0044784	metaphase/anaphase transition of cell cycle	Biological Process	3/116	100/18986	0.0234139925523945	0.274957673490859	0.254658217973052	3	INCENP/RIOK2/SMARCA4
GO:0009595	detection of biotic stimulus	Biological Process	2/116	39/18986	0.02367096702718	0.274957673490859	0.254658217973052	2	HLA-B/NLRP3
GO:0071312	cellular response to alkaloid	Biological Process	2/116	39/18986	0.02367096702718	0.274957673490859	0.254658217973052	2	CACNA1S/EHMT2
GO:1901223	negative regulation of non-canonical NF-kappaB signal transduction	Biological Process	2/116	39/18986	0.02367096702718	0.274957673490859	0.254658217973052	2	HDAC7/NLRP3
GO:0016072	rRNA metabolic process	Biological Process	5/116	268/18986	0.0244178083804437	0.281919599391132	0.261106161836247	5	GTF3C2/NOP56/RIOK2/SMARCA4/UTP15
GO:0043367	CD4-positive, alpha-beta T cell differentiation	Biological Process	3/116	102/18986	0.024646394291579	0.281919599391132	0.261106161836247	3	HLA-DRA/IL12B/NLRP3
GO:0009303	rRNA transcription	Biological Process	2/116	40/18986	0.0248187974172154	0.281919599391132	0.261106161836247	2	GTF3C2/SMARCA4
GO:0032435	negative regulation of proteasomal ubiquitin-dependent protein catabolic process	Biological Process	2/116	40/18986	0.0248187974172154	0.281919599391132	0.261106161836247	2	BAG6/CSNK2B
GO:0015833	peptide transport	Biological Process	5/116	270/18986	0.025110919196405	0.283670603669278	0.262727893732195	5	CAPN10/CD74/PASK/PTPRN2/TRPM5
GO:0043279	response to alkaloid	Biological Process	3/116	103/18986	0.0252755311444916	0.283969901820081	0.263005095429309	3	CACNA1S/CAD/EHMT2
GO:0044024	histone H2AS1 kinase activity	Molecular Function	5/123	246/18737	0.0231951208740233	0.286053891799515	0.263470689815343	5	PASK/RIOK2/STK19/STK32B/TAOK2
GO:0140995	histone H2A kinase activity	Molecular Function	5/123	246/18737	0.0231951208740233	0.286053891799515	0.263470689815343	5	PASK/RIOK2/STK19/STK32B/TAOK2
GO:0140658	ATP-dependent chromatin remodeler activity	Molecular Function	2/123	36/18737	0.0232834563092629	0.286053891799515	0.263470689815343	2	CHD4/SMARCA4
GO:0005769	early endosome	Cellular Component	6/120	438/19960	0.0490012415862878	0.286396858140527	0.252159237259317	6	FLOT1/HLA-B/HLA-C/HLA-DRA/STEAP2/VPS33A
GO:0001533	cornified envelope	Cellular Component	2/120	60/19960	0.0506108816534082	0.286396858140527	0.252159237259317	2	CDSN/EVPL
GO:0030665	clathrin-coated vesicle membrane	Cellular Component	3/120	138/19960	0.0506408195437082	0.286396858140527	0.252159237259317	3	CD74/HLA-DQA1/HLA-DRA
GO:0042383	sarcolemma	Cellular Component	3/120	144/19960	0.0561444008357895	0.286396858140527	0.252159237259317	3	CACNA1S/FLOT1/PDE9A
GO:0072562	blood microparticle	Cellular Component	3/120	144/19960	0.0561444008357895	0.286396858140527	0.252159237259317	3	CFB/HSPA1A/HSPA1L
GO:0140092	bBAF complex	Cellular Component	1/120	10/19960	0.0585323869164411	0.286396858140527	0.252159237259317	1	SMARCA4
GO:0030139	endocytic vesicle	Cellular Component	5/120	356/19960	0.0638979895978558	0.286396858140527	0.252159237259317	5	CD74/HLA-B/HLA-C/HLA-DQA1/HLA-DRA
GO:0030123	AP-3 adaptor complex	Cellular Component	1/120	11/19960	0.064195350002658	0.286396858140527	0.252159237259317	1	VPS33A
GO:0031094	platelet dense tubular network	Cellular Component	1/120	11/19960	0.064195350002658	0.286396858140527	0.252159237259317	1	ITPR3
GO:0033106	cis-Golgi network membrane	Cellular Component	1/120	11/19960	0.064195350002658	0.286396858140527	0.252159237259317	1	PMEL
GO:0035631	CD40 receptor complex	Cellular Component	1/120	11/19960	0.064195350002658	0.286396858140527	0.252159237259317	1	DIABLO
GO:0036157	outer dynein arm	Cellular Component	1/120	11/19960	0.064195350002658	0.286396858140527	0.252159237259317	1	DNAH17
GO:0034399	nuclear periphery	Cellular Component	3/120	155/19960	0.0669380676363333	0.286396858140527	0.252159237259317	3	CAD/LEMD2/SMARCA4
GO:0090575	RNA polymerase II transcription regulator complex	Cellular Component	4/120	257/19960	0.0696132916335877	0.286396858140527	0.252159237259317	4	ASCC2/ATF6B/CHD4/GTF2H4
GO:0000439	transcription factor TFIIH core complex	Cellular Component	1/120	12/19960	0.0698245323175447	0.286396858140527	0.252159237259317	1	GTF2H4
GO:1990454	L-type voltage-gated calcium channel complex	Cellular Component	1/120	12/19960	0.0698245323175447	0.286396858140527	0.252159237259317	1	CACNA1S
GO:0032040	small-subunit processome	Cellular Component	2/120	74/19960	0.073200620100949	0.286396858140527	0.252159237259317	2	NOP56/UTP15
GO:0005675	transcription factor TFIIH holo complex	Cellular Component	1/120	13/19960	0.0754201336872007	0.286396858140527	0.252159237259317	1	GTF2H4
GO:0030897	HOPS complex	Cellular Component	1/120	13/19960	0.0754201336872007	0.286396858140527	0.252159237259317	1	VPS33A
GO:0036038	MKS complex	Cellular Component	1/120	13/19960	0.0754201336872007	0.286396858140527	0.252159237259317	1	TMEM17
GO:0044292	dendrite terminus	Cellular Component	1/120	13/19960	0.0754201336872007	0.286396858140527	0.252159237259317	1	TAOK2
GO:0016529	sarcoplasmic reticulum	Cellular Component	2/120	77/19960	0.0783965962810617	0.286396858140527	0.252159237259317	2	CACNA1S/ITPR3
GO:0005802	trans-Golgi network	Cellular Component	4/120	269/19960	0.0793044287833218	0.286396858140527	0.252159237259317	4	CD74/HLA-DQA1/HLA-DRA/NDST1
GO:0000800	lateral element	Cellular Component	1/120	14/19960	0.0809823527656353	0.286396858140527	0.252159237259317	1	INCENP
GO:0001931	uropod	Cellular Component	1/120	14/19960	0.0809823527656353	0.286396858140527	0.252159237259317	1	FLOT1
GO:0010369	chromocenter	Cellular Component	1/120	14/19960	0.0809823527656353	0.286396858140527	0.252159237259317	1	INCENP
GO:0030688	preribosome, small subunit precursor	Cellular Component	1/120	14/19960	0.0809823527656353	0.286396858140527	0.252159237259317	1	RIOK2
GO:0071564	npBAF complex	Cellular Component	1/120	14/19960	0.0809823527656353	0.286396858140527	0.252159237259317	1	SMARCA4
GO:0072379	ER membrane insertion complex	Cellular Component	1/120	14/19960	0.0809823527656353	0.286396858140527	0.252159237259317	1	BAG6
GO:0140288	GBAF complex	Cellular Component	1/120	14/19960	0.0809823527656353	0.286396858140527	0.252159237259317	1	SMARCA4
GO:0000794	condensed nuclear chromosome	Cellular Component	2/120	81/19960	0.0854981372898104	0.286396858140527	0.252159237259317	2	INCENP/NCAPD2
GO:0016586	RSC-type complex	Cellular Component	1/120	15/19960	0.0865113870415866	0.286396858140527	0.252159237259317	1	SMARCA4
GO:0031254	cell trailing edge	Cellular Component	1/120	15/19960	0.0865113870415866	0.286396858140527	0.252159237259317	1	FLOT1
GO:0044754	autolysosome	Cellular Component	1/120	15/19960	0.0865113870415866	0.286396858140527	0.252159237259317	1	HLA-DRA
GO:0098691	dopaminergic synapse	Cellular Component	1/120	15/19960	0.0865113870415866	0.286396858140527	0.252159237259317	1	FLOT1
GO:0098791	Golgi apparatus subcompartment	Cellular Component	5/120	391/19960	0.0871974496885296	0.286396858140527	0.252159237259317	5	CD74/HLA-DQA1/HLA-DRA/INPP5E/NDST1
GO:0000118	histone deacetylase complex	Cellular Component	2/120	82/19960	0.0873031314777814	0.286396858140527	0.252159237259317	2	CHD4/MBD2
GO:0000792	heterochromatin	Cellular Component	2/120	82/19960	0.0873031314777814	0.286396858140527	0.252159237259317	2	INCENP/MBD2
GO:0030670	phagocytic vesicle membrane	Cellular Component	2/120	82/19960	0.0873031314777814	0.286396858140527	0.252159237259317	2	HLA-B/HLA-C
GO:0043410	positive regulation of MAPK cascade	Biological Process	7/116	472/18986	0.025842365566099	0.287275988921395	0.266067102170184	7	AVPI1/CD27/CD74/LTBR/NDST1/NELFE/TAOK2
GO:0042102	positive regulation of T cell proliferation	Biological Process	3/116	104/18986	0.0259132867081185	0.287275988921395	0.266067102170184	3	AIF1/CD6/IL12B
GO:0032728	positive regulation of interferon-beta production	Biological Process	2/116	41/18986	0.0259889756514492	0.287275988921395	0.266067102170184	2	FLOT1/TRIM65
GO:0019213	deacetylase activity	Molecular Function	2/123	37/18737	0.0245097970717337	0.290736903195738	0.267783989785548	2	HDAC7/NDST1
GO:0071565	nBAF complex	Cellular Component	1/120	16/19960	0.0920074328452972	0.291176463945705	0.256367459940457	1	SMARCA4
GO:0072687	meiotic spindle	Cellular Component	1/120	16/19960	0.0920074328452972	0.291176463945705	0.256367459940457	1	INCENP
GO:0098985	asymmetric, glutamatergic, excitatory synapse	Cellular Component	1/120	16/19960	0.0920074328452972	0.291176463945705	0.256367459940457	1	CHD4
GO:0140993	histone modifying activity	Molecular Function	7/123	438/18737	0.025548957470336	0.291617677211804	0.268595229010872	7	EHMT2/HDAC7/PASK/RIOK2/STK19/STK32B/TAOK2
GO:0035173	histone kinase activity	Molecular Function	5/123	256/18737	0.0269460489005569	0.291617677211804	0.268595229010872	5	PASK/RIOK2/STK19/STK32B/TAOK2
GO:0015171	amino acid transmembrane transporter activity	Molecular Function	3/123	99/18737	0.0274484208786936	0.291617677211804	0.268595229010872	3	SLC22A4/SLC36A1/SLC36A2
GO:0140662	ATP-dependent protein folding chaperone	Molecular Function	2/123	40/18737	0.0283427316220391	0.291617677211804	0.268595229010872	2	HSPA1A/HSPA1L
GO:0003823	antigen binding	Molecular Function	4/123	177/18737	0.0293586674684295	0.291617677211804	0.268595229010872	4	HLA-B/HLA-C/HLA-DQA1/HLA-DRA
GO:0015175	neutral L-amino acid transmembrane transporter activity	Molecular Function	2/123	41/18737	0.0296704032046893	0.291617677211804	0.268595229010872	2	SLC36A1/SLC36A2
GO:0051259	protein complex oligomerization	Biological Process	5/116	275/18986	0.026898779806239	0.295742734126349	0.273908768192999	5	AQP10/CD74/ITPR3/NLRP3/TRIM65
GO:0009124	nucleoside monophosphate biosynthetic process	Biological Process	2/116	42/18986	0.0271811908526673	0.296049120212022	0.27419253454001	2	CAD/GART
GO:0006885	regulation of pH	Biological Process	3/116	106/18986	0.0272146321595682	0.296049120212022	0.27419253454001	3	SLC9A4/TMEM9/VPS33A
GO:0030687	preribosome, large subunit precursor	Cellular Component	1/120	17/19960	0.0974706853552531	0.297564645195363	0.261991959181987	1	NOC2L
GO:0031092	platelet alpha granule membrane	Cellular Component	1/120	17/19960	0.0974706853552531	0.297564645195363	0.261991959181987	1	LY6G6F
GO:0042589	zymogen granule membrane	Cellular Component	1/120	17/19960	0.0974706853552531	0.297564645195363	0.261991959181987	1	SLC9A4
GO:0000779	condensed chromosome, centromeric region	Cellular Component	3/120	185/19960	0.100663132761257	0.297564645195363	0.261991959181987	3	INCENP/NCAPD2/SMARCA4
GO:0001726	ruffle	Cellular Component	3/120	185/19960	0.100663132761257	0.297564645195363	0.261991959181987	3	AIF1/INPP5E/PDE9A
GO:0101002	ficolin-1-rich granule	Cellular Component	3/120	185/19960	0.100663132761257	0.297564645195363	0.261991959181987	3	CSNK2B/HSPA1A/PTPRN2
GO:0002237	response to molecule of bacterial origin	Biological Process	6/116	375/18986	0.0276454282230272	0.299152633823915	0.277066923298926	6	C2/CD6/IL12B/IRF8/LTA/NLRP3
GO:0045639	positive regulation of myeloid cell differentiation	Biological Process	3/116	107/18986	0.0278782087114841	0.299487631630105	0.277377189032797	3	CD74/HSPA1A/IL12B
GO:0007595	lactation	Biological Process	2/116	43/18986	0.0283951350502449	0.299487631630105	0.277377189032797	2	CAD/DDR1
GO:0042092	type 2 immune response	Biological Process	2/116	43/18986	0.0283951350502449	0.299487631630105	0.277377189032797	2	CD74/NLRP3
GO:0003333	amino acid transmembrane transport	Biological Process	3/116	108/18986	0.0285503773343874	0.299487631630105	0.277377189032797	3	SLC22A4/SLC36A1/SLC36A2
GO:0033045	regulation of sister chromatid segregation	Biological Process	3/116	108/18986	0.0285503773343874	0.299487631630105	0.277377189032797	3	INCENP/RIOK2/SMARCA4
GO:0042274	ribosomal small subunit biogenesis	Biological Process	3/116	108/18986	0.0285503773343874	0.299487631630105	0.277377189032797	3	NOP56/RIOK2/UTP15
