# Supplementary material for: A new perspective on population genetics: Deciphering the relationship between genetic variants and disease prevalence in Psoriasis
Source: PLoS One. 2026 Mar 13;21(3):e0344204. doi: 10.1371/journal.pone.0344204 (PMC12987435; doi:10.1371/journal.pone.0344204)
Supplement: S28 Table — The data were generated using the command python completely_random_time.py.txt 1000 20 1. This model assumes independent population generation without constraints. The first sheet contains raw data from the first permutation (from 0.origin.txt and 0.txt), including 15 random numbers, genotype combination frequencies, and the prevalence (P), Mean (X_bar), and Median (X_md) for 20 populations. The subsequent sheets provide the final linear regression analysis results across all 1000 permutations (from result.txt). (XLSX) [file pone.0344204.s033.xlsx]

## Sheet: 0.origion
Supplementary Table 28. Details of the complete random model.
15 genotype frequencies within three real combinations were generated randomly for each independent population
Population	Prevalence	A1	A2	A3	A4	B1	B2	B3	B4	B5	C1	C2	C3	C4	C5	C6
P1	0.39202	0.839461	0.841369	0.880089	0.618437	0.893229	0.0703468	0.120549	0.653123	0.874318	0.048801	0.825916	0.804663	0.75166	0.245843	0.545923
P2	0.257039	0.501748	0.953575	0.388062	0.934639	0.0986483	0.248852	0.925196	0.734988	0.523361	0.870912	0.737244	0.62016	0.596274	0.358039	0.879533
P3	0.0365887	0.675897	0.97625	0.273927	0.192077	0.0456613	0.373963	0.231839	0.457752	0.814698	0.976508	0.310405	0.84626	0.678624	0.291265	0.00778102
P4	0.401934	0.905186	0.77967	0.90322	0.561678	0.328223	0.839448	0.988723	0.182803	0.40064	0.492613	0.489475	0.779629	0.335617	0.539965	0.702842
P5	0.100611	0.808564	0.395651	0.626615	0.115099	0.347324	0.838303	0.820408	0.919811	0.345991	0.924058	0.552261	0.110908	0.638248	0.218474	0.192345
P6	0.0727617	0.58623	0.824759	0.888999	0.0648328	0.34628	0.731987	0.28666	0.99629	0.577191	0.129765	0.37798	0.170604	0.761069	0.795699	0.613973
P7	0.0824073	0.986896	0.334426	0.646684	0.340694	0.727016	0.271647	0.112948	0.759358	0.543316	0.374269	0.27327	0.335115	0.243078	0.123406	0.475206
P8	0.140463	0.229075	0.981299	0.699024	0.578292	0.751946	0.324385	0.362897	0.620124	0.854595	0.443671	0.845905	0.694265	0.958673	0.331868	0.03236
P9	0.049977	0.454034	0.315292	0.534921	0.610664	0.203722	0.206624	0.76548	0.13709	0.192115	0.844891	0.229121	0.992113	0.0872532	0.394743	0.357733
P10	0.194882	0.838337	0.830566	0.393082	0.590156	0.33766	0.717146	0.932663	0.56402	0.205636	0.340294	0.556401	0.258774	0.955859	0.846125	0.180722
P11	0.412436	0.75114	0.457758	0.742552	0.997662	0.963195	0.781774	0.919878	0.377432	0.602236	0.441901	0.0196169	0.690513	0.116493	0.635986	0.602252
P12	0.253998	0.412402	0.981008	0.381406	0.468519	0.989755	0.927288	0.693023	0.161188	0.9851	0.771052	0.624391	0.880987	0.31585	0.712198	0.84591
P13	0.124685	0.631241	0.223491	0.337879	0.824092	0.975958	0.772212	0.277788	0.0273856	0.086231	0.882818	0.350119	0.871754	0.981875	0.405446	0.791552
P14	0.176897	0.0467806	0.49111	0.814417	0.363865	0.934194	0.570979	0.76216	0.705311	0.542959	0.307131	0.159787	0.557501	0.696587	0.906648	0.833533
P15	0.422796	0.17526	0.034762	0.925784	0.406948	0.694813	0.590005	0.512098	0.122201	0.141087	0.848755	0.921111	0.755623	0.94069	0.995555	0.753531
P16	0.0750553	0.20126	0.0469467	0.140016	0.296473	0.599471	0.357005	0.718364	0.855335	0.546173	0.499732	0.859942	0.026627	0.975176	0.685936	0.371276
P17	0.0192838	0.286188	0.428631	0.0307656	0.963308	0.584212	0.0930521	0.787967	0.540033	0.657025	0.228248	0.373793	0.239466	0.610263	0.0907528	0.397319
P18	0.0176931	0.421328	0.126172	0.0628363	0.74369	0.44049	0.200851	0.453176	0.394219	0.953516	0.0923005	0.957653	0.358808	0.0578054	0.40725	0.184661
P19	0.0793048	0.609416	0.372845	0.668964	0.225703	0.179584	0.0964383	0.226749	0.326184	0.647136	0.5566	0.502545	0.965854	0.871819	0.361463	0.518795
P20	0.0327184	0.680259	0.114359	0.176512	0.102664	0.645186	0.0858335	0.845956	0.402965	0.353512	0.836521	0.876807	0.177955	0.681383	0.405502	0.683088
F4=A1*A2*A3*A4;F5=B1*B2*B3*B4*B5;F6=C1*C2*C3*C4*C5;P=F4+F5+F6;
e.g.P1(population1),the first generated population, f41=0.894*0.8413*0.88*0.6184=0.3844;f51=0.8932*0.0703*0.1205*0.6531*0.8743=0.004;f61=0.048*0.8259*0.8046*0.7516*0.2458*0.5459=0.0032;and the prevalence of population1 is f41+f51+f61=0.392;
3 genotype combinations frequency obtained from 3 real combinations for each independent population
Population	A1A2A3	A1A2A4	A1A3A4	A2A3A4	B1B2B3	B1B2B4	B1B2B5	B1B3B4	B1B3B5	B1B4B5	B2B3B4	B2B3B5	B2B4B5	B3B4B5	C1C2C3	C1C2C4	C1C2C5	C1C2C6	C1C3C4	C1C3C5	C1C3C6	C1C4C5	C1C4C6	C1C5C6	C2C3C4	C2C3C5	C2C3C6	C2C4C5	C2C4C6	C2C5C6	C3C4C5	C3C4C6	C3C5C6	C4C5C6
P1	0.621604	0.4368	0.456902	0.45794	0.0075748	0.0410395	0.0549384	0.070327	0.0941448	0.510067	0.00553864	0.00741443	0.0401706	0.0688381	0.0324324	0.0302961	0.00990882	0.0220037	0.0295165	0.00965385	0.0214375	0.00901795	0.0200254	0.00654964	0.499541	0.163383	0.362812	0.152621	0.338913	0.110847	0.148694	0.330192	0.107995	0.100881
P2	0.18567	0.447182	0.181983	0.345859	0.0227125	0.0180431	0.0128479	0.0670817	0.0477667	0.0379465	0.169222	0.120497	0.0957246	0.35589	0.398189	0.382853	0.229888	0.564726	0.322051	0.193379	0.47504	0.185931	0.456744	0.274257	0.272622	0.163699	0.402131	0.157394	0.386642	0.232163	0.132398	0.325239	0.195293	0.187771
P3	0.180749	0.126741	0.0355625	0.0513656	0.00395879	0.00781639	0.0139115	0.00484579	0.00862445	0.0170284	0.0396867	0.0706336	0.139462	0.0864596	0.256512	0.2057	0.0882861	0.00235853	0.560802	0.240696	0.00643008	0.193016	0.00515634	0.0022131	0.178263	0.0765104	0.00204394	0.0613544	0.00163906	0.000703482	0.167271	0.00446858	0.00191791	0.00153799
P4	0.637444	0.396403	0.459218	0.395541	0.272419	0.0503671	0.110387	0.0593236	0.130016	0.0240385	0.151723	0.332524	0.0614796	0.0724123	0.187986	0.0809247	0.130197	0.169471	0.128896	0.207377	0.269931	0.0892721	0.116201	0.186952	0.128075	0.206055	0.268211	0.0887034	0.11546	0.185761	0.141286	0.183904	0.295877	0.12737
P5	0.20046	0.0368211	0.0583156	0.0285354	0.238872	0.267815	0.10074	0.262098	0.0985892	0.110535	0.6326	0.237955	0.266787	0.261092	0.0565989	0.325711	0.111492	0.0981575	0.0654113	0.0223905	0.0197126	0.128851	0.113441	0.038831	0.0390929	0.0133816	0.0117812	0.0770076	0.0677975	0.0232073	0.0154651	0.0136155	0.00466063	0.0268206
P6	0.42983	0.0313466	0.0337881	0.0475361	0.0726604	0.252532	0.146302	0.0988965	0.0572947	0.199128	0.209053	0.121113	0.420929	0.164844	0.00836792	0.0373294	0.039028	0.0301145	0.016849	0.0176156	0.0135925	0.0785835	0.0606361	0.0633952	0.0490775	0.0513107	0.039592	0.228897	0.176621	0.184657	0.103315	0.0797193	0.0833467	0.37181
P7	0.213434	0.112444	0.217434	0.0736813	0.0223063	0.149967	0.107301	0.0623547	0.0446144	0.299946	0.0232986	0.01667	0.112074	0.0465991	0.0342744	0.0248611	0.0126216	0.0486023	0.0304876	0.015478	0.0596019	0.0112271	0.0432326	0.0219484	0.0222603	0.0113011	0.0435178	0.00819735	0.0315659	0.0160254	0.0100526	0.0387098	0.0196523	0.0142549
P8	0.157135	0.129995	0.0926014	0.39668	0.0885179	0.151261	0.208453	0.169219	0.233201	0.398497	0.073	0.100602	0.171909	0.192319	0.26056	0.359793	0.124551	0.0121448	0.295295	0.102224	0.00996769	0.141155	0.0137638	0.0047647	0.563011	0.1949	0.0190044	0.269127	0.0262422	0.00908439	0.220882	0.0215379	0.00745589	0.0102954
P9	0.0765757	0.0874187	0.148313	0.102992	0.0322219	0.00577063	0.00808684	0.0213785	0.0299593	0.00536542	0.021683	0.0303861	0.00544185	0.0201604	0.192056	0.0168907	0.0764154	0.0692508	0.073138	0.330885	0.299861	0.0291002	0.0263719	0.119309	0.0198339	0.0897307	0.0813177	0.00789153	0.00715164	0.0323548	0.0341709	0.0309671	0.140099	0.0123212
P10	0.2737	0.410922	0.194477	0.192674	0.225846	0.136578	0.0497951	0.177623	0.0647595	0.0391627	0.377248	0.137541	0.0831766	0.108173	0.0489962	0.180982	0.160205	0.0342179	0.0841721	0.0745091	0.0159142	0.275222	0.0587839	0.0520355	0.137626	0.121827	0.0260207	0.450004	0.0961152	0.0850811	0.20929	0.0447018	0.03957	0.146163
P11	0.25532	0.343037	0.556457	0.339115	0.692669	0.284207	0.453484	0.334413	0.533594	0.218937	0.271425	0.43309	0.1777	0.209091	0.00598587	0.00100985	0.00551319	0.00522076	0.0355466	0.194064	0.18377	0.0327396	0.031003	0.169258	0.00157799	0.00861489	0.00815794	0.00145338	0.00137629	0.00751374	0.0511588	0.0484452	0.264483	0.0446197
P12	0.154306	0.189549	0.0736947	0.175302	0.636048	0.147936	0.904113	0.110562	0.675702	0.157159	0.103584	0.633056	0.14724	0.110042	0.424141	0.152063	0.342879	0.407253	0.214553	0.483787	0.574615	0.173447	0.206011	0.464525	0.173743	0.391766	0.465318	0.140456	0.166825	0.376168	0.198176	0.235383	0.530755	0.190286
P13	0.0476668	0.11626	0.175765	0.0622296	0.209354	0.020639	0.0649877	0.00742449	0.023378	0.00230471	0.00587451	0.0184975	0.00182357	0.000655992	0.269452	0.303489	0.12532	0.244662	0.755651	0.312031	0.609178	0.351448	0.68613	0.283324	0.299686	0.123749	0.241596	0.139382	0.272115	0.112364	0.347043	0.677532	0.279774	0.315115
P14	0.0187107	0.00835959	0.0138629	0.145534	0.40654	0.376216	0.289617	0.502185	0.38659	0.357754	0.306935	0.236283	0.218659	0.291873	0.0273596	0.0341853	0.0444941	0.0409059	0.119274	0.155242	0.142722	0.193971	0.178329	0.232105	0.0620528	0.0807653	0.0742522	0.100915	0.0927766	0.120754	0.352095	0.323701	0.421315	0.526425
P15	0.00564024	0.00247928	0.0660285	0.0130964	0.209931	0.0500955	0.0578376	0.0434806	0.0502004	0.0119792	0.0369219	0.042628	0.0101722	0.00882904	0.590745	0.73543	0.778323	0.589109	0.603302	0.638488	0.483269	0.794867	0.601631	0.636721	0.654733	0.692919	0.524467	0.862629	0.65292	0.691001	0.707648	0.535615	0.566854	0.705689
P16	0.00132294	0.00280122	0.00835448	0.0019488	0.15374	0.183054	0.116889	0.36834	0.235203	0.280049	0.219359	0.140071	0.166779	0.335591	0.0114427	0.419073	0.294774	0.159552	0.012976	0.00912731	0.00494033	0.334275	0.180933	0.127267	0.0223293	0.0157063	0.00850135	0.575222	0.31135	0.219003	0.017811	0.00964055	0.00678113	0.24835
P17	0.00377399	0.118168	0.00848169	0.0127032	0.0428356	0.0293574	0.0357173	0.248599	0.302455	0.207287	0.0395963	0.0481744	0.0330163	0.279583	0.0204307	0.0520663	0.00774282	0.0338984	0.0333556	0.00496034	0.0217166	0.0126411	0.0553433	0.00823014	0.0546252	0.00812335	0.0355644	0.0207018	0.0906335	0.0134782	0.0132624	0.0580632	0.00863462	0.0220048
P18	0.00334035	0.0395343	0.019689	0.00589609	0.0400938	0.0348777	0.0843604	0.0786939	0.190341	0.165578	0.0358821	0.0867899	0.0754987	0.170346	0.0317156	0.00510952	0.0359976	0.0163225	0.00191441	0.0134874	0.00611562	0.00217287	0.000985252	0.0069413	0.0198627	0.139937	0.0634519	0.0225444	0.0102224	0.0720186	0.00844679	0.00383006	0.0269835	0.00434715
P19	0.152001	0.0512839	0.0920142	0.056295	0.00392701	0.00564909	0.0112076	0.0132824	0.0263517	0.0379075	0.00713276	0.0141511	0.0203567	0.0478634	0.270165	0.243862	0.101107	0.145116	0.468685	0.19432	0.278901	0.175401	0.251748	0.104377	0.423168	0.175449	0.251815	0.158367	0.227299	0.0942399	0.30437	0.436851	0.181122	0.163488
P20	0.0137316	0.00798667	0.0123273	0.00207236	0.0468478	0.0223156	0.019577	0.219938	0.192947	0.0919087	0.0292598	0.025669	0.0122272	0.120509	0.130525	0.499773	0.297423	0.501023	0.101433	0.0603644	0.101687	0.231133	0.389355	0.231711	0.106318	0.0632715	0.106584	0.242264	0.408105	0.24287	0.0491694	0.0828284	0.0492925	0.188739
The prevalence (P), Mean (X_bar) and median (X_md) of 3 genotype combinations frequency for each independent population
Population	P1	P2	P3	P4	P5	P6	P7	P8	P9	P10	P11	P12	P13	P14	P15	P16	P17	P18	P19	P20
X_bar	0.158236	0.236672	0.083639	0.190035	0.119842	0.118209	0.0594117	0.153799	0.0672021	0.141562	0.182472	0.309719	0.220762	0.202434	0.401638	0.153016	0.0583889	0.0448037	0.152626	0.144152
X_md	0.0695825	0.194336	0.0376246	0.146504	0.0724026	0.075622	0.0329201	0.135575	0.0315945	0.115	0.173479	0.202093	0.192559	0.166785	0.551235	0.146906	0.033186	0.0247639	0.148558	0.10156
Prevalence	0.39202	0.257039	0.0365887	0.401934	0.100611	0.0727617	0.0824073	0.140463	0.049977	0.194882	0.412436	0.253998	0.124685	0.176897	0.422796	0.0750553	0.0192838	0.0176931	0.0793048	0.0327184

## Sheet: 1000_P_Xbar
Linear regression analysis between the 3 genotype combinations frequency (mean) and prevalence in 1000 permutation tests
slope	intercept	R2	SE	P
1.11751	-0.0115474	0.479295	0.274543	0.000717918
0.75515	0.0111269	0.29063	0.278076	0.0141731
0.914555	-0.0230109	0.426401	0.250017	0.00179939
0.755985	-0.00780454	0.522641	0.170293	0.000316713
1.50556	-0.0827659	0.580663	0.301565	9.43633e-05
1.27748	-0.0439292	0.289817	0.471348	0.0143353
0.137601	0.0851496	0.00586803	0.422145	0.748216
0.691111	0.00961166	0.164372	0.367286	0.0761542
1.68871	-0.0724679	0.653465	0.289855	1.61244e-05
0.710997	0.0217942	0.193779	0.341827	0.0520889
1.43346	-0.0500726	0.505548	0.334142	0.000440781
0.707758	0.0156185	0.138591	0.415896	0.106008
0.56447	0.0296695	0.0636718	0.510206	0.283139
1.54165	-0.0367482	0.516667	0.351453	0.000355933
1.19389	-0.0467586	0.642114	0.210085	2.17141e-05
1.13403	0.0188772	0.207153	0.522921	0.0437524
1.39312	-0.027872	0.321295	0.477243	0.00915952
2.06138	-0.104745	0.225011	0.901712	0.0345885
1.26635	-0.0206688	0.404379	0.362251	0.00258075
0.795365	-0.00650167	0.561058	0.165817	0.000144456
1.17855	-0.0668461	0.647554	0.204938	1.88497e-05
0.575691	0.0285437	0.348524	0.185518	0.00613681
0.75159	0.0381874	0.12068	0.478189	0.133422
1.70077	-0.124429	0.45284	0.440652	0.00114808
0.420426	0.0435937	0.0798873	0.336306	0.227262
0.760934	-0.0293842	0.320198	0.261332	0.00930609
0.976522	0.0118815	0.254153	0.394297	0.0234175
0.928261	0.000904381	0.247963	0.38103	0.0254591
1.49058	-0.0726009	0.345961	0.483065	0.00637611
0.613661	0.024484	0.235835	0.260364	0.029954
0.97024	-0.0352343	0.669252	0.160767	1.04898e-05
0.993216	-0.0121878	0.661856	0.167331	1.28613e-05
1.07708	-0.0160838	0.586305	0.213251	8.31902e-05
1.72059	-0.0970627	0.513014	0.395124	0.000382024
1.59334	-0.0734392	0.841384	0.163061	1.2732e-08
0.883321	-0.02357	0.515945	0.201664	0.000360959
1.57459	-0.0289628	0.640841	0.277843	2.24386e-05
0.47811	0.0202101	0.20542	0.221636	0.0447559
0.732175	-0.00657848	0.412251	0.20606	0.00227165
1.29565	-0.0602813	0.328013	0.437107	0.0083077
0.518972	0.0129058	0.295115	0.189048	0.0133082
0.797857	-0.00821031	0.380785	0.239811	0.0037507
1.52413	-0.0857439	0.446696	0.399818	0.00127661
0.774717	0.0237529	0.310501	0.272109	0.0106986
1.44096	-0.0659887	0.37385	0.439546	0.00417674
0.567198	0.01602	0.389356	0.167425	0.00327903
0.547607	0.0237748	0.12454	0.342213	0.12696
2.08917	-0.0993866	0.494153	0.498214	0.000546275
1.10853	-0.0238603	0.136179	0.658065	0.109338
1.53422	-0.0447894	0.678212	0.249088	8.1455e-06
1.31125	-0.0632618	0.87664	0.115938	1.30144e-09
1.00232	-0.0306483	0.396515	0.291458	0.00292725
0.804198	0.0141894	0.392043	0.236046	0.0031427
0.979361	-0.0235435	0.350658	0.314124	0.00594388
0.72055	0.0113286	0.253185	0.291685	0.0237261
0.778508	-0.0105349	0.452271	0.201934	0.00115946
0.739251	-0.0116514	0.314446	0.257278	0.0101103
0.738705	-0.00243187	0.263507	0.291087	0.020621
0.726543	0.0157648	0.198653	0.343944	0.0488883
1.49569	-0.0481426	0.53788	0.326768	0.000233671
0.714094	0.00354909	0.453422	0.184797	0.00113653
1.0201	-0.0267801	0.235732	0.432932	0.0299953
0.407311	0.0212113	0.234798	0.173313	0.0303711
0.926578	-0.0367717	0.448681	0.242091	0.00123372
0.513252	0.0435889	0.100622	0.361674	0.172955
0.788905	-0.027008	0.651156	0.136101	1.71437e-05
0.898323	-0.0292553	0.455044	0.231713	0.0011049
1.24144	-0.0360389	0.490234	0.298382	0.000587511
1.13199	-0.0367337	0.782955	0.140479	2.21056e-07
1.03167	-0.0299985	0.439939	0.274363	0.0014329
1.13814	-0.0340534	0.54442	0.2454	0.000204495
0.92146	-0.0343567	0.443387	0.243347	0.0013511
0.843509	-0.0155488	0.294955	0.307386	0.0133382
1.18275	-0.0589326	0.381611	0.354877	0.00370268
1.23451	-0.0487455	0.468117	0.310162	0.000877691
0.901027	-0.0193255	0.316879	0.31182	0.00976261
1.15931	-0.0166254	0.433557	0.312334	0.00159625
0.876869	-0.0300808	0.366889	0.271501	0.00464855
1.51388	-0.0492603	0.588966	0.298092	7.83459e-05
1.34495	-0.0703842	0.52232	0.303159	0.000318718
1.62823	-0.0858391	0.426401	0.445118	0.00179938
1.35305	-0.0675186	0.54296	0.292597	0.000210704
0.532332	0.0142268	0.106441	0.363541	0.16036
0.76171	-0.0192633	0.596176	0.147762	6.64648e-05
1.39996	-0.0509876	0.695116	0.218533	4.95869e-06
1.68949	-0.0459494	0.304085	0.602419	0.011723
0.93223	0.00845241	0.298713	0.336672	0.0126499
1.53775	-0.0795979	0.600404	0.29569	6.02752e-05
0.692408	0.00295097	0.340085	0.22734	0.00695748
0.884768	-0.00487205	0.244759	0.366325	0.0265808
0.815599	-0.0177652	0.440497	0.216656	0.00141936
0.663302	0.0198945	0.164809	0.351948	0.0757277
0.118161	0.0725836	0.00461016	0.409238	0.776084
1.16186	-0.0358891	0.482114	0.28383	0.000682024
0.726846	0.0351475	0.203863	0.338556	0.0456757
1.55894	-0.0522074	0.647626	0.271039	1.88137e-05
1.13726	-0.052503	0.452111	0.295085	0.00116268
0.909582	0.00407523	0.350177	0.292052	0.00598689
0.871369	0.00254914	0.273826	0.334464	0.0178998
1.11894	-0.00132105	0.366981	0.346383	0.00464197
1.37932	-0.0765371	0.756033	0.184681	6.42998e-07
0.958172	-0.00615097	0.350855	0.307195	0.00592638
1.29105	-0.0436667	0.414051	0.362001	0.00220591
0.852181	-0.0247871	0.710218	0.128303	3.10983e-06
0.480531	0.0168585	0.274088	0.184324	0.0178354
0.621936	0.00970704	0.276987	0.236839	0.0171358
1.19809	-0.0488102	0.315219	0.41622	0.00999869
0.534151	0.00626831	0.356105	0.169296	0.00547634
1.00077	-0.0312797	0.647923	0.173883	1.8668e-05
1.21998	-0.0190228	0.313114	0.425901	0.0103056
0.921694	-0.0260396	0.352739	0.294282	0.00576106
1.19719	-0.0472914	0.256375	0.48058	0.0227228
0.392612	0.0501847	0.0865595	0.300615	0.207987
0.480743	0.021203	0.171288	0.249238	0.0696709
0.957527	-0.0150732	0.571577	0.195395	0.000115213
0.416195	0.0267972	0.10388	0.288122	0.165779
1.32253	-0.0527009	0.299492	0.476741	0.0125115
0.686902	0.0158773	0.320201	0.235905	0.00930572
0.765063	-0.0114608	0.687175	0.121669	6.28107e-06
1.20676	-0.0461306	0.43237	0.325904	0.00162844
1.21216	0.0110991	0.136742	0.717866	0.108551
0.91404	-0.00963312	0.511175	0.210679	0.000395799
0.995063	-0.0402418	0.648333	0.172736	1.84685e-05
0.98145	-0.0120198	0.312123	0.343419	0.010453
1.35844	-0.0605627	0.28511	0.507011	0.0153092
0.507558	0.0322351	0.205122	0.235502	0.0449309
0.793406	0.0163949	0.208216	0.364674	0.0431477
0.5475	0.0303715	0.256221	0.219868	0.0227704
1.42841	-0.0635663	0.487571	0.345156	0.000617111
0.709444	0.00564874	0.207371	0.326921	0.0436278
0.814504	-0.0246165	0.408473	0.231027	0.0024155
0.400452	0.0329057	0.134032	0.239917	0.112391
1.32571	-0.042774	0.370755	0.40708	0.00438086
1.07353	-0.0261747	0.428985	0.291931	0.00172347
1.0369	-0.0200241	0.438904	0.276334	0.00145832
1.44923	-0.0593954	0.746354	0.199133	9.17778e-07
0.709466	0.00471724	0.269359	0.275411	0.0190338
1.15062	-0.00946641	0.335769	0.381446	0.00741511
0.902088	0.00638803	0.120856	0.573468	0.133122
0.528158	0.0120881	0.245491	0.218244	0.0263203
2.10882	-0.0963593	0.584794	0.418826	8.60591e-05
0.394111	0.0195667	0.204825	0.18303	0.0451054
1.61583	-0.0668782	0.570053	0.330757	0.000119091
1.28479	-0.0318337	0.259229	0.511914	0.0218587
1.52353	-0.0831576	0.575649	0.308318	0.000105407
2.65706	-0.17531	0.749773	0.3618	8.10642e-07
1.07354	-0.0254607	0.544739	0.231323	0.000203159
1.49237	-0.0926196	0.678009	0.242407	8.19287e-06
1.05408	-0.00120516	0.207978	0.484839	0.0432826
0.963933	-0.032075	0.538373	0.210385	0.000231346
1.79453	-0.0889776	0.476654	0.443209	0.000753089
1.49883	-0.0619765	0.380346	0.450922	0.00377645
0.667292	0.0199614	0.263292	0.263092	0.0206815
1.3575	-0.0627702	0.528599	0.302159	0.000281517
1.42806	-0.0467356	0.339403	0.469593	0.00702806
1.55859	-0.0697541	0.66031	0.26349	1.34141e-05
1.15575	-0.0335347	0.522308	0.260518	0.000318788
1.21471	-0.0354722	0.395668	0.353841	0.00296699
0.945613	-0.0116308	0.408477	0.268213	0.00241537
1.09762	0.00873624	0.535429	0.240986	0.000245533
0.801334	0.0171529	0.249384	0.327681	0.0249762
1.90603	-0.121468	0.327744	0.643419	0.00834025
0.97821	-0.0193254	0.642093	0.17214	2.17259e-05
0.475406	9.0577e-05	0.223006	0.20916	0.035518
0.935646	-0.0172494	0.327063	0.316335	0.00842351
0.577173	0.01526	0.436013	0.154723	0.0015315
0.509055	0.0109433	0.33402	0.169423	0.00760827
1.02833	-0.00317785	0.294455	0.375188	0.0134323
0.682043	0.0326765	0.231818	0.29264	0.0316009
1.31294	-0.0693024	0.600796	0.252256	5.9728e-05
0.706189	0.00214452	0.254213	0.285097	0.0233984
1.2509	-0.0296567	0.40386	0.358214	0.00260238
0.672061	-0.00137274	0.477225	0.165794	0.000745356
0.699214	0.00673825	0.541486	0.151655	0.000217151
1.77453	-0.0927611	0.266131	0.69456	0.0198947
0.651999	0.0263566	0.194912	0.312329	0.0513269
1.50701	-0.0928472	0.802117	0.176427	9.51965e-08
1.08452	-0.0371389	0.333632	0.361266	0.00765179
0.720588	-0.00171657	0.417854	0.200472	0.00207262
0.821725	-0.00831999	0.399474	0.237472	0.00279218
1.85651	-0.101256	0.597023	0.359505	6.51814e-05
0.790648	-0.00542132	0.372714	0.241764	0.00425062
0.739207	0.0254295	0.192948	0.356336	0.0526539
1.78855	-0.105973	0.477397	0.441074	0.000743041
1.86106	-0.100734	0.661256	0.313961	1.30732e-05
2.56934	-0.190947	0.416791	0.716371	0.00210913
1.8019	-0.126497	0.61887	0.333297	3.88672e-05
0.770734	0.0156103	0.226987	0.335244	0.0336947
1.15241	-0.00864177	0.339916	0.378515	0.00697493
0.381484	0.0721461	0.0132374	0.77633	0.629085
0.879328	-0.0175153	0.303319	0.31411	0.0118512
0.825396	-0.0128233	0.339214	0.271531	0.00704772
1.06281	-0.0258949	0.766653	0.138204	4.28157e-07
1.13109	-0.0516914	0.522764	0.254726	0.000315946
1.94907	-0.0868647	0.321055	0.668067	0.00919142
0.502933	0.0177802	0.610108	0.0947639	4.79818e-05
1.06096	-0.0209373	0.516164	0.242112	0.000359429
0.861893	0.00872703	0.308685	0.304017	0.0109798
1.27956	-0.0402093	0.446367	0.335883	0.00128384
1.30878	-0.0340046	0.275753	0.499935	0.0174303
0.97186	0.0269557	0.123766	0.609505	0.12823
1.81269	-0.121302	0.717836	0.267871	2.43551e-06
0.585989	0.0558924	0.115403	0.3824	0.142811
0.896312	0.0150338	0.273345	0.344454	0.0180188
0.824378	-0.0119456	0.730019	0.118165	1.6251e-06
1.9017	-0.079262	0.59647	0.36868	6.60164e-05
0.611252	0.00578619	0.253725	0.247088	0.0235534
1.534	-0.0823017	0.429129	0.417028	0.00171935
0.768903	-0.00929552	0.419794	0.213063	0.00200748
1.91158	-0.137717	0.626523	0.347872	3.22111e-05
1.38989	-0.0666124	0.688045	0.220588	6.12223e-06
0.816516	-0.0136253	0.319566	0.280829	0.00939146
0.538855	0.0299477	0.117934	0.347349	0.138225
1.40365	-0.0493262	0.218483	0.625723	0.0377035
0.692398	-0.0118257	0.281134	0.260968	0.0161793
0.606165	-0.00804832	0.349198	0.195049	0.00607527
0.865266	0.00773657	0.237828	0.365097	0.0291674
1.37701	-0.0864951	0.635621	0.245742	2.56402e-05
0.475679	0.0336054	0.186778	0.233948	0.0570413
0.583489	0.0216403	0.243976	0.242098	0.0268616
0.427019	0.0220543	0.219279	0.189916	0.0373098
0.869872	-0.0341518	0.506159	0.20252	0.000435679
1.586	-0.0636753	0.291542	0.582738	0.0139931
1.75866	-0.0886577	0.537199	0.384746	0.000236915
0.940172	0.0522928	0.122453	0.593226	0.130413
0.92351	-0.011928	0.190518	0.448685	0.0543418
0.503954	0.0233658	0.379999	0.151726	0.00379691
0.778639	-0.00587775	0.484642	0.189253	0.000651219
1.05967	-0.0269836	0.480033	0.259948	0.000708365
0.858701	-0.0165391	0.518612	0.194999	0.000342711
0.8808	0.0286217	0.142766	0.508719	0.100482
1.20931	-0.0110678	0.300439	0.434947	0.0123449
1.27291	-0.0541928	0.254084	0.514065	0.0234395
0.871159	-0.0147706	0.280312	0.329012	0.0163648
0.942482	0.0111244	0.323684	0.321108	0.00884774
0.663426	0.00683613	0.417597	0.184667	0.00208139
1.55626	-0.0824629	0.444166	0.410342	0.00133321
1.29029	-0.0342708	0.326261	0.437032	0.00852247
0.565755	0.00241494	0.269306	0.219653	0.0190477
0.837337	0.0141004	0.192598	0.404094	0.0528937
1.0997	-0.0266308	0.6075	0.208345	5.10415e-05
0.905878	-0.00346096	0.237912	0.382145	0.0291348
0.793228	-0.0218599	0.646327	0.138305	1.94645e-05
0.911253	-0.01024	0.259508	0.362817	0.021776
1.47986	-0.0658278	0.565969	0.305456	0.000130061
0.970324	-0.0328272	0.395462	0.282774	0.00297673
0.795996	0.00654351	0.577432	0.160499	0.000101354
1.07308	-0.0239839	0.280623	0.404959	0.0162943
0.959404	-0.0136314	0.719079	0.141341	2.33888e-06
1.20458	-0.0402792	0.617532	0.223443	4.01498e-05
1.16116	-0.0145325	0.555053	0.245043	0.000163991
0.876252	0.0224194	0.410502	0.2475	0.00233725
0.832049	-0.00566012	0.389434	0.245563	0.00327501
1.11629	-0.030525	0.257663	0.446597	0.022329
0.713027	0.0174612	0.375211	0.216869	0.00408979
1.27578	-0.0628906	0.572093	0.260064	0.000113927
1.31347	-0.0656244	0.663996	0.220228	1.21302e-05
0.907836	-0.0290827	0.317051	0.314051	0.00973843
1.8792	-0.0818164	0.559717	0.392843	0.000148625
0.373153	0.0778772	0.0453259	0.40365	0.367482
1.09935	-0.0549955	0.681525	0.177132	7.40548e-06
1.03846	-0.0558136	0.505445	0.242117	0.000441649
1.37758	-0.0443231	0.53975	0.299833	0.000224965
1.10334	-0.0364643	0.600358	0.212179	6.03393e-05
1.24871	-0.0234863	0.338625	0.411328	0.00710929
1.0563	-0.0380856	0.480085	0.259095	0.000707685
1.19871	-0.0267329	0.332822	0.40003	0.00774333
1.14525	-0.0369394	0.512197	0.263432	0.000388088
0.925337	0.00139084	0.559465	0.193539	0.000149424
0.971257	-0.0325288	0.309598	0.341861	0.0108375
1.19941	-0.0149906	0.290161	0.442173	0.0142664
0.838824	-0.0062938	0.445485	0.220585	0.00130343
1.38258	-0.0677585	0.649368	0.239461	1.79725e-05
1.32713	-0.0160186	0.226174	0.578601	0.0340598
1.56356	-0.061269	0.656587	0.266526	1.48326e-05
1.88491	-0.0931269	0.427193	0.514454	0.00177581
1.01179	0.00919952	0.106418	0.69106	0.160408
0.846751	0.0116485	0.37121	0.259754	0.00435029
0.738939	0.00512492	0.237187	0.312346	0.0294184
0.818001	0.00500417	0.2871	0.303819	0.0148901
0.863819	0.0177371	0.235754	0.366584	0.0299864
0.640977	0.0318862	0.148376	0.361949	0.0935093
1.5843	-0.103484	0.463657	0.401628	0.000949935
1.32246	-0.0373292	0.288011	0.490094	0.014702
1.03534	-0.0141209	0.713628	0.154589	2.78976e-06
0.790293	0.0305767	0.107082	0.537899	0.159033
1.29238	-0.0504913	0.38986	0.381078	0.00325304
0.866096	-0.029706	0.342788	0.282664	0.00668431
1.2192	-0.0152669	0.232266	0.522456	0.0314132
0.989879	-0.0233457	0.468039	0.24874	0.000878906
1.28554	-0.0688952	0.699842	0.198438	4.29561e-06
1.93659	-0.124749	0.645767	0.338071	1.9751e-05
0.77849	0.00165824	0.304349	0.277413	0.0116793
0.940781	-0.00283232	0.259545	0.374538	0.0217651
1.08154	-0.047898	0.734705	0.153185	1.38433e-06
1.0207	-0.0134153	0.628093	0.185125	3.09795e-05
1.53659	-0.0639805	0.28711	0.570702	0.0148881
0.461986	0.0346293	0.116837	0.299379	0.140194
1.85351	-0.108199	0.532202	0.409592	0.000261985
0.791026	-0.0299243	0.547121	0.16963	0.000193431
0.756178	0.0207089	0.313475	0.263763	0.0102523
1.30005	-0.0641789	0.493797	0.310251	0.000549911
1.11604	-0.0397042	0.335934	0.369848	0.00739712
1.00454	-0.0111135	0.322207	0.343408	0.00903935
0.818791	0.000520509	0.685667	0.13067	6.56502e-06
1.34008	-0.0377773	0.517432	0.305033	0.000350677
1.14508	-0.0516814	0.367097	0.354386	0.00463378
1.021	0.0041218	0.156879	0.557897	0.0838472
0.72216	0.0176785	0.192383	0.348752	0.0530419
1.52557	-0.0931149	0.50579	0.355439	0.000438757
0.935711	-0.0254741	0.352363	0.299003	0.00579373
1.09945	-0.030777	0.42991	0.298417	0.00169702
1.03212	-0.0284244	0.560848	0.215268	0.000145102
0.754957	0.0480751	0.111401	0.502567	0.150385
1.02927	-0.00701681	0.275884	0.393039	0.0173988
0.84383	-0.0104764	0.470015	0.2112	0.000848474
0.758394	0.0231003	0.19634	0.361651	0.0503825
0.941592	-0.029564	0.446715	0.246993	0.00127618
0.894034	0.0245353	0.317853	0.308705	0.00962662
0.617117	0.0124046	0.360607	0.193686	0.00511563
0.496641	0.0608598	0.14472	0.284574	0.0979964
1.46508	-0.062047	0.269857	0.568019	0.0189041
1.39478	-0.0655049	0.304845	0.496445	0.0115972
1.24571	-0.0343106	0.370211	0.38296	0.00441763
1.476	-0.0784275	0.764786	0.192935	4.60484e-07
0.517336	0.0244532	0.24468	0.214241	0.0266087
0.98838	-0.0196648	0.527553	0.220461	0.000287431
1.11967	-0.0288215	0.351995	0.358076	0.00582581
0.863072	0.0154713	0.103609	0.598359	0.166365
1.11236	-0.0241433	0.385746	0.330851	0.00347067
1.91305	-0.103837	0.506013	0.445519	0.000436898
0.918562	-0.0151663	0.371579	0.281561	0.00432563
0.933534	-0.00282927	0.29818	0.337573	0.0127456
0.883651	0.00397129	0.198704	0.418252	0.0488557
1.08265	-0.0296103	0.383562	0.323504	0.00359148
0.816553	-0.0126657	0.310015	0.287129	0.0107731
1.2126	-0.03047	0.391995	0.355955	0.00314511
1.61176	-0.0684762	0.327282	0.544655	0.00839671
0.042493	0.0759538	0.00252545	0.19905	0.833353
0.908933	0.00267809	0.331205	0.304434	0.00792903
0.801625	-0.000893998	0.312552	0.280216	0.0103889
0.559341	0.0455036	0.0872793	0.426338	0.206018
2.70879	-0.212182	0.667915	0.450198	1.08869e-05
0.801208	-0.00482754	0.376071	0.243244	0.00403575
0.319405	0.0216449	0.139144	0.187257	0.10526
1.29205	-0.0359884	0.157576	0.704147	0.0830998
0.846505	-0.00478229	0.412784	0.237975	0.00225199
1.48551	-0.0633871	0.575509	0.300709	0.000105731
1.37056	-0.0605797	0.391795	0.402492	0.00315504
0.805895	0.0190625	0.380886	0.242176	0.0037448
0.830643	0.00260505	0.267232	0.324203	0.0195969
1.48026	-0.0479358	0.578749	0.297664	9.84496e-05
1.92816	-0.0851601	0.389274	0.569249	0.00328327
1.11265	-0.00444906	0.411511	0.313619	0.00229919
1.07758	-0.0319448	0.49099	0.258607	0.00057934
0.568899	-0.000515938	0.163749	0.303025	0.0767666
0.286403	0.105902	0.0388058	0.335968	0.405154
1.01772	-0.0226267	0.554244	0.215125	0.000166798
0.495212	0.0252187	0.0927842	0.364984	0.191616
0.909333	-0.0241632	0.37633	0.275918	0.00401956
0.459532	0.0513434	0.100194	0.324588	0.173923
0.905173	-0.0148609	0.42994	0.24567	0.00169616
0.961046	-0.0314872	0.477651	0.236883	0.000739634
0.943406	-0.0163501	0.251314	0.383799	0.0243342
0.512475	0.0191214	0.127505	0.315976	0.122214
1.29462	-0.0459725	0.337707	0.427328	0.00720634
1.6724	-0.0882221	0.352552	0.534188	0.00577732
1.75967	-0.105989	0.526166	0.393592	0.000295442
0.784697	-0.0226936	0.722498	0.114625	2.09047e-06
1.05194	-0.0243273	0.56855	0.215991	0.000123026
1.20604	-0.0365615	0.479556	0.296138	0.000714526
0.507982	0.0260915	0.13844	0.298692	0.106213
0.551264	0.0163876	0.135825	0.327743	0.109836
0.793026	-0.00413062	0.207185	0.365644	0.0437346
1.27735	-0.0406236	0.389864	0.376644	0.00325285
1.04149	-0.0353159	0.728242	0.149959	1.7258e-06
0.588846	0.0381829	0.117401	0.380549	0.139178
2.20493	-0.118302	0.496488	0.523369	0.00052296
1.76336	-0.0535878	0.460039	0.450285	0.00101245
0.842731	-0.0314805	0.741047	0.11742	1.10925e-06
0.759836	0.00285508	0.227425	0.330092	0.0334995
0.662919	0.0111471	0.365173	0.206017	0.00477206
1.25019	-0.0485595	0.380754	0.375793	0.00375248
1.21986	-0.0498446	0.515053	0.278995	0.000367256
1.07662	-0.0297003	0.558203	0.225757	0.000153466
0.485888	0.0511681	0.0468406	0.516621	0.359406
1.05178	-0.032935	0.797235	0.125024	1.18864e-07
1.13514	-0.0384526	0.520948	0.256572	0.000327412
0.82245	0.00397929	0.265469	0.322456	0.0200755
0.983103	-0.0327212	0.732619	0.139987	1.48726e-06
0.635498	0.0105145	0.216987	0.284542	0.038454
1.15277	-0.031331	0.308813	0.406494	0.0109597
1.14691	-0.0316167	0.758424	0.152567	5.87646e-07
1.57494	-0.088867	0.847251	0.15762	9.04164e-09
1.38031	-0.0705796	0.619001	0.255245	3.8743e-05
0.303042	0.100956	0.00910778	0.74503	0.688986
1.05137	-0.0441045	0.635026	0.187868	2.603e-05
0.355569	0.0348378	0.0954513	0.257996	0.185034
0.764612	0.00233018	0.286267	0.284569	0.0150643
0.420031	0.038108	0.0887981	0.31714	0.20193
1.08291	-0.019613	0.320914	0.3713	0.00921025
1.02946	-0.00514363	0.236578	0.435884	0.0296587
1.34765	-0.0834406	0.646091	0.235093	1.95844e-05
1.29947	-0.0506003	0.373561	0.396633	0.00419543
0.702297	0.00282624	0.522193	0.158342	0.000319511
1.04335	-0.00888942	0.171626	0.540274	0.0693687
0.797235	0.016866	0.267671	0.310815	0.0194794
1.04471	-0.0377088	0.676563	0.170255	8.53802e-06
0.980022	-0.044356	0.611063	0.184288	4.69021e-05
0.744273	-0.0153431	0.63042	0.134318	2.92315e-05
1.04033	-0.0201243	0.186701	0.511782	0.0570977
1.57202	-0.0966222	0.762013	0.207071	5.12525e-07
0.692724	0.0200042	0.308841	0.244256	0.0109554
0.636069	0.0175485	0.118742	0.408429	0.136794
0.51941	0.0471097	0.0746925	0.430902	0.243656
1.18232	-0.0296437	0.377584	0.357795	0.00394216
0.881574	-0.0201028	0.551259	0.187475	0.000177528
1.49583	-0.0580541	0.490371	0.359427	0.000586017
1.34857	-0.0396822	0.191813	0.652459	0.0534356
1.1442	-0.0451796	0.661053	0.193114	1.31457e-05
0.465072	0.0462015	0.270748	0.179904	0.0186742
1.44779	-0.0726306	0.332036	0.484007	0.00783301
0.323157	0.0691181	0.0212055	0.517487	0.540152
1.35651	-0.0711018	0.234444	0.57777	0.030515
0.933308	-0.0434781	0.738927	0.130758	1.19521e-06
1.16545	-0.0444257	0.460773	0.297166	0.000999483
1.1461	-0.0577786	0.726753	0.165641	1.81441e-06
0.699442	0.0244644	0.327181	0.236412	0.008409
0.647837	0.0259314	0.11946	0.414565	0.135535
1.50012	-0.0650648	0.710781	0.225547	3.05479e-06
1.27545	-0.0497017	0.564209	0.264208	0.000135066
0.698072	-0.0122426	0.6686	0.11584	1.06818e-05
1.50951	-0.0801717	0.647683	0.262414	1.87859e-05
1.16077	0.00234077	0.249368	0.474682	0.0249818
1.33991	-0.0186576	0.257223	0.536678	0.0224627
1.03528	0.0125236	0.385331	0.308195	0.00349332
0.68476	-0.00230823	0.302557	0.245049	0.01198
1.72729	-0.086983	0.580135	0.346353	9.5475e-05
1.43147	-0.0832728	0.588236	0.282289	7.96484e-05
0.911312	-0.0233021	0.547636	0.195222	0.000191384
0.926459	-0.0290379	0.231576	0.39778	0.0317026
0.717182	0.0112069	0.153785	0.396531	0.0872425
0.948971	-0.0314155	0.612423	0.177939	4.5404e-05
0.804349	-0.00638038	0.445358	0.211573	0.00130626
0.685356	0.0179673	0.126556	0.424381	0.123712
0.790719	0.000896537	0.330706	0.265139	0.00798709
1.17418	-0.0279545	0.383315	0.351035	0.00360537
0.747239	-0.00823977	0.284844	0.279075	0.015366
0.915128	-0.00739515	0.145291	0.523161	0.0972826
0.61031	0.005737	0.453143	0.158028	0.00114204
0.821982	-0.00724076	0.443748	0.216917	0.00134278
0.896742	-0.0215332	0.391382	0.263574	0.00317573
0.609992	0.0456034	0.123054	0.383819	0.129409
0.853458	-0.0218708	0.49091	0.204853	0.000580199
0.750914	0.0174194	0.14456	0.430551	0.0981985
1.18421	-0.0482015	0.590651	0.232366	7.54091e-05
1.64784	-0.0557278	0.498729	0.389388	0.000501446
1.55111	-0.046354	0.272949	0.596691	0.0181174
1.1001	-0.033692	0.240864	0.460329	0.0280063
1.69896	-0.0778003	0.569477	0.348183	0.000120586
0.769195	0.0141961	0.368295	0.237443	0.00454947
0.857466	0.00430083	0.390535	0.252479	0.00321854
0.846472	-0.000603242	0.396335	0.246231	0.00293563
1.26767	-0.0946759	0.613727	0.237044	4.40072e-05
0.84537	0.0256382	0.263045	0.333515	0.0207514
0.634732	0.018404	0.455411	0.163601	0.00109786
0.953407	-0.0127239	0.510458	0.220068	0.000401294
0.766949	-0.024114	0.617381	0.142311	4.02971e-05
0.644069	0.0440895	0.251293	0.262036	0.0243408
2.27244	-0.120085	0.661723	0.38296	1.2908e-05
0.387008	0.0688307	0.0221605	0.605938	0.531067
0.745631	0.0271846	0.451638	0.193654	0.00117226
0.312698	0.025862	0.0235173	0.474928	0.518607
1.76272	-0.0523164	0.448307	0.4609	0.00124169
0.702443	0.0192711	0.105131	0.483047	0.163108
1.02887	-0.00266332	0.418087	0.286102	0.00206472
1.19795	-0.0390263	0.297803	0.433579	0.0128135
0.713763	0.00576392	0.289555	0.263522	0.014388
0.788197	-0.0226869	0.447773	0.206314	0.00125316
1.34178	-0.0643595	0.292582	0.491767	0.0137904
1.01325	0.00389766	0.328011	0.341834	0.0083079
1.05616	-0.0595185	0.790678	0.128085	1.58862e-07
0.985501	0.0315468	0.385705	0.293144	0.00347286
0.730579	0.00435225	0.397443	0.212028	0.00288425
0.974359	-0.00347208	0.368138	0.300877	0.00456045
1.98548	-0.107286	0.66656	0.330992	1.13032e-05
0.886684	-0.00271744	0.289427	0.327467	0.0144137
1.61322	-0.0810053	0.531523	0.356977	0.000265566
0.938552	0.00931168	0.210444	0.428494	0.0419061
1.08915	-0.0295236	0.406879	0.309948	0.00247864
1.16818	-0.0475329	0.48764	0.282236	0.000616327
0.84128	-0.00618642	0.482405	0.205397	0.000678418
0.764388	0.00962368	0.376677	0.231766	0.00399803
1.30944	-0.0227237	0.565151	0.27073	0.000132366
1.47369	-0.0992481	0.721033	0.216057	2.19384e-06
0.720458	0.015062	0.522321	0.162395	0.000318707
0.116322	0.0458949	0.011055	0.259317	0.659095
1.16418	-0.054539	0.641672	0.205055	2.19633e-05
0.757079	-0.00380725	0.312618	0.264604	0.010379
0.610325	0.0587358	0.0872733	0.465216	0.206034
1.02446	-0.0053922	0.656629	0.174615	1.4816e-05
1.0134	-0.0304167	0.433916	0.272825	0.00158664
0.502134	0.0235882	0.155883	0.275414	0.0849256
1.0647	-0.0359	0.584539	0.211567	8.65535e-05
1.47061	-0.0494312	0.541648	0.318862	0.000216433
0.664411	0.00674773	0.196081	0.317094	0.0505525
1.11471	-0.0432395	0.557816	0.233927	0.000154727
0.625751	0.0022647	0.205152	0.290315	0.0449131
0.896854	-0.0159274	0.393181	0.262615	0.00308656
1.06776	-0.0189871	0.253884	0.431441	0.0235028
1.00673	-0.0274581	0.359322	0.316851	0.0052163
1.2699	-0.0479343	0.382818	0.380051	0.00363353
1.10648	-0.00241564	0.241928	0.461658	0.0276099
0.692006	0.0316699	0.153085	0.383643	0.0880299
0.821436	-0.000475218	0.363344	0.25629	0.00490706
1.13158	-0.0108878	0.295851	0.411476	0.013171
1.70867	-0.08278	0.484017	0.415825	0.00065872
1.46081	-0.0586696	0.369101	0.450158	0.00449361
1.45575	-0.078848	0.274569	0.55773	0.0177174
0.990818	-0.0500132	0.625419	0.180736	3.31038e-05
0.771463	0.00875874	0.21773	0.344665	0.0380792
0.701851	-0.0201146	0.555904	0.147859	0.000161087
0.947021	-0.0147428	0.622331	0.173888	3.57183e-05
0.815552	0.00961555	0.260062	0.324246	0.0216125
0.849161	-0.0146844	0.411563	0.239323	0.00229725
1.23238	-0.0612838	0.545621	0.265077	0.000199508
1.74113	-0.108666	0.728152	0.250754	1.73105e-06
1.24172	-0.0504204	0.530683	0.275234	0.000270062
1.03626	-0.0265813	0.374796	0.315461	0.00411618
0.999518	0.00858676	0.469148	0.250603	0.00086171
1.48949	-0.0618734	0.716679	0.220738	2.52864e-06
0.913856	-0.00516462	0.371823	0.279972	0.00430939
0.972796	0.017537	0.1969	0.46307	0.0500166
0.813284	0.00344368	0.195904	0.388363	0.0506692
0.780262	0.00359861	0.194261	0.374549	0.0517637
1.04083	-0.00512697	0.391835	0.305635	0.00315309
0.733118	0.00951559	0.196331	0.349609	0.0503887
0.725222	0.00772459	0.113012	0.478884	0.147287
1.60642	-0.0816581	0.493537	0.383563	0.000552572
1.6414	-0.0759801	0.691224	0.258577	5.57183e-06
2.2954	-0.140091	0.814043	0.258585	5.40525e-08
1.10223	-0.0125561	0.277663	0.419032	0.0169762
1.37984	-0.0577711	0.503644	0.322869	0.000457016
1.18637	-0.000441843	0.470641	0.296561	0.000839039
1.11382	-0.0268752	0.423211	0.306486	0.00189729
1.47561	-0.0647972	0.458502	0.377976	0.00104013
1.3587	-0.0523227	0.181368	0.680378	0.0611766
1.13353	-0.0294712	0.752751	0.153123	7.26566e-07
1.60706	-0.075343	0.519252	0.364474	0.000338455
0.839519	-0.0220189	0.619085	0.155215	3.86645e-05
1.05332	-0.0511248	0.730056	0.150968	1.6231e-06
0.937101	-0.018241	0.430325	0.254136	0.00168528
1.05119	-0.02035	0.220055	0.466457	0.0369297
1.03101	-0.0253448	0.670517	0.170348	1.01259e-05
1.39143	-0.0730729	0.749492	0.189605	8.18985e-07
0.525753	0.0254736	0.0922099	0.38882	0.193066
1.39264	-0.0558316	0.302909	0.497956	0.0119204
1.27305	-0.0430145	0.434949	0.342006	0.00155924
0.612171	0.0292222	0.369919	0.188313	0.00443748
0.780685	0.00742601	0.395003	0.227728	0.00299852
1.12387	-0.0226943	0.369294	0.346183	0.00448027
0.548251	0.0285705	0.137711	0.32336	0.107212
0.881895	0.0226824	0.169388	0.460297	0.071396
0.491492	0.0470445	0.0801734	0.39239	0.226396
1.10912	-0.0207121	0.300855	0.398516	0.0122724
0.560227	0.0300276	0.196038	0.267409	0.0505811
0.981913	-0.0309689	0.421471	0.271153	0.00195269
1.29618	-0.0417966	0.359394	0.407886	0.00521062
1.0157	-0.0329601	0.504711	0.237157	0.00044785
0.84681	-0.00536789	0.231666	0.363491	0.0316647
1.41998	-0.0576294	0.665165	0.237463	1.17466e-05
0.640764	0.0672243	0.0833048	0.501002	0.217153
1.23132	-0.0415265	0.345608	0.399358	0.00640974
0.82542	0.00660121	0.192346	0.398666	0.0530672
0.695624	-0.00755034	0.410993	0.196282	0.00231867
1.30767	-0.0619401	0.650296	0.226025	1.75379e-05
0.883438	-0.00719127	0.330458	0.296395	0.00801614
0.868634	-0.0167411	0.500462	0.20455	0.000485348
1.24505	-0.0488933	0.397133	0.361571	0.00289856
0.801007	0.00138974	0.389557	0.23634	0.00326863
1.03157	-0.0232243	0.534197	0.227045	0.000251704
0.927211	-0.0043727	0.546213	0.199199	0.000197087
1.26619	-0.00844976	0.213394	0.572993	0.0403145
1.11126	-0.0458443	0.432456	0.300061	0.00162608
1.21917	-0.0437556	0.357819	0.384967	0.00533632
0.97776	-0.0143101	0.319518	0.336323	0.00939797
1.38495	-0.0213999	0.343932	0.450856	0.0065717
1.41248	-0.0296949	0.426573	0.386001	0.00179425
0.911407	-0.00612909	0.428408	0.248137	0.00174019
1.49754	-0.078968	0.473761	0.372009	0.000793396
0.735568	0.0207128	0.220606	0.325879	0.0366621
0.942766	-0.0367865	0.536021	0.206741	0.00024262
1.0468	-0.0322606	0.163952	0.557165	0.0765665
1.24722	-0.0358543	0.567434	0.25667	0.000126026
1.07598	-0.0290537	0.521936	0.242719	0.000321127
0.672823	0.0576532	0.0974506	0.482623	0.18026
2.08864	-0.146402	0.558137	0.438026	0.000153679
0.685327	0.0146854	0.212049	0.311382	0.0410331
0.43127	0.0063892	0.422698	0.118795	0.00191348
0.900605	-0.0103057	0.333618	0.300009	0.00765331
0.59785	0.018961	0.220299	0.265102	0.036811
0.746741	-0.00117284	0.354649	0.237428	0.00559788
0.499424	0.0925123	0.0388356	0.585622	0.40497
0.67363	0.010939	0.48272	0.164362	0.000674525
1.59877	-0.106187	0.476586	0.394913	0.000754007
1.34691	-0.0593777	0.643917	0.236083	2.07242e-05
0.916565	0.015689	0.473663	0.227732	0.000794793
1.04148	-0.0401341	0.492881	0.249	0.000559357
2.16272	-0.15015	0.686448	0.34452	6.41655e-06
1.06245	0.00275297	0.477769	0.261815	0.000738057
0.713725	-0.0214598	0.512175	0.164179	0.000388253
1.01607	-0.0349379	0.549727	0.216747	0.000183275
0.564988	0.00124817	0.567431	0.116272	0.000126034
0.933882	-0.0269183	0.458247	0.239335	0.00104479
0.86018	0.0181513	0.354209	0.273759	0.00563506
0.712415	0.014469	0.293137	0.260753	0.0136834
0.678596	0.00232019	0.157786	0.369531	0.082876
0.971271	-0.00600095	0.248221	0.398409	0.0253708
1.18146	-0.0580911	0.472903	0.293996	0.000805714
1.32995	-0.0503119	0.299769	0.479099	0.0124626
0.429789	0.0188072	0.127685	0.264781	0.121932
1.08711	-0.010035	0.384481	0.324207	0.0035402
0.722968	0.00434895	0.38416	0.215755	0.00355803
0.93971	-0.0226031	0.452386	0.243691	0.00115714
0.997367	-0.000512379	0.328332	0.336232	0.00826905
1.24649	-0.0432541	0.460627	0.317923	0.00100205
1.26438	-0.0458782	0.68729	0.201021	6.25985e-06
1.41551	-0.0689975	0.708514	0.213999	3.2818e-06
1.16996	-0.0474777	0.502628	0.274318	0.0004659
1.4247	-0.0745297	0.385725	0.423769	0.00347179
0.166582	0.0658527	0.0230824	0.255435	0.522545
1.23683	-0.0479445	0.39228	0.362851	0.00313094
0.918192	0.00153009	0.164682	0.487417	0.0758516
1.00607	-0.0250183	0.725573	0.145835	1.88749e-06
1.2021	-0.0307596	0.393474	0.35178	0.00307226
0.456102	0.0481403	0.0941756	0.33341	0.188151
0.60782	0.00380174	0.391944	0.178443	0.00314766
0.943196	0.00386472	0.595835	0.183097	6.69883e-05
0.750741	0.00314315	0.284552	0.280583	0.0154286
0.259286	0.0619227	0.0388801	0.303856	0.404695
0.991961	-0.0283614	0.694221	0.155172	5.09411e-06
1.32039	-0.0675901	0.873801	0.118273	1.5995e-09
1.34107	-0.0578294	0.393146	0.392717	0.00308827
0.898705	-0.00866298	0.420673	0.248582	0.0019786
1.35169	-0.0467091	0.3911	0.397529	0.00318996
0.993744	-0.0464488	0.6015	0.190649	5.87581e-05
1.41438	-0.0382909	0.428505	0.384998	0.00173736
0.563501	0.0243451	0.160879	0.303333	0.0796492
0.74449	0.0154927	0.163417	0.397034	0.0770944
0.892335	-0.00273555	0.274183	0.342204	0.0178119
1.1701	-0.0588558	0.517255	0.266436	0.000351888
0.730746	0.0118315	0.261587	0.289382	0.0211682
1.29619	-0.0648309	0.566279	0.267377	0.000129198
1.27103	-0.0349065	0.761156	0.167819	5.29642e-07
0.363247	0.0769044	0.0200256	0.598936	0.551765
1.11521	-0.00863726	0.286964	0.414346	0.0149185
0.883622	-0.00110902	0.136029	0.524886	0.10955
2.05521	-0.127098	0.423807	0.564831	0.00187863
0.681892	0.0323052	0.162824	0.364442	0.0776846
0.929348	-0.0245089	0.598059	0.179577	6.36406e-05
1.58945	-0.0886212	0.832453	0.168073	2.09439e-08
0.465694	0.0222196	0.35232	0.148825	0.00579748
1.113	-0.0449135	0.414861	0.311557	0.00217689
0.951091	0.00409316	0.186826	0.467691	0.0570059
1.09365	-0.0193995	0.343486	0.356378	0.00661539
0.536872	0.0546946	0.0682838	0.467431	0.265773
0.563005	0.0369773	0.146612	0.320158	0.0956487
1.43406	-0.0334683	0.359598	0.451075	0.00519452
0.786212	0.017097	0.0869843	0.600374	0.206822
1.36902	-0.0468123	0.261801	0.541844	0.0211064
0.655126	0.0116203	0.290627	0.241245	0.0141736
0.768472	-0.00909232	0.511833	0.176894	0.000390822
2.3927	-0.15614	0.533094	0.527795	0.000257342
1.06615	0.00150573	0.371197	0.327068	0.00435112
1.064	-0.033572	0.307278	0.376548	0.0112024
1.21067	-0.0636961	0.649995	0.209397	1.7678e-05
1.77372	-0.0907279	0.43305	0.478358	0.00160994
1.26786	-0.0572339	0.479881	0.311114	0.000710314
0.639594	0.0358913	0.168674	0.33468	0.0720556
0.905069	-0.0142172	0.427659	0.246788	0.00176205
0.882858	-0.0144271	0.498873	0.208561	0.000500088
1.19917	-0.0378953	0.502519	0.281226	0.000466854
1.13137	-0.0252257	0.263048	0.446346	0.0207506
1.05097	-0.046675	0.190955	0.509886	0.0540342
0.62648	0.0199178	0.283169	0.23494	0.0157284
0.542457	0.0272406	0.136149	0.322063	0.109381
0.744903	0.0263941	0.135032	0.444371	0.110959
0.830033	-0.0022505	0.163627	0.442315	0.0768865
0.976171	-0.00183744	0.401949	0.280655	0.00268359
0.76639	0.0163363	0.118116	0.493588	0.137902
0.986777	-0.041475	0.419864	0.273397	0.00200518
0.740721	-0.0130969	0.224555	0.324439	0.0347978
0.347725	0.05245	0.0590159	0.327271	0.302056
0.991466	-0.029585	0.644609	0.173519	2.03553e-05
0.823748	-0.0106439	0.185791	0.406457	0.057775
0.919251	-0.0290918	0.442311	0.243293	0.00137617
0.907828	-0.0165692	0.237288	0.383628	0.0293788
1.71803	-0.104919	0.729767	0.246418	1.63908e-06
1.14746	0.00589045	0.392942	0.336164	0.00309827
1.10203	-0.0275043	0.477963	0.271463	0.000735459
1.52774	-0.0799096	0.513346	0.350605	0.000379586
1.52504	-0.101399	0.48264	0.37216	0.000675513
1.10374	-0.049101	0.459246	0.282298	0.00102666
0.602696	-0.0204245	0.619192	0.111404	3.85634e-05
1.35335	-0.0642188	0.708875	0.204423	3.2446e-06
0.904986	-0.0303796	0.672748	0.148772	9.51156e-06
0.595195	0.02678	0.169819	0.310182	0.0710012
0.841118	-0.0128554	0.29396	0.307249	0.013526
1.07512	-0.0406751	0.402811	0.30855	0.00264668
2.67963	-0.243676	0.820791	0.295122	3.86155e-08
1.06003	-0.0125144	0.237894	0.447194	0.0291418
0.676844	0.00775112	0.0744732	0.562402	0.244377
1.14343	-0.0328255	0.356585	0.362025	0.00543678
0.91142	-0.0368731	0.568455	0.187175	0.00012328
1.00597	-0.0370542	0.56354	0.208668	0.000137012
0.666818	0.0155945	0.132326	0.402464	0.114879
0.828136	-0.022437	0.230937	0.356205	0.0319734
0.377926	0.0643001	0.0801052	0.301862	0.226602
0.654192	0.0211814	0.270681	0.253104	0.0186914
-0.441486	0.161573	0.0896777	0.33154	0.199603
0.979043	-0.0148057	0.361575	0.306635	0.00504093
0.402263	0.0539128	0.0306545	0.53317	0.460322
1.38595	-0.0463003	0.553166	0.2936	0.000170602
1.0769	-0.0276235	0.771867	0.137994	3.48319e-07
1.24255	-0.0436676	0.741348	0.172991	1.09751e-06
1.02826	-0.0232142	0.221416	0.454478	0.0362723
1.21139	-0.0185572	0.385453	0.360529	0.00348663
0.652933	0.0518566	0.25003	0.266537	0.0247594
1.17392	-0.0457429	0.356296	0.371913	0.00546057
0.936566	0.00208216	0.348489	0.301834	0.00614007
0.893539	-0.00592772	0.266962	0.348992	0.0196697
1.38824	-0.0879263	0.724863	0.201592	1.93274e-06
1.70362	-0.060233	0.393308	0.498715	0.00308033
1.14161	-0.033399	0.265168	0.447936	0.0201584
1.30001	-0.0280411	0.679102	0.210633	7.94041e-06
1.01917	-0.0355339	0.370203	0.313322	0.00441818
0.882883	-0.000449936	0.526538	0.19733	0.000293269
0.837764	0.0111454	0.237106	0.354198	0.0294501
1.07253	-0.0244061	0.538862	0.233856	0.00022906
0.483256	0.0305682	0.126049	0.299927	0.124522
0.773411	0.00429087	0.29186	0.283953	0.0139308
0.837492	0.00764004	0.167561	0.439981	0.0730944
1.83937	-0.0919877	0.421155	0.508268	0.00196292
0.769422	0.015404	0.203414	0.358884	0.0459444
1.18018	-0.0409777	0.549084	0.252081	0.000185733
1.32776	-0.0492424	0.181837	0.66384	0.0608067
0.612805	0.035802	0.057296	0.585884	0.309428
1.28399	-0.0529013	0.648099	0.223006	1.85823e-05
1.07693	-0.0331249	0.63609	0.191994	2.53367e-05
0.911604	0.0266604	0.2695	0.353753	0.0189969
1.70149	-0.0907811	0.582098	0.339807	9.14008e-05
1.11027	0.0128934	0.238159	0.468047	0.0290385
1.77367	-0.116753	0.872627	0.159721	1.73957e-09
0.321124	0.050697	0.100144	0.226888	0.174036
0.926874	-0.0348273	0.682304	0.149074	7.24034e-06
0.518907	0.0401931	0.113517	0.34179	0.146331
1.11663	-0.0367511	0.348349	0.359977	0.00615295
0.790708	-0.000665722	0.407382	0.224784	0.00245856
1.43156	-0.0997975	0.68021	0.231358	7.69152e-06
1.50332	-0.0644057	0.314608	0.522997	0.0100869
0.784548	0.0209429	0.306482	0.278169	0.0113301
0.714648	0.0183077	0.535078	0.157014	0.00024728
0.85849	-0.00172473	0.290843	0.315966	0.0141307
1.3169	-0.0680891	0.591688	0.257848	7.36522e-05
0.923747	-0.0236467	0.46939	0.231493	0.000857994
1.25286	-0.0698691	0.681795	0.201741	7.3478e-06
0.901534	-0.030907	0.443145	0.238201	0.00135669
0.990889	-0.0436657	0.558651	0.207592	0.00015202
0.733468	-0.00699904	0.471871	0.182896	0.000820769
1.17701	-0.0332282	0.354036	0.374737	0.0056498
1.0886	-0.0385814	0.75474	0.146267	6.74835e-07
1.84145	-0.108791	0.866063	0.170686	2.74348e-09
0.826438	-0.0109728	0.417776	0.229957	0.00207528
0.627383	0.0135282	0.306037	0.222678	0.0114022
1.71801	-0.0925346	0.579939	0.344632	9.58921e-05
0.914358	0.00210486	0.350123	0.29362	0.00599176
0.691166	-0.00566852	0.452234	0.179293	0.00116022
1.35577	-0.04801	0.516664	0.30908	0.000355955
1.45722	-0.0552278	0.452467	0.377833	0.00115553
1.13572	-0.0250087	0.433734	0.305868	0.0015915
1.23753	-0.0255481	0.445367	0.32551	0.00130605
0.83648	0.0218729	0.0865037	0.640701	0.20814
0.604171	-0.00901151	0.492108	0.14467	0.000567451
1.2887	-0.0208133	0.362177	0.403094	0.00499498
0.537191	0.00959388	0.238161	0.226458	0.0290378
1.2135	-0.00826618	0.177004	0.616752	0.0647227
1.01612	-0.0338409	0.512571	0.233553	0.000385302
0.519015	0.0197386	0.0955961	0.376274	0.184684
0.640475	0.0415718	0.102833	0.445898	0.16805
0.91965	0.0240283	0.354537	0.292476	0.0056073
0.929286	0.0232949	0.278496	0.352552	0.0167818
0.906958	-0.0232245	0.463499	0.229992	0.000952598
0.560611	0.0436855	0.0956956	0.406197	0.184444
1.62704	-0.0907168	0.451036	0.423086	0.00118455
1.24484	-0.0318589	0.367922	0.384578	0.00457559
0.579291	0.0199799	0.288553	0.214397	0.014591
1.6961	-0.0778742	0.54775	0.363256	0.000190935
1.14507	-0.0361079	0.418591	0.318083	0.00204765
0.894109	-0.0194076	0.513921	0.204956	0.000375393
1.15572	-0.0394591	0.50332	0.270603	0.000459826
1.03647	-0.0258232	0.357615	0.327424	0.00535282
0.843344	-0.00883137	0.324997	0.286472	0.00868062
1.12244	0.0142271	0.609271	0.211866	4.89457e-05
0.943484	-0.00157562	0.169865	0.49161	0.0709594
0.706207	0.0201372	0.384859	0.210442	0.0035193
0.582916	0.04129	0.119737	0.372531	0.135053
0.852835	-0.00693812	0.326305	0.288834	0.00851701
0.614468	0.0205282	0.27329	0.236174	0.0180324
0.630629	0.0254957	0.181332	0.315831	0.061205
1.06572	-0.0465642	0.434269	0.286703	0.00157724
0.794986	0.0102961	0.0893924	0.598052	0.200354
0.938635	0.0153311	0.313402	0.327462	0.0102631
0.972016	0.00249882	0.16811	0.509651	0.0725798
1.0858	-0.0318391	0.353565	0.346052	0.00568999
0.959714	-0.02427	0.267223	0.374589	0.0195994
0.776431	0.0190851	0.184748	0.384435	0.05856
1.15325	0.00480735	0.366628	0.357275	0.00466711
1.17127	-0.0447858	0.692901	0.183791	5.29985e-06
1.16531	-0.0322932	0.370628	0.357922	0.00438937
1.87174	-0.0943694	0.623007	0.343186	3.51305e-05
0.719748	0.0302629	0.195971	0.343625	0.0506253
1.6155	-0.100421	0.499719	0.380991	0.000492188
0.824997	0.0295579	0.298517	0.298085	0.012685
0.845192	0.00787984	0.168788	0.442084	0.0719498
0.710573	-0.038668	0.692765	0.111536	5.32147e-06
1.35537	-0.0490741	0.380048	0.40802	0.00379402
0.253296	0.0296391	0.0307887	0.33497	0.459327
2.07635	-0.0958041	0.668674	0.344497	1.06597e-05
0.863348	-0.0434425	0.542882	0.186729	0.000211043
0.863706	-0.00758351	0.365835	0.268033	0.00472404
0.51521	0.0473837	0.250866	0.209849	0.0244818
0.859752	0.0348785	0.209102	0.39411	0.0426498
0.718826	0.0281488	0.155863	0.394296	0.084947
1.56506	-0.0846116	0.52395	0.351622	0.000308653
0.948775	0.0261077	0.0899483	0.711318	0.198893
0.982461	-0.0287505	0.305111	0.349468	0.0115533
0.644444	0.0336433	0.261687	0.25514	0.0211394
0.983421	0.0318498	0.491746	0.235653	0.000571283
0.66279	0.0130808	0.372131	0.202921	0.00428903
1.51874	-0.0530738	0.32192	0.519534	0.00907699
1.81765	-0.135433	0.6224	0.333698	3.56571e-05
0.840289	-0.00608657	0.531287	0.186029	0.000266827
1.06752	0.00336775	0.216984	0.477982	0.0384554
0.222565	0.0771215	0.0327587	0.285053	0.445076
0.321778	0.0725183	0.0396593	0.373216	0.399931
1.31037	-0.0515951	0.582167	0.261659	9.12616e-05
0.654861	0.0404664	0.0887795	0.494502	0.201979
0.553018	0.00435359	0.286319	0.205793	0.0150533
0.6883	0.0534299	0.185444	0.340013	0.0580349
0.718672	0.0185725	0.179075	0.362685	0.0630157
0.850774	-0.0170888	0.541271	0.184607	0.000218103
0.903479	-0.0151459	0.280756	0.340844	0.0162643
0.780862	-0.00317322	0.252143	0.316974	0.0240628
1.35384	-0.0350998	0.375229	0.411759	0.00408867
0.829967	0.012072	0.220025	0.368323	0.0369442
0.869889	-0.0194051	0.370669	0.267162	0.00438664
0.697949	0.00807432	0.0845276	0.541391	0.213658
0.793619	-0.00371654	0.228247	0.343963	0.0331361
0.796276	0.0179084	0.122453	0.502433	0.130414
0.636807	0.0274464	0.196866	0.303166	0.0500393
0.699201	0.0314391	0.105156	0.480752	0.163055
1.51914	-0.0582119	0.510778	0.350429	0.000398834
1.19757	-0.0561343	0.384307	0.357279	0.00354986
0.89533	-0.00238661	0.38552	0.266427	0.003483
1.27928	-0.0363	0.628751	0.231699	3.0476e-05
0.408641	0.0209007	0.117682	0.263732	0.138675
1.04527	-0.0343833	0.452376	0.271072	0.00115735
1.53869	-0.0420717	0.320593	0.527962	0.00925305
1.45369	-0.0588489	0.457398	0.373189	0.00106042
0.748537	0.0219979	0.255475	0.301191	0.0230018
1.15604	0.0164053	0.31675	0.400191	0.00978078
1.0348	-0.0239527	0.377254	0.313369	0.00396238
1.06845	-0.0418928	0.378125	0.322961	0.00390916
0.65686	0.0180503	0.245458	0.27145	0.026332
1.05322	-0.00842261	0.318548	0.363089	0.00953058
1.05513	-0.0380316	0.458597	0.270219	0.0010384
0.388611	0.0363743	0.106603	0.265164	0.160023
1.05678	-0.00976305	0.401407	0.304175	0.00270703
0.382534	0.0433593	0.0748112	0.317078	0.243267
0.564824	0.040284	0.163669	0.300942	0.0768452
0.530101	0.0187164	0.339143	0.174416	0.00705515
1.50051	-0.0647048	0.529731	0.333234	0.000275245
0.103948	0.0502497	0.0054857	0.329891	0.75631
1.36681	-0.0650834	0.290098	0.503963	0.0142791
0.360985	0.0341261	0.125476	0.224625	0.125441
1.53129	-0.0590728	0.560482	0.319617	0.000146233
1.65473	-0.0553257	0.497364	0.392085	0.000514452
1.16759	-0.0358786	0.826273	0.12619	2.91113e-08
1.01818	-0.00187176	0.181912	0.50893	0.0607476
1.38657	-0.0556251	0.632642	0.249042	2.76453e-05
0.805702	0.015233	0.115116	0.526519	0.143341
1.55787	-0.0693943	0.402464	0.447417	0.00266149
1.0161	0.0051859	0.37293	0.310559	0.00423649
0.240403	0.122025	0.0182595	0.415486	0.570025
1.67909	-0.0579283	0.246002	0.692873	0.0261401
0.813614	-0.00804444	0.188493	0.397906	0.0557871
1.91325	-0.11385	0.679275	0.309869	7.90109e-06
1.01362	-0.0507519	0.757743	0.135087	6.02967e-07
1.23239	-0.0319911	0.694938	0.192457	4.98526e-06
0.945153	-0.0164721	0.288655	0.349717	0.0145702
0.661997	0.0213625	0.299214	0.238793	0.0125606
0.766573	0.000860273	0.417822	0.21328	0.00207373
0.28178	0.0539471	0.0883882	0.213296	0.203024
0.855936	-0.00873978	0.273817	0.328547	0.017902
0.841195	-0.0198617	0.608909	0.1589	4.93674e-05
1.07093	-0.0286025	0.39566	0.311963	0.00296736
0.986096	-0.00544025	0.487684	0.238222	0.000615828
1.12677	-0.00518735	0.497455	0.266938	0.000513573
0.627413	0.00299724	0.245327	0.259373	0.0263786
0.803109	-0.0231177	0.423797	0.220723	0.00187896
1.45011	-0.0895585	0.583021	0.289054	8.95401e-05
0.71993	0.0827118	0.0641368	0.648196	0.281329
0.612691	0.0126208	0.519588	0.138862	0.00033624
0.844667	-0.00279317	0.463358	0.214256	0.000954975
0.506223	0.00463655	0.323258	0.172641	0.00890268
1.02597	-0.0255755	0.528093	0.228597	0.000284361
0.845235	-0.0166626	0.328284	0.284977	0.00827491
1.63638	-0.0476478	0.359171	0.515191	0.00522823
1.26874	-0.0436588	0.539242	0.276427	0.000227302
1.07943	-0.0326861	0.450137	0.281197	0.00120309
1.04174	-0.00306141	0.31944	0.358393	0.00940852
0.760777	-0.00337111	0.39704	0.220977	0.00290284
1.27925	-0.0248867	0.507728	0.296897	0.000422834
1.34721	-0.0511174	0.419172	0.373788	0.00202816
2.26068	-0.130404	0.603985	0.431465	5.54442e-05
0.588418	0.0321922	0.11327	0.388051	0.146798
1.01512	-0.0258044	0.570226	0.207719	0.000118644
1.28834	-0.0490711	0.639892	0.227802	2.29925e-05
0.971323	-0.0298867	0.760874	0.128347	5.35371e-07
0.586325	0.0390339	0.0748475	0.48587	0.243148
0.747532	-0.00515605	0.499527	0.176362	0.000493975
1.28236	-0.0352874	0.38269	0.383884	0.0036408
1.03459	-0.00484052	0.132127	0.624978	0.115173
0.766234	0.0056051	0.417964	0.213123	0.00206889
1.5657	-0.0659803	0.538246	0.341811	0.000231944
1.09345	-0.0334884	0.509833	0.25271	0.000406133
0.609222	0.0014151	0.543698	0.131549	0.000207543
0.874777	-0.0212512	0.268031	0.340734	0.0193837
0.915263	-0.00168329	0.167675	0.480643	0.0729878
1.05754	0.00325895	0.385842	0.314483	0.00346544
1.38658	-0.0655225	0.606077	0.263481	5.27847e-05
0.620034	0.0161231	0.186493	0.305232	0.0572522
1.04803	-0.00355507	0.354769	0.333138	0.00558781
1.93601	-0.130923	0.526057	0.433129	0.000296074
2.1254	-0.136779	0.438808	0.566531	0.0014607
0.842799	-0.0060499	0.173458	0.433634	0.0677508
0.772318	0.00603041	0.350093	0.248024	0.00599444
1.32235	-0.0246284	0.419377	0.366737	0.00202133
0.971383	-0.00705795	0.402223	0.27912	0.00267181
0.518503	0.0302344	0.178576	0.262112	0.0634227
1.22209	0.00679127	0.329322	0.411068	0.00815034
1.08639	-0.00948554	0.272257	0.418649	0.0182908
0.890629	-0.0331433	0.395589	0.259481	0.00297073
0.456195	0.0434236	0.140423	0.266034	0.103547
1.07274	-0.0163049	0.34036	0.352001	0.00692926
0.805634	0.00912245	0.349566	0.259023	0.00604193
1.04132	-0.0279002	0.578479	0.209515	9.90401e-05
0.656751	0.011476	0.590146	0.129003	7.62797e-05
1.57865	-0.119985	0.517721	0.35913	0.000348713
1.74479	-0.0751711	0.59536	0.339041	6.77226e-05
1.55323	-0.0540683	0.423277	0.427338	0.0018952
1.01828	-0.0436961	0.459493	0.260311	0.00102222
0.935778	-0.00884386	0.479467	0.229817	0.000715686
0.740981	-0.0114323	0.463816	0.187782	0.000947269
0.722633	0.00931172	0.277893	0.274564	0.0169224
1.3795	-0.0416186	0.263262	0.543935	0.0206901
0.122217	0.0876777	0.00204249	0.636752	0.84994
0.515104	0.0617405	0.111	0.343596	0.151167
0.889256	-0.0190933	0.491207	0.213318	0.000577013
1.45921	-0.0684852	0.271267	0.563724	0.0185414
1.20839	-0.0656051	0.59379	0.235575	7.0203e-05
1.05246	-0.0365939	0.339629	0.345909	0.00700462
1.85211	-0.0616938	0.525222	0.415053	0.000301006
0.622047	0.0244412	0.245649	0.256931	0.0262647
1.68798	-0.0564436	0.315994	0.585359	0.00988782
0.476526	0.052351	0.0623416	0.435595	0.288395
0.956331	-0.0191096	0.337305	0.315949	0.00724919
0.58537	0.0178332	0.181989	0.292517	0.0606872
0.839867	-0.00892607	0.39237	0.246347	0.00312649
0.884988	-0.00229539	0.354867	0.281251	0.00557957
1.31514	-0.0465509	0.393494	0.384845	0.00307126
0.950291	-0.00529804	0.296368	0.345126	0.0130754
1.48482	-0.0870747	0.417144	0.413691	0.00209693
1.88344	-0.0550906	0.348011	0.607629	0.00618406
1.10237	-0.0234226	0.443227	0.291217	0.0013548
1.71427	-0.0756316	0.569969	0.350968	0.000119308
0.895262	0.00419062	0.290792	0.329541	0.014141
1.133	0.0112762	0.463128	0.287527	0.000958855
1.19375	-0.0149949	0.460094	0.304799	0.00101149
0.981943	-0.0187317	0.345805	0.318338	0.006391
1.0563	-0.0336744	0.418058	0.293746	0.00206568
0.964666	-0.0166416	0.303264	0.344639	0.0118606
0.689741	0.00431805	0.518453	0.15668	0.00034377
1.05455	-0.0489963	0.434591	0.283513	0.00156869
0.692067	0.0038528	0.15756	0.377188	0.0831168
0.704356	0.0151759	0.194844	0.337484	0.0513728
0.660125	0.0138252	0.104636	0.455144	0.164159
1.14865	-0.0292418	0.358004	0.362556	0.00532143
1.52305	-0.10077	0.737492	0.214176	1.25671e-06
0.82358	-0.020985	0.516629	0.187768	0.000356199

## Sheet: 1000_P_Xmd
Linear regression analysis between the 3 genotype combinations frequency (median) and prevalence in 1000 permutation tests
slope	intercept	R2	SE	P
0.745867	0.068265	0.371549	0.22864	0.00432764
0.451387	0.061409	0.112613	0.298658	0.148049
0.737153	0.023566	0.284894	0.275274	0.0153553
0.825906	0.0216375	0.625306	0.150691	3.31957e-05
1.46399	-0.0107574	0.472572	0.364544	0.000810516
0.792749	0.0482892	0.0852153	0.612209	0.21172
-0.371526	0.128624	0.0477113	0.391226	0.354869
0.342379	0.0652731	0.0593014	0.321414	0.300853
1.26591	0.0467841	0.286505	0.470864	0.0150144
0.760741	0.0482237	0.248556	0.311772	0.0252565
1.53115	0.015917	0.325196	0.519874	0.00865558
-0.0902788	0.11059	0.00276592	0.404044	0.825711
-0.474443	0.131197	0.0270278	0.670954	0.488548
0.936541	0.0761069	0.329673	0.314769	0.00810868
0.909542	0.00887378	0.467101	0.228983	0.00089369
0.389449	0.132513	0.041813	0.439424	0.387159
0.774211	0.0664479	0.0862833	0.593834	0.208748
0.0144893	0.122907	1.24394e-05	0.9683	0.988226
0.801415	0.0660719	0.257475	0.320782	0.0223861
0.722817	0.0241793	0.62228	0.132735	3.57621e-05
1.00917	-0.000564384	0.691654	0.158819	5.50093e-06
0.469175	0.0547341	0.272623	0.180633	0.0181987
0.666183	0.0780391	0.0922591	0.492531	0.192941
1.57289	-0.0291732	0.26191	0.622357	0.0210753
0.300638	0.0747709	0.0459244	0.322981	0.364262
0.625522	0.0190869	0.338903	0.205921	0.00708016
0.613493	0.0919957	0.0757101	0.505243	0.240342
0.523017	0.0615063	0.149309	0.294254	0.0923979
1.37233	0.0110214	0.447004	0.359773	0.00126987
0.381673	0.0656253	0.0822601	0.300483	0.220189
0.786614	0.0116566	0.492219	0.188315	0.000566282
0.637301	0.056638	0.550388	0.135767	0.000180774
0.815834	0.0524767	0.388644	0.241178	0.00331604
1.5493	-0.0235519	0.576143	0.313217	0.000104269
1.45552	-0.00503152	0.882154	0.125391	8.5993e-10
0.754495	0.0217295	0.313977	0.262869	0.0101786
1.58005	0.0319811	0.559194	0.330657	0.000150282
0.467254	0.0432198	0.119299	0.299235	0.135817
0.68362	0.0357595	0.362915	0.213489	0.00493924
0.661471	0.0600401	0.0493067	0.684608	0.346745
0.647583	0.0257962	0.33173	0.216642	0.00786824
0.975675	0.00613488	0.578695	0.19622	9.8568e-05
1.30114	0.00626619	0.340729	0.426594	0.00689153
0.634137	0.0705945	0.300535	0.228025	0.0123283
1.5871	-0.00375006	0.246457	0.65411	0.0259808
0.578907	0.0360579	0.332842	0.193183	0.00774104
0.392758	0.0582376	0.0520851	0.394927	0.333158
1.54145	0.0241085	0.190408	0.749174	0.054419
0.563809	0.0653286	0.0661426	0.499339	0.273675
1.3751	0.0319782	0.462285	0.349557	0.000973235
1.08175	-0.0164191	0.879925	0.0941876	1.01904e-09
0.654471	0.0430264	0.286511	0.243432	0.0150131
0.734244	0.059692	0.234986	0.312261	0.0302952
0.197851	0.0734364	0.0135618	0.39772	0.624885
0.367353	0.0744402	0.0812655	0.291131	0.223123
0.780373	0.0222146	0.53414	0.171777	0.000251991
0.621356	0.0211247	0.216746	0.278407	0.0385761
0.35355	0.0532154	0.0651035	0.315787	0.277609
0.73137	0.0469503	0.145943	0.417017	0.0964729
1.2515	0.0326862	0.353489	0.398927	0.00569649
0.710601	0.0311483	0.41811	0.19759	0.00206391
0.664671	0.0409236	0.129507	0.406168	0.119111
0.447428	0.0322534	0.236398	0.189539	0.0297297
0.836347	0.0169136	0.322363	0.285809	0.00901892
0.200251	0.0866965	0.0217452	0.31658	0.534983
0.661885	0.00862102	0.685465	0.105679	6.60398e-06
0.646538	0.0292288	0.283934	0.242006	0.0155619
0.807815	0.0536757	0.182666	0.40276	0.0601582
0.894838	0.022066	0.740764	0.124772	1.12038e-06
0.758013	0.023833	0.190806	0.367935	0.0541387
1.47052	-0.0177351	0.725218	0.213351	1.91e-06
0.946929	-0.0010037	0.513535	0.217231	0.0003782
0.646426	0.0388866	0.252681	0.262029	0.0238885
1.1987	-0.014244	0.275634	0.458024	0.017459
1.18228	0.00779949	0.423788	0.324938	0.00187921
1.00663	0.0060619	0.45394	0.260228	0.00112634
0.510213	0.0979028	0.149491	0.286845	0.0921817
0.430717	0.0444382	0.0897843	0.323242	0.199323
1.16928	0.0449254	0.467327	0.294239	0.00089011
1.62549	-0.0400765	0.57273	0.330922	0.000112356
1.20863	-0.000902736	0.23955	0.507567	0.0285037
0.967434	0.0217362	0.334661	0.321517	0.00753695
0.363511	0.0431515	0.0918309	0.269445	0.194029
0.878102	-0.00308624	0.609668	0.165607	4.84858e-05
1.44421	0.00246629	0.682188	0.232343	7.2648e-06
0.5719	0.12547	0.03759	0.682068	0.412758
0.708104	0.0621625	0.237682	0.298903	0.0292242
1.39732	-0.0184255	0.453311	0.361686	0.00113872
0.479434	0.04994	0.163929	0.255203	0.0765885
0.642589	0.044998	0.126346	0.398278	0.124048
0.593114	0.0370129	0.329753	0.199308	0.00809924
0.38889	0.0708796	0.0549319	0.380198	0.319924
0.103362	0.0794502	0.00248676	0.487943	0.834617
1.00232	0.0247618	0.34658	0.324389	0.00631754
0.461405	0.0892468	0.136895	0.273076	0.10834
1.49304	0.0138589	0.548955	0.31899	0.00018623
0.703089	0.0338454	0.123378	0.441733	0.12887
0.789641	0.0594116	0.179352	0.398124	0.0627902
0.663795	0.0608168	0.232689	0.284116	0.0312366
0.979809	0.0534955	0.254723	0.39503	0.0232373
1.25774	-0.0215487	0.754043	0.169311	6.92565e-07
0.780798	0.0485952	0.224487	0.342059	0.0348292
0.83472	0.0431193	0.215688	0.375177	0.039117
0.904235	-0.000210105	0.69458	0.141329	5.03933e-06
0.343899	0.0482936	0.159109	0.186345	0.0814804
0.535884	0.0410841	0.195773	0.256005	0.0507559
0.586823	0.0423573	0.0971007	0.421773	0.181086
0.608786	0.024752	0.510182	0.140599	0.000403425
1.05247	0.00809175	0.738132	0.147758	1.22895e-06
1.16228	0.0372275	0.258328	0.464188	0.0221282
0.9844	0.00429985	0.395161	0.287057	0.00299102
0.240217	0.0929019	0.0228129	0.370566	0.525012
0.406047	0.0684208	0.0846526	0.314711	0.213304
0.489366	0.0396524	0.153514	0.270853	0.0875463
0.75742	0.0417512	0.489095	0.182463	0.000600009
0.367346	0.0475414	0.103081	0.255404	0.167511
0.844707	0.0408056	0.163485	0.450368	0.0770272
0.542169	0.0647872	0.197186	0.257851	0.0498312
0.717563	0.0176872	0.698971	0.110994	4.4114e-06
1.1807	0.00462997	0.383124	0.353128	0.00361618
-0.751592	0.222366	0.0828493	0.589416	0.218471
0.833572	0.0248716	0.528677	0.185512	0.000281083
0.803802	0.0110908	0.627503	0.145971	3.1437e-05
0.634152	0.0585248	0.102877	0.44139	0.167954
1.21629	0.0275386	0.222692	0.535606	0.0356661
0.314687	0.0704091	0.0611649	0.290593	0.293142
0.736297	0.0573733	0.189021	0.359473	0.0554066
0.729754	0.0389654	0.320413	0.2505	0.00927718
0.746969	0.0617514	0.167422	0.392619	0.0732249
0.62325	0.0526223	0.127	0.385151	0.12301
1.15745	-0.00987062	0.597786	0.22378	6.40431e-05
0.559064	0.0371008	0.28993	0.206219	0.0143127
1.14802	0.0251303	0.389268	0.338934	0.00328356
1.06172	0.0245743	0.449326	0.277039	0.00122006
1.05721	0.0250131	0.445001	0.278285	0.00131429
1.2948	0.0127933	0.643302	0.227252	2.10574e-05
0.403494	0.0531522	0.0812994	0.319701	0.223022
0.820762	0.0520287	0.160571	0.442323	0.0799654
-0.646825	0.133702	0.0445231	0.706266	0.371859
0.415769	0.0390109	0.09697	0.299053	0.181396
1.38764	0.0475128	0.249972	0.566544	0.0247791
0.362882	0.0370579	0.222702	0.159794	0.0356611
1.29861	0.0128541	0.389847	0.382925	0.00325374
0.766705	0.0527565	0.103877	0.530782	0.165786
0.998941	0.0210505	0.258232	0.399054	0.0221569
2.0156	-0.0155953	0.282427	0.757266	0.0158914
0.888325	0.0260319	0.48294	0.21665	0.000671814
1.54049	-0.0322496	0.624519	0.281543	3.38472e-05
0.631922	0.0844155	0.112205	0.418965	0.148832
0.74572	0.0281585	0.520927	0.168559	0.000327543
1.72637	-0.0149229	0.329161	0.580902	0.00816954
0.741705	0.0671886	0.077763	0.602046	0.233811
0.693872	0.0435456	0.287022	0.257765	0.0149063
1.23219	-0.00184759	0.506362	0.286758	0.000434
1.48225	0.0149062	0.244589	0.613987	0.0266413
1.58304	-0.00608487	0.580761	0.317022	9.41591e-05
0.902374	0.0311715	0.336115	0.298919	0.00737745
1.05893	0.0333316	0.260589	0.420431	0.021458
0.650333	0.0517827	0.217772	0.290513	0.0380583
1.06397	0.0548738	0.547878	0.227812	0.000190432
0.884853	0.0428833	0.3176	0.305713	0.00966176
0.875072	0.0731706	0.0860389	0.672239	0.209424
1.05838	0.0122234	0.580594	0.212026	9.45097e-05
0.546183	0.0110462	0.37373	0.166649	0.00418451
0.680368	0.04073	0.203114	0.317641	0.046125
0.479576	0.0497944	0.289719	0.176989	0.014355
0.540149	0.0284467	0.226579	0.23522	0.0338773
0.650641	0.0553245	0.139303	0.381197	0.105044
0.66875	0.0673743	0.189346	0.32615	0.0551739
1.21427	-0.00863928	0.718981	0.178932	2.34638e-06
0.613655	0.0410314	0.20966	0.280826	0.0423392
1.1439	0.0299523	0.361723	0.358153	0.00502957
0.57057	0.025697	0.442209	0.151041	0.00137855
0.487073	0.0534589	0.411451	0.137306	0.00230145
1.03964	0.0314194	0.0803737	0.828889	0.225792
0.263271	0.074555	0.0389452	0.308257	0.404294
1.17228	-0.00402466	0.619132	0.216716	3.86204e-05
1.01922	0.010105	0.35147	0.326328	0.00587194
0.694183	0.0184961	0.445644	0.182489	0.00129986
0.645567	0.0386025	0.366616	0.200001	0.00466802
1.60989	-0.0194443	0.606421	0.305696	5.23587e-05
0.709508	0.0362784	0.360152	0.222903	0.00515104
0.42858	0.0812254	0.0710106	0.365375	0.256091
1.64146	-0.0130996	0.531017	0.363596	0.000268269
1.80396	-0.032382	0.639453	0.319277	2.32531e-05
1.38986	0.0111831	0.0788822	1.11945	0.230334
2.0854	-0.0821453	0.634344	0.373188	2.64834e-05
0.550634	0.0613092	0.148553	0.310716	0.0932971
1.00507	0.0646845	0.25125	0.408956	0.024355
-0.902876	0.183046	0.0789804	0.726719	0.230032
0.759857	0.0370327	0.211883	0.345416	0.0411225
0.678223	0.0352021	0.209534	0.310492	0.0424093
0.965904	0.01751	0.731439	0.137953	1.54845e-06
1.29168	-0.0237899	0.685134	0.206393	6.66826e-06
1.25042	0.04132	0.103735	0.866313	0.166091
0.368014	0.0461951	0.400501	0.106126	0.00274663
1.16049	0.0157394	0.559777	0.242568	0.000148439
0.471469	0.0707124	0.11665	0.305803	0.140534
0.898835	0.0512788	0.253758	0.363307	0.0235431
0.954899	0.057512	0.180071	0.480272	0.0622104
0.231543	0.136632	0.00974463	0.550158	0.678834
1.85335	-0.0522393	0.703576	0.283546	3.82899e-06
0.0621032	0.131814	0.00140277	0.390552	0.875429
0.545445	0.0873377	0.125599	0.339216	0.125244
0.604689	0.0341917	0.700354	0.0932269	4.22873e-06
0.892849	0.0697358	0.0685468	0.775763	0.264821
0.611053	0.0255196	0.231253	0.262598	0.0318392
1.15031	0.0153284	0.33483	0.382148	0.00751825
0.50134	0.0421817	0.237352	0.211817	0.0293534
2.04275	-0.0794219	0.574149	0.414663	0.000108927
1.20268	0.00282558	0.391163	0.353661	0.00318679
0.727998	0.0242441	0.214672	0.328195	0.0396431
0.300523	0.0640902	0.0396829	0.348456	0.399788
0.701783	0.0635808	0.0620627	0.64304	0.289512
0.90164	0.00326352	0.314761	0.313565	0.0100647
0.343464	0.0461666	0.123043	0.216125	0.129428
0.394787	0.075893	0.0857408	0.303856	0.210252
1.21552	-0.00900223	0.591665	0.238011	7.36911e-05
0.344503	0.0668726	0.11117	0.2296	0.150835
0.571038	0.0452244	0.234088	0.24346	0.03066
0.238897	0.0491838	0.0882208	0.181023	0.203473
0.899415	6.32823e-05	0.412679	0.252904	0.00225585
1.42868	0.0287096	0.179358	0.720304	0.062786
0.980603	0.0517007	0.290212	0.361463	0.0142562
-0.194346	0.189318	0.00519231	0.634056	0.762732
0.629728	0.0427698	0.0989496	0.447904	0.176768
0.550246	0.0408315	0.432089	0.148688	0.00163615
0.609572	0.0358285	0.40198	0.175245	0.00268225
0.828553	0.0321871	0.360892	0.259885	0.00509347
0.780818	0.0192689	0.426209	0.21354	0.00180515
0.429279	0.0917755	0.0456902	0.46242	0.365518
0.995175	0.0647825	0.234853	0.423386	0.0303488
0.780022	0.0486995	0.0786036	0.629467	0.231194
0.749622	0.023347	0.212313	0.340326	0.0408912
0.545556	0.0762389	0.185996	0.269008	0.0576218
0.630803	0.0319766	0.437517	0.168583	0.00149301
1.91303	-0.0408671	0.570795	0.391002	0.000117189
1.09297	0.0456868	0.204601	0.507935	0.0452375
0.445222	0.0327342	0.231616	0.191137	0.0316857
0.403897	0.0913714	0.0414137	0.458013	0.389484
0.926831	0.0209927	0.561367	0.193104	0.000143509
0.550815	0.0635308	0.102929	0.383278	0.167841
0.892855	0.00707004	0.658978	0.151391	1.3907e-05
1.01756	0.0285785	0.338571	0.335228	0.007115
0.647647	0.055271	0.0871645	0.494002	0.20633
0.829392	0.021836	0.297929	0.300094	0.0127907
0.752656	0.0378411	0.565805	0.155407	0.000130521
0.652847	0.0553759	0.0799817	0.521889	0.226976
0.804729	0.0317893	0.691168	0.126789	5.58124e-06
0.895836	0.0212637	0.257773	0.358296	0.0222957
1.22069	0.0237644	0.53199	0.269864	0.000263098
1.00794	0.0528858	0.336998	0.333229	0.00728209
0.848291	0.0257581	0.432353	0.229102	0.00162889
1.21357	0.0121114	0.303414	0.433408	0.0118354
0.558801	0.0571397	0.223998	0.245149	0.0350553
0.97802	0.0193551	0.552854	0.207315	0.000171718
1.2631	-0.0139078	0.618728	0.233705	3.90012e-05
0.966382	0.00413351	0.262358	0.381934	0.0209469
1.62404	0.0111421	0.480558	0.397975	0.000701635
0.17281	0.114218	0.011549	0.376824	0.652013
0.760392	0.00765703	0.592494	0.148637	7.23123e-05
1.10975	-0.0164724	0.721573	0.162481	2.1552e-06
1.09365	0.0299142	0.534899	0.240371	0.000248171
0.760423	0.0363018	0.346045	0.246392	0.00636814
0.663779	0.0433052	0.0733457	0.556108	0.248123
0.939992	0.012756	0.417776	0.261554	0.00207528
1.12962	0.0266285	0.205437	0.523628	0.0447461
0.933044	0.0158492	0.359498	0.293547	0.00520238
0.662957	0.0511899	0.553247	0.140418	0.000170314
0.707574	0.0421496	0.190726	0.34354	0.0541949
0.704706	0.0842052	0.120962	0.447766	0.13294
0.759826	0.0351723	0.449719	0.198107	0.00121182
1.10974	0.0106545	0.451264	0.288436	0.00117987
0.655856	0.0791605	0.0601569	0.611023	0.297283
1.43644	0.00725353	0.616814	0.266858	4.08533e-05
1.75535	-0.0151768	0.394526	0.512551	0.00302136
0.863956	0.0618429	0.0823327	0.679848	0.219976
0.681914	0.0640265	0.359868	0.214366	0.00517323
0.365885	0.0507176	0.067124	0.3215	0.270019
1.02145	0.0187349	0.375202	0.310684	0.00409039
0.540898	0.0817193	0.0937161	0.396465	0.189288
0.361871	0.0819701	0.0484145	0.378141	0.351258
0.127701	0.09807	0.00273029	0.575254	0.82682
0.90832	0.0619918	0.186319	0.447406	0.0573814
0.797079	0.0353067	0.663831	0.133695	1.21851e-05
0.362403	0.0999128	0.0163174	0.663219	0.59148
1.31343	-0.00463594	0.332723	0.438414	0.00775457
0.67066	0.0175123	0.206692	0.309689	0.0440175
0.142148	0.161615	0.00359163	0.558056	0.801827
1.01134	0.01941	0.488912	0.243721	0.000602038
1.06579	0.00287846	0.540897	0.231437	0.000219775
1.63136	-0.0175299	0.530172	0.36197	0.000272831
0.543575	0.0518921	0.170753	0.282345	0.0701528
0.614678	0.0707981	0.0818915	0.485109	0.221271
0.935189	0.00970384	0.645209	0.163455	2.00398e-05
0.673101	0.0552997	0.383212	0.201276	0.00361118
1.18397	0.0271796	0.185228	0.585287	0.0581971
0.434143	0.0601412	0.122756	0.273549	0.129906
1.64463	-0.0183412	0.402373	0.472425	0.00266539
0.791397	-0.0033564	0.573101	0.160992	0.000111452
0.483998	0.0700814	0.160218	0.261177	0.0803288
0.987088	0.0137013	0.561063	0.205786	0.00014444
0.925617	0.0161277	0.258523	0.369483	0.0220696
0.964909	0.0305515	0.329598	0.324359	0.00811764
0.760764	0.0391475	0.714335	0.113394	2.7272e-06
1.05198	0.0428703	0.472158	0.262168	0.00081656
0.864292	0.0111568	0.214273	0.3901	0.0398515
0.306627	0.0962624	0.0161876	0.56343	0.592971
0.513516	0.0714965	0.0761932	0.421454	0.238787
1.08587	0.0206947	0.375661	0.329954	0.00406142
0.660769	0.0306383	0.258623	0.263694	0.0220396
0.556064	0.0654683	0.208066	0.255701	0.0432331
0.893749	0.00876109	0.517083	0.20358	0.000353065
0.352999	0.124002	0.0235766	0.535446	0.518074
0.450472	0.0935051	0.0680764	0.392847	0.266527
0.626545	0.0438452	0.34238	0.204668	0.00672487
0.464431	0.0813122	0.132787	0.27975	0.114201
1.10615	0.00112966	0.474265	0.274505	0.000786228
0.526645	0.0834014	0.201694	0.246956	0.0469878
0.581434	0.0445901	0.364424	0.180986	0.00482691
0.34424	0.0960079	0.0944936	0.251171	0.187369
0.673219	0.049135	0.0459237	0.723258	0.364267
0.628243	0.0838986	0.0731381	0.527141	0.24882
1.22819	0.00870122	0.309265	0.432633	0.0108893
1.04651	0.0104116	0.804761	0.121495	8.42192e-08
0.418887	0.0489595	0.199008	0.198079	0.0486624
0.884706	0.0273848	0.404444	0.253043	0.00257802
1.34215	0.00369607	0.445318	0.353062	0.00130716
0.275904	0.0954156	0.00973159	0.656005	0.679038
1.04774	0.0221997	0.283518	0.39258	0.0156522
1.98803	-0.0178775	0.523752	0.446828	0.000309865
0.912234	0.0241019	0.42975	0.247682	0.00170156
0.365377	0.0822289	0.0623123	0.334077	0.288512
0.718125	0.0543357	0.185434	0.354758	0.058042
1.05359	0.0176072	0.284636	0.393688	0.0154105
1.20237	-0.00179636	0.472017	0.299732	0.000818619
0.595532	0.0961473	0.0919697	0.441059	0.193676
0.36665	0.100673	0.0182575	0.633715	0.570047
0.0219013	0.0797667	0.000596105	0.211369	0.91862
0.61953	0.0679803	0.200697	0.291414	0.0476028
0.718925	0.0430309	0.228872	0.311039	0.0328627
0.202361	0.0978133	0.0139387	0.401171	0.620082
2.75516	-0.0879096	0.57284	0.560776	0.000112087
0.475777	0.0456892	0.178423	0.240639	0.0635483
0.315364	0.03421	0.144988	0.180507	0.0976605
0.399493	0.110871	0.0166193	0.724315	0.588042
0.601465	0.0449256	0.314877	0.209116	0.010048
1.24448	0.0147514	0.493656	0.297073	0.000551349
0.758664	0.0659207	0.119276	0.485912	0.135857
0.89399	0.0537634	0.357129	0.282713	0.00539225
0.640716	0.0481939	0.166591	0.337778	0.0740118
1.41203	0.00155556	0.533128	0.311452	0.000257163
1.92636	0.0210213	0.232394	0.825198	0.0313597
0.910702	0.0453809	0.290198	0.335707	0.014259
0.693269	0.0441902	0.196381	0.330553	0.0503559
0.294996	0.0358917	0.0465989	0.314507	0.360679
0.0286053	0.145652	0.000386972	0.342678	0.934395
0.984473	0.0299633	0.395753	0.286723	0.00296299
0.19811	0.0582253	0.0181032	0.343895	0.571696
0.561601	0.0399565	0.116418	0.364674	0.140953
0.249657	0.0933882	0.0440044	0.274276	0.374724
0.826628	0.0291249	0.403	0.237142	0.00263867
0.755263	0.0313099	0.357426	0.238688	0.00536814
0.841034	0.0372363	0.257625	0.336507	0.0223404
0.723171	0.0310633	0.163047	0.386189	0.0774624
0.993185	0.0341617	0.160804	0.534783	0.0797267
1.39542	-0.00250546	0.219924	0.619441	0.0369935
1.83404	-0.0371715	0.408546	0.520132	0.00241267
0.994901	-0.00539319	0.760437	0.13162	5.44377e-07
0.814677	0.0346903	0.458569	0.20865	0.00103891
0.960479	0.0252001	0.400027	0.27725	0.00276755
0.374615	0.0575941	0.0665973	0.330564	0.271974
0.48451	0.0437193	0.126911	0.299534	0.12315
0.30649	0.0711832	0.0318513	0.398279	0.451557
0.841121	0.0453116	0.179563	0.423776	0.0626193
0.9082	0.0205976	0.697709	0.140903	4.58439e-06
0.171766	0.0993783	0.0108067	0.387342	0.662726
1.29336	0.017858	0.130229	0.787827	0.118012
1.41005	0.0582415	0.270731	0.545473	0.0186786
0.730164	0.00837188	0.728941	0.104947	1.68554e-06
0.88352	0.0308745	0.239968	0.370612	0.0283444
0.375466	0.0566408	0.125275	0.23385	0.125766
0.99327	0.0339822	0.284221	0.371528	0.0154998
0.910674	0.0340678	0.384817	0.271395	0.00352157
1.01273	0.0180547	0.516544	0.230931	0.000356786
0.0459641	0.114767	0.000569729	0.453758	0.920435
1.20731	0.00468661	0.726007	0.174816	1.86028e-06
1.00304	0.0134556	0.511952	0.230833	0.000389922
0.693879	0.0507336	0.196362	0.330864	0.0503685
0.854699	0.0102938	0.765816	0.111402	4.42388e-07
0.441075	0.0473124	0.174988	0.225736	0.0664271
0.944188	0.0373049	0.250024	0.385439	0.0247616
0.71602	0.0454067	0.69061	0.11296	5.6745e-06
1.45172	-0.0107618	0.799838	0.171173	1.05661e-07
1.37787	-0.0128123	0.699262	0.212983	4.37242e-06
-0.622353	0.189325	0.0523903	0.623863	0.331706
0.925261	-0.00205093	0.671583	0.152507	9.82794e-06
0.275729	0.0556608	0.0803515	0.219867	0.225859
0.625489	0.0460317	0.175084	0.320011	0.0663449
0.171432	0.0751798	0.0190023	0.290326	0.56221
0.637021	0.0627742	0.121677	0.403404	0.131722
0.419585	0.0963786	0.0476297	0.442229	0.355291
1.23591	-0.0291615	0.729454	0.177408	1.65651e-06
0.752608	0.0458468	0.133122	0.452676	0.113712
0.520839	0.0454962	0.332435	0.173964	0.00778739
0.27241	0.0943754	0.0116349	0.591785	0.650799
0.399559	0.0813515	0.0922492	0.295425	0.192966
1.04796	0.0165191	0.604626	0.199743	5.46168e-05
0.870258	-0.001712	0.500153	0.205059	0.000488183
0.628041	0.0180043	0.507797	0.14574	0.000422275
0.531148	0.0701937	0.104068	0.367331	0.165375
1.25867	-0.00808162	0.452208	0.326523	0.00116072
0.489505	0.0645077	0.166276	0.258355	0.0743128
0.328673	0.0737746	0.0305845	0.436147	0.460843
-0.0788013	0.107622	0.00167636	0.453262	0.863921
0.943195	0.0373894	0.301379	0.338478	0.0121819
0.909706	0.0112862	0.597297	0.176061	6.47704e-05
1.52985	-0.00997938	0.43913	0.407519	0.00145274
0.568679	0.0802704	0.0424896	0.636299	0.383261
0.8035	0.0184848	0.702039	0.123381	4.01524e-06
0.413326	0.0692961	0.200226	0.194706	0.047896
0.613587	0.0510485	0.0757908	0.505029	0.240082
-0.0578268	0.107626	0.00062094	0.546806	0.916947
0.984574	0.0179735	0.101602	0.690074	0.170764
0.836498	-0.00572668	0.771197	0.107393	3.57775e-07
0.792709	0.0218938	0.393246	0.232087	0.00308336
1.0106	-0.00265131	0.56306	0.209834	0.000138423
0.495756	0.0783913	0.122041	0.313413	0.131107
0.588703	0.0567125	0.111923	0.390863	0.149374
1.23012	0.0150835	0.684015	0.197065	6.88932e-06
0.966274	0.0222526	0.325724	0.327686	0.00858938
0.567671	0.0236219	0.558063	0.119069	0.00015392
1.13878	0.00154509	0.568431	0.233879	0.000123345
0.662502	0.0885162	0.0843683	0.514425	0.214109
0.625804	0.0743135	0.0610474	0.578482	0.293621
0.568186	0.0911938	0.146002	0.323895	0.0963995
0.776426	0.0212419	0.345801	0.251713	0.00639135
1.44548	0.00795081	0.427491	0.394279	0.00176699
1.39135	-0.025628	0.63395	0.249196	2.67482e-05
1.08619	0.00143322	0.651878	0.187091	1.68192e-05
1.06339	-0.010688	0.326619	0.359887	0.00847814
1.23246	0.0188346	0.13004	0.751359	0.1183
0.606082	0.0371879	0.605146	0.115394	5.3954e-05
0.520676	0.0603	0.208093	0.239408	0.0432173
0.451732	0.0641894	0.0466082	0.481559	0.36063
0.643668	0.0381297	0.27485	0.246429	0.0176489
0.961083	0.0505319	0.31128	0.336954	0.01058
0.532241	0.045928	0.180172	0.267602	0.0621289
-0.825131	0.156671	0.0702792	0.707375	0.258648
0.4783	0.0432601	0.482413	0.116774	0.000678308
0.740384	0.0272577	0.47011	0.185274	0.000847041
0.797715	0.0217291	0.217498	0.356637	0.0381959
0.306695	0.0987503	0.0140044	0.606562	0.619253
0.961651	0.0086091	0.492827	0.229939	0.000559926
0.343095	0.0741054	0.0372712	0.411001	0.414785
0.980547	0.00562956	0.564237	0.203108	0.000134986
1.05929	0.0546666	0.196403	0.505036	0.0503414
0.357013	0.0901552	0.0169085	0.641642	0.584785
0.508722	0.0587623	0.0500483	0.522397	0.34305
1.76157	0.0231028	0.192818	0.849521	0.0527428
0.768069	0.041527	0.276379	0.292932	0.0172802
0.809776	0.0375938	0.249207	0.33129	0.0250358
0.730394	0.0478315	0.392134	0.214342	0.0031382
1.23097	-0.0382898	0.535553	0.270196	0.00024492
0.58519	0.0866739	0.120343	0.372913	0.134004
0.651842	0.043357	0.452215	0.169098	0.0011606
0.915126	0.0301649	0.405733	0.261045	0.00252499
0.819607	0.00367111	0.696116	0.127639	4.8111e-06
0.643521	0.0715238	0.254168	0.259828	0.0234126
1.77541	-0.0110206	0.474492	0.44039	0.000783028
-0.223454	0.133809	0.0076061	0.601607	0.714654
0.727192	0.0584724	0.373677	0.221904	0.00418797
0.549096	0.0261678	0.0773386	0.447028	0.235145
1.16561	0.069067	0.150466	0.652812	0.0910368
0.0959461	0.107143	0.00205001	0.498961	0.849667
0.382757	0.111442	0.0827604	0.300343	0.218729
0.533573	0.0768941	0.0736002	0.446187	0.247272
0.684849	0.0350832	0.20671	0.316223	0.0440069
0.758634	0.0102938	0.505215	0.176956	0.000443582
1.15487	-0.000702871	0.201606	0.541692	0.0470421
0.790521	0.0683336	0.21552	0.355487	0.0392034
1.04101	-0.0172555	0.719358	0.153258	2.31762e-06
0.636419	0.090852	0.306119	0.225842	0.0113888
0.619207	0.0453277	0.268941	0.240629	0.0191433
0.636426	0.0708088	0.182801	0.317165	0.0600532
1.8582	0.00468079	0.390104	0.547637	0.00324052
1.17248	0.0254261	0.336136	0.388373	0.00737512
0.747144	0.0737355	0.108413	0.505021	0.156314
0.577712	0.0844177	0.0548625	0.565177	0.320239
1.18104	0.00648198	0.398818	0.341779	0.00282162
1.22113	-0.00270341	0.580544	0.244654	9.46137e-05
0.723152	0.0374312	0.399779	0.208852	0.00277858
0.625538	0.0429911	0.362658	0.195459	0.0049586
1.00308	0.0456872	0.426716	0.274041	0.00178998
1.35464	-0.031784	0.707277	0.205409	3.41179e-06
0.59876	0.0440589	0.417318	0.166763	0.00209096
0.0462123	0.0548829	0.00117955	0.316961	0.885701
0.972114	-0.00699731	0.605234	0.18505	5.38417e-05
0.699558	0.0314978	0.327233	0.236424	0.00840265
0.117469	0.131058	0.00506776	0.38795	0.765518
0.852315	0.0359905	0.519155	0.193339	0.000339099
1.27141	-0.0088822	0.500246	0.299527	0.000487329
0.476381	0.0468989	0.145207	0.272429	0.0973865
0.832849	0.0247333	0.453108	0.215665	0.00114274
0.849801	0.0675041	0.220864	0.376205	0.0365374
0.359681	0.0558026	0.112646	0.237943	0.147986
1.10519	0.00548262	0.606811	0.209689	5.18796e-05
0.645632	0.0238866	0.172758	0.333001	0.0683639
0.706359	0.0357716	0.308777	0.249101	0.0109653
1.27965	0.0135598	0.244066	0.530814	0.0268291
0.477615	0.0614065	0.0814041	0.378165	0.222712
0.598733	0.0611099	0.12816	0.368077	0.12119
0.462065	0.0953815	0.0536867	0.457247	0.32563
0.119403	0.110848	0.00542949	0.380906	0.757526
0.604022	0.0507906	0.137569	0.356466	0.107407
0.948191	0.0487455	0.155834	0.520166	0.0849788
1.30758	0.0166773	0.353644	0.416661	0.00568319
1.52048	-0.0108146	0.330413	0.510176	0.0080214
0.858303	0.0353948	0.139408	0.502643	0.104904
0.885508	-0.00324662	0.71975	0.130238	2.28814e-06
0.7192	0.0466963	0.186035	0.354583	0.0575921
0.990744	-0.0106476	0.471915	0.247027	0.000820117
0.758823	0.0349858	0.464382	0.192085	0.000937834
0.49942	0.0720921	0.145877	0.284837	0.0965546
0.49095	0.0469319	0.19478	0.23528	0.0514151
0.842698	0.0331371	0.424322	0.231354	0.00186267
1.49121	-0.0174212	0.589504	0.293301	7.73968e-05
0.825205	0.0305689	0.35274	0.263474	0.00576103
0.957645	0.0161227	0.392809	0.280634	0.00310481
0.986863	0.0448272	0.485071	0.239658	0.000646118
1.16129	0.0157897	0.740348	0.1621	1.13696e-06
0.822662	0.0412554	0.22319	0.361747	0.0354318
0.482658	0.0979025	0.0600593	0.450053	0.297688
0.535994	0.060945	0.0859542	0.411978	0.209658
0.50195	0.0502846	0.101404	0.352191	0.171203
0.726817	0.0656765	0.217655	0.32479	0.0381169
0.371548	0.0725866	0.0608902	0.343924	0.294263
0.475675	0.0557729	0.0414371	0.53925	0.389348
1.25005	0.0208148	0.413003	0.351263	0.00224397
1.25229	0.0297668	0.412192	0.352481	0.00227387
2.69627	-0.0502618	0.527661	0.60128	0.000286811
0.573632	0.0825464	0.0801068	0.458175	0.226597
1.27736	0.0150669	0.423693	0.351138	0.0018822
0.802575	0.074904	0.347992	0.258935	0.00618579
1.00067	0.0258899	0.428435	0.272423	0.00173938
1.41456	-0.0106127	0.356636	0.447817	0.00543258
-0.00723254	0.112532	4.44763e-06	0.808331	0.992959
1.04311	0.0266989	0.594534	0.203041	6.90177e-05
1.07299	0.0413039	0.14359	0.617642	0.0994265
0.869613	0.00765039	0.646009	0.151728	1.96266e-05
0.961639	0.000643656	0.723325	0.140183	2.03405e-06
0.723457	0.0303923	0.355779	0.229458	0.00550329
0.734978	0.0505917	0.101912	0.514263	0.170076
0.9521	0.0227924	0.611098	0.179024	4.68629e-05
1.27987	-0.0100491	0.652123	0.220333	1.67103e-05
0.125183	0.0713054	0.00736762	0.342485	0.718987
0.675032	0.0529121	0.0713915	0.573827	0.254772
1.11279	0.0173536	0.469509	0.2788	0.00085618
0.515581	0.0585639	0.30673	0.182698	0.0112902
0.522349	0.0566405	0.265317	0.204876	0.0201174
0.871241	0.0440255	0.216681	0.390446	0.0386089
0.460928	0.0553203	0.0987499	0.32821	0.177229
0.462343	0.0903034	0.0416002	0.523062	0.388396
0.368459	0.0796013	0.0602996	0.342839	0.296692
0.508678	0.0814142	0.0653691	0.453357	0.276597
0.212947	0.0798036	0.0355046	0.261604	0.426279
0.838314	0.024594	0.291741	0.30787	0.0139542
1.09603	0.0271173	0.340337	0.359659	0.0069316
1.0984	-0.00489784	0.535678	0.241037	0.000244306
0.532378	0.055727	0.148216	0.300817	0.093702
1.26264	-0.00495344	0.550472	0.268939	0.00018046
0.444302	0.111639	0.0504135	0.454502	0.341249
1.60601	-0.00849506	0.348499	0.517568	0.0061391
0.393253	0.0671328	0.051594	0.397405	0.33551
0.236177	0.0423807	0.0388009	0.277069	0.405184
1.52914	-0.0193937	0.450746	0.397863	0.00119051
0.782806	0.0341048	0.273574	0.300661	0.0179621
0.74434	0.0316748	0.381098	0.223577	0.00373242
1.12834	0.0122422	0.299679	0.406559	0.0124783
0.671202	0.0408186	0.474512	0.166485	0.000782741
0.858352	0.0282334	0.57789	0.17291	0.000100334
0.709999	0.0467406	0.348128	0.228999	0.00617329
0.487895	0.115896	0.0403787	0.560614	0.395602
0.891792	0.0192869	0.37392	0.27199	0.00417228
0.507278	0.0622495	0.0678336	0.443235	0.267412
0.762818	0.0405814	0.157306	0.416148	0.0833889
0.819917	0.0798927	0.139325	0.48033	0.105016
1.52765	0.0259143	0.450678	0.397529	0.0011919
0.775505	0.0363766	0.293606	0.283523	0.0135934
0.903668	0.0142145	0.222598	0.398047	0.03571
0.40706	0.0807081	0.150601	0.227858	0.0908792
0.812758	0.00935539	0.47846	0.200008	0.000728878
0.87766	0.0329679	0.0927343	0.647049	0.191741
0.88083	0.0449461	0.286499	0.327636	0.0150156
1.00251	0.0305073	0.420878	0.27718	0.00197193
0.101919	0.124873	0.00250732	0.479149	0.833944
0.716773	0.085235	0.0702299	0.614712	0.258821
0.910098	0.0322764	0.287983	0.337298	0.0147077
0.816263	0.00520432	0.429876	0.221568	0.00169797
0.708584	0.0450163	0.231923	0.303938	0.0315567
0.43456	0.052022	0.213618	0.196522	0.0401961
0.675557	0.0428544	0.269467	0.262176	0.0190057
-0.174815	0.170209	0.00896303	0.43327	0.69135
0.538751	0.0497736	0.395137	0.157111	0.00299215
0.91647	0.0171047	0.257247	0.367053	0.0224553
1.05669	0.0140738	0.563098	0.219388	0.000138311
0.824858	0.0617981	0.483076	0.201117	0.000670147
1.12384	-0.0097394	0.510082	0.259604	0.0004042
1.80675	-0.0428044	0.728379	0.260055	1.71784e-06
0.853571	0.0626171	0.362748	0.266659	0.00495178
0.581539	0.0218918	0.346383	0.188289	0.00633613
0.829455	0.0137575	0.564476	0.171728	0.000134296
0.572518	0.0213773	0.54526	0.123235	0.000200994
0.63505	0.0288242	0.20712	0.292863	0.0437714
0.633002	0.0733494	0.235733	0.268647	0.0299951
0.677384	0.0433585	0.295578	0.246479	0.0132217
0.446854	0.0377332	0.0730842	0.375092	0.249001
0.921042	0.0415389	0.214269	0.41572	0.0398539
0.701556	0.0384176	0.159113	0.380139	0.0814767
0.459322	0.0706803	0.0315943	0.599385	0.453418
0.474582	0.0340832	0.188604	0.232015	0.0557069
0.609664	0.0730288	0.139554	0.356816	0.104707
0.674029	0.0359229	0.288168	0.249694	0.0146697
1.06459	0.0101292	0.459163	0.272331	0.00102814
0.595424	0.0907513	0.121768	0.376902	0.131569
1.20506	0.0161668	0.404841	0.344386	0.00256157
1.27609	-0.0069377	0.6571	0.217277	1.46295e-05
1.21163	-0.0100693	0.541094	0.263003	0.000218893
1.07122	0.00241331	0.469521	0.268381	0.000855999
1.42996	-0.0183866	0.33665	0.473119	0.00731949
0.030618	0.0837109	0.000574325	0.301049	0.920116
1.06375	0.0108912	0.290789	0.391563	0.0141415
0.615498	0.0595908	0.0602391	0.573007	0.296942
0.765687	0.0281431	0.616139	0.14245	4.15246e-05
0.515097	0.0946329	0.0755293	0.424758	0.240927
0.296046	0.0787265	0.0523117	0.297	0.33208
0.430726	0.0360159	0.23764	0.181838	0.0292409
0.737333	0.0583838	0.45987	0.188347	0.00101547
0.637208	0.0459543	0.172687	0.328737	0.0684265
0.119152	0.0828209	0.00655609	0.345711	0.734347
0.825488	0.0229406	0.598698	0.159297	6.27079e-05
0.917227	0.00481547	0.868432	0.0841487	2.33357e-09
1.2724	-0.000358095	0.259916	0.50607	0.0216555
0.71211	0.0484883	0.310812	0.249937	0.0106511
0.481872	0.0985081	0.0821076	0.379752	0.220636
1.05234	-0.0153408	0.739042	0.147391	1.19039e-06
0.769261	0.060102	0.20812	0.35368	0.0432022
0.41519	0.0544681	0.0861247	0.318779	0.209186
0.579587	0.0592574	0.0970703	0.416645	0.181158
0.523321	0.067136	0.189466	0.255124	0.0550883
0.836004	0.0154807	0.405324	0.238677	0.00254171
0.624962	0.0433268	0.231054	0.268725	0.0319235
1.16705	-0.00726945	0.483566	0.284271	0.000664181
1.0881	0.0248948	0.618484	0.20143	3.92331e-05
-0.0910934	0.123037	0.00166593	0.525606	0.864341
0.258668	0.0921054	0.0192369	0.435333	0.559783
0.307627	0.0889567	0.0219684	0.483798	0.532872
1.68675	0.00769069	0.200664	0.793494	0.0476233
0.396858	0.081432	0.0603591	0.36907	0.296447
0.841621	0.0120053	0.56545	0.173902	0.000131521
1.46224	-0.0331098	0.830676	0.155606	2.30508e-08
0.651583	0.0303211	0.355967	0.206577	0.0054877
0.93978	0.0275699	0.210611	0.42884	0.0418148
0.721674	0.0672837	0.114894	0.472121	0.143752
0.869161	0.0485923	0.175057	0.444719	0.066368
0.0261508	0.118274	0.000174453	0.466629	0.955926
0.353063	0.0768529	0.0579561	0.335507	0.306573
1.33961	0.0310686	0.236756	0.566921	0.029588
-0.124998	0.118064	0.00309701	0.528592	0.815736
0.258558	0.0931247	0.00660222	0.747546	0.733446
0.510047	0.0515197	0.247498	0.209624	0.0256191
0.713804	0.021775	0.417858	0.198583	0.0020725
1.75959	-0.0270504	0.249249	0.719789	0.0250216
0.853533	0.0597699	0.349788	0.27429	0.00602189
0.705918	0.0484654	0.0906295	0.527052	0.197118
0.942266	0.00742061	0.529038	0.20955	0.000279069
1.94874	-0.0228714	0.487611	0.470848	0.000616663
1.04362	0.00504487	0.322112	0.356846	0.0090518
1.27741	0.0124977	0.41779	0.35543	0.00207482
0.739657	0.0374038	0.310885	0.259562	0.01064
0.809743	0.0260545	0.492333	0.193808	0.000565088
0.784547	0.0302384	0.387747	0.232366	0.00336319
0.808963	0.0459307	0.196069	0.386098	0.0505608
0.480772	0.0466397	0.0197892	0.797533	0.554146
0.478959	0.0533412	0.233479	0.20455	0.0309098
0.339557	0.0658678	0.0344586	0.423656	0.4333
0.42589	0.0750163	0.0488091	0.443144	0.349253
0.327632	0.0716388	0.0297393	0.441092	0.467201
0.723875	0.0528548	0.291419	0.26605	0.0140172
0.348314	0.0955297	0.019332	0.584733	0.558805
1.01339	-0.0143169	0.53406	0.223104	0.000252395
0.706509	0.0300694	0.183967	0.350724	0.0591549
0.294502	0.0746622	0.041054	0.335484	0.391596
0.777814	0.0226324	0.560832	0.162233	0.00014515
0.445176	0.048007	0.0919491	0.329744	0.193728
0.940742	0.00789086	0.585428	0.186594	8.48451e-05
0.742796	0.0310765	0.192018	0.35914	0.0532937
1.69759	-0.0224454	0.536201	0.372132	0.000241741
0.75987	0.0893478	0.265291	0.298057	0.0201246
0.845543	0.028497	0.332012	0.282688	0.00783585
1.96803	-0.0494338	0.589541	0.387056	7.73321e-05
1.64271	-0.0402585	0.425181	0.450197	0.00183628
0.912552	0.0235099	0.318337	0.314748	0.00955965
0.597543	0.00581013	0.655242	0.102162	1.53774e-05
1.28055	-0.00482656	0.542748	0.277039	0.000211621
0.895444	0.00460066	0.728454	0.128861	1.71348e-06
0.549127	0.0507482	0.135106	0.327477	0.110854
0.790375	0.0220838	0.255323	0.318153	0.0230492
1.13217	-0.000750017	0.443936	0.298661	0.00133848
2.45967	-0.113071	0.820228	0.271415	3.97334e-08
1.08397	0.0301222	0.216745	0.48569	0.0385765
-0.28482	0.109658	0.0188312	0.484581	0.563992
0.872839	0.0300359	0.316366	0.302423	0.00983503
0.856231	-6.87958e-05	0.710045	0.128967	3.12694e-06
0.866123	0.0147225	0.530642	0.191997	0.000270288
0.696445	0.0432384	0.132578	0.419885	0.114508
0.806072	0.0162345	0.172595	0.415989	0.0685077
0.348675	0.0830247	0.0967415	0.251122	0.181938
0.447783	0.0652928	0.116716	0.290346	0.140413
-0.483179	0.14497	0.144396	0.277224	0.0984051
1.21972	0.00741368	0.450963	0.317216	0.00118603
0.205273	0.0909674	0.00587187	0.629548	0.748136
0.91542	0.0547569	0.238619	0.385419	0.0288607
1.04657	0.0222984	0.648042	0.181792	1.86098e-05
1.08896	0.00771479	0.612464	0.20417	4.53592e-05
0.850175	0.0391624	0.13794	0.500951	0.106896
1.24841	0.0445852	0.243607	0.518501	0.0269949
0.362819	0.106223	0.105191	0.249419	0.162981
1.19462	0.0139702	0.315123	0.415107	0.0100124
0.694261	0.0668577	0.155034	0.382026	0.0858556
0.876626	0.0393797	0.285519	0.326855	0.0152221
1.25	-0.0267181	0.857971	0.119874	4.6709e-09
0.357039	0.0956792	0.0174909	0.630727	0.578333
0.765239	0.0373384	0.126797	0.473329	0.12333
0.905713	0.0520714	0.543802	0.195529	0.000207101
1.32671	-0.00807438	0.482493	0.323856	0.000677322
0.512522	0.0691217	0.341202	0.167859	0.00684333
0.5389	0.0737332	0.0823692	0.423958	0.21987
0.918538	0.0298547	0.357375	0.29032	0.00537224
0.226119	0.0691874	0.0214806	0.359718	0.537506
0.591744	0.0454441	0.225632	0.258387	0.0343051
0.0306046	0.0954495	0.000175264	0.544836	0.955824
1.05609	0.0457661	0.176077	0.538463	0.0655015
0.295357	0.0859352	0.0363474	0.358454	0.420739
1.0748	0.00551016	0.547692	0.230219	0.000191163
0.125674	0.11221	0.00140174	0.790625	0.875474
-0.123453	0.119652	0.00270293	0.558934	0.827678
1.16565	0.00203469	0.565919	0.240625	0.000130204
0.973722	0.0144467	0.646168	0.169834	1.95453e-05
0.574895	0.0945646	0.102303	0.401396	0.169214
1.0426	0.0363626	0.143595	0.600142	0.0994212
0.700164	0.0793183	0.118345	0.45044	0.137496
1.50376	-0.0173754	0.869915	0.137062	2.10569e-09
0.192247	0.0712093	0.0394619	0.223559	0.401131
0.817076	0.00434792	0.747461	0.111943	8.81778e-07
0.360925	0.0648917	0.0644237	0.324188	0.280218
0.820945	0.0334285	0.207383	0.378289	0.0436213
0.64992	0.0400145	0.327185	0.219672	0.00840857
1.40104	-0.0227817	0.808805	0.160557	6.9604e-08
1.24689	0.0171682	0.205111	0.578565	0.0449371
0.455197	0.0682284	0.152127	0.253294	0.0891174
0.817131	0.0379618	0.584548	0.16237	8.65346e-05
0.688116	0.0560387	0.156196	0.376973	0.0845846
1.10484	0.00991183	0.523528	0.248435	0.00031123
0.663086	0.0379555	0.361558	0.207685	0.00504223
0.843049	0.00793834	0.592531	0.164781	7.22508e-05
0.507757	0.0502618	0.130479	0.308951	0.117635
1.17829	-0.0180633	0.699171	0.182173	4.3846e-06
0.685894	0.0301702	0.355419	0.217715	0.00553325
1.06672	0.0402373	0.193968	0.512538	0.0519607
0.946749	0.0151719	0.823612	0.103269	3.34264e-08
1.80074	-0.0410098	0.915132	0.129254	4.40794e-11
0.921185	0.015189	0.543634	0.198936	0.000207816
0.68363	0.0360666	0.34189	0.223558	0.00677392
1.51487	0.0013391	0.530058	0.336201	0.000273455
0.592593	0.0567926	0.149121	0.333645	0.09262
0.407993	0.0384127	0.305169	0.145106	0.0115439
1.158	0.00941357	0.546062	0.248856	0.000197703
1.28988	0.0182523	0.25238	0.523269	0.023986
0.652863	0.0643092	0.16779	0.342703	0.0728792
1.0777	0.0413363	0.346788	0.348622	0.00629803
0.0749884	0.109308	0.00103677	0.548644	0.892801
0.548004	0.0180372	0.666355	0.0913981	1.13675e-05
0.970611	0.0611444	0.199053	0.458908	0.0486339
0.52007	0.0286869	0.178633	0.262853	0.063376
0.701139	0.095492	0.0738866	0.585083	0.246318
1.06555	-0.00386622	0.496348	0.252995	0.000524339
0.528711	0.0419774	0.122319	0.333812	0.130638
0.568495	0.0808478	0.044876	0.618177	0.369926
0.618743	0.0913941	0.224917	0.27073	0.0346314
0.70913	0.0821497	0.218166	0.316412	0.0378611
0.668211	0.0319219	0.222179	0.29469	0.0359087
0.483691	0.0745315	0.0704804	0.414025	0.257941
1.49489	-0.00717238	0.32585	0.506806	0.00857357
1.11209	0.02414	0.317402	0.384397	0.00968938
0.43916	0.0565736	0.208351	0.201769	0.0430716
1.07978	0.0371552	0.301082	0.387767	0.0122332
1.10165	0.012524	0.470741	0.275329	0.000837544
0.697291	0.0255632	0.3949	0.203445	0.00300345
0.843018	0.0438198	0.230166	0.363395	0.0323028
0.678229	0.038912	0.178846	0.342542	0.0632023
0.359362	0.0662966	0.0402834	0.413432	0.396172
0.867165	0.0734326	0.520608	0.196135	0.000329599
0.534916	0.068449	0.0420378	0.601871	0.385858
0.726262	0.0512672	0.492956	0.17361	0.000558584
0.632069	0.0625071	0.142455	0.365525	0.100884
0.64659	0.0373746	0.278575	0.245255	0.0167635
0.310585	0.0771892	0.0860995	0.238503	0.209256
0.621411	0.0454467	0.184184	0.308256	0.0589887
0.966956	-0.00401483	0.329272	0.325287	0.00815639
0.176027	0.0989886	0.00536435	0.564957	0.758943
0.663563	0.0806123	0.248727	0.271822	0.0251986
0.618061	0.0833578	0.0560717	0.597713	0.31481
1.20235	0.00353515	0.388244	0.355738	0.003337
0.675468	0.0477582	0.166167	0.356645	0.0744172
0.604316	0.0615387	0.121306	0.383359	0.132353
1.10545	0.0614629	0.339883	0.363118	0.00697837
0.994747	0.00250938	0.737036	0.140049	1.27684e-06
0.712181	0.0484936	0.089326	0.535978	0.20053
1.23506	0.0383272	0.247502	0.507594	0.0256178
0.495184	0.0760213	0.104759	0.341196	0.163898
1.64748	-0.0460851	0.582001	0.329086	9.15998e-05
0.591103	0.0857343	0.288126	0.218997	0.0146784
0.48618	0.0715864	0.0781341	0.393617	0.232652
0.628704	0.000578703	0.831698	0.0666611	2.18177e-08
0.752718	0.0605125	0.167625	0.395353	0.073034
0.124012	0.0479665	0.00551621	0.392471	0.755653
1.30652	0.0581401	0.206726	0.603243	0.0439977
0.922541	-0.00366695	0.52208	0.208045	0.000320219
0.466735	0.0620051	0.128436	0.286576	0.120761
0.412599	0.0767868	0.181121	0.206784	0.061372
0.309615	0.136833	0.0265684	0.441729	0.492317
0.380479	0.0804023	0.0522564	0.381918	0.332342
1.1738	0.0129148	0.317522	0.405616	0.00967257
-0.218127	0.140724	0.00354562	0.861896	0.803076
1.31876	-0.00633567	0.399447	0.381132	0.00279338
0.503156	0.0674535	0.184918	0.248988	0.0584316
0.861351	0.0833868	0.3654	0.267553	0.00475554
0.687677	0.0359323	0.336579	0.227562	0.00732715
0.899636	0.0802806	0.187929	0.440788	0.0561964
1.69429	-0.0419361	0.630522	0.3057	2.91568e-05
0.689562	0.0277938	0.486558	0.166961	0.000628717
0.562872	0.0879155	0.0571925	0.538661	0.309878
-0.221257	0.119475	0.0196878	0.367998	0.555173
0.114927	0.101609	0.00607667	0.346441	0.74392
0.976824	0.0360968	0.306488	0.346338	0.0113292
0.104443	0.110494	0.00284417	0.460944	0.823299
0.609317	0.0201974	0.20588	0.282061	0.0444875
0.529379	0.0958018	0.149416	0.297708	0.0922705
0.47953	0.063517	0.110528	0.320634	0.152093
0.867917	0.0144552	0.536537	0.190129	0.000240103
1.24912	-0.00140458	0.471174	0.311912	0.000831071
0.558072	0.0434798	0.140026	0.325982	0.104076
0.532184	0.0990139	0.126632	0.329422	0.123593
0.677723	0.0574608	0.183444	0.337021	0.0595562
0.83995	0.0219421	0.34673	0.271749	0.0063035
-0.148083	0.089435	0.00447266	0.520729	0.779368
0.714107	0.0300757	0.180851	0.358219	0.0615865
0.178743	0.0903716	0.00578019	0.55254	0.750049
0.406563	0.0711741	0.0850338	0.314339	0.212229
-0.0160447	0.112946	4.61557e-05	0.556638	0.977322
1.06807	0.0581344	0.373298	0.326187	0.00421252
0.29981	0.0748607	0.0390839	0.350392	0.403442
0.467006	0.0752027	0.138725	0.274271	0.105827
0.854526	0.0607683	0.415082	0.239095	0.00216904
0.328426	0.041552	0.0728289	0.276203	0.249862
0.690307	0.0367198	0.342374	0.225499	0.00672551
0.917754	0.0605787	0.0574725	0.876006	0.308661
1.33453	-0.0142214	0.500643	0.314148	0.0004837
0.515609	0.0753782	0.146226	0.293659	0.0961227
0.659	0.114381	0.135733	0.39195	0.109966
0.332311	0.0930941	0.0540523	0.327669	0.323942
1.24411	-0.00583008	0.618533	0.230287	3.91865e-05
0.558313	0.0588351	0.219915	0.247848	0.0369983
0.606646	0.0748898	0.123525	0.380883	0.128628
0.807703	0.0322567	0.27044	0.312688	0.0187535
0.572297	0.0418756	0.0939357	0.418937	0.188744
1.39119	0.0156681	0.382113	0.416974	0.00367376
0.407766	0.0607422	0.123462	0.256091	0.128732
0.413142	0.0761382	0.134679	0.246832	0.111462
0.496435	0.0367224	0.351177	0.159047	0.00589776
1.42623	-0.00332438	0.480584	0.349483	0.000701302
-0.0176581	0.0636383	0.000246365	0.265134	0.947634
0.710741	0.0682493	0.0650012	0.63536	0.278
0.339944	0.0479124	0.12721	0.209877	0.122677
1.4081	0.0244752	0.381788	0.422332	0.00369247
1.37929	0.0271135	0.324744	0.468796	0.0087126
1.28662	-0.00120552	0.789019	0.156816	1.70714e-07
0.146188	0.119347	0.00397001	0.545777	0.791858
1.54126	-0.0216831	0.711231	0.231477	3.01146e-06
0.181079	0.0970959	0.00636735	0.533169	0.738068
1.02932	0.0445425	0.0996209	0.729379	0.175227
0.740846	0.0609293	0.24403	0.307342	0.0268421
0.215557	0.135238	0.0137947	0.429588	0.621908
1.12495	0.0467999	0.106796	0.766819	0.159622
0.760732	0.0405831	0.125185	0.473999	0.125912
1.41321	0.0124556	0.604822	0.269249	5.43662e-05
1.01077	-0.0117141	0.840064	0.103952	1.37269e-08
1.05058	0.0356994	0.593884	0.20477	7.00522e-05
0.601415	0.0490672	0.0929663	0.442779	0.191159
0.731417	0.0438897	0.352354	0.233726	0.0057945
0.651961	0.0335997	0.544217	0.14063	0.000205348
0.330282	0.0604831	0.178923	0.166766	0.0631389
0.465997	0.0484847	0.118505	0.299562	0.137212
0.951887	0.00404528	0.547944	0.203787	0.000190171
0.988052	0.0292708	0.403049	0.283423	0.00263659
0.654708	0.0567155	0.283082	0.245578	0.0157473
0.721199	0.0749944	0.283669	0.270128	0.0156194
0.593407	0.033317	0.196951	0.282428	0.0499834
1.18902	-0.0142318	0.692238	0.186866	5.40597e-06
0.990123	0.0124846	0.28443	0.370162	0.0154549
-0.0175021	0.186172	5.74882e-05	0.544066	0.974691
0.594707	0.0323002	0.459223	0.152112	0.00102707
0.714933	0.0387336	0.386006	0.212527	0.00345654
0.516214	0.0240577	0.385414	0.153646	0.0034888
0.935916	0.0239158	0.586823	0.185104	8.22265e-05
0.412582	0.0520884	0.123104	0.259544	0.129326
0.939744	0.0753795	0.0701268	0.806573	0.259184
0.663167	0.0586287	0.139737	0.387834	0.104462
0.984441	0.0244942	0.49671	0.233567	0.000520795
1.16054	0.0310485	0.363625	0.36187	0.00488612
0.627633	0.0292056	0.295169	0.2286	0.013298
1.30946	0.0240044	0.579235	0.263056	9.7398e-05
0.845271	0.0419808	0.185777	0.417095	0.0577852
1.48923	0.0238494	0.344681	0.483997	0.00649882
0.291369	0.08727	0.04274	0.325016	0.381832
0.823496	0.0214069	0.593099	0.16077	7.13214e-05
1.01432	0.0163992	0.595931	0.196864	6.68404e-05
0.93265	0.0113245	0.818743	0.103432	4.28215e-08
0.130403	0.107369	0.00293951	0.566074	0.820407
0.5858	0.0348156	0.401859	0.168453	0.00268749
0.816918	0.0598203	0.131612	0.494597	0.115937
-0.00154805	0.117011	4.41929e-07	0.548875	0.997781
0.774645	0.0349739	0.330963	0.259598	0.00795708
1.04735	0.0448761	0.304462	0.373123	0.0116605
1.09515	0.00642451	0.583057	0.218284	8.94677e-05
0.532216	0.0306033	0.505111	0.124169	0.000444464
0.845944	0.0270451	0.172166	0.437223	0.0688877
0.678397	0.0518897	0.0546428	0.665088	0.321238
0.844469	0.061728	0.246075	0.348399	0.0261144
1.22767	0.00562768	0.48792	0.296442	0.000613163
0.444791	0.0530409	0.0811803	0.352703	0.223377
0.476137	0.088753	0.0687952	0.412895	0.263925
1.3613	-0.00321041	0.139692	0.796266	0.104523
2.21971	-0.051166	0.410705	0.626703	0.00232954
0.57428	0.0471165	0.0993592	0.40753	0.175826
0.551303	0.0539548	0.222315	0.243037	0.0358441
0.994404	0.0482413	0.33258	0.332031	0.00777086
0.38943	0.0797112	0.0799685	0.31134	0.227016
0.449576	0.0538069	0.140091	0.262536	0.103989
0.922583	0.0780534	0.193144	0.444454	0.0525203
0.702339	0.0686265	0.143016	0.405233	0.100162
0.765227	0.0301637	0.252009	0.310738	0.0241067
0.263552	0.0850349	0.0518729	0.265579	0.334171
0.713	0.0519493	0.173035	0.367392	0.0681206
0.79715	0.0404044	0.336196	0.264014	0.00736867
0.896751	0.0209115	0.580282	0.179761	9.51642e-05
0.660326	0.0410408	0.585076	0.131069	8.55175e-05
0.691986	0.0450287	0.18323	0.34436	0.0597217
0.660397	0.0661415	0.0732389	0.553709	0.248481
1.54159	0.00340217	0.351569	0.493469	0.00586326
1.08981	-0.0122606	0.601949	0.208883	5.81467e-05
0.680004	0.0586519	0.387434	0.201536	0.00337981
0.724081	0.015613	0.584888	0.14378	8.58797e-05
0.837114	0.0365073	0.310468	0.294048	0.0107036
1.28492	0.0273502	0.22121	0.568262	0.0363713
-0.424526	0.131771	0.0300497	0.56849	0.464851
0.366932	0.0972932	0.0504275	0.375301	0.341181
1.11971	0.00108296	0.574168	0.227284	0.000108882
0.904799	0.0483399	0.134865	0.540143	0.111197
1.39599	-0.0163562	0.616642	0.259437	4.10233e-05
1.61769	-0.0251849	0.49426	0.385696	0.000545182
1.91438	0.000501523	0.484456	0.465476	0.000653445
0.422984	0.0663146	0.128232	0.25995	0.121078
1.53779	0.031592	0.156532	0.841379	0.0842206
0.699839	0.062941	0.124915	0.436596	0.126349
1.00749	0.0188165	0.247582	0.413976	0.0255902
0.273682	0.065644	0.0552143	0.26684	0.318648
0.700153	0.0316088	0.361568	0.21929	0.00504144
0.632483	0.0547153	0.260397	0.251243	0.0215141
0.981885	0.0386153	0.242858	0.408636	0.0272676
0.441084	0.0784609	0.0650032	0.394296	0.277992
0.95412	0.00183155	0.192307	0.460886	0.0530945
1.30614	0.0777767	0.178243	0.661027	0.0636963
0.881938	0.039069	0.310284	0.309925	0.0107318
1.94254	-0.0163435	0.551275	0.413086	0.000177469
0.478216	0.0710053	0.0571428	0.457857	0.310095
0.561191	0.120529	0.207942	0.258156	0.043303
1.21973	0.0278967	0.34408	0.396938	0.00655718
0.718732	0.0491035	0.238928	0.30235	0.0287418
1.27289	-0.0134403	0.586378	0.251981	8.30544e-05
0.93897	0.0245756	0.250374	0.382951	0.0246448
0.536172	0.0369543	0.342004	0.175293	0.00676246
0.817005	0.0325138	0.360544	0.256457	0.00512052
0.444057	0.0456836	0.0892076	0.334435	0.200843
0.355159	0.0747281	0.0545988	0.34834	0.321438
0.791049	0.0365865	0.163669	0.421476	0.076845
0.958592	0.033502	0.243739	0.397989	0.0269472
1.37898	-0.0326826	0.78044	0.172396	2.45561e-07
0.760797	0.0115407	0.541652	0.164957	0.000216415
