# Supplementary material for: A new perspective on population genetics: Deciphering the relationship between genetic variants and disease prevalence in Psoriasis
Source: PLoS One. 2026 Mar 13;21(3):e0344204. doi: 10.1371/journal.pone.0344204 (PMC12987435; doi:10.1371/journal.pone.0344204)
Supplement: S29 Table — This model simulates gene flow by limiting the variation of disease-specific genotype frequencies across ethnicities to 20% of the reference population. The data were generated using the command python convergence_loss_times_origion.py.txt 1000 20 20 0 0 1. The first sheet detailed the first permutation data (from 0.origin.txt and 0.txt), and the following sheets present the final linear regression analysis results between genotype frequencies and disease prevalence across 1000 tests (from result.txt), demonstrating the impact of constrained frequency fluctuations. (XLSX) [file pone.0344204.s034.xlsx]

## Sheet: 0.origion
Supplementary Table 29. Details of the constrained model.
15 genotype frequencies within three real combinations were generated for 20 populations
Population	Prevalence	A1	A2	A3	A4	B1	B2	B3	B4	B5	C1	C2	C3	C4	C5	C6
P1	0.106982	0.449524	0.565724	0.36385	0.935301	0.968842	0.126416	0.623745	0.147528	0.566589	0.843882	0.427267	0.558472	0.493637	0.440256	0.321132
P2	0.109914	0.5273	0.547709	0.384684	0.792017	0.919841	0.147435	0.652792	0.176379	0.603795	1.01047	0.368237	0.46984	0.509091	0.465571	0.301518
P3	0.0992429	0.419169	0.472648	0.366308	1.02578	0.779304	0.102444	0.558893	0.172191	0.607749	0.921489	0.411238	0.665696	0.587185	0.526643	0.258044
P4	0.100892	0.39504	0.60535	0.33155	1.03251	1.07911	0.134368	0.720772	0.149025	0.645379	0.871736	0.384721	0.473429	0.558109	0.353194	0.286841
P5	0.100979	0.449342	0.585768	0.294149	1.07599	1.01025	0.111144	0.732636	0.174782	0.65034	0.8239	0.451208	0.522287	0.425596	0.387473	0.259898
P6	0.0717103	0.418458	0.491947	0.291703	0.896169	0.935548	0.129317	0.555442	0.159718	0.679174	0.746077	0.398795	0.585213	0.486719	0.400633	0.312382
P7	0.113095	0.384596	0.637111	0.376561	1.00796	1.14684	0.108503	0.511621	0.169825	0.51218	0.686779	0.444676	0.624968	0.458292	0.510156	0.326158
P8	0.106849	0.409436	0.671486	0.403417	0.802257	0.871001	0.101368	0.610145	0.125613	0.602489	0.69185	0.465824	0.554367	0.575512	0.383599	0.349695
P9	0.0841956	0.39116	0.526401	0.324792	1.02379	0.813302	0.146019	0.645434	0.160385	0.624439	0.690138	0.476877	0.478122	0.49801	0.398688	0.257694
P10	0.0809773	0.370621	0.524577	0.35829	0.844337	1.10471	0.138806	0.713142	0.166429	0.672544	0.763019	0.370281	0.450825	0.431621	0.476896	0.378443
P11	0.0912952	0.417548	0.561392	0.332081	0.970333	1.03494	0.143874	0.544255	0.147877	0.479229	0.774064	0.488576	0.456534	0.536588	0.410509	0.263434
P12	0.127363	0.517566	0.534839	0.419821	0.91787	1.02543	0.133939	0.55138	0.175653	0.607266	0.790088	0.346223	0.642336	0.41427	0.498207	0.347902
P13	0.0894515	0.386668	0.5809	0.390497	0.831941	0.845184	0.119503	0.608409	0.152006	0.522546	0.989977	0.439932	0.519349	0.399604	0.355214	0.361285
P14	0.0911353	0.434965	0.539085	0.359031	0.87513	0.83855	0.131587	0.535948	0.163422	0.665749	0.966035	0.384095	0.507561	0.510762	0.421911	0.271702
P15	0.0781405	0.363592	0.49148	0.304181	1.08243	0.893104	0.139666	0.688254	0.171063	0.52161	0.931444	0.411111	0.552001	0.416705	0.429741	0.307599
P16	0.104755	0.514756	0.512702	0.345688	0.964956	1.10889	0.103012	0.646872	0.136083	0.522223	0.837588	0.448395	0.550211	0.459081	0.366695	0.329682
P17	0.111956	0.526419	0.608412	0.335854	0.82818	0.86738	0.141297	0.579382	0.137665	0.521098	0.745559	0.478774	0.451197	0.590173	0.48951	0.382068
P18	0.101349	0.473832	0.638674	0.354267	0.765934	1.12176	0.114332	0.591131	0.135663	0.496822	0.998978	0.431076	0.569946	0.537589	0.379028	0.282405
P19	0.127012	0.511367	0.571095	0.42574	0.859256	1.03184	0.110235	0.544673	0.141517	0.5541	0.92833	0.419779	0.609116	0.461027	0.517727	0.270403
P20	0.0811959	0.380765	0.599942	0.376127	0.805273	1.03689	0.126323	0.53333	0.120816	0.488705	0.991661	0.367537	0.508637	0.415326	0.352418	0.290454
15 random numbers were generated for the first population as reference and limited the variation of corresponding random numbers for the other populations from the reference to 20% at most
3 genotype combinations frequency obtained from 3 real combinations for each independent population
Population	A1A2A3	A1A2A4	A1A3A4	A2A3A4	B1B2B3	B1B2B4	B1B2B5	B1B3B4	B1B3B5	B1B4B5	B2B3B4	B2B3B5	B2B4B5	B3B4B5	C1C2C3	C1C2C4	C1C2C5	C1C2C6	C1C3C4	C1C3C5	C1C3C6	C1C4C5	C1C4C6	C1C5C6	C2C3C4	C2C3C5	C2C3C6	C2C4C5	C2C4C6	C2C5C6	C3C4C5	C3C4C6	C3C5C6	C4C5C6
P1	0.105052	0.0885305	0.0446762	0.192521	0.151345	0.177987	0.121371	0.0116328	0.115788	0.207485	0.133774	0.0521375	0.0105668	0.0809833	0.152977	0.237853	0.342395	0.201364	0.0763944	0.0891528	0.0789569	0.119308	0.15874	0.0928564	0.0180688	0.0677316	0.0604072	0.0925296	0.0766275	0.232643	0.0697905	0.11779	0.183398	0.069394
P2	0.0805496	0.0721205	0.0581117	0.166874	0.143149	0.18943	0.11136	0.0169755	0.112193	0.221035	0.155108	0.0695202	0.0157013	0.09796	0.160656	0.22874	0.362557	0.174825	0.0885294	0.105909	0.0659552	0.141848	0.173236	0.0872787	0.0239199	0.0565244	0.0516923	0.111099	0.0521664	0.241697	0.0714651	0.088079	0.2395	0.0818845
P3	0.144174	0.100866	0.0347967	0.177598	0.158292	0.222514	0.205858	0.00985884	0.097786	0.323059	0.139624	0.0584875	0.0107207	0.0815534	0.157503	0.203227	0.264703	0.252266	0.0446192	0.0749974	0.0904662	0.125228	0.199572	0.12717	0.0137469	0.0623106	0.055886	0.0725726	0.070642	0.360198	0.0797967	0.160748	0.284958	0.0485196
P4	0.06433	0.0757907	0.0625044	0.207228	0.118381	0.187176	0.0933227	0.0144329	0.0961993	0.145765	0.139555	0.0693222	0.0129232	0.103786	0.135233	0.24691	0.50197	0.158776	0.104511	0.11591	0.0479634	0.0883161	0.118452	0.0758364	0.0216083	0.0615894	0.0389763	0.0792859	0.0522447	0.230334	0.0565424	0.101653	0.171837	0.0935787
P5	0.0913117	0.057771	0.0529562	0.185397	0.111837	0.158215	0.0861286	0.0142322	0.0966172	0.166734	0.0911329	0.0832772	0.0126335	0.114833	0.142217	0.283212	0.481345	0.19416	0.0822628	0.129364	0.0525961	0.0829696	0.144043	0.0744071	0.0196251	0.0499088	0.0454382	0.0774229	0.0612476	0.183139	0.042859	0.100296	0.135867	0.0730223
P6	0.0934996	0.0889771	0.0487837	0.128602	0.13639	0.144814	0.114114	0.0114722	0.0929435	0.174922	0.113435	0.0602525	0.0140278	0.101485	0.109391	0.184485	0.352928	0.17412	0.0671985	0.0829965	0.0732397	0.0933719	0.119201	0.0777631	0.0193231	0.0606336	0.0499093	0.0600497	0.0729037	0.212508	0.0609131	0.11359	0.145482	0.0821679
P7	0.141777	0.0934174	0.0284325	0.241821	0.139992	0.13996	0.146118	0.00942743	0.0996067	0.218966	0.102657	0.0445013	0.00943773	0.0997529	0.145976	0.24698	0.30052	0.190861	0.0636639	0.0996441	0.103989	0.114274	0.155799	0.103966	0.0211323	0.0664683	0.0739903	0.0922688	0.090642	0.196706	0.0762559	0.127363	0.160569	0.0637335
P8	0.0990595	0.111568	0.0372634	0.217322	0.134122	0.185476	0.122385	0.00776907	0.1127	0.147125	0.139237	0.0461763	0.00767159	0.065918	0.132511	0.220565	0.320185	0.178661	0.0538706	0.0667557	0.0743643	0.0928066	0.123626	0.102838	0.0110906	0.0937487	0.0624868	0.110911	0.0903043	0.220731	0.0772007	0.148619	0.152737	0.0531947
P9	0.0909031	0.0613593	0.0588507	0.175038	0.0850312	0.163901	0.0949315	0.0151156	0.0848099	0.131555	0.0885682	0.0646407	0.0146239	0.0814527	0.130068	0.210805	0.327789	0.157355	0.0766502	0.0841914	0.049122	0.0709044	0.131213	0.0946844	0.0190469	0.0611996	0.0489942	0.066877	0.0587556	0.164328	0.0511653	0.113549	0.137027	0.0741569
P10	0.0796093	0.0736395	0.0665741	0.158694	0.13018	0.121947	0.0927971	0.0164746	0.106922	0.164047	0.124634	0.0798227	0.0155367	0.123651	0.112119	0.164155	0.529841	0.127372	0.109354	0.131116	0.081364	0.137708	0.134738	0.076218	0.0255204	0.0604832	0.0668276	0.0696584	0.0631743	0.148472	0.077898	0.0720514	0.157058	0.103128
P11	0.0915648	0.0645337	0.0375256	0.180897	0.0930941	0.202932	0.100563	0.0115794	0.099628	0.145068	0.109418	0.0385697	0.0101959	0.073343	0.134546	0.227454	0.269935	0.172656	0.0810399	0.0832948	0.0493706	0.0837089	0.15525	0.107621	0.022019	0.0690631	0.0528357	0.0778426	0.0587595	0.189623	0.0580278	0.119687	0.170506	0.0713575
P12	0.110797	0.0925769	0.0448475	0.206096	0.176561	0.113322	0.132573	0.0129722	0.0951675	0.252841	0.113872	0.0588146	0.014287	0.109381	0.19944	0.25408	0.34335	0.175709	0.0757298	0.0993148	0.111334	0.136944	0.136283	0.0714578	0.0241252	0.0498996	0.06001	0.116213	0.0773705	0.210243	0.0718044	0.0921301	0.163068	0.0834055
P13	0.0811585	0.0749789	0.0379926	0.188718	0.185752	0.174037	0.0737189	0.0110518	0.157348	0.182631	0.142924	0.048326	0.00949213	0.067133	0.125617	0.186867	0.268702	0.226188	0.0614505	0.0781641	0.0666498	0.127047	0.154703	0.062446	0.0153529	0.0635134	0.0564579	0.0877117	0.0825457	0.205454	0.0512825	0.0913008	0.140522	0.0527782
P14	0.0822523	0.070437	0.0469513	0.16938	0.133222	0.189518	0.109377	0.0115252	0.100815	0.206872	0.134062	0.0583102	0.0143164	0.0912327	0.136665	0.205203	0.299201	0.18833	0.0591378	0.073445	0.0581839	0.110741	0.15655	0.0827709	0.0180324	0.0533029	0.0440304	0.0841867	0.0529689	0.250438	0.0585507	0.099574	0.208176	0.0734604
P15	0.0975225	0.0707545	0.05014	0.161822	0.158154	0.159567	0.0988497	0.0164435	0.117788	0.220954	0.119391	0.0614117	0.0124621	0.0796902	0.119714	0.193427	0.320625	0.211376	0.08585	0.10515	0.0729678	0.123125	0.164559	0.0736197	0.0213377	0.0526954	0.0543438	0.0543566	0.0698045	0.214252	0.0550834	0.0945644	0.166798	0.0650635
P16	0.0904679	0.0832748	0.0347987	0.171024	0.151934	0.172417	0.0926239	0.009068	0.123819	0.168991	0.126769	0.0459704	0.00732064	0.078804	0.171709	0.254667	0.374595	0.206643	0.0738916	0.0976136	0.0665164	0.101258	0.13772	0.0754838	0.0155447	0.0678648	0.0542076	0.0912326	0.0813364	0.211568	0.0554994	0.113261	0.141002	0.0596531
P17	0.105745	0.101739	0.0426598	0.169228	0.128525	0.210665	0.130349	0.0112699	0.136381	0.164668	0.168113	0.0415629	0.0101362	0.062223	0.146422	0.265249	0.261875	0.161057	0.0710082	0.0691825	0.0843855	0.139439	0.174733	0.138316	0.016872	0.107957	0.0895433	0.107567	0.0825348	0.19853	0.110378	0.12749	0.215389	0.063865
P18	0.0931236	0.086528	0.0335778	0.173301	0.160791	0.231505	0.116133	0.00916879	0.121614	0.215805	0.151663	0.0398425	0.007706	0.0756068	0.128572	0.23179	0.329446	0.245439	0.0758141	0.0899589	0.0610067	0.10693	0.163223	0.0878368	0.0173991	0.0654451	0.0461422	0.10721	0.0693841	0.306084	0.0575433	0.13208	0.203553	0.0637187
P19	0.13238	0.0759342	0.0332691	0.208918	0.152902	0.179659	0.145387	0.00849694	0.105374	0.292754	0.115728	0.0427104	0.00864401	0.0809111	0.187068	0.250937	0.311411	0.237369	0.0619532	0.0795345	0.0852731	0.129961	0.201755	0.100195	0.0160967	0.0523309	0.0587669	0.124333	0.0691405	0.260692	0.0645413	0.117882	0.221579	0.0630255
P20	0.0658821	0.0613584	0.0329249	0.181713	0.146504	0.151375	0.0744483	0.00813955	0.105862	0.177758	0.119627	0.0314895	0.0074585	0.0612212	0.115328	0.183954	0.270256	0.185384	0.069857	0.0668115	0.0520646	0.101508	0.128447	0.0537957	0.0158248	0.044337	0.0376215	0.0859213	0.0542983	0.209489	0.0425132	0.0776422	0.145148	0.0640119
The prevalence (P), Mean (X_bar) and median (X_md) of 3 genotype combinations frequency for each independent population
Populatin	P1	P2	P3	P4	P5	P6	P7	P8	P9	P10	P11	P12	P13	P14	P15	P16	P17	P18	P19	P20
X_bar	0.118595	0.121107	0.132774	0.114478	0.111132	0.103997	0.117961	0.112382	0.098196	0.111847	0.103339	0.120177	0.107059	0.109742	0.110108	0.112016	0.121031	0.120734	0.125792	0.0949992
X_md	0.0989543	0.101935	0.113047	0.094889	0.0886308	0.0931577	0.103311	0.106875	0.0845006	0.105025	0.0876369	0.110089	0.0818521	0.0877097	0.0960435	0.0919282	0.118934	0.100027	0.110551	0.0721527
Prevalence	0.106982	0.109914	0.0992429	0.100892	0.100979	0.0717103	0.113095	0.106849	0.0841956	0.0809773	0.0912952	0.127363	0.0894515	0.0911353	0.0781405	0.104755	0.111956	0.101349	0.127012	0.0811959

## Sheet: 1000_P_Xbar
Linear regression analysis between the 3 genotype combinations frequency (mean) and prevalence in 1000 permutation tests
slope	intercept	R2	SE	P
1.16866	-0.0335706	0.494639	0.278426	0.000541346
0.164119	-0.00579516	0.828157	0.0176211	2.63629e-08
2.00283	0.0323148	0.315148	0.695904	0.0100089
1.91097	0.0306284	0.433984	0.514393	0.00158482
0.463227	-0.0225897	0.918324	0.0325618	3.11695e-11
5.09676	-0.20502	0.519351	1.15569	0.000337798
0.570859	-0.0144946	0.874074	0.0510712	1.56841e-09
0.179153	0.00444097	0.543669	0.0386865	0.000207666
0.0421631	0.0595925	0.00202602	0.220564	0.850539
7.04283	-0.439715	0.804131	0.819276	8.67249e-08
0.924153	-0.0209831	0.363969	0.287948	0.00486056
0.0591336	0.00335824	0.0276303	0.082684	0.483674
1.60936	-0.0864722	0.886551	0.135695	6.09366e-10
1.22124	-0.0162406	0.580137	0.24488	9.54726e-05
0.0466247	-0.000626089	0.851239	0.00459408	7.11099e-09
1.54595	-0.0548349	0.883777	0.13214	7.58455e-10
0.205536	-0.00703478	0.886396	0.0173434	6.1697e-10
1.13222	-0.139094	0.944044	0.0649712	1.02363e-12
0.812445	0.0273591	0.0912237	0.604411	0.195584
0.824301	-0.0218272	0.829005	0.0882393	2.52034e-08
1.91196	-0.0814751	0.953686	0.0993113	1.85851e-13
0.98172	-0.028231	0.767354	0.127409	4.1655e-07
1.04338	-0.0307561	0.628346	0.189137	3.0785e-05
1.7527	0.0115427	0.244739	0.725716	0.0265877
1.15411	-0.0328223	0.565148	0.238617	0.000132374
1.91964	-0.0104127	0.193508	0.923706	0.0522722
0.645367	0.078127	0.118267	0.415344	0.137635
0.0141526	0.0483579	0.000345831	0.179347	0.937973
0.504455	-0.0321435	0.85891	0.0481903	4.39799e-09
0.759756	0.0117998	0.411578	0.214119	0.00229669
0.616395	0.00502957	0.0954121	0.447349	0.185129
0.938079	-0.00229786	0.482874	0.228815	0.000672635
1.94226	-0.0875536	0.650877	0.335282	1.72707e-05
0.209459	0.027029	0.174757	0.107284	0.0666256
1.04048	0.00397992	0.130083	0.634201	0.118234
0.438513	-0.0219506	0.93688	0.026828	3.03735e-12
0.135985	0.00273138	0.1224	0.0858247	0.130503
0.00444826	0.000310709	0.0153463	0.00839833	0.60282
2.04227	-0.216244	0.651913	0.351743	1.68034e-05
2.38674	-0.151834	0.941227	0.140576	1.59472e-12
2.22037	-0.147021	0.902231	0.172279	1.58528e-10
0.250177	-0.00487133	0.383964	0.0746913	0.00356897
0.278851	7.44703e-05	0.473861	0.0692564	0.000791962
1.15294	-0.0221144	0.840712	0.118287	1.32301e-08
0.823246	-0.0312647	0.723977	0.119813	1.99056e-06
0.443	0.0254822	0.289565	0.163552	0.0143861
0.536974	-0.00762981	0.54541	0.115549	0.000200372
4.05639	-0.0914163	0.534836	0.891654	0.000248488
0.0461323	0.00753347	0.0337728	0.0581601	0.437996
2.78687	-0.160549	0.978696	0.0969136	2.22045e-16
0.626325	-0.0114078	0.74564	0.0862231	9.41683e-07
1.03332	-0.0705484	0.402457	0.296771	0.00266176
0.742018	-0.0602281	0.842728	0.0755546	1.1785e-08
0.751059	-0.07396	0.902363	0.0582309	1.56596e-10
6.12686	-0.439805	0.547309	1.31337	0.000192681
0.441991	-0.00307355	0.645618	0.0771837	1.98278e-05
0.84711	-0.0646327	0.891124	0.0697912	4.19833e-10
0.888064	-0.0216348	0.656355	0.151459	1.49256e-05
0.688277	-0.0117266	0.856778	0.0663281	5.03926e-09
2.46166	-0.163008	0.885098	0.209054	6.83808e-10
0.592455	-0.0316601	0.399422	0.171233	0.00279448
1.64509	-0.0768842	0.878572	0.144153	1.12795e-09
0.185403	-0.00847863	0.834283	0.0194763	1.89536e-08
-0.0203245	0.00825153	0.00286801	0.0893241	0.822571
0.214255	0.00267119	0.265443	0.0840081	0.0200827
0.64362	-0.0466462	0.952472	0.0338878	2.34479e-13
0.983738	-0.0279039	0.716138	0.145982	2.57327e-06
0.644883	-0.0549621	0.925175	0.0432271	1.41205e-11
0.0158691	0.0113934	0.00739866	0.0433238	0.718418
0.273159	0.0431809	0.115546	0.178131	0.142549
7.27274	-0.264625	0.865103	0.676906	2.92703e-09
4.76809	-0.35457	0.537211	1.0431	0.000236854
0.291906	0.0106169	0.454331	0.0754024	0.00111871
0.078951	-8.91322e-06	0.567963	0.0162301	0.000124597
0.244749	-0.00302021	0.378272	0.0739578	0.00390028
1.17846	-0.000782968	0.559971	0.246227	0.000147828
0.478348	-0.00798961	0.47502	0.118529	0.000775617
0.237763	-0.00964407	0.903712	0.0182928	1.3808e-10
1.76971	-0.0539746	0.498052	0.418752	0.000507859
0.406196	0.00558323	0.294783	0.148084	0.0133704
0.351061	0.0678577	0.0275519	0.491591	0.484304
0.493227	-0.00702955	0.625792	0.0898984	3.27998e-05
0.329124	-0.00317058	0.292947	0.120519	0.0137198
1.08502	-0.0380519	0.836301	0.113146	1.69567e-08
0.909334	-0.0273025	0.881713	0.0785041	8.89576e-10
1.16125	0.032788	0.0849987	0.898036	0.212328
0.312344	-0.0177945	0.893243	0.0254514	3.51408e-10
1.50765	-0.172605	0.831274	0.160098	2.23222e-08
0.594624	-0.00226287	0.427441	0.16221	0.00176847
0.186495	0.00902274	0.272723	0.0717828	0.0181738
0.0395515	0.00375885	0.0495375	0.0408345	0.34559
0.542646	-0.0282735	0.79042	0.0658607	1.60658e-07
2.51976	-0.154877	0.882518	0.216694	8.36205e-10
0.742106	0.0288535	0.332109	0.248051	0.00782464
0.641293	-0.0110743	0.789043	0.0781569	1.70544e-07
0.323485	0.0309911	0.175463	0.165284	0.0660215
0.769411	0.0729817	0.247944	0.315842	0.0254656
0.449892	0.0330965	0.174855	0.230355	0.0665415
2.7955	-0.292468	0.420315	0.773806	0.00199032
0.353499	-0.0136072	0.892026	0.0289884	3.89385e-10
0.618882	-0.00600436	0.337474	0.204387	0.00723108
2.21394	-0.0949614	0.72099	0.32462	2.19694e-06
4.12889	-0.292771	0.970673	0.169159	2.88658e-15
0.0630776	0.00107582	0.411308	0.0177868	0.0023068
0.71664	-0.0661997	0.958595	0.0351054	6.77236e-14
1.21447	-0.0786467	0.56191	0.252755	0.000141859
3.11835	-0.0622889	0.21877	1.38894	0.037561
0.283006	-0.00392375	0.687779	0.0449435	6.17039e-06
0.436795	-0.0301274	0.783233	0.0541617	2.18491e-07
0.0617253	-0.000601588	0.720807	0.00905462	2.21022e-06
0.379801	-0.00113285	0.375214	0.115517	0.00408966
0.424035	-0.00149139	0.307161	0.150106	0.011221
1.33768	-0.154955	0.975909	0.0495379	4.44089e-16
0.998777	-0.0592703	0.464275	0.252881	0.000939616
1.34239	-0.0438497	0.839283	0.138458	1.43482e-08
1.62005	-0.106149	0.743139	0.224495	1.02987e-06
3.29918	-0.130052	0.352	1.05508	0.00582542
0.597376	0.0153035	0.117712	0.385484	0.138622
0.478793	-0.00775478	0.335573	0.158797	0.0074365
0.0436236	0.0167623	0.00746088	0.118594	0.717283
0.325349	-0.0163316	0.854026	0.0317041	5.98929e-09
4.57023	-0.0796483	0.758161	0.608393	5.93518e-07
0.327384	0.00273098	0.311254	0.114787	0.0105839
0.299977	-0.0127635	0.631571	0.054003	2.84003e-05
1.30282	0.0100467	0.243021	0.541962	0.027208
0.225367	-0.00614631	0.819604	0.024921	4.10066e-08
1.94218	-0.0305679	0.457177	0.498815	0.00106454
1.28899	-0.109487	0.642036	0.226858	2.17581e-05
0.47774	0.0572014	0.0706433	0.408424	0.257371
0.706973	-0.0342199	0.88979	0.0586454	4.68794e-10
0.0120562	0.0166022	0.000212107	0.195098	0.951406
0.536364	-0.0329067	0.969207	0.0225341	4.66294e-15
0.431185	-0.000978856	0.448179	0.112772	0.00124443
1.4312	-0.0329346	0.275985	0.54638	0.0173744
0.527048	-0.0434821	0.921168	0.0363409	2.2625e-11
0.774573	-0.0773433	0.934554	0.048313	4.21108e-12
0.819705	-0.0442339	0.823917	0.089318	3.29051e-08
1.95796	-0.0834476	0.873047	0.175983	1.68826e-09
0.582287	-0.0380817	0.962909	0.0269365	2.5091e-14
0.987876	-0.0696497	0.460207	0.252176	0.00100948
0.253554	-0.00608799	0.926659	0.0168131	1.17819e-11
0.893522	0.0113875	0.09646	0.644568	0.182609
0.359923	-0.00514516	0.639729	0.0636634	2.30887e-05
0.598946	0.0124371	0.281023	0.225807	0.0162041
0.782905	-0.0221592	0.521713	0.176686	0.000322538
1.52222	0.0397408	0.220342	0.674909	0.0367902
0.541459	-0.000966569	0.503936	0.126622	0.000454487
0.50947	0.130009	0.198821	0.241054	0.0487811
1.94581	-0.0890133	0.270852	0.752497	0.0186475
2.32137	-0.0248269	0.450115	0.604759	0.00120355
0.150559	0.0315399	0.0371525	0.180657	0.415544
1.25679	-0.0484113	0.386851	0.372938	0.00341093
6.93181	-0.200552	0.914711	0.4989	4.6094e-11
0.25441	0.0293169	0.078952	0.204813	0.23012
1.58078	-0.00747799	0.28098	0.59603	0.016214
0.424054	0.0058287	0.377619	0.128317	0.00393999
0.926149	-0.0621416	0.759095	0.122976	5.72894e-07
0.212553	0.00119322	0.551131	0.0452129	0.000178002
4.18423	-0.0542467	0.83577	0.437183	1.74637e-08
0.553203	0.0039442	0.454249	0.142922	0.0011203
0.148408	-0.00197531	0.69213	0.0233297	5.42339e-06
2.51839	-0.33282	0.642117	0.44315	2.17128e-05
0.573788	0.0403409	0.117975	0.369794	0.138152
0.757525	0.00933232	0.254641	0.305478	0.0232633
0.718553	-0.0268562	0.576038	0.145298	0.000104509
0.617225	-0.0191685	0.522288	0.139134	0.000318914
0.292037	0.00180022	0.303868	0.104185	0.0117593
0.0683073	0.000439018	0.303834	0.0243708	0.0117649
2.46563	-0.0753681	0.716558	0.36551	2.53861e-06
0.525018	0.0218155	0.347127	0.16971	0.00626619
0.276976	-0.00677899	0.762265	0.0364585	5.07589e-07
0.286612	0.0111212	0.505269	0.0668469	0.000443129
0.748577	-0.0167228	0.884539	0.0637471	7.14584e-10
0.705447	-0.035251	0.75939	0.0935951	5.66529e-07
1.40767	-0.0560783	0.366581	0.43614	0.0046705
0.468558	0.0243185	0.431916	0.126658	0.0016409
0.23196	0.000243549	0.530409	0.0514436	0.000271546
0.665367	0.053635	0.137374	0.392992	0.107675
2.9466	-0.0651477	0.469093	0.738866	0.000862561
1.55924	0.0957345	0.189106	0.761036	0.0553461
0.271076	-0.00348595	0.519672	0.0614269	0.000335686
0.244913	-0.00451194	0.586406	0.0484801	8.3001e-05
0.343084	-0.0140709	0.745762	0.0472155	9.37558e-07
2.50191	-0.0578709	0.415819	0.698968	0.002143
1.36148	-0.0146154	0.45852	0.348729	0.00103981
1.77209	-0.0180964	0.40027	0.511271	0.00275684
0.141072	0.0228228	0.227495	0.0612732	0.0334686
0.379824	0.0219037	0.135269	0.226354	0.110622
0.563203	0.0292902	0.0862386	0.43211	0.208871
0.517786	-0.0041929	0.43747	0.138393	0.00149422
1.70849	-0.0422914	0.293351	0.625008	0.0136423
1.18219	0.0138791	0.31892	0.4072	0.0094795
0.479786	-0.0199209	0.879657	0.0418278	1.03986e-09
0.132254	-0.00370083	0.766435	0.0172083	4.31818e-07
0.953899	0.0791795	0.149039	0.537244	0.0927181
-0.000587051	0.0028078	6.95492e-05	0.0165912	0.972164
2.2696	-0.133599	0.942994	0.131528	1.21059e-12
0.707626	-0.0280863	0.632688	0.127084	2.76133e-05
0.564078	-0.00133812	0.228011	0.244641	0.0332401
1.45413	-0.0190598	0.33424	0.483724	0.00758371
3.64793	-0.0307119	0.785934	0.448736	1.94882e-07
1.4459	-0.0479259	0.671811	0.238199	9.76529e-06
0.302501	-0.0118578	0.567205	0.0622819	0.000126651
0.927142	-0.0441069	0.669368	0.153585	1.04557e-05
0.794184	0.00739408	0.281331	0.299186	0.0161352
1.43176	-0.0520695	0.320249	0.491661	0.00929914
0.380985	-0.017693	0.947699	0.0210955	5.56222e-13
0.257128	-0.00259298	0.558304	0.0539063	0.000153138
0.935436	0.0619368	0.221509	0.413342	0.0362279
1.69955	-0.0994749	0.61494	0.31699	4.27429e-05
2.63489	-0.119915	0.310832	0.924756	0.0106481
0.777042	-0.0413745	0.712127	0.116447	2.92676e-06
0.306476	-0.0149334	0.887864	0.025672	5.48406e-10
0.769125	-0.0173741	0.744075	0.106319	9.96065e-07
1.55887	-0.0792971	0.685827	0.248685	6.53443e-06
0.367148	0.0313345	0.0639975	0.330949	0.28187
0.544987	-0.00459819	0.311317	0.191055	0.0105743
0.882957	-0.0925209	0.879742	0.0769453	1.03322e-09
0.269898	0.0212737	0.0578124	0.256816	0.307192
0.126213	0.00209714	0.503839	0.0295212	0.00045533
0.619148	-0.00393709	0.7041	0.0946049	3.76733e-06
-0.116306	0.0377184	0.0364239	0.140999	0.420242
0.486249	0.0424978	0.118029	0.313296	0.138057
2.19184	-0.0826889	0.96884	0.0926505	5.32907e-15
0.444754	0.00126146	0.319368	0.153036	0.00941835
1.18017	-0.0264407	0.956036	0.0596518	1.16129e-13
0.696935	-0.0261148	0.603728	0.133086	5.57787e-05
0.762651	-0.0676474	0.979555	0.0259698	0
0.550871	0.0406925	0.180116	0.277021	0.0621737
1.63629	-0.0523636	0.927909	0.107501	1.00868e-11
1.11772	-0.0569282	0.641108	0.197112	2.22848e-05
0.360489	-0.00693084	0.706892	0.0547134	3.4533e-06
1.76499	-0.0764258	0.675036	0.288642	8.91638e-06
0.248411	-0.00951858	0.85519	0.0240937	5.5697e-09
2.25745	-0.025939	0.22953	0.974855	0.0325765
1.79679	-0.0764165	0.888944	0.149691	5.02385e-10
1.74518	-0.0962366	0.404075	0.499538	0.00259342
0.380735	-0.00724965	0.509573	0.0880381	0.000408161
0.755652	-0.0126421	0.316821	0.261545	0.00977079
0.783066	-0.036246	0.819314	0.0866761	4.16102e-08
1.03356	-0.0126574	0.331563	0.345898	0.00788752
1.30416	0.0609743	0.216401	0.584941	0.0387515
1.10575	-0.0140763	0.237313	0.467233	0.0293686
0.840588	-0.0140157	0.394479	0.245471	0.00302363
0.249212	0.00728699	0.218676	0.111032	0.0376078
0.819971	-0.0242641	0.866292	0.0759293	2.70133e-09
1.09083	0.00493968	0.519874	0.247087	0.000334363
0.577487	-0.0381186	0.939679	0.0344864	2.01639e-12
0.586718	0.0318022	0.102154	0.409983	0.169541
1.46228	-0.164742	0.890038	0.121147	4.59308e-10
0.561756	0.017809	0.138602	0.330087	0.105993
0.0992652	0.132721	0.00540343	0.317431	0.758092
2.31149	-0.178448	0.696201	0.359899	4.79881e-06
0.302609	-0.0208378	0.834904	0.0317173	1.83187e-08
3.08186	-0.0972136	0.547406	0.660506	0.000192297
2.03315	-0.0607606	0.950558	0.109293	3.35065e-13
2.5492	-0.12156	0.963494	0.116958	2.17604e-14
0.303334	0.0091607	0.0529671	0.302318	0.328986
1.25036	-0.165185	0.983835	0.0377774	0
1.19027	-0.0345197	0.758716	0.158209	5.81179e-07
1.55915	-0.0672277	0.25258	0.632173	0.0239213
0.245679	0.109019	0.0232043	0.375708	0.521437
0.185046	-6.26611e-05	0.318025	0.0638699	0.00960266
1.59233	-0.0677784	0.169588	0.830512	0.0712128
1.22536	-0.160615	0.886763	0.103209	5.99134e-10
2.27954	-0.0444726	0.307375	0.80654	0.0111869
4.30753	-0.12557	0.729156	0.618787	1.67336e-06
2.37588	-0.0374531	0.545169	0.511503	0.000201369
0.402769	0.0180477	0.477785	0.0992495	0.000737842
0.564389	-0.00795365	0.801052	0.0662952	9.99657e-08
0.595338	-0.0184501	0.386962	0.176619	0.003405
1.34363	-0.0262399	0.870485	0.122158	2.02343e-09
0.25786	-4.71457e-05	0.420669	0.0713249	0.00197873
6.59556	-0.139656	0.816152	0.737836	4.87242e-08
4.58829	-0.149062	0.356751	1.45218	0.00542318
0.335574	0.00277972	0.304744	0.119469	0.0116138
2.68955	-0.208795	0.935387	0.166612	3.751e-12
1.27965	-0.0587658	0.743554	0.177132	1.01475e-06
0.605631	-0.0491396	0.962029	0.0283597	3.10862e-14
0.258938	-0.00150545	0.343631	0.0843503	0.00660112
0.562475	-0.0442028	0.932866	0.0355654	5.3002e-12
0.825224	-0.0310529	0.768613	0.106721	3.96406e-07
0.83706	-0.0482568	0.806486	0.0966446	7.7679e-08
0.420415	-0.00831473	0.828351	0.0451082	2.6094e-08
-0.00823173	0.00495461	0.00601753	0.0249365	0.745129
1.15286	-0.104399	0.938034	0.0698409	2.57128e-12
1.42984	0.0138463	0.219895	0.634774	0.0370081
0.308305	-0.00253435	0.640462	0.0544465	2.26583e-05
0.479373	0.0123233	0.451417	0.124557	0.00117674
0.146149	0.00349534	0.155278	0.0803454	0.0855873
0.738996	-0.00838292	0.370459	0.227063	0.00440079
0.936762	-0.015067	0.91936	0.065392	2.77707e-11
6.7763	-0.254358	0.90176	0.527175	1.6557e-10
0.648422	-0.0297885	0.735956	0.0915449	1.32569e-06
0.396026	0.00157241	0.22581	0.172838	0.0342244
2.3678	-0.0782193	0.401729	0.681068	0.00269309
0.331105	0.0247065	0.0876748	0.251748	0.204944
0.342627	0.115452	0.0756988	0.282194	0.240379
1.89339	-0.0581882	0.429239	0.514614	0.00171617
0.247022	0.0389762	0.0629292	0.224677	0.286059
4.35503	-0.138607	0.576283	0.880188	0.000103949
1.72591	-0.08969	0.447723	0.45181	0.00125424
1.47779	-0.0149611	0.521001	0.333983	0.000327074
1.14942	-0.148694	0.959108	0.0559408	6.03961e-14
1.47567	0.00315387	0.176523	0.751238	0.0651251
0.283544	-0.0151172	0.903856	0.0217969	1.36217e-10
0.516161	-0.0276877	0.948823	0.028255	4.5719e-13
1.03419	-0.0485248	0.660632	0.174711	1.32973e-05
0.805424	0.0212217	0.0914954	0.598208	0.194886
2.09957	-0.235587	0.466045	0.529703	0.000910617
3.43371	-0.221806	0.989218	0.0844938	0
0.971349	0.00512851	0.277745	0.369199	0.016957
3.07631	-0.0445066	0.571448	0.627925	0.000115538
0.357202	-0.0131088	0.77692	0.0451149	2.83918e-07
0.141217	-0.000406135	0.877596	0.0124309	1.21284e-09
0.376933	0.00863498	0.459685	0.096321	0.00101878
1.13019	-0.122184	0.873248	0.10149	1.66414e-09
-0.133543	0.0293338	0.0130894	0.273316	0.631021
0.35533	-0.010178	0.642998	0.062406	2.12236e-05
0.15247	-0.00206501	0.840486	0.0156561	1.34019e-08
0.237195	-0.00647444	0.620707	0.0437033	3.71662e-05
2.33827	-0.0411209	0.422527	0.644312	0.00191891
1.97924	-0.113666	0.927857	0.130082	1.01528e-11
0.442888	-0.0173919	0.569552	0.090751	0.000120389
1.35923	-0.0845607	0.565591	0.280773	0.000131124
1.41711	-0.109429	0.879832	0.123442	1.02621e-09
4.20717	-0.501186	0.825958	0.455199	2.95943e-08
0.332392	0.00797592	0.310408	0.116774	0.0107129
0.863165	-0.0548445	0.819954	0.0953354	4.02875e-08
0.253016	0.0327609	0.0271423	0.357037	0.487616
0.493754	-0.0174393	0.642614	0.0867896	2.14354e-05
0.0258459	-0.000375625	0.807355	0.0029758	7.45627e-08
3.338	-0.158948	0.803011	0.389681	9.13477e-08
0.153522	-0.00366202	0.76391	0.0201165	4.76389e-07
0.506719	-0.00246816	0.345354	0.164438	0.00643411
0.297994	-0.00353491	0.744451	0.0411519	9.82742e-07
3.22608	-0.096235	0.472359	0.803661	0.000813625
2.53455	-0.184814	0.933013	0.160072	5.19629e-12
0.800163	-0.0254888	0.340276	0.262608	0.0069379
0.837693	-0.0242212	0.584842	0.166355	8.59667e-05
0.364825	-0.0198328	0.910448	0.0269686	7.16491e-11
0.0565413	0.00101335	0.152963	0.0313608	0.0881673
0.781315	-0.0252947	0.63686	0.139061	2.48455e-05
0.181133	-0.0022926	0.585983	0.0358862	8.37942e-05
0.610175	-0.0159053	0.650553	0.105407	1.74196e-05
4.57811	-0.257561	0.636484	0.815488	2.5084e-05
0.30359	-0.00787333	0.829638	0.032426	2.43682e-08
0.591391	-0.0122539	0.421908	0.163165	0.00193865
0.402699	-0.0212948	0.655339	0.0688347	1.53377e-05
0.210427	-0.00831877	0.808135	0.024167	7.18579e-08
0.370788	-0.0154399	0.889796	0.030757	4.68546e-10
0.444529	-0.0233206	0.891286	0.0365931	4.14224e-10
0.665245	-0.0105634	0.357715	0.210107	0.00534476
1.70791	-0.0980702	0.759274	0.226668	5.69012e-07
0.183459	0.0657169	0.0522754	0.184118	0.332252
0.455644	-0.0113434	0.687902	0.072339	6.14809e-06
1.41126	-0.013112	0.326332	0.477928	0.00851364
1.00752	0.0491101	0.114885	0.659156	0.143769
0.205623	-0.0046509	0.5853	0.0407956	8.50893e-05
3.6465	-0.187745	0.445222	0.959426	0.00130931
0.573097	-0.00586693	0.318439	0.19762	0.00954554
0.191036	0.0248519	0.0451927	0.206968	0.368203
0.078157	0.0055651	0.142947	0.0451074	0.10025
0.798991	-0.0250537	0.547366	0.171254	0.000192457
0.364541	-0.0232266	0.885226	0.0309389	6.76941e-10
0.251727	0.00637948	0.0898701	0.188816	0.199098
0.927013	-0.025995	0.64683	0.161453	1.92099e-05
2.26534	-0.200599	0.891878	0.185909	3.94231e-10
7.45224	-0.48668	0.842075	0.760677	1.22366e-08
0.315119	-0.00974542	0.88495	0.0267807	6.91861e-10
3.79869	-0.320698	0.920968	0.262287	2.31488e-11
1.06557	0.018103	0.310739	0.374059	0.0106622
0.0433395	0.0413057	0.00716555	0.120243	0.72272
1.0628	-0.0578925	0.912756	0.0774473	5.65821e-11
4.18415	-0.2837	0.527646	0.933112	0.000286899
0.548075	-0.0276852	0.840407	0.0562946	1.34625e-08
2.57604	-0.123046	0.958261	0.12672	7.26086e-14
0.827842	0.0118037	0.328025	0.279276	0.00830618
1.6492	-0.0137795	0.268528	0.641564	0.0192519
0.482556	-0.031155	0.91395	0.0349	4.99509e-11
0.109346	0.0260087	0.173	0.0563501	0.0681513
0.147908	0.0850628	0.0344657	0.184521	0.433252
0.288065	0.00459483	0.171623	0.14917	0.0693712
1.02304	0.132748	0.352463	0.326838	0.00578508
0.11991	0.00133813	0.510767	0.027661	0.00039892
0.401652	-0.00119046	0.610481	0.0756209	4.75574e-05
0.988419	0.112494	0.149884	0.554839	0.091719
7.12869	-0.354859	0.892662	0.582649	3.69101e-10
0.420494	-0.00508675	0.587818	0.0829939	8.04039e-05
1.42481	-0.0147756	0.360106	0.447673	0.00515461
0.0118362	0.00313054	0.00498588	0.0394111	0.76737
1.79849	-0.0863442	0.932131	0.114385	5.84843e-12
0.317352	-0.000515105	0.683756	0.0508706	6.94163e-06
0.640091	-0.0559197	0.916701	0.0454791	3.72364e-11
1.31404	-0.0425441	0.666373	0.219152	1.13617e-05
1.10227	-0.0547626	0.52586	0.246699	0.000297232
2.77997	-0.116139	0.736294	0.392138	1.31023e-06
2.36288	-0.124969	0.847742	0.236028	8.78114e-09
0.228548	-0.00326311	0.514642	0.0523141	0.000370193
0.570879	0.00282776	0.104109	0.394723	0.165288
1.87781	-0.0839149	0.906305	0.142311	1.07862e-10
2.98084	-0.250568	0.946278	0.167405	7.08544e-13
4.4042	-0.102454	0.697097	0.684283	4.67024e-06
0.670031	-4.8635e-05	0.198547	0.317297	0.0489557
4.14403	-0.158793	0.734588	0.587116	1.3899e-06
0.0709651	0.0115382	0.0290337	0.0967296	0.472614
2.85767	-0.0660869	0.610185	0.538362	4.7894e-05
0.591859	0.00909723	0.202329	0.276991	0.0466004
0.256528	-0.000645713	0.573993	0.05209	0.000109301
0.575276	-0.0115788	0.395729	0.167555	0.00296409
0.183906	0.00436258	0.284633	0.0687196	0.0154111
0.302413	0.057118	0.0342323	0.378602	0.434841
0.112701	-0.00148953	0.7395	0.0157662	1.17142e-06
0.242504	-0.0137742	0.807481	0.0279096	7.41169e-08
0.400724	0.00802243	0.445888	0.105292	0.00129443
0.503827	-0.0308662	0.827502	0.0542191	2.72911e-08
4.38706	-0.187891	0.510485	1.01258	0.000401083
0.925024	-0.0967819	0.963593	0.0423801	2.13163e-14
0.206304	0.000611178	0.518286	0.0468793	0.000344895
2.43902	-0.143862	0.582352	0.486847	9.08854e-05
1.29516	-0.0314404	0.838254	0.134096	1.52048e-08
2.41378	-0.14065	0.901431	0.188133	1.70653e-10
0.650608	0.0101269	0.0869733	0.496858	0.206852
0.929157	0.0349058	0.247104	0.382279	0.0257555
0.131863	0.00663365	0.232103	0.0565327	0.0314814
0.349643	-0.00847086	0.82253	0.0382804	3.53392e-08
0.350792	0.00824876	0.225466	0.153247	0.0343805
3.44197	-0.102315	0.415116	0.962988	0.00216781
0.12454	0.00312695	0.547598	0.0266812	0.000191536
1.04942	-0.0870633	0.888753	0.0875116	5.10279e-10
0.680143	-0.0532978	0.88107	0.0588985	9.34332e-10
0.206239	0.00673183	0.128037	0.126857	0.121381
0.388928	0.00266759	0.180744	0.195169	0.0616715
0.129362	0.0153776	0.243682	0.0537169	0.0269678
0.842377	0.0478307	0.333475	0.280703	0.00766944
0.629986	0.0132832	0.269439	0.244508	0.019013
0.122912	-0.00336211	0.834429	0.0129049	1.88026e-08
0.0493123	0.0152964	0.0152644	0.0933553	0.603798
0.25024	0.0819142	0.0599093	0.233646	0.298311
0.436645	-0.0151553	0.624916	0.0797345	3.35172e-05
0.1602	0.0169339	0.0908664	0.119437	0.196505
0.239706	-0.00677109	0.902155	0.0186067	1.59639e-10
0.505758	-0.0089741	0.423931	0.138962	0.00187478
3.05524	-0.232588	0.767636	0.396201	4.11951e-07
0.101536	-0.00136207	0.844494	0.0102698	1.0636e-08
4.02027	-0.193841	0.252017	1.63249	0.0241039
0.584793	0.00627409	0.198566	0.276916	0.0489439
2.53574	-0.20951	0.692156	0.398595	5.41916e-06
0.701909	-0.0152601	0.685915	0.111952	6.51755e-06
1.60822	-0.150655	0.782229	0.200006	2.27902e-07
0.322112	-0.00274755	0.325582	0.109271	0.00860709
0.203934	-0.000965251	0.366769	0.0631592	0.00465704
0.274422	-0.0110222	0.862276	0.0258501	3.5328e-09
2.08987	-0.0971298	0.936158	0.128635	3.36553e-12
0.0718861	0.00167983	0.518122	0.0163404	0.000346
1.34919	-0.0708654	0.603648	0.257683	5.58836e-05
1.07523	-0.0201929	0.471658	0.26823	0.000823898
2.059	-0.107995	0.959756	0.0993772	5.21805e-14
2.59524	-0.0785902	0.827185	0.279596	2.77507e-08
1.39174	-0.0599692	0.889953	0.115352	4.62544e-10
0.0812052	0.00285688	0.121822	0.0513898	0.131477
2.8725	-0.0822694	0.487492	0.694209	0.000618012
0.326545	0.001535	0.313527	0.113889	0.0102446
-0.00602769	0.0504198	0.000264166	0.0874014	0.945777
0.296019	0.00827805	0.331553	0.0990695	0.00788871
0.397995	-0.00278577	0.375362	0.121013	0.00408028
0.0902631	0.00311959	0.182362	0.0450493	0.0603958
0.459783	-0.0246573	0.863547	0.043079	3.24804e-09
5.40349	-0.12338	0.882829	0.463991	8.16346e-10
1.90766	-0.104082	0.689286	0.301888	5.90187e-06
0.538061	0.010304	0.316661	0.186302	0.00979336
0.0831797	0.00631145	0.0452088	0.0900999	0.368116
0.293161	-0.00353061	0.463329	0.0743668	0.000955463
0.0597009	0.000342955	0.357254	0.0188745	0.00538211
0.205307	0.0028883	0.508847	0.0475426	0.000413884
0.680326	-0.0531751	0.968429	0.028953	5.9952e-15
1.32092	-0.0873688	0.804789	0.153338	8.41089e-08
1.98168	-0.035355	0.767372	0.257173	4.16257e-07
1.28453	-0.0309349	0.407327	0.365211	0.00246076
0.608903	-0.00944211	0.642172	0.107133	2.16821e-05
0.26097	0.0198261	0.345016	0.0847521	0.00646651
0.58087	-0.00188635	0.265838	0.227525	0.0199745
1.67092	-0.0766036	0.607092	0.316839	5.15366e-05
0.744175	0.013775	0.24888	0.304718	0.0251464
0.0780368	0.117719	0.00282199	0.345758	0.823979
1.42922	-0.204927	0.944051	0.0820094	1.02252e-12
0.244519	0.0189395	0.156645	0.133728	0.0840994
3.41686	-0.0765	0.444963	0.899477	0.00131515
0.0502575	-0.00101356	0.277777	0.0191008	0.0169497
0.225183	0.0130996	0.108232	0.152352	0.156681
0.750413	0.0227446	0.193057	0.361612	0.0525794
0.729117	0.0153581	0.684736	0.11661	6.74611e-06
0.70737	-0.0607021	0.920245	0.0490839	2.51363e-11
1.17671	-0.00356922	0.263294	0.463939	0.0206811
0.222029	0.0224707	0.169161	0.11598	0.0716056
0.353865	-0.00412502	0.732316	0.050427	1.50277e-06
0.254542	-0.000100791	0.532447	0.0562212	0.000260699
1.17317	-0.00959898	0.195532	0.560878	0.0509149
1.62894	-0.144257	0.804897	0.18903	8.36877e-08
0.217545	-0.0194479	0.763346	0.0285502	4.86888e-07
0.67224	-0.026136	0.538301	0.146742	0.000231686
0.967039	-0.0392162	0.281077	0.364533	0.0161922
0.859207	-0.0169448	0.761815	0.113238	5.16436e-07
0.313233	0.00668035	0.350809	0.100434	0.00593045
1.77473	-0.028728	0.329976	0.596073	0.0080729
1.12224	-0.0454478	0.8534	0.109632	6.22631e-09
0.0943931	0.00646274	0.0304965	0.125445	0.461499
0.269367	-0.00284423	0.645443	0.0470568	1.99185e-05
0.499197	-0.0133713	0.531001	0.110579	0.000268353
1.57957	-0.0347364	0.346464	0.51134	0.00632856
0.188474	0.0153843	0.26212	0.0745349	0.0210151
0.287439	-0.00337883	0.458594	0.0736133	0.00103845
0.786634	0.00397264	0.320252	0.270125	0.00929883
2.79823	-0.128393	0.335756	0.927683	0.00741651
0.743497	-0.00284956	0.334048	0.247434	0.00760518
1.91431	-0.0521262	0.522425	0.431405	0.000318061
1.28696	-0.00270229	0.411699	0.362609	0.00229217
0.87876	0.0339066	0.311662	0.307817	0.0105222
0.0940259	-0.00184412	0.858721	0.00898925	4.4518e-09
0.0652112	1.0001e-05	0.355706	0.0206863	0.00550942
2.70017	-0.108229	0.911957	0.197749	6.14424e-11
4.23472	-0.138403	0.629973	0.764969	2.95601e-05
1.58958	-0.0676911	0.531805	0.351546	0.000264074
0.0165177	0.00908913	0.0169684	0.0296331	0.584115
0.472768	-0.0123597	0.326311	0.160112	0.00851624
1.48257	-0.045852	0.818162	0.164741	4.40861e-08
0.628024	-0.00679968	0.309813	0.22094	0.0108043
0.610515	0.0476465	0.150331	0.342105	0.0911938
1.09733	-0.0609009	0.829156	0.117404	2.50022e-08
0.688203	0.0291392	0.149626	0.386707	0.0920227
1.10305	-0.132618	0.925219	0.0739145	1.4045e-11
0.16434	-0.00215993	0.388545	0.0485923	0.00332122
0.762323	-0.0418233	0.522814	0.171662	0.000315637
2.48859	-0.0907288	0.579284	0.499881	9.72924e-05
0.0808157	0.00944414	0.0795292	0.0648039	0.228351
-0.237716	0.0400048	0.0288675	0.32498	0.473903
0.111565	2.66083e-05	0.376472	0.0338418	0.00401072
0.397904	0.0289077	0.260664	0.157951	0.021436
0.972504	-0.0218516	0.381941	0.291589	0.00368362
2.59972	-0.0490617	0.55176	0.552295	0.000175686
0.64384	-0.0210117	0.446891	0.168829	0.00127234
1.86743	-0.17886	0.805451	0.216323	8.15479e-08
1.6332	-0.0249713	0.444809	0.430067	0.0013186
1.75565	-0.031715	0.551474	0.373194	0.000176737
0.0991847	0.167225	0.00629013	0.293838	0.739608
0.0509264	-0.000563431	0.820441	0.00561547	3.93075e-08
0.345356	0.00366279	0.401821	0.0993186	0.00268913
0.336302	-0.0192863	0.890056	0.0278594	4.58635e-10
0.691408	0.00369723	0.228756	0.299232	0.0329133
0.757369	0.0483918	0.16389	0.403206	0.0766277
0.373778	-0.0107341	0.771926	0.0478881	3.47492e-07
1.21312	-0.0389088	0.615647	0.225926	4.20214e-05
0.414473	0.0103172	0.325992	0.140472	0.0085559
2.01551	-0.0788274	0.833132	0.212608	2.0185e-08
0.405804	-0.0222472	0.327357	0.137108	0.00838752
3.63548	-0.0389565	0.803165	0.424203	9.06997e-08
2.34937	-0.145042	0.771014	0.301778	3.60391e-07
3.5087	-0.212922	0.879632	0.305925	1.04182e-09
2.14321	-0.0446804	0.291122	0.788274	0.0140757
0.324257	0.012934	0.235912	0.137547	0.0299232
0.508207	-0.00532575	0.393591	0.148684	0.00306653
0.610912	0.011896	0.125163	0.380686	0.125947
2.49209	-0.155879	0.936824	0.152536	3.06155e-12
0.128153	0.0070324	0.23834	0.0539975	0.0289684
4.69467	-0.0622406	0.80292	0.548219	9.17346e-08
0.168614	0.00016981	0.553059	0.035727	0.000170985
0.888602	-0.0831192	0.911136	0.0654097	6.68217e-11
1.0856	-0.00330585	0.304957	0.386296	0.0115787
0.103753	0.00730792	0.0720565	0.0877587	0.252486
0.350635	-0.0161527	0.605782	0.0666699	5.3153e-05
0.488288	-0.0189519	0.637202	0.0868427	2.46298e-05
0.0516645	-0.000347785	0.52089	0.0116789	0.000327781
0.423828	-0.0278601	0.952374	0.0223394	2.3892e-13
2.43491	-0.0452389	0.670937	0.401926	1.00076e-05
3.70381	-0.103907	0.640557	0.653956	2.2603e-05
0.305232	0.0830005	0.002367	1.477	0.838598
3.26534	-0.355547	0.915665	0.233576	4.16407e-11
1.54081	-0.0121583	0.371885	0.471986	0.00430532
1.86748	-0.342282	0.97682	0.0678065	4.44089e-16
0.727549	-0.0434568	0.893389	0.059239	3.4708e-10
2.66414	-0.0794047	0.654394	0.456344	1.57302e-05
0.898223	-0.0579047	0.889844	0.0744896	4.66709e-10
0.64118	-0.0437796	0.959009	0.0312446	6.17284e-14
1.38569	0.0519968	0.211923	0.629832	0.0411012
2.08628	-0.133924	0.935046	0.129605	3.93352e-12
0.0317914	0.000299529	0.366818	0.00984493	0.00465357
1.27577	0.0113701	0.161158	0.686041	0.0793645
2.06136	-0.128902	0.881995	0.177719	8.70522e-10
0.625504	-0.0138107	0.561608	0.130259	0.000142777
0.13649	0.00548765	0.554714	0.0288238	0.000165164
1.54336	-0.100369	0.829073	0.165173	2.51123e-08
0.963208	-0.0564351	0.774396	0.122539	3.14616e-07
0.460014	-0.0298093	0.953245	0.024013	2.02283e-13
0.556264	0.0282674	0.3781	0.168152	0.00391071
1.37972	0.00711145	0.172822	0.711466	0.0683082
0.0489137	0.000138468	0.225226	0.0213832	0.0344902
0.607476	0.0399632	0.135664	0.361411	0.110063
0.23709	0.0186454	0.0757577	0.19519	0.240188
0.841534	-0.0220402	0.488957	0.202782	0.000601545
0.989506	-0.0140308	0.394729	0.288807	0.00301163
0.5194	0.0174354	0.431001	0.140664	0.00166629
0.180804	0.0157137	0.100692	0.127358	0.172798
0.217642	0.122119	0.0194128	0.364591	0.557977
0.175618	0.0101276	0.0351714	0.216802	0.428497
0.227105	0.0578884	0.130518	0.138161	0.117576
0.0873568	0.0338254	0.0220101	0.137251	0.532479
1.36551	-0.0302091	0.723459	0.19899	2.02503e-06
2.09667	-0.0256769	0.393226	0.613884	0.00308434
0.536698	-0.00637593	0.793162	0.0645995	1.42485e-07
2.04448	-0.103521	0.955914	0.103487	1.19016e-13
4.09512	-0.161865	0.492467	0.979882	0.000563679
2.12007	-0.0251298	0.367973	0.6549	0.00457202
0.200843	0.00664699	0.420582	0.0555637	0.00198158
0.186653	-0.00570686	0.950151	0.0100769	3.60822e-13
0.551513	-0.0230138	0.608288	0.104315	5.00989e-05
0.229741	0.0225985	0.0985097	0.163811	0.177785
0.416263	0.0169259	0.255973	0.167274	0.0228471
0.583253	-0.013772	0.635647	0.104082	2.56233e-05
1.80553	-0.0859235	0.59796	0.348954	6.37871e-05
0.958991	-0.032158	0.818064	0.106597	4.4304e-08
0.215925	0.0073746	0.272833	0.0830874	0.0181464
1.69451	-0.0123482	0.400698	0.488453	0.00273798
1.78185	-0.0889769	0.564824	0.368647	0.000133298
3.12517	-0.0628502	0.764007	0.409392	4.7461e-07
1.61499	-0.0812637	0.422526	0.445013	0.00191893
0.643195	0.01014	0.226615	0.280066	0.0338615
3.37509	-0.073285	0.696232	0.525464	4.79431e-06
2.93288	-0.238296	0.908837	0.218939	8.41875e-11
3.96469	-0.0978878	0.389204	1.17067	0.00328691
0.250174	0.0213898	0.133229	0.150404	0.113555
2.67914	-0.0209723	0.549029	0.572315	0.000185945
0.11927	0.00579056	0.139673	0.0697705	0.104548
0.130459	-0.00526421	0.902936	0.0100818	1.48479e-10
0.357505	-0.0109791	0.650332	0.0617882	1.75212e-05
2.35983	-0.267555	0.721877	0.345248	2.13374e-06
0.376747	0.00182737	0.302947	0.134699	0.0119139
0.951009	-0.0158287	0.399977	0.274546	0.0027698
1.69315	-0.283952	0.970242	0.0698909	3.55271e-15
0.0250115	0.00922172	0.0198122	0.0414659	0.553913
0.727978	-0.0236875	0.378801	0.219731	0.00386831
4.71725	-0.260356	0.881678	0.407316	8.91973e-10
0.656875	0.0324608	0.109711	0.441049	0.15371
2.91745	-0.125384	0.524444	0.654815	0.000305666
0.0240373	0.050849	0.00183891	0.131999	0.857537
1.25611	0.0224832	0.235044	0.534116	0.0302718
3.56655	-0.104236	0.768915	0.46085	3.91712e-07
0.964886	0.0307614	0.326923	0.326324	0.00844071
0.238862	-0.00116726	0.265099	0.0937393	0.0201774
0.230908	-0.00912442	0.85295	0.0225981	6.40201e-09
0.359557	0.0208251	0.130102	0.219141	0.118206
0.57324	0.0546288	0.107717	0.388875	0.15773
0.803169	-0.0267724	0.684994	0.128377	6.6956e-06
0.656337	-0.00247501	0.330599	0.220132	0.00799965
1.19737	0.0257075	0.189778	0.583139	0.0548657
0.999955	-0.0165154	0.346772	0.323485	0.00629947
0.512252	0.018959	0.389122	0.15128	0.00329112
0.360741	-0.00884553	0.353416	0.115008	0.00570272
0.0873338	0.035203	0.0189083	0.148277	0.563188
0.292794	-0.00346835	0.663139	0.0491869	1.24184e-05
0.299731	-0.00248911	0.383126	0.0896444	0.00361608
1.00461	-0.0473641	0.641786	0.176903	2.1899e-05
0.877628	-0.0683862	0.787045	0.107601	1.85846e-07
1.63995	-0.0893129	0.755156	0.2201	6.64435e-07
0.910266	0.00474155	0.398171	0.263775	0.00285095
2.4339	-0.0468779	0.826663	0.262693	2.85222e-08
0.563249	-0.0224865	0.596673	0.10915	6.57079e-05
1.58643	-0.250229	0.954601	0.0815451	1.55209e-13
1.55878	-0.0539839	0.553453	0.330021	0.000169583
1.09667	-0.0241856	0.896407	0.0878726	2.67623e-10
0.293388	-0.0111511	0.67908	0.0475384	7.94549e-06
0.519989	0.0116913	0.463916	0.131751	0.000945606
0.314203	0.0354798	0.174645	0.160996	0.0667217
2.59591	-0.0458049	0.51805	0.590159	0.000346482
0.78774	-0.0122039	0.273685	0.302471	0.0179346
0.225034	0.0182472	0.0262816	0.322852	0.494695
0.219668	0.00119688	0.734534	0.0311265	1.3925e-06
1.25692	-0.0558138	0.839414	0.12958	1.42428e-08
1.59372	-0.283602	0.959821	0.0768564	5.15143e-14
1.74025	-0.0189893	0.229067	0.752493	0.0327776
0.513386	-0.0202376	0.904371	0.0393486	1.29758e-10
0.533993	0.0176505	0.426687	0.145895	0.00179085
0.276991	-0.00897038	0.854192	0.0269738	5.9278e-09
1.33649	-0.0769516	0.564118	0.276904	0.000135327
0.114602	0.00901726	0.138711	0.0673097	0.105846
1.00793	0.0422831	0.138905	0.59151	0.105582
0.621526	-0.0322029	0.70007	0.0958875	4.2657e-06
0.54839	-0.000994014	0.620058	0.10118	3.77592e-05
5.015	-0.159855	0.615523	0.934217	4.21471e-05
0.202703	0.00575634	0.378968	0.0611616	0.00385831
0.236153	-0.00305228	0.760665	0.0312222	5.39663e-07
0.465657	-0.022455	0.930676	0.0299552	7.083e-12
0.523007	-0.0104425	0.787344	0.0640661	1.83483e-07
0.205382	-0.00112135	0.65447	0.0351742	1.5698e-05
2.2743	-0.15534	0.478842	0.559243	0.000723842
0.195667	-0.00217197	0.588193	0.0385894	7.9726e-05
0.237494	0.00792229	0.336303	0.0786385	0.00735701
0.196812	-0.00795655	0.825554	0.0213243	3.02257e-08
0.8972	-0.0292552	0.685365	0.143283	6.62339e-06
0.153635	-0.000169556	0.513646	0.0352369	0.000377391
3.11162	-0.0653766	0.377814	0.941176	0.00392809
0.0672314	0.00021018	0.415367	0.0188002	0.00215893
1.52427	-0.0575055	0.952705	0.0800486	2.24487e-13
0.598922	-0.0219521	0.34489	0.194559	0.00647868
0.162493	-0.0049224	0.574407	0.0329674	0.000108314
1.10505	-0.0552119	0.568116	0.227097	0.000124185
0.727122	-0.0189749	0.608055	0.137598	5.03761e-05
3.10499	-0.0853156	0.568224	0.63796	0.000123896
0.641985	-0.0532104	0.654784	0.109871	1.55669e-05
0.0935413	0.0317466	0.0708877	0.0798207	0.256519
4.13257	-0.0965684	0.723326	0.602422	2.03395e-06
0.501951	-0.0252778	0.837646	0.0520867	1.57324e-08
0.0335175	-0.000438548	0.723724	0.00488113	2.00732e-06
0.402242	0.0509304	0.0326562	0.51601	0.445801
0.834217	-0.0313059	0.731719	0.11906	1.53377e-06
2.25382	-0.224144	0.576902	0.454938	0.000102543
1.02364	-0.0864809	0.782613	0.127161	2.24256e-07
1.30562	0.0253594	0.132464	0.787542	0.114675
-0.0861666	0.055809	0.010604	0.196179	0.665727
0.803464	-0.0159543	0.479436	0.197334	0.000716086
1.68365	-0.0718022	0.47863	0.41418	0.00072663
1.72597	-0.131698	0.867428	0.15904	2.5002e-09
0.359142	0.00952798	0.482232	0.0877143	0.000680564
1.92446	0.00246149	0.2313	0.826919	0.0318193
0.612753	-0.0177995	0.604324	0.116865	5.50043e-05
0.44449	-0.0145473	0.549036	0.0949502	0.000185918
1.39814	-0.128388	0.863997	0.130747	3.15214e-09
1.0408	-0.0874497	0.749674	0.141758	8.13563e-07
1.23437	-0.145642	0.976754	0.0448841	4.44089e-16
0.0500292	0.000153117	0.312007	0.0175104	0.0104704
0.478708	-0.0174301	0.616947	0.0889078	4.07221e-05
0.955025	-0.0333166	0.50966	0.220794	0.000407485
1.73541	-0.0290234	0.485781	0.420842	0.000637766
0.440083	-0.0220181	0.692516	0.0691187	5.36124e-06
0.507664	-0.0146746	0.629315	0.091835	3.00501e-05
0.376549	-0.00202324	0.804968	0.0436867	8.34101e-08
2.0961	-0.152046	0.772559	0.268068	3.38798e-07
0.662702	-0.0119161	0.58677	0.131082	8.23252e-05
0.215505	0.00472112	0.390808	0.0634187	0.00320472
1.46927	0.00204096	0.232339	0.629489	0.0313827
1.47863	0.0371079	0.137522	0.872789	0.107471
3.78238	-0.18807	0.601651	0.725418	5.8552e-05
1.34994	-0.0588614	0.817539	0.150317	4.54797e-08
0.364309	-0.00921463	0.475769	0.0901357	0.000765216
2.99978	-0.108185	0.621054	0.552302	3.68522e-05
0.473277	-0.00481957	0.357455	0.149562	0.0053658
0.34153	-0.000515682	0.692193	0.0536807	5.41312e-06
0.52219	-0.00238487	0.519284	0.118423	0.000338243
3.63996	-0.0878134	0.506742	0.846454	0.000430867
0.411964	0.0051557	0.757454	0.0549468	6.09575e-07
2.09121	-0.116114	0.455693	0.538701	0.00109248
3.2983	-0.0547876	0.570781	0.674153	0.000117225
0.202536	-0.00322678	0.806043	0.0234174	7.93137e-08
1.11811	-0.0398495	0.765914	0.145696	4.40692e-07
0.977383	-0.0521469	0.569546	0.200275	0.000120404
1.00171	0.0230496	0.152306	0.557013	0.0889134
-0.0206138	0.0186348	0.00310912	0.0870015	0.815382
1.09272	-0.0348552	0.592672	0.21352	7.20202e-05
-0.0816709	0.148184	0.00105246	0.593061	0.891998
0.142848	-0.00119004	0.423855	0.039255	0.00187713
1.48286	-0.0487774	0.899777	0.116649	1.984e-10
1.00461	0.0213196	0.535885	0.220364	0.000243289
3.6011	-0.129938	0.241643	1.50366	0.0277155
0.993752	-0.075724	0.802543	0.116183	9.33434e-08
0.232628	0.213776	0.0156642	0.434654	0.59906
0.819141	3.22155e-05	0.354928	0.260289	0.00557443
1.52837	-0.134725	0.539843	0.332592	0.000224542
1.17176	-0.0155959	0.4549	0.302331	0.00110769
0.787932	-0.00306553	0.575754	0.15942	0.000105164
0.292938	0.00298255	0.512809	0.0672994	0.000383535
1.39223	-0.100305	0.458339	0.356736	0.00104311
1.72551	-0.0816742	0.720357	0.253401	2.24308e-06
0.102581	0.0279447	0.0416121	0.116036	0.388327
0.324315	0.0133	0.180911	0.162653	0.0615386
0.978829	-0.0376765	0.489932	0.235406	0.000590804
0.896702	0.0387166	0.217086	0.401377	0.0384037
0.0996937	0.0105686	0.0515467	0.100795	0.335737
2.08837	-0.377407	0.976017	0.0771606	4.44089e-16
2.15351	-0.0907936	0.938579	0.129848	2.3741e-12
0.982865	0.00854909	0.229668	0.424274	0.0325172
0.801345	0.0257526	0.127108	0.494968	0.122838
2.02796	-0.127929	0.800608	0.238543	1.02016e-07
0.277227	0.00873787	0.209096	0.127083	0.0426532
2.64769	-0.0958789	0.811671	0.300607	6.06637e-08
1.51453	-0.0187774	0.382258	0.453804	0.00366547
0.905158	-0.000614545	0.118757	0.581174	0.136768
1.81656	-0.128867	0.810893	0.206769	6.2982e-08
1.21324	-0.132928	0.901374	0.0945914	1.71552e-10
8.70805	-0.351358	0.819977	0.96172	4.0242e-08
1.72589	-0.151016	0.749209	0.23536	8.27512e-07
3.01649	-0.247827	0.587006	0.596371	8.1889e-05
1.89645	-0.0587602	0.598533	0.366088	6.29472e-05
1.35202	-0.0058318	0.730638	0.193492	1.59131e-06
1.90046	-0.363925	0.981231	0.061953	0
0.955239	-0.0530639	0.834816	0.100153	1.84073e-08
0.350044	-0.0181234	0.834693	0.0367172	1.85324e-08
1.00663	-0.079852	0.872267	0.0907948	1.78458e-09
0.923168	-0.0317606	0.795121	0.110453	1.30643e-07
0.0514621	0.00762746	0.066037	0.0456166	0.274072
0.152677	0.00851383	0.132833	0.091947	0.114134
0.696632	-0.0227962	0.789148	0.0848743	1.69766e-07
0.446647	-0.00724096	0.413468	0.125387	0.00222703
0.305614	0.0800891	0.0655257	0.272028	0.276003
3.04302	-0.395194	0.855377	0.294923	5.50476e-09
6.3366	-0.210809	0.768659	0.819369	3.9569e-07
0.158965	-0.00319229	0.795817	0.0189789	1.26658e-07
1.39916	-0.0939368	0.783962	0.17312	2.11876e-07
0.942803	-0.024851	0.467996	0.23693	0.000879579
0.862394	-0.00863612	0.667049	0.143609	1.11514e-05
0.512677	-0.0176837	0.620221	0.0945584	3.76091e-05
0.0678733	0.00109881	0.0988496	0.0483029	0.176998
2.29493	-0.129708	0.570758	0.469092	0.000117283
2.0079	-0.131153	0.88088	0.174036	9.47953e-10
0.552996	-0.00571302	0.608029	0.104653	5.04075e-05
0.207723	0.0611059	0.0968089	0.149548	0.181778
2.76658	-0.261912	0.709638	0.417118	3.16737e-06
1.09437	-0.130394	0.952832	0.0573906	2.19158e-13
2.54969	-0.0326712	0.633661	0.456945	2.69444e-05
0.265363	-2.59903e-06	0.274478	0.101689	0.0177397
0.352706	0.00169872	0.300809	0.126745	0.0122805
2.78976	-0.0472574	0.497172	0.661283	0.000516311
0.15679	0.0886503	0.00303569	0.669721	0.81754
2.70027	-0.23672	0.812662	0.305583	5.78198e-08
1.16695	-0.00475677	0.687353	0.185504	6.24827e-06
0.701725	-0.0390144	0.683851	0.11246	6.92247e-06
6.32731	-0.184676	0.853191	0.618637	6.30748e-09
2.69542	-0.0563179	0.540887	0.585324	0.000219817
0.605296	0.05692	0.208075	0.278332	0.0432274
0.37475	0.00995417	0.254	0.151376	0.0234659
1.90542	-0.124319	0.583801	0.379203	8.79939e-05
0.943489	-0.0288575	0.687328	0.14999	6.25274e-06
0.809443	-0.0421515	0.75693	0.108116	6.21721e-07
0.397114	-0.0155966	0.847263	0.0397414	9.03518e-09
0.537375	-0.0137855	0.790637	0.0651783	1.59146e-07
0.962002	0.00563632	0.144439	0.551852	0.0983503
0.455326	-0.0150899	0.783297	0.0564489	2.17907e-07
1.04943	-0.102673	0.490778	0.251957	0.000581623
0.313797	0.0037416	0.308732	0.110674	0.0109724
0.424096	-0.0185863	0.783424	0.0525575	2.16743e-07
1.14348	-0.0414141	0.690766	0.180331	5.64833e-06
0.431853	0.106065	0.0170031	0.773948	0.583727
2.12452	-0.139841	0.76415	0.278198	4.71979e-07
4.07646	-0.263074	0.633486	0.730842	2.70638e-05
0.860531	-0.0405354	0.5645	0.178153	0.000134226
0.496364	0.0026685	0.0836486	0.387227	0.216164
0.00541606	0.0295492	4.49051e-05	0.190498	0.977631
3.0387	-0.322936	0.860017	0.288959	4.09473e-09
1.1073	-0.0223752	0.423751	0.304354	0.00188039
1.15527	-0.0332112	0.530031	0.256409	0.000273604
1.85451	-0.0981619	0.384577	0.552951	0.00353484
1.1124	0.0118927	0.417587	0.309648	0.00208174
0.540027	0.00581986	0.336544	0.178716	0.00733092
0.178269	0.0135855	0.38152	0.0534987	0.00370796
0.831732	0.0278704	0.160705	0.448012	0.0798279
0.96274	0.0771168	0.170299	0.500872	0.0705636
0.272511	0.0155706	0.267809	0.106206	0.0194427
2.34929	-0.172496	0.891284	0.193393	4.14288e-10
0.381862	0.0581893	0.122454	0.240945	0.130412
2.80188	-0.16654	0.927666	0.184412	1.0399e-11
0.961529	-0.0211765	0.896122	0.0771623	2.74363e-10
0.311855	0.00114022	0.367426	0.0964466	0.00461048
0.134426	0.000588873	0.741237	0.0187206	1.10184e-06
0.502353	0.133603	0.0353934	0.61814	0.427017
1.86964	-0.0237788	0.690515	0.295022	5.69054e-06
1.24721	-0.00768116	0.379535	0.375869	0.00382443
0.878055	-0.017639	0.472257	0.21878	0.000815114
1.44525	-0.130582	0.591463	0.283113	7.40314e-05
3.25763	-0.146543	0.277059	1.24031	0.0171186
0.71317	0.0154999	0.0737998	0.595499	0.246606
0.329306	-0.0120102	0.891073	0.0271379	4.21627e-10
1.38265	-0.0949494	0.723604	0.201415	2.01531e-06
0.908341	-0.0696597	0.871117	0.0823516	1.9357e-09
3.78618	-0.130643	0.408706	1.0734	0.00240642
0.3556	-0.0154343	0.528147	0.079223	0.000284055
0.241379	0.0132523	0.0557228	0.234205	0.316364
0.873222	-0.033063	0.428161	0.23786	0.00174736
1.24881	-0.0278966	0.413554	0.350517	0.00222387
0.484912	-0.0449686	0.897623	0.0385995	2.40494e-10
0.699365	-0.0354938	0.425982	0.191353	0.00181197
0.587422	0.017953	0.188431	0.287343	0.0558321
0.472438	-0.0491463	0.928261	0.0309565	9.65139e-12
0.314503	0.00179103	0.53097	0.0696714	0.000268523
2.39504	-0.142959	0.9696	0.0999575	4.21885e-15
0.844793	-0.0561298	0.761953	0.111296	5.13703e-07
0.263944	0.00337782	0.209484	0.120853	0.0424368
0.0354766	-0.000521862	0.655557	0.00606121	1.52483e-05
1.78074	-0.014077	0.54916	0.380301	0.000185442
4.00712	-0.0423361	0.38547	1.19254	0.00348573
0.863322	-0.00903462	0.826283	0.0933025	2.90955e-08
0.253163	-0.011171	0.898513	0.0200543	2.22216e-10
0.511038	0.0641611	0.124966	0.318737	0.126266
0.286604	0.00417921	0.605317	0.0545479	5.37364e-05
5.99423	-0.603869	0.696598	0.932428	4.74145e-06
2.27208	-0.0552551	0.329179	0.764494	0.00816738
1.8088	-0.0676402	0.683103	0.290382	7.07454e-06
1.03165	-0.0400936	0.622098	0.18952	3.5922e-05
0.45228	-0.0200222	0.925879	0.0301624	1.2965e-11
1.46275	0.00891718	0.129549	0.893692	0.119047
0.596099	0.00541004	0.357392	0.188401	0.0053709
1.61284	-0.0384031	0.576683	0.325702	0.000103038
0.0791859	-0.00302623	0.547925	0.0169534	0.000190247
0.855996	-0.00833154	0.333097	0.285484	0.00771217
0.736679	-0.00236123	0.269699	0.285728	0.0189452
0.138725	0.0758363	0.00413332	0.507541	0.787712
0.295271	0.0139333	0.0502523	0.302559	0.342043
0.23266	0.00450924	0.30575	0.0826342	0.0114489
2.26265	-0.0365946	0.780396	0.282907	2.46004e-07
0.793384	-0.00266051	0.455883	0.204299	0.00108886
2.40554	-0.109671	0.965102	0.107818	1.44329e-14
1.85678	-0.0702599	0.289681	0.685317	0.0143626
4.35692	-0.10281	0.665961	0.727306	1.14916e-05
0.699958	-0.031902	0.692374	0.109971	5.38392e-06
0.496384	-0.0018366	0.307943	0.175395	0.0110967
1.37195	0.00412741	0.303858	0.489457	0.0117609
0.326806	0.0177243	0.0392977	0.380859	0.402133
1.68418	-0.0440181	0.544542	0.363046	0.000203982
0.87411	-0.052549	0.788469	0.106715	1.74819e-07
0.333351	-0.0051556	0.560828	0.0695292	0.000145162
0.879198	-0.0962655	0.888238	0.0735076	5.32051e-10
0.3955	-0.0111425	0.761253	0.0522053	5.27681e-07
0.987224	-0.0394806	0.507264	0.229335	0.0004266
0.317371	-0.00573623	0.373039	0.0969783	0.0042294
0.551792	0.0127389	0.258101	0.220504	0.0221966
2.29243	-0.0888393	0.747199	0.314291	8.90181e-07
1.80093	-0.0338023	0.612109	0.33791	4.5746e-05
1.75809	0.127831	0.172733	0.906856	0.0683862
1.06708	-0.0235117	0.947045	0.0594739	6.22391e-13
0.252471	-0.00804471	0.810587	0.028766	6.39173e-08
0.637152	-0.0117638	0.374911	0.193916	0.00410887
0.390898	0.0405935	0.227319	0.169867	0.0335468
1.13132	-0.0846033	0.671307	0.186589	9.90441e-06
0.238166	0.0303179	0.0990064	0.169345	0.176637
0.715474	-0.0347196	0.759926	0.094786	5.55084e-07
0.752062	-0.0367015	0.837789	0.0779992	1.56066e-08
0.188696	0.0332747	0.0318241	0.245316	0.451753
1.15501	-0.00423223	0.503334	0.270429	0.000459704
0.418249	-0.000884053	0.730673	0.0598517	1.5894e-06
0.143695	0.0116817	0.146826	0.0816435	0.0953863
4.68251	-0.117772	0.729594	0.671909	1.64873e-06
1.20867	-0.0255185	0.937239	0.073721	2.8848e-12
2.32925	-0.109542	0.983574	0.0709483	0
1.50877	-0.158711	0.758964	0.200409	5.75743e-07
0.56389	-0.00628861	0.735256	0.0797539	1.35821e-06
5.08889	-0.129967	0.786685	0.624593	1.88731e-07
1.66927	0.0205615	0.207598	0.768689	0.0434986
5.31297	-0.476258	0.683672	0.851817	6.95856e-06
1.00803	-0.041524	0.720826	0.147863	2.20882e-06
2.65927	-0.0298531	0.503319	0.62265	0.000459839
0.704955	0.0259088	0.524299	0.158271	0.000306537
0.647746	0.0153816	0.223456	0.284613	0.0353075
0.461368	0.0576334	0.199967	0.217513	0.048058
0.051671	0.0704676	0.000700514	0.459992	0.911805
1.74222	-0.0289802	0.444777	0.458805	0.00131933
0.742558	-0.0286784	0.678327	0.120526	8.11873e-06
0.357058	0.0295054	0.258398	0.142575	0.0221071
0.956199	-0.00251199	0.43194	0.258462	0.00164024
1.06751	-0.0612458	0.863217	0.10016	3.31983e-09
1.58453	-0.0168193	0.504451	0.370168	0.000450067
1.49985	-0.107792	0.722564	0.219056	2.08591e-06
1.2514	-0.0667222	0.591459	0.24514	7.40376e-05
0.431859	-0.0277725	0.734658	0.0611738	1.38656e-06
0.663113	-0.0334264	0.735308	0.0937751	1.35578e-06
1.48247	-0.0281804	0.582154	0.296031	9.12876e-05
0.389798	0.134031	0.0365186	0.471919	0.419627
4.15844	-0.0927187	0.369995	1.27899	0.00443235
5.99369	-0.316125	0.841054	0.614145	1.29743e-08
0.247198	-0.00683329	0.928013	0.0162278	9.95648e-12
5.47326	-0.124872	0.859434	0.521728	4.25217e-09
1.90298	-0.0927749	0.771733	0.243942	3.50198e-07
0.614694	-0.0406183	0.837724	0.0637674	1.56634e-08
0.567677	0.0217145	0.282538	0.213219	0.0158668
0.264758	-0.00422553	0.488888	0.0638066	0.00060231
3.65297	-0.216964	0.929405	0.237298	8.34666e-12
0.309395	-0.00960076	0.865275	0.0287755	2.89336e-09
0.203995	-0.00137612	0.444361	0.0537665	0.00132878
0.7588	-0.0270019	0.752263	0.102636	7.39774e-07
1.05997	-0.0305682	0.34672	0.342938	0.00630438
1.89872	-0.259737	0.64378	0.3329	2.07981e-05
0.369725	-0.00433348	0.442674	0.097781	0.00136765
0.0202897	0.00505963	0.0195573	0.0338607	0.5565
2.30171	-0.079812	0.538299	0.502439	0.000231695
1.9475	-0.241377	0.585151	0.386503	8.53747e-05
0.205908	0.00221539	0.486717	0.0498399	0.000626887
1.04371	-0.135789	0.903217	0.0805285	1.44639e-10
1.50519	-0.158016	0.685909	0.240076	6.5187e-06
1.44735	-0.0123453	0.300974	0.519899	0.0122518
1.13349	-0.0742432	0.753857	0.152661	6.97385e-07
0.613411	-0.0701843	0.854512	0.0596581	5.81077e-09
0.479181	-0.0295636	0.843726	0.0486079	1.1123e-08
2.52163	-0.0792827	0.557423	0.5296	0.000156015
0.164752	-5.89043e-05	0.833116	0.01738	2.02021e-08
0.504452	-0.00266768	0.563791	0.104586	0.000136278
0.754496	-0.00776223	0.586319	0.149378	8.31643e-05
0.157467	-0.000294137	0.480063	0.0386261	0.000707976
0.767844	-0.0178823	0.551586	0.163181	0.000176323
0.542953	0.0207995	0.176371	0.276553	0.0652537
1.79476	-0.0553753	0.398683	0.519527	0.00282774
1.67026	0.0146596	0.278037	0.634386	0.0168887
0.390017	0.0663683	0.0537833	0.385584	0.325183
-0.0397592	0.00864551	0.00774756	0.106055	0.71212
0.826214	-0.0447488	0.663728	0.138614	1.22196e-05

## Sheet: 1000_P_Xmd
Linear regression analysis between the 3 genotype combinations frequency (median) and prevalence in 1000 permutation tests
slope	intercept	R2	SE	P
0.812131	0.0198535	0.384497	0.242191	0.0035393
0.221732	0.000829049	0.656071	0.0378399	1.50396e-05
-0.397089	0.377411	0.0127166	0.824684	0.63596
0.870447	0.205574	0.0746518	0.722335	0.24379
0.374144	-0.00253538	0.461501	0.0952597	0.000986771
-4.2591	0.300321	0.0799992	3.40433	0.226923
2.19756	-0.0193425	0.474851	0.544712	0.000777979
0.235033	0.0131679	0.274281	0.0901113	0.0177878
0.889512	0.000824931	0.300896	0.319579	0.0122654
2.28364	0.435328	0.00621581	6.80594	0.7411
1.63376	-0.00155708	0.320998	0.560064	0.00919897
0.173089	0.00402847	0.0212715	0.276736	0.539514
-0.109773	0.0964436	0.000902379	0.860929	0.899954
1.01199	0.0259214	0.238045	0.426754	0.0290831
0.130694	8.76712e-05	0.545944	0.0280932	0.000198185
0.0907305	0.0948741	0.000446807	1.01149	0.929516
0.648393	-0.0100344	0.504119	0.151574	0.000452911
1.28877	-0.136372	0.876065	0.114253	1.35747e-09
-0.664508	0.101289	0.0352632	0.819233	0.427885
1.17357	-0.00530419	0.810736	0.13365	6.34614e-08
-1.27808	0.107875	0.0185642	2.19036	0.566795
-0.225477	0.0488656	0.0127864	0.466978	0.635028
1.11332	0.00410097	0.556302	0.234354	0.000159742
0.710466	0.331871	0.0661967	0.628951	0.273472
1.94754	-0.0517937	0.677681	0.316578	8.26999e-06
0.119905	0.272746	0.000382184	1.44538	0.934801
0.965074	0.0357424	0.545294	0.207718	0.000200852
1.27455	-0.00892423	0.715094	0.189623	2.66139e-06
0.431702	-0.0108666	0.583348	0.0859945	8.8888e-05
-0.661344	0.0548434	0.0121718	1.40429	0.643336
-0.367561	0.0678707	0.0241825	0.550334	0.512679
0.594652	0.0124872	0.289674	0.219483	0.0143641
0.825341	0.113826	0.0684953	0.717397	0.265007
0.786571	5.86198e-05	0.468131	0.197615	0.000877472
-0.417786	0.0846078	0.00739034	1.14123	0.718571
0.504647	-0.0209099	0.832546	0.0533452	2.0838e-08
0.403905	0.00257326	0.151918	0.224935	0.0893566
0.0422823	0.000341263	0.0132539	0.0859911	0.62887
-0.100903	0.268514	0.00297322	0.435519	0.819397
0.278932	0.187676	0.00149113	1.7013	0.871596
1.06078	0.117029	0.039699	1.22971	0.399691
0.345157	-0.00508108	0.875272	0.0307107	1.4382e-09
0.331679	-0.000747608	0.537771	0.0724789	0.000234185
0.773514	0.0223549	0.0762381	0.634638	0.238643
0.88485	-0.0107967	0.391554	0.259985	0.00316713
0.471145	0.0388035	0.189482	0.229676	0.0550768
0.635089	0.00474029	0.520972	0.143539	0.000327256
-0.661351	0.184636	0.00388505	2.49604	0.794051
0.125413	0.00534962	0.12657	0.0776525	0.12369
-2.04345	0.236354	0.0271896	2.88099	0.487231
1.24439	-0.00631421	0.774014	0.158484	3.19519e-07
0.889587	0.00515344	0.197462	0.42271	0.0496522
0.788233	-0.0257587	0.894831	0.0636929	3.06802e-10
0.857273	-0.0410225	0.492861	0.204967	0.000559571
2.06724	0.332561	0.00312972	8.69603	0.814782
0.517604	0.00616319	0.230139	0.223138	0.0323143
0.644362	-0.0242321	0.719161	0.0949093	2.33258e-06
0.394638	0.0564736	0.12779	0.24301	0.121767
1.00628	0.00352752	0.461847	0.256027	0.000980775
0.914377	0.181425	0.075838	0.752349	0.239929
0.394468	0.00380778	0.133954	0.236411	0.112504
0.606144	0.0671878	0.023369	0.9236	0.519944
0.321479	-0.00545244	0.734071	0.0456069	1.41491e-06
0.160876	0.0043065	0.0528554	0.160516	0.32951
0.260135	0.00546904	0.223388	0.114323	0.0353393
0.547684	-0.00879323	0.786727	0.0672126	1.88398e-07
-0.23015	0.0553065	0.00468959	0.790289	0.774211
0.493614	-0.018014	0.571449	0.100754	0.000115535
0.80896	-0.00186731	0.893318	0.0658919	3.49153e-10
0.297498	0.0560772	0.0608734	0.275421	0.294332
5.35541	0.187957	0.0559266	5.18621	0.315455
3.14672	0.166209	0.148635	1.77509	0.0931998
0.393089	0.0241642	0.287483	0.145863	0.0148108
0.0655433	0.000903131	0.169786	0.0341615	0.0710318
0.179282	0.000809462	0.260828	0.0711371	0.0213881
2.00558	-0.0232713	0.544459	0.4324	0.00020433
0.5894	-0.00253934	0.269393	0.228783	0.019025
0.776661	-0.0119718	0.63163	0.1398	2.83577e-05
0.944193	0.150832	0.130319	0.57491	0.117876
0.365793	0.0171847	0.197317	0.173896	0.0497464
-0.432803	0.129993	0.0146205	0.837481	0.611593
0.861697	-0.00531215	0.567219	0.17741	0.000126612
1.09946	-0.0348704	0.844109	0.111367	1.08779e-08
0.201981	0.0375582	0.0211764	0.323669	0.540433
0.659097	0.0124176	0.0977785	0.471898	0.17949
-0.394251	0.231061	0.011618	0.857105	0.651038
0.252297	-0.00717161	0.661763	0.0425143	1.28942e-05
1.57063	-0.127576	0.749155	0.214217	8.29116e-07
0.554178	0.0490373	0.263046	0.218634	0.0207512
0.635038	0.0135835	0.324347	0.216033	0.00876295
-0.039816	0.00696016	0.0174021	0.0705194	0.579307
0.614651	-0.010987	0.629602	0.11112	2.98356e-05
0.0454949	0.190576	2.77304e-05	2.0363	0.982421
0.775249	0.0394022	0.320234	0.266226	0.00930118
0.601803	0.00210933	0.143254	0.34689	0.0998567
0.64616	0.0483729	0.101383	0.453429	0.171251
0.0289013	0.21101	0.000329453	0.375243	0.939457
0.357553	0.0494125	0.138032	0.210601	0.106771
1.30086	0.192094	0.0691053	1.12535	0.262812
0.223297	0.00901899	0.394621	0.0651885	0.00301681
1.26237	-0.0247013	0.758781	0.167764	5.79762e-07
2.26222	0.0163099	0.333053	0.754549	0.00771715
17.6902	0.00439644	0.330164	5.93903	0.00805068
0.182609	0.00230219	0.411483	0.0514743	0.00230027
0.806089	-0.0220013	0.575998	0.163012	0.000104601
0.582739	0.0606376	0.0917741	0.432091	0.194174
0.505607	0.684776	0.00261148	2.32898	0.830577
0.380202	-0.000120074	0.398983	0.109988	0.0028142
0.558468	-0.0061444	0.786328	0.0686173	1.91629e-07
0.156741	0.000508817	0.611685	0.0294357	4.62111e-05
0.139707	0.0123614	0.0741149	0.116388	0.245561
0.825332	-0.0012875	0.516036	0.18839	0.000360324
0.63604	-0.0261715	0.755504	0.0852838	6.55872e-07
0.40962	0.0620697	0.104717	0.282304	0.163988
0.233904	0.047076	0.0196738	0.389173	0.555315
0.768571	0.0972357	0.275851	0.293511	0.0174068
-2.6799	0.313065	0.0993394	1.90196	0.175871
0.0226175	0.0775883	8.24464e-05	0.58709	0.969693
0.621173	0.00232398	0.233984	0.264912	0.0307026
0.526568	0.00207241	0.852556	0.0516144	6.5597e-09
0.30827	-0.00621646	0.606435	0.0585343	5.23412e-05
-2.47166	0.12341	0.0338576	3.11204	0.437411
0.55928	0.00662302	0.286176	0.208196	0.0150835
0.644661	-0.002959	0.608956	0.121763	4.93118e-05
-0.53645	0.111502	0.00589232	1.64235	0.747711
0.734476	-0.00361863	0.741878	0.102114	1.07708e-06
1.0975	0.0363387	0.0332646	1.39454	0.441523
0.707352	0.026724	0.343647	0.230416	0.00659959
0.510785	0.0770242	0.0702755	0.437902	0.25866
0.445259	0.0205016	0.511815	0.102497	0.000390959
-0.049752	0.0185432	0.00314316	0.208837	0.814391
0.390013	-0.0172986	0.888894	0.0325004	5.0446e-10
0.313303	0.0159699	0.380516	0.0942231	0.00376646
0.727335	0.0648566	0.0877829	0.55264	0.204652
0.771674	-0.0172224	0.549722	0.164614	0.000183292
0.777406	-0.0457945	0.754511	0.104519	6.8063e-07
0.483016	0.0198014	0.524124	0.108481	0.000307598
-0.225509	0.10371	0.00190867	1.21548	0.854887
0.421754	-0.016449	0.808687	0.048351	6.99974e-08
1.07998	-0.024887	0.250689	0.440089	0.0245402
0.21439	-0.000193641	0.619356	0.0396148	3.84104e-05
-1.05621	0.0658389	0.0539514	1.04249	0.324407
0.70246	-0.00857174	0.722819	0.10253	2.0684e-06
0.680871	0.0276527	0.223431	0.29919	0.0353192
0.491667	0.0839296	0.0908638	0.366567	0.196511
-0.629032	0.179208	0.0240443	0.944595	0.513902
0.31951	0.0614483	0.284583	0.119405	0.0154218
0.918882	0.046106	0.709251	0.13867	3.20635e-06
-0.0108858	0.189367	6.97966e-06	0.971195	0.99118
-0.923481	0.244484	0.0185004	1.58542	0.567468
0.546249	-0.00296793	0.370525	0.167816	0.00439636
2.29849	-0.0589058	0.599673	0.442646	6.13065e-05
2.92155	0.203029	0.00451287	10.2275	0.778402
0.545551	0.0385927	0.119006	0.349864	0.136329
0.170703	0.059396	0.00135421	1.09261	0.877588
0.426987	0.010116	0.32501	0.145037	0.00867905
1.00423	-0.0289345	0.747911	0.13742	8.67502e-07
0.260462	0.00419601	0.526294	0.0582437	0.000294693
1.00084	0.069964	0.00969597	2.38406	0.679596
0.771865	0.00216062	0.538545	0.168407	0.00023054
0.149305	0.00441275	0.47706	0.036845	0.000747588
0.342483	0.42856	0.0250868	0.503225	0.504801
-0.222094	0.104265	0.0188097	0.378082	0.564217
0.964101	0.0100151	0.316877	0.333649	0.00976292
0.399854	0.0279734	0.206343	0.184836	0.0442186
0.845289	-0.00862116	0.564572	0.174972	0.000134021
0.224844	0.0134433	0.0719508	0.190333	0.252848
1.3231	-0.00297682	0.594306	0.257663	6.93788e-05
1.22767	0.111226	0.0735518	1.02698	0.247433
1.04373	0.028109	0.388404	0.308705	0.00332861
1.04217	-0.00861886	0.66488	0.174394	1.18391e-05
0.357254	0.0171232	0.46522	0.0902816	0.000924026
0.192723	0.0210829	0.00487988	0.648681	0.769791
0.890851	-0.00589261	0.683962	0.142732	6.89996e-06
0.596626	0.0587771	0.0668294	0.525488	0.271111
0.731042	0.0116976	0.326732	0.247345	0.0084642
0.250102	0.00915946	0.324918	0.0849715	0.00869063
-1.07119	0.179085	0.0704713	0.916968	0.257973
0.673104	0.060594	0.0145813	1.30424	0.612075
-0.130681	0.39587	0.00296815	0.564529	0.819548
0.340445	-0.00304237	0.676063	0.0555454	8.66031e-06
0.146338	0.00527923	0.208988	0.0671047	0.0427138
0.409771	0.00435889	0.554108	0.0866409	0.000167273
-2.80139	0.1441	0.122152	1.77009	0.130919
1.28939	0.0691141	0.40676	0.367023	0.00248343
0.603268	0.0573714	0.0303741	0.803387	0.462414
0.110474	0.0333875	0.0227657	0.170601	0.525446
0.66555	0.0286226	0.103287	0.462219	0.167062
0.443529	0.0507044	0.109912	0.297496	0.15331
0.594053	0.00242172	0.421906	0.163901	0.00193871
0.537228	0.0678672	0.0158194	0.998767	0.597241
0.765525	0.0801188	0.300358	0.275386	0.0123592
0.586264	-0.0167357	0.566707	0.120828	0.000128014
0.0930938	0.00115206	0.29449	0.0339626	0.0134257
0.511093	0.161104	0.0370714	0.613962	0.416063
0.393548	0.000662381	0.273475	0.151192	0.0179866
0.639421	0.17931	0.018512	1.0974	0.567346
0.561618	0.00406425	0.486523	0.135992	0.000629125
0.797625	0.00471745	0.287892	0.295679	0.0147264
0.517001	0.0635019	0.00469585	1.77409	0.774064
-4.35879	0.052504	0.0412789	4.95121	0.390274
1.54845	-0.0180551	0.480585	0.379431	0.000701288
0.423185	0.00530028	0.530436	0.0938481	0.000271401
0.731244	0.00102163	0.450317	0.190425	0.00119936
0.724186	0.032753	0.302118	0.259428	0.012055
0.293277	0.0991502	0.00695752	0.825843	0.726624
0.397548	-0.00999062	0.818281	0.0441572	4.38244e-08
0.25354	0.00396412	0.135552	0.150913	0.110221
-0.230357	0.224924	0.0100408	0.539126	0.674244
-0.175855	0.278133	0.0152328	0.33327	0.604175
-0.67436	0.252127	0.0306017	0.89461	0.460715
0.416094	0.0216698	0.111181	0.277299	0.150815
0.207272	0.00614485	0.455194	0.0534474	0.00110201
0.903556	-0.00681836	0.559333	0.189033	0.00014984
0.41578	0.161228	0.0324293	0.535304	0.447413
0.930378	0.0149758	0.258728	0.371185	0.0220083
0.421784	0.0142074	0.212423	0.191426	0.0408322
0.74554	-0.0435233	0.716343	0.110578	2.55627e-06
0.306965	0.0243798	0.0325775	0.394277	0.446359
0.19981	0.00492324	0.375466	0.0607399	0.0040737
1.1076	0.00583933	0.243208	0.460516	0.0271401
-0.224837	0.0370514	0.0256649	0.326524	0.49987
0.730148	0.0242539	0.382297	0.218758	0.00366323
1.62667	0.141055	0.00816965	4.22456	0.704711
0.554101	0.00526094	0.56425	0.114772	0.000134947
1.42499	0.018113	0.0864145	1.09208	0.208386
1.16685	-0.0131056	0.745614	0.160645	9.42569e-07
0.70085	-0.0541805	0.850513	0.0692548	7.43222e-09
1.1758	-0.000557609	0.513667	0.269664	0.000377236
2.42983	0.0393088	0.132827	1.46335	0.114142
1.3458	-0.0207887	0.823809	0.146697	3.3088e-08
0.453911	-0.00224651	0.631781	0.0816779	2.82509e-05
0.193416	0.175336	0.00404188	0.715626	0.790023
0.280818	-0.00459859	0.854473	0.0273156	5.82489e-09
-0.843206	0.143169	0.0070009	2.36698	0.725805
0.710123	0.0577227	0.0671197	0.624001	0.270035
1.16793	0.111996	0.209412	0.534878	0.0424771
0.478499	-0.0030621	0.365601	0.148567	0.00474101
0.332774	0.0181925	0.0338918	0.418774	0.437175
0.78679	-0.0259468	0.616557	0.146247	4.11079e-05
0.00775008	0.0268761	7.04803e-06	0.688073	0.991137
0.298961	0.218391	0.0161111	0.550666	0.593853
0.934576	0.033823	0.115812	0.60866	0.14206
0.754808	0.00734393	0.13235	0.455524	0.114844
-0.125799	0.0389453	0.0239033	0.189478	0.515154
1.14673	-0.0594489	0.831122	0.121837	2.25051e-08
0.983212	0.0260735	0.36934	0.302827	0.00447711
0.394062	-0.0105613	0.835274	0.0412471	1.7948e-08
0.63756	0.0499206	0.107713	0.432517	0.157737
1.11688	-0.0761596	0.706124	0.169829	3.53724e-06
1.4673	-0.0240807	0.464864	0.371067	0.000929882
0.312915	0.100159	0.0750492	0.258927	0.242489
1.68076	-0.0702639	0.444199	0.443139	0.00133246
0.267436	0.0011845	0.746918	0.0366926	8.99282e-07
-0.225265	0.160938	0.00127149	1.48808	0.88136
-0.320052	0.109326	0.0017887	1.78208	0.859477
0.658662	0.188234	0.00396535	2.4605	0.791978
0.0417737	0.016301	0.00042239	0.478982	0.931465
1.08025	-0.105546	0.916005	0.0771018	4.01446e-11
0.781829	0.0393411	0.104976	0.538083	0.163438
0.460212	0.0916055	0.100668	0.324217	0.172852
0.459924	0.0807096	0.0832639	0.359702	0.217271
0.0650272	0.00452642	0.0330091	0.0829569	0.443312
-0.194144	0.205916	0.00342871	0.780149	0.80629
1.63192	-0.12864	0.862546	0.15355	3.47046e-09
-2.58667	0.160987	0.188685	1.26424	0.0556488
1.62659	0.126048	0.0744679	1.35162	0.244395
-0.163622	0.0605386	0.0018341	0.899697	0.857722
0.229559	0.0412368	0.278083	0.0871795	0.016878
0.339592	0.00486545	0.176888	0.172664	0.0648192
0.216917	0.0281849	0.0314864	0.283562	0.454202
0.498843	0.0459495	0.0491923	0.516922	0.347319
0.189374	0.00689015	0.293362	0.0692758	0.0136402
-6.05224	0.231872	0.070795	5.16814	0.256842
-9.71635	0.554115	0.291569	3.56981	0.0139878
0.424484	0.00513534	0.346904	0.137281	0.00628709
-0.674193	0.249811	0.022809	1.04012	0.525048
0.869086	0.00895716	0.551716	0.184648	0.000175847
0.492436	-0.0047711	0.652918	0.0846254	1.63611e-05
0.52493	-0.00153773	0.542273	0.113674	0.000213686
0.934335	-0.0293861	0.870952	0.0847704	1.95821e-09
0.246086	0.0272161	0.0230939	0.377249	0.52244
0.666657	-0.00210786	0.355952	0.211363	0.00548899
0.391608	-0.0030963	0.581679	0.078276	9.22582e-05
0.15634	0.0026893	0.0384566	0.184261	0.407318
0.855942	-0.0364235	0.814244	0.0963611	5.35237e-08
-0.605068	0.181122	0.0118212	1.30393	0.648186
0.309297	0.00149526	0.597308	0.0598587	6.47534e-05
1.02636	0.0250072	0.441079	0.272321	0.00140537
0.236164	0.0038667	0.137477	0.139427	0.107533
1.15479	-0.01342	0.42454	0.316895	0.00185592
1.1313	0.00524041	0.129361	0.691768	0.119335
-11.0636	0.44511	0.061205	10.213	0.292979
0.796802	0.00466512	0.379364	0.240218	0.00383463
0.601861	0.00809202	0.457409	0.154505	0.00106022
-0.586343	0.154628	0.0250934	0.861425	0.504745
1.00149	-0.00415964	0.273351	0.384867	0.0180172
0.144952	0.160083	0.0114055	0.318082	0.654051
0.484084	0.0615104	0.0241716	0.724967	0.512776
1.10054	0.0153362	0.185453	0.543638	0.0580279
0.106239	0.264203	0.000115295	2.33194	0.964164
0.686671	0.151211	0.0587795	0.647657	0.303056
0.823501	0.133507	0.0998607	0.582754	0.17468
0.968454	-0.054839	0.835083	0.10144	1.81381e-08
-0.766475	0.142356	0.0498998	0.788311	0.343787
0.42008	-0.00498614	0.776286	0.0531534	2.91361e-07
0.416972	-0.00494158	0.493714	0.0995246	0.000550755
0.904565	-0.0254393	0.673861	0.148327	9.21769e-06
0.436667	0.0575409	0.0264294	0.624674	0.493467
1.76439	-0.153058	0.451006	0.458828	0.00118515
-8.34224	0.398575	0.0814443	6.60342	0.222593
0.839725	0.0482061	0.138473	0.493687	0.106168
2.35929	0.1233	0.0115632	5.14139	0.651811
0.583217	-0.00920345	0.757322	0.077816	6.126e-07
0.638571	-0.000306404	0.369804	0.196483	0.00444533
0.592741	0.00898537	0.503095	0.138848	0.000461794
0.768925	0.0637994	0.528054	0.171338	0.000284583
-0.047497	0.0248779	0.00075259	0.407932	0.908598
0.286256	0.0111738	0.318354	0.0987287	0.00955728
0.373726	-0.00201276	0.597955	0.0722304	6.37936e-05
0.295364	-0.00255072	0.790134	0.0358791	1.62665e-07
-0.0517097	0.333937	0.000252507	0.766911	0.946986
1.34324	0.101995	0.15805	0.730742	0.0825964
0.346963	0.0138038	0.325828	0.117636	0.00857639
1.40118	-0.0700643	0.596365	0.271704	6.6176e-05
1.02735	0.0224405	0.67309	0.168757	9.42036e-06
0.0458556	0.926608	0.000115604	1.00518	0.964116
0.0752181	0.0321406	0.00532315	0.24235	0.759845
1.1038	-0.0645321	0.706927	0.167515	3.4495e-06
-0.0788302	0.0518105	0.00196719	0.418509	0.852702
0.997988	-0.0302869	0.529374	0.221792	0.000277209
0.222235	-0.000305169	0.313856	0.0774495	0.0101964
-1.76022	0.376705	0.0632667	1.59644	0.284727
0.182373	-0.000431245	0.563967	0.0377969	0.000135768
0.456284	0.0332075	0.0695903	0.393244	0.261082
0.665963	0.00217719	0.159664	0.360112	0.0809027
3.92062	0.099137	0.133256	2.35679	0.113517
0.65404	0.164406	0.0153422	1.235	0.602869
0.0617489	0.137387	0.00241646	0.295718	0.836941
0.837056	-0.00601153	0.645544	0.146196	1.9866e-05
0.749511	-0.026886	0.629367	0.13557	3.00113e-05
0.117325	0.00114765	0.164364	0.0623536	0.0761623
0.634875	0.0258031	0.243885	0.263483	0.0268943
0.246693	0.00287422	0.240463	0.103341	0.0281573
0.614332	0.00668188	0.144417	0.352444	0.0983791
-3.08573	0.309442	0.0343088	3.85868	0.434319
0.30438	0.00620666	0.69915	0.047062	4.38747e-06
0.914436	0.00340091	0.79221	0.110385	1.48571e-07
0.505508	-0.0129837	0.684833	0.0808296	6.72711e-06
0.340732	-0.00263097	0.57397	0.0691915	0.000109355
0.806329	-0.0154613	0.679758	0.130448	7.7922e-06
0.381368	-0.00852844	0.762352	0.0501878	5.05901e-07
1.11895	0.00126527	0.418739	0.310735	0.00204269
0.698478	0.127149	0.103776	0.48381	0.166003
0.213151	0.0725017	0.0289106	0.291174	0.473568
0.860571	-0.0247617	0.59773	0.166401	6.41262e-05
0.434806	0.0884141	0.0193343	0.729887	0.558781
-0.492157	0.213727	0.0244355	0.732968	0.510455
0.209556	0.00147944	0.729354	0.0300882	1.66217e-06
-1.73168	0.276928	0.0551256	1.68983	0.319048
0.851643	0.00217341	0.344107	0.277135	0.0065546
0.931918	0.0124669	0.090734	0.695347	0.196847
0.0746892	0.00790874	0.0939169	0.0546807	0.18879
0.78929	-0.00165403	0.561193	0.164506	0.00014404
0.766223	-0.0232221	0.735039	0.108431	1.36843e-06
0.404967	0.0055837	0.149601	0.227577	0.0920524
-0.915873	0.0447563	0.132268	0.552923	0.114965
1.98032	0.0839793	0.191862	0.957959	0.0534017
-2.77639	0.558972	0.0364003	3.36698	0.420395
0.239251	0.000117441	0.693195	0.0375164	5.25336e-06
-1.0908	0.599385	0.0175992	1.92091	0.577148
0.615954	0.0887333	0.101677	0.431537	0.170598
0.742248	0.0139747	0.408446	0.210544	0.00241658
-0.181184	0.0727148	0.00127645	1.19455	0.88113
0.499972	0.290639	0.00526575	1.61969	0.761107
0.511459	0.00144966	0.531929	0.113085	0.000263419
2.71527	0.153949	0.0200939	4.46928	0.55108
1.41722	-0.0342164	0.591405	0.277655	7.41282e-05
0.225301	0.225379	0.00479391	0.765135	0.771776
0.581245	-0.0138354	0.812402	0.0658343	5.85539e-08
0.116243	0.0330966	0.194007	0.0558455	0.0519349
0.707764	0.0102918	0.513777	0.162286	0.000376433
0.682046	0.00884893	0.0924109	0.503803	0.192557
0.487274	0.275215	0.0999308	0.344687	0.174521
0.259741	0.0011128	0.643715	0.0455466	2.08335e-05
0.377221	0.00882533	0.579545	0.0757314	9.67329e-05
0.365829	0.266987	0.0288168	0.500576	0.474298
2.7243	0.254296	0.00819895	7.0624	0.704205
0.425895	0.00798753	0.272211	0.16414	0.0183022
2.91032	0.0486515	0.0847368	2.25446	0.213066
0.0462924	0.00256956	0.0461898	0.0495828	0.362847
1.17216	0.0298579	0.106013	0.802298	0.161252
0.3151	0.0183371	0.215676	0.141631	0.039123
0.519121	-0.0231027	0.82931	0.0555107	2.47975e-08
1.30639	-0.0026589	0.497305	0.309583	0.000515025
1.278	-0.00260161	0.535119	0.280763	0.000247072
2.21769	-0.00856916	0.232012	0.951014	0.0315194
1.76115	0.0422042	0.286549	0.655002	0.0150052
0.27324	-0.000702139	0.680394	0.0441403	7.651e-06
1.84889	-0.0200628	0.514935	0.42296	0.000368095
-1.67694	0.134157	0.0976786	1.20133	0.179724
2.20911	0.174597	0.146427	1.25716	0.095876
8.3469	0.074656	0.0338567	10.5096	0.437417
1.16161	-0.00285878	0.457445	0.298178	0.00105956
2.33508	0.102442	0.0431345	2.59226	0.379595
0.153176	0.0106656	0.051603	0.154779	0.335466
1.40904	0.0638711	0.0411993	1.60216	0.390741
-0.113158	0.0388166	0.00713659	0.314593	0.723259
0.241068	0.00207437	0.463069	0.0611843	0.000959865
0.087144	0.0270556	0.00840828	0.223056	0.700618
0.305732	0.00359773	0.783424	0.0378889	2.16745e-07
-0.365625	0.106801	0.0216318	0.579568	0.536062
0.157857	-0.000586799	0.709992	0.0237797	3.13212e-06
0.391969	-0.00330538	0.586367	0.0775958	8.30738e-05
0.409752	0.0412103	0.166696	0.215936	0.0739124
1.21194	-0.056386	0.731971	0.172858	1.52062e-06
-1.82806	0.265167	0.0526301	1.82808	0.330572
0.822759	-0.0687041	0.890663	0.0679458	4.362e-10
0.228235	0.00216625	0.679957	0.036907	7.7479e-06
1.05258	0.20567	0.140355	0.613991	0.103637
0.45023	0.0507594	0.0427473	0.502178	0.381791
-0.190176	0.158194	0.00357499	0.748348	0.802278
-0.268614	0.0612987	0.0111021	0.597538	0.658412
0.762195	0.0763809	0.222109	0.336207	0.035942
0.237411	0.0137745	0.102366	0.165705	0.169074
0.650637	-0.00417307	0.44388	0.171654	0.00133974
0.208161	0.0347628	0.0980443	0.148814	0.178868
-1.84865	0.22235	0.08412	1.43776	0.214816
0.132509	0.00377648	0.530745	0.0293678	0.000269732
1.03354	-0.0642108	0.803587	0.120437	8.89464e-08
0.402213	0.0217913	0.320641	0.137994	0.00924669
1.18945	0.00895047	0.118011	0.766447	0.13809
0.793813	-0.0169612	0.685918	0.12661	6.51705e-06
1.86904	-0.0140347	0.516319	0.426386	0.000358346
0.945752	0.0557209	0.334908	0.314137	0.00750966
0.468123	0.0592406	0.111657	0.311222	0.149888
0.207532	-0.000592407	0.594157	0.0404274	6.96157e-05
0.605749	-0.00356125	0.478707	0.148992	0.000725611
0.805916	0.0325466	0.658554	0.136779	1.40671e-05
0.358188	0.00594994	0.303869	0.127784	0.011759
0.449812	0.00746687	0.17674	0.228821	0.0649434
0.295918	-0.00452058	0.493739	0.0706274	0.000550504
0.403116	0.0194103	0.0980536	0.288173	0.178847
0.863337	0.152785	0.0736271	0.721802	0.247182
0.173659	0.00085925	0.600606	0.0333785	5.99924e-05
-5.39938	0.677955	0.221484	2.386	0.0362397
0.554038	0.0144005	0.0966838	0.39916	0.182076
-0.477348	0.367933	0.0694014	0.411999	0.261754
0.901739	0.00672991	0.294226	0.329182	0.0134756
1.30809	-0.0760787	0.737007	0.184178	1.27813e-06
0.553753	-0.00411052	0.653894	0.0949579	1.59413e-05
0.182029	0.0072529	0.0595519	0.1705	0.299802
0.376282	-0.00380658	0.561417	0.0783899	0.000143356
0.343889	0.110174	0.00831954	0.88495	0.702132
0.200957	0.00338889	0.319656	0.0691019	0.0093793
1.1921	-0.0298373	0.36512	0.370512	0.00477592
1.32011	-0.00770369	0.674595	0.216105	9.02842e-06
1.11154	0.0795734	0.0751556	0.919058	0.242142
0.307532	0.239654	0.00429439	1.10374	0.783708
0.890248	0.0300054	0.118219	0.573074	0.137719
0.242187	0.00123929	0.686577	0.0385688	6.39238e-06
-0.847349	0.186422	0.0232799	1.29366	0.520751
0.969561	-0.00836466	0.802107	0.113511	9.52383e-08
1.20173	-0.0147178	0.906194	0.0911331	1.0902e-10
0.568284	-0.00108369	0.521777	0.128234	0.000322131
0.0880855	0.0122428	0.0214251	0.140315	0.538038
0.253157	0.0014221	0.59102	0.0496368	7.47805e-05
0.328003	-0.00568217	0.738365	0.0460208	1.21897e-06
-2.21247	0.196692	0.0164796	4.02866	0.589628
1.62295	0.0234751	0.44821	0.424439	0.00124378
-1.19868	0.070135	0.0236012	1.81725	0.517853
0.549193	0.00390752	0.155332	0.301857	0.0855283
1.49378	-0.00357371	0.836614	0.155595	1.66646e-08
0.204206	-8.0136e-05	0.836806	0.0212555	1.64875e-08
0.0851357	0.0162227	0.0606911	0.0789437	0.29508
0.792443	-0.0670249	0.750059	0.107821	8.02182e-07
0.180546	0.0817408	0.00543378	0.575728	0.757433
1.50212	0.0101353	0.0879285	1.14029	0.20426
0.708377	0.0422394	0.127684	0.436412	0.121933
0.325724	0.0619094	0.0836402	0.25412	0.216188
0.372009	0.0251808	0.412035	0.104743	0.00227967
0.647683	0.00590707	0.281837	0.24369	0.0160221
0.847464	0.0744317	0.0478196	0.891336	0.354309
0.301711	0.0863527	0.00980006	0.714829	0.677969
0.307009	0.0922072	0.0198281	0.508774	0.553752
1.66082	-0.219021	0.844244	0.168141	1.07921e-08
0.504072	0.0214107	0.122661	0.31775	0.130064
-0.268873	0.110648	0.00231731	1.31497	0.840279
0.192183	-0.000423119	0.733462	0.0273067	1.44487e-06
0.797236	-0.0124305	0.639261	0.141159	2.33677e-05
0.524161	0.0551167	0.0455951	0.565244	0.366029
1.3089	-0.00596762	0.787339	0.160337	1.83525e-07
1.00308	-0.0433484	0.830184	0.106931	2.36675e-08
-2.13464	0.0306204	0.0562725	2.06046	0.313919
0.560912	0.0113949	0.593327	0.109455	7.09512e-05
-0.311423	0.0135265	0.0784351	0.251606	0.231716
0.73769	0.00291953	0.607926	0.139636	5.05302e-05
-0.466098	0.0371742	0.0171809	0.830913	0.58175
0.995578	0.036435	0.36498	0.309527	0.00478613
0.794097	-0.00783046	0.807041	0.0915212	7.56739e-08
0.561191	0.000765543	0.268331	0.218422	0.0193041
0.442602	0.059694	0.161355	0.237834	0.0791639
1.27763	-0.00647518	0.366771	0.395687	0.00465692
1.58554	-0.00696622	0.726489	0.229305	1.83052e-06
-1.05488	0.1266	0.022077	1.65481	0.53185
0.720026	0.0180895	0.318253	0.248392	0.00957125
1.05502	-0.00219999	0.675752	0.172253	8.73699e-06
0.371518	-0.00056907	0.489102	0.0894977	0.000599937
0.683299	0.00484608	0.365914	0.212011	0.00471836
0.766289	0.0963028	0.0645078	0.687813	0.279894
0.602848	0.00807179	0.300593	0.216744	0.0123181
0.0990205	0.0149697	0.0760142	0.0813718	0.239362
0.481282	0.0470122	0.0446075	0.524989	0.371396
0.626651	0.177558	0.0129033	1.29187	0.633476
0.886317	0.00928559	0.0900581	0.664046	0.198606
1.02936	0.059257	0.0829208	0.806871	0.218263
1.11796	0.0523283	0.267202	0.436379	0.0196051
0.234205	0.1291	0.0201424	0.385022	0.550594
0.394377	-0.0011594	0.617994	0.0730835	3.97027e-05
0.181415	0.000440168	0.392137	0.0532379	0.00313804
-0.0607545	0.27724	0.000101307	1.42266	0.966407
8.09314	0.0430187	0.312973	2.82628	0.0103264
-0.797684	0.150014	0.165382	0.422371	0.0751713
0.106757	0.00716176	0.138168	0.0628446	0.106585
0.577361	0.000625007	0.187333	0.28344	0.0566326
1.53427	0.0331028	0.234685	0.653045	0.030417
0.802569	0.00421276	0.248513	0.328952	0.0252712
0.706325	0.0637856	0.150499	0.395533	0.0909978
0.798266	0.0237457	0.516242	0.182137	0.000358887
0.011664	0.079348	4.1821e-05	0.425115	0.978413
0.681729	-0.0162337	0.496884	0.16169	0.000519105
-0.0375069	0.00351449	0.0122521	0.0793767	0.642236
0.982714	-0.0378073	0.82978	0.10491	2.41845e-08
-1.71112	0.341054	0.170854	0.888479	0.0700613
0.80921	-0.00406691	0.852794	0.0792439	6.46405e-09
-3.96729	0.0678664	0.440802	1.05322	0.001412
0.136528	0.00197926	0.381099	0.0410087	0.00373236
1.27046	-0.011959	0.553919	0.268725	0.000167939
0.848283	0.0315648	0.191457	0.410885	0.0536836
1.32635	0.0935808	0.030695	1.75678	0.460022
-0.893225	0.0586868	0.193582	0.429707	0.0522224
1.70381	-0.0765119	0.773487	0.217322	3.26376e-07
0.884626	0.0707726	0.138107	0.520886	0.106669
-0.663359	0.204622	0.0886676	0.501266	0.202278
0.328102	0.159622	0.0208353	0.530152	0.543748
0.07305	6.92445e-05	0.631263	0.0131594	2.86208e-05
0.407097	0.0133288	0.203046	0.1901	0.0461658
0.578047	-0.011864	0.654967	0.098889	1.54912e-05
0.416196	0.0498969	0.104038	0.287879	0.165439
0.313284	0.106101	0.0524853	0.313744	0.331256
0.35452	-0.00310204	0.489271	0.085374	0.000598065
1.2768	0.0199661	0.431921	0.345136	0.00164076
0.317296	0.0307649	0.166264	0.167472	0.0743239
0.293112	0.107891	0.0198521	0.485445	0.55351
0.635846	-0.010751	0.924901	0.0427055	1.45939e-11
3.33001	0.0363607	0.14759	1.88628	0.0944564
1.31206	0.0138496	0.390794	0.386123	0.00320543
-0.00434242	0.570385	3.28503e-07	1.78577	0.998087
-1.79947	0.283218	0.143839	1.03478	0.0991101
0.306571	0.0198209	0.207794	0.14109	0.0433872
0.470374	0.0136742	0.136108	0.279315	0.109438
-0.289214	0.0645444	0.0182547	0.499913	0.570077
-0.193532	0.211703	0.00106194	1.39906	0.891515
0.35429	0.00317368	0.725419	0.0513765	1.89723e-06
5.69924	0.140125	0.0693963	4.91921	0.261773
0.28348	-0.00101734	0.6807	0.0457623	7.58386e-06
0.899239	-0.064407	0.902054	0.0698419	1.61142e-10
0.996815	0.0982208	0.0599922	0.93003	0.297966
0.200195	0.00822131	0.227225	0.0870193	0.0335887
0.493078	-0.00355346	0.805949	0.0570275	7.96664e-08
0.991272	-0.0108934	0.451217	0.25767	0.00118082
0.179413	8.41695e-05	0.416369	0.0500666	0.00212375
0.603345	-0.0124849	0.918467	0.0423705	3.06777e-11
-0.708187	0.093293	0.0218852	1.11592	0.533658
2.59788	0.139294	0.0716039	2.20486	0.254039
-3.92774	0.187927	0.440257	1.04387	0.00142517
-1.25814	0.36778	0.0718913	1.06551	0.253052
-0.377939	0.185964	0.0182199	0.653913	0.570448
1.11139	-0.0946275	0.788109	0.13583	1.77553e-07
0.65741	-0.0251334	0.711176	0.098748	3.01677e-06
1.9524	0.0113423	0.150502	1.09331	0.0909943
0.723466	-0.0173944	0.675233	0.118261	8.8666e-06
0.550087	-0.0228044	0.707369	0.0833936	3.40203e-06
0.208788	0.306403	0.00802883	0.547007	0.707158
-0.64208	0.169521	0.0123374	1.35408	0.641073
0.0769218	0.000549586	0.319356	0.0264689	0.00942002
0.254489	0.119228	0.000877173	2.02441	0.901355
0.822039	0.0746555	0.0688433	0.712585	0.263752
0.620654	0.00593431	0.335161	0.206037	0.0074817
0.449553	0.00633082	0.416739	0.125356	0.00211091
0.920215	0.0184944	0.411686	0.259284	0.00229268
-0.26176	0.0960147	0.00721926	0.723514	0.721722
0.390188	-0.0113493	0.816439	0.043608	4.8037e-08
1.18091	-0.0421672	0.734048	0.167541	1.41603e-06
-0.527869	0.09836	0.027878	0.734715	0.481692
0.0502345	0.000485295	0.0976538	0.0359922	0.179783
-0.150588	0.180326	0.0218368	0.237556	0.534115
0.244644	0.0197853	0.111508	0.162769	0.150178
0.536144	0.0400454	0.170351	0.278881	0.0705166
1.09627	-0.00475371	0.355805	0.347684	0.00550121
0.501208	0.0257353	0.430385	0.135908	0.00168358
0.785378	-0.00945877	0.899537	0.0618639	2.0274e-10
0.525149	0.0957821	0.0564487	0.50606	0.31314
-0.444886	0.0232465	0.040335	0.511484	0.395863
0.299412	0.0721136	0.0772952	0.24383	0.235281
0.461426	-0.00505557	0.562614	0.0958943	0.000139746
0.479767	0.0990698	0.0120905	1.02219	0.644453
1.04024	0.215561	0.183165	0.517776	0.0597716
0.0544285	0.00844173	0.00364869	0.211996	0.800289
-1.16387	0.154309	0.0404055	1.33687	0.395442
-2.19958	0.205173	0.0625223	2.00755	0.287674
1.42324	0.118584	0.0739658	1.18697	0.246055
0.454633	-0.000192781	0.709662	0.0685411	3.165e-06
0.232672	-0.0035559	0.855646	0.0225255	5.41236e-09
0.456862	0.0116532	0.358311	0.144105	0.00529671
0.384622	0.0147906	0.212466	0.174537	0.0408092
0.295806	0.0467742	0.0992079	0.210092	0.176173
0.659582	-0.00929929	0.699105	0.101993	4.39342e-06
1.19737	0.0421839	0.335597	0.397098	0.00743393
0.523031	0.0163719	0.10183	0.366127	0.170257
0.403894	-0.000693891	0.706978	0.0612884	3.44395e-06
-0.119355	0.16743	0.0002614	1.73978	0.946062
0.827971	0.146911	0.110098	0.55483	0.152942
0.974414	0.0754974	0.00965725	2.3258	0.680204
1.57336	-0.0741744	0.332972	0.524882	0.00772633
0.566765	0.0370006	0.193917	0.272363	0.0519953
0.29836	0.106042	0.00259289	1.37927	0.831173
2.29123	-0.02374	0.538743	0.499705	0.000229615
-0.0760957	0.311348	7.61385e-05	2.05544	0.970875
0.614552	-0.0085552	0.660994	0.103736	1.3167e-05
2.7461	0.102121	0.137386	1.62187	0.107659
0.174232	0.0139867	0.0241742	0.260916	0.512753
0.33869	-0.00149822	0.53726	0.0740872	0.000236623
0.511814	-0.00611316	0.502521	0.120029	0.000466841
0.306546	0.305338	0.0139103	0.608344	0.620441
0.0291187	0.0166222	0.000813468	0.240541	0.904988
1.54386	-0.00306867	0.308493	0.544815	0.01101
1.1029	-0.125689	0.543129	0.238421	0.000209977
0.389757	-0.000507844	0.760924	0.0514938	5.3436e-07
0.667993	-0.000385871	0.228338	0.289441	0.0330961
2.45091	0.133192	0.0585279	2.31693	0.304126
0.291434	0.0916244	0.00304766	1.24239	0.817186
0.781335	0.129975	0.0492793	0.808901	0.346883
0.313851	0.0299408	0.0632539	0.284678	0.284778
0.333335	0.135138	0.014064	0.65783	0.618503
1.36011	0.0591122	0.0293024	1.84514	0.470542
0.804581	0.100582	0.161233	0.432541	0.0792882
0.426691	0.0019198	0.78142	0.0531912	2.35736e-07
0.311442	-0.00955669	0.796717	0.03708	1.21656e-07
0.606585	0.0265939	0.088451	0.45898	0.202856
0.28127	0.115981	0.00647847	0.820994	0.73587
0.888559	-0.00901984	0.378708	0.268254	0.00387393
0.655848	0.0169542	0.0460541	0.703549	0.36357
0.0653557	0.24049	0.000465451	0.713853	0.928064
0.518922	0.0955212	0.0340479	0.651476	0.436103
1.15019	-0.00812068	0.540451	0.24999	0.000221779
1.24881	-0.0123008	0.630684	0.225243	2.9039e-05
0.293874	0.0274734	0.102743	0.204695	0.168248
0.541737	0.00135044	0.504093	0.126648	0.000453135
0.276144	0.00980555	0.139268	0.161811	0.105092
-0.0729515	0.0603637	0.00176373	0.409071	0.860452
0.702038	0.000904931	0.652372	0.120791	1.66001e-05
1.29785	-0.0120848	0.272281	0.500105	0.0182846
1.11964	-0.0122147	0.642673	0.196781	2.14032e-05
7.29977	-0.00475113	0.269416	2.83332	0.0190189
0.486498	-0.00578833	0.262186	0.19236	0.0209962
1.34594	-0.203874	0.706482	0.204483	3.4978e-06
0.950031	0.0306757	0.0840148	0.739381	0.215116
1.71019	0.00366602	0.369394	0.526674	0.00447344
0.3984	-0.00706498	0.74499	0.0549397	9.63918e-07
1.50053	-0.0230991	0.515441	0.34292	0.000364509
0.022405	0.0658789	0.000197468	0.375765	0.953111
0.133616	0.119158	0.000260518	1.95095	0.946153
0.547314	0.00197615	0.194056	0.262899	0.0519012
-0.172489	0.0301516	0.00720208	0.477338	0.72204
0.317968	-1.79398e-05	0.52223	0.0716845	0.000319276
0.071857	0.0278764	0.00171164	0.40903	0.862509
1.15398	-0.111107	0.672043	0.190008	9.702e-06
-0.555113	0.134811	0.0110796	1.23613	0.658738
0.554022	-0.000528899	0.555735	0.116756	0.000161659
1.16266	9.51708e-05	0.54242	0.251699	0.000213047
0.283868	-0.00232297	0.703917	0.0433936	3.78872e-06
0.0840521	0.093385	0.00539727	0.268937	0.758226
0.228989	0.00975467	0.261393	0.0907274	0.0212243
0.84741	0.0880615	0.0730736	0.711377	0.249037
0.907723	-0.0273274	0.763006	0.11924	4.93322e-07
0.437129	0.0363234	0.611018	0.0822075	4.69532e-05
-2.11364	0.326773	0.0228347	3.25897	0.524812
0.536349	-0.00356592	0.77138	0.068823	3.55161e-07
0.20154	0.000522477	0.652188	0.0346904	1.66813e-05
0.779601	-0.0186315	0.672013	0.128374	9.71013e-06
0.539701	0.00206861	0.741227	0.0751624	1.1022e-06
0.372426	0.000481487	0.386453	0.110606	0.00343232
1.66824	0.040915	0.325294	0.566293	0.00864325
0.32857	0.00938877	0.517976	0.0747087	0.000346982
0.44372	0.0168805	0.128012	0.272963	0.121421
0.283473	-0.00372753	0.596698	0.0549304	6.56712e-05
0.876488	0.00625448	0.329068	0.29499	0.00818072
0.404271	0.00864943	0.219977	0.179433	0.0369677
0.132293	0.196987	0.000315765	1.75449	0.940726
0.164998	-0.000393777	0.612086	0.0309602	4.57712e-05
0.159178	0.0568587	0.000518823	1.64674	0.924062
0.746527	-0.0178911	0.531291	0.16527	0.000266801
0.282755	0.000126784	0.626391	0.0514706	3.23167e-05
0.143113	0.0715983	0.0172115	0.254896	0.581411
0.737902	-0.0112568	0.538534	0.161	0.000230593
-13.407	0.253337	0.0406224	15.357	0.39415
0.809708	-0.0128071	0.819848	0.0894633	4.05041e-08
0.45745	0.014063	0.395531	0.133292	0.00297347
2.32241	0.0911289	0.0689856	2.01096	0.263241
0.426771	-0.0156459	0.725006	0.0619511	1.92351e-06
0.175426	0.000270378	0.582418	0.0350115	9.07528e-05
-0.356954	0.0912228	0.0125433	0.746499	0.638285
0.714553	0.00662233	0.329078	0.240483	0.00817949
0.0126324	0.363287	3.03816e-05	0.54018	0.9816
1.31426	-0.0543074	0.527135	0.293395	0.00028982
-1.37489	0.260904	0.0626579	1.2534	0.287135
0.412614	0.0294795	0.0588002	0.389098	0.302969
0.578089	0.043296	0.111764	0.384125	0.149682
1.18822	0.00858122	0.186775	0.584398	0.0570436
0.421719	0.118378	0.0475254	0.444991	0.355831
0.687801	-0.00300652	0.630054	0.124224	2.95004e-05
1.3065	0.166442	0.042903	1.45448	0.380906
1.00067	-0.00892673	0.714582	0.149063	2.70562e-06
0.533092	-0.00637774	0.841546	0.0545228	1.2614e-08
1.40219	-0.0371059	0.377168	0.424707	0.00396767
1.00375	-0.0282438	0.814507	0.112903	5.28379e-08
0.831742	-0.069793	0.556284	0.175088	0.000159803
0.0611909	0.000234073	0.476799	0.0151084	0.000751117
0.510618	0.0159666	0.66923	0.0846127	1.04962e-05
0.325743	0.0529915	0.0421354	0.366072	0.385295
1.58204	0.026679	0.199618	0.746672	0.0482776
0.763141	-0.0161477	0.789473	0.0928868	1.67398e-07
0.591335	0.0018318	0.405673	0.168703	0.00252743
0.567698	0.000982298	0.647973	0.0986257	1.86433e-05
-0.0347158	0.163432	0.000183349	0.604243	0.954817
1.19464	-0.00134863	0.239274	0.502071	0.0286088
0.399072	0.00602606	0.204912	0.185285	0.0450544
0.747577	0.152859	0.0138792	1.48526	0.620836
-0.760132	0.281192	0.021753	1.20148	0.53491
1.01459	0.151564	0.035872	1.23978	0.423851
0.103865	0.0480146	0.00334766	0.422409	0.808552
0.519122	0.00901225	0.186983	0.255142	0.0568896
-1.03415	0.193352	0.0876912	0.786215	0.2049
0.473578	0.00959277	0.109812	0.317813	0.153509
0.731905	0.000483572	0.190026	0.356162	0.0546892
1.2942	0.00869056	0.346183	0.41922	0.0063551
-0.896	0.170067	0.0159367	1.65953	0.595874
0.317943	0.0474691	0.466518	0.080138	0.000903005
1.86913	-0.0634219	0.482197	0.456534	0.000680994
-0.257436	0.0551111	0.000351265	3.23697	0.937489
0.479782	-0.00516096	0.742318	0.0666277	1.06041e-06
0.235445	0.074354	0.0211647	0.3774	0.540546
1.04093	-0.0190227	0.431889	0.281394	0.00164164
-0.728635	0.150863	0.0306566	0.965718	0.460307
0.145144	0.0130274	0.0298414	0.195063	0.466426
0.328732	0.0456345	0.0490254	0.341255	0.34816
-0.180102	0.159061	0.00658902	0.52124	0.733703
0.362245	4.51996e-05	0.255782	0.14564	0.0229063
1.60579	0.0232618	0.330378	0.538842	0.00802555
0.837465	0.0737228	0.31862	0.288661	0.00952062
-3.93706	0.757626	0.190777	1.9112	0.0541592
1.03388	-0.0510917	0.901378	0.0806063	1.71492e-10
0.25494	0.213172	0.0183406	0.439618	0.569162
1.15457	0.000382112	0.298758	0.416924	0.0126419
1.22689	-0.0596147	0.339715	0.403161	0.00699566
-0.215625	0.102604	0.00923951	0.526288	0.686854
0.717383	0.0398231	0.525972	0.160522	0.000296575
0.152899	0.0212356	0.235981	0.0648458	0.0298958
1.27545	-0.0122039	0.348067	0.411432	0.0061789
-1.79257	0.106048	0.163373	0.956128	0.0771378
-0.0265538	0.0416214	0.00170086	0.15163	0.862939
0.756846	0.000177603	0.295736	0.275288	0.0131923
1.18491	-0.0348719	0.558246	0.248443	0.000153328
0.957998	0.0213613	0.346434	0.310144	0.00633134
0.673816	0.00361707	0.24501	0.278794	0.026491
1.25988	-0.188387	0.862821	0.118407	3.40809e-09
1.11644	0.139755	0.00293678	4.84869	0.82049
1.47603	-0.00548099	0.386355	0.438453	0.00343764
0.0554559	0.0831779	0.000574129	0.545359	0.920129
-1.00577	0.187178	0.108921	0.678055	0.155289
0.435386	0.0206537	0.0688949	0.377263	0.263567
0.79575	0.410426	0.180647	0.399449	0.0617493
2.21146	0.00862647	0.146773	1.25676	0.095451
0.869929	0.0112615	0.151783	0.484718	0.0895118
0.621822	0.0924726	0.0732411	0.521358	0.248474
0.844893	-0.0321436	0.772213	0.108159	3.43532e-07
1.94892	0.387119	0.00326658	8.02418	0.810844
0.939266	0.0320884	0.259529	0.37395	0.0217698
3.26509	-0.211615	0.32988	1.09687	0.00808423
0.613948	0.085384	0.024646	0.910339	0.508617
0.352712	0.132657	0.00953009	0.847532	0.68221
0.901998	-0.0895291	0.870611	0.0819608	2.0057e-09
1.12006	-0.0123807	0.459611	0.286261	0.0010201
0.350133	-0.0120026	0.769998	0.0451043	3.7526e-07
1.15412	-0.0568943	0.719886	0.169687	2.27798e-06
0.472059	0.0217918	0.0772087	0.384661	0.235554
0.479559	-0.00206828	0.672157	0.0789411	9.6709e-06
0.618395	0.00611385	0.182438	0.308555	0.0603362
0.413124	0.0125237	0.125787	0.256705	0.124942
0.309236	0.0197796	0.163868	0.164643	0.0766486
1.0087	-0.0232297	0.679361	0.163337	7.88154e-06
-0.534963	0.42602	0.0129924	1.09901	0.632298
10.2344	0.158204	0.149428	5.75525	0.0922566
0.167869	0.00330313	0.45956	0.0429078	0.00102101
0.371874	0.0665011	0.0308146	0.49157	0.459135
0.720387	0.0305618	0.356815	0.227969	0.0054179
0.968803	0.000308123	0.458196	0.24831	0.00104572
0.456655	-0.00386473	0.461597	0.116245	0.000985101
0.437331	0.000477258	0.112786	0.289108	0.147718
0.238793	0.0670477	0.0112137	0.528522	0.656801
0.401174	0.127848	0.0159491	0.742741	0.59573
0.675334	-0.00432908	0.45969	0.172572	0.00101869
0.316358	0.0566022	0.0890134	0.238546	0.201358
-0.561229	0.346152	0.0309363	0.740366	0.458236
0.878268	-0.0646519	0.834543	0.0921743	1.86859e-08
3.21282	0.0200045	0.0870131	2.45296	0.206744
0.56515	-0.010126	0.740085	0.078941	1.14754e-06
-0.0116862	0.0154826	0.000183696	0.203212	0.954774
-1.6523	0.0836854	0.0176364	2.90659	0.576743
-0.57456	0.115611	0.0121912	1.21903	0.643069
-0.578478	0.206019	0.0164445	1.05448	0.590028
0.354496	0.0720439	0.0566778	0.340878	0.312131
0.99403	-0.0165207	0.516985	0.226467	0.000353738
1.51147	0.247641	0.00452042	5.28676	0.778221
0.677829	0.322953	0.00842629	1.73312	0.700311
0.670768	0.0722727	0.202738	0.313523	0.0463519
0.208977	0.0375169	0.0942282	0.152715	0.188022
-0.358474	0.174611	0.054054	0.35346	0.323934
0.256439	0.0137946	0.0680459	0.223689	0.266638
1.00924	0.0190812	0.251859	0.409987	0.0241555
0.419001	0.000753555	0.561436	0.0872862	0.0001433
0.5026	-0.00273965	0.517319	0.114429	0.000351451
-1.10957	0.0893118	0.0940396	0.811739	0.188487
0.502213	-0.0138737	0.860896	0.0475824	3.86735e-09
1.10419	-0.0620775	0.761281	0.14574	5.27112e-07
0.502012	0.00598163	0.402457	0.144179	0.0026618
0.392929	0.0167805	0.186998	0.19311	0.0568785
0.553652	0.0948028	0.114955	0.362092	0.143639
-0.769173	0.223128	0.10592	0.526729	0.161448
-0.299909	0.158996	0.0195297	0.500866	0.556781
-0.920078	0.573683	0.0487279	0.958191	0.349664
0.817417	-0.0161847	0.5191	0.185443	0.000339463
0.758235	0.00392602	0.12864	0.465135	0.120446
0.513281	0.0173919	0.047645	0.540891	0.355212
3.09517	0.252503	0.0333781	3.92596	0.440732
0.340166	0.0469089	0.0174091	0.602355	0.57923
1.09387	-0.00800848	0.622369	0.200834	3.56846e-05
1.1117	0.0258729	0.264908	0.436491	0.0202302
1.13771	0.0478765	0.354553	0.361814	0.00560598
0.723613	0.0221364	0.328311	0.243956	0.00827154
0.232831	0.0226299	0.309368	0.0819955	0.0108733
0.819728	0.0569153	0.205434	0.379981	0.0447477
0.362107	0.185434	0.0287346	0.496212	0.474938
0.321742	0.0151152	0.375048	0.0978928	0.00410013
-1.29013	0.20088	0.14128	0.749689	0.102415
0.355267	0.0885039	0.0628244	0.323418	0.286474
1.69304	0.151849	0.293333	0.61938	0.0136458
-0.0810727	0.0251987	0.0011044	0.574691	0.88938
0.431633	-0.00137879	0.533691	0.0950979	0.000254276
0.255637	0.00468287	0.369069	0.0787814	0.00449578
-0.618087	0.270601	0.0811497	0.490222	0.223468
5.20981	0.0336743	0.0539757	5.14088	0.324295
0.83491	0.0608734	0.19988	0.393728	0.0481129
0.772073	0.0138841	0.293862	0.282095	0.0135447
0.726445	0.0156173	0.105948	0.497396	0.161389
-1.1236	0.387087	0.0534085	1.11494	0.326923
-1.64986	0.0677162	0.153136	0.914491	0.0879724
0.381445	-0.0113395	0.832451	0.0403356	2.0946e-08
0.360107	0.056824	0.00968296	0.858377	0.6798
0.910984	-0.0621466	0.817044	0.101607	4.66149e-08
6.01377	0.346119	0.0136137	12.0655	0.624219
0.887565	-0.00859369	0.704781	0.135397	3.68839e-06
0.390139	0.010592	0.0700891	0.334949	0.259317
0.820193	0.00572971	0.277524	0.311918	0.0170089
0.414174	0.0866563	0.0378149	0.49243	0.411337
0.535568	-0.0320663	0.591208	0.104969	7.44616e-05
0.698129	-0.0222025	0.644225	0.122284	2.05591e-05
0.571466	0.0311551	0.110065	0.383009	0.153006
1.32862	-0.0525455	0.837194	0.138098	1.61345e-08
0.290891	0.0102825	0.568968	0.0596768	0.00012192
3.99574	0.126053	0.0919079	2.96039	0.193833
0.810557	-0.0234057	0.298532	0.292857	0.0126822
1.27161	-0.0110107	0.634234	0.227612	2.65573e-05
0.255002	0.00125101	0.201764	0.119551	0.046945
2.11556	0.0540092	0.240715	0.885604	0.0280625
1.6942	0.375727	0.00601539	5.13319	0.745173
1.18971	0.0111999	0.544452	0.256504	0.000204358
0.233067	0.00428814	0.685581	0.0372022	6.58155e-06
0.767152	0.066987	0.119708	0.490341	0.135104
0.507579	-0.00143443	0.614905	0.0946776	4.27783e-05
-1.05122	0.884208	0.021573	1.66865	0.536623
-0.401397	0.13018	0.0076152	1.08003	0.714491
1.36142	0.0772196	0.504486	0.318025	0.000449771
0.396221	0.044158	0.0493464	0.409907	0.346546
0.429119	-0.00619829	0.76826	0.0555505	4.01966e-07
-0.532217	0.111626	0.0188094	0.906027	0.56422
0.774623	0.0253422	0.220535	0.343253	0.0366968
1.97886	-0.0444729	0.486331	0.47935	0.000631348
0.158047	0.00138834	0.221577	0.0698226	0.036195
-0.0351592	0.016734	0.000450469	0.390366	0.929228
1.03316	-0.0142653	0.369769	0.317919	0.00444773
1.76392	-0.0889803	0.606732	0.334726	5.19763e-05
-1.14686	0.033394	0.059388	1.0758	0.300489
0.555486	-0.00502758	0.427793	0.151425	0.00175812
1.43873	0.0251908	0.0269622	2.03719	0.489084
0.643746	0.0207036	0.26269	0.254204	0.0208523
0.823247	0.192549	0.0227505	1.27175	0.525586
1.31063	0.0347873	0.252824	0.531062	0.0238426
0.216837	0.172697	0.000548425	2.18183	0.921932
0.710758	-0.00909492	0.51035	0.164095	0.000402126
0.373182	0.0214272	0.119971	0.238229	0.134646
0.56678	0.167262	0.0669324	0.498788	0.270729
0.0892473	0.0305473	0.00160903	0.523995	0.866657
1.63014	-0.00219818	0.280104	0.615975	0.016412
0.919122	-0.0341053	0.735497	0.129916	1.34691e-06
0.592131	-0.00376104	0.689117	0.0937418	5.93139e-06
0.732926	-0.0690326	0.757939	0.0976269	5.98523e-07
0.254234	0.0106571	0.281245	0.0957956	0.0161544
0.979549	-0.0113536	0.259112	0.390412	0.0218937
0.594596	0.000277818	0.348879	0.191461	0.00610432
1.03989	0.0233341	0.210747	0.474327	0.0417403
-1.67992	0.184803	0.206119	0.777092	0.0443488
0.91027	0.136772	0.137172	0.538101	0.107956
-0.684559	0.53478	0.0411738	0.778635	0.390891
0.273795	0.0262306	0.000740683	2.37035	0.909321
0.150064	0.0134061	0.485694	0.0363974	0.000638782
1.36211	-0.0390441	0.655461	0.232768	1.52878e-05
1.25027	-0.0205707	0.598913	0.24116	6.23966e-05
1.0326	-0.00646278	0.479906	0.253371	0.000710001
0.260506	0.0360468	0.0663933	0.230251	0.272736
0.478401	0.0132765	0.448073	0.125148	0.00124672
0.694389	-0.00331299	0.56596	0.14333	0.000130087
0.711363	0.00509926	0.291442	0.261436	0.0140126
3.14502	0.0311941	0.0667879	2.77095	0.271265
0.400147	0.00600421	0.792581	0.0482487	1.46171e-07
1.03778	-0.00520765	0.785911	0.127667	1.95068e-07
6.32356	0.0462351	0.290643	2.32851	0.0141704
0.806909	0.0184116	0.10689	0.549758	0.159428
-2.07718	0.155749	0.00120081	14.1201	0.884682
0.973207	-0.0120085	0.674862	0.159219	8.96033e-06
0.630355	0.0129281	0.449601	0.16439	0.00121429
-3.64542	0.167846	0.217296	1.63074	0.0382975
0.329094	0.243584	0.0106013	0.749358	0.665767
1.5734	0.22392	0.0345692	1.95983	0.43255
0.568582	0.00860938	0.259713	0.226261	0.0217154
-0.418622	0.0342151	0.00501063	1.39043	0.766808
0.699472	0.0519763	0.261745	0.276884	0.0211227
0.600113	0.0320738	0.142029	0.347652	0.101437
0.842278	0.0683019	0.126826	0.520914	0.123285
0.109627	0.0686752	0.00213206	0.559006	0.846721
0.151496	0.0768805	0.00172451	0.859128	0.861998
0.866916	0.0159872	0.145265	0.495652	0.0973151
0.570327	0.0286125	0.222336	0.251408	0.0358341
1.31769	-0.0350109	0.589812	0.259008	7.68594e-05
0.920201	-0.0126063	0.669671	0.152331	1.03679e-05
0.68083	0.0368328	0.0421436	0.765045	0.385248
0.434615	0.124132	0.0352744	0.535723	0.427809
1.37938	-0.0325841	0.61946	0.254825	3.83133e-05
0.743289	0.00250746	0.589368	0.146236	7.76362e-05
0.528895	0.00604274	0.568502	0.108607	0.000123155
-0.252549	0.102345	0.00311437	1.06499	0.815229
0.317103	0.161028	0.018704	0.541373	0.565324
-1.36861	0.167995	0.0170353	2.45041	0.583368
3.70342	0.231832	0.0598961	3.45824	0.298366
0.24577	-0.00389741	0.851224	0.0242179	7.11751e-09
3.47988	0.129234	0.0150716	6.63057	0.60611
1.92691	0.0570115	0.174281	0.988589	0.0670355
0.818262	-0.0115084	0.336791	0.270646	0.00730436
1.10736	-0.00792239	0.406512	0.315372	0.00249342
1.30105	-0.0059581	0.612883	0.243719	4.4907e-05
-3.93358	0.645671	0.052388	3.94322	0.331717
0.238571	0.00268042	0.727066	0.0344527	1.79542e-06
0.288661	0.00056664	0.312967	0.100807	0.0103273
0.82561	-0.00135275	0.191326	0.400073	0.0537751
1.1031	-0.0113901	0.377494	0.333883	0.00394767
1.30402	-0.135507	0.673512	0.213998	9.30896e-06
0.077519	0.012405	0.00874736	0.194503	0.694913
0.173858	0.00262631	0.128862	0.106546	0.120102
1.64451	0.059192	0.342697	0.536819	0.00669331
-0.277986	0.270044	0.00865121	0.701394	0.696518
0.413607	-0.00342668	0.612719	0.0775057	4.50828e-05
0.688931	0.0111239	0.262478	0.272195	0.0209126
1.17289	8.15238e-05	0.198845	0.554907	0.0487658
0.774401	0.11307	0.0807467	0.615864	0.224671
0.725307	0.0165668	0.304329	0.258473	0.0116825
0.903782	-0.0477249	0.527782	0.201498	0.000286126
0.495319	-0.0139808	0.818605	0.0549573	4.31196e-08
-2.785	0.182913	0.0858091	2.1426	0.210062
0.358794	-0.0011795	0.781355	0.0447358	2.36382e-07
0.5055	0.00902946	0.3715	0.154974	0.00433088
0.792719	0.00407253	0.353911	0.252454	0.00566046
0.208735	0.002551	0.456164	0.0537196	0.00108353
1.06508	0.00550052	0.398663	0.30832	0.00282862
2.18037	-0.0584729	0.527741	0.486153	0.00028636
0.00415939	0.0933053	1.16349e-06	0.908891	0.996399
1.55789	0.11881	0.172279	0.80487	0.0687877
-0.743663	0.175767	0.0557001	0.721717	0.316466
0.640558	-0.00131438	0.312062	0.224169	0.0104621
0.93826	-0.0303751	0.621493	0.172586	3.64583e-05
