# Supplementary material for: A new perspective on population genetics: Deciphering the relationship between genetic variants and disease prevalence in Psoriasis
Source: PLoS One. 2026 Mar 13;21(3):e0344204. doi: 10.1371/journal.pone.0344204 (PMC12987435; doi:10.1371/journal.pone.0344204)
Supplement: S30 Table — This model incorporates a filtering mechanism where a specified proportion (e.g., 30%) of the genotype combinations derived from the pathogenic combinations are “lost” or excluded across all populations. The simulation was performed using the command python convergence_loss_times_origion.py.txt 1000 20 20 30 0 1. The first sheet provides details of the first permutation, showing how the random loss of combinations in the initial population is consistently applied to others, Despite the reduction in combination elements, the results in the subsequent sheets demonstrate that the matrix-form linear correlation between genotype frequency and disease prevalence remains robust across the 1000 permutation tests. (XLSX) [file pone.0344204.s035.xlsx]

## Sheet: 0.origion
Supplementary Table 30. Details of the constrained with lost model.
15 genotype frequencies within three real combinations were generated for 20 populations
Population	Prevalence	A1	A2	A3	A4	B1	B2	B3	B4	B5	C1	C2	C3	C4	C5	C6
P1	0.0270338	0.29039	0.61731	0.109723	0.696975	0.156743	0.339215	0.77664	0.239297	0.216531	0.833745	0.813408	0.161805	0.783822	0.166089	0.782992
P2	0.0322616	0.347501	0.712671	0.116362	0.604856	0.157328	0.318545	0.846204	0.25478	0.252776	0.681532	0.905883	0.17876	0.66718	0.195362	0.841145
P3	0.0253661	0.264587	0.652178	0.120734	0.676388	0.135904	0.355393	0.697859	0.195687	0.232834	0.737019	0.85106	0.188765	0.827978	0.140178	0.708676
P4	0.024559	0.242413	0.717382	0.129402	0.744472	0.133002	0.357893	0.92483	0.195403	0.185046	0.893942	0.698648	0.160677	0.6568	0.134796	0.699442
P5	0.0285609	0.343298	0.61263	0.121282	0.585764	0.161853	0.382351	0.642008	0.276367	0.180845	0.786586	0.742632	0.183104	0.923607	0.181611	0.648455
P6	0.0242424	0.236215	0.655205	0.123301	0.671126	0.139249	0.279645	0.700789	0.279549	0.175481	0.820395	0.726946	0.152015	0.845893	0.157813	0.834252
P7	0.0175964	0.232359	0.601716	0.101238	0.702097	0.143195	0.337178	0.700826	0.215259	0.215843	0.732953	0.760996	0.146199	0.810561	0.138251	0.666041
P8	0.0253509	0.242797	0.541802	0.109458	0.762201	0.181349	0.3787	0.808813	0.237164	0.207646	0.898379	0.734479	0.186428	0.93572	0.150985	0.669791
P9	0.0297844	0.271446	0.686863	0.129424	0.64829	0.147606	0.338934	0.626197	0.257683	0.238012	0.74839	0.804056	0.14959	0.865361	0.172436	0.909721
P10	0.023546	0.237153	0.657203	0.118652	0.638175	0.151356	0.283323	0.736449	0.245546	0.184015	0.668232	0.791729	0.187596	0.669049	0.188176	0.825693
P11	0.0266917	0.267501	0.666166	0.129809	0.796616	0.137199	0.316477	0.77424	0.261443	0.258474	0.909156	0.6642	0.130397	0.861592	0.136981	0.644841
P12	0.022357	0.304581	0.619104	0.0934057	0.580048	0.13713	0.370616	0.888112	0.225621	0.231853	0.92405	0.720283	0.140013	0.744122	0.174073	0.81015
P13	0.0256849	0.29793	0.623739	0.117051	0.669044	0.155633	0.342637	0.67452	0.230749	0.228139	0.895099	0.880995	0.178053	0.722715	0.138759	0.656122
P14	0.0201534	0.253904	0.727181	0.103573	0.581228	0.171544	0.305375	0.846304	0.265477	0.218392	0.687946	0.839768	0.143662	0.918707	0.13471	0.629715
P15	0.0217416	0.315987	0.598195	0.0893903	0.591582	0.129998	0.331555	0.791526	0.279757	0.242266	0.93439	0.696826	0.14603	0.865309	0.15614	0.734337
P16	0.0281419	0.34309	0.542352	0.106928	0.779583	0.137094	0.40072	0.871313	0.268402	0.205176	0.730204	0.798674	0.174463	0.881585	0.164955	0.675497
P17	0.0218075	0.278499	0.524503	0.0931533	0.782434	0.162178	0.321615	0.907386	0.275865	0.201274	0.677519	0.928195	0.185557	0.684505	0.143841	0.74267
P18	0.0251605	0.347496	0.623792	0.0908553	0.765572	0.172159	0.303459	0.767179	0.227669	0.249378	0.915691	0.810265	0.131691	0.776903	0.150452	0.683626
P19	0.0265556	0.305498	0.681114	0.108958	0.82155	0.133317	0.373481	0.87862	0.233145	0.195833	0.714808	0.675709	0.179048	0.692333	0.156702	0.632275
P20	0.0194359	0.269541	0.5139	0.101579	0.607852	0.151586	0.339462	0.811656	0.27213	0.203255	0.953746	0.926093	0.147556	0.69521	0.145191	0.651677
15 random numbers were generated for the first population as reference and limited the variation of corresponding random numbers for the other populations from the reference to 20% at most
3 genotype combinations frequency obtained from 3 real combinations for each independent population
Population	A1A2A3	A1A2A4	A1A3A4	A2A3A4	B1B2B3	B1B2B4	B1B2B5	B1B3B4	B1B3B5	B1B4B5	B2B3B4	B2B3B5	B2B4B5	B3B4B5	C1C2C3	C1C2C4	C1C2C5	C1C2C6	C1C3C4	C1C3C5	C1C3C6	C1C4C5	C1C4C6	C1C5C6	C2C3C4	C2C3C5	C2C3C6	C2C4C5	C2C4C6	C2C5C6	C3C4C5	C3C4C6	C3C5C6	C4C5C6
P1	0.019669	0.12494	0.0222073	0.0472082	0.0412937	0.0127233	0.0115129	0.0291303	0.026359	0.00812168	0.0630422	0.0570446	0.0175765	0.0402417	0.109732	0.531568	0.112638	0.531006	0.105741	0.0224062	0.105629	0.108541	0.511691	0.108426	0.103161	0.0218596	0.103052	0.105893	0.499209	0.105781	0.0210645	0.099304	0.0210422	0.101933
P2	0.0288174	0.149795	0.0244578	0.0501593	0.0424086	0.0127686	0.0126682	0.0339194	0.0336525	0.0101323	0.0686772	0.0681368	0.020515	0.0544975	0.110364	0.411909	0.120615	0.519313	0.081283	0.0238012	0.102477	0.0888322	0.382472	0.111995	0.10804	0.0316362	0.136211	0.118074	0.508377	0.148862	0.0232999	0.100319	0.0293753	0.109636
P3	0.0208335	0.116716	0.0216069	0.0532586	0.0337061	0.00945156	0.0112458	0.0185593	0.0220824	0.00619215	0.0485332	0.0577463	0.0161927	0.0317963	0.118402	0.519347	0.0879262	0.444515	0.115191	0.019502	0.0985934	0.0855416	0.432459	0.073216	0.133015	0.0225197	0.113849	0.0987777	0.499375	0.0845449	0.0219089	0.110761	0.0187521	0.082252
P4	0.0225033	0.129466	0.023353	0.0691096	0.0440225	0.00930131	0.0088083	0.0240355	0.0227615	0.00480917	0.0646765	0.0612484	0.0129409	0.0334405	0.100351	0.410205	0.084187	0.436837	0.0943399	0.0193615	0.100465	0.0791443	0.410671	0.0842826	0.07373	0.0151317	0.0785169	0.0618541	0.320954	0.0658699	0.0142253	0.0738138	0.0151489	0.0619244
P5	0.0255073	0.123195	0.0243887	0.0435227	0.0397305	0.0171029	0.0111916	0.0287176	0.0187918	0.00808936	0.0678405	0.0443924	0.0191097	0.0320873	0.106959	0.53952	0.106087	0.378791	0.133024	0.0261568	0.093395	0.13194	0.4711	0.0926333	0.125591	0.0246952	0.0881761	0.124567	0.444775	0.0874571	0.0307133	0.109664	0.0215635	0.10877
P6	0.0190832	0.10387	0.019547	0.0542186	0.027289	0.0108857	0.00683329	0.0272796	0.0171242	0.00683094	0.0547838	0.0343894	0.0137181	0.0343775	0.0906594	0.504476	0.0941172	0.497533	0.105494	0.0196813	0.104042	0.109517	0.578942	0.10801	0.0934771	0.0174395	0.0921907	0.0970424	0.512997	0.0957069	0.020293	0.107275	0.0200138	0.111367
P7	0.0141545	0.0981629	0.0165158	0.0427693	0.0338375	0.0103932	0.0104214	0.0216024	0.0216609	0.00665316	0.0508664	0.0510043	0.015666	0.0325619	0.0815463	0.45211	0.0771128	0.371501	0.0868575	0.0148146	0.0713712	0.0821353	0.395697	0.0674909	0.0901807	0.0153814	0.0741019	0.0852778	0.410837	0.0700731	0.0163832	0.0789282	0.0134622	0.0746371
P8	0.014399	0.100266	0.0202564	0.0452022	0.0555466	0.0162876	0.0142605	0.0347865	0.0304569	0.00893073	0.0726427	0.0636016	0.0186496	0.039831	0.123013	0.617426	0.0996262	0.441955	0.156717	0.0252875	0.112179	0.126923	0.563047	0.0908517	0.128126	0.020674	0.0917128	0.103767	0.460325	0.0742767	0.0263386	0.116841	0.0188532	0.0946279
P9	0.0241306	0.120871	0.0227755	0.0576309	0.0313278	0.0128915	0.0119074	0.0238178	0.0219995	0.00905291	0.0546905	0.0505154	0.0207874	0.0384057	0.0900154	0.520729	0.103763	0.547423	0.0968786	0.0193045	0.101845	0.111674	0.589161	0.117399	0.104084	0.0207403	0.10942	0.119981	0.632983	0.126131	0.0223217	0.117763	0.0234659	0.135748
P10	0.0184928	0.0994647	0.0179574	0.0497638	0.031581	0.0105297	0.00789109	0.0273701	0.0205115	0.00683892	0.0512339	0.0383953	0.0128017	0.0332758	0.0992496	0.353967	0.0995563	0.436841	0.0838707	0.0235894	0.103507	0.0841299	0.369151	0.103827	0.099371	0.027949	0.122637	0.099678	0.437375	0.123016	0.0236182	0.103634	0.0291479	0.103954
P11	0.023132	0.141957	0.0276617	0.0688867	0.0336179	0.011352	0.0112231	0.0277718	0.0274565	0.00927142	0.0640612	0.0633338	0.0213864	0.0523202	0.0787416	0.520282	0.0827178	0.389395	0.102143	0.0162393	0.0764467	0.107301	0.505118	0.0803069	0.0746221	0.0118639	0.0558494	0.0783903	0.369023	0.0586696	0.0153897	0.0724472	0.0115181	0.0761055
P12	0.0176133	0.109378	0.0165021	0.0335429	0.0451361	0.0114666	0.0117834	0.0274776	0.0282366	0.0071734	0.0742629	0.0763143	0.0193873	0.0464581	0.0931897	0.49527	0.115859	0.539217	0.0962739	0.0225214	0.104817	0.119694	0.557063	0.130314	0.075044	0.0175551	0.0817029	0.0932992	0.434222	0.101578	0.0181361	0.084407	0.0197454	0.10494
P13	0.0217516	0.124329	0.0233315	0.0488463	0.0359692	0.0123048	0.0121657	0.0242235	0.0239495	0.00819296	0.0533296	0.0527264	0.0180373	0.0355086	0.140409	0.569916	0.109422	0.517403	0.115183	0.0221148	0.10457	0.0897634	0.424446	0.0814923	0.113368	0.0217663	0.102922	0.0883489	0.417758	0.0802082	0.0178558	0.084431	0.0162105	0.065798
P14	0.0191231	0.107315	0.0152849	0.0437759	0.0443339	0.0139071	0.0114405	0.0385416	0.0317059	0.00994582	0.0686098	0.0564411	0.017705	0.0490671	0.0829959	0.530751	0.0778239	0.363796	0.0907976	0.0133136	0.062236	0.0851394	0.397993	0.0583576	0.110836	0.0162518	0.0759708	0.103929	0.485826	0.0712366	0.0177795	0.0831121	0.0121867	0.0779329
P15	0.0168967	0.111822	0.0167099	0.0316335	0.0341159	0.0120579	0.010442	0.0287861	0.0249284	0.00881068	0.0734178	0.0635789	0.0224713	0.0536462	0.0950813	0.563409	0.101664	0.478132	0.118071	0.0213052	0.1002	0.126245	0.593738	0.107137	0.0880518	0.0158884	0.0747244	0.0941477	0.442783	0.0798976	0.0197301	0.0927918	0.0167437	0.0992158
P16	0.0198968	0.145062	0.0285998	0.0452102	0.0478668	0.014745	0.0112717	0.0320611	0.0245087	0.00754974	0.0937132	0.0716379	0.0220676	0.047983	0.101746	0.514136	0.0962009	0.393947	0.112309	0.0210143	0.0860542	0.106188	0.434843	0.0813642	0.12284	0.0229847	0.0941234	0.116145	0.475617	0.0889936	0.0253708	0.103894	0.0194399	0.0982321
P17	0.0136073	0.114293	0.0202988	0.0382291	0.0473283	0.0143889	0.0104983	0.0405958	0.0296192	0.00900488	0.0805056	0.0587378	0.0178576	0.0503823	0.116691	0.430465	0.0904572	0.467043	0.0860549	0.0180834	0.0933673	0.0667084	0.344425	0.0723768	0.117895	0.0247742	0.127912	0.0913899	0.471859	0.0991557	0.0182699	0.0943301	0.0198224	0.0731231
P18	0.0196942	0.165949	0.0241705	0.0433886	0.0400797	0.0118941	0.0130282	0.0300697	0.0329369	0.0097744	0.053003	0.0580569	0.017229	0.043557	0.0977086	0.576425	0.111628	0.507218	0.0936855	0.0181427	0.0824374	0.107032	0.486334	0.0941813	0.0828993	0.0160539	0.0729462	0.0947089	0.430341	0.083338	0.0153929	0.0699427	0.0135448	0.0799066
P19	0.0226718	0.170947	0.0273464	0.0609693	0.0437476	0.0116086	0.00975076	0.0273094	0.0229388	0.0060869	0.0765062	0.0642621	0.0170522	0.0401156	0.0864803	0.334398	0.0756875	0.30539	0.088608	0.0200555	0.0809215	0.0775497	0.312904	0.0708224	0.0837612	0.0189585	0.0764951	0.0733077	0.295788	0.0669485	0.0194249	0.0783772	0.0177398	0.0685956
P20	0.0140705	0.0841978	0.0166429	0.0317308	0.0417659	0.0140031	0.010459	0.0334816	0.0250076	0.00838447	0.0749787	0.056002	0.0187762	0.044894	0.13033	0.614049	0.128241	0.575598	0.0978377	0.0204328	0.0917113	0.0962692	0.432097	0.0902409	0.095001	0.0198404	0.0890522	0.0934779	0.419569	0.0876245	0.014894	0.0668507	0.0139614	0.065779
3 genotype combinations frequency in 20 populations after 30% proportion lost
Population	A1A2A3	A1A2A4	A1A3A4	B1B2B3	B1B2B4	B1B3B4	B2B3B4	B2B3B5	B2B4B5	B3B4B5	C1C2C3	C1C2C4	C1C2C5	C1C3C4	C1C3C5	C1C4C5	C1C4C6	C2C3C4	C2C3C5	C2C3C6	C3C4C5	C3C4C6	C3C5C6
P1	0.019669	0.12494	0.0222073	0.0412937	0.0127233	0.0291303	0.0630422	0.0570446	0.0175765	0.0402417	0.109732	0.531568	0.112638	0.105741	0.0224062	0.108541	0.511691	0.103161	0.0218596	0.103052	0.0210645	0.099304	0.0210422
P2	0.0288174	0.149795	0.0244578	0.0424086	0.0127686	0.0339194	0.0686772	0.0681368	0.020515	0.0544975	0.110364	0.411909	0.120615	0.081283	0.0238012	0.0888322	0.382472	0.10804	0.0316362	0.136211	0.0232999	0.100319	0.0293753
P3	0.0208335	0.116716	0.0216069	0.0337061	0.00945156	0.0185593	0.0485332	0.0577463	0.0161927	0.0317963	0.118402	0.519347	0.0879262	0.115191	0.019502	0.0855416	0.432459	0.133015	0.0225197	0.113849	0.0219089	0.110761	0.0187521
P4	0.0225033	0.129466	0.023353	0.0440225	0.00930131	0.0240355	0.0646765	0.0612484	0.0129409	0.0334405	0.100351	0.410205	0.084187	0.0943399	0.0193615	0.0791443	0.410671	0.07373	0.0151317	0.0785169	0.0142253	0.0738138	0.0151489
P5	0.0255073	0.123195	0.0243887	0.0397305	0.0171029	0.0287176	0.0678405	0.0443924	0.0191097	0.0320873	0.106959	0.53952	0.106087	0.133024	0.0261568	0.13194	0.4711	0.125591	0.0246952	0.0881761	0.0307133	0.109664	0.0215635
P6	0.0190832	0.10387	0.019547	0.027289	0.0108857	0.0272796	0.0547838	0.0343894	0.0137181	0.0343775	0.0906594	0.504476	0.0941172	0.105494	0.0196813	0.109517	0.578942	0.0934771	0.0174395	0.0921907	0.020293	0.107275	0.0200138
P7	0.0141545	0.0981629	0.0165158	0.0338375	0.0103932	0.0216024	0.0508664	0.0510043	0.015666	0.0325619	0.0815463	0.45211	0.0771128	0.0868575	0.0148146	0.0821353	0.395697	0.0901807	0.0153814	0.0741019	0.0163832	0.0789282	0.0134622
P8	0.014399	0.100266	0.0202564	0.0555466	0.0162876	0.0347865	0.0726427	0.0636016	0.0186496	0.039831	0.123013	0.617426	0.0996262	0.156717	0.0252875	0.126923	0.563047	0.128126	0.020674	0.0917128	0.0263386	0.116841	0.0188532
P9	0.0241306	0.120871	0.0227755	0.0313278	0.0128915	0.0238178	0.0546905	0.0505154	0.0207874	0.0384057	0.0900154	0.520729	0.103763	0.0968786	0.0193045	0.111674	0.589161	0.104084	0.0207403	0.10942	0.0223217	0.117763	0.0234659
P10	0.0184928	0.0994647	0.0179574	0.031581	0.0105297	0.0273701	0.0512339	0.0383953	0.0128017	0.0332758	0.0992496	0.353967	0.0995563	0.0838707	0.0235894	0.0841299	0.369151	0.099371	0.027949	0.122637	0.0236182	0.103634	0.0291479
P11	0.023132	0.141957	0.0276617	0.0336179	0.011352	0.0277718	0.0640612	0.0633338	0.0213864	0.0523202	0.0787416	0.520282	0.0827178	0.102143	0.0162393	0.107301	0.505118	0.0746221	0.0118639	0.0558494	0.0153897	0.0724472	0.0115181
P12	0.0176133	0.109378	0.0165021	0.0451361	0.0114666	0.0274776	0.0742629	0.0763143	0.0193873	0.0464581	0.0931897	0.49527	0.115859	0.0962739	0.0225214	0.119694	0.557063	0.075044	0.0175551	0.0817029	0.0181361	0.084407	0.0197454
P13	0.0217516	0.124329	0.0233315	0.0359692	0.0123048	0.0242235	0.0533296	0.0527264	0.0180373	0.0355086	0.140409	0.569916	0.109422	0.115183	0.0221148	0.0897634	0.424446	0.113368	0.0217663	0.102922	0.0178558	0.084431	0.0162105
P14	0.0191231	0.107315	0.0152849	0.0443339	0.0139071	0.0385416	0.0686098	0.0564411	0.017705	0.0490671	0.0829959	0.530751	0.0778239	0.0907976	0.0133136	0.0851394	0.397993	0.110836	0.0162518	0.0759708	0.0177795	0.0831121	0.0121867
P15	0.0168967	0.111822	0.0167099	0.0341159	0.0120579	0.0287861	0.0734178	0.0635789	0.0224713	0.0536462	0.0950813	0.563409	0.101664	0.118071	0.0213052	0.126245	0.593738	0.0880518	0.0158884	0.0747244	0.0197301	0.0927918	0.0167437
P16	0.0198968	0.145062	0.0285998	0.0478668	0.014745	0.0320611	0.0937132	0.0716379	0.0220676	0.047983	0.101746	0.514136	0.0962009	0.112309	0.0210143	0.106188	0.434843	0.12284	0.0229847	0.0941234	0.0253708	0.103894	0.0194399
P17	0.0136073	0.114293	0.0202988	0.0473283	0.0143889	0.0405958	0.0805056	0.0587378	0.0178576	0.0503823	0.116691	0.430465	0.0904572	0.0860549	0.0180834	0.0667084	0.344425	0.117895	0.0247742	0.127912	0.0182699	0.0943301	0.0198224
P18	0.0196942	0.165949	0.0241705	0.0400797	0.0118941	0.0300697	0.053003	0.0580569	0.017229	0.043557	0.0977086	0.576425	0.111628	0.0936855	0.0181427	0.107032	0.486334	0.0828993	0.0160539	0.0729462	0.0153929	0.0699427	0.0135448
P19	0.0226718	0.170947	0.0273464	0.0437476	0.0116086	0.0273094	0.0765062	0.0642621	0.0170522	0.0401156	0.0864803	0.334398	0.0756875	0.088608	0.0200555	0.0775497	0.312904	0.0837612	0.0189585	0.0764951	0.0194249	0.0783772	0.0177398
P20	0.0140705	0.0841978	0.0166429	0.0417659	0.0140031	0.0334816	0.0749787	0.056002	0.0187762	0.044894	0.13033	0.614049	0.128241	0.0978377	0.0204328	0.0962692	0.432097	0.095001	0.0198404	0.0890522	0.014894	0.0668507	0.0139614
The prevalence (P), Mean (X_bar) and median (X_md) of 3 genotype combinations frequency for each independent population
Populatin	P1	P2	P3	P4	P5	P6	P7	P8	P9	P10	P11	P12	P13	P14	P15	P16	P17	P18	P19	P20
X_bar	0.0999856	0.0935719	0.0945356	0.0823397	0.10162	0.0956	0.0792816	0.110907	0.101284	0.0809119	0.0922099	0.0974112	0.0969269	0.0880556	0.10265	0.0999444	0.0875601	0.0967582	0.0779134	0.0964204
X_md	0.0570446	0.0681368	0.0485332	0.0612484	0.0443924	0.0343894	0.0508664	0.0636016	0.0505154	0.0383953	0.0558494	0.0742629	0.0527264	0.0564411	0.0635789	0.0716379	0.0587378	0.053003	0.0642621	0.056002
Prevalence	0.0270338	0.0322616	0.0253661	0.024559	0.0285609	0.0242424	0.0175964	0.0253509	0.0297844	0.023546	0.0266917	0.022357	0.0256849	0.0201534	0.0217416	0.0281419	0.0218075	0.0251605	0.0265556	0.0194359

## Sheet: 1000_P_Xbar
Linear regression analysis between the 3 genotype combinations frequency (mean) and prevalence in 1000 permutation tests
slope	intercept	R2	SE	P
0.13879	0.0117838	0.112191	0.0920245	0.148858
0.669526	-0.0355102	0.824131	0.0729	3.25421e-08
0.146609	0.00880346	0.137483	0.0865537	0.107526
0.498567	-0.042197	0.948297	0.0274394	5.01599e-13
0.323637	-0.00711029	0.692298	0.0508559	5.39622e-06
1.11674	-0.01283	0.327514	0.377174	0.00836835
0.422538	-0.0218879	0.736388	0.059588	1.30592e-06
0.313797	0.0658428	0.0168246	0.5654	0.585726
1.12867	0.0401141	0.133325	0.678274	0.113416
0.796787	-0.0438431	0.688451	0.126338	6.04931e-06
0.784725	0.00323568	0.208884	0.359956	0.0427721
0.625719	-0.0325036	0.74414	0.0864803	9.93736e-07
0.683722	-0.0170715	0.595762	0.132747	6.71002e-05
0.212397	-0.00892916	0.907572	0.0159762	9.53668e-11
2.54427	-0.121322	0.524932	0.570497	0.000302732
0.384471	0.0200047	0.231949	0.164902	0.0315458
0.245866	0.0025446	0.318654	0.0847394	0.00951591
0.23312	0.0124275	0.744957	0.0321502	9.65064e-07
0.354172	-0.0106657	0.815956	0.0396465	4.91995e-08
1.0014	0.0368602	0.223519	0.439925	0.0352779
0.853364	-0.0268401	0.656614	0.145457	1.4822e-05
1.01729	-0.0106718	0.584162	0.202303	8.72868e-05
0.434272	0.00317243	0.575279	0.0879505	0.000106266
0.224602	-0.00837217	0.887683	0.0188309	5.56463e-10
0.758843	-0.00324332	0.238337	0.319744	0.0289697
0.847902	0.018331	0.607034	0.160798	5.1607e-05
0.374558	0.0418331	0.208513	0.172004	0.0429804
3.29123	-0.0577286	0.280709	1.24178	0.016275
0.207017	0.0334613	0.281929	0.0778725	0.0160017
0.493317	0.00209293	0.4657	0.124546	0.000916201
0.613188	-0.0195448	0.226267	0.267266	0.0340179
0.35051	-0.00666771	0.756389	0.0468856	6.34473e-07
0.767574	-0.0185186	0.472215	0.191268	0.000815728
3.67243	-0.104079	0.501457	0.863083	0.000476329
0.413086	-0.0174552	0.842612	0.04208	1.18637e-08
0.145073	0.0169012	0.331365	0.0485727	0.00791047
2.72977	-0.100912	0.564025	0.565682	0.000135598
0.53824	0.158718	0.166692	0.283651	0.0739161
0.525451	-0.0116939	0.77292	0.0671303	3.33916e-07
0.588602	-0.0148449	0.292131	0.21596	0.013878
0.0574414	0.0058	0.0531789	0.0571286	0.327994
0.341083	-0.00513584	0.679006	0.0552759	7.96238e-06
0.46113	0.00209694	0.384513	0.137512	0.00353842
0.112913	0.00715197	0.06276	0.102847	0.286729
0.307292	0.0532069	0.0410539	0.350054	0.391596
0.175814	0.00940768	0.307761	0.0621496	0.0111255
0.0736597	0.0137336	0.0618144	0.0676384	0.29051
0.0276036	0.00490422	0.115136	0.0180369	0.143305
0.940328	-0.0621598	0.82109	0.103458	3.80345e-08
1.83056	-0.116438	0.761645	0.24137	5.19814e-07
0.862942	0.0451791	0.076757	0.705414	0.236986
0.340841	0.0142984	0.184134	0.169105	0.0590272
0.412495	-0.002531	0.356169	0.13072	0.00547107
0.552975	0.0250361	0.180935	0.277311	0.0615199
0.350852	0.0318632	0.0220749	0.550416	0.531869
1.29056	-0.0446133	0.383806	0.385428	0.00357781
0.452333	-0.00130403	0.593906	0.0881611	7.00178e-05
7.53227	-0.11858	0.622777	1.38173	3.5329e-05
3.37736	-0.224582	0.757516	0.450388	6.08157e-07
0.124428	0.00888802	0.183922	0.0617776	0.0591894
0.604783	-0.0356001	0.768519	0.0782336	3.97879e-07
1.19472	0.0114465	0.118503	0.768026	0.137217
4.03895	-0.15906	0.487532	0.976032	0.000617557
2.28251	-0.0823187	0.835773	0.238481	1.74606e-08
3.97411	0.167394	0.276911	1.51366	0.0171538
0.900803	-0.0815586	0.607581	0.170634	5.09447e-05
2.14755	-0.126047	0.838841	0.221867	1.47106e-08
0.281951	-0.0112422	0.696356	0.0438839	4.77642e-06
0.782446	-0.0182754	0.450828	0.203548	0.0011888
2.63744	-0.124224	0.412435	0.741989	0.00226487
0.120361	0.00324304	0.103392	0.0835425	0.166835
0.377861	-0.00237363	0.393972	0.110461	0.00304805
4.10105	-0.134137	0.552657	0.869663	0.000172428
6.16849	-0.109926	0.535217	1.35489	0.000246585
0.628929	0.038128	0.211756	0.286008	0.0411913
1.57805	-0.053936	0.579695	0.316714	9.6411e-05
1.02049	-0.0270371	0.702468	0.156541	3.9625e-06
0.677387	0.0229618	0.151056	0.378504	0.09035
0.0880337	-0.000653079	0.703842	0.0134597	3.79753e-06
0.953716	-0.0912208	0.969799	0.0396695	3.9968e-15
0.0187922	0.00172681	0.040365	0.0215969	0.395684
0.793644	-0.0576354	0.775003	0.100792	3.06975e-07
0.732905	-0.0193175	0.791295	0.0887172	1.54642e-07
0.046862	0.0105635	0.042742	0.0522723	0.38182
0.614205	-0.00659578	0.437261	0.164233	0.0014995
1.88102	-0.0841865	0.348207	0.606589	0.00616601
0.188106	0.00196999	0.407617	0.0534493	0.00244926
0.217004	0.0037917	0.400443	0.0625858	0.00274918
0.531764	-0.0112898	0.685907	0.0848163	6.51913e-06
0.461377	-0.00895957	0.687351	0.073343	6.24857e-06
1.67456	-0.0305074	0.517943	0.380778	0.000347208
1.14977	0.0491507	0.247774	0.472192	0.025524
1.19847	0.0320239	0.202954	0.5598	0.0462212
-0.0537146	0.0334463	0.031333	0.0703951	0.455322
-0.0255824	0.0180422	0.0123515	0.0539196	0.640881
1.44984	-0.0205369	0.635992	0.258532	2.53996e-05
0.292129	0.00951044	0.377283	0.0884608	0.00396061
0.406747	-0.0131287	0.771571	0.0521647	3.52471e-07
0.448489	0.0235004	0.215947	0.201425	0.0389837
0.580849	-0.0188669	0.908825	0.0433634	8.42841e-11
0.940134	-0.0176337	0.573053	0.191268	0.000111569
1.20771	-0.013868	0.474304	0.299685	0.000785681
0.316554	-0.000203574	0.372805	0.0967771	0.00424471
1.57984	-0.0658118	0.368738	0.487216	0.00451868
0.670423	-0.011698	0.536886	0.146763	0.000238417
3.33622	-0.213685	0.581038	0.667735	9.35822e-05
0.880915	-0.0183259	0.574548	0.178673	0.000107982
6.95086	-0.447924	0.877513	0.612098	1.22036e-09
0.3032	-0.019508	0.583567	0.0603698	8.8455e-05
0.0521188	0.0414721	0.00200492	0.274078	0.851311
0.47848	-0.00967262	0.558579	0.100256	0.00015225
0.888198	-0.0464603	0.667974	0.147598	1.0869e-05
1.40485	-0.0159546	0.834708	0.147351	1.85165e-08
1.99149	0.0552174	0.262814	0.786151	0.0208169
-0.0304662	0.0813814	0.00037475	0.370877	0.935437
0.249737	-0.00319689	0.674531	0.0408885	9.04484e-06
0.392361	-0.0160779	0.864678	0.0365853	3.01171e-09
0.358355	-0.0287698	0.910382	0.026501	7.2125e-11
1.08527	0.0414878	0.315655	0.376646	0.00993614
3.14816	-0.385752	0.723561	0.458651	2.01819e-06
2.08485	-0.0482037	0.415892	0.582364	0.00214044
0.493567	0.0337121	0.0858642	0.379585	0.209908
1.09785	-0.00681334	0.311209	0.384967	0.0105908
2.857	-0.340307	0.90611	0.216767	1.09907e-10
1.69531	-0.0544906	0.708867	0.25608	3.24542e-06
0.215605	0.0201222	0.102068	0.15073	0.16973
2.74075	-0.148865	0.648105	0.476012	1.85793e-05
2.47683	-0.0962517	0.413625	0.695095	0.00222131
0.465567	-0.0116657	0.65089	0.0803663	1.72651e-05
0.450109	-0.0399639	0.871439	0.040749	1.89223e-09
0.314189	0.00318609	0.19005	0.152879	0.0546722
0.297493	0.047091	0.187885	0.145782	0.056229
0.453346	0.0387406	0.0893858	0.341056	0.200372
0.51283	-0.0228301	0.88699	0.0431455	5.88353e-10
0.924078	-0.00728429	0.204312	0.429829	0.0454085
3.15336	-0.240188	0.938419	0.190398	2.4305e-12
0.419179	-0.00911083	0.466504	0.105658	0.000903219
0.138221	0.0141358	0.153162	0.0766057	0.0879421
0.672078	-0.0451441	0.485177	0.163178	0.000644872
0.359239	-0.0172703	0.841946	0.0366866	1.23281e-08
0.178483	-7.28467e-05	0.428963	0.0485382	0.00172411
1.88641	-0.0831512	0.742209	0.262042	1.06453e-06
0.570089	0.00917959	0.191281	0.276292	0.0538059
2.83403	-0.0883378	0.948579	0.155525	4.77396e-13
0.535913	0.00339608	0.564249	0.111005	0.000134949
1.00483	-0.0101922	0.86804	0.0923441	2.39733e-09
0.233622	0.0195261	0.0842536	0.18154	0.214435
0.606804	0.0848669	0.287202	0.225321	0.0148691
1.06221	-0.0295785	0.454475	0.274301	0.00111591
0.0937895	-0.000833152	0.756144	0.012554	6.40327e-07
0.225498	-0.0106337	0.787374	0.0276201	1.83246e-07
0.460634	-0.00198996	0.536186	0.100979	0.000241812
0.949258	0.20214	0.0357383	1.16219	0.424733
2.48085	-0.0482118	0.517576	0.564538	0.0003497
0.431178	0.0972745	0.216325	0.193435	0.0387902
0.0268061	0.000195549	0.492559	0.006413	0.000562716
0.117991	0.0108571	0.0826788	0.0926351	0.218966
1.43477	-0.0762245	0.562803	0.298062	0.000139184
0.137494	0.00163498	0.291507	0.0505234	0.014
0.193188	-0.000333124	0.598321	0.0373093	6.32569e-05
1.43739	-0.031668	0.488662	0.346568	0.000604825
0.534434	-0.0337939	0.880468	0.0464133	9.78038e-10
0.727797	0.0635489	0.09401	0.532536	0.18856
0.0648818	0.028044	0.0187792	0.110543	0.564535
1.51818	-0.215416	0.949078	0.082887	4.36984e-13
0.0428229	0.00398666	0.0378356	0.0508996	0.411206
1.1105	-0.0290905	0.648838	0.19256	1.82248e-05
0.723303	0.0340318	0.13946	0.423492	0.104834
1.82111	-0.185158	0.808642	0.208807	7.01464e-08
2.8003	-0.237509	0.281643	1.05412	0.0160655
0.223734	-0.00100898	0.225367	0.0977683	0.0344257
0.677006	0.0108572	0.369695	0.208358	0.00445281
0.32908	0.013855	0.422618	0.0906614	0.001916
5.53836	-0.377185	0.91948	0.3863	2.73987e-11
0.412317	0.00343706	0.416111	0.115121	0.00213279
0.976936	-0.112873	0.7671	0.126879	4.20725e-07
0.0172311	0.00184972	0.0365249	0.0208595	0.419586
2.01161	-0.0319805	0.471898	0.501582	0.000820371
0.549944	-0.0250505	0.94708	0.0306408	6.18838e-13
0.992292	-0.0109352	0.712676	0.148506	2.87594e-06
1.10707	-0.0111488	0.284645	0.413666	0.0154087
0.74199	-0.0335153	0.635754	0.132378	2.55537e-05
6.15382	-0.220757	0.841204	0.630198	1.28634e-08
2.01591	-0.0767273	0.909753	0.149654	7.68385e-11
0.0902457	-0.000615733	0.62142	0.0166026	3.6524e-05
1.98527	0.00610451	0.152581	1.10277	0.0886006
0.101811	-0.000147539	0.671065	0.0168008	9.97164e-06
3.28796	-0.178166	0.815365	0.368784	5.06551e-08
0.336559	-0.000331459	0.700576	0.051861	4.20005e-06
0.714382	-0.0279296	0.669539	0.118295	1.0406e-05
1.34644	-0.22264	0.909156	0.100318	8.15599e-11
0.343448	0.0952076	0.148909	0.193532	0.0928724
2.17057	-0.0299767	0.583488	0.432249	8.86113e-05
0.0105936	6.09558e-06	0.747153	0.00145255	8.91668e-07
1.95775	-0.0357423	0.817768	0.217831	4.4964e-08
0.895997	-0.0590255	0.715897	0.13304	2.59342e-06
0.968749	-0.0183044	0.653506	0.166264	1.61072e-05
0.127907	0.0187189	0.165729	0.0676413	0.0748371
1.57495	-0.0250203	0.662648	0.264868	1.25864e-05
0.750712	-0.0504778	0.694756	0.117286	5.01269e-06
1.61228	-0.0713414	0.515098	0.368711	0.000366938
0.62679	-0.0165882	0.484624	0.152351	0.000651438
1.97113	0.0240212	0.307627	0.697004	0.0111467
3.72182	-0.152048	0.811835	0.422333	6.0185e-08
1.31539	0.029728	0.132994	0.791612	0.113898
0.0881939	-0.000634703	0.649279	0.015278	1.80147e-05
2.17205	-0.0508879	0.463141	0.551196	0.000958635
0.0889892	0.00234862	0.256138	0.0357446	0.022796
1.5456	-0.0139542	0.346115	0.500729	0.00636153
1.64308	0.0363231	0.221864	0.72528	0.0360584
0.0794284	0.00848607	0.048983	0.0824918	0.348374
1.09918	-0.0274	0.679365	0.177986	7.88066e-06
0.300985	0.00227026	0.347672	0.0971755	0.00621545
0.533278	-0.0184983	0.79433	0.0639592	1.35316e-07
4.40018	-0.233273	0.569497	0.901729	0.000120532
1.15213	-0.158709	0.897357	0.0918435	2.46213e-10
0.493343	0.00736739	0.357616	0.155848	0.00535274
1.20154	-0.0698157	0.596012	0.233162	6.67154e-05
0.912554	-0.040863	0.886624	0.0769154	6.05841e-10
0.196989	-0.00598139	0.803026	0.0229956	9.12852e-08
0.677107	-0.034341	0.754197	0.0911112	6.88617e-07
0.533338	-0.00684087	0.497607	0.126312	0.000512116
0.211125	-0.0042396	0.758964	0.0280435	5.75741e-07
0.754026	-0.016189	0.744171	0.104205	9.92652e-07
2.93864	-0.0638389	0.222053	1.29645	0.0359684
0.238528	0.0152364	0.14148	0.138494	0.102154
0.290579	0.00736697	0.295927	0.105644	0.0131569
0.25701	0.0232692	0.331011	0.0861196	0.0079515
0.642708	-0.0298372	0.817367	0.0716076	4.58726e-08
0.0799473	0.00643392	0.28312	0.0299851	0.0157391
0.16165	-0.00192078	0.423186	0.0444827	0.00189808
0.613425	0.0143593	0.109897	0.411484	0.15334
0.0805377	0.00416026	0.111382	0.0536182	0.150422
2.29008	-0.0491297	0.613855	0.428111	4.38717e-05
0.276809	-0.00355938	0.808444	0.031759	7.08093e-08
1.30547	-0.027812	0.717996	0.19284	2.42286e-06
0.775444	0.172772	0.189883	0.377524	0.0547908
3.79868	-0.0897202	0.535295	0.834236	0.0002462
1.01399	0.0138048	0.405173	0.289582	0.0025479
0.00150479	0.0276801	1.17168e-06	0.327669	0.996386
0.544697	-0.00357631	0.697944	0.0844602	4.55173e-06
0.205819	0.0284169	0.016662	0.372681	0.587559
-0.0904545	0.0920528	0.0119083	0.194209	0.646974
0.300923	-0.00471096	0.379906	0.090617	0.00380239
0.157521	0.0143868	0.318301	0.0543351	0.00956457
1.35483	-0.0239281	0.32675	0.458383	0.00846203
1.08312	-0.101569	0.890281	0.0896225	4.502e-10
0.264181	-0.0058159	0.312201	0.0924229	0.0104413
2.08824	0.0472966	0.132811	1.25772	0.114167
0.305845	-0.00563493	0.606444	0.0580729	5.23301e-05
0.647768	-0.0105849	0.289125	0.239407	0.0144749
0.517932	-0.00476437	0.534144	0.114007	0.00025197
4.64981	-0.096243	0.516786	1.05978	0.000355112
0.784979	-0.0323982	0.730878	0.112273	1.57836e-06
1.10796	0.00481353	0.293851	0.404831	0.0135467
1.34191	-0.0485002	0.825719	0.14531	2.99661e-08
3.44288	-0.112914	0.423155	0.947471	0.00189906
0.328716	0.0809282	0.176826	0.167169	0.064871
0.068919	0.00120849	0.35569	0.0218632	0.00551073
0.428311	-0.0125293	0.720943	0.0628086	2.20037e-06
0.113784	0.00424525	0.214086	0.0513853	0.0399497
1.36087	-0.0206707	0.68313	0.218459	7.0691e-06
0.609474	-0.0296914	0.736281	0.0859742	1.31082e-06
0.912699	-0.0354199	0.414688	0.255579	0.00218306
0.484962	-0.00867393	0.322097	0.165829	0.00905372
0.739252	-0.00626955	0.642968	0.129842	2.12403e-05
0.30312	0.0809844	0.0444077	0.331425	0.372494
0.530943	-0.00983308	0.341353	0.173835	0.00682812
1.02462	0.0684977	0.490111	0.246329	0.000588852
0.379103	0.012855	0.252331	0.153812	0.024002
0.21781	0.00157484	0.643831	0.0381842	2.07708e-05
0.511137	-0.0454909	0.813966	0.0575961	5.42566e-08
0.450968	-0.0033268	0.759513	0.0598119	5.63874e-07
0.205588	-0.003237	0.702368	0.0315442	3.97474e-06
0.458934	0.00384818	0.255238	0.184778	0.0230756
0.230649	0.00564793	0.381335	0.0692451	0.00371863
2.01082	-0.0974684	0.470717	0.502575	0.000837892
0.852139	-0.0870061	0.972813	0.033577	1.55431e-15
1.02886	-0.0790581	0.865378	0.0956481	2.87335e-09
0.0558106	0.011214	0.070412	0.0477972	0.258181
0.336602	0.0129856	0.273187	0.129408	0.018058
3.19806	-0.17591	0.670729	0.528145	1.00658e-05
0.498643	0.0225636	0.148718	0.281196	0.0931002
0.311624	0.112503	0.0403976	0.357983	0.395489
0.648881	-0.00115933	0.47393	0.161136	0.000790978
1.38664	-0.0512578	0.564351	0.287158	0.000134656
0.913399	-0.0201085	0.718198	0.134857	2.40699e-06
0.381171	-0.0143059	0.7801	0.0477004	2.49054e-07
1.01153	-0.0960045	0.879538	0.0882343	1.04919e-09
0.571441	-0.0138009	0.696983	0.088809	4.68642e-06
0.0451196	-0.000330752	0.616531	0.0083872	4.1134e-05
1.68645	-0.0481441	0.678645	0.273533	8.04522e-06
0.594883	-0.0260549	0.814629	0.0668861	5.25224e-08
0.660818	-0.0527656	0.826264	0.071422	2.91252e-08
0.315784	-0.0193865	0.80158	0.0370317	9.7575e-08
8.52035	-0.0725164	0.507831	1.97705	0.000422001
0.56923	-0.017387	0.811133	0.0647415	6.22585e-08
0.425314	0.00677664	0.27952	0.160945	0.0165454
0.811945	-0.000503276	0.132023	0.490704	0.115327
0.574398	0.0240275	0.791949	0.0693927	1.50285e-07
1.76936	-0.0797235	0.637824	0.314261	2.42425e-05
0.139646	-0.00131025	0.730672	0.0199835	1.58944e-06
1.72679	-0.0132679	0.354293	0.549466	0.005628
0.301011	0.00157393	0.456981	0.07734	0.00106818
3.04881	-0.0937602	0.686855	0.485215	6.34039e-06
0.123455	0.00376925	0.657848	0.0209856	1.4338e-05
3.54697	-0.238346	0.494771	0.844818	0.000540017
0.146283	0.0139626	0.160346	0.0789003	0.0801971
0.502757	0.0322129	0.0478859	0.5284	0.353968
0.529486	0.0421421	0.140051	0.309252	0.104043
1.80879	-0.170477	0.823174	0.197596	3.41884e-08
1.65413	-0.0400959	0.58472	0.328571	8.62026e-05
0.187056	0.0102306	0.463294	0.0474544	0.000956056
0.598626	-0.0145882	0.561879	0.124593	0.000141953
0.198361	0.19223	0.0237954	0.299463	0.516115
1.9052	-0.0832547	0.910951	0.140401	6.80875e-11
0.153105	0.0421235	0.0765701	0.125322	0.237581
0.180542	-0.00801077	0.768298	0.0233691	4.01367e-07
0.335013	-0.0169788	0.89017	0.0277364	4.54349e-10
0.436468	-0.00132016	0.454774	0.112644	0.00111011
0.23865	0.0404166	0.114642	0.156319	0.14422
0.624295	-0.0424951	0.705332	0.0951094	3.62573e-06
0.0964293	0.00864125	0.00610175	0.290079	0.743409
0.119346	0.0281691	0.0329138	0.15248	0.443982
0.553249	0.0557069	0.137751	0.326252	0.107156
0.352886	0.0671109	0.0843006	0.274132	0.214302
5.04467	-0.267458	0.880228	0.438609	9.96036e-10
0.141521	0.000962133	0.417181	0.0394267	0.00209568
0.71161	0.00579984	0.343535	0.23186	0.0066105
0.331554	0.293598	0.0113636	0.728917	0.654649
1.31576	-0.0376679	0.615506	0.245114	4.21637e-05
0.175275	-0.00171718	0.677939	0.0284746	8.20933e-06
0.764871	-0.031059	0.923928	0.0517301	1.6394e-11
0.206374	-0.00558821	0.725774	0.0299001	1.87488e-06
0.0484412	0.00260745	0.406435	0.013798	0.00249651
0.00434156	0.132049	8.39215e-06	0.353241	0.990329
0.0295333	0.0668167	0.00103726	0.216026	0.892776
-0.0303177	0.0672317	0.000540347	0.307331	0.922508
0.843214	-0.0406007	0.549469	0.179967	0.000184256
0.154358	0.00115998	0.456117	0.039729	0.00108442
4.00532	-0.420424	0.684075	0.641566	6.87745e-06
0.619247	0.1057	0.097239	0.444727	0.180759
0.979689	-0.00199347	0.355987	0.310586	0.00548605
0.781313	0.0334947	0.245093	0.323199	0.0264616
1.66037	-0.228322	0.76135	0.219108	5.25726e-07
3.18403	-0.150086	0.723226	0.464265	2.04073e-06
0.826577	-0.00987865	0.595151	0.160687	6.8049e-05
0.295542	-0.00135805	0.42859	0.0804335	0.0017349
2.69239	-0.0592299	0.833834	0.283291	1.94256e-08
0.182647	0.00336655	0.590729	0.0358334	7.52761e-05
0.362735	-0.00374665	0.495477	0.0862744	0.00053294
1.43874	0.0371599	0.31244	0.503057	0.0104057
0.224671	-0.0105545	0.860712	0.0213029	3.91394e-09
0.409984	0.0109446	0.311556	0.143647	0.0105382
0.866119	-0.0321097	0.614026	0.161855	4.36921e-05
0.566677	-0.0402501	0.77789	0.0713714	2.72844e-07
0.322396	0.00620906	0.229223	0.139344	0.0327099
0.262353	-0.00697473	0.515108	0.0599962	0.000366866
0.0280683	0.0194937	0.0128938	0.0578857	0.633602
0.841372	0.00589042	0.693255	0.131915	5.24381e-06
0.301692	0.00815764	0.543748	0.0651374	0.00020733
1.59464	-0.0865748	0.376521	0.483664	0.0040077
3.52967	-0.082731	0.722055	0.516169	2.12128e-06
0.696192	-0.0378627	0.930049	0.0450027	7.68385e-12
0.975523	-0.0146053	0.414745	0.273139	0.00218101
2.40812	0.03782	0.105716	1.65086	0.161875
2.36713	-0.0445552	0.374369	0.721266	0.00414341
0.970272	-0.0145745	0.88202	0.0836417	8.68869e-10
0.147654	-0.00163906	0.681849	0.0237729	7.33637e-06
0.567613	0.0127226	0.346863	0.183586	0.00629099
0.272879	0.00369462	0.0691741	0.235938	0.262566
0.0877005	0.00246794	0.183593	0.0435905	0.0594418
0.363114	0.0143049	0.197503	0.172521	0.0496257
0.490694	0.0161156	0.216599	0.219957	0.0386506
1.6274	-0.0229731	0.573605	0.330718	0.000110232
0.260584	-0.00596584	0.733735	0.0369997	1.43136e-06
0.368271	0.0277373	0.0270582	0.520506	0.4883
0.23647	0.0735583	0.0699121	0.203295	0.259941
0.0477572	0.00111656	0.490043	0.0114829	0.000589587
0.150583	0.0128805	0.120948	0.0956859	0.132964
0.706329	0.013637	0.290519	0.260168	0.014195
0.294815	-0.0128973	0.596325	0.0571726	6.62366e-05
0.968836	-0.0265789	0.28638	0.360476	0.0150405
0.103142	0.0816392	0.00159824	0.60762	0.867101
0.138257	0.0295491	0.0323518	0.178222	0.447965
-0.061068	0.0536508	0.00694741	0.172089	0.726815
0.213885	7.36775e-05	0.529539	0.0475178	0.000276296
0.0984334	0.0184451	0.0549583	0.0962089	0.319805
0.663579	-0.0283464	0.622317	0.121847	3.57302e-05
0.431038	2.87591e-05	0.400941	0.124186	0.00272735
0.465384	0.0155938	0.341426	0.152345	0.00682071
0.0266098	0.0223134	0.00158914	0.15721	0.867477
4.33333	-0.101249	0.853316	0.423469	6.25886e-09
0.162674	-0.00126717	0.720153	0.0239017	2.25813e-06
1.36848	0.108271	0.18186	0.684142	0.0607884
2.9322	-0.161631	0.753181	0.395637	7.15077e-07
0.134676	-0.00045047	0.620929	0.0248023	3.69646e-05
1.61024	-0.148889	0.506971	0.374283	0.000428992
0.806518	-0.078614	0.967978	0.0345753	6.66134e-15
1.74109	-0.0324428	0.550502	0.370826	0.000180348
0.0418937	0.0111777	0.0138418	0.0833468	0.62131
1.57316	-0.0907079	0.853539	0.153599	6.17329e-09
1.37821	-0.0371011	0.605054	0.262454	5.40707e-05
0.328688	0.00564393	0.183647	0.163341	0.0594001
1.34496	-0.0743867	0.482672	0.328193	0.000675109
2.27285	-0.0236002	0.398888	0.657638	0.00281847
0.3926	0.00405225	0.555814	0.082724	0.000161391
0.382661	0.0108343	0.294124	0.139726	0.0134949
1.16986	-0.128653	0.936336	0.0718999	3.28226e-12
0.12837	0.0409831	0.00900414	0.317425	0.690676
2.32182	0.182717	0.157496	1.26574	0.0831857
0.0740201	0.000537087	0.499913	0.0174497	0.000490399
1.73432	-0.0854428	0.371171	0.532076	0.00435291
0.454978	-0.0177089	0.760833	0.0601257	5.36213e-07
3.44871	-0.301923	0.833597	0.363182	1.96796e-08
0.160519	0.0231761	0.130118	0.0978251	0.118181
1.98766	-0.191298	0.901727	0.154662	1.66078e-10
0.416054	-0.0266794	0.767694	0.0539448	4.11015e-07
-0.169474	0.106774	0.0106292	0.385386	0.665351
0.527966	0.00132429	0.370958	0.162049	0.00436715
0.582436	0.00400003	0.589897	0.114464	7.67102e-05
0.117108	-0.00205632	0.903217	0.00903552	1.4463e-10
0.251143	0.105216	0.0371136	0.301512	0.415793
1.22468	-0.0705768	0.645828	0.213764	1.97192e-05
1.30211	-0.149883	0.914781	0.0936747	4.57565e-11
0.0831397	0.00189501	0.643728	0.0145785	2.08264e-05
0.204074	0.0617615	0.0258253	0.295425	0.498515
1.29249	-0.0660977	0.824779	0.140416	3.14681e-08
0.811386	-0.0147375	0.761714	0.106966	5.18434e-07
1.28206	-0.149438	0.978968	0.0442918	2.22045e-16
2.6858	-0.0963765	0.501584	0.631047	0.000475187
0.919423	-0.063664	0.89955	0.0724171	2.02493e-10
0.264021	-0.00291581	0.760035	0.0349671	5.52799e-07
0.0949467	0.0376147	0.182413	0.0473787	0.0603557
1.44855	-0.0504713	0.854574	0.140846	5.7882e-09
1.28382	-0.0443384	0.855137	0.124545	5.58824e-09
0.349105	-0.00418355	0.562081	0.0726302	0.000141343
0.813511	0.0387056	0.295034	0.296398	0.0133233
0.283949	0.0105665	0.0528932	0.283207	0.329333
0.292504	-0.000121165	0.391444	0.0859629	0.00317265
2.32539	-0.0681885	0.216567	1.04247	0.038667
0.176363	0.00241689	0.222579	0.0776887	0.0357191
0.212536	-0.00968727	0.823913	0.023159	3.29109e-08
0.688958	-0.0402889	0.876951	0.0608288	1.27205e-09
1.87375	-0.0466273	0.677016	0.305046	8.42842e-06
2.69987	-0.0892359	0.666303	0.450346	1.13839e-05
0.677857	-0.0222432	0.558323	0.142106	0.000153077
1.43362	-0.0707336	0.816118	0.160395	4.88059e-08
2.31096	-0.125316	0.858525	0.221116	4.50808e-09
0.159461	0.00117749	0.227788	0.0692022	0.0333385
2.51669	-0.393729	0.795286	0.300959	1.29692e-07
0.139325	0.003508	0.159605	0.0753546	0.0809633
0.318399	-0.0129877	0.902461	0.0246723	1.55184e-10
0.0645846	0.000106672	0.356717	0.0204424	0.00542592
1.05388	-0.0719155	0.664359	0.176559	1.20098e-05
0.655507	-0.0507853	0.900114	0.051469	1.92442e-10
0.698358	-0.0460905	0.841461	0.0714484	1.26755e-08
0.969877	0.0152087	0.218378	0.432488	0.0377555
0.175977	0.251063	0.00448823	0.617739	0.778994
0.51824	0.0115332	0.475466	0.128299	0.000769414
1.03175	-0.0109658	0.380083	0.310573	0.00379191
0.332032	-0.0153189	0.873593	0.0297697	1.62356e-09
0.513621	0.221403	0.0489385	0.533686	0.348599
1.97568	-0.152338	0.767532	0.256279	4.13641e-07
0.0208618	0.0178984	0.00404231	0.0771828	0.790012
0.482262	-0.0311511	0.737643	0.0677908	1.25013e-06
0.748158	-0.0204168	0.308675	0.263905	0.0109814
3.08945	-0.0250814	0.421748	0.852662	0.00194377
0.424466	0.00675726	0.185277	0.209798	0.0581604
0.742771	-0.0418179	0.756633	0.0992903	6.28689e-07
0.18556	0.00893266	0.0802537	0.148064	0.226153
0.419343	-0.0141835	0.818261	0.0465812	4.38689e-08
0.773648	-0.0426665	0.809683	0.0884074	6.67491e-08
0.752505	-0.0560665	0.924622	0.0506425	1.50926e-11
2.19847	-0.023545	0.946562	0.123122	6.7546e-13
0.227379	0.00671167	0.25114	0.0925458	0.0243911
0.789491	0.0121679	0.216998	0.353479	0.0384481
1.85666	-0.317505	0.698755	0.287338	4.44063e-06
0.518413	0.023712	0.153376	0.287083	0.087702
2.71189	-0.187722	0.841532	0.277378	1.26245e-08
0.12266	0.0133433	0.0700279	0.105358	0.259532
0.113278	0.0151585	0.043714	0.12488	0.37634
2.76537	-0.191499	0.765492	0.360766	4.48012e-07
1.77836	-0.0635381	0.301884	0.637424	0.012095
0.189438	0.00343656	0.190865	0.0919343	0.0540972
0.759775	-0.1008	0.898741	0.0601102	2.17744e-10
0.144028	0.0493913	0.0420441	0.162043	0.385822
1.90927	-0.0346571	0.807177	0.219951	7.51911e-08
0.974122	-0.000282353	0.382381	0.291803	0.00365843
0.21914	-0.000743381	0.694762	0.0342364	5.01183e-06
0.60137	-0.00672754	0.286256	0.223821	0.0150667
0.0562457	0.0885772	0.0021928	0.282798	0.844578
0.584071	-0.00173644	0.275445	0.223279	0.0175044
2.86161	-0.149345	0.381331	0.859116	0.00371888
0.816328	0.149938	0.0528702	0.81438	0.329441
0.98794	-0.0500531	0.508349	0.229003	0.000417841
0.334708	0.00202967	0.487612	0.0808709	0.000616652
3.65011	-0.143943	0.787165	0.447361	1.84898e-07
0.589971	-0.0320655	0.94181	0.034565	1.4575e-12
0.0370761	-0.000427095	0.856398	0.00357849	5.1617e-09
0.387886	-0.0110803	0.33786	0.12799	0.00719005
0.872643	0.0799855	0.125674	0.542518	0.125123
0.0617858	0.00314091	0.119408	0.0395479	0.135627
1.20039	0.00870293	0.232235	0.51444	0.031426
0.331335	-0.00421231	0.458728	0.0848322	0.00103601
0.458474	0.0186107	0.317879	0.158299	0.00962299
2.95673	-0.0846227	0.703552	0.452378	3.83192e-06
0.118755	-0.00218768	0.455485	0.0306043	0.00109645
1.18847	-0.0494517	0.598229	0.229565	6.33917e-05
0.683362	-0.0559815	0.952806	0.0358472	2.20046e-13
0.811047	-0.0182509	0.31427	0.282381	0.010136
0.373623	0.101776	0.0980281	0.267127	0.178906
0.882825	-0.0139452	0.424482	0.242292	0.00185772
0.424736	0.0116239	0.695616	0.066223	4.88442e-06
0.296034	0.0304188	0.111399	0.197069	0.150389
3.69653	-0.0801323	0.936077	0.227683	3.40461e-12
0.558348	-0.0319477	0.675455	0.0912237	8.8111e-06
0.427612	-0.00150214	0.530915	0.0947387	0.000268817
0.847228	-0.0328568	0.540335	0.184185	0.000222304
0.282337	-0.00609161	0.551699	0.0599881	0.000175908
0.293581	-0.00447993	0.684031	0.0470301	6.88618e-06
1.80841	-0.0203112	0.331529	0.605258	0.00789146
0.378147	0.00668987	0.328738	0.127364	0.00822019
0.0396592	0.00951198	0.0209118	0.0639621	0.543001
0.585899	-0.0325717	0.509649	0.135458	0.000407572
0.811787	-0.0517577	0.901822	0.0631323	1.64622e-10
7.94619	-0.156905	0.434139	2.13827	0.00158069
0.921822	0.0355915	0.269979	0.357284	0.0188725
1.90892	0.0111921	0.374834	0.581073	0.00411375
0.756858	0.0216305	0.146291	0.430947	0.0960428
1.31944	-0.0338183	0.629389	0.238645	2.99951e-05
0.378063	-0.00423562	0.318402	0.130378	0.00955063
0.0483379	0.00243513	0.0895221	0.0363347	0.200012
1.35769	-0.197353	0.916157	0.0968088	3.94949e-11
0.137449	0.00222138	0.199546	0.064886	0.0483224
1.66458	-0.11879	0.785573	0.204982	1.97894e-07
0.00140966	7.17577e-05	0.0140247	0.0027859	0.618998
0.133325	0.0110968	0.0852933	0.10291	0.211501
0.450302	-0.00062595	0.476858	0.111169	0.000750318
0.714021	-0.000106079	0.629825	0.129023	2.96699e-05
1.45415	-0.0714025	0.328756	0.489752	0.00821807
3.22437	-0.0828757	0.662651	0.542259	1.25854e-05
0.503047	-0.0216183	0.959178	0.0244609	5.9508e-14
0.405466	-5.91369e-05	0.138732	0.238122	0.105817
-0.00353413	0.0319834	0.00010501	0.0812843	0.965799
0.573844	-0.0063416	0.364966	0.178414	0.00478715
2.21885	-0.0669396	0.702956	0.339969	3.90321e-06
1.5299	0.114513	0.0654374	1.36276	0.276338
1.07289	-0.0541821	0.530411	0.237942	0.000271535
3.60445	-0.0602701	0.8525	0.353388	6.58227e-09
-0.17682	0.32305	0.0272578	0.24897	0.486678
0.074929	0.0406724	0.0216094	0.118836	0.536276
0.61929	0.0902067	0.157037	0.33819	0.0836773
0.25173	-0.000434248	0.479316	0.0618408	0.000717641
2.51092	0.0356875	0.2672	0.980103	0.0196056
0.490348	-0.0104017	0.3794	0.147817	0.00383248
0.281924	-0.00547327	0.533746	0.0621069	0.000253996
0.282112	0.0112305	0.158183	0.153396	0.0824556
0.348217	0.000122629	0.358385	0.109819	0.00529079
1.17503	-0.0510042	0.67638	0.191574	8.58242e-06
0.570557	-0.012778	0.74644	0.0783802	9.14945e-07
0.591724	-0.00910078	0.728687	0.0851035	1.70005e-06
0.211662	-0.00093018	0.252951	0.0857361	0.0238016
0.17738	-0.00235554	0.713135	0.0265168	2.83407e-06
0.926082	-0.0197121	0.870164	0.0843161	2.06942e-09
3.78834	-0.239508	0.588209	0.747111	7.96974e-05
0.722018	-0.0376881	0.766372	0.0939625	4.32888e-07
1.28479	-0.0824765	0.689291	0.203315	5.90088e-06
0.271935	-0.00398293	0.57896	0.0546596	9.79931e-05
0.803622	0.0618159	0.141634	0.466303	0.101952
0.190646	-7.8406e-05	0.583381	0.0379738	8.88224e-05
0.0453004	0.000350061	0.21205	0.0205824	0.0410327
1.80027	-0.0254555	0.732578	0.256374	1.48937e-06
0.230226	0.0195281	0.539763	0.0501079	0.000224906
1.47108	-0.203155	0.976878	0.0533454	2.22045e-16
0.173325	-0.00277929	0.598415	0.0334666	6.31196e-05
0.286594	-0.000207403	0.296664	0.104011	0.013021
0.527462	0.011391	0.157963	0.28704	0.0826879
0.214517	-0.00198393	0.478762	0.0527574	0.000724896
0.162081	-0.00315646	0.52255	0.036517	0.000317278
0.331235	-0.00307811	0.523146	0.0745386	0.000313583
-0.639977	0.139575	0.0961198	0.462569	0.183423
0.51267	0.059599	0.0559967	0.496143	0.315143
0.273756	-0.000707512	0.31295	0.0956058	0.0103298
0.0233853	0.0363503	0.00131981	0.151623	0.879142
1.80234	0.160908	0.120036	1.1502	0.134533
2.00035	-0.140705	0.930767	0.128589	6.99929e-12
0.11237	0.140957	0.0054066	0.359232	0.758023
1.03902	-0.10193	0.797119	0.123551	1.19486e-07
0.892712	0.0381248	0.365293	0.277358	0.00476334
2.48195	-0.153051	0.91706	0.17593	3.58085e-11
0.310849	-0.00436468	0.807933	0.0357233	7.25482e-08
0.444115	-0.0123525	0.52397	0.0997753	0.000308535
0.133362	-0.0015479	0.527604	0.0297437	0.000287139
1.16955	0.092802	0.212145	0.531237	0.0409815
0.507303	0.0601548	0.0393372	0.590901	0.401891
0.592982	-0.0137094	0.334519	0.197135	0.00755274
0.506886	-0.00576981	0.663259	0.0851295	1.23775e-05
0.587532	-0.0240883	0.784784	0.07252	2.0464e-07
0.819373	0.0237139	0.453014	0.212216	0.00114461
0.360918	0.00910624	0.42725	0.0984947	0.00177411
1.25296	-0.0121279	0.469679	0.313812	0.00085359
0.0415028	0.0669408	0.000378948	0.502422	0.935077
0.82067	-0.0141293	0.909702	0.0609425	7.72287e-11
0.615171	-0.00182324	0.646234	0.107281	1.95118e-05
1.09984	-0.0110289	0.56949	0.225394	0.000120551
1.48367	0.00651969	0.218644	0.661087	0.0376236
0.967926	-0.00313714	0.235667	0.410864	0.0300213
0.178043	0.0130017	0.0341087	0.223316	0.435686
0.300041	-0.00957544	0.896087	0.0240827	2.75199e-10
0.0623305	0.0351358	0.00195139	0.332252	0.853289
1.28214	-0.108955	0.558219	0.268845	0.000153414
1.07062	-0.0902532	0.87634	0.0947932	1.33037e-09
0.579665	0.0543184	0.256955	0.232338	0.0225445
1.24471	-0.0483206	0.602882	0.23811	5.68937e-05
0.265118	0.0360363	0.145542	0.15141	0.0969702
1.74912	-0.0407208	0.567364	0.360009	0.000126216
0.692831	0.0662317	0.0434622	0.766101	0.37775
0.360662	-0.0100508	0.637117	0.0641562	2.46834e-05
0.213168	-0.00800987	0.875398	0.0189559	1.42509e-09
1.21677	-0.070663	0.581307	0.243398	9.30231e-05
0.360534	0.0148966	0.0927613	0.265758	0.191673
0.751807	-0.0352324	0.704712	0.114706	3.69637e-06
2.30734	-0.115238	0.729972	0.330771	1.62772e-06
0.38658	-0.0211411	0.893872	0.0313965	3.33096e-10
0.782286	0.0280752	0.215825	0.351467	0.0390464
3.82975	-0.0610586	0.766663	0.497993	4.27978e-07
1.43676	-0.0493765	0.432759	0.387711	0.00161782
0.980359	-0.0138437	0.273371	0.376729	0.0180124
0.354369	0.0497335	0.175258	0.181192	0.0661967
0.201741	0.0176669	0.0990018	0.14345	0.176648
0.0836488	0.0288743	0.0233098	0.127624	0.52048
1.53462	-0.0500662	0.423387	0.422123	0.00189176
0.374772	-0.00895244	0.581978	0.0748646	9.16459e-05
0.11202	-0.000428064	0.803425	0.0130602	8.96143e-08
0.434533	-0.0234107	0.520772	0.0982501	0.000328539
7.11382	-0.0919716	0.544169	1.53462	0.000205549
1.20421	-0.0811203	0.7737	0.153504	3.23585e-07
0.204656	-0.00407156	0.635433	0.0365377	2.57631e-05
0.158144	-0.000504044	0.368471	0.0487991	0.00453724
0.14163	0.0123571	0.166486	0.0746941	0.0741126
2.27193	-0.0406907	0.503588	0.53167	0.000457496
0.306667	0.00217206	0.446956	0.0804041	0.00127091
0.466401	0.0133785	0.290871	0.171647	0.0141253
0.757025	-0.00883073	0.859124	0.0722546	4.33807e-09
0.772216	0.0194155	0.0837426	0.602058	0.215894
0.111958	0.0236697	0.156269	0.0613175	0.0845057
0.819804	0.00439217	0.194605	0.393098	0.0515324
5.8638	-0.244567	0.859721	0.55829	4.17388e-09
0.540965	-0.0161371	0.789203	0.0658978	1.69365e-07
0.420206	0.0670383	0.0852038	0.324533	0.211752
1.2938	-0.0439059	0.926921	0.085626	1.14071e-11
0.0886541	0.0194323	0.27581	0.0338598	0.0174166
4.44105	-0.554122	0.807634	0.510866	7.35854e-08
0.0551785	0.00238344	0.229967	0.0237988	0.0323879
0.893411	-0.0180792	0.905723	0.067939	1.14071e-10
1.37465	-0.0806943	0.561392	0.286392	0.000143431
1.14896	-0.0312255	0.907169	0.0866303	9.91913e-11
0.917038	-0.0152432	0.359345	0.288608	0.00521447
0.417894	-0.0211356	0.828816	0.0447643	2.54579e-08
1.88955	-0.298413	0.982891	0.0587606	0
0.277077	0.0116258	0.49398	0.0660989	0.000548038
0.338886	-0.0235257	0.842177	0.034578	1.21653e-08
0.545713	-0.00508705	0.519108	0.123801	0.000339407
0.527347	0.136533	0.066962	0.463976	0.270619
0.751065	-0.0314928	0.792701	0.0905285	1.45404e-07
0.952813	-0.0926607	0.970954	0.0388431	2.88658e-15
0.372845	-0.0084303	0.881018	0.0322954	9.38047e-10
2.88784	-0.0807642	0.283464	1.0822	0.015664
5.66957	-0.467558	0.898441	0.449293	2.23657e-10
5.09559	-0.294294	0.817887	0.566738	4.46976e-08
0.0380956	0.0164114	0.0114608	0.0833927	0.653264
0.814246	-0.00547146	0.280048	0.307719	0.0164248
0.124391	0.0102558	0.12608	0.0771907	0.124472
5.05959	-0.0180418	0.439437	1.34692	0.00144517
0.377883	-0.0138981	0.829338	0.040404	2.47616e-08
1.25029	0.0524071	0.0939396	0.915224	0.188734
0.0114735	0.00457893	0.0307129	0.0151924	0.459889
2.56496	-0.0309353	0.373531	0.782944	0.0041974
1.70634	-0.14426	0.787098	0.209172	1.85427e-07
0.941472	-0.0808632	0.760485	0.124535	5.43379e-07
0.940761	0.000777434	0.354794	0.299023	0.00558569
2.13783	-0.0980492	0.498125	0.505784	0.00050716
0.466022	-0.00818842	0.274831	0.178425	0.0176534
0.916517	-0.0434478	0.789873	0.111421	1.64519e-07
0.442408	-0.00182372	0.302474	0.158352	0.0119942
0.328947	-0.0110431	0.799718	0.0388009	1.06239e-07
2.33756	-0.0824566	0.907755	0.175635	9.36646e-11
0.272029	0.0127455	0.324985	0.0924067	0.00868209
0.173915	0.0223761	0.0964484	0.125467	0.182637
0.457974	-0.0249637	0.84241	0.0466882	1.20028e-08
0.513122	0.0144189	0.129162	0.314041	0.119641
0.984438	-0.0506398	0.616333	0.183072	4.13311e-05
0.452514	-0.0167378	0.848358	0.0450937	8.46355e-09
0.21167	-0.00376354	0.585861	0.0419468	8.40242e-05
1.10227	-0.046097	0.704925	0.168092	3.6719e-06
0.296457	0.00494126	0.31953	0.10197	0.00939638
1.28746	-0.113718	0.884516	0.109649	7.1587e-10
0.321948	0.0422166	0.214022	0.14542	0.0399834
1.70305	-0.103054	0.850888	0.16804	7.26482e-09
0.965123	-0.0293166	0.587966	0.190431	8.01354e-05
0.444048	-0.0102905	0.308243	0.156792	0.0110492
0.472927	-0.0268683	0.879447	0.0412708	1.05644e-09
1.19658	-0.0632573	0.771539	0.153474	3.5292e-07
2.07026	-0.186812	0.543153	0.447521	0.000209873
0.524003	-0.0215172	0.517894	0.119165	0.00034754
0.118018	0.00576559	0.383395	0.035277	0.00360089
1.78132	8.87445e-05	0.424518	0.488846	0.00185659
0.664284	-0.000486051	0.305648	0.235992	0.0114655
1.28292	-0.0518747	0.345385	0.416297	0.00643108
0.604079	-0.018173	0.607107	0.114541	5.1518e-05
0.550953	-0.0419279	0.7474	0.0754951	8.83731e-07
0.263397	-0.00668134	0.606202	0.0500384	5.26298e-05
0.427485	0.00144462	0.281707	0.160893	0.0160511
0.330936	-0.00958569	0.743397	0.0458277	1.02047e-06
0.39084	-0.00305562	0.574617	0.0792616	0.000107817
1.53447	-0.0435266	0.544675	0.330685	0.000203427
0.403002	0.0157008	0.173888	0.207041	0.0673761
0.299982	0.0140051	0.223622	0.131746	0.0352299
0.679958	-0.0299418	0.545443	0.146307	0.00020024
0.597949	0.292312	0.00468461	2.05434	0.774328
0.31828	0.003085	0.287212	0.118182	0.0148669
0.592257	0.0370028	0.126553	0.366738	0.123717
3.86982	-0.379534	0.918487	0.271727	3.06122e-11
0.214812	0.0286124	0.0127898	0.444831	0.634983
0.203686	0.019649	0.122113	0.128725	0.130986
0.357948	-0.00344935	0.200307	0.168577	0.0478456
0.331825	0.00646908	0.285326	0.123782	0.0152631
0.375344	-0.0132913	0.756164	0.0502383	6.39863e-07
1.18285	-0.0363973	0.575316	0.239537	0.000106178
0.306834	0.00289324	0.438447	0.0818472	0.00146967
0.450595	-0.00820402	0.44089	0.119601	0.00140989
0.145869	-0.0071872	0.832031	0.015448	2.14277e-08
0.804612	-0.0549877	0.937705	0.0488812	2.69673e-12
1.92493	-0.00925733	0.261824	0.761823	0.0210998
0.976819	-0.0661821	0.950584	0.052495	3.33289e-13
0.173234	9.38869e-05	0.30255	0.0619949	0.0119814
0.198908	0.00690812	0.41834	0.0552822	0.00205614
1.31837	-0.0292305	0.463802	0.334115	0.000947503
1.82941	-0.0608569	0.551704	0.38869	0.00017589
0.231062	0.0553183	0.0743003	0.192235	0.244947
0.479711	-0.0187077	0.69843	0.0742978	4.48485e-06
1.45496	-0.137326	0.831072	0.154613	2.25664e-08
1.29408	-0.0392121	0.806121	0.149586	7.90236e-08
2.50241	-0.141129	0.840578	0.256867	1.33315e-08
1.3666	-0.0164506	0.524285	0.306827	0.000306621
2.78933	-0.168121	0.51152	0.642475	0.000393183
0.250655	0.00105759	0.791662	0.0303078	1.52182e-07
1.87274	-0.0153034	0.739613	0.261908	1.16676e-06
0.588564	0.0653549	0.0644921	0.528358	0.279955
0.041866	0.00398359	0.144429	0.0240174	0.098363
2.10514	-0.111523	0.600141	0.405014	6.06445e-05
0.190376	0.00373368	0.132581	0.114775	0.114503
0.919578	-0.0372257	0.470493	0.229938	0.000841254
0.863262	-0.0493977	0.528036	0.192366	0.000284684
0.206793	-0.00430722	0.760527	0.0273509	5.42514e-07
0.626637	0.0118231	0.314111	0.218255	0.0101591
0.519969	-0.0191131	0.818765	0.0576609	4.27731e-08
3.07353	-0.102695	0.60388	0.586731	5.55804e-05
8.31837	-0.352885	0.650785	1.43625	1.73131e-05
0.591692	-0.0158733	0.583295	0.117877	8.8994e-05
0.630459	-0.0453983	0.897068	0.0503366	2.52556e-10
0.860331	0.0199269	0.114616	0.5636	0.144268
0.338187	-0.018721	0.529213	0.0751827	0.000278098
2.68502	-0.156901	0.883416	0.229905	7.80031e-10
0.499827	-0.00723959	0.491715	0.119779	0.000571607
3.21429	-0.0918545	0.882533	0.276403	8.35257e-10
0.205279	-0.0112198	0.837166	0.021339	1.61599e-08
0.937113	-0.0187957	0.271638	0.361688	0.018447
1.26425	-0.0141863	0.388947	0.3735	0.00330025
0.551947	0.128148	0.0312755	0.724035	0.455742
0.479784	0.00308723	0.28886	0.177437	0.0145285
0.234389	0.0019155	0.582908	0.0467323	8.97655e-05
0.471454	-0.00679713	0.39168	0.138485	0.0031608
1.43257	-0.0369079	0.749101	0.195415	8.30759e-07
0.253502	0.0246872	0.0660898	0.224611	0.273873
1.59781	-0.0730993	0.951312	0.0851999	2.91545e-13
0.64024	-0.0440573	0.662578	0.10769	1.26105e-05
0.314661	-0.0121674	0.771809	0.0403274	3.49123e-07
0.740714	-0.0361682	0.474919	0.183577	0.000777026
1.07814	-0.015301	0.619315	0.199235	3.84481e-05
0.0641641	0.00290584	0.273905	0.0246236	0.0178802
1.98184	-0.143939	0.838405	0.205078	1.50761e-08
0.501233	0.0729274	0.199395	0.236731	0.0484179
1.89686	-0.0865365	0.606198	0.360355	5.26346e-05
0.103182	0.0053146	0.206674	0.0476487	0.0440279
1.71135	-0.0428334	0.461692	0.435555	0.000983454
0.649319	-0.021242	0.859986	0.0617537	4.10311e-09
1.53412	-0.0472824	0.805743	0.177547	8.04394e-08
2.32088	0.0586442	0.40977	0.656534	0.00236524
0.0981032	0.0103928	0.0246974	0.145308	0.508169
3.6027	-0.0977528	0.651827	0.620617	1.68421e-05
0.931209	-0.00273909	0.341319	0.304907	0.0068315
0.046687	-0.000574114	0.533274	0.0102947	0.000256411
2.00326	-0.0283599	0.331007	0.671265	0.00795203
0.14345	0.0371103	0.109216	0.0965619	0.154696
1.05266	0.0150313	0.116217	0.684207	0.141319
0.153904	0.0370085	0.0941139	0.112544	0.188303
0.16904	0.00625643	0.21899	0.0752436	0.0374523
0.0876625	0.0313546	0.0360879	0.106786	0.422434
0.39863	0.0469088	0.115931	0.259464	0.141841
0.103034	0.0236326	0.0417776	0.116307	0.387364
0.811523	-0.0385905	0.717413	0.120048	2.46918e-06
1.31666	-0.0176041	0.209442	0.602937	0.0424603
0.0163012	0.00144446	0.00952284	0.0391851	0.682325
0.111522	0.00559948	0.230181	0.0480711	0.032296
0.249537	-0.00284853	0.814221	0.0280947	5.35833e-08
0.478227	-0.0103162	0.620213	0.0882058	3.76164e-05
0.276677	0.020792	0.257722	0.110674	0.0223111
2.2148	-0.0287826	0.541955	0.479921	0.000215078
0.0639158	0.00469223	0.0936962	0.0468542	0.189337
0.164247	0.00396221	0.090756	0.122536	0.19679
0.09721	0.0106589	0.157956	0.0529022	0.0826953
0.202374	0.0182291	0.160322	0.109164	0.0802218
0.625894	0.0144044	0.160578	0.337296	0.0799579
0.628508	-0.00825326	0.745682	0.0865139	9.40257e-07
2.33912	-0.0824045	0.601268	0.448975	5.90766e-05
0.292337	-0.0104352	0.817278	0.0325805	4.60747e-08
0.300311	0.0819573	0.0344815	0.374561	0.433145
0.86493	-0.0304701	0.606648	0.16416	5.20792e-05
0.213329	0.0136126	0.3814	0.0640364	0.00371486
0.662737	-0.0297683	0.472346	0.165101	0.000813804
0.688732	-0.0188537	0.554403	0.145537	0.000166243
0.697091	-0.0042203	0.453244	0.180461	0.00114005
1.91728	-0.113202	0.674926	0.313626	8.94408e-06
1.94011	-0.0329915	0.578987	0.389945	9.79344e-05
1.39754	-0.00930789	0.365846	0.433686	0.00472328
2.79072	-0.144508	0.91114	0.205418	6.67928e-11
0.521968	0.0898106	0.0648559	0.467167	0.278556
0.435513	0.0133803	0.290984	0.160235	0.0141029
0.074237	0.0413294	0.00517605	0.242582	0.763094
-0.209861	0.0640398	0.0132978	0.426087	0.628298
2.81587	-0.0261267	0.511575	0.648517	0.000392767
1.49115	-0.0351635	0.639918	0.263648	2.29774e-05
0.264591	-0.00289947	0.640044	0.046769	2.2903e-05
8.67269	-0.269863	0.899723	0.682438	1.99358e-10
0.242646	0.000723435	0.272719	0.0933964	0.0181749
2.02864	-0.0930834	0.496418	0.481594	0.000523652
1.0951	-0.00587644	0.100183	0.773563	0.173948
0.817452	-0.0468433	0.80844	0.0937895	7.08223e-08
3.98604	0.00823884	0.358267	1.25742	0.00530032
0.381384	-0.010768	0.841156	0.0390637	1.28989e-08
0.287579	0.000246862	0.438671	0.0766761	0.00146409
2.40838	-0.130946	0.792755	0.290243	1.45059e-07
0.0831778	0.0782947	0.00906608	0.204967	0.689665
0.655521	-0.0327999	0.777563	0.0826393	2.76537e-07
0.0246384	0.0306643	0.00375053	0.0946486	0.797576
2.18149	-0.199191	0.591361	0.427425	7.42031e-05
3.40356	-0.306875	0.880411	0.295665	9.82294e-10
4.54158	-0.115345	0.720993	0.665907	2.19677e-06
0.135324	-0.00299919	0.310278	0.0475552	0.0107327
0.108586	0.0970613	0.00207246	0.56162	0.848855
-0.188799	0.0883257	0.0255666	0.274727	0.500703
0.549749	0.0186263	0.283021	0.206239	0.0157607
0.480686	0.0178361	0.224309	0.210691	0.0349113
0.160883	0.00175618	0.322942	0.0549068	0.00894356
1.06985	-0.033231	0.692894	0.16788	5.30082e-06
1.49011	-0.00897776	0.346692	0.482137	0.00630708
0.103153	0.0474878	0.0659091	0.091531	0.274553
0.116629	0.00640289	0.280238	0.0440557	0.0163817
0.924242	-0.0392615	0.820411	0.101923	3.93681e-08
7.47352	-0.40107	0.734285	1.05965	1.40449e-06
0.370634	-0.0172069	0.886762	0.0312178	5.99211e-10
0.749607	6.20392e-05	0.503506	0.17545	0.000458212
1.27963	-0.0646845	0.713543	0.191103	2.79735e-06
0.562181	-0.000977741	0.426387	0.153691	0.00179981
0.507179	-0.00545271	0.474881	0.125707	0.000777559
0.240015	-0.00220438	0.790181	0.0291514	1.62331e-07
1.64055	-0.278119	0.977264	0.0589805	2.22045e-16
0.362779	-0.00759807	0.799964	0.0427588	1.05059e-07
-0.104696	0.0549821	0.018977	0.177428	0.562473
1.08628	-0.0658084	0.818382	0.120616	4.36037e-08
0.72231	-0.0592727	0.722801	0.105432	2.06965e-06
0.0869425	0.0225954	0.00638307	0.255676	0.737756
1.57187	-0.0763554	0.828669	0.168464	2.56581e-08
1.31671	0.0108033	0.110079	0.882424	0.152979
0.192407	-0.00283659	0.784445	0.0237729	2.07596e-07
0.359864	0.0205368	0.387691	0.106597	0.00336617
1.32997	-0.136316	0.961769	0.0624993	3.28626e-14
3.01845	-0.202413	0.461806	0.768047	0.000981476
0.239834	0.00170784	0.365538	0.074475	0.00474556
0.053446	0.00333932	0.048923	0.0555431	0.348677
0.157589	0.000280249	0.384194	0.0470259	0.00355612
0.500861	0.0707388	0.0908469	0.373461	0.196555
0.515598	0.00540406	0.325594	0.174903	0.0086056
0.708997	-0.0134909	0.350427	0.227522	0.0059645
0.380364	-0.0302741	0.798211	0.0450767	1.13748e-07
3.62883	-0.213162	0.680751	0.585735	7.57265e-06
4.64587	-0.115809	0.689905	0.734148	5.79465e-06
-0.0195532	0.00564439	0.00106597	0.141083	0.891311
2.53765	-0.117332	0.978257	0.089173	2.22045e-16
3.87971	-0.0457758	0.293101	1.42014	0.0136903
0.335941	0.0311836	0.225706	0.146659	0.0342715
0.398517	0.0117234	0.162854	0.212967	0.0776543
0.0791295	0.0289585	0.00847646	0.201719	0.69946
0.600071	-0.0192373	0.644142	0.105127	2.06037e-05
-0.205885	0.0443477	0.0631898	0.186849	0.28503
0.272766	-0.00240632	0.600837	0.0524023	5.9672e-05
0.476302	-0.0169011	0.836593	0.0496163	1.66838e-08
1.75752	-0.0442303	0.371831	0.538429	0.00430885
0.325725	-0.0101435	0.822792	0.0356297	3.48665e-08
0.16133	0.00660655	0.31764	0.0557335	0.00965613
0.175864	0.00452957	0.100935	0.123713	0.172252
0.473546	-0.00812539	0.833021	0.0499722	2.03066e-08
0.583139	-0.0265643	0.819664	0.0644701	4.08817e-08
1.9879	-0.000663473	0.275256	0.760295	0.0175503
2.52669	-0.000204539	0.286585	0.939639	0.0149976
0.451243	0.0209359	0.104029	0.312136	0.165459
0.964427	-0.0445876	0.643915	0.169043	2.07256e-05
0.237238	0.00692996	0.540933	0.0515127	0.000219611
2.76879	-0.0654656	0.261866	1.09568	0.021088
1.16241	-0.0287107	0.757646	0.154958	6.05164e-07
0.671603	-0.0678024	0.94313	0.0388714	1.18483e-12
0.189794	0.00249686	0.579968	0.0380701	9.58304e-05
0.107239	0.000794806	0.404524	0.0306674	0.00257472
0.0854085	0.00341279	0.135839	0.050775	0.109816
1.45793	-0.0449556	0.322305	0.498291	0.00902648
0.398576	0.012022	0.127013	0.246295	0.122989
0.826614	-0.0568158	0.968914	0.0348986	5.10703e-15
2.82518	0.040377	0.266166	1.10569	0.019885
0.454812	0.00143161	0.38495	0.135503	0.00351424
0.176487	0.000560041	0.384541	0.0526265	0.00353683
0.0507509	-0.000277148	0.452068	0.0131695	0.00116356
0.534246	-0.0175052	0.757083	0.0713284	6.18147e-07
0.679267	-0.038686	0.480001	0.166642	0.000708773
0.328974	0.0589674	0.0848967	0.254575	0.212615
2.51689	-0.0825389	0.226448	1.09645	0.0339361
0.258334	-0.000767114	0.220482	0.114491	0.0367225
0.554231	-0.0299947	0.820081	0.0611879	4.00311e-08
0.45986	-0.0045629	0.355126	0.146061	0.00555778
0.278935	0.111962	0.0387195	0.327587	0.405687
4.66554	-0.11234	0.673589	0.765509	9.28869e-06
1.3	-0.0640462	0.576714	0.262508	0.000102967
0.663695	-0.00728733	0.584965	0.131768	8.57299e-05
0.393428	-0.00378345	0.764496	0.0514683	4.65692e-07
0.59164	-0.0552885	0.787731	0.0723895	1.8046e-07
0.479127	-0.0130534	0.671236	0.0790349	9.92405e-06
0.658655	-0.0473364	0.844887	0.0665191	1.03944e-08
0.816584	-0.0718256	0.843726	0.0828338	1.11227e-08
0.411811	0.0120163	0.105437	0.28273	0.162463
0.574167	0.0375557	0.0367543	0.692813	0.418102
0.575645	-0.026905	0.850669	0.0568478	7.36228e-09
0.969023	-0.0267191	0.583387	0.193013	8.88119e-05
0.73371	0.0366731	0.114293	0.481419	0.144872
2.14271	-0.0973596	0.666803	0.35701	1.12277e-05
0.528642	-0.0336937	0.901173	0.0412627	1.74736e-10
0.970005	-0.0186432	0.721922	0.141898	2.13061e-06
0.0869984	0.00190509	0.191754	0.0420992	0.0534766
1.35702	-0.161657	0.990602	0.0311539	0
0.330627	0.0183231	0.105203	0.227275	0.162957
1.87109	-0.0573604	0.260568	0.742931	0.0214641
0.242734	0.00774961	0.177617	0.123109	0.0642129
0.0509157	0.00469248	0.156177	0.0278954	0.0846056
2.2554	-0.218651	0.746148	0.310074	9.24623e-07
0.425725	-0.00210973	0.313243	0.148578	0.0102865
0.404979	-0.0158489	0.553438	0.0857438	0.000169637
0.860903	-0.00203328	0.387902	0.254899	0.00335503
4.32508	-0.340178	0.966887	0.188657	8.88178e-15
1.36914	-0.0165843	0.491878	0.327996	0.000569879
0.470146	-0.00192203	0.410251	0.132863	0.00234682
0.245014	0.0248693	0.0777137	0.198947	0.233965
2.61385	-0.0562645	0.336746	0.864635	0.0073092
0.254421	-0.00158515	0.508476	0.0589595	0.00041683
0.0680582	0.00303468	0.2564	0.0273184	0.0227151
0.172054	0.0016828	0.358571	0.0542393	0.00527595
0.643083	-0.00798249	0.306907	0.227784	0.0112618
0.0311964	0.0082391	0.0275387	0.0436951	0.48441
1.79404	-0.022995	0.790392	0.21776	1.60853e-07
5.11528	-0.258942	0.79634	0.609728	1.23727e-07
0.938723	-0.029074	0.868959	0.0859221	2.25019e-09
3.74613	-0.232053	0.610435	0.70537	4.7609e-05
2.95558	-0.170782	0.924362	0.199277	1.55693e-11
1.62599	-0.170974	0.809601	0.185857	6.70101e-08
-0.168326	0.15989	0.00952582	0.404562	0.682278
2.18606	-0.0344023	0.266307	0.855246	0.0198467
0.481708	-0.00166887	0.448513	0.125901	0.0012373
0.727271	-0.0404677	0.902521	0.0563363	1.54329e-10
3.21361	-0.267358	0.961777	0.151001	3.28626e-14
0.0123842	0.0717757	0.000618235	0.11736	0.917128
1.30207	-0.0144687	0.159571	0.704319	0.0809984
1.33905	-0.0866341	0.693996	0.209578	5.12856e-06
1.45648	-0.0141447	0.8719	0.131586	1.83171e-09
0.553632	0.0684017	0.0722858	0.467482	0.251704
1.18309	-0.0904992	0.918072	0.0833027	3.20501e-11
1.12347	-0.138579	0.883833	0.0960021	7.5511e-10
0.826145	-0.0557277	0.890658	0.0682273	4.36395e-10
0.446227	0.0238618	0.0127665	0.924898	0.635294
0.201648	0.00245433	0.432835	0.0544065	0.00161576
1.20898	0.00524852	0.309624	0.425509	0.0108335
0.602917	-0.0147851	0.71743	0.0891855	2.46782e-06
0.146819	-0.00105473	0.388161	0.0434468	0.00334136
1.65744	-0.0672927	0.94438	0.0948081	9.69447e-13
1.72961	-0.161637	0.884934	0.147004	6.92725e-10
0.929732	0.000776369	0.203122	0.43405	0.0461203
0.233365	-0.00405269	0.734921	0.0330344	1.37405e-06
0.58411	-0.0135698	0.410473	0.164994	0.00233838
0.693423	-0.051592	0.490369	0.16662	0.000586039
6.0299	-0.251371	0.85429	0.58697	5.89176e-09
2.35421	-0.102106	0.846381	0.236401	9.52002e-09
0.712667	0.0820869	0.0195692	1.18897	0.556378

## Sheet: 1000_P_Xmd
Linear regression analysis between the 3 genotype combinations frequency (median) and prevalence in 1000 permutation tests
slope	intercept	R2	SE	P
0.0383028	0.0226497	0.0117852	0.0826706	0.648689
1.42307	-0.036876	0.695518	0.22193	4.89894e-06
0.0965915	0.0169684	0.019948	0.15958	0.552544
0.653666	-0.00872089	0.62205	0.120095	3.59647e-05
0.324863	-0.00321617	0.706919	0.049303	3.45038e-06
0.456576	0.0289122	0.115658	0.297577	0.142343
0.279641	0.00133447	0.531189	0.0619212	0.000267348
0.898187	0.0233874	0.11848	0.577462	0.137257
0.0661909	0.16946	0.00054588	0.667567	0.922113
0.419719	0.0236763	0.256458	0.168448	0.0226971
0.244499	0.031122	0.0145596	0.474112	0.612341
0.379311	0.00977797	0.339851	0.124605	0.00698159
0.986439	-0.00372716	0.41762	0.274566	0.0020806
0.354805	-0.00284169	0.511444	0.0817356	0.000393758
0.706007	0.115531	0.0289729	0.963369	0.473085
0.126387	0.0523204	0.0513635	0.128023	0.33662
0.0134316	0.0178485	0.000144476	0.263367	0.959888
1.0123	0.00578248	0.63436	0.181148	2.64727e-05
0.417654	-0.00703992	0.621997	0.0767421	3.60114e-05
0.605054	0.10663	0.100757	0.426048	0.172653
0.738103	0.00484133	0.71092	0.110938	3.04132e-06
0.50208	0.040857	0.211536	0.228473	0.0413102
0.403765	0.0203037	0.294885	0.147162	0.0133513
0.447049	-0.00892017	0.641731	0.0787312	2.19299e-05
0.905899	0.0107914	0.105911	0.620387	0.161465
1.41513	-0.0167835	0.733101	0.201257	1.46287e-06
0.420279	0.050151	0.313577	0.146564	0.0102374
-0.58678	0.333017	0.0104667	1.34477	0.667778
0.160766	0.048014	0.0843183	0.124873	0.214251
0.272631	0.0281039	0.244437	0.112977	0.0266958
1.56463	-0.0140622	0.561684	0.325779	0.000142545
0.207037	0.0167397	0.310258	0.0727601	0.0107359
0.992087	-0.0216497	0.408391	0.281444	0.00241873
3.48735	0.204351	0.00308807	14.7688	0.815998
0.333747	-0.00495463	0.760786	0.0441106	5.37189e-07
0.217806	0.0265979	0.159588	0.117809	0.0809812
-1.07596	0.0970079	0.0466083	1.147	0.360629
0.796812	0.10725	0.237227	0.336772	0.0294027
0.297497	0.0118084	0.301593	0.106706	0.0121449
0.80314	0.00995543	0.44822	0.210036	0.00124357
0.328286	-0.000825494	0.527326	0.0732584	0.000288723
-0.136981	0.0111869	0.00636663	0.403349	0.738082
0.137051	0.0370165	0.0408181	0.156593	0.392989
0.134461	0.00965396	0.0354047	0.165425	0.426942
0.571677	0.0565195	0.0515588	0.57792	0.335679
0.8141	0.00584822	0.366063	0.252515	0.00470765
0.42811	0.00276694	0.435646	0.114849	0.001541
0.0977426	0.00216974	0.679743	0.0158134	7.79558e-06
0.787289	-0.019748	0.541587	0.170723	0.000216704
1.19787	0.0167667	0.301215	0.430037	0.0122101
-0.708552	0.158445	0.0373015	0.848433	0.414592
0.412801	0.0196352	0.0897782	0.309808	0.199339
1.16411	-0.00591048	0.755683	0.156014	6.51496e-07
0.366721	0.0605818	0.0226232	0.568138	0.52676
-0.346064	0.0681665	0.0348322	0.429369	0.430773
-0.48819	0.142146	0.0443221	0.534316	0.372966
0.286185	0.0242513	0.188573	0.139925	0.0557293
1.85604	0.186921	0.00913562	4.55606	0.688534
-0.248001	0.328382	0.00429774	0.889736	0.783625
0.216413	0.0151042	0.0309117	0.285606	0.458417
0.457858	-6.06689e-05	0.601268	0.0878822	5.90757e-05
-0.407894	0.166038	0.0172678	0.725287	0.580787
0.702796	0.366339	0.0179507	1.22523	0.573336
0.298971	0.0964507	0.00141585	1.87144	0.874854
1.12281	0.582012	0.025472	1.63695	0.501506
0.0791975	0.0745766	0.00632489	0.233976	0.738913
0.624453	0.0670718	0.0538492	0.616956	0.324878
0.745611	-0.0105517	0.741171	0.103854	1.10439e-06
1.80739	-0.0321524	0.691867	0.284298	5.46606e-06
-1.84847	0.312094	0.0811748	1.46583	0.223393
0.0403711	0.00919664	0.0107388	0.0913294	0.663727
0.337682	0.00355343	0.300722	0.121371	0.0122956
-0.289352	0.199399	0.00160657	1.70017	0.866759
-0.112672	0.244565	3.1153e-05	4.75798	0.981368
0.285236	0.121073	0.0500856	0.292788	0.342866
-0.532038	0.365915	0.0626267	0.485158	0.287259
0.811169	0.0493169	0.501778	0.190515	0.000473441
0.361251	0.0558695	0.0611575	0.333614	0.293172
0.0368124	0.00187085	0.0351639	0.0454502	0.428548
0.637498	0.0095306	0.36306	0.199023	0.00492834
0.00254281	0.00228523	0.000183327	0.0442613	0.95482
0.562169	-0.0256067	0.597524	0.108748	6.4432e-05
0.485325	0.0150834	0.161302	0.260843	0.079218
0.115306	0.00819756	0.119649	0.0737205	0.135206
0.817534	-0.00774495	0.573799	0.166072	0.000109765
-0.580286	0.243455	0.0701521	0.497956	0.259095
0.183981	0.00879057	0.316808	0.0636812	0.00977266
0.188076	0.0141544	0.200364	0.0885591	0.04781
1.26359	-0.0231184	0.694417	0.197571	5.06403e-06
0.377635	0.00160951	0.497675	0.0894243	0.000511459
1.43943	0.0432469	0.0617932	1.32201	0.290596
7.65529	0.0802193	0.233366	3.2704	0.0309565
0.512588	0.219272	0.0780396	0.415271	0.232946
0.121614	0.0275972	0.00256517	0.565239	0.832065
0.106877	0.00881301	0.171749	0.05532	0.0692586
0.784402	0.0971444	0.0991313	0.55735	0.176349
0.31731	0.0159241	0.296155	0.115299	0.0131147
0.513065	-0.00198895	0.456902	0.131845	0.00106966
0.32029	0.0624557	0.030116	0.428418	0.464351
0.604115	0.0115763	0.224079	0.264967	0.0350177
0.964083	-0.0226821	0.749201	0.131475	8.27747e-07
0.840291	0.0591759	0.261456	0.332876	0.0212062
0.0805456	0.0124124	0.0127832	0.166837	0.635071
0.673051	0.0687662	0.0610641	0.622066	0.293553
-0.20843	0.0255891	0.0568547	0.200092	0.311354
-0.828036	0.521373	0.0255724	1.20477	0.500654
0.0713443	0.0649032	0.00478984	0.242393	0.771871
16.6414	0.064607	0.106799	11.3434	0.159618
0.282976	-0.00403764	0.680349	0.0457178	7.66084e-06
0.870499	-0.0043106	0.490464	0.20913	0.000585016
0.796473	0.00469779	0.329091	0.268045	0.00817789
0.405182	0.0374553	0.219259	0.180214	0.0373195
0.850948	0.0167986	0.110503	0.569052	0.152142
-0.801664	0.361159	0.0204845	1.30662	0.547195
-0.416379	0.106347	0.042225	0.467412	0.384779
0.330622	-0.000167698	0.710555	0.0497371	3.0768e-06
0.185699	0.00341858	0.485186	0.0450862	0.000644766
0.227079	0.0139525	0.333975	0.0755837	0.00761331
0.76636	0.107833	0.156201	0.41983	0.0845794
-0.670534	0.354693	0.0186416	1.14672	0.56598
0.49605	0.277768	0.0271643	0.699697	0.487437
0.470489	0.0442979	0.0719456	0.398288	0.252866
0.895969	0.0276419	0.205515	0.415219	0.0447001
0.0988176	0.354047	0.000671741	0.898362	0.913628
1.10825	-0.00572394	0.2758	0.423285	0.0174189
0.449288	0.0195019	0.114874	0.293955	0.14379
0.493298	0.145491	0.0168125	0.88915	0.585862
-0.023807	0.0876745	2.89771e-05	1.0424	0.98203
1.14217	-0.0106916	0.672756	0.18776	9.50941e-06
0.631774	0.00438465	0.445547	0.166116	0.00130203
0.45937	0.0282695	0.217558	0.205336	0.0381658
0.230151	0.063063	0.114862	0.15059	0.143812
0.246578	0.0590533	0.0503593	0.252381	0.341516
0.667663	-0.00332069	0.316113	0.231469	0.00987091
-1.09198	0.233276	0.314974	0.379571	0.010034
0.350884	0.28831	0.00429227	1.25965	0.78376
0.609348	-0.00581489	0.736233	0.085967	1.31298e-06
0.283373	0.0163375	0.281726	0.106648	0.0160468
0.88683	-0.0211544	0.674361	0.145253	9.08835e-06
0.222356	0.008663	0.554525	0.0469746	0.000165817
0.161828	0.00514095	0.321509	0.0554105	0.00913126
0.953364	0.11005	0.185899	0.470244	0.057694
0.57351	0.0136585	0.388156	0.169716	0.00334163
-1.62856	0.138957	0.00770717	4.35552	0.712841
0.443433	0.0125372	0.338572	0.146086	0.00711491
0.205079	0.0162054	0.016777	0.370044	0.586262
0.62162	-0.00692785	0.629785	0.112336	2.96999e-05
0.587271	0.145786	0.111565	0.390618	0.150068
-0.265063	0.0612854	0.0357206	0.324605	0.424849
0.133766	7.8552e-05	0.529764	0.0297047	0.000275062
0.523524	-0.0102562	0.712488	0.0783861	2.89326e-06
0.376221	0.0234463	0.369053	0.115947	0.00449689
-2.03224	0.462975	0.0250719	2.98697	0.50493
-0.540894	0.15992	0.0180058	0.941508	0.572742
0.935791	0.00334565	0.621475	0.172139	3.64749e-05
0.0235958	0.00153023	0.0151377	0.0448596	0.605315
0.589874	0.00503425	0.780556	0.0737197	2.44381e-07
1.31097	-0.0115487	0.769052	0.169331	3.89597e-07
0.184726	0.00385723	0.589522	0.0363318	7.7366e-05
0.344661	-5.71296e-05	0.550579	0.073396	0.000180058
-0.24987	0.117099	0.0197026	0.415427	0.555023
0.6031	-0.00965279	0.630527	0.108816	2.91537e-05
0.441472	0.102629	0.0832728	0.345252	0.217245
0.331532	0.00758478	0.322375	0.113293	0.00901735
0.923513	-0.0659927	0.691725	0.145315	5.48929e-06
0.423565	0.00109679	0.441891	0.112198	0.00138606
0.330052	0.0231172	0.0571079	0.316103	0.310247
0.188872	0.0867724	0.0131699	0.385355	0.629967
0.031121	0.251857	0.000507935	0.32539	0.924861
-1.17516	0.513033	0.105166	0.807969	0.163035
0.2717	0.000979099	0.154322	0.149914	0.0866431
0.426688	0.0861074	0.125124	0.265936	0.126011
0.226827	0.034196	0.217856	0.101302	0.0380162
5.54154	0.119192	0.196126	2.64437	0.0505234
0.517626	0.0192525	0.506145	0.120515	0.000435799
0.747504	-0.0259436	0.489513	0.179923	0.0005954
0.101565	0.00147308	0.066626	0.0896015	0.271867
0.3935	0.0874825	0.0691235	0.340362	0.262747
0.514164	0.00210019	0.45007	0.133961	0.00120449
-0.536294	0.0314093	0.0548314	0.524816	0.32038
0.667535	0.0783693	0.0361417	0.812531	0.422082
0.493889	0.00624712	0.27616	0.188466	0.0173327
-0.626764	0.25647	0.00187764	3.40607	0.85606
-1.49346	0.12714	0.0126436	3.11071	0.636937
0.136787	0.00379354	0.397621	0.0396833	0.00287609
-11.2015	0.362377	0.299941	4.03357	0.0124323
0.114298	0.000376323	0.623017	0.0209562	3.51214e-05
-5.16597	0.441728	0.105978	3.53657	0.161326
0.368904	0.00488791	0.72337	0.0537708	2.03098e-06
0.895313	-0.032518	0.759724	0.118677	5.59372e-07
0.920772	-0.112163	0.777248	0.116184	2.80125e-07
0.399689	0.103789	0.158319	0.217217	0.0823119
0.701924	0.0573386	0.0310183	0.924705	0.457631
0.0173344	4.43209e-05	0.494903	0.00412763	0.000538686
0.313505	0.178969	0.00528387	1.01387	0.760707
0.762824	0.042127	0.42145	0.210662	0.00195338
0.509463	0.0533161	0.0779432	0.413015	0.233247
0.342875	0.0184683	0.131145	0.208016	0.116633
1.02513	0.0687212	0.404716	0.293042	0.00256673
0.374716	0.00977714	0.286181	0.139489	0.0150822
1.12826	0.0751314	0.275017	0.431776	0.0176083
0.402488	0.0190477	0.126355	0.249453	0.124033
1.90638	0.179626	0.112093	1.26464	0.149046
-5.74898	0.313034	0.281391	2.16544	0.0161217
0.114908	0.180252	0.00116243	0.79392	0.886529
0.0598674	0.00116148	0.362877	0.0186976	0.00494205
-1.85267	0.210539	0.0264769	2.6479	0.493074
0.305553	0.000937487	0.707281	0.0463318	3.41139e-06
0.58065	0.057692	0.00749374	1.57505	0.716686
1.95183	0.0661183	0.272488	0.751713	0.0182325
-0.00787266	0.0123463	0.00040212	0.0925167	0.933126
0.417394	0.0380872	0.0641362	0.375806	0.281331
0.479677	0.00135067	0.451376	0.124647	0.00117759
0.742947	-0.0113904	0.796925	0.0883978	1.2053e-07
5.96668	0.175901	0.0659514	5.29261	0.274394
0.848	-0.0340913	0.656709	0.144512	1.47841e-05
0.802283	0.0143851	0.23093	0.345091	0.0319761
0.842011	0.0211748	0.497164	0.199593	0.000516382
0.755316	0.0282025	0.324684	0.256753	0.00872019
0.055457	0.00676263	0.0121131	0.118044	0.644141
0.803264	-0.0303108	0.45666	0.20652	0.0010742
0.0706424	0.0292436	0.00861596	0.178607	0.697109
0.273694	-0.000200342	0.443375	0.0722811	0.00135138
1.05372	-0.0104279	0.428878	0.286607	0.00172656
-0.717815	0.244119	0.0168205	1.29352	0.585772
0.710005	0.00400387	0.393001	0.20798	0.00309538
0.265235	0.0124896	0.277583	0.100854	0.0169952
0.855358	0.0254473	0.557241	0.179711	0.000156615
0.936672	-0.0217554	0.702882	0.143541	3.91217e-06
0.170042	0.00864348	0.127764	0.104721	0.121808
0.473239	-0.000642286	0.3477	0.15278	0.00621288
0.453803	0.0222127	0.080766	0.360853	0.224613
0.184284	0.00607623	0.026719	0.262157	0.491077
1.52841	0.0682505	0.415321	0.427434	0.00216056
0.313657	0.000584041	0.306881	0.111106	0.011266
0.694291	0.0465747	0.149812	0.389843	0.0918037
0.897667	0.0695608	0.693681	0.1406	5.17737e-06
-1.33032	0.214929	0.00996301	3.12573	0.675442
0.613818	0.124383	0.0713899	0.521797	0.254777
-0.445829	0.0351313	0.0447077	0.485746	0.370846
0.577875	0.0387987	0.371747	0.177068	0.00431446
0.323528	0.029205	0.020178	0.531385	0.550239
0.192948	0.0637733	0.0490428	0.200261	0.348073
0.341726	0.0187793	0.0376391	0.407278	0.412447
0.830735	-0.00237291	0.698934	0.128511	4.41646e-06
-0.0783187	0.116895	0.00163335	0.456388	0.865662
0.325471	0.103736	0.123792	0.204095	0.128187
0.598923	-0.00889452	0.572484	0.121991	0.000112961
-1.3534	0.29062	0.00772235	3.61603	0.71257
0.509066	0.00128544	0.577755	0.102577	0.000100635
0.75926	0.0171308	0.0942071	0.554916	0.188074
0.400097	0.00529901	0.154573	0.220547	0.086365
0.982335	0.45874	0.0151482	1.86693	0.605189
0.511727	0.0151726	0.168161	0.268262	0.0725323
0.845527	0.0419818	0.1468	0.480457	0.0954186
0.862417	0.0387657	0.365328	0.267925	0.00476078
1.40316	0.220145	0.0701416	1.20418	0.259132
1.54352	-0.0323059	0.65757	0.262537	1.44455e-05
0.181764	-0.00047779	0.553373	0.0384888	0.000169867
0.454608	-0.00425218	0.863333	0.0426329	3.29452e-09
0.27414	0.00147436	0.472636	0.0682539	0.000809589
-0.395149	0.178923	0.0396632	0.458292	0.399908
0.267059	0.0648328	0.144633	0.153078	0.098106
0.31521	0.0906942	0.0491802	0.326676	0.347381
0.368051	0.0104855	0.448731	0.0961524	0.00123266
1.52466	-0.00146419	0.610617	0.286972	4.74038e-05
0.700155	0.0747309	0.122858	0.440952	0.129736
0.0220989	0.026956	0.00033734	0.283548	0.938738
0.770872	0.162783	0.315767	0.267464	0.00992024
0.400389	0.0221707	0.362472	0.125158	0.00497267
0.244011	0.017326	0.197963	0.115765	0.0493293
0.347376	0.00362296	0.718274	0.0512781	2.40108e-06
0.528045	0.00389374	0.335899	0.175004	0.00740095
0.176737	0.00781459	0.547146	0.0378982	0.000193334
0.774944	0.0125854	0.209114	0.355222	0.0426436
0.412319	0.0267473	0.0286682	0.565692	0.475456
-0.566175	0.173133	0.0318491	0.735762	0.451572
0.706686	-0.0754395	0.933574	0.044431	4.81637e-12
0.835376	-0.0464652	0.702348	0.128181	3.97724e-06
0.206968	0.00563252	0.606335	0.0393074	5.2465e-05
1.11115	0.00428198	0.61195	0.208556	4.59204e-05
1.72643	0.113044	0.132338	1.04195	0.114861
-0.169681	0.0952257	0.0317783	0.220759	0.452084
0.432023	0.104757	0.106717	0.294611	0.159788
-0.284267	0.0679292	0.0331096	0.362078	0.442607
0.817105	0.120843	0.309792	0.287473	0.0108076
0.165847	0.0265187	0.0121389	0.352638	0.643787
1.03492	-0.00307702	0.491776	0.247978	0.000570963
0.965437	-0.0444477	0.822537	0.105697	3.53257e-08
0.781793	0.000394455	0.498606	0.184785	0.000502599
0.0854283	0.0013382	0.0567522	0.0820893	0.311804
1.93096	0.0195554	0.356337	0.611695	0.00545716
0.497398	0.00279305	0.569594	0.101912	0.00012028
0.871969	-0.0297329	0.82133	0.0958588	3.75722e-08
0.311397	0.00484436	0.694841	0.0486405	4.99986e-06
-3.15439	0.190441	0.00698547	8.8646	0.726096
1.0168	0.00355304	0.523792	0.228518	0.000309617
0.549564	0.013616	0.235136	0.233623	0.0302349
0.241143	0.0376444	0.0212546	0.385698	0.539677
0.492335	0.0520344	0.712858	0.0736498	2.85934e-06
-0.161345	0.121465	0.00734553	0.442087	0.719392
0.146039	0.00420005	0.227093	0.0635028	0.0336475
0.566267	0.0459139	0.021678	0.896636	0.535622
0.326905	0.00508282	0.348345	0.105388	0.00615323
0.846623	0.125356	0.0295966	1.14264	0.468288
0.294416	0.00620786	0.433898	0.0792645	0.0015871
0.626882	0.213566	0.0200979	1.03173	0.55104
0.187848	0.018189	0.0540226	0.185277	0.324079
0.767456	0.041355	0.0427837	0.855624	0.381584
5.58424	0.00923809	0.306215	1.98119	0.0113733
0.309464	0.157946	0.0131339	0.632277	0.630438
0.424166	0.179351	0.0528811	0.423109	0.32939
0.180656	0.0218239	0.215953	0.081135	0.038981
0.323601	0.0102974	0.289788	0.119406	0.0143411
0.354468	0.164222	0.10249	0.24724	0.168801
2.10416	0.0842618	0.0982805	1.50226	0.178318
0.0702312	0.0582006	0.0208045	0.113566	0.544049
0.169969	-0.000289736	0.379856	0.0511884	0.00380538
0.412489	-0.0127541	0.613458	0.0771759	4.42918e-05
0.478457	0.00755139	0.205959	0.22143	0.0444414
0.206199	0.0485554	0.0879533	0.156506	0.204193
0.49166	-0.0100337	0.816686	0.0549033	4.74512e-08
0.0395985	0.00998844	0.000702934	0.351911	0.911653
0.220434	0.0260045	0.0483465	0.230515	0.351605
0.470668	0.0938419	0.0217404	0.744169	0.535029
0.789128	0.0175312	0.716871	0.116891	2.51296e-06
-1.59378	0.418628	0.0161647	2.9307	0.593235
0.150466	0.00329272	0.222823	0.0662341	0.0356041
1.3238	-0.0230957	0.614091	0.24735	4.36242e-05
-0.884919	0.560051	0.134797	0.528428	0.111294
0.744416	0.0272481	0.127041	0.459943	0.122944
0.235008	0.00226699	0.664579	0.0393521	1.19377e-05
0.619167	0.00798989	0.658911	0.105001	1.39322e-05
0.21316	-0.00161288	0.421169	0.0589004	0.00196248
0.12534	0.00428227	0.274579	0.0480192	0.017715
-0.146488	0.153884	0.0174745	0.258902	0.578513
0.393322	0.0578951	0.0165286	0.715112	0.58907
0.106263	0.0621994	0.000928386	0.821634	0.89853
0.187506	0.100666	0.0167408	0.338707	0.58667
0.317884	0.00131614	0.350255	0.10205	0.0059799
1.41099	0.221226	0.0675637	1.2355	0.2684
0.388346	0.150949	0.0676304	0.339864	0.268156
0.822399	0.0338925	0.300214	0.295946	0.0123843
0.387071	0.0721718	0.078986	0.311539	0.230015
1.08335	-0.031954	0.641015	0.19109	2.23383e-05
1.21922	0.142921	0.158344	0.662543	0.0822851
0.437171	0.064566	0.252118	0.177472	0.0240712
0.113488	0.00165115	0.0325595	0.14581	0.446487
-1.15349	0.096781	0.0629614	1.04886	0.285932
0.274536	-0.000571539	0.650049	0.0474781	1.76525e-05
0.262593	0.0234581	0.0471915	0.278111	0.357568
1.66101	0.07042	0.149751	0.932879	0.0918755
0.435867	-0.00329248	0.638429	0.077314	2.38704e-05
0.373731	0.0196626	0.236022	0.158484	0.0298793
0.598077	0.0301114	0.359119	0.188317	0.00523232
0.271266	0.0432109	0.0277194	0.378672	0.48296
0.200565	0.0195212	0.0449483	0.21791	0.369532
0.343464	0.000164309	0.446463	0.0901416	0.00128172
0.153889	0.0172773	0.0540856	0.151689	0.323788
1.04851	0.0146135	0.556002	0.220845	0.000160753
0.36457	0.0153927	0.552493	0.0773358	0.000173019
-0.0811333	0.202625	0.00106336	0.586128	0.891443
0.553109	0.138631	0.00204741	2.87824	0.849761
0.448319	0.003234	0.395291	0.130697	0.00298485
0.45537	0.0457778	0.131032	0.276402	0.116802
1.69255	0.140651	0.0624131	1.54622	0.28811
1.26446	0.0319228	0.205842	0.585405	0.0445097
0.369563	0.0168306	0.0214115	0.588882	0.538168
0.196126	-0.0014744	0.608434	0.0370847	4.99263e-05
0.473869	0.0349211	0.195601	0.226502	0.0508696
-0.0714932	0.00905306	0.00394381	0.267801	0.792532
0.0641831	0.00471031	0.0341454	0.0804589	0.435435
0.546419	0.0154258	0.311293	0.191568	0.010578
0.434855	0.0352968	0.231705	0.18664	0.0316482
2.29214	0.0223164	0.169171	1.19729	0.0715963
0.119065	0.0119495	0.13869	0.0699369	0.105874
0.449157	0.0307457	0.0317725	0.58442	0.452126
0.33643	0.0563807	0.2324	0.144115	0.0313571
0.080707	0.0050372	0.0715307	0.068535	0.254291
0.72285	-0.0130467	0.566951	0.148904	0.000127343
0.401654	0.0710074	0.0433704	0.444622	0.378266
0.547801	0.00380373	0.539978	0.119176	0.000223925
0.972643	0.0243667	0.246291	0.401046	0.0260386
-0.262006	0.101846	0.0233129	0.399718	0.520452
0.780259	0.0251108	0.0901599	0.584223	0.19834
0.196214	0.0344908	0.0375609	0.234106	0.412942
-0.115858	0.0173689	0.0456289	0.124891	0.365847
0.544053	0.00781382	0.321716	0.186198	0.00910388
0.816567	-0.0171649	0.771229	0.104825	3.5731e-07
0.540652	0.00246829	0.517061	0.123156	0.000353221
0.873653	0.00354616	0.539401	0.190287	0.00022657
0.595813	0.00306016	0.286222	0.221771	0.0150736
-0.129065	0.110033	0.000140761	2.56389	0.960406
0.15274	0.000183669	0.586696	0.0302165	8.2462e-05
0.24739	0.276764	0.0115201	0.540135	0.652423
1.60426	0.152754	0.195138	0.767941	0.0511766
0.285623	-0.00381376	0.712559	0.0427583	2.88672e-06
1.29373	-0.070881	0.810546	0.147425	6.40428e-08
0.73019	-0.0209125	0.669129	0.121025	1.05257e-05
1.05984	0.170839	0.0167353	1.9148	0.586731
0.0439206	0.0116549	0.0182138	0.0760045	0.570513
-0.0465587	0.0872104	0.000845516	0.377242	0.903143
0.543778	0.092783	0.123626	0.341252	0.128461
0.539792	-0.0151243	0.652443	0.0928606	1.65687e-05
-0.087226	0.152417	0.00435671	0.310801	0.78218
0.165487	0.147614	0.00055348	1.65751	0.921574
0.855931	-0.00428938	0.45591	0.220393	0.00108835
0.466036	0.014016	0.341839	0.152419	0.00677906
0.676249	0.016404	0.584121	0.134494	8.73657e-05
0.765656	0.00907961	0.269556	0.297075	0.0189824
0.570332	0.427514	0.0158027	1.06088	0.597436
0.0992642	0.00362238	0.39807	0.0287707	0.00285555
0.910527	0.113739	0.219969	0.404141	0.036972
0.807709	-0.0213125	0.695467	0.125979	4.90642e-06
-1.69778	0.376483	0.115174	1.10917	0.143234
0.432033	0.0272567	0.226552	0.188153	0.0338895
0.994892	-0.00793029	0.562563	0.206782	0.000139899
0.124004	0.0327751	0.107794	0.0840882	0.157572
0.245251	0.0773435	0.0158022	0.456201	0.597442
1.15271	0.00433644	0.429208	0.313319	0.00171705
0.484786	0.0228975	0.423994	0.133183	0.00187281
0.0919311	-0.000251117	0.657259	0.0156474	1.45671e-05
0.524323	0.0888867	0.0735904	0.438483	0.247304
1.53683	-0.0719121	0.789584	0.186995	1.66592e-07
0.90648	-0.0376702	0.685273	0.144796	6.64121e-06
0.0556246	0.0075165	0.12842	0.0341561	0.120786
0.101294	0.0721179	0.000804688	0.841319	0.9055
0.897683	-0.0086258	0.375138	0.273076	0.00409443
-1.33024	0.051933	0.112617	0.88013	0.14804
0.90946	-0.0814366	0.897819	0.0723167	2.36361e-10
1.97152	0.143916	0.0524725	1.97468	0.331317
0.73703	-0.00577689	0.579191	0.148074	9.74924e-05
0.835198	-0.00215343	0.678128	0.135625	8.16504e-06
0.571414	0.018136	0.326036	0.193642	0.00855039
0.632066	0.051753	0.0294674	0.854988	0.469276
1.0544	0.00292078	0.544194	0.227449	0.000205443
0.580045	0.000394878	0.433309	0.156351	0.00160293
0.948132	0.0578512	0.285297	0.353709	0.0152692
-0.473831	0.024733	0.0253062	0.693119	0.50292
0.297293	0.00187898	0.325717	0.100821	0.00859019
-1.33195	0.251468	0.167051	0.701027	0.0735755
0.649753	0.00176625	0.344375	0.211312	0.00652852
0.128819	-0.000279091	0.700791	0.0198398	4.17243e-06
0.647345	-0.0225179	0.702118	0.099384	4.00548e-06
0.888423	0.0729335	0.120286	0.5663	0.134101
0.561914	0.20757	0.0244855	0.83598	0.510017
-0.0168344	0.0301028	0.000185644	0.291192	0.954535
-0.194056	0.0858818	0.00843202	0.496006	0.700214
1.16685	0.0566599	0.176642	0.593782	0.0650252
0.5544	-0.00438591	0.611647	0.104124	4.62535e-05
1.01603	0.143942	0.170238	0.528713	0.0706197
0.272658	-0.00367249	0.566491	0.0562192	0.000128611
0.241927	-0.000406129	0.63272	0.0434452	2.75912e-05
0.127173	0.000800322	0.106904	0.0866382	0.1594
1.16783	-0.0628707	0.49525	0.277887	0.000535204
0.523188	-0.0108751	0.754818	0.0702822	6.72886e-07
0.67805	-0.0189716	0.855679	0.0656349	5.40118e-09
1.59612	-0.00368721	0.557978	0.334844	0.000154198
0.00496309	0.285588	5.16095e-06	0.514932	0.992416
1.02672	-0.0308698	0.664949	0.171782	1.18167e-05
1.38425	0.0393142	0.0541182	1.36404	0.323639
0.235738	0.00450912	0.687113	0.037495	6.29247e-06
0.697228	0.196661	0.104359	0.481438	0.164751
1.81127	0.0152886	0.232793	0.77503	0.0311935
0.0835347	0.0147657	0.045943	0.089724	0.364163
0.254182	0.0435602	0.327283	0.085894	0.00839654
0.933117	-0.0132731	0.690455	0.147263	5.70079e-06
-0.12417	0.0299983	0.00023563	1.9064	0.948786
0.44674	0.020811	0.0855019	0.344367	0.210917
0.682957	-0.00175337	0.42491	0.187273	0.00184455
0.24852	0.0114611	0.0420991	0.279415	0.385504
0.142229	0.014185	0.124719	0.0888095	0.126669
0.652571	-0.0104823	0.298081	0.23603	0.0127633
0.49746	0.0180912	0.409493	0.140803	0.00237587
1.52426	0.0411032	0.0203945	2.48996	0.548086
0.266666	0.0110527	0.0571572	0.255279	0.310032
0.647263	0.0359781	0.170642	0.336335	0.0702527
1.272	-0.105244	0.513659	0.291733	0.000377297
0.440992	0.0473282	0.097123	0.316919	0.181034
0.127015	0.230117	0.000641251	1.18186	0.915605
0.389689	0.00955154	0.353464	0.124224	0.00569867
0.131789	0.0179305	0.0222564	0.205886	0.530169
1.57405	0.199643	0.237579	0.664624	0.0292645
0.61538	0.191096	0.0789048	0.495573	0.230265
0.171518	0.00560867	0.195277	0.0820674	0.0510844
1.01039	-0.0433441	0.676405	0.164721	8.57644e-06
0.0653975	0.0608465	0.0101588	0.152155	0.672436
1.33187	0.0489867	0.16351	0.710045	0.0770028
0.545047	0.0422808	0.0992184	0.38709	0.176149
0.289611	0.00505767	0.464644	0.0732724	0.0009335
1.27856	-0.0160919	0.61741	0.237227	4.02682e-05
-0.423158	0.117111	0.044776	0.460677	0.370473
0.213221	0.0174304	0.0171221	0.380772	0.582403
1.53091	0.481183	0.0358528	1.87121	0.423977
-0.587295	0.378344	0.0476268	0.619011	0.355306
0.753844	-0.0113151	0.573682	0.153171	0.000110046
1.2801	0.00452342	0.796483	0.152517	1.22938e-07
-2.90915	0.309235	0.0815748	2.30077	0.222206
0.554521	-0.0203945	0.522842	0.124861	0.00031546
0.16566	-0.000286162	0.685001	0.0264783	6.69419e-06
0.50561	-0.00153046	0.401881	0.145387	0.00268654
0.0962807	0.205471	0.00195976	0.512125	0.852978
0.121954	0.00420264	0.0249417	0.179726	0.506052
0.113398	0.279116	0.00851547	0.288409	0.6988
0.422019	0.00151633	0.459041	0.107982	0.00103036
0.335063	0.049176	0.220239	0.148602	0.0368404
-3.71532	0.196342	0.209551	1.70079	0.0423998
0.129644	-0.00043173	0.791899	0.0156645	1.50615e-07
1.21916	-0.0248733	0.658614	0.206886	1.40444e-05
0.506021	-0.0229726	0.808165	0.0581094	7.17557e-08
0.985223	-0.0064137	0.397699	0.285777	0.00287249
1.16647	0.00705531	0.719596	0.171627	2.29968e-06
0.078503	0.0464711	0.00321482	0.325816	0.812323
0.435556	0.0517579	0.142643	0.251689	0.100642
0.350791	0.0409353	0.0956192	0.254282	0.184628
-2.18551	0.142221	0.0173388	3.87801	0.580004
0.42894	0.0173071	0.38604	0.127501	0.00345467
0.850885	0.00667258	0.0358586	1.03994	0.423939
0.537921	0.0165163	0.260925	0.213387	0.0213598
0.892738	-0.00301969	0.771071	0.114655	3.59579e-07
0.200353	0.0056532	0.248415	0.0821409	0.0253047
-1.9688	0.193374	0.0151256	3.74455	0.60546
0.313393	0.0265268	0.160872	0.168705	0.0796567
0.0411219	0.0111117	0.00501492	0.136525	0.766711
0.515598	-0.0191732	0.659853	0.087254	1.35814e-05
0.890871	-0.0305408	0.636139	0.158807	2.53049e-05
-5.02174	0.259908	0.0815959	3.97101	0.222143
0.680467	0.103052	0.103171	0.472876	0.167315
0.469291	0.413796	0.0458853	0.504394	0.364472
1.3135	0.000728009	0.536542	0.287738	0.000240082
0.643135	0.060916	0.0750254	0.532264	0.242566
0.610816	0.00581734	0.515661	0.13953	0.000362953
-0.0181714	0.00402829	0.00775982	0.0484322	0.711902
1.01299	-0.0645109	0.654526	0.173466	1.56748e-05
0.14925	0.00740579	0.178577	0.0754482	0.0634222
0.7744	0.0519193	0.233601	0.330612	0.0308595
0.00905392	8.23747e-05	0.00458603	0.0314401	0.776657
0.310584	0.00620379	0.155474	0.170616	0.0853726
2.7086	0.00180013	0.378065	0.818839	0.00391285
0.412615	0.0341574	0.139918	0.241125	0.10422
0.566174	0.132157	0.0649691	0.506259	0.278123
1.98781	0.10268	0.116608	1.28959	0.140608
0.431012	-0.0137296	0.718362	0.0636102	2.39414e-06
0.0916604	0.0206511	0.000483872	0.981918	0.926658
-1.45492	0.0590041	0.455789	0.374717	0.00109065
0.184474	0.0223821	0.0206118	0.299721	0.54594
-0.301954	0.22222	0.00560431	0.948034	0.753767
-1.94527	0.371038	0.124108	1.21806	0.127667
0.339251	0.0710775	0.0608143	0.314238	0.294574
2.02134	0.0430237	0.013101	4.13511	0.63087
0.154108	0.260437	0.0102196	0.357473	0.671511
0.27622	0.0462026	0.0027712	1.23504	0.825547
0.331382	0.158652	0.0603098	0.308312	0.29665
0.261951	0.00408838	0.345583	0.0849639	0.00641216
-1.39558	0.530838	0.0374928	1.66666	0.413375
0.66953	0.0140406	0.376582	0.203046	0.00400389
0.136183	0.0129355	0.111294	0.0907052	0.150595
0.0210582	0.0264818	0.000469353	0.229052	0.927764
-0.262965	0.00510534	0.0518862	0.264951	0.334108
0.933673	0.0229464	0.670042	0.154432	1.02611e-05
-0.671499	0.0491933	0.0169719	1.20455	0.584075
0.761153	0.006638	0.434849	0.204526	0.00156188
-0.129919	0.0262668	0.0283959	0.179123	0.47759
0.206942	0.00146522	0.63007	0.0373747	2.94885e-05
0.565269	0.0157813	0.0105118	1.29266	0.667102
-2.02356	0.472035	0.0417075	2.28623	0.387771
0.460669	0.0133875	0.499428	0.108705	0.000494893
-0.313639	0.125307	0.0189416	0.532026	0.562841
0.35261	-0.00268169	0.614131	0.0658792	4.35827e-05
0.417423	0.105908	0.00897497	1.03387	0.691154
0.147276	0.00158164	0.385635	0.0438149	0.00347672
0.089798	0.000826369	0.298669	0.0324338	0.0126578
1.10025	0.0168594	0.109513	0.739495	0.154104
0.29002	0.0235764	0.439246	0.0772366	0.00144987
0.884083	-0.0828317	0.612394	0.165782	4.54357e-05
0.198409	0.00315656	0.522469	0.044709	0.000317786
0.869607	-0.00186535	0.596204	0.168683	6.6421e-05
0.989687	-0.0032426	0.384105	0.295386	0.0035611
0.230982	0.0132791	0.532443	0.0510179	0.00026072
0.136651	0.00357238	0.298144	0.0494183	0.0127519
0.27795	0.00946131	0.406701	0.0791279	0.0024858
-0.0881065	0.0794198	0.00193548	0.471581	0.853882
-0.403365	0.131303	0.0187228	0.688291	0.565127
0.0996408	0.0107739	0.0359438	0.12163	0.423379
0.595419	0.0303695	0.063786	0.537664	0.282693
-0.228297	0.478087	0.00254278	1.06575	0.83279
0.906075	0.161843	0.0749903	0.750064	0.242681
0.0535318	0.151531	0.00221988	0.267503	0.843633
0.552481	0.0390381	0.513095	0.126854	0.000381424
0.18309	0.23331	0.0260411	0.263918	0.496703
0.29141	0.226802	0.00194526	1.55581	0.853517
0.967789	0.00564244	0.230584	0.416687	0.0321236
0.705623	-0.00248992	0.520605	0.159599	0.000329615
0.272352	-0.000296989	0.788757	0.033221	1.72661e-07
-0.0869886	0.278145	0.0015929	0.513318	0.867322
-1.19706	0.134565	0.0434312	1.32415	0.377924
0.487305	0.0254198	0.795994	0.0581474	1.25657e-07
0.317496	0.019931	0.264796	0.124695	0.0202611
0.594509	-0.00933099	0.409423	0.168296	0.00237859
0.601623	0.0727774	0.328849	0.202581	0.00820684
0.238069	0.0421455	0.208749	0.109248	0.042848
0.621134	0.0578595	0.0595158	0.581981	0.299953
-1.38677	0.123876	0.209938	0.634093	0.0421853
-0.798769	0.0266721	0.032769	1.02286	0.445003
0.49901	0.0352462	0.524566	0.111974	0.000304928
0.762955	0.0479969	0.165632	0.403618	0.0749308
0.541442	0.111206	0.0205849	0.880287	0.546204
-0.403004	0.0440011	0.0387237	0.473271	0.405661
0.440563	0.0106525	0.262684	0.173973	0.020854
0.256171	0.00196897	0.330462	0.0859452	0.00801573
0.0044185	0.0387836	1.17505e-05	0.303814	0.988556
0.794016	0.0613626	0.178739	0.401166	0.0632893
0.692037	0.018579	0.576681	0.139752	0.000103043
0.851583	0.0432753	0.260618	0.338082	0.0214493
0.508427	0.0935001	0.0889376	0.383552	0.201559
0.155606	0.0507452	0.0514891	0.157418	0.336014
-0.877708	0.112565	0.037532	1.04763	0.413126
-1.3666	0.188489	0.117896	0.881081	0.138294
0.682338	0.00217039	0.233012	0.291789	0.0311027
0.157764	-0.00241357	0.706971	0.0239402	3.44476e-06
0.0851803	0.0702176	0.00241689	0.407895	0.836927
1.16307	0.021701	0.137647	0.686164	0.107299
0.537243	0.00821835	0.318066	0.185416	0.00959705
-3.53272	0.232834	0.314016	1.23071	0.010173
0.317579	-0.0115729	0.514576	0.0727028	0.000370661
1.31428	-0.0238849	0.499559	0.310051	0.00049368
-3.44856	0.127232	0.036866	4.15462	0.417382
-0.284762	0.0927537	0.0464427	0.304131	0.361505
0.715831	0.0352216	0.106931	0.487602	0.159345
1.29457	-0.0306684	0.622653	0.23754	3.54368e-05
0.317794	0.0192804	0.125884	0.197382	0.124785
-0.451296	0.0485178	0.077597	0.366744	0.234331
0.859235	0.0337004	0.124205	0.537783	0.127508
0.396607	0.0210788	0.329792	0.133263	0.00809463
0.222163	0.000778126	0.464477	0.0562268	0.000936262
0.486018	0.00899589	0.252806	0.196942	0.0238483
-0.629112	0.181464	0.000724492	5.50703	0.910314
0.973894	-0.0139398	0.509646	0.225162	0.00040759
0.30894	0.0127487	0.290728	0.113737	0.0141536
0.126109	0.00201553	0.174578	0.0646327	0.0667797
0.599818	0.00783012	0.339737	0.197092	0.00699338
1.51788	0.0380325	0.0457261	1.63439	0.365325
0.118509	0.0168958	0.088627	0.0895735	0.202386
0.60958	0.0154447	0.224384	0.26713	0.0348767
0.723847	0.0115299	0.180658	0.363342	0.0617405
-0.934527	0.0649433	0.0432489	1.03602	0.37895
0.339135	0.0179084	0.496268	0.0805337	0.000525121
1.09123	0.0274643	0.21899	0.485733	0.0374521
-1.85417	0.209526	0.0126388	3.86277	0.637002
0.5549	-0.0027488	0.609987	0.104582	4.81199e-05
0.180983	0.104027	0.0130888	0.370418	0.63103
1.29394	0.0345114	0.245973	0.533985	0.0261503
0.249654	0.0227923	0.200343	0.117562	0.0478232
0.383102	0.345564	0.00618678	1.14445	0.741685
0.183414	0.00186403	0.261022	0.0727399	0.0213318
0.584065	0.0178196	0.0250595	0.858674	0.505037
0.969357	0.0594181	0.518489	0.220181	0.000343533
-0.221342	0.0565645	0.0235057	0.33626	0.518711
0.635936	0.0218109	0.0756553	0.523932	0.240519
0.686707	0.0140856	0.655435	0.117356	1.52981e-05
1.04762	-0.123133	0.806905	0.120793	7.61606e-08
0.367826	0.0139874	0.477568	0.0906782	0.000740738
0.389194	-0.0152283	0.776132	0.0492673	2.93205e-07
0.237452	0.0123103	0.0802979	0.189414	0.22602
1.05645	0.136785	0.0841649	0.8214	0.214688
0.431404	0.0486467	0.288746	0.159589	0.0145518
0.619227	-0.0286958	0.840781	0.063514	1.3178e-08
0.274158	0.00529534	0.495493	0.0652048	0.000532789
0.273697	0.12182	0.00148657	1.67193	0.871791
-2.05384	0.508607	0.0200795	3.38181	0.551224
-0.0121263	0.33813	3.65172e-06	1.49569	0.99362
0.110138	0.0137493	0.0625652	0.100486	0.287503
1.19748	0.0183277	0.212762	0.542924	0.0406506
0.470268	0.00275736	0.80587	0.054403	7.99603e-08
2.47778	0.478873	0.0438311	2.72774	0.375688
0.297786	-0.00122838	0.576776	0.0601243	0.000102827
-1.05208	0.226724	0.141566	0.61064	0.102041
0.112646	-0.000338132	0.793441	0.013547	1.40739e-07
0.162153	0.108233	5.63516e-05	5.09123	0.974943
0.652994	0.048804	0.0666426	0.575998	0.271805
1.11251	-0.0811057	0.772939	0.142124	3.33665e-07
0.693358	0.0405518	0.278758	0.262874	0.0167209
-0.0134892	0.116556	2.66744e-06	1.94671	0.994548
0.51037	0.00165802	0.284392	0.190821	0.0154629
1.08469	-0.0319362	0.69063	0.171114	5.67119e-06
0.247462	0.0322939	0.148173	0.13985	0.0937532
0.472492	-0.000699335	0.305195	0.168036	0.0115396
0.743481	0.128298	0.0487403	0.774175	0.349602
0.528483	0.0137906	0.308442	0.186519	0.011018
0.17876	0.0283018	0.0792229	0.143643	0.229288
1.4073	-0.0283995	0.657567	0.239369	1.44467e-05
0.20808	0.0486473	0.0391543	0.242958	0.40301
0.878344	-0.0108976	0.615258	0.163713	4.24163e-05
0.43938	0.000498427	0.370869	0.134885	0.0043732
0.522311	0.00201998	0.459276	0.133581	0.00102612
0.631622	0.043208	0.112798	0.417524	0.147695
0.460359	0.00178531	0.266383	0.18007	0.0198261
1.08812	-0.0263929	0.713447	0.162541	2.80598e-06
0.617802	0.0523919	0.186012	0.304615	0.0576098
0.796199	0.106124	0.0370334	0.956961	0.416306
0.688466	0.0271458	0.247357	0.28306	0.0256677
0.338978	0.00237309	0.154739	0.186737	0.0861813
0.490559	-0.0164147	0.794466	0.0588111	1.34503e-07
0.129859	0.0754093	0.00509666	0.427646	0.764868
2.16999	-0.21716	0.786842	0.266213	1.87467e-07
0.601028	-0.0143712	0.702132	0.0922702	4.00378e-06
0.26027	0.00607256	0.443674	0.0686943	0.00134449
0.157742	0.0689149	0.000920477	1.22491	0.898961
0.960551	-0.000829803	0.485224	0.233197	0.000644313
1.06039	0.00386878	0.626412	0.193017	3.22998e-05
0.0921908	0.0826135	0.0155446	0.172926	0.600469
0.536187	-0.00386081	0.472348	0.133574	0.000813777
0.14798	0.0106549	0.0729021	0.124383	0.249614
0.375465	0.00723092	0.160247	0.202589	0.0802992
0.288312	0.000178129	0.500849	0.0678406	0.000481821
0.653693	0.00255916	0.437731	0.174625	0.00148762
0.274263	0.0515827	0.0138068	0.546344	0.621755
0.332975	0.0253822	0.0951785	0.241984	0.185696
0.709801	0.000945011	0.531589	0.157046	0.000265217
0.320085	0.0260164	0.192446	0.154547	0.0529984
-2.56333	0.497762	0.0612707	2.36489	0.292711
0.640433	-0.0140824	0.637777	0.113761	2.42716e-05
3.53065	0.0413862	0.0989425	2.51132	0.176784
2.40369	0.195438	0.0812687	1.90491	0.223114
-0.287924	0.0426518	0.0211635	0.461533	0.540557
0.318637	0.02115	0.15626	0.174518	0.084516
-0.243906	0.0275819	0.137769	0.14382	0.107131
0.41219	0.00681581	0.268099	0.160524	0.0193655
0.181261	0.00466657	0.245759	0.074846	0.0262256
0.248987	0.06902	0.0499422	0.255965	0.343576
0.445081	0.00635585	0.451045	0.115734	0.00118436
0.344821	0.00882118	0.236024	0.146224	0.0298787
0.308108	-0.000181212	0.639326	0.054546	2.3329e-05
0.609333	-0.0349404	0.838866	0.0629456	1.469e-08
1.65258	0.0302734	0.225305	0.722279	0.034454
0.665539	-0.015543	0.453431	0.172228	0.00113634
0.187514	0.0039639	0.305285	0.0666727	0.0115248
0.116813	0.0184832	0.138484	0.0686733	0.106154
0.355183	0.0775535	0.0230234	0.545347	0.523084
1.04672	0.0188041	0.166603	0.551798	0.0740007
-0.0107461	0.0858985	9.94764e-05	0.253941	0.966712
0.488751	-0.0130132	0.48119	0.119618	0.000693608
1.3938	-0.0537391	0.750156	0.189593	7.99353e-07
0.159315	0.040635	0.00706989	0.445015	0.724507
2.05943	0.0948696	0.290534	0.75854	0.0141921
-0.466491	0.0434528	0.0148135	0.896678	0.609234
0.768756	0.0924552	0.060489	0.71411	0.295911
0.244198	0.00974883	0.635601	0.0435815	2.56532e-05
-5.69835	0.0700272	0.0516499	5.75523	0.335241
-0.330207	0.138252	0.0124661	0.692727	0.639327
0.10219	0.0041538	0.280486	0.0385776	0.0163253
0.568187	0.163012	0.0459456	0.610266	0.364149
0.287771	0.00662351	0.0705047	0.246278	0.257856
0.587903	0.0186918	0.317046	0.203378	0.00973917
0.48154	0.039448	0.1894	0.234806	0.0551355
0.153979	0.0108458	0.247032	0.0633633	0.0257804
0.966115	0.0200341	0.184209	0.479211	0.0589698
0.464447	-0.0115924	0.757124	0.0620024	6.17193e-07
-0.850581	0.131082	0.00862289	2.14967	0.696992
2.44097	0.320645	0.0152651	4.62101	0.603789
0.331269	0.0250633	0.0688784	0.287082	0.263626
0.54478	-0.0241783	0.828539	0.0584133	2.58359e-08
1.46024	-0.00545628	0.25809	0.583551	0.0221999
0.433364	-0.0244326	0.600529	0.0833089	6.00999e-05
-0.226204	0.156878	0.00195018	1.20616	0.853334
0.737445	-0.00764242	0.639895	0.130393	2.29909e-05
0.662485	0.186881	0.00236971	3.20389	0.838506
0.212678	0.00698499	0.142664	0.122886	0.100614
-0.0737235	0.0591	0.0013537	0.471971	0.877611
0.633546	0.0456367	0.129833	0.38659	0.118614
4.78417	0.0866749	0.118341	3.07788	0.137503
0.992084	0.00640278	0.618391	0.183692	3.93219e-05
0.386859	0.00549964	0.502335	0.0907585	0.000468483
0.203871	0.0132402	0.0273668	0.286472	0.485796
0.720366	0.0611509	0.150418	0.403524	0.0910928
0.356044	0.0253678	0.107658	0.241607	0.15785
1.26138	0.0566069	0.154043	0.696726	0.0869541
0.209668	0.0295645	0.0439058	0.230614	0.375272
0.321321	-0.0076024	0.532917	0.0709039	0.000258256
0.763984	-0.0496228	0.551465	0.1624	0.000176769
1.35259	-0.00688575	0.779452	0.169584	2.55824e-07
0.233902	0.00284941	0.478022	0.0576104	0.000734686
0.83395	0.0542118	0.135329	0.49686	0.110538
0.424808	0.106086	0.0464254	0.453791	0.361596
0.590944	0.164823	0.0683865	0.514094	0.265401
0.188953	0.00577724	0.167794	0.0991846	0.0728759
1.11635	0.0627203	0.131343	0.676684	0.116337
1.66934	0.0364348	0.115545	1.08861	0.14255
0.935443	0.0542073	0.0604876	0.868959	0.295916
0.217224	0.328063	0.000550762	2.18107	0.921767
0.599265	0.0103922	0.0646986	0.537045	0.27916
0.762859	0.144146	0.00404769	2.82049	0.789875
1.04705	0.0155713	0.304887	0.372639	0.0115902
0.0118634	0.00235727	0.0128606	0.0244981	0.634042
-0.276406	0.0779744	0.0116251	0.600723	0.650938
0.454948	0.0235727	0.303034	0.162625	0.0118994
-1.02705	0.177376	0.0474911	1.08414	0.356009
0.0846266	0.0529043	0.0260946	0.121858	0.496255
0.236857	0.00746875	0.204764	0.11002	0.0451412
0.226794	0.0244033	0.109153	0.152715	0.154824
0.527077	0.0753166	0.0879513	0.400061	0.204198
0.244739	0.0217127	0.133432	0.147007	0.113261
0.699346	-0.0292904	0.677651	0.113688	8.27703e-06
-1.04809	0.0733316	0.0495668	1.08175	0.345444
0.211376	0.000270841	0.146667	0.120175	0.0955808
0.186607	0.00493721	0.360992	0.0585189	0.00508578
0.286048	-0.00333802	0.516373	0.0652493	0.000357972
0.383452	0.0137165	0.624137	0.0701375	3.41676e-05
0.29493	0.0311337	0.223828	0.129451	0.0351341
0.361041	0.0581293	0.00317928	1.50683	0.813345
0.058492	0.00555641	0.103848	0.0404996	0.165848
0.271486	0.00886698	0.0242974	0.405499	0.511667
0.04571	0.0160944	0.0271748	0.0644627	0.487351
0.153575	0.0263425	0.0519341	0.15466	0.333878
0.208279	0.045554	7.89651e-05	5.52427	0.97034
0.315999	0.00426329	0.219786	0.140332	0.0370611
-1.84053	0.178877	0.125867	1.14324	0.124812
0.196673	1.21677e-06	0.556836	0.0413548	0.000157958
0.450121	0.0697763	0.0834065	0.351707	0.21686
1.12398	-0.0654242	0.717608	0.166191	2.45359e-06
0.277067	0.017916	0.275295	0.105957	0.0175409
-0.0943615	0.0450169	0.0242583	0.141057	0.512011
0.567428	0.0277712	0.391878	0.166608	0.00315095
-0.667129	0.00800017	0.0502968	0.683277	0.341823
0.926431	0.0747669	0.239685	0.388914	0.028452
1.72757	0.051269	0.130776	1.04979	0.117187
0.943018	0.0350455	0.172069	0.487561	0.0689734
1.17026	0.150625	0.0173271	2.07725	0.580133
0.293853	0.128264	0.0367848	0.354423	0.417906
0.78342	0.00314659	0.591953	0.15331	7.3209e-05
0.295705	0.0321212	0.0545766	0.29009	0.32154
0.414158	0.0444186	0.00816266	1.07605	0.704832
1.14898	0.0895844	0.0337468	1.44912	0.438175
1.38242	0.00168098	0.441129	0.366757	0.00140418
0.259408	0.00594359	0.434153	0.0698033	0.00158031
7.65688	0.348312	0.053624	7.58172	0.325921
-0.0311629	0.00811958	0.00122966	0.209335	0.883314
1.46329	0.0883771	0.222186	0.645321	0.0359054
-0.32395	0.10259	0.0028533	1.4274	0.82302
0.586781	0.0113653	0.686836	0.0933897	6.34391e-06
0.499151	0.151371	0.00757578	1.34658	0.715201
0.389649	0.00196309	0.747824	0.0533322	8.70244e-07
0.430206	0.00269489	0.48049	0.105437	0.000702498
0.450403	0.186744	0.00729627	1.2383	0.720298
0.366506	0.0753208	0.015207	0.695177	0.604484
0.627041	-0.00860684	0.619535	0.11582	3.82428e-05
0.468786	-0.00258942	0.795143	0.0560843	1.30519e-07
-0.575843	0.301145	0.0501167	0.590897	0.342712
0.135356	0.291258	0.000308244	1.81688	0.941435
1.58945	0.107693	0.0190892	2.68554	0.561308
0.0454584	0.0123474	0.0211926	0.0728172	0.540276
-0.173847	0.121592	0.016073	0.3206	0.594293
-0.0139772	0.0688875	0.000109057	0.315451	0.965146
0.242808	0.0608253	0.0817403	0.191819	0.221717
0.462265	0.0507801	0.0319644	0.599608	0.450741
0.39942	0.00354854	0.452567	0.103542	0.00115352
0.377702	0.0191155	0.0638721	0.34082	0.282358
0.711139	0.0591925	0.062097	0.651421	0.289374
0.342641	0.0396191	0.127819	0.210964	0.121722
0.126373	0.00776011	0.581582	0.0252649	9.24566e-05
0.981768	-0.0176929	0.654603	0.16809	1.56423e-05
3.70248	0.386302	0.120905	2.35316	0.133038
0.353101	-0.00128811	0.616634	0.065623	4.10318e-05
0.820413	0.0316969	0.177265	0.416595	0.0645049
0.278361	0.0719979	0.0358211	0.340394	0.424186
0.489699	0.0185389	0.18126	0.24531	0.0612619
0.401582	0.0117332	0.319839	0.138031	0.00935444
0.228578	0.000331781	0.781508	0.0284871	2.34875e-07
1.00118	-0.0974484	0.671785	0.164946	9.77249e-06
0.338001	0.0214719	0.178381	0.170979	0.0635826
0.0835238	0.0379746	0.0156045	0.156363	0.599762
0.958195	-0.00409928	0.709673	0.144455	3.16393e-06
0.927856	-0.04717	0.746427	0.127468	9.15367e-07
0.135892	0.026302	0.000436991	1.53188	0.930293
-2.2068	0.118474	0.0981551	1.57665	0.17861
0.0795421	0.140434	0.000112672	1.76616	0.964574
0.211859	0.00584501	0.48953	0.0509924	0.000595203
0.407054	0.0259623	0.506839	0.0946401	0.000430075
0.882973	-0.0182275	0.609853	0.166461	4.82734e-05
0.436314	0.40436	0.00763503	1.17245	0.714134
0.488347	0.00338857	0.521402	0.110279	0.00032451
-0.0624276	0.0103106	0.0164457	0.113792	0.590014
0.162293	0.00189215	0.120551	0.10332	0.133645
0.444516	0.092086	0.089699	0.333772	0.199547
0.566415	0.0261491	0.120876	0.360042	0.133086
0.017798	0.0542094	3.03633e-05	0.761296	0.981606
0.853553	-0.0101423	0.594991	0.165986	6.82982e-05
4.37215	0.108477	0.145336	2.49902	0.0972256
-0.137843	0.248813	0.000159692	2.57083	0.95783
-0.108313	0.00552052	0.00198978	0.571753	0.851868
3.93673	0.101647	0.164274	2.09289	0.0762501
-2.55601	0.400481	0.0502432	2.61935	0.342088
0.429305	0.0376137	0.18626	0.211501	0.0574251
0.292491	0.0253018	0.076307	0.23986	0.238422
-0.0727343	0.0365019	0.00241701	0.348288	0.836923
-0.236078	0.0404116	0.00676681	0.674143	0.730261
-1.53894	0.0416837	0.0777426	1.24935	0.233875
0.328592	0.0148583	0.311678	0.115097	0.0105198
0.360126	0.00553761	0.451273	0.0936001	0.00117968
0.302207	0.0659161	0.00728667	0.831411	0.720475
0.38245	0.000247824	0.437645	0.102184	0.00148979
0.512498	2.4272e-05	0.704083	0.078312	3.76926e-06
0.420633	0.00244132	0.281277	0.158482	0.0161472
0.776566	-0.00658685	0.409027	0.220014	0.00239393
0.454925	0.000654052	0.714744	0.0677402	2.6916e-06
1.60282	0.127264	0.030522	2.12918	0.461309
12.5144	0.02102	0.193696	6.01816	0.0521448
-0.060279	0.0740442	0.0011366	0.421191	0.887789
1.01588	0.0027524	0.199898	0.479041	0.0481011
0.536779	-0.00287594	0.678001	0.0871908	8.19467e-06
-1.00026	0.255945	0.046321	1.06977	0.36215
0.977941	0.0553148	0.134606	0.584455	0.111567
0.494089	-0.0206425	0.882465	0.0425015	8.39614e-10
0.251508	0.0110918	0.454873	0.0648963	0.00110821
0.128411	0.00360955	0.241025	0.0537092	0.0279462
0.125636	0.0044127	0.13608	0.0746132	0.109477
0.181853	0.130186	0.00973683	0.432265	0.678956
0.493513	0.0201791	0.069347	0.42613	0.261948
0.676605	-0.028964	0.834275	0.0710784	1.89618e-08
2.69824	0.196611	0.0322167	3.48572	0.44893
0.480527	0.00444743	0.577507	0.0968752	0.000101187
0.294988	0.00238238	0.625107	0.0538449	3.33599e-05
0.185896	0.000664667	0.32559	0.063061	0.00860616
0.525662	0.0279582	0.223757	0.230771	0.0351671
0.648176	-0.00855457	0.544644	0.139693	0.000203554
0.898253	0.0111652	0.721228	0.131629	2.17986e-06
0.911421	0.10053	0.0222405	1.42438	0.530318
0.924463	0.00308064	0.376694	0.280292	0.00399699
0.26429	0.0269575	0.119247	0.169297	0.135908
1.01259	-0.00456092	0.523554	0.227678	0.000311076
0.420625	0.095104	0.059995	0.392434	0.297955
1.69082	0.0706254	0.0738066	1.41177	0.246584
1.50914	-0.0157443	0.513903	0.345951	0.000375523
0.369273	0.0295051	0.200634	0.173733	0.047642
-0.0812201	0.0228035	0.00863771	0.20509	0.696744
0.926509	-0.0318077	0.838988	0.0956677	1.45897e-08
0.268515	0.0208813	0.4058	0.0765849	0.00252226
0.595185	-0.00812264	0.866563	0.0550495	2.65199e-09
0.806813	-0.0461081	0.338181	0.266031	0.00715614
0.770484	-0.000728666	0.650753	0.133041	1.73277e-05
-0.586054	0.0727179	0.00923863	1.43048	0.686868
1.09416	-0.0150549	0.669022	0.181394	1.0557e-05
0.377873	0.0339956	0.116495	0.245279	0.140814
-0.204484	0.0952736	0.00307442	0.867907	0.816398
0.133868	0.135776	0.00141441	0.83839	0.874917
0.704428	-0.00996413	0.541611	0.152748	0.000216597
1.14588	0.0132451	0.337094	0.378751	0.0072718
0.200016	0.00234077	0.47697	0.0493681	0.000748803
0.871239	-0.0667921	0.880183	0.0757661	9.99444e-10
0.143495	0.0369279	0.0190537	0.242681	0.561677
-2.67581	0.300928	0.173079	1.37857	0.0680818
0.48481	0.00545206	0.61504	0.0904048	4.26402e-05
0.225896	0.00421733	0.270623	0.0874108	0.0187063
1.21744	0.139119	0.316368	0.421819	0.0098348
0.549894	0.0151514	0.120418	0.350296	0.133874
0.236854	0.0198217	0.556826	0.0498048	0.000157989
0.932097	0.0144725	0.382852	0.278935	0.00363157
-0.430071	0.404538	0.00241891	2.05858	0.83686
-0.623854	0.104776	0.0347534	0.774939	0.431305
3.41488	-0.0148409	0.482379	0.833777	0.000678731
0.379653	0.0308051	0.0762986	0.311356	0.238449
-1.37825	0.152303	0.0654968	1.22708	0.276112
0.257473	0.00250448	0.270885	0.0995639	0.0186392
0.239335	0.00397131	0.227745	0.103878	0.0333578
0.22647	0.00334797	0.160379	0.122136	0.080163
0.0292119	0.0192258	0.00048379	0.312961	0.926664
0.0660084	0.0106541	0.00115458	0.457614	0.88691
-0.897771	0.176702	0.105459	0.616295	0.162416
2.3733	0.175947	0.0595249	2.22352	0.299915
0.121081	0.0390147	0.014827	0.232631	0.609071
-1.13724	0.266459	0.0610618	1.05111	0.293562
4.64144	0.0494368	0.204966	2.15461	0.0450223
1.40125	-0.0882039	0.581437	0.280226	9.27547e-05
-0.433883	0.179396	0.0476279	0.457309	0.3553
1.1763	0.0757862	0.0704466	1.00713	0.25806
0.349155	0.0255583	0.30535	0.124127	0.0115141
-0.408299	0.0559949	0.0988058	0.290643	0.1771
-0.88126	0.444311	0.0097616	2.09207	0.678569
-0.0015648	0.0740292	1.1847e-06	0.338858	0.996366
1.05763	0.0501481	0.141556	0.61389	0.102054
1.53023	-0.0554074	0.61237	0.286961	4.54611e-05
-1.01695	0.0401363	0.00272848	4.58257	0.826877
0.351295	0.0955707	0.0466158	0.374458	0.36059
0.949841	-0.0427184	0.532736	0.209671	0.000259193
0.586754	0.00415811	0.731923	0.0836984	1.52311e-06
0.538655	-0.0041591	0.58672	0.106557	8.24169e-05
0.0723421	0.030501	0.000200813	1.20314	0.952716
0.502378	0.00539612	0.667939	0.0834902	1.08798e-05
0.362864	0.0610141	0.00940339	0.877836	0.684225
0.449072	-0.00165259	0.642657	0.0789283	2.14118e-05
0.0574347	0.00557092	0.169171	0.0300007	0.071596
0.0121167	0.185839	1.23671e-05	0.812104	0.98826
0.635944	0.0730522	0.073203	0.533348	0.248601
-0.407217	0.0313285	0.0565274	0.392125	0.312793
0.277808	4.0566e-05	0.537577	0.0607306	0.000235108
0.692795	0.00251409	0.670021	0.114595	1.02671e-05
0.612007	0.00175243	0.750249	0.0832282	7.96623e-07
0.941883	0.247107	0.0136125	1.8898	0.624235
1.34297	0.0554742	0.344672	0.436472	0.00649968
-1.0561	0.139482	0.0282502	1.45994	0.478739
