# Supplementary material for: A new perspective on population genetics: Deciphering the relationship between genetic variants and disease prevalence in Psoriasis
Source: PLoS One. 2026 Mar 13;21(3):e0344204. doi: 10.1371/journal.pone.0344204 (PMC12987435; doi:10.1371/journal.pone.0344204)
Supplement: S31 Table — This model simulates the most realistic scenario by introducing “fake combinations” (Type-I error noise) that are not derived from pathogenic genotypes but are output by the CGCP method due to limited control group size. The simulation used the command python convergence_loss_times_origion.py.txt 1000 20 20 30 10 1, incorporating a 30% loss rate and a 10% mix rate of fake combinations. The first sheet detailed the first permutation data (from 0.origin.txt and 0.txt), and the subsequent sheets present the final statistical results across 1000 permutations (from result.txt). While the introduction of noise makes this model deviate from the ideal linear formula, it provides a crucial comparison with previous models to evaluate the robustness of the correlation between genotype frequency and disease prevalence in real-world settings. (XLSX) [file pone.0344204.s036.xlsx]

## Sheet: 0.origion
Supplementary Table 31. Details of the constrained with lost and mixed model
15 genotype frequencies within three real combinations were generated for 20 populations
Population	Prevalence	A1	A2	A3	A4	B1	B2	B3	B4	B5	C1	C2	C3	C4	C5	C6
P1	0.0234986	0.743183	0.683515	0.0761213	0.596966	0.616246	0.126681	0.586054	0.65224	0.00986729	0.0623035	0.27072	0.0519897	0.772242	0.734651	0.242818
P2	0.0282607	0.866298	0.625483	0.0778571	0.66025	0.493105	0.142763	0.676749	0.61747	0.0115969	0.0518707	0.259981	0.0441604	0.880294	0.60155	0.207504
P3	0.0210433	0.663326	0.588755	0.0781434	0.679582	0.542339	0.141313	0.486598	0.661377	0.00930558	0.0549243	0.320958	0.0416136	0.808488	0.594836	0.211059
P4	0.0312266	0.763141	0.777953	0.0763888	0.680212	0.494454	0.117721	0.616202	0.59822	0.00972345	0.0666694	0.323439	0.0520949	0.700674	0.879319	0.245036
P5	0.0174266	0.633931	0.569071	0.0689626	0.677006	0.657946	0.138322	0.665604	0.66028	0.0113774	0.0691771	0.236932	0.0519685	0.846872	0.677994	0.263104
P6	0.0229047	0.6939	0.648654	0.0851571	0.587834	0.629955	0.11383	0.488417	0.692217	0.0097738	0.0667769	0.308874	0.043364	0.863933	0.838813	0.210539
P7	0.0234684	0.647107	0.768632	0.0902781	0.515002	0.704202	0.123226	0.582271	0.5377	0.00918575	0.0556165	0.28387	0.0618363	0.67297	0.692748	0.205596
P8	0.0254839	0.844311	0.601366	0.0859636	0.575832	0.528953	0.131333	0.575434	0.601596	0.0110355	0.0499039	0.256195	0.0483912	0.654371	0.873873	0.240418
P9	0.0286197	0.627851	0.804932	0.0841385	0.663217	0.524189	0.144266	0.615285	0.675547	0.00922649	0.0526694	0.305768	0.0577433	0.649055	0.846822	0.251449
P10	0.0183911	0.648655	0.756217	0.0728991	0.503961	0.730219	0.113662	0.629332	0.553246	0.00972779	0.0679033	0.32365	0.0453173	0.729809	0.612943	0.199659
P11	0.0193271	0.801763	0.551024	0.0739438	0.574196	0.698849	0.122001	0.671415	0.665869	0.0113652	0.0733106	0.308209	0.0593692	0.676294	0.603933	0.248683
P12	0.0258872	0.842716	0.673197	0.0710274	0.632707	0.638477	0.125716	0.563994	0.757053	0.00884799	0.0526136	0.264713	0.046987	0.688398	0.762392	0.259475
P13	0.0201539	0.622344	0.697077	0.0660434	0.679665	0.594235	0.147828	0.654379	0.673207	0.0112284	0.0654908	0.294792	0.0598169	0.899475	0.817892	0.289874
P14	0.0265752	0.770515	0.61949	0.0855356	0.636445	0.672744	0.119931	0.681035	0.722603	0.0105447	0.0623215	0.310485	0.0601158	0.774595	0.763606	0.249308
P15	0.0299741	0.6585	0.806925	0.0891141	0.624666	0.694942	0.137884	0.480085	0.603192	0.0109711	0.0507427	0.275972	0.0545489	0.919983	0.653558	0.197314
P16	0.0218975	0.735807	0.7688	0.06665	0.568697	0.671608	0.103186	0.585572	0.744303	0.0104392	0.0732257	0.25586	0.0602943	0.717683	0.87758	0.1975
P17	0.0358658	0.73465	0.820032	0.0860558	0.685063	0.558846	0.127747	0.547857	0.725204	0.00927081	0.0531399	0.311558	0.0522529	0.648107	0.748581	0.207314
P18	0.021732	0.814296	0.582075	0.0711875	0.630698	0.701808	0.117914	0.53133	0.578239	0.0114253	0.0685096	0.24924	0.0578306	0.761408	0.81401	0.262734
P19	0.0161243	0.653791	0.675026	0.061368	0.574737	0.735951	0.149304	0.664433	0.765047	0.00847269	0.0688286	0.220116	0.0536916	0.668579	0.746524	0.209936
P20	0.0271662	0.883923	0.686562	0.073742	0.598316	0.617709	0.119881	0.480529	0.768119	0.0110006	0.06651	0.236091	0.0619079	0.744825	0.617874	0.200863
15 random numbers were generated for the first population as reference and limited the variation of corresponding random numbers for the other populations from the reference to 20% at most
3 genotype combinations frequency obtained from 3 real combinations for each independent population
Population	A1A2A3	A1A2A4	A1A3A4	A2A3A4	B1B2B3	B1B2B4	B1B2B5	B1B3B4	B1B3B5	B1B4B5	B2B3B4	B2B3B5	B2B4B5	B3B4B5	C1C2C3	C1C2C4	C1C2C5	C1C2C6	C1C3C4	C1C3C5	C1C3C6	C1C4C5	C1C4C6	C1C5C6	C2C3C4	C2C3C5	C2C3C6	C2C4C5	C2C4C6	C2C5C6	C3C4C5	C3C4C6	C3C5C6	C4C5C6
P1	0.0386679	0.303244	0.0337716	0.0310602	0.0457512	0.050918	0.000770305	0.235558	0.0035636	0.00396606	0.0484234	0.000732565	0.000815297	0.00377175	0.000876901	0.0130253	0.0123912	0.00409557	0.0025014	0.00237963	0.000786521	0.0353465	0.0116828	0.0111141	0.0108691	0.01034	0.00341759	0.153587	0.050764	0.0482929	0.0294952	0.00974882	0.00927426	0.137758
P2	0.0421872	0.357759	0.0445322	0.032153	0.0476414	0.0434683	0.000816389	0.206055	0.00386997	0.00353099	0.0596568	0.00112043	0.00102229	0.00484601	0.00059552	0.0118711	0.00811214	0.00279827	0.00201643	0.00137793	0.000475315	0.0274677	0.00947494	0.00647472	0.0101065	0.00690631	0.00238232	0.137671	0.0474893	0.0324519	0.0233847	0.00806654	0.00551228	0.109882
P3	0.0305178	0.265401	0.0352258	0.0312657	0.0372926	0.0506876	0.000713175	0.174538	0.00245575	0.00333782	0.0454781	0.000639876	0.000869711	0.00299477	0.000733581	0.0142524	0.010486	0.00372063	0.00184788	0.00135956	0.000482395	0.0264141	0.00937219	0.00689549	0.0107983	0.00794476	0.00281894	0.154355	0.0547678	0.0402948	0.0200127	0.00710087	0.00522439	0.101502
P4	0.0453511	0.403834	0.0396533	0.0404229	0.0358677	0.0348211	0.00056598	0.182268	0.00296257	0.00287612	0.0433949	0.000705339	0.000684757	0.0035843	0.00112335	0.015109	0.0189612	0.00528382	0.00243354	0.003054	0.000851042	0.0410761	0.0114465	0.0143649	0.011806	0.0148161	0.00412874	0.199276	0.0555313	0.0696896	0.0320965	0.00894418	0.0112246	0.15097
P5	0.0248784	0.244231	0.029597	0.0265689	0.0605757	0.0600912	0.00103544	0.289157	0.00498253	0.00494268	0.0607906	0.0010475	0.00103912	0.0050002	0.00085178	0.0138805	0.0111125	0.00431236	0.00304453	0.00243741	0.000945868	0.0397197	0.0154137	0.01234	0.0104276	0.00834816	0.00323961	0.136041	0.0527922	0.0422647	0.029839	0.0115794	0.0092703	0.151068
P6	0.0383293	0.264585	0.0347354	0.0324705	0.0350233	0.0496374	0.000700858	0.212982	0.00300721	0.00426202	0.0384848	0.000543389	0.000770127	0.00330443	0.000894412	0.0178192	0.0173011	0.00434251	0.0025017	0.00242896	0.00060966	0.0483918	0.0121461	0.011793	0.0115715	0.0112351	0.00281996	0.223835	0.0561816	0.0545481	0.0314249	0.00788754	0.0076582	0.152573
P7	0.0449032	0.256155	0.0300862	0.0357363	0.050527	0.0466594	0.000797101	0.220477	0.00376649	0.00347818	0.0385804	0.000659085	0.000608634	0.00287594	0.000976263	0.0106248	0.010937	0.00324593	0.00231442	0.00238244	0.00070707	0.0259283	0.00769511	0.00792126	0.011813	0.0121601	0.00360893	0.13234	0.0392764	0.0404306	0.028828	0.00855569	0.00880713	0.0958488
P8	0.0436471	0.292373	0.0417939	0.0297679	0.0399748	0.0417923	0.000766623	0.183112	0.00335894	0.00351166	0.0454647	0.000833988	0.000871905	0.00382024	0.000618687	0.00836621	0.0111726	0.00307378	0.00158024	0.00211032	0.000580587	0.0285369	0.00785101	0.0104845	0.00811261	0.0108339	0.0029806	0.146502	0.0403053	0.0538253	0.0276718	0.00761303	0.0101667	0.13748
P9	0.0425217	0.335175	0.0350354	0.0449169	0.0465293	0.0510865	0.000697729	0.217881	0.00297578	0.00326723	0.0599646	0.000818984	0.000899196	0.00383503	0.000929933	0.0104528	0.0136377	0.00404948	0.00197397	0.00257544	0.000764732	0.0289489	0.00859585	0.011215	0.0114597	0.0149515	0.00443959	0.16806	0.0499025	0.0651078	0.0317377	0.00942394	0.0122954	0.138205
P10	0.0357587	0.247205	0.0238305	0.0277821	0.0522335	0.0459185	0.00080739	0.254244	0.00447041	0.00392994	0.0395744	0.000695841	0.000611714	0.00338698	0.000995933	0.0160389	0.0134706	0.00438789	0.00224576	0.00188614	0.000614389	0.0303752	0.0098944	0.00830998	0.0107041	0.00898999	0.00292839	0.144779	0.0471601	0.0396082	0.0202718	0.00660332	0.00554591	0.0893138
P11	0.0326677	0.253675	0.0340414	0.0233955	0.057245	0.0567721	0.000968997	0.312437	0.00533274	0.00528868	0.0545435	0.000930959	0.000923268	0.00508107	0.00134145	0.0152809	0.0136459	0.005619	0.00294349	0.00262855	0.00108237	0.0299427	0.0123296	0.0110104	0.0123749	0.0110508	0.00455044	0.125884	0.0518356	0.0462894	0.0242485	0.0099849	0.00891655	0.101571
P12	0.0402948	0.358943	0.0378712	0.0302531	0.0452699	0.0607661	0.000710199	0.272613	0.00318613	0.00427677	0.0536773	0.000627349	0.000842095	0.00377785	0.000654413	0.00958768	0.0106182	0.00361385	0.00170183	0.00188475	0.000641463	0.0276132	0.00939797	0.0104081	0.00856235	0.00948269	0.00322738	0.138929	0.0472837	0.0523661	0.0246601	0.00839292	0.00929505	0.13618
P13	0.0286511	0.294854	0.0279354	0.03129	0.0574838	0.0591377	0.000986355	0.26178	0.00436621	0.00449184	0.0651232	0.00108619	0.00111744	0.00494647	0.00115484	0.0173654	0.0157904	0.00559635	0.00352366	0.00320406	0.00113557	0.0481798	0.0170757	0.0155269	0.0158609	0.0144223	0.00511151	0.216871	0.0768624	0.0698909	0.0440057	0.0155963	0.0141817	0.213253
P14	0.0408284	0.303792	0.0419458	0.0337242	0.0549478	0.0583016	0.000850779	0.331069	0.0048312	0.00512608	0.0590201	0.000861264	0.000913832	0.00518926	0.00116323	0.0149883	0.0147757	0.00482408	0.00290203	0.00286085	0.000934034	0.0368623	0.0120351	0.0118643	0.0144579	0.0142527	0.00465335	0.183647	0.0599586	0.0591079	0.0355576	0.0116091	0.0114444	0.147462
P15	0.0473517	0.331923	0.0366565	0.0449188	0.0460025	0.0577988	0.00105127	0.201243	0.0036603	0.00459889	0.039929	0.000726244	0.000912473	0.00317704	0.000763878	0.012883	0.00915214	0.0027631	0.00254647	0.00180902	0.000546156	0.0305097	0.0092111	0.00654358	0.0138494	0.00983863	0.00297035	0.165932	0.0500959	0.0355883	0.0327982	0.00990201	0.00703441	0.118638
P16	0.0377032	0.321705	0.0278898	0.0291403	0.0405803	0.0515804	0.000723439	0.292716	0.00410547	0.00521834	0.0449727	0.000630762	0.000801744	0.00454984	0.00112964	0.0134461	0.0164419	0.00370026	0.00316863	0.00387459	0.000871981	0.0461193	0.0103792	0.0126916	0.0110716	0.0135383	0.00304681	0.161147	0.0362662	0.0443461	0.0379748	0.00854626	0.0104503	0.12439
P17	0.0518432	0.412707	0.0433103	0.0483438	0.0391121	0.0517731	0.000661852	0.222034	0.00283842	0.00375724	0.050755	0.000648838	0.000858874	0.00368337	0.000865108	0.0107302	0.0123936	0.00343233	0.00179961	0.0020786	0.000575652	0.0257814	0.00713998	0.00824687	0.0105511	0.0121868	0.00337503	0.151156	0.0418615	0.0483512	0.025351	0.00702079	0.0081092	0.100581
P18	0.0337416	0.298939	0.0365601	0.0261339	0.043969	0.0478508	0.000945474	0.21562	0.0042604	0.00463653	0.0362272	0.000715806	0.000779002	0.00351026	0.000987479	0.0130013	0.0138995	0.00448628	0.00301667	0.00322507	0.00104094	0.0424618	0.0137052	0.014652	0.0109747	0.0117329	0.00378698	0.154478	0.0498601	0.0533046	0.0358431	0.0115689	0.0123681	0.162841
P19	0.0270833	0.253647	0.0230595	0.0238085	0.0730085	0.084064	0.000930986	0.374101	0.00414306	0.00477044	0.0758948	0.000840515	0.000967792	0.00430686	0.000813443	0.0101292	0.01131	0.00318059	0.00247075	0.00275879	0.000775823	0.0343531	0.00966072	0.010787	0.00790152	0.0088227	0.00248111	0.109862	0.0308953	0.0344971	0.026798	0.0075361	0.00841467	0.104781
P20	0.0447516	0.363099	0.0389996	0.0302918	0.035584	0.0568805	0.000814617	0.227999	0.00326529	0.00521952	0.0442486	0.000633708	0.00101297	0.00406038	0.000972101	0.0116955	0.0097021	0.00315403	0.00306681	0.00254409	0.000827053	0.0306084	0.00995043	0.00825445	0.0108863	0.00903076	0.00293579	0.108651	0.035321	0.0293008	0.0284905	0.00926191	0.00768328	0.092439
3 genotype combinations frequency in 20 populations after 30% proportion lost
Population	A1A2A3	A1A2A4	A2A3A4	B1B2B5	B1B3B5	B1B4B5	B2B3B4	B2B3B5	B2B4B5	C1C2C4	C1C2C5	C1C2C6	C1C3C4	C1C3C5	C1C3C6	C1C4C5	C1C4C6	C2C3C5	C2C4C6	C2C5C6	C3C4C5	C3C4C6	C4C5C6
P1	0.0386679	0.303244	0.0310602	0.000770305	0.0035636	0.00396606	0.0484234	0.000732565	0.000815297	0.0130253	0.0123912	0.00409557	0.0025014	0.00237963	0.000786521	0.0353465	0.0116828	0.01034	0.050764	0.0482929	0.0294952	0.00974882	0.137758
P2	0.0421872	0.357759	0.032153	0.000816389	0.00386997	0.00353099	0.0596568	0.00112043	0.00102229	0.0118711	0.00811214	0.00279827	0.00201643	0.00137793	0.000475315	0.0274677	0.00947494	0.00690631	0.0474893	0.0324519	0.0233847	0.00806654	0.109882
P3	0.0305178	0.265401	0.0312657	0.000713175	0.00245575	0.00333782	0.0454781	0.000639876	0.000869711	0.0142524	0.010486	0.00372063	0.00184788	0.00135956	0.000482395	0.0264141	0.00937219	0.00794476	0.0547678	0.0402948	0.0200127	0.00710087	0.101502
P4	0.0453511	0.403834	0.0404229	0.00056598	0.00296257	0.00287612	0.0433949	0.000705339	0.000684757	0.015109	0.0189612	0.00528382	0.00243354	0.003054	0.000851042	0.0410761	0.0114465	0.0148161	0.0555313	0.0696896	0.0320965	0.00894418	0.15097
P5	0.0248784	0.244231	0.0265689	0.00103544	0.00498253	0.00494268	0.0607906	0.0010475	0.00103912	0.0138805	0.0111125	0.00431236	0.00304453	0.00243741	0.000945868	0.0397197	0.0154137	0.00834816	0.0527922	0.0422647	0.029839	0.0115794	0.151068
P6	0.0383293	0.264585	0.0324705	0.000700858	0.00300721	0.00426202	0.0384848	0.000543389	0.000770127	0.0178192	0.0173011	0.00434251	0.0025017	0.00242896	0.00060966	0.0483918	0.0121461	0.0112351	0.0561816	0.0545481	0.0314249	0.00788754	0.152573
P7	0.0449032	0.256155	0.0357363	0.000797101	0.00376649	0.00347818	0.0385804	0.000659085	0.000608634	0.0106248	0.010937	0.00324593	0.00231442	0.00238244	0.00070707	0.0259283	0.00769511	0.0121601	0.0392764	0.0404306	0.028828	0.00855569	0.0958488
P8	0.0436471	0.292373	0.0297679	0.000766623	0.00335894	0.00351166	0.0454647	0.000833988	0.000871905	0.00836621	0.0111726	0.00307378	0.00158024	0.00211032	0.000580587	0.0285369	0.00785101	0.0108339	0.0403053	0.0538253	0.0276718	0.00761303	0.13748
P9	0.0425217	0.335175	0.0449169	0.000697729	0.00297578	0.00326723	0.0599646	0.000818984	0.000899196	0.0104528	0.0136377	0.00404948	0.00197397	0.00257544	0.000764732	0.0289489	0.00859585	0.0149515	0.0499025	0.0651078	0.0317377	0.00942394	0.138205
P10	0.0357587	0.247205	0.0277821	0.00080739	0.00447041	0.00392994	0.0395744	0.000695841	0.000611714	0.0160389	0.0134706	0.00438789	0.00224576	0.00188614	0.000614389	0.0303752	0.0098944	0.00898999	0.0471601	0.0396082	0.0202718	0.00660332	0.0893138
P11	0.0326677	0.253675	0.0233955	0.000968997	0.00533274	0.00528868	0.0545435	0.000930959	0.000923268	0.0152809	0.0136459	0.005619	0.00294349	0.00262855	0.00108237	0.0299427	0.0123296	0.0110508	0.0518356	0.0462894	0.0242485	0.0099849	0.101571
P12	0.0402948	0.358943	0.0302531	0.000710199	0.00318613	0.00427677	0.0536773	0.000627349	0.000842095	0.00958768	0.0106182	0.00361385	0.00170183	0.00188475	0.000641463	0.0276132	0.00939797	0.00948269	0.0472837	0.0523661	0.0246601	0.00839292	0.13618
P13	0.0286511	0.294854	0.03129	0.000986355	0.00436621	0.00449184	0.0651232	0.00108619	0.00111744	0.0173654	0.0157904	0.00559635	0.00352366	0.00320406	0.00113557	0.0481798	0.0170757	0.0144223	0.0768624	0.0698909	0.0440057	0.0155963	0.213253
P14	0.0408284	0.303792	0.0337242	0.000850779	0.0048312	0.00512608	0.0590201	0.000861264	0.000913832	0.0149883	0.0147757	0.00482408	0.00290203	0.00286085	0.000934034	0.0368623	0.0120351	0.0142527	0.0599586	0.0591079	0.0355576	0.0116091	0.147462
P15	0.0473517	0.331923	0.0449188	0.00105127	0.0036603	0.00459889	0.039929	0.000726244	0.000912473	0.012883	0.00915214	0.0027631	0.00254647	0.00180902	0.000546156	0.0305097	0.0092111	0.00983863	0.0500959	0.0355883	0.0327982	0.00990201	0.118638
P16	0.0377032	0.321705	0.0291403	0.000723439	0.00410547	0.00521834	0.0449727	0.000630762	0.000801744	0.0134461	0.0164419	0.00370026	0.00316863	0.00387459	0.000871981	0.0461193	0.0103792	0.0135383	0.0362662	0.0443461	0.0379748	0.00854626	0.12439
P17	0.0518432	0.412707	0.0483438	0.000661852	0.00283842	0.00375724	0.050755	0.000648838	0.000858874	0.0107302	0.0123936	0.00343233	0.00179961	0.0020786	0.000575652	0.0257814	0.00713998	0.0121868	0.0418615	0.0483512	0.025351	0.00702079	0.100581
P18	0.0337416	0.298939	0.0261339	0.000945474	0.0042604	0.00463653	0.0362272	0.000715806	0.000779002	0.0130013	0.0138995	0.00448628	0.00301667	0.00322507	0.00104094	0.0424618	0.0137052	0.0117329	0.0498601	0.0533046	0.0358431	0.0115689	0.162841
P19	0.0270833	0.253647	0.0238085	0.000930986	0.00414306	0.00477044	0.0758948	0.000840515	0.000967792	0.0101292	0.01131	0.00318059	0.00247075	0.00275879	0.000775823	0.0343531	0.00966072	0.0088227	0.0308953	0.0344971	0.026798	0.0075361	0.104781
P20	0.0447516	0.363099	0.0302918	0.000814617	0.00326529	0.00521952	0.0442486	0.000633708	0.00101297	0.0116955	0.0097021	0.00315403	0.00306681	0.00254409	0.000827053	0.0306084	0.00995043	0.00903076	0.035321	0.0293008	0.0284905	0.00926191	0.092439
10% fake combinations mixed in for 20 populations
Population	A1A2A3	A1A2A4	A2A3A4	B1B2B5	B1B3B5	B1B4B5	B2B3B4	B2B3B5	B2B4B5	C1C2C4	C1C2C5	C1C2C6	C1C3C4	C1C3C5	C1C3C6	C1C4C5	C1C4C6	C2C3C5	C2C4C6	C2C5C6	C3C4C5	C3C4C6	C4C5C6	MIX1	MIX2	MIX3
P1	0.0386679	0.303244	0.0310602	0.000770305	0.0035636	0.00396606	0.0484234	0.000732565	0.000815297	0.0130253	0.0123912	0.00409557	0.0025014	0.00237963	0.000786521	0.0353465	0.0116828	0.01034	0.050764	0.0482929	0.0294952	0.00974882	0.137758	0.00179299	0.0200189	0.023187
P2	0.0421872	0.357759	0.032153	0.000816389	0.00386997	0.00353099	0.0596568	0.00112043	0.00102229	0.0118711	0.00811214	0.00279827	0.00201643	0.00137793	0.000475315	0.0274677	0.00947494	0.00690631	0.0474893	0.0324519	0.0233847	0.00806654	0.109882	0.00973268	0.00914718	0.00419136
P3	0.0305178	0.265401	0.0312657	0.000713175	0.00245575	0.00333782	0.0454781	0.000639876	0.000869711	0.0142524	0.010486	0.00372063	0.00184788	0.00135956	0.000482395	0.0264141	0.00937219	0.00794476	0.0547678	0.0402948	0.0200127	0.00710087	0.101502	0.0223096	0.010685	0.0109158
P4	0.0453511	0.403834	0.0404229	0.00056598	0.00296257	0.00287612	0.0433949	0.000705339	0.000684757	0.015109	0.0189612	0.00528382	0.00243354	0.003054	0.000851042	0.0410761	0.0114465	0.0148161	0.0555313	0.0696896	0.0320965	0.00894418	0.15097	0.0212242	0.00790323	0.0144002
P5	0.0248784	0.244231	0.0265689	0.00103544	0.00498253	0.00494268	0.0607906	0.0010475	0.00103912	0.0138805	0.0111125	0.00431236	0.00304453	0.00243741	0.000945868	0.0397197	0.0154137	0.00834816	0.0527922	0.0422647	0.029839	0.0115794	0.151068	0.0072162	0.00203588	0.00781472
P6	0.0383293	0.264585	0.0324705	0.000700858	0.00300721	0.00426202	0.0384848	0.000543389	0.000770127	0.0178192	0.0173011	0.00434251	0.0025017	0.00242896	0.00060966	0.0483918	0.0121461	0.0112351	0.0561816	0.0545481	0.0314249	0.00788754	0.152573	0.0108832	0.0222679	0.00199336
P7	0.0449032	0.256155	0.0357363	0.000797101	0.00376649	0.00347818	0.0385804	0.000659085	0.000608634	0.0106248	0.010937	0.00324593	0.00231442	0.00238244	0.00070707	0.0259283	0.00769511	0.0121601	0.0392764	0.0404306	0.028828	0.00855569	0.0958488	0.00622013	0.0157858	0.00184635
P8	0.0436471	0.292373	0.0297679	0.000766623	0.00335894	0.00351166	0.0454647	0.000833988	0.000871905	0.00836621	0.0111726	0.00307378	0.00158024	0.00211032	0.000580587	0.0285369	0.00785101	0.0108339	0.0403053	0.0538253	0.0276718	0.00761303	0.13748	0.011021	0.00568518	0.0200582
P9	0.0425217	0.335175	0.0449169	0.000697729	0.00297578	0.00326723	0.0599646	0.000818984	0.000899196	0.0104528	0.0136377	0.00404948	0.00197397	0.00257544	0.000764732	0.0289489	0.00859585	0.0149515	0.0499025	0.0651078	0.0317377	0.00942394	0.138205	0.0156696	0.0157925	0.0191317
P10	0.0357587	0.247205	0.0277821	0.00080739	0.00447041	0.00392994	0.0395744	0.000695841	0.000611714	0.0160389	0.0134706	0.00438789	0.00224576	0.00188614	0.000614389	0.0303752	0.0098944	0.00898999	0.0471601	0.0396082	0.0202718	0.00660332	0.0893138	0.0110491	0.0061763	0.0174214
P11	0.0326677	0.253675	0.0233955	0.000968997	0.00533274	0.00528868	0.0545435	0.000930959	0.000923268	0.0152809	0.0136459	0.005619	0.00294349	0.00262855	0.00108237	0.0299427	0.0123296	0.0110508	0.0518356	0.0462894	0.0242485	0.0099849	0.101571	0.0183583	0.00697073	0.0140111
P12	0.0402948	0.358943	0.0302531	0.000710199	0.00318613	0.00427677	0.0536773	0.000627349	0.000842095	0.00958768	0.0106182	0.00361385	0.00170183	0.00188475	0.000641463	0.0276132	0.00939797	0.00948269	0.0472837	0.0523661	0.0246601	0.00839292	0.13618	0.0151176	0.00350506	0.0204862
P13	0.0286511	0.294854	0.03129	0.000986355	0.00436621	0.00449184	0.0651232	0.00108619	0.00111744	0.0173654	0.0157904	0.00559635	0.00352366	0.00320406	0.00113557	0.0481798	0.0170757	0.0144223	0.0768624	0.0698909	0.0440057	0.0155963	0.213253	0.00599032	0.000374759	0.00126549
P14	0.0408284	0.303792	0.0337242	0.000850779	0.0048312	0.00512608	0.0590201	0.000861264	0.000913832	0.0149883	0.0147757	0.00482408	0.00290203	0.00286085	0.000934034	0.0368623	0.0120351	0.0142527	0.0599586	0.0591079	0.0355576	0.0116091	0.147462	0.00751341	0.00417545	0.0225395
P15	0.0473517	0.331923	0.0449188	0.00105127	0.0036603	0.00459889	0.039929	0.000726244	0.000912473	0.012883	0.00915214	0.0027631	0.00254647	0.00180902	0.000546156	0.0305097	0.0092111	0.00983863	0.0500959	0.0355883	0.0327982	0.00990201	0.118638	0.0149544	0.0211909	0.0211961
P16	0.0377032	0.321705	0.0291403	0.000723439	0.00410547	0.00521834	0.0449727	0.000630762	0.000801744	0.0134461	0.0164419	0.00370026	0.00316863	0.00387459	0.000871981	0.0461193	0.0103792	0.0135383	0.0362662	0.0443461	0.0379748	0.00854626	0.12439	0.0186166	0.0126416	0.0224823
P17	0.0518432	0.412707	0.0483438	0.000661852	0.00283842	0.00375724	0.050755	0.000648838	0.000858874	0.0107302	0.0123936	0.00343233	0.00179961	0.0020786	0.000575652	0.0257814	0.00713998	0.0121868	0.0418615	0.0483512	0.025351	0.00702079	0.100581	0.0226976	0.00131851	0.0224129
P18	0.0337416	0.298939	0.0261339	0.000945474	0.0042604	0.00463653	0.0362272	0.000715806	0.000779002	0.0130013	0.0138995	0.00448628	0.00301667	0.00322507	0.00104094	0.0424618	0.0137052	0.0117329	0.0498601	0.0533046	0.0358431	0.0115689	0.162841	0.02114	0.0222855	0.00358577
P19	0.0270833	0.253647	0.0238085	0.000930986	0.00414306	0.00477044	0.0758948	0.000840515	0.000967792	0.0101292	0.01131	0.00318059	0.00247075	0.00275879	0.000775823	0.0343531	0.00966072	0.0088227	0.0308953	0.0344971	0.026798	0.0075361	0.104781	0.0222621	0.0119423	0.0094912
P20	0.0447516	0.363099	0.0302918	0.000814617	0.00326529	0.00521952	0.0442486	0.000633708	0.00101297	0.0116955	0.0097021	0.00315403	0.00306681	0.00254409	0.000827053	0.0306084	0.00995043	0.00903076	0.035321	0.0293008	0.0284905	0.00926191	0.092439	0.013078	0.00814612	0.00402043
The prevalence (P), Mean (X_bar) and median (X_md) of 3 genotype combinations frequency for each independent population
Populatin	P1	P2	P3	P4	P5	P6	P7	P8	P9	P10	P11	P12	P13	P14	P15	P16	P17	P18	P19	P20
X_bar	0.0324942	0.0314216	0.0278518	0.0390226	0.0297439	0.0322188	0.0268258	0.0307062	0.0354676	0.0263978	0.0286738	0.0336671	0.0379038	0.0347041	0.0330267	0.0331464	0.0353126	0.0335915	0.0278366	0.0305375
X_md	0.012037	0.00862966	0.0105855	0.0146081	0.00973034	0.0116906	0.00959022	0.00960005	0.0142946	0.0104718	0.0129877	0.00953519	0.0150093	0.0131439	0.0113925	0.0134922	0.0114585	0.0133533	0.00989494	0.00948201
Prevalence	0.0234986	0.0282607	0.0210433	0.0312266	0.0174266	0.0229047	0.0234684	0.0254839	0.0286197	0.0183911	0.0193271	0.0258872	0.0201539	0.0265752	0.0299741	0.0218975	0.0358658	0.021732	0.0161243	0.0271662

## Sheet: 1000_P_Xbar
Linear regression analysis between the 3 genotype combinations frequency (mean) and prevalence in 1000 permutation tests
slope	intercept	R2	SE	P
0.822099	-0.00207846	0.329627	0.276334	0.00811412
0.0720512	0.00918841	0.0657249	0.0640291	0.275248
0.706742	0.0147259	0.37177	0.216544	0.00431294
0.627962	0.00302872	0.393146	0.183892	0.00308825
0.671151	-0.0195376	0.782853	0.0833146	2.22013e-07
0.128251	0.00884976	0.124461	0.0801763	0.12709
2.36053	-0.123916	0.790193	0.286692	1.62251e-07
0.212717	0.0136352	0.228999	0.0919977	0.0328074
2.57139	0.0987172	0.454914	0.663437	0.00110742
0.675168	-0.00285732	0.32596	0.228842	0.0085599
1.58086	-0.123393	0.806572	0.182471	7.73648e-08
0.560249	-0.0364428	0.937489	0.0340988	2.78244e-12
0.228219	0.0522611	0.0158691	0.42361	0.596662
1.44721	-0.010506	0.302731	0.517686	0.0119506
0.0741759	0.00273839	0.317709	0.025621	0.00964655
1.46534	-0.132047	0.383591	0.437825	0.00358985
0.483042	0.000248266	0.305802	0.171542	0.0114403
0.178498	-0.00562803	0.854848	0.0173366	5.68995e-09
0.835733	-0.0190853	0.626745	0.152016	3.20344e-05
2.00617	-0.0144363	0.820312	0.22131	3.95651e-08
2.90357	-0.221449	0.482506	0.708757	0.000677161
0.386601	0.0234811	0.336953	0.127825	0.00728694
-0.262946	0.0469252	0.228847	0.11377	0.0328734
1.05324	0.205776	0.302555	0.376917	0.0119805
1.18015	-0.0219615	0.354186	0.37561	0.00563704
1.09654	0.0774629	0.0670441	0.964139	0.270315
0.418237	0.00863198	0.415797	0.11685	0.00214378
0.84105	-0.0561906	0.947506	0.0466604	5.75096e-13
5.43397	-0.166333	0.878331	0.476697	1.14843e-09
0.754123	-0.0162199	0.830739	0.0802329	2.29736e-08
0.539007	0.00125901	0.474496	0.133699	0.000782966
1.27418	-0.0295614	0.501321	0.299535	0.000477548
0.660404	0.00215427	0.306909	0.233918	0.0112614
0.612478	0.000232033	0.298372	0.221375	0.0127109
2.38647	-0.231892	0.683093	0.38313	7.07669e-06
0.440912	-0.0085978	0.381541	0.132313	0.00370674
0.577186	-0.0199876	0.763083	0.075804	4.91858e-07
1.14517	-0.00370057	0.3322	0.382697	0.00781421
1.75074	-0.0405016	0.638085	0.310777	2.40811e-05
0.612922	0.0254267	0.48083	0.150116	0.000698168
0.703518	-0.0191166	0.672036	0.115839	9.70384e-06
0.12953	0.014635	0.0419039	0.145986	0.386633
0.984119	-0.00545412	0.334014	0.327538	0.00760901
0.989905	-0.0886843	0.90492	0.0756304	1.2317e-10
0.352506	0.000795297	0.19809	0.167172	0.049248
1.83866	-0.0875281	0.731602	0.262493	1.53991e-06
2.38967	-0.0583136	0.612455	0.448049	4.53693e-05
0.32846	-0.0126448	0.797988	0.0389526	1.14902e-07
0.747629	-0.030738	0.865757	0.0693902	2.80087e-09
0.330141	-0.00599382	0.546597	0.0708717	0.000195536
0.60443	-0.00752973	0.431173	0.163634	0.00166149
0.74141	0.0156552	0.369418	0.228315	0.00447176
0.494883	-0.0137305	0.51332	0.113578	0.000379778
3.83612	-0.265485	0.418915	1.06491	0.00203677
0.415406	0.0734209	0.154455	0.229089	0.0864954
1.72419	-0.11897	0.823134	0.18838	3.42594e-08
0.279347	0.00993142	0.391827	0.0820302	0.00315347
0.344617	-0.015774	0.839974	0.0354539	1.3798e-08
1.04446	-0.0201205	0.362205	0.326677	0.00499289
0.854206	-0.0121758	0.409918	0.241565	0.00235955
1.61501	0.0619783	0.0732559	1.35394	0.248424
0.237787	0.0165884	0.184679	0.117762	0.0586123
0.763916	-0.0803944	0.902954	0.059029	1.48227e-10
0.508674	-0.012646	0.697356	0.0789845	4.6337e-06
0.553518	0.0172677	0.099265	0.393003	0.176042
0.251491	-0.0049325	0.791848	0.0303917	1.5095e-07
1.22034	-0.121514	0.966793	0.0533085	9.32587e-15
0.180905	0.0111786	0.211042	0.0824434	0.041579
1.6106	-0.022366	0.258176	0.643492	0.0221738
1.52663	0.0791393	0.179513	0.769284	0.0626604
0.156859	-0.00335809	0.780199	0.0196239	2.48025e-07
1.07545	-0.0185661	0.440326	0.285781	0.00142351
2.52048	-0.14189	0.73823	0.353762	1.22475e-06
1.36753	-0.0362965	0.851826	0.134434	6.8604e-09
1.83875	0.0331803	0.280289	0.694485	0.01637
3.28325	-0.177021	0.85924	0.31322	4.30563e-09
0.0553198	-0.00106706	0.824183	0.00602231	3.2455e-08
0.56753	-0.00800091	0.356441	0.179743	0.00544862
1.7786	-0.186797	0.710696	0.267471	3.06306e-06
0.0546917	-0.000284717	0.810091	0.00624153	6.5457e-08
0.655026	-0.0382201	0.920508	0.0453702	2.43965e-11
0.347314	0.00126275	0.225646	0.151649	0.0342986
0.427112	0.000357698	0.361078	0.133915	0.00507916
1.69396	-0.0714752	0.927845	0.111343	1.0169e-11
0.658222	-0.0241304	0.76444	0.0861221	4.66697e-07
0.870613	-0.0690488	0.973608	0.0337856	1.11022e-15
0.563816	-0.00947272	0.246327	0.232454	0.0260262
0.97229	0.15618	0.0334653	1.2316	0.440124
0.491768	-0.0201438	0.720186	0.0722498	2.25566e-06
0.0995787	0.00439174	0.0293858	0.134892	0.469901
1.45691	-0.0410471	0.614792	0.27182	4.2895e-05
0.0371272	0.00200327	0.0200924	0.0611129	0.551095
2.18724	-0.0817001	0.446723	0.573737	0.00127601
1.33169	0.0693135	0.111682	0.885238	0.14984
0.35364	0.0236026	0.057101	0.338717	0.310277
0.794794	0.00300707	0.242604	0.331002	0.0273608
0.552764	0.0238073	0.249187	0.226155	0.0250425
0.272833	0.0814099	0.0584093	0.258197	0.304631
0.912172	0.00804779	0.326691	0.308659	0.00846927
5.01981	-0.167468	0.503821	1.17417	0.000455479

## Sheet: 1000_P_Xmd
Linear regression analysis between the 3 genotype combinations frequency (median) and prevalence in 1000 permutation tests
slope	intercept	R2	SE	P
0.23857	0.021496	0.00865712	0.601735	0.696419
0.185603	0.00613642	0.180718	0.0931461	0.0616926
0.979257	0.0206507	0.38094	0.294238	0.00374163
0.566324	0.0125231	0.21976	0.251518	0.0370739
-0.0724124	0.0846993	0.0060256	0.219212	0.744964
0.37532	0.00648383	0.343261	0.122363	0.00663755
0.394197	0.104356	0.0250681	0.579434	0.504963
0.378851	0.0171456	0.223658	0.166367	0.0352132
3.53848	0.22605	0.262954	1.39633	0.0207772
0.716004	0.0106706	0.280347	0.270391	0.0163569
2.16268	-0.169553	0.581907	0.432081	9.17902e-05
0.820452	-0.0322975	0.795722	0.0979822	1.27195e-07
0.147785	0.0608168	0.00476729	0.503294	0.772395
-0.290669	0.103883	0.0230385	0.446143	0.522946
0.151961	0.00302199	0.251539	0.0617843	0.0242601
-0.306379	0.20283	0.0188724	0.520682	0.563562
0.92361	-0.000799392	0.380193	0.277958	0.00378546
0.302076	0.00310818	0.0753119	0.249486	0.241633
0.679641	0.0163059	0.381354	0.204033	0.00371754
1.69436	0.0119136	0.0490943	1.75761	0.347813
1.18896	0.238114	0.131658	0.719703	0.115868
0.357963	0.0334793	0.3266	0.121152	0.00848055
0.221988	0.0151335	0.00716878	0.615754	0.722659
0.71347	0.311387	0.201706	0.33455	0.0469805
1.08505	-0.00130554	0.277527	0.41264	0.0170083
0.504924	0.144323	0.0248658	0.745281	0.506708
0.758813	0.0187188	0.19353	0.365106	0.0522578
0.623517	-0.0016014	0.712842	0.0932773	2.86076e-06
2.77346	0.196949	0.00487213	9.34255	0.769969
1.06922	0.00130463	0.496245	0.253919	0.00052535
0.361729	0.0210786	0.278623	0.137189	0.0167523
-0.654018	0.0633827	0.121898	0.41374	0.131348
-0.138051	0.0560064	0.0131227	0.282179	0.630585
0.933256	0.00221841	0.495186	0.222099	0.000535853
0.219993	0.22561	0.0212204	0.352159	0.540007
0.653065	0.00192313	0.142735	0.377236	0.100523
0.358884	0.00717789	0.677116	0.058413	8.40438e-06
0.697768	0.04011	0.222538	0.307406	0.0357386
1.094	0.0336017	0.135612	0.651006	0.110136
0.464156	0.0583356	0.340274	0.152333	0.00693804
0.678099	0.000232136	0.265631	0.26575	0.0200311
0.862141	0.00025584	0.262098	0.340964	0.0210211
0.783498	0.0190155	0.114685	0.513095	0.144141
0.675554	-0.0114075	0.671742	0.111309	9.78429e-06
0.317193	0.00271216	0.0326891	0.406695	0.445568
-0.594129	0.200066	0.124421	0.371489	0.127155
0.165979	0.164775	0.0166916	0.300271	0.587224
0.429012	-0.00323869	0.77778	0.0540501	2.74082e-07
0.61487	-0.000502702	0.398494	0.178056	0.00283625
0.269892	0.00443402	0.311875	0.0944925	0.0104902
1.57951	-0.00634035	0.65687	0.269076	1.47204e-05
0.829595	0.0278459	0.181561	0.415156	0.0610239
0.181206	0.0350433	0.101518	0.127064	0.170951
-0.571565	0.230193	0.0160376	1.05523	0.594703
0.685528	0.0578498	0.172136	0.35435	0.0689142
0.516536	0.107047	0.0679144	0.451036	0.267117
0.255883	0.021178	0.124227	0.160138	0.127473
0.436097	-0.00594087	0.689453	0.0689855	5.87263e-06
0.786873	0.0223799	0.0939882	0.575836	0.188614
0.238058	0.0462909	0.0183142	0.410807	0.569443
-0.427763	0.265852	0.0589887	0.402699	0.302171
0.338484	0.01975	0.2287	0.146515	0.0329378
0.56781	-0.0138998	0.737949	0.0797528	1.23682e-06
0.276515	0.0191896	0.0344458	0.345066	0.433387
-0.691394	0.0733297	0.124536	0.432078	0.126967
0.118642	0.00660768	0.289581	0.0438	0.0143826
0.851799	-0.0278704	0.720568	0.125026	2.22761e-06
0.766713	-0.00429221	0.756223	0.102605	6.38448e-07
2.08307	-0.0360431	0.32363	0.709799	0.00885468
0.191241	0.211033	0.00764483	0.513565	0.713958
0.465615	-0.000904306	0.283768	0.174356	0.0155978
0.986838	0.0203341	0.369825	0.303628	0.00444388
0.17224	0.220058	0.00307093	0.731465	0.816501
-0.175506	0.084395	0.00571767	0.545507	0.751364
0.263978	0.165103	0.0105198	0.603436	0.666983
1.01243	0.208989	0.021465	1.61121	0.537656
0.122308	-0.000789996	0.429324	0.0332368	0.00171375
1.10101	-0.0133378	0.583519	0.219242	8.85502e-05
0.831086	0.0842187	0.1541	0.458952	0.0868905
0.0987669	8.27696e-05	0.592357	0.0193118	7.25386e-05
0.809412	-0.0263846	0.841179	0.082898	1.28824e-08
0.00347534	0.0290635	1.19891e-05	0.236572	0.988441
1.15696	-0.0109963	0.40152	0.332931	0.00270211
-0.20946	0.13533	0.00463969	0.723121	0.775386
0.397092	0.0258147	0.557602	0.0833679	0.000155424
0.863219	-0.0382272	0.775158	0.109579	3.05052e-07
1.03323	-0.0066969	0.367857	0.319248	0.00458011
-1.04957	0.389668	0.0721577	0.887098	0.252141
0.515319	0.00551445	0.368715	0.15893	0.00452031
0.209091	0.00287442	0.0981051	0.149428	0.178727
1.02993	0.0809067	0.414803	0.288338	0.00217895
0.119757	0.00143901	0.0943317	0.0874618	0.187767
1.50569	0.0702245	0.312104	0.526879	0.0104558
-0.706744	0.283598	0.0779827	0.572791	0.233124
0.539504	0.028827	0.0857723	0.415157	0.210164
0.52086	0.0431663	0.126477	0.322638	0.123838
0.961112	0.0199454	0.407757	0.273015	0.00244369
0.141248	0.112025	0.0100686	0.330113	0.673817
0.0591641	0.0938018	0.000867956	0.473134	0.901872
0.447179	0.155105	0.0030383	1.90928	0.817462
